# Supplementary material for: Structural, Kinetic and Proteomic Characterization of Acetyl Phosphate-Dependent Bacterial Protein Acetylation
Source: PLoS One. 2014 Apr 22;9(4):e94816. doi: 10.1371/journal.pone.0094816 (PMC3995681; doi:10.1371/journal.pone.0094816)
Supplement: Table S1 — Overview of all 2730 unique E. coli acetyllysine sites identified from all strains and under all growth conditions. (XLSX) [file pone.0094816.s011.xlsx]

## Sheet: S1_all unique acetyl sites
Table S1. All lysine acetylation sites and motifs for all strains and conditions investigated (complete experiment, all replicates) --2730 unique acetyl sites
			all observed acetyl sites
Protein Name	Protein Description	Gene Name	Motifs (K-acetyl site in the center)	Acetyl Site		WT Glucose	AckA Glucose	CobB Glucose	YfiQ Glucose		WT No Glucose	AckA No Glucose	AckA PTA No Glucose	CobB No Glucose
sp|A7ZHS5|ACCA_ECO24	Acetyl-coenzyme A carboxylase carboxyl transferase subunit alpha OS=Escherichia coli O139:H28 (strain E24377A / ETEC) GN=accA PE=3 SV=1	accA	IDEEVHRLREKSVELTRKIFA	46		yes	yes	no	yes		yes	no	no	no
sp|A7ZHS5|ACCA_ECO24	Acetyl-coenzyme A carboxylase carboxyl transferase subunit alpha OS=Escherichia coli O139:H28 (strain E24377A / ETEC) GN=accA PE=3 SV=1	accA	LAGDRAYADDKAIVGGIARLD	99		yes	yes	no	yes		no	yes	no	no
sp|A7ZHS5|ACCA_ECO24	Acetyl-coenzyme A carboxylase carboxyl transferase subunit alpha OS=Escherichia coli O139:H28 (strain E24377A / ETEC) GN=accA PE=3 SV=1	accA	CASILWKSADKAPLAAEAMGI	243		no	yes	no	no		no	no	no	no
sp|P0ABD9|BCCP_ECOL6	Biotin carboxyl carrier protein of acetyl-CoA carboxylase OS=Escherichia coli O6:H1 (strain CFT073 / ATCC 700928 / UPEC) GN=accB PE=3 SV=1	accB	TFYRTPSPDAKAFIEVGQKVN	100		no	yes	yes	no		no	no	no	yes
sp|Q8X9B6|ACCC_ECO57	Biotin carboxylase OS=Escherichia coli O157:H7 GN=accC PE=3 SV=1	accC	ERSGFIFIGPKAETIRLMGDK	106		no	yes	no	no		no	no	no	no
sp|Q8X9B6|ACCC_ECO57	Biotin carboxylase OS=Escherichia coli O157:H7 GN=accC PE=3 SV=1	accC	SDGPLGDDMDKNRAIAKRIGY	144		yes	yes	yes	yes		yes	yes	no	no
sp|Q8X9B6|ACCC_ECO57	Biotin carboxylase OS=Escherichia coli O157:H7 GN=accC PE=3 SV=1	accC	RIAAGQPLSIKQEEVHVRGHA	324		no	yes	no	no		no	no	no	no
sp|Q8X9B6|ACCC_ECO57	Biotin carboxylase OS=Escherichia coli O157:H7 GN=accC PE=3 SV=1	accC	HGGTNIHYLEKKLGLQEK	442		no	yes	no	no		no	no	no	no
sp|Q8X9B6|ACCC_ECO57	Biotin carboxylase OS=Escherichia coli O157:H7 GN=accC PE=3 SV=1	accC	GGTNIHYLEKKLGLQEK	443		yes	yes	yes	yes		no	yes	no	no
sp|A7ZPD1|ACCD_ECO24	Acetyl-coenzyme A carboxylase carboxyl transferase subunit beta OS=Escherichia coli O139:H28 (strain E24377A / ETEC) GN=accD PE=3 SV=1	accD	ELERNLEVCPKCDHHMRMTAR	48		no	yes	no	no		no	no	no	no
sp|A7ZPD1|ACCD_ECO24	Acetyl-coenzyme A carboxylase carboxyl transferase subunit beta OS=Escherichia coli O139:H28 (strain E24377A / ETEC) GN=accD PE=3 SV=1	accD	LVELGSELEPKDVLKFRDSKK	80		no	yes	no	no		no	no	no	no
sp|A7ZPD1|ACCD_ECO24	Acetyl-coenzyme A carboxylase carboxyl transferase subunit beta OS=Escherichia coli O139:H28 (strain E24377A / ETEC) GN=accD PE=3 SV=1	accD	GSELEPKDVLKFRDSKKYKDR	84		yes	yes	yes	yes		yes	yes	no	yes
sp|A7ZPD1|ACCD_ECO24	Acetyl-coenzyme A carboxylase carboxyl transferase subunit beta OS=Escherichia coli O139:H28 (strain E24377A / ETEC) GN=accD PE=3 SV=1	accD	LASAQKETGEKDALVVMKGTL	105		no	yes	no	no		no	no	no	no
sp|A7ZPD1|ACCD_ECO24	Acetyl-coenzyme A carboxylase carboxyl transferase subunit beta OS=Escherichia coli O139:H28 (strain E24377A / ETEC) GN=accD PE=3 SV=1	accD	QMAKTSAALAKMQERGLPYIS	186		no	yes	no	no		no	yes	no	no
sp|A7ZPD1|ACCD_ECO24	Acetyl-coenzyme A carboxylase carboxyl transferase subunit beta OS=Escherichia coli O139:H28 (strain E24377A / ETEC) GN=accD PE=3 SV=1	accD	PRVIEQTVREKLPPGFQRSEF	240		no	yes	yes	no		no	no	no	no
sp|P0A9G7|ACEA_ECOL6	Isocitrate lyase OS=Escherichia coli O6:H1 (strain CFT073 / ATCC 700928 / UPEC) GN=aceA PE=3 SV=1	aceA	TRTQQIEELQKEWTQPRWEGI	13		yes	yes	yes	no		yes	yes	yes	yes
sp|P0A9G7|ACEA_ECOL6	Isocitrate lyase OS=Escherichia coli O6:H1 (strain CFT073 / ATCC 700928 / UPEC) GN=aceA PE=3 SV=1	aceA	TRPYSAEDVVKLRGSVNPECT	34		yes	yes	yes	yes		yes	yes	yes	yes
sp|P0A9G6|ACEA_ECOLI	Isocitrate lyase OS=Escherichia coli (strain K12) GN=aceA PE=1 SV=1	aceA	VHFEDQLASVKKCGHMGGKVL	193		no	no	no	no		no	yes	yes	no
sp|P0A9G7|ACEA_ECOL6	Isocitrate lyase OS=Escherichia coli O6:H1 (strain CFT073 / ATCC 700928 / UPEC) GN=aceA PE=3 SV=1	aceA	ARRFAQAIHAKYPGKLLAYNC	308		yes	yes	yes	yes		yes	yes	yes	yes
sp|P0A9G7|ACEA_ECOL6	Isocitrate lyase OS=Escherichia coli O6:H1 (strain CFT073 / ATCC 700928 / UPEC) GN=aceA PE=3 SV=1	aceA	YNCSPSFNWQKNLDDKTIASF	326		yes	yes	yes	yes		yes	yes	no	yes
sp|P0A9G7|ACEA_ECOL6	Isocitrate lyase OS=Escherichia coli O6:H1 (strain CFT073 / ATCC 700928 / UPEC) GN=aceA PE=3 SV=1	aceA	SFNWQKNLDDKTIASFQQQLS	331		yes	yes	yes	yes		yes	yes	no	yes
sp|P0A9G6|ACEA_ECOLI	Isocitrate lyase OS=Escherichia coli (strain K12) GN=aceA PE=1 SV=1	aceA	QGEGMKHYVEKVQQPEFAAAK	381		no	no	no	no		no	yes	no	no
sp|P08997|MASY_ECOLI	Malate synthase A OS=Escherichia coli (strain K12) GN=aceB PE=1 SV=1	aceB	LVTHFTPQRNKLLAARIQQQQ	46		no	yes	no	yes		no	no	no	yes
sp|P08997|MASY_ECOLI	Malate synthase A OS=Escherichia coli (strain K12) GN=aceB PE=1 SV=1	aceB	RVEITGPVERKMVINALNANV	101		yes	yes	yes	yes		yes	yes	no	yes
sp|P08997|MASY_ECOLI	Malate synthase A OS=Escherichia coli (strain K12) GN=aceB PE=1 SV=1	aceB	TNEAGKIYQLKPNPAVLICRV	157		yes	yes	yes	yes		yes	yes	yes	yes
sp|P08997|MASY_ECOLI	Malate synthase A OS=Escherichia coli (strain K12) GN=aceB PE=1 SV=1	aceB	MGGMAAFIPSKDEEHNNQVLN	337		no	no	no	no		no	yes	no	no
sp|P08997|MASY_ECOLI	Malate synthase A OS=Escherichia coli (strain K12) GN=aceB PE=1 SV=1	aceB	TSIWQWIHHQKTLSNGKPVTK	466		no	yes	no	no		no	yes	no	no
sp|P08997|MASY_ECOLI	Malate synthase A OS=Escherichia coli (strain K12) GN=aceB PE=1 SV=1	aceB	KTLSNGKPVTKALFRQMLGEE	476		no	no	no	no		no	yes	no	no
sp|P0AFG8|ODP1_ECOLI	Pyruvate dehydrogenase E1 component OS=Escherichia coli (strain K12) GN=aceE PE=1 SV=2	aceE	LEHRGLKDTSKQTVYAFLGDG	222		no	yes	no	no		no	no	no	no
sp|P0AFG8|ODP1_ECOLI	Pyruvate dehydrogenase E1 component OS=Escherichia coli (strain K12) GN=aceE PE=1 SV=2	aceE	KGAITIATREKLDNLVFVINC	250		no	yes	no	no		no	no	no	no
sp|P0AFG8|ODP1_ECOLI	Pyruvate dehydrogenase E1 component OS=Escherichia coli (strain K12) GN=aceE PE=1 SV=2	aceE	DELLRKDTSGKLIQLMNETVD	310		no	yes	no	no		no	no	no	no
sp|P0AFG8|ODP1_ECOLI	Pyruvate dehydrogenase E1 component OS=Escherichia coli (strain K12) GN=aceE PE=1 SV=2	aceE	ETVDGDYQTFKSKDGAYVREH	327		yes	yes	no	no		no	no	no	no
sp|P0AFG8|ODP1_ECOLI	Pyruvate dehydrogenase E1 component OS=Escherichia coli (strain K12) GN=aceE PE=1 SV=2	aceE	VDGDYQTFKSKDGAYVREHFF	329		no	yes	yes	no		yes	yes	no	no
sp|P0AFG8|ODP1_ECOLI	Pyruvate dehydrogenase E1 component OS=Escherichia coli (strain K12) GN=aceE PE=1 SV=2	aceE	HDPKKIYAAFKKAQETKGKAT	375		no	yes	no	no		no	yes	no	no
sp|P0AFG8|ODP1_ECOLI	Pyruvate dehydrogenase E1 component OS=Escherichia coli (strain K12) GN=aceE PE=1 SV=2	aceE	GYGMGDAAEGKNIAHQVKKMN	404		yes	yes	yes	yes		yes	no	no	yes
sp|P0AFG8|ODP1_ECOLI	Pyruvate dehydrogenase E1 component OS=Escherichia coli (strain K12) GN=aceE PE=1 SV=2	aceE	AEGKNIAHQVKKMNMDGVRHI	411		no	yes	yes	no		no	no	no	no
sp|P0AFG8|ODP1_ECOLI	Pyruvate dehydrogenase E1 component OS=Escherichia coli (strain K12) GN=aceE PE=1 SV=2	aceE	EGKNIAHQVKKMNMDGVRHIR	412		no	yes	yes	yes		no	no	no	no
sp|P0AFG8|ODP1_ECOLI	Pyruvate dehydrogenase E1 component OS=Escherichia coli (strain K12) GN=aceE PE=1 SV=2	aceE	NVPVSDADIEKLPYITFPEGS	436		no	yes	no	no		no	yes	no	no
sp|P0AFG8|ODP1_ECOLI	Pyruvate dehydrogenase E1 component OS=Escherichia coli (strain K12) GN=aceE PE=1 SV=2	aceE	EHTYLHAQRQKLHGYLPSRQP	458		no	yes	no	no		no	yes	no	no
sp|P0AFG8|ODP1_ECOLI	Pyruvate dehydrogenase E1 component OS=Escherichia coli (strain K12) GN=aceE PE=1 SV=2	aceE	AFVRALNVMLKNKSIKDRLVP	508		yes	yes	yes	yes		yes	yes	yes	yes
sp|P0AFG8|ODP1_ECOLI	Pyruvate dehydrogenase E1 component OS=Escherichia coli (strain K12) GN=aceE PE=1 SV=2	aceE	PQDREQVAYYKEDEKGQILQE	558		no	yes	no	no		yes	no	no	no
sp|P0AFG8|ODP1_ECOLI	Pyruvate dehydrogenase E1 component OS=Escherichia coli (strain K12) GN=aceE PE=1 SV=2	aceE	AEEGIRKGIYKLETIEGSKGK	716		yes	yes	no	yes		no	yes	no	no
sp|P0AFG8|ODP1_ECOLI	Pyruvate dehydrogenase E1 component OS=Escherichia coli (strain K12) GN=aceE PE=1 SV=2	aceE	IYKLETIEGSKGKVQLLGSGS	724		yes	yes	no	no		no	yes	no	no
sp|P0AFG9|ODP1_ECO57	Pyruvate dehydrogenase E1 component OS=Escherichia coli O157:H7 GN=aceE PE=1 SV=2	aceE	HVREAAEILAKDYGVGSDVYS	748		no	yes	no	no		no	no	no	no
sp|P0AFG8|ODP1_ECOLI	Pyruvate dehydrogenase E1 component OS=Escherichia coli (strain K12) GN=aceE PE=1 SV=2	aceE	ELAKRGEIDKKVVADAIAKFN	866		no	yes	no	no		no	no	no	no
sp|P0AFG8|ODP1_ECOLI	Pyruvate dehydrogenase E1 component OS=Escherichia coli (strain K12) GN=aceE PE=1 SV=2	aceE	DKKVVADAIAKFNIDADKVNP	874		no	yes	no	no		no	yes	no	no
sp|P0AFG8|ODP1_ECOLI	Pyruvate dehydrogenase E1 component OS=Escherichia coli (strain K12) GN=aceE PE=1 SV=2	aceE	AIAKFNIDADKVNPRLA	881		yes	yes	yes	no		no	yes	no	no
sp|P06959|ODP2_ECOLI	Dihydrolipoyllysine-residue acetyltransferase component of pyruvate dehydrogenase complex OS=Escherichia coli (strain K12) GN=aceF PE=1 SV=3	aceF	APFAGTVKEIKVNVGDKVSTG	161		no	yes	no	no		no	no	no	no
sp|P06959|ODP2_ECOLI	Dihydrolipoyllysine-residue acetyltransferase component of pyruvate dehydrogenase complex OS=Escherichia coli (strain K12) GN=aceF PE=1 SV=3	aceF	APFAGVVKELKVNVGDKVKTG	262		yes	yes	no	yes		yes	yes	yes	no
sp|P06959|ODP2_ECOLI	Dihydrolipoyllysine-residue acetyltransferase component of pyruvate dehydrogenase complex OS=Escherichia coli (strain K12) GN=aceF PE=1 SV=3	aceF	VKELKVNVGDKVKTGSLIMIF	268		yes	yes	no	yes		no	yes	no	no
sp|P06959|ODP2_ECOLI	Dihydrolipoyllysine-residue acetyltransferase component of pyruvate dehydrogenase complex OS=Escherichia coli (strain K12) GN=aceF PE=1 SV=3	aceF	AAAPAAKAEGKSEFAENDAYV	317		yes	yes	yes	yes		yes	no	no	yes
sp|P06959|ODP2_ECOLI	Dihydrolipoyllysine-residue acetyltransferase component of pyruvate dehydrogenase complex OS=Escherichia coli (strain K12) GN=aceF PE=1 SV=3	aceF	LAREFGVNLAKVKGTGRKGRI	346		yes	yes	yes	yes		no	yes	no	yes
sp|P06959|ODP2_ECOLI	Dihydrolipoyllysine-residue acetyltransferase component of pyruvate dehydrogenase complex OS=Escherichia coli (strain K12) GN=aceF PE=1 SV=3	aceF	ILREDVQAYVKEAIKRAEAAP	366		no	yes	no	no		no	no	no	no
sp|P06959|ODP2_ECOLI	Dihydrolipoyllysine-residue acetyltransferase component of pyruvate dehydrogenase complex OS=Escherichia coli (strain K12) GN=aceF PE=1 SV=3	aceF	GGIPGMLPWPKVDFSKFGEIE	391		no	yes	no	no		no	no	no	no
sp|P06959|ODP2_ECOLI	Dihydrolipoyllysine-residue acetyltransferase component of pyruvate dehydrogenase complex OS=Escherichia coli (strain K12) GN=aceF PE=1 SV=3	aceF	MLPWPKVDFSKFGEIEEVELG	396		yes	yes	yes	yes		no	yes	yes	no
sp|P06959|ODP2_ECOLI	Dihydrolipoyllysine-residue acetyltransferase component of pyruvate dehydrogenase complex OS=Escherichia coli (strain K12) GN=aceF PE=1 SV=3	aceF	IEEVELGRIQKISGANLSRNW	410		yes	yes	yes	yes		yes	yes	yes	yes
sp|P06959|ODP2_ECOLI	Dihydrolipoyllysine-residue acetyltransferase component of pyruvate dehydrogenase complex OS=Escherichia coli (strain K12) GN=aceF PE=1 SV=3	aceF	KQQNEEAAKRKLDVKITPVVF	452		yes	yes	yes	no		no	yes	no	no
sp|P06959|ODP2_ECOLI	Dihydrolipoyllysine-residue acetyltransferase component of pyruvate dehydrogenase complex OS=Escherichia coli (strain K12) GN=aceF PE=1 SV=3	aceF	EEAAKRKLDVKITPVVFIMKA	456		yes	yes	yes	no		no	yes	no	no
sp|P06959|ODP2_ECOLI	Dihydrolipoyllysine-residue acetyltransferase component of pyruvate dehydrogenase complex OS=Escherichia coli (strain K12) GN=aceF PE=1 SV=3	aceF	ELSRELMTISKKARDGKLTAG	531		yes	yes	yes	yes		yes	yes	yes	yes
sp|P06959|ODP2_ECOLI	Dihydrolipoyllysine-residue acetyltransferase component of pyruvate dehydrogenase complex OS=Escherichia coli (strain K12) GN=aceF PE=1 SV=3	aceF	MTISKKARDGKLTAGEMQGGC	537		no	yes	no	no		no	no	no	no
sp|P06959|ODP2_ECOLI	Dihydrolipoyllysine-residue acetyltransferase component of pyruvate dehydrogenase complex OS=Escherichia coli (strain K12) GN=aceF PE=1 SV=3	aceF	KSAMEPVWNGKEFVPRLMLPI	587		yes	yes	yes	no		yes	yes	yes	no
sp|P0A6A5|ACKA_ECO57	Acetate kinase OS=Escherichia coli O157:H7 GN=ackA PE=3 SV=1	ackA	ARIKWKMDGNKQEAALGAGAA	52		yes	no	no	no		no	no	no	no
sp|P0A6A5|ACKA_ECO57	Acetate kinase OS=Escherichia coli O157:H7 GN=ackA PE=3 SV=1	ackA	SVDAINKLLTKESGLLGLTEV	272		yes	no	yes	yes		yes	no	no	no
sp|P0A6A5|ACKA_ECO57	Acetate kinase OS=Escherichia coli O157:H7 GN=ackA PE=3 SV=1	ackA	CRYVEDNYATKEDAKRAMDVY	296		yes	no	yes	yes		yes	no	no	no
sp|P0A6A5|ACKA_ECO57	Acetate kinase OS=Escherichia coli O157:H7 GN=ackA PE=3 SV=1	ackA	HERNLAARFGKSGFINKEGTR	368		yes	no	yes	yes		no	no	no	yes
sp|P25516|ACON1_ECOLI	Aconitate hydratase 1 OS=Escherichia coli (strain K12) GN=acnA PE=1 SV=3	acnA	HERYVFLKWGKQAFSRFSVVP	164		no	no	no	no		no	yes	no	no
sp|P25516|ACON1_ECOLI	Aconitate hydratase 1 OS=Escherichia coli (strain K12) GN=acnA PE=1 SV=3	acnA	RSEDQVELVEKYAKAQGMWRN	342		no	no	no	no		no	yes	no	no
sp|P25516|ACON1_ECOLI	Aconitate hydratase 1 OS=Escherichia coli (strain K12) GN=acnA PE=1 SV=3	acnA	GSKVVSDYLAKAKLTPYLDEL	482		no	yes	no	no		no	yes	no	no
sp|P25516|ACON1_ECOLI	Aconitate hydratase 1 OS=Escherichia coli (strain K12) GN=acnA PE=1 SV=3	acnA	TDHISPAGSIKPDSPAGRYLQ	684		yes	yes	no	yes		yes	no	no	no
sp|P36683|ACON2_ECOLI	Aconitate hydratase 2 OS=Escherichia coli (strain K12) GN=acnB PE=1 SV=3	acnB	AERAAEGIAPKPLDANQMAAL	20		no	yes	no	no		no	no	no	no
sp|P36683|ACON2_ECOLI	Aconitate hydratase 2 OS=Escherichia coli (strain K12) GN=acnB PE=1 SV=3	acnB	FLAAIAKGEAKSPLLTPEKAI	77		yes	yes	yes	yes		no	yes	no	no
sp|P36683|ACON2_ECOLI	Aconitate hydratase 2 OS=Escherichia coli (strain K12) GN=acnB PE=1 SV=3	acnB	QKMVGRACGVKGIRPGAYCEP	396		no	yes	no	no		no	no	no	no
sp|P36683|ACON2_ECOLI	Aconitate hydratase 2 OS=Escherichia coli (strain K12) GN=acnB PE=1 SV=3	acnB	GIRPGAYCEPKMTSVGSQDTT	407		no	yes	no	no		no	no	no	no
sp|P36683|ACON2_ECOLI	Aconitate hydratase 2 OS=Escherichia coli (strain K12) GN=acnB PE=1 SV=3	acnB	PESVLVRFKGKMQPGITLRDL	539		no	yes	no	no		no	yes	no	no
sp|P36683|ACON2_ECOLI	Aconitate hydratase 2 OS=Escherichia coli (strain K12) GN=acnB PE=1 SV=3	acnB	LVHAIPLYAIKQGLLTVEKKG	559		yes	yes	yes	no		no	yes	no	no
sp|P36683|ACON2_ECOLI	Aconitate hydratase 2 OS=Escherichia coli (strain K12) GN=acnB PE=1 SV=3	acnB	AIKQGLLTVEKKGKKNIFSGR	567		yes	yes	yes	yes		yes	yes	yes	no
sp|P36683|ACON2_ECOLI	Aconitate hydratase 2 OS=Escherichia coli (strain K12) GN=acnB PE=1 SV=3	acnB	GLLTVEKKGKKNIFSGRILEI	571		no	no	no	no		no	yes	no	no
sp|P36683|ACON2_ECOLI	Aconitate hydratase 2 OS=Escherichia coli (strain K12) GN=acnB PE=1 SV=3	acnB	RAAGKLLDAHKGQLPTRLWVA	728		yes	yes	yes	no		no	yes	no	no
sp|P36683|ACON2_ECOLI	Aconitate hydratase 2 OS=Escherichia coli (strain K12) GN=acnB PE=1 SV=3	acnB	TEEGYYSVFGKSGARIEIPGC	759		no	yes	no	no		no	no	no	no
sp|P36683|ACON2_ECOLI	Aconitate hydratase 2 OS=Escherichia coli (strain K12) GN=acnB PE=1 SV=3	acnB	EYQTYVAQVDKTAVDTYRYLN	835		yes	yes	no	no		no	yes	no	no
sp|A7ZKJ7|ACP_ECO24	Acyl carrier protein OS=Escherichia coli O139:H28 (strain E24377A / ETEC) GN=acpP PE=3 SV=1	acpP	MSTIEERVKKIIGEQLGVKQ	10		yes	yes	yes	yes		yes	yes	yes	yes
sp|B7UH03|ACPS_ECO27	Holo-[acyl-carrier-protein] synthase OS=Escherichia coli O127:H6 (strain E2348/69 / EPEC) GN=acpS PE=3 SV=1	acpS	PRLRLWGEALKLAEKLGVVNM	97		yes	yes	yes	yes		yes	yes	no	yes
sp|P0A9Q8|ADHE_ECO57	Aldehyde-alcohol dehydrogenase OS=Escherichia coli O157:H7 GN=adhE PE=3 SV=2	adhE	YASFTQEQVDKIFRAAALAAA	33		yes	yes	no	no		no	no	no	no
sp|P0A9Q7|ADHE_ECOLI	Aldehyde-alcohol dehydrogenase OS=Escherichia coli (strain K12) GN=adhE PE=1 SV=2	adhE	PHPRAKDATNKAADIVLQAAI	148		no	yes	no	no		no	no	no	no
sp|P0A9Q8|ADHE_ECO57	Aldehyde-alcohol dehydrogenase OS=Escherichia coli O157:H7 GN=adhE PE=3 SV=2	adhE	PVVIDETADIKRAVASVLMSK	228		yes	yes	yes	yes		yes	yes	no	no
sp|P0A9Q8|ADHE_ECO57	Aldehyde-alcohol dehydrogenase OS=Escherichia coli O157:H7 GN=adhE PE=3 SV=2	adhE	ATHGGYLLQGKELKAVQDVIL	277		yes	yes	yes	yes		no	yes	no	yes
sp|P0A9Q8|ADHE_ECO57	Aldehyde-alcohol dehydrogenase OS=Escherichia coli O157:H7 GN=adhE PE=3 SV=2	adhE	GGYLLQGKELKAVQDVILKNG	280		yes	yes	yes	yes		yes	yes	no	no
sp|P0A9Q8|ADHE_ECO57	Aldehyde-alcohol dehydrogenase OS=Escherichia coli O157:H7 GN=adhE PE=3 SV=2	adhE	ELKAVQDVILKNGALNAAIVG	288		yes	yes	yes	yes		yes	yes	no	yes
sp|P0A9Q8|ADHE_ECO57	Aldehyde-alcohol dehydrogenase OS=Escherichia coli O157:H7 GN=adhE PE=3 SV=2	adhE	NAAIVGQPAYKIAELAGFSVP	303		yes	yes	no	no		no	no	no	no
sp|P0A9Q8|ADHE_ECO57	Aldehyde-alcohol dehydrogenase OS=Escherichia coli O157:H7 GN=adhE PE=3 SV=2	adhE	LSPTLAMYRAKDFEDAVEKAE	347		yes	yes	yes	yes		yes	no	no	no
sp|P0A9Q8|ADHE_ECO57	Aldehyde-alcohol dehydrogenase OS=Escherichia coli O157:H7 GN=adhE PE=3 SV=2	adhE	GNSISENVGPKHLINKKTVAK	436		yes	yes	yes	yes		yes	yes	no	no
sp|P0A9Q8|ADHE_ECO57	Aldehyde-alcohol dehydrogenase OS=Escherichia coli O157:H7 GN=adhE PE=3 SV=2	adhE	AENMLWHKLPKSIYFRRGSLP	458		no	yes	yes	no		no	no	no	no
sp|P0A9Q8|ADHE_ECO57	Aldehyde-alcohol dehydrogenase OS=Escherichia coli O157:H7 GN=adhE PE=3 SV=2	adhE	EADPTLSIVRKGAELANSFKP	527		no	yes	no	no		no	no	no	no
sp|P0A9Q8|ADHE_ECO57	Aldehyde-alcohol dehydrogenase OS=Escherichia coli O157:H7 GN=adhE PE=3 SV=2	adhE	RKGAELANSFKPDVIIALGGG	536		no	yes	no	yes		no	no	no	no
sp|P0A9Q8|ADHE_ECO57	Aldehyde-alcohol dehydrogenase OS=Escherichia coli O157:H7 GN=adhE PE=3 SV=2	adhE	GQALQALKLLKEYLPASYHEG	683		yes	yes	yes	yes		yes	no	no	no
sp|P0A9Q8|ADHE_ECO57	Aldehyde-alcohol dehydrogenase OS=Escherichia coli O157:H7 GN=adhE PE=3 SV=2	adhE	YLPASYHEGSKNPVARERVHS	695		no	yes	yes	yes		yes	no	no	no
sp|P0A9Q8|ADHE_ECO57	Aldehyde-alcohol dehydrogenase OS=Escherichia coli O157:H7 GN=adhE PE=3 SV=2	adhE	ETLKAELGIPKSIREAGVQEA	813		yes	yes	yes	yes		no	no	no	no
sp|P0A9Q8|ADHE_ECO57	Aldehyde-alcohol dehydrogenase OS=Escherichia coli O157:H7 GN=adhE PE=3 SV=2	adhE	RDYVEGETAAKKEAAPAKAEK	875		no	no	yes	no		no	no	no	no
sp|B7UKF4|KAD_ECO27	Adenylate kinase OS=Escherichia coli O127:H6 (strain E2348/69 / EPEC) GN=adk PE=3 SV=1	adk	STGDMLRAAVKSGSELGKQAK	40		no	no	yes	no		no	no	no	no
sp|B7UKF4|KAD_ECO27	Adenylate kinase OS=Escherichia coli O127:H6 (strain E2348/69 / EPEC) GN=adk PE=3 SV=1	adk	KSGSELGKQAKDIMDAGKLVT	50		no	no	yes	no		no	no	no	no
sp|A7ZIN4|KAD_ECO24	Adenylate kinase OS=Escherichia coli O139:H28 (strain E24377A / ETEC) GN=adk PE=3 SV=1	adk	HAPSGRVYHVKFNPPKVEGKD	136		no	no	yes	no		no	no	no	no
sp|B7UKF4|KAD_ECO27	Adenylate kinase OS=Escherichia coli O127:H6 (strain E2348/69 / EPEC) GN=adk PE=3 SV=1	adk	RVYHVKFNPPKVEGKDDVTGE	141		yes	yes	yes	yes		yes	yes	no	yes
sp|B7UKF4|KAD_ECO27	Adenylate kinase OS=Escherichia coli O127:H6 (strain E2348/69 / EPEC) GN=adk PE=3 SV=1	adk	VKFNPPKVEGKDDVTGEELTT	145		yes	yes	yes	yes		yes	yes	no	yes
sp|B7UKF4|KAD_ECO27	Adenylate kinase OS=Escherichia coli O127:H6 (strain E2348/69 / EPEC) GN=adk PE=3 SV=1	adk	DVTGEELTTRKDDQEETVRKR	157		yes	yes	yes	yes		no	yes	no	no
sp|B7UKF4|KAD_ECO27	Adenylate kinase OS=Escherichia coli O127:H6 (strain E2348/69 / EPEC) GN=adk PE=3 SV=1	adk	YSKEAEAGNTKYAKVDGTKPV	192		yes	yes	yes	no		yes	yes	no	no
sp|A7ZIN4|KAD_ECO24	Adenylate kinase OS=Escherichia coli O139:H28 (strain E24377A / ETEC) GN=adk PE=3 SV=1	adk	NTKYAKVDGTKPVAEVRADLE	200		no	yes	no	no		no	no	no	no
sp|B7L799|KAD_ECO55	Adenylate kinase OS=Escherichia coli (strain 55989 / EAEC) GN=adk PE=3 SV=1	adk	PVAEVRADLEKILG	211		yes	yes	yes	yes		yes	yes	no	no
sp|P0ACK4|AGAR_ECO57	Putative aga operon transcriptional repressor OS=Escherichia coli O157:H7 GN=agaR PE=3 SV=1	agaR	EDKSALNTAMKRSVAKAAVEL	93		no	yes	no	no		no	yes	no	no
sp|P0AE10|AHPC_ECO57	Alkyl hydroperoxide reductase subunit C OS=Escherichia coli O157:H7 GN=ahpC PE=3 SV=2	ahpC	MSLINTKIKPFKNQAFK	7		yes	yes	yes	yes		yes	no	no	yes
sp|P0AE10|AHPC_ECO57	Alkyl hydroperoxide reductase subunit C OS=Escherichia coli O157:H7 GN=ahpC PE=3 SV=2	ahpC	SLINTKIKPFKNQAFKNGEFI	12		no	yes	yes	no		no	yes	no	no
sp|P0AE10|AHPC_ECO57	Alkyl hydroperoxide reductase subunit C OS=Escherichia coli O157:H7 GN=ahpC PE=3 SV=2	ahpC	KIKPFKNQAFKNGEFIEITEK	17		no	yes	yes	no		no	no	no	no
sp|P0AE10|AHPC_ECO57	Alkyl hydroperoxide reductase subunit C OS=Escherichia coli O157:H7 GN=ahpC PE=3 SV=2	ahpC	KNGEFIEITEKDTEGRWSVFF	27		yes	yes	no	no		no	yes	no	no
sp|P0AE10|AHPC_ECO57	Alkyl hydroperoxide reductase subunit C OS=Escherichia coli O157:H7 GN=ahpC PE=3 SV=2	ahpC	AVSTDTHFTHKAWHSSSETIA	80		no	yes	no	no		no	no	no	no
sp|P0AE09|AHPC_ECOL6	Alkyl hydroperoxide reductase subunit C OS=Escherichia coli O6:H1 (strain CFT073 / ATCC 700928 / UPEC) GN=ahpC PE=3 SV=2	ahpC	AWHSSSETIAKIKYAMIGDPT	91		no	yes	no	no		no	yes	no	no
sp|P0AE10|AHPC_ECO57	Alkyl hydroperoxide reductase subunit C OS=Escherichia coli O157:H7 GN=ahpC PE=3 SV=2	ahpC	HSSSETIAKIKYAMIGDPTGA	93		yes	yes	yes	yes		yes	yes	yes	yes
sp|P0AE10|AHPC_ECO57	Alkyl hydroperoxide reductase subunit C OS=Escherichia coli O157:H7 GN=ahpC PE=3 SV=2	ahpC	RDASDLLRKIKAAQYVASHPG	153		yes	yes	yes	no		no	yes	no	no
sp|P0AE10|AHPC_ECO57	Alkyl hydroperoxide reductase subunit C OS=Escherichia coli O157:H7 GN=ahpC PE=3 SV=2	ahpC	ASHPGEVCPAKWKEGEATLAP	169		yes	yes	yes	yes		yes	yes	yes	yes
sp|P0AE10|AHPC_ECO57	Alkyl hydroperoxide reductase subunit C OS=Escherichia coli O157:H7 GN=ahpC PE=3 SV=2	ahpC	HPGEVCPAKWKEGEATLAPSL	171		yes	yes	yes	no		no	no	no	no
sp|P0AE10|AHPC_ECO57	Alkyl hydroperoxide reductase subunit C OS=Escherichia coli O157:H7 GN=ahpC PE=3 SV=2	ahpC	TLAPSLDLVGKI	186		yes	yes	yes	yes		no	yes	no	no
sp|P35340|AHPF_ECOLI	Alkyl hydroperoxide reductase subunit F OS=Escherichia coli (strain K12) GN=ahpF PE=1 SV=2	ahpF	MLDTNMKTQLKAYLEKLTKPV	11		yes	yes	yes	no		no	yes	no	no
sp|P35340|AHPF_ECOLI	Alkyl hydroperoxide reductase subunit F OS=Escherichia coli (strain K12) GN=ahpF PE=1 SV=2	ahpF	MKTQLKAYLEKLTKPVELIAT	16		yes	yes	yes	yes		no	yes	no	no
sp|P35340|AHPF_ECOLI	Alkyl hydroperoxide reductase subunit F OS=Escherichia coli (strain K12) GN=ahpF PE=1 SV=2	ahpF	MGVPAVFVNGKEFGQGRMTLT	179		yes	yes	no	no		no	no	no	no
sp|P35340|AHPF_ECOLI	Alkyl hydroperoxide reductase subunit F OS=Escherichia coli (strain K12) GN=ahpF PE=1 SV=2	ahpF	AEKRAAEELNKRDAYDVLIVG	209		no	yes	no	no		no	no	no	no
sp|P35340|AHPF_ECOLI	Alkyl hydroperoxide reductase subunit F OS=Escherichia coli (strain K12) GN=ahpF PE=1 SV=2	ahpF	YISVPKTEGQKLAGALKVHVD	268		yes	yes	yes	yes		yes	no	no	no
sp|P35340|AHPF_ECOLI	Alkyl hydroperoxide reductase subunit F OS=Escherichia coli (strain K12) GN=ahpF PE=1 SV=2	ahpF	ARSIIVATGAKWRNMNVPGED	325		no	yes	no	no		no	no	no	no
sp|P35340|AHPF_ECOLI	Alkyl hydroperoxide reductase subunit F OS=Escherichia coli (strain K12) GN=ahpF PE=1 SV=2	ahpF	YCPHCDGPLFKGKRVAVIGGG	354		no	yes	no	no		no	no	no	no
sp|P35340|AHPF_ECOLI	Alkyl hydroperoxide reductase subunit F OS=Escherichia coli (strain K12) GN=ahpF PE=1 SV=2	ahpF	EMKADQVLQDKLRSLKNVDII	399		yes	yes	yes	no		no	no	no	no
sp|P35340|AHPF_ECOLI	Alkyl hydroperoxide reductase subunit F OS=Escherichia coli (strain K12) GN=ahpF PE=1 SV=2	ahpF	QVLQDKLRSLKNVDIILNAQT	404		no	yes	no	no		no	no	no	no
sp|Q8X3W8|SYA_ECO57	Alanine--tRNA ligase OS=Escherichia coli O157:H7 GN=alaS PE=3 SV=2	alaS	QFKDVFLGLDKRNYSRATTSQ	56		no	yes	yes	no		no	no	no	no
sp|Q8X3W8|SYA_ECO57	Alanine--tRNA ligase OS=Escherichia coli O157:H7 GN=alaS PE=3 SV=2	alaS	TSQRCVRAGGKHNDLENVGYT	74		yes	yes	no	no		yes	yes	no	no
sp|Q8X3W8|SYA_ECO57	Alanine--tRNA ligase OS=Escherichia coli O157:H7 GN=alaS PE=3 SV=2	alaS	KYGQAIGHIGKLAAGSLKVGD	536		no	no	no	no		no	yes	no	no
sp|Q8X3W8|SYA_ECO57	Alanine--tRNA ligase OS=Escherichia coli O157:H7 GN=alaS PE=3 SV=2	alaS	VSQKGSLVNDKVLRFDFSHNE	592		yes	yes	yes	yes		no	yes	no	yes
sp|Q8X3W8|SYA_ECO57	Alanine--tRNA ligase OS=Escherichia coli O157:H7 GN=alaS PE=3 SV=2	alaS	AKGAMALFGEKYDERVRVLSM	648		no	no	yes	no		no	no	no	no
sp|Q8X3W8|SYA_ECO57	Alanine--tRNA ligase OS=Escherichia coli O157:H7 GN=alaS PE=3 SV=2	alaS	LKGDSNNLADKVRSVLERTRQ	731		no	yes	no	no		no	no	no	no
sp|Q8X3W8|SYA_ECO57	Alanine--tRNA ligase OS=Escherichia coli O157:H7 GN=alaS PE=3 SV=2	alaS	SVLERTRQLEKELQQLKEQAA	744		no	yes	no	no		no	no	no	no
sp|Q8X3W8|SYA_ECO57	Alanine--tRNA ligase OS=Escherichia coli O157:H7 GN=alaS PE=3 SV=2	alaS	RQLEKELQQLKEQAAAQESAN	750		no	yes	no	no		no	no	no	no
sp|A7ZQC5|SYA_ECO24	Alanine--tRNA ligase OS=Escherichia coli O139:H28 (strain E24377A / ETEC) GN=alaS PE=3 SV=1	alaS	LVSELSGVEPKMLRTMVDDLK	784		no	yes	no	no		no	no	no	no
sp|Q8X3W8|SYA_ECO57	Alanine--tRNA ligase OS=Escherichia coli O157:H7 GN=alaS PE=3 SV=2	alaS	GKVSLIAGVSKDVTDRVKAGE	820		no	yes	no	no		no	no	no	no
sp|P25553|ALDA_ECOLI	Lactaldehyde dehydrogenase OS=Escherichia coli (strain K12) GN=aldA PE=1 SV=2	aldA	IPDGQAEDARKAIDAAERAQP	48		no	yes	no	no		no	yes	no	yes
sp|P25553|ALDA_ECOLI	Lactaldehyde dehydrogenase OS=Escherichia coli (strain K12) GN=aldA PE=1 SV=2	aldA	AGEKIMATAAKNITKVCLELG	243		no	yes	no	no		no	yes	no	no
sp|P25553|ALDA_ECOLI	Lactaldehyde dehydrogenase OS=Escherichia coli (strain K12) GN=aldA PE=1 SV=2	aldA	EEGARVAFGGKAVEGKGYYYP	356		no	yes	no	no		no	yes	no	yes
sp|P37685|ALDB_ECOLI	Aldehyde dehydrogenase B OS=Escherichia coli (strain K12) GN=aldB PE=1 SV=2	aldB	ALDAAHKVKDKWAHTSVQDRA	77		no	yes	no	no		no	yes	no	no
sp|P0AE13|AMN_ECO57	AMP nucleosidase OS=Escherichia coli O157:H7 GN=amn PE=3 SV=1	amn	EVQRALYDATKLVSGRPGEEV	356		yes	yes	yes	yes		yes	yes	no	no
sp|P13016|AMPD_ECOLI	1,6-anhydro-N-acetylmuramyl-L-alanine amidase AmpD OS=Escherichia coli (strain K12) GN=ampD PE=2 SV=1	ampD	GEIVQYVPFDKRAWHAGVSQY	92		yes	yes	yes	no		yes	yes	yes	no
sp|P0A962|ASPG1_ECOLI	L-asparaginase 1 OS=Escherichia coli (strain K12) GN=ansA PE=1 SV=1	ansA	SYGVGNAPQNKAFLQELQEAS	251		no	yes	no	no		no	no	no	no
sp|P00551|KKA1_ECOLX	Aminoglycoside 3'-phosphotransferase OS=Escherichia coli GN=aphA1 PE=3 SV=2	aphA1	SPSLQKRLFQKYGIDNPDMNK	250		no	yes	no	no		no	no	no	no
sp|P05052|APPY_ECOLI	HTH-type transcriptional regulator AppY OS=Escherichia coli (strain K12) GN=appY PE=1 SV=3	appY	IRRELPVCPSKLRIVDIDKKT	47		yes	yes	yes	yes		no	no	no	no
sp|P05052|APPY_ECOLI	HTH-type transcriptional regulator AppY OS=Escherichia coli (strain K12) GN=appY PE=1 SV=3	appY	PSKLRIVDIDKKTCLSFFIDV	55		yes	yes	yes	yes		yes	yes	yes	yes
sp|A7ZIM8|APT_ECO24	Adenine phosphoribosyltransferase OS=Escherichia coli O139:H28 (strain E24377A / ETEC) GN=apt PE=3 SV=1	apt	TATAQQLEYLKNSIKSIQDYP	12		yes	yes	yes	no		yes	yes	no	no
sp|A7ZIM8|APT_ECO24	Adenine phosphoribosyltransferase OS=Escherichia coli O139:H28 (strain E24377A / ETEC) GN=apt PE=3 SV=1	apt	NSIKSIQDYPKPGILFRDVTS	23		yes	yes	yes	yes		yes	yes	no	no
sp|A7ZIM8|APT_ECO24	Adenine phosphoribosyltransferase OS=Escherichia coli O139:H28 (strain E24377A / ETEC) GN=apt PE=3 SV=1	apt	RDVTSLLEDPKAYALSIDLLV	39		no	yes	no	no		no	no	no	no
sp|A7ZIM8|APT_ECO24	Adenine phosphoribosyltransferase OS=Escherichia coli O139:H28 (strain E24377A / ETEC) GN=apt PE=3 SV=1	apt	FDLGGEQRLEKQGITSYSLVP	169		yes	yes	yes	no		no	yes	no	no
sp|P0A9Q3|ARCA_ECO57	Aerobic respiration control protein ArcA OS=Escherichia coli O157:H7 GN=arcA PE=3 SV=1	arcA	SLIGPDGEQYKLPRSEFRAML	160		yes	yes	yes	yes		yes	yes	no	yes
sp|P0AEC3|ARCB_ECOLI	Aerobic respiration control sensor protein ArcB OS=Escherichia coli (strain K12) GN=arcB PE=1 SV=1	arcB	SRQRLSRLVQKLEEMRERDLS	93		no	yes	no	no		no	no	no	no
sp|B7USQ3|SYR_ECO27	Arginine--tRNA ligase OS=Escherichia coli O127:H6 (strain E2348/69 / EPEC) GN=argS PE=3 SV=1	argS	SDRLGVATPEKQTIVVDYSAP	112		no	yes	no	no		no	yes	no	no
sp|A7ZN02|SYR_ECO24	Arginine--tRNA ligase OS=Escherichia coli O139:H28 (strain E24377A / ETEC) GN=argS PE=3 SV=1	argS	VVDYSAPNVAKEMHVGHLRST	126		no	yes	no	no		no	no	no	no
sp|A7ZN02|SYR_ECO24	Arginine--tRNA ligase OS=Escherichia coli O139:H28 (strain E24377A / ETEC) GN=argS PE=3 SV=1	argS	AVRTLEFLGHKVIRANHVGDW	152		no	yes	no	no		no	no	no	no
sp|A7ZN02|SYR_ECO24	Arginine--tRNA ligase OS=Escherichia coli O139:H28 (strain E24377A / ETEC) GN=argS PE=3 SV=1	argS	FAERARNYVVKLQSGDEYFRE	216		no	yes	no	no		no	no	no	no
sp|A7ZJZ7|AROA_ECO24	3-phosphoshikimate 1-carboxyvinyltransferase OS=Escherichia coli O139:H28 (strain E24377A / ETEC) GN=aroA PE=3 SV=1	aroA	VTILDPKCTAKTFPDYFEQLA	411		yes	yes	yes	yes		yes	yes	no	no
sp|A7ZSR4|AROB_ECO24	3-dehydroquinate synthase OS=Escherichia coli O139:H28 (strain E24377A / ETEC) GN=aroB PE=3 SV=1	aroB	LSQVDSSVGGKTAVNHPLGKN	142		no	yes	no	no		no	no	no	no
sp|A7ZPE5|AROC_ECO24	Chorismate synthase OS=Escherichia coli O139:H28 (strain E24377A / ETEC) GN=aroC PE=3 SV=1	aroC	RFGEEVEMITKGRHDPCVGIR	317		no	yes	no	no		no	no	no	no
sp|P00888|AROF_ECOLI	Phospho-2-dehydro-3-deoxyheptonate aldolase, Tyr-sensitive OS=Escherichia coli (strain K12) GN=aroF PE=1 SV=1	aroF	LYLVMRVYFEKPRTTVGWKGL	98		no	yes	no	no		no	no	no	no
sp|P00888|AROF_ECOLI	Phospho-2-dehydro-3-deoxyheptonate aldolase, Tyr-sensitive OS=Escherichia coli (strain K12) GN=aroF PE=1 SV=1	aroF	ASGLSMPVGFKNGTDGSLATA	187		no	yes	no	no		no	no	no	no
sp|P0AB92|AROG_ECO57	Phospho-2-dehydro-3-deoxyheptonate aldolase, Phe-sensitive OS=Escherichia coli O157:H7 GN=aroG PE=3 SV=1	aroG	HARKAIHKILKGNDDRLLVVI	48		yes	yes	yes	no		yes	yes	no	no
sp|P0AB92|AROG_ECO57	Phospho-2-dehydro-3-deoxyheptonate aldolase, Phe-sensitive OS=Escherichia coli O157:H7 GN=aroG PE=3 SV=1	aroG	LEIVMRVYFEKPRTTVGWKGL	97		no	yes	no	no		no	no	no	no
sp|P0AB92|AROG_ECO57	Phospho-2-dehydro-3-deoxyheptonate aldolase, Phe-sensitive OS=Escherichia coli O157:H7 GN=aroG PE=3 SV=1	aroG	MIDFSHANSSKQFKKQMDVCA	273		no	yes	yes	no		no	no	no	no
sp|A7ZSR5|AROK_ECO24	Shikimate kinase 1 OS=Escherichia coli O139:H28 (strain E24377A / ETEC) GN=aroK PE=3 SV=1	aroK	EEKVINELTEKQGIVLATGGG	73		no	yes	yes	no		no	yes	no	no
sp|B7MD01|AROK_ECO45	Shikimate kinase 1 OS=Escherichia coli O45:K1 (strain S88 / ExPEC) GN=aroK PE=3 SV=1	aroK	VTIRTDDQSAKVVANQIIHML	160		no	no	yes	no		no	yes	no	no
sp|P30859|ARTI_ECOLI	Putative ABC transporter arginine-binding protein 2 OS=Escherichia coli (strain K12) GN=artI PE=1 SV=3	artI	LAAVGDKVTDKDYFGTGLGIA	198		no	no	no	no		yes	no	no	no
sp|P0AAF8|ARTP_ECO57	Arginine transport ATP-binding protein ArtP OS=Escherichia coli O157:H7 GN=artP PE=3 SV=1	artP	EAPCRVLGLSKDQALARAEKL	115		no	yes	no	no		no	no	no	no
sp|P0AAF8|ARTP_ECO57	Arginine transport ATP-binding protein ArtP OS=Escherichia coli O157:H7 GN=artP PE=3 SV=1	artP	SKDQALARAEKLLERLRLKPY	124		yes	yes	yes	yes		no	yes	no	no
sp|P0A9R0|DHAS_ECO57	Aspartate-semialdehyde dehydrogenase OS=Escherichia coli O157:H7 GN=asd PE=3 SV=1	asd	LAGSLIPWIDKQLDNGQSREE	232		no	yes	yes	yes		no	yes	no	no
sp|P0A9R0|DHAS_ECO57	Aspartate-semialdehyde dehydrogenase OS=Escherichia coli O157:H7 GN=asd PE=3 SV=1	asd	LDNGQSREEWKGQAETNKILN	244		no	yes	no	no		no	no	no	no
sp|A7ZTV5|ASNA_ECO24	Aspartate--ammonia ligase OS=Escherichia coli O139:H28 (strain E24377A / ETEC) GN=asnA PE=3 SV=1	asnA	GAVFLVGIGGKLSDGHRHDVR	204		yes	yes	yes	yes		no	no	no	no
sp|A7ZK21|SYN_ECO24	Asparagine--tRNA ligase OS=Escherichia coli O139:H28 (strain E24377A / ETEC) GN=asnS PE=3 SV=1	asnS	EDPDTYPMAAKRHSIEYLREV	114		no	no	yes	no		no	no	no	no
sp|P58694|SYN_ECO57	Asparagine--tRNA ligase OS=Escherichia coli O157:H7 GN=asnS PE=3 SV=2	asnS	RNDQGKVDFDKDFFGKESFLT	199		no	yes	no	no		no	no	no	no
sp|A7ZK21|SYN_ECO24	Asparagine--tRNA ligase OS=Escherichia coli O139:H28 (strain E24377A / ETEC) GN=asnS PE=3 SV=1	asnS	LAEAMLKYVFKAVLEERADDM	275		no	yes	no	no		no	no	no	no
sp|A7ZK21|SYN_ECO24	Asparagine--tRNA ligase OS=Escherichia coli O139:H28 (strain E24377A / ETEC) GN=asnS PE=3 SV=1	asnS	AVLEERADDMKFFAERVDKDA	286		no	yes	no	no		no	no	no	no
sp|A7ZK21|SYN_ECO24	Asparagine--tRNA ligase OS=Escherichia coli O139:H28 (strain E24377A / ETEC) GN=asnS PE=3 SV=1	asnS	DMKFFAERVDKDAVSRLERFI	294		yes	yes	yes	no		no	yes	no	no
sp|A7ZK21|SYN_ECO24	Asparagine--tRNA ligase OS=Escherichia coli O139:H28 (strain E24377A / ETEC) GN=asnS PE=3 SV=1	asnS	HERYLAEEHFKAPVVVKNYPK	351		yes	yes	no	no		no	yes	no	no
sp|P0AC39|ASPA_ECOL6	Aspartate ammonia-lyase OS=Escherichia coli O6:H1 (strain CFT073 / ATCC 700928 / UPEC) GN=aspA PE=3 SV=1	aspA	MVKKAAAMANKELQTIPKSVA	63		yes	yes	no	yes		no	yes	no	no
sp|P0AC39|ASPA_ECOL6	Aspartate ammonia-lyase OS=Escherichia coli O6:H1 (strain CFT073 / ATCC 700928 / UPEC) GN=aspA PE=3 SV=1	aspA	MANKELQTIPKSVANAIIAAC	70		yes	yes	no	yes		no	yes	no	no
sp|Q8XDS0|ASPA_ECO57	Aspartate ammonia-lyase OS=Escherichia coli O157:H7 GN=aspA PE=3 SV=2	aspA	QEFRAFSILLKEEVKNIQRTA	212		no	yes	no	no		no	no	no	no
sp|P0AC39|ASPA_ECOL6	Aspartate ammonia-lyase OS=Escherichia coli O6:H1 (strain CFT073 / ATCC 700928 / UPEC) GN=aspA PE=3 SV=1	aspA	TPKEYSPLAVKKLAEVTGFPC	251		no	no	no	no		no	yes	no	yes
sp|P00509|AAT_ECOLI	Aspartate aminotransferase OS=Escherichia coli (strain K12) GN=aspC PE=1 SV=1	aspC	GKINLGIGVYKDETGKTPVLT	37		yes	yes	yes	yes		yes	yes	no	no
sp|P00509|AAT_ECOLI	Aspartate aminotransferase OS=Escherichia coli (strain K12) GN=aspC PE=1 SV=1	aspC	GKTPVLTSVKKAEQYLLENET	51		yes	yes	yes	yes		yes	yes	no	no
sp|P00509|AAT_ECOLI	Aspartate aminotransferase OS=Escherichia coli (strain K12) GN=aspC PE=1 SV=1	aspC	GRCTQELLFGKGSALINDKRA	85		no	yes	no	no		no	no	no	no
sp|P00509|AAT_ECOLI	Aspartate aminotransferase OS=Escherichia coli (strain K12) GN=aspC PE=1 SV=1	aspC	FGKGSALINDKRARTAQTPGG	93		yes	yes	yes	yes		yes	yes	no	no
sp|P00509|AAT_ECOLI	Aspartate aminotransferase OS=Escherichia coli (strain K12) GN=aspC PE=1 SV=1	aspC	WVSNPSWPNHKSVFNSAGLEV	134		no	yes	no	no		no	no	no	no
sp|P00509|AAT_ECOLI	Aspartate aminotransferase OS=Escherichia coli (strain K12) GN=aspC PE=1 SV=1	aspC	ETVDRAFSQMKAAIRANYSNP	276		yes	yes	yes	yes		no	yes	no	no
sp|A7ZMZ0|SYD_ECO24	Aspartate--tRNA ligase OS=Escherichia coli O139:H28 (strain E24377A / ETEC) GN=aspS PE=3 SV=1	aspS	YLVPSRVHKGKFYALPQSPQL	186		no	yes	no	no		no	no	no	no
sp|B7USP3|SYD_ECO27	Aspartate--tRNA ligase OS=Escherichia coli O127:H6 (strain E2348/69 / EPEC) GN=aspS PE=3 SV=1	aspS	AEAERRYGSDKPDLRNPMELT	283		yes	yes	yes	yes		yes	yes	no	yes
sp|B7USP3|SYD_ECO27	Aspartate--tRNA ligase OS=Escherichia coli O127:H6 (strain E2348/69 / EPEC) GN=aspS PE=3 SV=1	aspS	RVPGGASLTRKQIDEYGNFVK	332		yes	yes	yes	no		no	yes	no	no
sp|B7USP3|SYD_ECO27	Aspartate--tRNA ligase OS=Escherichia coli O127:H6 (strain E2348/69 / EPEC) GN=aspS PE=3 SV=1	aspS	IYGAKGLAYIKVNERAKGLEG	353		yes	yes	yes	yes		yes	yes	yes	yes
sp|C4ZQF0|SYD_ECOBW	Aspartate--tRNA ligase OS=Escherichia coli (strain K12 / MC4100 / BW2952) GN=aspS PE=3 SV=1	aspS	GLEGINSPVAKFLNAEIIEDI	370		no	yes	no	no		no	no	no	no
sp|B7MBS5|SYD_ECO45	Aspartate--tRNA ligase OS=Escherichia coli O45:K1 (strain S88 / ExPEC) GN=aspS PE=3 SV=1	aspS	GDMIFFGADNKKIVADAMGAL	399		no	yes	no	no		no	no	no	no
sp|B7USP3|SYD_ECO27	Aspartate--tRNA ligase OS=Escherichia coli O127:H6 (strain E2348/69 / EPEC) GN=aspS PE=3 SV=1	aspS	AMGALRLKVGKDLGLTDESKW	415		yes	yes	yes	yes		yes	yes	no	no
sp|B7USC8|ASTA_ECO27	Arginine N-succinyltransferase OS=Escherichia coli O127:H6 (strain E2348/69 / EPEC) GN=astA PE=3 SV=1	astA	RKEGNGYLLSKSRFMFMAAFR	142		yes	yes	yes	yes		yes	yes	yes	yes
sp|A7ZML5|ASTA_ECO24	Arginine N-succinyltransferase OS=Escherichia coli O139:H28 (strain E24377A / ETEC) GN=astA PE=3 SV=1	astA	QTAPARAVLEKEGFRYRNYID	241		no	no	yes	no		no	yes	yes	no
sp|B7USC9|ASTC_ECO27	Succinylornithine transaminase OS=Escherichia coli O127:H6 (strain E2348/69 / EPEC) GN=astC PE=3 SV=1	astC	GSHKSGIVAFKNAFHGRTLFT	135		no	no	no	no		no	yes	no	yes
sp|A7ZTU6|ATPA_ECO24	ATP synthase subunit alpha OS=Escherichia coli O139:H28 (strain E24377A / ETEC) GN=atpA PE=3 SV=1	atpA	LNSTEISELIKQRIAQFNVVS	13		yes	yes	yes	no		no	no	no	no
sp|A7ZTU6|ATPA_ECO24	ATP synthase subunit alpha OS=Escherichia coli O139:H28 (strain E24377A / ETEC) GN=atpA PE=3 SV=1	atpA	VNTLGAPIDGKGPLDHDGFSA	118		no	yes	no	no		no	no	no	no
sp|A7ZTU6|ATPA_ECO24	ATP synthase subunit alpha OS=Escherichia coli O139:H28 (strain E24377A / ETEC) GN=atpA PE=3 SV=1	atpA	AIINQRDSGIKCIYVAIGQKA	192		no	yes	no	no		no	no	no	no
sp|A7ZTU6|ATPA_ECO24	ATP synthase subunit alpha OS=Escherichia coli O139:H28 (strain E24377A / ETEC) GN=atpA PE=3 SV=1	atpA	VNAEYVEAFTKGEVKGKTGSL	314		yes	yes	yes	yes		no	yes	no	no
sp|A7ZTU6|ATPA_ECO24	ATP synthase subunit alpha OS=Escherichia coli O139:H28 (strain E24377A / ETEC) GN=atpA PE=3 SV=1	atpA	VSRVGGAAQTKIMKKLSGGIR	384		yes	yes	yes	yes		yes	yes	yes	yes
sp|A7ZTU6|ATPA_ECO24	ATP synthase subunit alpha OS=Escherichia coli O139:H28 (strain E24377A / ETEC) GN=atpA PE=3 SV=1	atpA	VGGAAQTKIMKKLSGGIRTAL	387		yes	yes	no	no		no	yes	no	no
sp|A7ZTU6|ATPA_ECO24	ATP synthase subunit alpha OS=Escherichia coli O139:H28 (strain E24377A / ETEC) GN=atpA PE=3 SV=1	atpA	DHGQKVTELLKQKQYAPMSVA	432		no	yes	no	no		no	no	no	no
sp|A7ZTU6|ATPA_ECO24	ATP synthase subunit alpha OS=Escherichia coli O139:H28 (strain E24377A / ETEC) GN=atpA PE=3 SV=1	atpA	GYNDEIEGKLKGILDSFKATQ	501		yes	yes	yes	yes		no	yes	no	no
sp|A7ZTU3|ATPE_ECO24	ATP synthase epsilon chain OS=Escherichia coli O139:H28 (strain E24377A / ETEC) GN=atpC PE=3 SV=1	atpC	DEARAMEAKRKAEEHISSSHG	101		yes	yes	no	no		yes	yes	no	no
sp|A7ZTU3|ATPE_ECO24	ATP synthase epsilon chain OS=Escherichia coli O139:H28 (strain E24377A / ETEC) GN=atpC PE=3 SV=1	atpC	DYAQASAELAKAIAQLRVIEL	124		no	yes	no	no		no	yes	no	no
sp|A7ZTU4|ATPB_ECO24	ATP synthase subunit beta OS=Escherichia coli O139:H28 (strain E24377A / ETEC) GN=atpD PE=3 SV=1	atpD	SDGLRRGLDVKDLEHPIEVPV	70		yes	yes	yes	yes		yes	yes	no	no
sp|A7ZTU4|ATPB_ECO24	ATP synthase subunit beta OS=Escherichia coli O139:H28 (strain E24377A / ETEC) GN=atpD PE=3 SV=1	atpD	LEHPIEVPVGKATLGRIMNVL	82		yes	yes	yes	yes		yes	yes	no	yes
sp|A7ZTU4|ATPB_ECO24	ATP synthase subunit beta OS=Escherichia coli O139:H28 (strain E24377A / ETEC) GN=atpD PE=3 SV=1	atpD	MNVLGEPVDMKGEIGEEERWA	99		yes	yes	yes	no		no	no	no	no
sp|A7ZTU4|ATPB_ECO24	ATP synthase subunit beta OS=Escherichia coli O139:H28 (strain E24377A / ETEC) GN=atpD PE=3 SV=1	atpD	KVIDLMCPFAKGGKVGLFGGA	142		yes	yes	no	no		no	no	no	no
sp|A7ZTU4|ATPB_ECO24	ATP synthase subunit beta OS=Escherichia coli O139:H28 (strain E24377A / ETEC) GN=atpD PE=3 SV=1	atpD	VGLFGGAGVGKTVNMMELIRN	156		yes	yes	yes	yes		yes	no	no	no
sp|B7UMJ7|ATPB_ECO27	ATP synthase subunit beta OS=Escherichia coli O127:H6 (strain E2348/69 / EPEC) GN=atpD PE=3 SV=1	atpD	VALTGLTMAEKFRDEGRDVLL	230		no	yes	no	no		no	no	no	no
sp|A7ZTU4|ATPB_ECO24	ATP synthase subunit beta OS=Escherichia coli O139:H28 (strain E24377A / ETEC) GN=atpD PE=3 SV=1	atpD	VAEVFTGSPGKYVSLKDTIRG	417		no	yes	no	no		yes	no	no	no
sp|A7ZTU4|ATPB_ECO24	ATP synthase subunit beta OS=Escherichia coli O139:H28 (strain E24377A / ETEC) GN=atpD PE=3 SV=1	atpD	TGSPGKYVSLKDTIRGFKGIM	422		yes	yes	yes	yes		yes	yes	yes	yes
sp|P0ABA2|ATPF_ECO57	ATP synthase subunit b OS=Escherichia coli O157:H7 GN=atpF PE=3 SV=1	atpF	LAKASATDQLKKAKAEAQVII	66		yes	yes	yes	yes		yes	yes	no	no
sp|P0ABA2|ATPF_ECO57	ATP synthase subunit b OS=Escherichia coli O157:H7 GN=atpF PE=3 SV=1	atpF	EAQVIIEQANKRRSQILDEAK	81		no	yes	no	no		no	no	no	no
sp|P0ABA2|ATPF_ECO57	ATP synthase subunit b OS=Escherichia coli O157:H7 GN=atpF PE=3 SV=1	atpF	KRRSQILDEAKAEAEQERTKI	91		yes	yes	yes	no		yes	no	no	no
sp|B7UMJ8|ATPG_ECO27	ATP synthase gamma chain OS=Escherichia coli O127:H6 (strain E2348/69 / EPEC) GN=atpG PE=3 SV=1	atpG	ASVQNTQKITKAMEMVAASKM	22		yes	yes	yes	yes		no	yes	yes	no
sp|A7ZTU5|ATPG_ECO24	ATP synthase gamma chain OS=Escherichia coli O139:H28 (strain E24377A / ETEC) GN=atpG PE=3 SV=1	atpG	CGGLNINLFKKLLAEMKTWTD	98		no	yes	no	no		no	no	no	no
sp|A7ZTU5|ATPG_ECO24	ATP synthase gamma chain OS=Escherichia coli O139:H28 (strain E24377A / ETEC) GN=atpG PE=3 SV=1	atpG	NLFKKLLAEMKTWTDKGVQCD	104		no	yes	no	no		no	no	no	no
sp|A7ZTU5|ATPG_ECO24	ATP synthase gamma chain OS=Escherichia coli O139:H28 (strain E24377A / ETEC) GN=atpG PE=3 SV=1	atpG	LLAEMKTWTDKGVQCDLAMIG	109		yes	yes	no	no		no	yes	no	no
sp|A7ZTU5|ATPG_ECO24	ATP synthase gamma chain OS=Escherichia coli O139:H28 (strain E24377A / ETEC) GN=atpG PE=3 SV=1	atpG	PLPASDDDDLKHKSWDYLYEP	200		no	yes	no	no		no	no	no	no
sp|A7ZTU7|ATPD_ECO24	ATP synthase subunit delta OS=Escherichia coli O139:H28 (strain E24377A / ETEC) GN=atpH PE=3 SV=1	atpH	AAALSEQQLAKISAAMEKRLS	124		no	yes	no	no		no	no	no	no
sp|A7ZTU7|ATPD_ECO24	ATP synthase subunit delta OS=Escherichia coli O139:H28 (strain E24377A / ETEC) GN=atpH PE=3 SV=1	atpH	QLAKISAAMEKRLSRKVKLNC	131		yes	yes	yes	yes		yes	yes	yes	yes
sp|A7ZTU7|ATPD_ECO24	ATP synthase subunit delta OS=Escherichia coli O139:H28 (strain E24377A / ETEC) GN=atpH PE=3 SV=1	atpH	RLSRKVKLNCKIDKSVMAGVI	142		no	yes	no	no		no	yes	no	no
sp|A7ZTU7|ATPD_ECO24	ATP synthase subunit delta OS=Escherichia coli O139:H28 (strain E24377A / ETEC) GN=atpH PE=3 SV=1	atpH	RKVKLNCKIDKSVMAGVIIRA	145		no	yes	yes	no		no	yes	no	no
sp|P09053|AVTA_ECOLI	Valine--pyruvate aminotransferase OS=Escherichia coli (strain K12) GN=avtA PE=1 SV=3	avtA	PNIVLCMSLSKLGLPGSRCGI	249		no	yes	no	no		no	no	no	no
sp|P09053|AVTA_ECOLI	Valine--pyruvate aminotransferase OS=Escherichia coli (strain K12) GN=avtA PE=1 SV=3	avtA	LWFKDLPITTKQLYQRLKARG	353		no	yes	no	no		no	yes	no	no
sp|P69229|BAER_ECOL6	Transcriptional regulatory protein BaeR OS=Escherichia coli O6:H1 (strain CFT073 / ATCC 700928 / UPEC) GN=baeR PE=3 SV=1	baeR	VTDRTIDSHIKNLRRKLESLD	206		no	yes	no	no		no	no	no	no
sp|P0AE53|BCP_ECOL6	Putative peroxiredoxin bcp OS=Escherichia coli O6:H1 (strain CFT073 / ATCC 700928 / UPEC) GN=bcp PE=3 SV=1	bcp	MNPLKAGDIAPKFSL	5		no	yes	no	no		no	no	no	no
sp|P0AE54|BCP_ECO57	Putative peroxiredoxin bcp OS=Escherichia coli O157:H7 GN=bcp PE=3 SV=1	bcp	NPLKAGDIAPKFSLPDQDGEQ	12		yes	yes	yes	no		no	yes	no	no
sp|P0AE54|BCP_ECO57	Putative peroxiredoxin bcp OS=Escherichia coli O157:H7 GN=bcp PE=3 SV=1	bcp	GQRVLVYFYPKAMTPGCTVQA	40		yes	yes	yes	yes		yes	yes	yes	yes
sp|P0AE54|BCP_ECO57	Putative peroxiredoxin bcp OS=Escherichia coli O157:H7 GN=bcp PE=3 SV=1	bcp	CGLRDNMDELKKAGVDVLGIS	61		yes	yes	yes	yes		no	yes	no	no
sp|P0AE54|BCP_ECO57	Putative peroxiredoxin bcp OS=Escherichia coli O157:H7 GN=bcp PE=3 SV=1	bcp	GVDVLGISTDKPEKLSRFAEK	74		yes	yes	yes	yes		yes	yes	yes	yes
sp|P0AE54|BCP_ECO57	Putative peroxiredoxin bcp OS=Escherichia coli O157:H7 GN=bcp PE=3 SV=1	bcp	VLGISTDKPEKLSRFAEKELL	77		yes	yes	yes	yes		yes	yes	yes	yes
sp|P0AE54|BCP_ECO57	Putative peroxiredoxin bcp OS=Escherichia coli O157:H7 GN=bcp PE=3 SV=1	bcp	GVWGEKSFMGKTYDGIHRISF	114		no	no	yes	no		no	no	no	yes
sp|P0AE54|BCP_ECO57	Putative peroxiredoxin bcp OS=Escherichia coli O157:H7 GN=bcp PE=3 SV=1	bcp	RISFLIDADGKIEHVFDDFKT	131		no	yes	no	no		no	no	no	no
sp|Q46829|BGLA_ECOLI	6-phospho-beta-glucosidase BglA OS=Escherichia coli (strain K12) GN=bglA PE=1 SV=2	bglA	MIVKKLTLPKDFLWGGAVAA	10		no	yes	no	no		no	no	no	no
sp|Q46829|BGLA_ECOLI	6-phospho-beta-glucosidase BglA OS=Escherichia coli (strain K12) GN=bglA PE=1 SV=2	bglA	AAHQVEGGWNKGGKGPSICDV	29		no	yes	no	no		no	no	no	no
sp|Q46829|BGLA_ECOLI	6-phospho-beta-glucosidase BglA OS=Escherichia coli (strain K12) GN=bglA PE=1 SV=2	bglA	GAHGVPREITKEVLPGKYYPN	53		yes	yes	yes	yes		yes	yes	no	no
sp|Q46829|BGLA_ECOLI	6-phospho-beta-glucosidase BglA OS=Escherichia coli (strain K12) GN=bglA PE=1 SV=2	bglA	YKEVIASNGEKL	478		no	yes	no	no		no	no	no	no
sp|P0A6F0|BIOD2_ECO57	ATP-dependent dethiobiotin synthetase BioD 2 OS=Escherichia coli O157:H7 GN=bioD2 PE=3 SV=1	bioD2	ASQGKTVAGYKPVAKGSKETP	38		yes	yes	yes	yes		yes	yes	no	yes
sp|P0A6F0|BIOD2_ECO57	ATP-dependent dethiobiotin synthetase BioD 2 OS=Escherichia coli O157:H7 GN=bioD2 PE=3 SV=1	bioD2	AGYKPVAKGSKETPEGLRNKD	45		no	yes	no	no		no	no	no	no
sp|P06610|BTUE_ECOLI	Vitamin B12 transport periplasmic protein BtuE OS=Escherichia coli (strain K12) GN=btuE PE=3 SV=1	btuE	MQDSILTTVVKDIDGEVTTLE	11		no	yes	no	no		no	no	no	no
sp|P06610|BTUE_ECOLI	Vitamin B12 transport periplasmic protein BtuE OS=Escherichia coli (strain K12) GN=btuE PE=3 SV=1	btuE	PEDPIVMESIKLALAK	178		no	yes	no	no		no	no	no	no
sp|Q8FCW0|GPH_ECOL6	Phosphoglycolate phosphatase OS=Escherichia coli O6:H1 (strain CFT073 / ATCC 700928 / UPEC) GN=c4155 PE=3 SV=1	c4155	MNKFEDIRGVAFD	3		no	yes	no	no		no	no	no	no
sp|Q8FCW0|GPH_ECOL6	Phosphoglycolate phosphatase OS=Escherichia coli O6:H1 (strain CFT073 / ATCC 700928 / UPEC) GN=c4155 PE=3 SV=1	c4155	KGLPLGLVTNKPTPFVAPLLE	136		no	no	no	no		no	yes	no	no
sp|P61517|CAN_ECOLI	Carbonic anhydrase 2 OS=Escherichia coli (strain K12) GN=can PE=1 SV=1	can	MKDIDTLISNNA	2		no	yes	no	no		no	no	no	no
sp|P0A6F2|CARA_ECO57	Carbamoyl-phosphate synthase small chain OS=Escherichia coli O157:H7 GN=carA PE=3 SV=1	carA	MIKSALLVLEDGT	3		no	yes	no	no		no	no	no	no
sp|P0A6F2|CARA_ECO57	Carbamoyl-phosphate synthase small chain OS=Escherichia coli O157:H7 GN=carA PE=3 SV=1	carA	RNTEDLSSYLKRHNIVAIADI	103		yes	yes	yes	yes		yes	yes	no	yes
sp|P0A6F2|CARA_ECO57	Carbamoyl-phosphate synthase small chain OS=Escherichia coli O157:H7 GN=carA PE=3 SV=1	carA	DNPDAALALEKARAFPGLNGM	146		yes	yes	yes	yes		yes	yes	no	no
sp|P0A6F2|CARA_ECO57	Carbamoyl-phosphate synthase small chain OS=Escherichia coli O157:H7 GN=carA PE=3 SV=1	carA	PAQTSAEDVLKMNPDGIFLSN	230		no	yes	no	no		no	no	no	no
sp|P0A6F2|CARA_ECO57	Carbamoyl-phosphate synthase small chain OS=Escherichia coli O157:H7 GN=carA PE=3 SV=1	carA	TLPANLRVTHKSLFDGTLQGI	330		no	yes	yes	no		no	no	no	no
sp|Q8FLB0|CARB_ECOL6	Carbamoyl-phosphate synthase large chain OS=Escherichia coli O6:H1 (strain CFT073 / ATCC 700928 / UPEC) GN=carB PE=3 SV=3	carB	EDRRRFDVAMKKIGLETARSG	137		yes	yes	yes	no		no	no	no	no
sp|P63737|CARB_ECO57	Carbamoyl-phosphate synthase large chain OS=Escherichia coli O157:H7 GN=carB PE=3 SV=2	carB	VTKIPRFNFEKFAGANDRLTT	366		yes	yes	yes	yes		yes	no	no	no
sp|Q8FLB0|CARB_ECOL6	Carbamoyl-phosphate synthase large chain OS=Escherichia coli O6:H1 (strain CFT073 / ATCC 700928 / UPEC) GN=carB PE=3 SV=3	carB	LEVGATGFDPKVSLDDPEALT	412		yes	no	yes	no		no	no	no	no
sp|P63737|CARB_ECO57	Carbamoyl-phosphate synthase large chain OS=Escherichia coli O157:H7 GN=carB PE=3 SV=2	carB	VSLDDPEALTKIRRELKDAGA	423		no	yes	no	no		no	no	no	no
sp|P00968|CARB_ECOLI	Carbamoyl-phosphate synthase large chain OS=Escherichia coli (strain K12) GN=carB PE=1 SV=2	carB	QIEELVRLEEKVAEVGITGLN	475		no	yes	no	no		no	no	no	no
sp|P63737|CARB_ECO57	Carbamoyl-phosphate synthase large chain OS=Escherichia coli O157:H7 GN=carB PE=3 SV=2	carB	RKGFADARLAKLAGVREAEIR	504		yes	yes	yes	yes		no	no	no	no
sp|P63737|CARB_ECO57	Carbamoyl-phosphate synthase large chain OS=Escherichia coli O157:H7 GN=carB PE=3 SV=2	carB	IVQYGGQTPLKLARALEAAGV	649		yes	yes	yes	yes		yes	yes	no	no
sp|P63737|CARB_ECO57	Carbamoyl-phosphate synthase large chain OS=Escherichia coli O157:H7 GN=carB PE=3 SV=2	carB	GKSLAEQGVTKEVIPPYYSVK	881		no	yes	no	yes		no	no	no	no
sp|P63737|CARB_ECO57	Carbamoyl-phosphate synthase large chain OS=Escherichia coli O157:H7 GN=carB PE=3 SV=2	carB	SVKEVVLPFNKFPGVDPLLGP	899		yes	yes	yes	no		no	no	no	no
sp|Q8FLB0|CARB_ECOL6	Carbamoyl-phosphate synthase large chain OS=Escherichia coli O6:H1 (strain CFT073 / ATCC 700928 / UPEC) GN=carB PE=3 SV=3	carB	KAQLGSNSTMKKHGRALLSVR	940		no	yes	yes	no		no	no	no	no
sp|P63737|CARB_ECO57	Carbamoyl-phosphate synthase large chain OS=Escherichia coli O157:H7 GN=carB PE=3 SV=2	carB	DKERVVDLAAKLLKQGFELDA	963		yes	yes	yes	yes		yes	yes	yes	yes
sp|P63737|CARB_ECO57	Carbamoyl-phosphate synthase large chain OS=Escherichia coli O157:H7 GN=carB PE=3 SV=2	carB	RVVDLAAKLLKQGFELDATHG	966		no	yes	yes	no		no	no	no	no
sp|P63737|CARB_ECO57	Carbamoyl-phosphate synthase large chain OS=Escherichia coli O157:H7 GN=carB PE=3 SV=2	carB	EAGINPRLVNKVHEGRPHIQD	993		no	no	yes	no		no	no	no	no
sp|P62577|CAT_ECOLX	Chloramphenicol acetyltransferase OS=Escherichia coli GN=cat PE=1 SV=1	cat	FLKTVKKNKHKFYPAFIHILA	54		no	no	yes	no		no	no	yes	yes
sp|A7ZKA5|CBPA_ECO24	Curved DNA-binding protein OS=Escherichia coli O139:H28 (strain E24377A / ETEC) GN=cbpA PE=3 SV=1	cbpA	IMGVKPTDDLKTIKTAYRRLA	19		yes	yes	no	yes		yes	no	no	no
sp|A7ZKA5|CBPA_ECO24	Curved DNA-binding protein OS=Escherichia coli O139:H28 (strain E24377A / ETEC) GN=cbpA PE=3 SV=1	cbpA	VKPTDDLKTIKTAYRRLARKY	22		yes	yes	no	yes		no	no	no	no
sp|A7ZKA5|CBPA_ECO24	Curved DNA-binding protein OS=Escherichia coli O139:H28 (strain E24377A / ETEC) GN=cbpA PE=3 SV=1	cbpA	IKTAYRRLARKYHPDVSKEPD	31		no	yes	no	no		yes	no	no	no
sp|A7ZKA5|CBPA_ECO24	Curved DNA-binding protein OS=Escherichia coli O139:H28 (strain E24377A / ETEC) GN=cbpA PE=3 SV=1	cbpA	EQEIPKTLNVKIPAGVGNGQR	163		yes	yes	no	yes		no	no	no	no
sp|B7UNY3|CBPA_ECO27	Curved DNA-binding protein OS=Escherichia coli O127:H6 (strain E2348/69 / EPEC) GN=cbpA PE=3 SV=1	cbpA	RVKGKGLVSKKQTGDLYAVLK	262		yes	yes	no	no		yes	no	no	no
sp|P0AE65|CHAB_ECO57	Cation transport regulator ChaB OS=Escherichia coli O157:H7 GN=chaB PE=4 SV=1	chaB	TAHKVAWAAVKHEYAKGDDDK	61		no	yes	yes	no		no	no	no	yes
sp|P69830|PTQB_ECO57	N,N'-diacetylchitobiose-specific phosphotransferase enzyme IIB component OS=Escherichia coli O157:H7 GN=chbB PE=3 SV=1	chbB	LVSKMRAQAEKYEVPVIIEAF	29		no	yes	no	no		no	no	no	no
sp|P0ABI0|CLPA_ECOL6	ATP-dependent Clp protease ATP-binding subunit ClpA OS=Escherichia coli O6:H1 (strain CFT073 / ATCC 700928 / UPEC) GN=clpA PE=3 SV=1	clpA	DNSTDAMEEIKKIFTPEFRNR	633		no	yes	no	no		no	no	no	no
sp|P63285|CLPB_ECO57	Chaperone protein ClpB OS=Escherichia coli O157:H7 GN=clpB PE=3 SV=1	clpB	DLVRVLNLCDKLAQKRGDNFI	96		yes	yes	yes	yes		yes	yes	no	no
sp|P63286|CLPB_ECOL6	Chaperone protein ClpB OS=Escherichia coli O6:H1 (strain CFT073 / ATCC 700928 / UPEC) GN=clpB PE=3 SV=1	clpB	VLNLCDKLAQKRGDNFISSEL	100		yes	no	no	yes		no	no	no	no
sp|P63285|CLPB_ECO57	Chaperone protein ClpB OS=Escherichia coli O157:H7 GN=clpB PE=3 SV=1	clpB	GAEDQRQALKKYTIDLTERAE	163		yes	yes	yes	yes		no	yes	no	no
sp|P63285|CLPB_ECO57	Chaperone protein ClpB OS=Escherichia coli O157:H7 GN=clpB PE=3 SV=1	clpB	IDLTERAEQGKLDPVIGRDEE	176		yes	yes	yes	yes		no	no	no	no
sp|P63285|CLPB_ECO57	Chaperone protein ClpB OS=Escherichia coli O157:H7 GN=clpB PE=3 SV=1	clpB	LDMGALVAGAKYRGEFEERLK	250		yes	yes	no	no		no	no	no	no
sp|P63285|CLPB_ECO57	Chaperone protein ClpB OS=Escherichia coli O157:H7 GN=clpB PE=3 SV=1	clpB	KYRGEFEERLKGVLNDLAKQE	260		yes	yes	no	yes		no	no	no	no
sp|P63285|CLPB_ECO57	Chaperone protein ClpB OS=Escherichia coli O157:H7 GN=clpB PE=3 SV=1	clpB	TLDEYRQYIEKDAALERRFQK	325		no	yes	no	no		no	no	no	no
sp|P63285|CLPB_ECO57	Chaperone protein ClpB OS=Escherichia coli O157:H7 GN=clpB PE=3 SV=1	clpB	KDAALERRFQKVFVAEPSVED	335		yes	yes	yes	yes		no	no	no	no
sp|P63285|CLPB_ECO57	Chaperone protein ClpB OS=Escherichia coli O157:H7 GN=clpB PE=3 SV=1	clpB	ASSIRMQIDSKPEELDRLDRR	408		no	yes	yes	yes		no	no	no	no
sp|P63285|CLPB_ECO57	Chaperone protein ClpB OS=Escherichia coli O157:H7 GN=clpB PE=3 SV=1	clpB	LDMLNEELSDKERQYSELEEE	451		yes	yes	yes	yes		no	yes	no	no
sp|P63285|CLPB_ECO57	Chaperone protein ClpB OS=Escherichia coli O157:H7 GN=clpB PE=3 SV=1	clpB	RQYSELEEEWKAEKASLSGTQ	463		no	yes	no	no		no	no	no	no
sp|P63285|CLPB_ECO57	Chaperone protein ClpB OS=Escherichia coli O157:H7 GN=clpB PE=3 SV=1	clpB	KASLSGTQTIKAELEQAKIAI	476		yes	yes	yes	yes		yes	no	no	no
sp|P63285|CLPB_ECO57	Chaperone protein ClpB OS=Escherichia coli O157:H7 GN=clpB PE=3 SV=1	clpB	LARMSELQYGKIPELEKQLEA	505		yes	yes	no	yes		no	no	no	no
sp|P63285|CLPB_ECO57	Chaperone protein ClpB OS=Escherichia coli O157:H7 GN=clpB PE=3 SV=1	clpB	EGKTMRLLRNKVTDAEIAEVL	530		yes	yes	yes	yes		no	yes	no	no
sp|P63285|CLPB_ECO57	Chaperone protein ClpB OS=Escherichia coli O157:H7 GN=clpB PE=3 SV=1	clpB	VRIDMSEFMEKHSVSRLVGAP	640		yes	yes	yes	yes		yes	yes	no	no
sp|P63285|CLPB_ECO57	Chaperone protein ClpB OS=Escherichia coli O157:H7 GN=clpB PE=3 SV=1	clpB	HIASIAQIQLKRLYKRLEERG	780		yes	yes	yes	yes		no	no	no	no
sp|P63285|CLPB_ECO57	Chaperone protein ClpB OS=Escherichia coli O157:H7 GN=clpB PE=3 SV=1	clpB	QILSGELVPGKVIRLEVNEDR	842		no	yes	no	no		no	no	no	no
sp|A7ZIJ6|CLPX_ECO24	ATP-dependent Clp protease ATP-binding subunit ClpX OS=Escherichia coli O139:H28 (strain E24377A / ETEC) GN=clpX PE=3 SV=1	clpX	VENIIQKLLQKCDYDVQKAQR	168		no	yes	no	no		no	no	no	no
sp|B7UJR1|CLPX_ECO27	ATP-dependent Clp protease ATP-binding subunit ClpX OS=Escherichia coli O127:H6 (strain E2348/69 / EPEC) GN=clpX PE=3 SV=1	clpX	LLQKCDYDVQKAQRGIVYIDE	175		no	yes	no	no		no	no	no	no
sp|A7ZIJ6|CLPX_ECO24	ATP-dependent Clp protease ATP-binding subunit ClpX OS=Escherichia coli O139:H28 (strain E24377A / ETEC) GN=clpX PE=3 SV=1	clpX	LAQVEPEDLIKFGLIPEFIGR	297		no	yes	no	no		no	no	no	no
sp|A7ZJZ9|KCY_ECO24	Cytidylate kinase OS=Escherichia coli O139:H28 (strain E24377A / ETEC) GN=cmk PE=3 SV=1	cmk	AHRRMLQLQEKGFSVNFERLL	165		no	no	yes	no		no	no	no	no
sp|P64469|CNU_ECO57	OriC-binding nucleoid-associated protein OS=Escherichia coli O157:H7 GN=cnu PE=3 SV=1	cnu	MTVQDYLLKFRKISSLESL	9		yes	yes	yes	no		yes	yes	no	no
sp|P64469|CNU_ECO57	OriC-binding nucleoid-associated protein OS=Escherichia coli O157:H7 GN=cnu PE=3 SV=1	cnu	TVQDYLLKFRKISSLESLEKL	12		no	yes	no	no		no	no	no	no
sp|P0ABQ0|COABC_ECOLI	Coenzyme A biosynthesis bifunctional protein CoaBC OS=Escherichia coli (strain K12) GN=coaBC PE=1 SV=2	coaBC	QGDELTIKMVKNPDIVAGVAA	306		no	yes	no	no		no	no	no	no
sp|P0ABQ0|COABC_ECOLI	Coenzyme A biosynthesis bifunctional protein CoaBC OS=Escherichia coli (strain K12) GN=coaBC PE=1 SV=2	coaBC	EEYARQKRIRKNLDLICANDV	345		no	yes	no	no		no	no	no	no
sp|Q8XD24|COPA_ECO57	Copper-exporting P-type ATPase A OS=Escherichia coli O157:H7 GN=copA PE=3 SV=3	copA	LDGLSCGHCVKRVKESLEQRP	19		no	yes	yes	no		no	no	no	yes
sp|P0AE79|CORC_ECOL6	Magnesium and cobalt efflux protein CorC OS=Escherichia coli O6:H1 (strain CFT073 / ATCC 700928 / UPEC) GN=corC PE=3 SV=1	corC	HSRFPVISEDKDHIEGILMAK	110		no	yes	no	no		no	no	no	no
sp|P0AEW5|CPDA_ECO57	3',5'-cyclic adenosine monophosphate phosphodiesterase CpdA OS=Escherichia coli O157:H7 GN=cpdA PE=3 SV=1	cpdA	SEFQLEWLERKLADAPERHTL	150		no	yes	no	no		no	no	no	no
sp|P0AE89|CPXR_ECO57	Transcriptional regulatory protein CpxR OS=Escherichia coli O157:H7 GN=cpxR PE=3 SV=1	cpxR	PDRKDGHPWFKTLRGRGYLMV	219		yes	yes	yes	yes		yes	yes	no	no
sp|A7ZHZ9|CRL_ECO24	Sigma factor-binding protein crl OS=Escherichia coli O139:H28 (strain E24377A / ETEC) GN=crl PE=3 SV=1	crl	PSGHPKSRLIKKFTALGPYIR	14		no	yes	no	no		no	yes	no	no
sp|A7ZHZ9|CRL_ECO24	Sigma factor-binding protein crl OS=Escherichia coli O139:H28 (strain E24377A / ETEC) GN=crl PE=3 SV=1	crl	SGHPKSRLIKKFTALGPYIRE	15		yes	yes	yes	yes		yes	yes	yes	yes
sp|A7ZHZ9|CRL_ECO24	Sigma factor-binding protein crl OS=Escherichia coli O139:H28 (strain E24377A / ETEC) GN=crl PE=3 SV=1	crl	FGLFDKAGDWKSVPVKDTEVV	83		no	yes	no	no		no	no	no	no
sp|A7ZHZ9|CRL_ECO24	Sigma factor-binding protein crl OS=Escherichia coli O139:H28 (strain E24377A / ETEC) GN=crl PE=3 SV=1	crl	KAGDWKSVPVKDTEVVERLEH	88		yes	yes	yes	yes		yes	yes	yes	yes
sp|P0ACK0|CRP_ECO57	Catabolite gene activator OS=Escherichia coli O157:H7 GN=crp PE=1 SV=1	crp	SHCHIHKYPSKSTLIHQGEKA	27		yes	yes	no	no		no	no	no	no
sp|P0ACK0|CRP_ECO57	Catabolite gene activator OS=Escherichia coli O157:H7 GN=crp PE=1 SV=1	crp	SKSTLIHQGEKAETLYYIVKG	36		no	yes	no	no		no	no	no	no
sp|P0ACK0|CRP_ECO57	Catabolite gene activator OS=Escherichia coli O157:H7 GN=crp PE=1 SV=1	crp	TACEVAEISYKKFRQLIQVNP	101		yes	yes	yes	yes		yes	yes	no	yes
sp|P0ACK0|CRP_ECO57	Catabolite gene activator OS=Escherichia coli O157:H7 GN=crp PE=1 SV=1	crp	RIAQTLLNLAKQPDAMTHPDG	153		no	yes	yes	yes		no	no	no	no
sp|P0ACK0|CRP_ECO57	Catabolite gene activator OS=Escherichia coli O157:H7 GN=crp PE=1 SV=1	crp	AMTHPDGMQIKITRQEIGQIV	167		no	yes	no	no		no	no	no	no
sp|P0ACK0|CRP_ECO57	Catabolite gene activator OS=Escherichia coli O157:H7 GN=crp PE=1 SV=1	crp	CSRETVGRILKMLEDQNLISA	189		yes	no	yes	yes		yes	no	no	no
sp|P0ACK0|CRP_ECO57	Catabolite gene activator OS=Escherichia coli O157:H7 GN=crp PE=1 SV=1	crp	EDQNLISAHGKTIVVYGTR	202		yes	yes	yes	yes		no	no	no	no
sp|P69784|PTGA_ECOL6	Glucose-specific phosphotransferase enzyme IIA component OS=Escherichia coli O6:H1 (strain CFT073 / ATCC 700928 / UPEC) GN=crr PE=3 SV=2	crr	MGLFDKLKSLVSDDKK	6		yes	yes	yes	no		yes	no	yes	yes
sp|P69784|PTGA_ECOL6	Glucose-specific phosphotransferase enzyme IIA component OS=Escherichia coli O6:H1 (strain CFT073 / ATCC 700928 / UPEC) GN=crr PE=3 SV=2	crr	EKIVGDGIAIKPTGNKMVAPV	54		yes	yes	yes	no		yes	yes	no	no
sp|P69784|PTGA_ECOL6	Glucose-specific phosphotransferase enzyme IIA component OS=Escherichia coli O6:H1 (strain CFT073 / ATCC 700928 / UPEC) GN=crr PE=3 SV=2	crr	DGIAIKPTGNKMVAPVDGTIG	59		no	yes	no	no		no	yes	no	no
sp|P69784|PTGA_ECOL6	Glucose-specific phosphotransferase enzyme IIA component OS=Escherichia coli O6:H1 (strain CFT073 / ATCC 700928 / UPEC) GN=crr PE=3 SV=2	crr	IEFDLPLLEEKAKSTLTPVVI	131		yes	yes	no	no		yes	yes	no	no
sp|P69784|PTGA_ECOL6	Glucose-specific phosphotransferase enzyme IIA component OS=Escherichia coli O6:H1 (strain CFT073 / ATCC 700928 / UPEC) GN=crr PE=3 SV=2	crr	PVVISNMDEIKELIKLSGSVT	148		yes	yes	yes	yes		yes	yes	yes	yes
sp|A7ZQ90|CSID_ECO24	Protein CsiD OS=Escherichia coli O139:H28 (strain E24377A / ETEC) GN=csiD PE=3 SV=1	csiD	SGQYYARFVVKNVDNSDSYLR	141		no	yes	no	no		no	yes	no	yes
sp|P0A9Y1|CSPA_ECO57	Cold shock protein CspA OS=Escherichia coli O157:H7 GN=cspA PE=3 SV=2	cspA	MSGKMTGIVKWFNA	4		no	no	yes	no		no	no	no	yes
sp|P0A9Y0|CSPA_ECOL6	Cold shock protein CspA OS=Escherichia coli O6:H1 (strain CFT073 / ATCC 700928 / UPEC) GN=cspA PE=3 SV=2	cspA	KVSFTIESGAKGPAAGNVTSL	60		no	no	yes	no		no	no	no	no
sp|P36995|CSPB_ECOLI	Cold shock-like protein CspB OS=Escherichia coli (strain K12) GN=cspB PE=2 SV=1	cspB	MSNKMTGLVKWFNADKGFGF	10		no	no	yes	no		no	no	no	no
sp|P0A9Y8|CSPC_ECO57	Cold shock-like protein CspC OS=Escherichia coli O157:H7 GN=cspC PE=3 SV=2	cspC	MAKIKGQVKWFNESKGFGF	9		yes	yes	yes	no		no	yes	yes	yes
sp|P0A9Y8|CSPC_ECO57	Cold shock-like protein CspC OS=Escherichia coli O157:H7 GN=cspC PE=3 SV=2	cspC	KGQVKWFNESKGFGFITPADG	15		no	yes	yes	no		no	no	no	yes
sp|P0A9Y8|CSPC_ECO57	Cold shock-like protein CspC OS=Escherichia coli O157:H7 GN=cspC PE=3 SV=2	cspC	FGFITPADGSKDVFVHFSAIQ	27		yes	yes	yes	no		no	no	no	yes
sp|P0A9Y8|CSPC_ECO57	Cold shock-like protein CspC OS=Escherichia coli O157:H7 GN=cspC PE=3 SV=2	cspC	NVEFEIQDGQKGPAAVNVTAI	59		yes	yes	yes	yes		no	no	no	no
sp|P0A973|CSPE_ECOL6	Cold shock-like protein CspE OS=Escherichia coli O6:H1 (strain CFT073 / ATCC 700928 / UPEC) GN=cspE PE=3 SV=2	cspE	MSKIKGNVKWFNESKGFGF	9		no	yes	yes	yes		no	no	no	yes
sp|P0A974|CSPE_ECO57	Cold shock-like protein CspE OS=Escherichia coli O157:H7 GN=cspE PE=3 SV=2	cspE	KGNVKWFNESKGFGFITPEDG	15		no	no	yes	no		no	no	no	yes
sp|P0A974|CSPE_ECO57	Cold shock-like protein CspE OS=Escherichia coli O157:H7 GN=cspE PE=3 SV=2	cspE	FGFITPEDGSKDVFVHFSAIQ	27		yes	yes	yes	no		no	yes	no	no
sp|B7UHB4|CSRA_ECO27	Carbon storage regulator OS=Escherichia coli O127:H6 (strain E2348/69 / EPEC) GN=csrA PE=3 SV=1	csrA	NQVRIGVNAPKEVSVHREEIY	38		no	no	yes	no		no	no	no	no
sp|B7UHB4|CSRA_ECO27	Carbon storage regulator OS=Escherichia coli O127:H6 (strain E2348/69 / EPEC) GN=csrA PE=3 SV=1	csrA	EEIYQRIQAEKSQQSSY	55		no	no	yes	no		no	no	no	yes
sp|P76113|CURA_ECOLI	NADPH-dependent curcumin reductase OS=Escherichia coli (strain K12) GN=curA PE=1 SV=3	curA	RVVGVAGGAEKCRHATEVLGF	186		no	yes	no	no		no	no	no	no
sp|P0A9F5|CYSB_ECO57	HTH-type transcriptional regulator CysB OS=Escherichia coli O157:H7 GN=cysB PE=3 SV=1	cysB	SVAGEHTWPDKGSLYIATTHT	92		no	yes	no	no		no	no	no	no
sp|A7ZQK5|CYSH_ECO24	Phosphoadenosine phosphosulfate reductase OS=Escherichia coli O139:H28 (strain E24377A / ETEC) GN=cysH PE=3 SV=1	cysH	LDLNALNELPKVDRILALAET	14		yes	yes	yes	yes		yes	no	no	yes
sp|A7ZQK5|CYSH_ECO24	Phosphoadenosine phosphosulfate reductase OS=Escherichia coli O139:H28 (strain E24377A / ETEC) GN=cysH PE=3 SV=1	cysH	ALAETNAELEKLDAEGRVAWA	30		yes	yes	no	no		no	no	no	no
sp|A7ZQK5|CYSH_ECO24	Phosphoadenosine phosphosulfate reductase OS=Escherichia coli O139:H28 (strain E24377A / ETEC) GN=cysH PE=3 SV=1	cysH	TYRFIDELTDKLKLNLKVYRA	96		no	yes	no	no		no	no	no	no
sp|B7UHH4|CYSH_ECO27	Phosphoadenosine phosphosulfate reductase OS=Escherichia coli O127:H6 (strain E2348/69 / EPEC) GN=cysH PE=3 SV=1	cysH	EGIEKYNDINKVEPMNRALKE	136		yes	yes	yes	no		yes	no	no	no
sp|A7ZQK5|CYSH_ECO24	Phosphoadenosine phosphosulfate reductase OS=Escherichia coli O139:H28 (strain E24377A / ETEC) GN=cysH PE=3 SV=1	cysH	PVLAIQRGVFKVLPIIDWDNR	178		yes	yes	yes	yes		yes	no	no	no
sp|B7UHH5|CYSI_ECO27	Sulfite reductase [NADPH] hemoprotein beta-component OS=Escherichia coli O127:H6 (strain E2348/69 / EPEC) GN=cysI PE=3 SV=1	cysI	PLKTGLLEIAKIHKGDFRITA	384		no	no	no	no		yes	no	no	no
sp|A7ZQK7|CYSJ_ECO24	Sulfite reductase [NADPH] flavoprotein alpha-component OS=Escherichia coli O139:H28 (strain E24377A / ETEC) GN=cysJ PE=3 SV=1	cysJ	DDLLAAKLNVKLVNAGDYKFK	94		yes	yes	no	no		no	no	no	no
sp|A7ZQK7|CYSJ_ECO24	Sulfite reductase [NADPH] flavoprotein alpha-component OS=Escherichia coli O139:H28 (strain E24377A / ETEC) GN=cysJ PE=3 SV=1	cysJ	NVKLVNAGDYKFKQIASEKLL	102		no	yes	no	no		no	no	no	no
sp|A7ZQK7|CYSJ_ECO24	Sulfite reductase [NADPH] flavoprotein alpha-component OS=Escherichia coli O139:H28 (strain E24377A / ETEC) GN=cysJ PE=3 SV=1	cysJ	KLVNAGDYKFKQIASEKLLIV	104		no	yes	no	no		yes	no	no	no
sp|A7ZQK7|CYSJ_ECO24	Sulfite reductase [NADPH] flavoprotein alpha-component OS=Escherichia coli O139:H28 (strain E24377A / ETEC) GN=cysJ PE=3 SV=1	cysJ	SETLLPLVGDKAKLQHYAATT	348		no	yes	no	no		no	no	no	no
sp|A7ZQK7|CYSJ_ECO24	Sulfite reductase [NADPH] flavoprotein alpha-component OS=Escherichia coli O139:H28 (strain E24377A / ETEC) GN=cysJ PE=3 SV=1	cysJ	LYQVEWQRYVKDGVLTRIDLA	507		yes	yes	no	no		no	no	no	no
sp|A7ZQK7|CYSJ_ECO24	Sulfite reductase [NADPH] flavoprotein alpha-component OS=Escherichia coli O139:H28 (strain E24377A / ETEC) GN=cysJ PE=3 SV=1	cysJ	DLAWSRDQKEKVYVQDKLREQ	525		no	yes	no	no		no	no	no	no
sp|P0ABK6|CYSK_ECO57	Cysteine synthase A OS=Escherichia coli O157:H7 GN=cysK PE=3 SV=2	cysK	MSKIFEDNSLTIG	3		yes	yes	yes	yes		yes	no	no	no
sp|P0ABK6|CYSK_ECO57	Cysteine synthase A OS=Escherichia coli O157:H7 GN=cysK PE=3 SV=2	cysK	VESRNPSFSVKCRIGANMIWD	42		no	yes	no	no		no	no	no	no
sp|P0ABK6|CYSK_ECO57	Cysteine synthase A OS=Escherichia coli O157:H7 GN=cysK PE=3 SV=2	cysK	IGANMIWDAEKRGVLKPGVEL	55		yes	yes	yes	yes		yes	yes	no	no
sp|P0ABK6|CYSK_ECO57	Cysteine synthase A OS=Escherichia coli O157:H7 GN=cysK PE=3 SV=2	cysK	IWDAEKRGVLKPGVELVEPTS	60		no	yes	no	no		no	no	no	no
sp|P0ABK6|CYSK_ECO57	Cysteine synthase A OS=Escherichia coli O157:H7 GN=cysK PE=3 SV=2	cysK	LAYVAAARGYKLTLTMPETMS	87		yes	yes	yes	no		no	no	no	no
sp|P0ABK6|CYSK_ECO57	Cysteine synthase A OS=Escherichia coli O157:H7 GN=cysK PE=3 SV=2	cysK	GANLVLTEGAKGMKGAIQKAE	118		yes	no	no	no		no	no	no	no
sp|P0ABK6|CYSK_ECO57	Cysteine synthase A OS=Escherichia coli O157:H7 GN=cysK PE=3 SV=2	cysK	LVLTEGAKGMKGAIQKAEEIV	121		yes	yes	yes	yes		no	no	no	no
sp|P0ABK6|CYSK_ECO57	Cysteine synthase A OS=Escherichia coli O157:H7 GN=cysK PE=3 SV=2	cysK	GAKGMKGAIQKAEEIVASNPE	126		yes	yes	yes	yes		yes	no	no	no
sp|P0ABK6|CYSK_ECO57	Cysteine synthase A OS=Escherichia coli O157:H7 GN=cysK PE=3 SV=2	cysK	AEEIVASNPEKYLLLQQFSNP	137		yes	yes	yes	yes		yes	no	no	no
sp|P0ABK6|CYSK_ECO57	Cysteine synthase A OS=Escherichia coli O157:H7 GN=cysK PE=3 SV=2	cysK	AGFIPANLDLKLVDKVIGITN	242		yes	yes	yes	yes		no	no	no	no
sp|P0ABK6|CYSK_ECO57	Cysteine synthase A OS=Escherichia coli O157:H7 GN=cysK PE=3 SV=2	cysK	PANLDLKLVDKVIGITNEEAI	246		no	yes	no	no		no	no	no	no
sp|Q8XCG6|CYSQ_ECO57	3'(2'),5'-bisphosphate nucleotidase CysQ OS=Escherichia coli O157:H7 GN=cysQ PE=3 SV=1	cysQ	YWLVDPLDGTKEFIKRNGEFT	89		no	yes	no	no		no	no	no	no
sp|B7UKK3|SYC_ECO27	Cysteine--tRNA ligase OS=Escherichia coli O127:H6 (strain E2348/69 / EPEC) GN=cysS PE=3 SV=1	cysS	YVRNITDIDDKIIKRANENGE	73		yes	yes	yes	yes		yes	yes	no	no
sp|B7UKK3|SYC_ECO27	Cysteine--tRNA ligase OS=Escherichia coli O127:H6 (strain E2348/69 / EPEC) GN=cysS PE=3 SV=1	cysS	NITDIDDKIIKRANENGESFV	76		yes	yes	yes	yes		yes	yes	no	no
sp|B7UKK3|SYC_ECO27	Cysteine--tRNA ligase OS=Escherichia coli O127:H6 (strain E2348/69 / EPEC) GN=cysS PE=3 SV=1	cysS	AGARVDVVDDKRNPMDFVLWK	175		no	yes	no	no		no	no	no	no
sp|B7UKK3|SYC_ECO27	Cysteine--tRNA ligase OS=Escherichia coli O127:H6 (strain E2348/69 / EPEC) GN=cysS PE=3 SV=1	cysS	GNFFTVRDVLKYYDAETVRYF	282		yes	yes	no	no		no	no	no	no
sp|B7MK86|DADA_ECO45	D-amino acid dehydrogenase small subunit OS=Escherichia coli O45:K1 (strain S88 / ExPEC) GN=dadA PE=3 SV=1	dadA	LARMAEQAGVKFRFNTPVDQL	217		no	yes	no	no		no	yes	no	no
sp|A7ZPS4|DAPA_ECO24	Dihydrodipicolinate synthase OS=Escherichia coli O139:H28 (strain E24377A / ETEC) GN=dapA PE=3 SV=1	dapA	LAKVKNIIGIKEATGNLTRVN	161		yes	yes	yes	yes		yes	yes	yes	no
sp|B7LCL6|DAPA_ECO55	Dihydrodipicolinate synthase OS=Escherichia coli (strain 55989 / EAEC) GN=dapA PE=3 SV=1	dapA	VAARDMAQMCKLAAEGHFAEA	219		no	no	yes	no		no	no	no	no
sp|B7LCL6|DAPA_ECO55	Dihydrodipicolinate synthase OS=Escherichia coli (strain 55989 / EAEC) GN=dapA PE=3 SV=1	dapA	INQRLMPLHNKLFVEPNPIPV	242		yes	yes	yes	yes		yes	yes	no	no
sp|A7ZPS4|DAPA_ECO24	Dihydrodipicolinate synthase OS=Escherichia coli O139:H28 (strain E24377A / ETEC) GN=dapA PE=3 SV=1	dapA	SGRETVRAALKHAGLL	287		yes	yes	yes	yes		yes	yes	no	no
sp|A7ZHQ6|DAPD_ECO24	2,3,4,5-tetrahydropyridine-2,6-dicarboxylate N-succinyltransferase OS=Escherichia coli O139:H28 (strain E24377A / ETEC) GN=dapD PE=3 SV=1	dapD	IEGAESRYFDKVPMKFADYDE	85		yes	yes	yes	yes		yes	yes	yes	yes
sp|A7ZHQ6|DAPD_ECO24	2,3,4,5-tetrahydropyridine-2,6-dicarboxylate N-succinyltransferase OS=Escherichia coli O139:H28 (strain E24377A / ETEC) GN=dapD PE=3 SV=1	dapD	FADYDEARFQKEGFRVVPPAA	100		yes	yes	yes	yes		no	yes	no	no
sp|A7ZHQ6|DAPD_ECO24	2,3,4,5-tetrahydropyridine-2,6-dicarboxylate N-succinyltransferase OS=Escherichia coli O139:H28 (strain E24377A / ETEC) GN=dapD PE=3 SV=1	dapD	SVVVSGNLPSKDGKYSLYCAV	241		yes	yes	yes	no		no	no	no	no
sp|A7ZHQ6|DAPD_ECO24	2,3,4,5-tetrahydropyridine-2,6-dicarboxylate N-succinyltransferase OS=Escherichia coli O139:H28 (strain E24377A / ETEC) GN=dapD PE=3 SV=1	dapD	VSGNLPSKDGKYSLYCAVIVK	244		no	yes	no	no		no	no	no	no
sp|A7ZHQ6|DAPD_ECO24	2,3,4,5-tetrahydropyridine-2,6-dicarboxylate N-succinyltransferase OS=Escherichia coli O139:H28 (strain E24377A / ETEC) GN=dapD PE=3 SV=1	dapD	VKKVDAKTRGKVGINELLRTI	263		no	no	yes	no		no	no	no	no
sp|A7ZU14|DAPF_ECO24	Diaminopimelate epimerase OS=Escherichia coli O139:H28 (strain E24377A / ETEC) GN=dapF PE=3 SV=1	dapF	RANIGFMQVVKREHIRLRVYE	198		no	yes	no	no		no	no	no	no
sp|A7ZNN9|DCD_ECO24	Deoxycytidine triphosphate deaminase OS=Escherichia coli O139:H28 (strain E24377A / ETEC) GN=dcd PE=3 SV=1	dcd	TAAFIDLSGPKDEVSAALDRV	58		no	yes	yes	no		no	no	no	no
sp|P24171|DCP_ECOLI	Peptidyl-dipeptidase dcp OS=Escherichia coli (strain K12) GN=dcp PE=1 SV=4	dcp	IHQRFVLAGAKLAQADKAKLK	149		no	yes	no	no		no	no	no	no
sp|P24171|DCP_ECOLI	Peptidyl-dipeptidase dcp OS=Escherichia coli (strain K12) GN=dcp PE=1 SV=4	dcp	AEMRDRATREKLFIAGWTRAE	241		no	yes	no	no		no	no	no	no
sp|P0A6J9|DDLA_ECO57	D-alanine--D-alanine ligase A OS=Escherichia coli O157:H7 GN=ddlA PE=3 SV=1	ddlA	PAAIAPEINDKIRAIAVQAYQ	281		no	yes	no	no		no	no	no	no
sp|Q8X9Y6|DDLB_ECO57	D-alanine--D-alanine ligase B OS=Escherichia coli O157:H7 GN=ddlB PE=3 SV=3	ddlB	GGIDAYPVDPKEVDVTQLKSM	43		no	yes	no	no		no	no	no	no
sp|P07862|DDLB_ECOLI	D-alanine--D-alanine ligase B OS=Escherichia coli (strain K12) GN=ddlB PE=1 SV=3	ddlB	WVALTRAEFEKGLSDKQLAEI	124		no	yes	no	no		no	no	no	no
sp|B1XFJ2|TYPH_ECODH	Thymidine phosphorylase OS=Escherichia coli (strain K12 / DH10B) GN=deoA PE=3 SV=1	deoA	KDENNWQEAAKAVKAAIKLAD	415		no	yes	no	no		no	no	no	no
sp|A7ZVS5|TYPH_ECO24	Thymidine phosphorylase OS=Escherichia coli O139:H28 (strain E24377A / ETEC) GN=deoA PE=3 SV=1	deoA	AVKAAIKLADKAPESTPTVYR	426		no	yes	no	no		no	no	no	no
sp|A7ZVS6|DEOB_ECO24	Phosphopentomutase OS=Escherichia coli O139:H28 (strain E24377A / ETEC) GN=deoB PE=3 SV=1	deoB	RVIARPFIGDKAGNFQRTGNR	220		yes	yes	yes	no		no	yes	no	no
sp|A7ZVS6|DEOB_ECO24	Phosphopentomutase OS=Escherichia coli O139:H28 (strain E24377A / ETEC) GN=deoB PE=3 SV=1	deoB	PTVLQKLVDEKHGQVVSVGKI	250		no	yes	yes	no		yes	yes	no	no
sp|A7ZVS6|DEOB_ECO24	Phosphopentomutase OS=Escherichia coli O139:H28 (strain E24377A / ETEC) GN=deoB PE=3 SV=1	deoB	EKHGQVVSVGKIADIYANCGI	259		no	yes	no	no		no	no	no	no
sp|A7ZVS6|DEOB_ECO24	Phosphopentomutase OS=Escherichia coli O139:H28 (strain E24377A / ETEC) GN=deoB PE=3 SV=1	deoB	GLDALFDATIKEMKEAGDNTI	287		yes	yes	no	no		no	no	no	no
sp|A7ZVS4|DEOC_ECO24	Deoxyribose-phosphate aldolase OS=Escherichia coli O139:H28 (strain E24377A / ETEC) GN=deoC PE=3 SV=1	deoC	MTDLKASSLRALKLM	5		yes	yes	yes	no		yes	yes	no	no
sp|A7ZVS4|DEOC_ECO24	Deoxyribose-phosphate aldolase OS=Escherichia coli O139:H28 (strain E24377A / ETEC) GN=deoC PE=3 SV=1	deoC	DLKASSLRALKLMDLTTLNDD	13		no	yes	no	no		no	no	no	no
sp|A7ZVS4|DEOC_ECO24	Deoxyribose-phosphate aldolase OS=Escherichia coli O139:H28 (strain E24377A / ETEC) GN=deoC PE=3 SV=1	deoC	TTLNDDDTDEKVIALCHQAKT	28		no	yes	no	no		no	no	no	no
sp|A7ZVS4|DEOC_ECO24	Deoxyribose-phosphate aldolase OS=Escherichia coli O139:H28 (strain E24377A / ETEC) GN=deoC PE=3 SV=1	deoC	MEVIRDMGVEKTVGFKPAGGV	196		no	yes	no	yes		no	yes	no	no
sp|A7ZVS4|DEOC_ECO24	Deoxyribose-phosphate aldolase OS=Escherichia coli O139:H28 (strain E24377A / ETEC) GN=deoC PE=3 SV=1	deoC	GASSLLASLLKALGHGDGKSA	246		no	yes	no	no		no	yes	no	no
sp|B7UGV7|DER_ECO27	GTPase Der OS=Escherichia coli O127:H6 (strain E2348/69 / EPEC) GN=der PE=3 SV=1	der	GLMPADEAIAKHLRSREKPTF	104		yes	yes	yes	yes		no	no	no	no
sp|B7UGV7|DER_ECO27	GTPase Der OS=Escherichia coli O127:H6 (strain E2348/69 / EPEC) GN=der PE=3 SV=1	der	PLVRGRRVKLKYAHAGGYNPP	408		no	yes	no	no		no	no	no	no
sp|B7UIK7|DGTP_ECO27	Deoxyguanosinetriphosphate triphosphohydrolase OS=Escherichia coli O127:H6 (strain E2348/69 / EPEC) GN=dgt PE=3 SV=1	dgt	HRRYRSPQGVKTEHEILRIFE	23		no	no	yes	no		no	no	no	no
sp|P76014|DHAL_ECOLI	PTS-dependent dihydroxyacetone kinase, ADP-binding subunit dhaL OS=Escherichia coli (strain K12) GN=dhaL PE=1 SV=3	dhaL	HGLNMNRGFSKVVEKLPAIAD	48		yes	yes	yes	yes		no	yes	no	no
sp|P76014|DHAL_ECOLI	PTS-dependent dihydroxyacetone kinase, ADP-binding subunit dhaL OS=Escherichia coli (strain K12) GN=dhaL PE=1 SV=3	dhaL	MNRGFSKVVEKLPAIADKDIG	52		yes	yes	no	no		no	no	no	no
sp|P76014|DHAL_ECOLI	PTS-dependent dihydroxyacetone kinase, ADP-binding subunit dhaL OS=Escherichia coli (strain K12) GN=dhaL PE=1 SV=3	dhaL	VVEKLPAIADKDIGFILKNTG	59		yes	yes	no	no		no	no	no	no
sp|Q46857|DKGA_ECOLI	2,5-diketo-D-gluconic acid reductase A OS=Escherichia coli (strain K12) GN=dkgA PE=1 SV=3	dkgA	YRSIDTAAAYKNEEGVGKALK	52		yes	yes	no	no		no	yes	no	no
sp|Q46857|DKGA_ECOLI	2,5-diketo-D-gluconic acid reductase A OS=Escherichia coli (strain K12) GN=dkgA PE=1 SV=3	dkgA	AAYKNEEGVGKALKNASVNRE	59		no	yes	no	no		no	no	no	no
sp|Q8XBT6|DKGA_ECO57	2,5-diketo-D-gluconic acid reductase A OS=Escherichia coli O157:H7 GN=dkgA PE=3 SV=1	dkgA	RPREALLDSLKKLQLDYIDLY	94		yes	yes	yes	no		yes	yes	no	no
sp|Q8XBT6|DKGA_ECO57	2,5-diketo-D-gluconic acid reductase A OS=Escherichia coli O157:H7 GN=dkgA PE=3 SV=1	dkgA	EAWKGMIELQKEGLIKSIGVC	128		no	yes	no	no		no	no	no	no
sp|Q8XBT6|DKGA_ECO57	2,5-diketo-D-gluconic acid reductase A OS=Escherichia coli O157:H7 GN=dkgA PE=3 SV=1	dkgA	ESWSPLAQGGKGVFDQKVIRD	194		no	yes	no	no		no	no	no	no
sp|Q8XBT6|DKGA_ECO57	2,5-diketo-D-gluconic acid reductase A OS=Escherichia coli O157:H7 GN=dkgA PE=3 SV=1	dkgA	AQGGKGVFDQKVIRDLADKYG	200		yes	yes	yes	yes		yes	yes	yes	yes
sp|Q8XBT6|DKGA_ECO57	2,5-diketo-D-gluconic acid reductase A OS=Escherichia coli O157:H7 GN=dkgA PE=3 SV=1	dkgA	NFDVWDFRLDKDELGEIAKLD	251		yes	yes	no	no		no	yes	no	no
sp|Q8X7Z7|DKGB_ECO57	2,5-diketo-D-gluconic acid reductase B OS=Escherichia coli O157:H7 GN=dkgB PE=3 SV=1	dkgB	YMTLAYGKALKDEVIARIAAK	188		yes	yes	yes	no		yes	yes	no	no
sp|P0ABS3|DKSA_ECO57	DnaK suppressor protein OS=Escherichia coli O157:H7 GN=dksA PE=3 SV=1	dksA	AIAGVEPYQEKPGEEYMNEAQ	26		no	yes	no	no		no	no	no	no
sp|P0ABS3|DKSA_ECO57	DnaK suppressor protein OS=Escherichia coli O157:H7 GN=dksA PE=3 SV=1	dksA	RNRDRERKLIKKIEKTLKKVE	97		no	yes	no	no		no	no	no	no
sp|P0ABS3|DKSA_ECO57	DnaK suppressor protein OS=Escherichia coli O157:H7 GN=dksA PE=3 SV=1	dksA	NRDRERKLIKKIEKTLKKVED	98		no	yes	no	no		no	no	no	no
sp|P0ABS3|DKSA_ECO57	DnaK suppressor protein OS=Escherichia coli O157:H7 GN=dksA PE=3 SV=1	dksA	RERKLIKKIEKTLKKVEDEDF	101		no	yes	yes	no		no	no	no	yes
sp|P0ABS3|DKSA_ECO57	DnaK suppressor protein OS=Escherichia coli O157:H7 GN=dksA PE=3 SV=1	dksA	RPTADLCIDCKTLAEIREKQM	139		yes	yes	yes	yes		no	yes	no	no
sp|P06149|DLD_ECOLI	D-lactate dehydrogenase OS=Escherichia coli (strain K12) GN=dld PE=1 SV=3	dld	HLYKAPETLQKFYRENDPTNS	543		no	yes	no	no		no	no	no	no
sp|P0ABS6|PRIM_ECO57	DNA primase OS=Escherichia coli O157:H7 GN=dnaG PE=3 SV=1	dnaG	GGRVLGNDTPKYLNSPETDIF	229		yes	yes	yes	no		yes	no	no	no
sp|A7ZHA5|DNAJ_ECO24	Chaperone protein DnaJ OS=Escherichia coli O139:H28 (strain E24377A / ETEC) GN=dnaJ PE=3 SV=1	dnaJ	MAKQDYYEILGVS	3		no	yes	no	no		no	no	no	no
sp|A7ZHA5|DNAJ_ECO24	Chaperone protein DnaJ OS=Escherichia coli O139:H28 (strain E24377A / ETEC) GN=dnaJ PE=3 SV=1	dnaJ	PHCQGRGTLIKDPCNKCHGHG	194		no	yes	no	no		no	no	no	no
sp|A7ZHA5|DNAJ_ECO24	Chaperone protein DnaJ OS=Escherichia coli O139:H28 (strain E24377A / ETEC) GN=dnaJ PE=3 SV=1	dnaJ	LKVPGETQTGKLFRMRGKGVK	301		yes	yes	no	no		no	yes	no	no
sp|A7ZHA4|DNAK_ECO24	Chaperone protein DnaK OS=Escherichia coli O139:H28 (strain E24377A / ETEC) GN=dnaK PE=3 SV=1	dnaK	ADNGDAWVEVKGQKMAPPQIS	106		yes	yes	yes	yes		no	no	no	no
sp|A7ZHA4|DNAK_ECO24	Chaperone protein DnaK OS=Escherichia coli O139:H28 (strain E24377A / ETEC) GN=dnaK PE=3 SV=1	dnaK	APPQISAEVLKKMKKTAEDYL	121		yes	yes	no	no		yes	yes	no	no
sp|A7ZHA4|DNAK_ECO24	Chaperone protein DnaK OS=Escherichia coli O139:H28 (strain E24377A / ETEC) GN=dnaK PE=3 SV=1	dnaK	YFNDAQRQATKDAGRIAGLEV	155		no	yes	no	no		no	no	no	no
sp|A7ZHA4|DNAK_ECO24	Chaperone protein DnaK OS=Escherichia coli O139:H28 (strain E24377A / ETEC) GN=dnaK PE=3 SV=1	dnaK	DAGRIAGLEVKRIINEPTAAA	166		yes	yes	yes	yes		yes	yes	no	no
sp|A7ZHA4|DNAK_ECO24	Chaperone protein DnaK OS=Escherichia coli O139:H28 (strain E24377A / ETEC) GN=dnaK PE=3 SV=1	dnaK	TAAALAYGLDKGTGNRTIAVY	183		yes	yes	no	yes		no	yes	no	yes
sp|A7ZHA4|DNAK_ECO24	Chaperone protein DnaK OS=Escherichia coli O139:H28 (strain E24377A / ETEC) GN=dnaK PE=3 SV=1	dnaK	RLINYLVEEFKKDQGIDLRND	245		yes	yes	yes	yes		yes	yes	no	no
sp|A7ZHA4|DNAK_ECO24	Chaperone protein DnaK OS=Escherichia coli O139:H28 (strain E24377A / ETEC) GN=dnaK PE=3 SV=1	dnaK	LINYLVEEFKKDQGIDLRNDP	246		yes	yes	yes	yes		yes	yes	no	no
sp|A7ZHA4|DNAK_ECO24	Chaperone protein DnaK OS=Escherichia coli O139:H28 (strain E24377A / ETEC) GN=dnaK PE=3 SV=1	dnaK	DATGPKHMNIKVTRAKLESLV	299		no	yes	no	no		no	no	no	no
sp|A7ZHA4|DNAK_ECO24	Chaperone protein DnaK OS=Escherichia coli O139:H28 (strain E24377A / ETEC) GN=dnaK PE=3 SV=1	dnaK	KHMNIKVTRAKLESLVEDLVN	304		yes	yes	yes	yes		yes	yes	yes	yes
sp|A7ZHA4|DNAK_ECO24	Chaperone protein DnaK OS=Escherichia coli O139:H28 (strain E24377A / ETEC) GN=dnaK PE=3 SV=1	dnaK	DLVNRSIEPLKVALQDAGLSV	321		no	yes	no	no		no	no	no	no
sp|A7ZHA4|DNAK_ECO24	Chaperone protein DnaK OS=Escherichia coli O139:H28 (strain E24377A / ETEC) GN=dnaK PE=3 SV=1	dnaK	GGQTRMPMVQKKVAEFFGKEP	351		yes	yes	no	yes		no	yes	no	yes
sp|A7ZHA4|DNAK_ECO24	Chaperone protein DnaK OS=Escherichia coli O139:H28 (strain E24377A / ETEC) GN=dnaK PE=3 SV=1	dnaK	GQTRMPMVQKKVAEFFGKEPR	352		yes	yes	no	no		no	no	no	no
sp|A7ZHA4|DNAK_ECO24	Chaperone protein DnaK OS=Escherichia coli O139:H28 (strain E24377A / ETEC) GN=dnaK PE=3 SV=1	dnaK	VQKKVAEFFGKEPRKDVNPDE	359		yes	yes	no	no		yes	yes	no	no
sp|A7ZHA4|DNAK_ECO24	Chaperone protein DnaK OS=Escherichia coli O139:H28 (strain E24377A / ETEC) GN=dnaK PE=3 SV=1	dnaK	AKDKNSGKEQKITIKASSGLN	498		yes	yes	yes	yes		no	no	no	yes
sp|A7ZHA4|DNAK_ECO24	Chaperone protein DnaK OS=Escherichia coli O139:H28 (strain E24377A / ETEC) GN=dnaK PE=3 SV=1	dnaK	NSGKEQKITIKASSGLNEDEI	502		no	yes	no	no		no	no	no	no
sp|A7ZHA4|DNAK_ECO24	Chaperone protein DnaK OS=Escherichia coli O139:H28 (strain E24377A / ETEC) GN=dnaK PE=3 SV=1	dnaK	SSGLNEDEIQKMVRDAEANAE	514		yes	yes	yes	yes		yes	no	no	no
sp|A7ZHA4|DNAK_ECO24	Chaperone protein DnaK OS=Escherichia coli O139:H28 (strain E24377A / ETEC) GN=dnaK PE=3 SV=1	dnaK	DAEANAEADRKFEELVQTRNQ	528		yes	yes	yes	yes		yes	no	no	no
sp|P0A989|DPO3B_ECOL6	DNA polymerase III subunit beta OS=Escherichia coli O6:H1 (strain CFT073 / ATCC 700928 / UPEC) GN=dnaN PE=3 SV=1	dnaN	FARAAILSNEKFRGVRLYVSE	277		yes	yes	yes	no		yes	yes	no	no
sp|P37313|DPPF_ECOLI	Dipeptide transport ATP-binding protein DppF OS=Escherichia coli (strain K12) GN=dppF PE=3 SV=1	dppF	ALSMMAKVGLKTEHYDRYPHM	151		no	no	no	no		no	yes	no	no
sp|A7ZJM7|DPS_ECO24	DNA protection during starvation protein OS=Escherichia coli O139:H28 (strain E24377A / ETEC) GN=dps PE=3 SV=1	dps	MSTAKLVKSKATNLLYTRND	10		no	no	yes	no		no	no	no	yes
sp|A7ZJM7|DPS_ECO24	DNA protection during starvation protein OS=Escherichia coli O139:H28 (strain E24377A / ETEC) GN=dps PE=3 SV=1	dps	ALGTTQVINSKTPLKSYPLDI	101		no	yes	no	yes		no	no	no	no
sp|A7ZJM7|DPS_ECO24	DNA protection during starvation protein OS=Escherichia coli O139:H28 (strain E24377A / ETEC) GN=dps PE=3 SV=1	dps	LDIHNVQDHLKELADRYAIVA	119		no	yes	no	no		no	no	no	no
sp|A7ZJM7|DPS_ECO24	DNA protection during starvation protein OS=Escherichia coli O139:H28 (strain E24377A / ETEC) GN=dps PE=3 SV=1	dps	NDVRKAIGEAKDDDTADILTA	140		no	yes	no	no		yes	no	no	no
sp|P45568|DXR_ECOLI	1-deoxy-D-xylulose 5-phosphate reductoisomerase OS=Escherichia coli (strain K12) GN=dxr PE=1 SV=2	dxr	AWPNRVNSGVKPLDFCKLSAL	295		no	yes	no	no		no	no	no	no
sp|A7ZIH3|DXS_ECO24	1-deoxy-D-xylulose-5-phosphate synthase OS=Escherichia coli O139:H28 (strain E24377A / ETEC) GN=dxs PE=3 SV=1	dxs	AVGVELTPLEKLPIGKGIVKR	491		no	yes	no	no		no	no	no	no
sp|P06846|EBGR_ECOLI	HTH-type transcriptional regulator EbgR OS=Escherichia coli (strain K12) GN=ebgR PE=4 SV=2	ebgR	ALPLLVFVPSKLKLRGTTR	319		no	yes	no	no		no	no	no	no
sp|P25239|T257_ECOLX	Type IIS restriction enzyme Eco57I OS=Escherichia coli GN=eco57IR PE=1 SV=2	eco57IR	PSRFIKVDAGKKLRKFLSENK	592		no	no	no	no		no	yes	yes	yes
sp|P0A957|ALKH_ECO57	KHG/KDPG aldolase OS=Escherichia coli O157:H7 GN=eda PE=3 SV=1	eda	LGMDYGLKEFKFFPAEANGGV	133		yes	yes	no	no		yes	yes	yes	no
sp|P0AEH7|ELAB_ECO57	Protein ElaB OS=Escherichia coli O157:H7 GN=elaB PE=3 SV=1	elaB	LRSSGDPADQKYVELKARAEK	35		yes	yes	yes	yes		yes	yes	no	yes
sp|P0AEH7|ELAB_ECO57	Protein ElaB OS=Escherichia coli O157:H7 GN=elaB PE=3 SV=1	elaB	KYVELKARAEKALDDVKKRVS	45		yes	yes	yes	yes		no	no	no	no
sp|B7UNI7|ENGB_ECO27	Probable GTP-binding protein EngB OS=Escherichia coli O127:H6 (strain E2348/69 / EPEC) GN=engB PE=3 SV=1	engB	WQRALGEYLEKRQSLQGLVVL	105		yes	yes	yes	no		no	no	no	no
sp|B7UNI7|ENGB_ECO27	Probable GTP-binding protein EngB OS=Escherichia coli O127:H6 (strain E2348/69 / EPEC) GN=engB PE=3 SV=1	engB	AVLVLLTKADKLASGARKAQL	149		yes	yes	yes	yes		yes	yes	no	yes
sp|B7UNI7|ENGB_ECO27	Probable GTP-binding protein EngB OS=Escherichia coli O127:H6 (strain E2348/69 / EPEC) GN=engB PE=3 SV=1	engB	FSSLKKQGVDKLRQKLDTWFS	188		no	yes	no	no		no	no	no	no
sp|P0ABU3|ENGD_ECO57	GTP-dependent nucleic acid-binding protein engD OS=Escherichia coli O157:H7 GN=engD PE=3 SV=2	engD	MGFKCGIVGLPNVG	4		no	yes	no	no		no	no	no	no
sp|P0ABU2|ENGD_ECOLI	GTP-dependent nucleic acid-binding protein engD OS=Escherichia coli (strain K12) GN=engD PE=1 SV=2	engD	KKAKGGDKDAKAELAVLEKCL	159		yes	yes	yes	yes		no	no	no	no
sp|P0ABU3|ENGD_ECO57	GTP-dependent nucleic acid-binding protein engD OS=Escherichia coli O157:H7 GN=engD PE=3 SV=2	engD	LRALDLSAEEKAAIRYLSFLT	188		no	yes	yes	no		no	yes	no	no
sp|P0ABU2|ENGD_ECOLI	GTP-dependent nucleic acid-binding protein engD OS=Escherichia coli (strain K12) GN=engD PE=1 SV=2	engD	AAGKIHTDFEKGFIRAQTISF	314		no	no	yes	no		no	no	no	no
sp|P0ABU2|ENGD_ECOLI	GTP-dependent nucleic acid-binding protein engD OS=Escherichia coli (strain K12) GN=engD PE=1 SV=2	engD	KEAGKMRAEGKDYIVKDGDVM	347		yes	yes	yes	yes		yes	yes	no	no
sp|B7UHJ5|ENO_ECO27	Enolase OS=Escherichia coli O127:H6 (strain E2348/69 / EPEC) GN=eno PE=3 SV=1	eno	MSKIVKIIGREIIDSR	6		yes	yes	yes	yes		yes	yes	no	yes
sp|B7UHJ5|ENO_ECO27	Enolase OS=Escherichia coli O127:H6 (strain E2348/69 / EPEC) GN=eno PE=3 SV=1	eno	REALELRDGDKSRFLGKGVTK	56		no	yes	yes	yes		no	no	no	no
sp|B7UHJ5|ENO_ECO27	Enolase OS=Escherichia coli O127:H6 (strain E2348/69 / EPEC) GN=eno PE=3 SV=1	eno	RDGDKSRFLGKGVTKAVAAVN	62		yes	yes	yes	yes		yes	no	no	no
sp|B7UHJ5|ENO_ECO27	Enolase OS=Escherichia coli O127:H6 (strain E2348/69 / EPEC) GN=eno PE=3 SV=1	eno	NGPIAQALIGKDAKDQAGIDK	82		yes	yes	yes	yes		yes	no	no	no
sp|B7UHJ5|ENO_ECO27	Enolase OS=Escherichia coli O127:H6 (strain E2348/69 / EPEC) GN=eno PE=3 SV=1	eno	IAQALIGKDAKDQAGIDKIMI	85		yes	yes	yes	yes		yes	yes	no	yes
sp|B7UHJ5|ENO_ECO27	Enolase OS=Escherichia coli O127:H6 (strain E2348/69 / EPEC) GN=eno PE=3 SV=1	eno	KDAKDQAGIDKIMIDLDGTEN	92		yes	yes	yes	yes		yes	no	no	no
sp|B7UHJ5|ENO_ECO27	Enolase OS=Escherichia coli O127:H6 (strain E2348/69 / EPEC) GN=eno PE=3 SV=1	eno	IDLDGTENKSKFGANAILAVS	105		yes	yes	yes	yes		yes	yes	yes	yes
sp|A7ZQM2|ENO_ECO24	Enolase OS=Escherichia coli O139:H28 (strain E24377A / ETEC) GN=eno PE=3 SV=1	eno	MIQPVGAKTVKEAIRMGSEVF	180		yes	yes	no	no		no	no	no	no
sp|B7UHJ5|ENO_ECO27	Enolase OS=Escherichia coli O127:H6 (strain E2348/69 / EPEC) GN=eno PE=3 SV=1	eno	MGSEVFHHLAKVLKAKGMNTA	195		yes	yes	yes	yes		yes	yes	yes	yes
sp|B7UHJ5|ENO_ECO27	Enolase OS=Escherichia coli O127:H6 (strain E2348/69 / EPEC) GN=eno PE=3 SV=1	eno	AMDCAASEFYKDGKYVLAGEG	254		yes	yes	yes	no		no	no	no	no
sp|B7UHJ5|ENO_ECO27	Enolase OS=Escherichia coli O127:H6 (strain E2348/69 / EPEC) GN=eno PE=3 SV=1	eno	CAASEFYKDGKYVLAGEGNKA	257		yes	yes	yes	yes		no	yes	no	no
sp|B7UHJ5|ENO_ECO27	Enolase OS=Escherichia coli O127:H6 (strain E2348/69 / EPEC) GN=eno PE=3 SV=1	eno	FAYQTKVLGDKIQLVGDDLFV	311		yes	yes	yes	yes		no	yes	no	no
sp|B7UHJ5|ENO_ECO27	Enolase OS=Escherichia coli O127:H6 (strain E2348/69 / EPEC) GN=eno PE=3 SV=1	eno	VGDDLFVTNTKILKEGIEKGI	325		yes	yes	yes	yes		no	no	no	no
sp|B7UHJ5|ENO_ECO27	Enolase OS=Escherichia coli O127:H6 (strain E2348/69 / EPEC) GN=eno PE=3 SV=1	eno	DLFVTNTKILKEGIEKGIANS	328		yes	yes	yes	yes		no	yes	no	yes
sp|B7UHJ5|ENO_ECO27	Enolase OS=Escherichia coli O127:H6 (strain E2348/69 / EPEC) GN=eno PE=3 SV=1	eno	NTKILKEGIEKGIANSILIKF	333		yes	yes	yes	yes		yes	yes	no	no
sp|A7ZQM2|ENO_ECO24	Enolase OS=Escherichia coli O139:H28 (strain E24377A / ETEC) GN=eno PE=3 SV=1	eno	EKGIANSILIKFNQIGSLTET	342		yes	yes	yes	yes		no	yes	no	no
sp|B7UHJ5|ENO_ECO27	Enolase OS=Escherichia coli O127:H6 (strain E2348/69 / EPEC) GN=eno PE=3 SV=1	eno	GSLTETLAAIKMAKDAGYTAV	357		yes	yes	yes	no		no	no	no	no
sp|B7UHJ5|ENO_ECO27	Enolase OS=Escherichia coli O127:H6 (strain E2348/69 / EPEC) GN=eno PE=3 SV=1	eno	TETLAAIKMAKDAGYTAVISH	360		yes	yes	no	no		no	no	no	no
sp|B7UHJ5|ENO_ECO27	Enolase OS=Escherichia coli O127:H6 (strain E2348/69 / EPEC) GN=eno PE=3 SV=1	eno	LIRIEEALGEKAPYNGRKEIK	419		yes	yes	yes	yes		yes	yes	no	yes
sp|P15047|ENTA_ECOLI	2,3-dihydro-2,3-dihydroxybenzoate dehydrogenase OS=Escherichia coli (strain K12) GN=entA PE=1 SV=1	entA	QRIRGFGEQFKLGIPLGKIAR	204		no	yes	no	no		no	no	no	no
sp|P11454|ENTF_ECOLI	Enterobactin synthase component F OS=Escherichia coli (strain K12) GN=entF PE=1 SV=3	entF	EYLGRSDDQLKIRGQRIELGE	861		no	yes	no	no		no	no	no	no
sp|B7UH06|ERA_ECO27	GTPase Era OS=Escherichia coli O127:H6 (strain E2348/69 / EPEC) GN=era PE=3 SV=1	era	WTPDDEMVLNKLRDGKAPVIL	111		no	yes	no	no		no	no	no	no
sp|P0AEK1|EXOX_ECOL6	Exodeoxyribonuclease 10 OS=Escherichia coli O6:H1 (strain CFT073 / ATCC 700928 / UPEC) GN=exoX PE=3 SV=1	exoX	KLARRLWPGIKYSNMALYKTR	111		no	no	yes	no		no	no	no	yes
sp|P0A953|FABB_ECOLI	3-oxoacyl-[acyl-carrier-protein] synthase 1 OS=Escherichia coli (strain K12) GN=fabB PE=1 SV=1	fabB	RSGITFSQELKDSGMRSHVWG	40		yes	yes	yes	yes		yes	yes	no	no
sp|P0A953|FABB_ECOLI	3-oxoacyl-[acyl-carrier-protein] synthase 1 OS=Escherichia coli (strain K12) GN=fabB PE=1 SV=1	fabB	ADAMRGPRGLKAVGPYVVTKA	127		yes	yes	yes	yes		yes	yes	yes	yes
sp|P0A953|FABB_ECOLI	3-oxoacyl-[acyl-carrier-protein] synthase 1 OS=Escherichia coli (strain K12) GN=fabB PE=1 SV=1	fabB	LSTKYNDTPEKASRTYDAHRD	217		no	yes	no	no		no	yes	no	no
sp|P0A953|FABB_ECOLI	3-oxoacyl-[acyl-carrier-protein] synthase 1 OS=Escherichia coli (strain K12) GN=fabB PE=1 SV=1	fabB	HGTSTPVGDVKELAAIREVFG	308		yes	yes	yes	yes		no	yes	no	no
sp|P0A953|FABB_ECOLI	3-oxoacyl-[acyl-carrier-protein] synthase 1 OS=Escherichia coli (strain K12) GN=fabB PE=1 SV=1	fabB	LAAIREVFGDKSPAISATKAM	320		yes	yes	yes	yes		yes	yes	no	yes
sp|P0AAJ0|FABD_ECOL6	Malonyl CoA-acyl carrier protein transacylase OS=Escherichia coli O6:H1 (strain CFT073 / ATCC 700928 / UPEC) GN=fabD PE=3 SV=2	fabD	DAVRLVEMRGKFMQEAVPEGT	119		no	yes	no	no		no	yes	no	no
sp|Q8X8I7|FABD_ECO57	Malonyl CoA-acyl carrier protein transacylase OS=Escherichia coli O157:H7 GN=fabD PE=3 SV=3	fabD	VSVPSHCALMKPAADKLAVEL	206		no	yes	no	no		no	no	no	no
sp|Q8X8I7|FABD_ECO57	Malonyl CoA-acyl carrier protein transacylase OS=Escherichia coli O157:H7 GN=fabD PE=3 SV=3	fabD	TVPVVNNVDVKCETNGDAIRD	235		no	yes	no	no		no	yes	no	no
sp|Q8X8I7|FABD_ECO57	Malonyl CoA-acyl carrier protein transacylase OS=Escherichia coli O157:H7 GN=fabD PE=3 SV=3	fabD	VEHLYEVGPGKVLTGLTKRIV	279		no	yes	no	no		no	no	no	no
sp|P0AAJ0|FABD_ECOL6	Malonyl CoA-acyl carrier protein transacylase OS=Escherichia coli O6:H1 (strain CFT073 / ATCC 700928 / UPEC) GN=fabD PE=3 SV=2	fabD	GPGKVLTGLTKRIVDTLTASA	286		yes	yes	yes	yes		yes	yes	yes	yes
sp|P0AAI7|FABF_ECO57	3-oxoacyl-[acyl-carrier-protein] synthase 2 OS=Escherichia coli O157:H7 GN=fabF PE=3 SV=2	fabF	NPQAASRPWDKERDGFVLGDG	225		no	yes	no	no		yes	no	no	no
sp|P0AEK2|FABG_ECOLI	3-oxoacyl-[acyl-carrier-protein] reductase FabG OS=Escherichia coli (strain K12) GN=fabG PE=1 SV=1	fabG	DPASIESVLEKIRAEFGEVDI	72		yes	yes	yes	no		no	yes	no	no
sp|P0AEK2|FABG_ECOLI	3-oxoacyl-[acyl-carrier-protein] reductase FabG OS=Escherichia coli (strain K12) GN=fabG PE=1 SV=1	fabG	ITRDNLLMRMKDEEWNDIIET	99		no	yes	no	no		no	no	no	no
sp|P0AEK2|FABG_ECOLI	3-oxoacyl-[acyl-carrier-protein] reductase FabG OS=Escherichia coli (strain K12) GN=fabG PE=1 SV=1	fabG	TNLSSVFRLSKAVMRAMMKKR	119		yes	yes	yes	no		no	no	no	no
sp|A7ZKJ4|FABH_ECO24	3-oxoacyl-[acyl-carrier-protein] synthase 3 OS=Escherichia coli O139:H28 (strain E24377A / ETEC) GN=fabH PE=3 SV=1	fabH	NLRIISATAKKLGMSMDNVVV	257		no	yes	no	no		no	yes	no	no
sp|P0AEK5|FABI_ECO57	Enoyl-[acyl-carrier-protein] reductase [NADH] FabI OS=Escherichia coli O157:H7 GN=fabI PE=3 SV=2	fabI	KRILVTGVASKLSIAYGIAQA	17		no	yes	no	no		no	yes	no	no
sp|P0AEK4|FABI_ECOLI	Enoyl-[acyl-carrier-protein] reductase [NADH] FabI OS=Escherichia coli (strain K12) GN=fabI PE=1 SV=2	fabI	AELAFTYQNDKLKGRVEEFAA	43		yes	yes	yes	yes		yes	yes	no	no
sp|P0AEK5|FABI_ECO57	Enoyl-[acyl-carrier-protein] reductase [NADH] FabI OS=Escherichia coli O157:H7 GN=fabI PE=3 SV=2	fabI	PIRTLAASGIKDFRKMLAHCE	201		no	no	yes	no		no	no	no	no
sp|A7ZU51|FADB_ECO24	Fatty acid oxidation complex subunit alpha OS=Escherichia coli O139:H28 (strain E24377A / ETEC) GN=fadB PE=3 SV=1	fadB	GMTEAAKLLNKQLERGKIDGL	362		no	yes	no	no		no	yes	no	no
sp|P0AB72|ALF_ECO57	Fructose-bisphosphate aldolase class 2 OS=Escherichia coli O157:H7 GN=fbaA PE=3 SV=2	fbaA	MSKIFDFVKPGVI	3		yes	yes	yes	yes		yes	yes	no	no
sp|P0AB72|ALF_ECO57	Fructose-bisphosphate aldolase class 2 OS=Escherichia coli O157:H7 GN=fbaA PE=3 SV=2	fbaA	MSKIFDFVKPGVITGDDVQ	9		yes	yes	yes	yes		yes	yes	no	no
sp|P0AB72|ALF_ECO57	Fructose-bisphosphate aldolase class 2 OS=Escherichia coli O157:H7 GN=fbaA PE=3 SV=2	fbaA	PGVITGDDVQKVFQVAKENNF	20		yes	yes	yes	yes		yes	yes	no	no
sp|P0AB71|ALF_ECOLI	Fructose-bisphosphate aldolase class 2 OS=Escherichia coli (strain K12) GN=fbaA PE=1 SV=2	fbaA	SINAVLETAAKVKAPVIVQFS	52		no	yes	no	no		no	no	no	no
sp|P0AB72|ALF_ECO57	Fructose-bisphosphate aldolase class 2 OS=Escherichia coli O157:H7 GN=fbaA PE=3 SV=2	fbaA	SNGGASFIAGKGVKSDVPQGA	72		yes	yes	yes	yes		yes	yes	yes	yes
sp|P0AB72|ALF_ECO57	Fructose-bisphosphate aldolase class 2 OS=Escherichia coli O157:H7 GN=fbaA PE=3 SV=2	fbaA	VILHTDHCAKKLLPWIDGLLD	115		yes	yes	yes	yes		yes	yes	yes	yes
sp|P0AB72|ALF_ECO57	Fructose-bisphosphate aldolase class 2 OS=Escherichia coli O157:H7 GN=fbaA PE=3 SV=2	fbaA	ASFGNVHGVYKPGNVVLTPTI	231		yes	yes	yes	yes		yes	yes	no	no
sp|P0AB72|ALF_ECO57	Fructose-bisphosphate aldolase class 2 OS=Escherichia coli O157:H7 GN=fbaA PE=3 SV=2	fbaA	ILRDSQEYVSKKHNLPHNSLN	251		yes	yes	yes	yes		yes	yes	yes	yes
sp|P0AB72|ALF_ECO57	Fructose-bisphosphate aldolase class 2 OS=Escherichia coli O157:H7 GN=fbaA PE=3 SV=2	fbaA	AYLQGQLGNPKGEDQPNKKYY	319		yes	yes	yes	yes		yes	yes	yes	yes
sp|P0AB72|ALF_ECO57	Fructose-bisphosphate aldolase class 2 OS=Escherichia coli O157:H7 GN=fbaA PE=3 SV=2	fbaA	GNPKGEDQPNKKYYDPRVWLR	326		yes	yes	yes	yes		no	yes	no	no
sp|P0AB72|ALF_ECO57	Fructose-bisphosphate aldolase class 2 OS=Escherichia coli O157:H7 GN=fbaA PE=3 SV=2	fbaA	NPKGEDQPNKKYYDPRVWLRA	327		yes	yes	yes	yes		yes	yes	yes	yes
sp|P0AB72|ALF_ECO57	Fructose-bisphosphate aldolase class 2 OS=Escherichia coli O157:H7 GN=fbaA PE=3 SV=2	fbaA	GQTSMIARLEKAFQELNAIDV	348		yes	yes	yes	yes		no	yes	no	no
sp|Q8XCF0|F16PA_ECO57	Fructose-1,6-bisphosphatase class 1 OS=Escherichia coli O157:H7 GN=fbp PE=3 SV=1	fbp	GELTALLSAIKLGAKIIHRDI	30		yes	yes	yes	yes		no	yes	no	yes
sp|Q8XCF0|F16PA_ECO57	Fructose-1,6-bisphosphatase class 1 OS=Escherichia coli O157:H7 GN=fbp PE=3 SV=1	fbp	ALLSAIKLGAKIIHRDINKAG	34		no	yes	no	yes		no	no	no	no
sp|Q8XCF0|F16PA_ECO57	Fructose-1,6-bisphosphatase class 1 OS=Escherichia coli O157:H7 GN=fbp PE=3 SV=1	fbp	QQKLDLFANEKLKAALKARDI	72		yes	yes	no	no		no	no	no	no
sp|Q8XCF0|F16PA_ECO57	Fructose-1,6-bisphosphatase class 1 OS=Escherichia coli O157:H7 GN=fbp PE=3 SV=1	fbp	KFPNGVKKYIKFCQEEDKSTN	222		no	yes	no	no		no	no	no	no
sp|Q8XCF0|F16PA_ECO57	Fructose-1,6-bisphosphatase class 1 OS=Escherichia coli O157:H7 GN=fbp PE=3 SV=1	fbp	KYIKFCQEEDKSTNRPYTSRY	229		yes	yes	yes	yes		yes	yes	no	no
sp|Q8XCF0|F16PA_ECO57	Fructose-1,6-bisphosphatase class 1 OS=Escherichia coli O157:H7 GN=fbp PE=3 SV=1	fbp	YPSTASHPDGKLRLLYECNPM	269		yes	yes	yes	yes		yes	yes	yes	yes
sp|C5A059|FDHE_ECOBW	Protein FdhE OS=Escherichia coli (strain K12 / MC4100 / BW2952) GN=fdhE PE=3 SV=1	fdhE	DTYLKILYQEKDPKIEAVADD	269		no	yes	no	no		no	no	no	no
sp|P0A9R5|FER_ECO57	2Fe-2S ferredoxin OS=Escherichia coli O157:H7 GN=fdx PE=3 SV=2	fdx	SSEQEDDMLDKAWGLEPESRL	75		no	yes	no	no		no	no	no	no
sp|Q8FCT7|FEOB_ECOL6	Ferrous iron transport protein B OS=Escherichia coli O6:H1 (strain CFT073 / ATCC 700928 / UPEC) GN=feoB PE=3 SV=2	feoB	SLIIQTWQRLKGFVLRAGKVI	509		no	no	no	no		no	no	yes	no
sp|P0AGD8|SRP54_ECOL6	Signal recognition particle protein OS=Escherichia coli O6:H1 (strain CFT073 / ATCC 700928 / UPEC) GN=ffh PE=3 SV=1	ffh	GRGRLTEDNVKDTLREVRMAL	28		yes	yes	yes	yes		yes	yes	no	no
sp|P0AGD9|SRP54_ECO57	Signal recognition particle protein OS=Escherichia coli O157:H7 GN=ffh PE=3 SV=1	ffh	KSLTPGQEFVKIVRNELVAAM	76		no	yes	yes	no		no	no	no	no
sp|P0AGD8|SRP54_ECOL6	Signal recognition particle protein OS=Escherichia coli O6:H1 (strain CFT073 / ATCC 700928 / UPEC) GN=ffh PE=3 SV=1	ffh	KPIKFLGVGEKTEALEPFHPD	278		yes	yes	yes	no		yes	yes	no	no
sp|P0AGD8|SRP54_ECOL6	Signal recognition particle protein OS=Escherichia coli O6:H1 (strain CFT073 / ATCC 700928 / UPEC) GN=ffh PE=3 SV=1	ffh	PDNVKSQMDDKVLVRMEAIIN	371		no	yes	no	no		no	no	no	no
sp|A7ZSF6|FIS_ECO24	DNA-binding protein fis OS=Escherichia coli O139:H28 (strain E24377A / ETEC) GN=fis PE=3 SV=1	fis	TVNSQDQVTQKPLRDSVKQAL	25		no	yes	no	no		no	no	no	no
sp|A7ZSF6|FIS_ECO24	DNA-binding protein fis OS=Escherichia coli O139:H28 (strain E24377A / ETEC) GN=fis PE=3 SV=1	fis	VTQKPLRDSVKQALKNYFAQL	32		yes	yes	yes	yes		no	yes	no	no
sp|P65765|FKBA_ECO57	FKBP-type peptidyl-prolyl cis-trans isomerase fkpA OS=Escherichia coli O157:H7 GN=fkpA PE=3 SV=1	fkpA	EQEKLGIKLDKDQLIAGVQDA	76		no	yes	no	no		no	no	no	no
sp|P65765|FKBA_ECO57	FKBP-type peptidyl-prolyl cis-trans isomerase fkpA OS=Escherichia coli O157:H7 GN=fkpA PE=3 SV=1	fkpA	LKNIKKGGKIKLVIPPELAYG	216		no	yes	no	no		no	no	no	no
sp|P61950|FLAV_ECOL6	Flavodoxin-1 OS=Escherichia coli O6:H1 (strain CFT073 / ATCC 700928 / UPEC) GN=fldA PE=3 SV=2	fldA	NTENIAKMIQKQLGKDVADVH	24		yes	yes	yes	yes		no	no	no	no
sp|P61950|FLAV_ECOL6	Flavodoxin-1 OS=Escherichia coli O6:H1 (strain CFT073 / ATCC 700928 / UPEC) GN=fldA PE=3 SV=2	fldA	IAKMIQKQLGKDVADVHDIAK	28		yes	yes	no	no		no	yes	no	no
sp|P61950|FLAV_ECOL6	Flavodoxin-1 OS=Escherichia coli O6:H1 (strain CFT073 / ATCC 700928 / UPEC) GN=fldA PE=3 SV=2	fldA	QPELTAERVEKWVKQISEELH	159		no	yes	no	no		no	no	no	no
sp|P0AEM4|FLGM_ECOLI	Negative regulator of flagellin synthesis OS=Escherichia coli (strain K12) GN=flgM PE=1 SV=1	flgM	MSIDRTSPLKPVSTVQPRET	10		no	yes	no	no		no	no	no	no
sp|A7ZSH6|FMT_ECO24	Methionyl-tRNA formyltransferase OS=Escherichia coli O139:H28 (strain E24377A / ETEC) GN=fmt PE=3 SV=1	fmt	TLVTYAEKLSKEEARIDWSLS	210		no	yes	no	no		no	no	no	no
sp|P0A9E7|FNR_ECO57	Fumarate and nitrate reduction regulatory protein OS=Escherichia coli O157:H7 GN=fnr PE=3 SV=1	fnr	KPIQKGQTLFKAGDELKSLYA	60		no	yes	no	no		no	no	no	no
sp|P0A9E6|FNR_ECOL6	Fumarate and nitrate reduction regulatory protein OS=Escherichia coli O6:H1 (strain CFT073 / ATCC 700928 / UPEC) GN=fnr PE=3 SV=1	fnr	QTLFKAGDELKSLYAIRSGTI	66		no	yes	no	no		no	no	no	no
sp|P0A9E7|FNR_ECO57	Fumarate and nitrate reduction regulatory protein OS=Escherichia coli O157:H7 GN=fnr PE=3 SV=1	fnr	QKSGMLAVKGKYITIENNDAL	229		yes	yes	yes	no		no	yes	no	no
sp|P0ABQ5|DYR_ECOL6	Dihydrofolate reductase OS=Escherichia coli O6:H1 (strain CFT073 / ATCC 700928 / UPEC) GN=folA PE=3 SV=1	folA	GGRVYEQFLPKAQKLYLTHID	106		no	yes	yes	no		no	yes	no	no
sp|B7UKK6|FOLD_ECO27	Bifunctional protein FolD OS=Escherichia coli O127:H6 (strain E2348/69 / EPEC) GN=folD PE=3 SV=1	folD	MAAKIIDGKTIAQQ	4		yes	yes	yes	yes		yes	yes	no	no
sp|B7UKK6|FOLD_ECO27	Bifunctional protein FolD OS=Escherichia coli O127:H6 (strain E2348/69 / EPEC) GN=folD PE=3 SV=1	folD	MAAKIIDGKTIAQQVRSEV	9		yes	yes	yes	yes		no	yes	no	no
sp|B7UKK6|FOLD_ECO27	Bifunctional protein FolD OS=Escherichia coli O127:H6 (strain E2348/69 / EPEC) GN=folD PE=3 SV=1	folD	NPASQIYVASKRKACEEVGFV	54		yes	no	yes	no		no	no	no	no
sp|B7UKK6|FOLD_ECO27	Bifunctional protein FolD OS=Escherichia coli O127:H6 (strain E2348/69 / EPEC) GN=folD PE=3 SV=1	folD	VGDVVFEDAAKRASYITPVPG	251		no	yes	no	no		no	no	no	no
sp|A7ZNX6|GCH1_ECO24	GTP cyclohydrolase 1 OS=Escherichia coli O139:H28 (strain E24377A / ETEC) GN=folE PE=3 SV=1	folE	DGKATVAYIPKDSVIGLSKIN	129		no	yes	no	no		no	yes	no	no
sp|B7UFG9|GCH1_ECO27	GTP cyclohydrolase 1 OS=Escherichia coli O127:H6 (strain E2348/69 / EPEC) GN=folE PE=3 SV=1	folE	IPKDSVIGLSKINRIVQFFAQ	137		yes	yes	yes	yes		no	yes	no	yes
sp|P0AC21|FOLX_ECO57	D-erythro-7,8-dihydroneopterin triphosphate epimerase OS=Escherichia coli O157:H7 GN=folX PE=3 SV=2	folX	NDALNYRTVTKNIIQHVENNR	62		yes	yes	yes	yes		yes	yes	no	yes
sp|P28861|FENR_ECOLI	Ferredoxin--NADP reductase OS=Escherichia coli (strain K12) GN=fpr PE=1 SV=4	fpr	QMVRDTQQLLKETRQMTKHLR	226		yes	yes	yes	yes		yes	yes	no	no
sp|P28861|FENR_ECOLI	Ferredoxin--NADP reductase OS=Escherichia coli (strain K12) GN=fpr PE=1 SV=4	fpr	QLLKETRQMTKHLRRRPGHMT	233		no	yes	no	no		no	no	no	no
sp|P00363|FRDA_ECOLI	Fumarate reductase flavoprotein subunit OS=Escherichia coli (strain K12) GN=frdA PE=1 SV=3	frdA	SVNVRRFGGMKIERTWFAADK	121		yes	yes	yes	yes		no	yes	no	no
sp|P00363|FRDA_ECOLI	Fumarate reductase flavoprotein subunit OS=Escherichia coli (strain K12) GN=frdA PE=1 SV=3	frdA	PETPLGEPKNKYMELGPRDKV	281		yes	yes	yes	yes		no	no	no	no
sp|P00363|FRDA_ECOLI	Fumarate reductase flavoprotein subunit OS=Escherichia coli (strain K12) GN=frdA PE=1 SV=3	frdA	AQAAGVEQRLKDLVNQDGGEN	438		no	yes	no	no		no	no	no	no
sp|P00363|FRDA_ECOLI	Fumarate reductase flavoprotein subunit OS=Escherichia coli (strain K12) GN=frdA PE=1 SV=3	frdA	VYGGEADAADKAEAANKKEKA	590		yes	yes	yes	no		no	no	no	no
sp|P0AC49|FRDB_ECO57	Fumarate reductase iron-sulfur subunit OS=Escherichia coli O157:H7 GN=frdB PE=3 SV=2	frdB	MAEMKNLKIEVVRYN	5		no	yes	no	no		no	no	no	no
sp|P0AC49|FRDB_ECO57	Fumarate reductase iron-sulfur subunit OS=Escherichia coli O157:H7 GN=frdB PE=3 SV=2	frdB	MAEMKNLKIEVVRYNPEV	8		no	yes	no	no		no	no	no	no
sp|P0AC49|FRDB_ECO57	Fumarate reductase iron-sulfur subunit OS=Escherichia coli O157:H7 GN=frdB PE=3 SV=2	frdB	MVNNVPKLACKTFLRDYTDGM	79		no	yes	no	no		no	no	no	no
sp|A7ZHR2|RRF_ECO24	Ribosome-recycling factor OS=Escherichia coli O139:H28 (strain E24377A / ETEC) GN=frr PE=3 SV=1	frr	IRKDAEVRMDKCVEAFKTQIS	15		yes	yes	yes	yes		yes	yes	yes	yes
sp|A7ZHR2|RRF_ECO24	Ribosome-recycling factor OS=Escherichia coli O139:H28 (strain E24377A / ETEC) GN=frr PE=3 SV=1	frr	VRMDKCVEAFKTQISKIRTGR	21		yes	yes	yes	yes		yes	yes	yes	yes
sp|A7ZHR2|RRF_ECO24	Ribosome-recycling factor OS=Escherichia coli O139:H28 (strain E24377A / ETEC) GN=frr PE=3 SV=1	frr	CVEAFKTQISKIRTGRASPSL	26		yes	yes	yes	yes		yes	yes	yes	yes
sp|A7ZHR2|RRF_ECO24	Ribosome-recycling factor OS=Escherichia coli O139:H28 (strain E24377A / ETEC) GN=frr PE=3 SV=1	frr	SVTVEDSRTLKINVFDRSMSP	66		no	no	yes	no		no	no	no	no
sp|A7ZHR2|RRF_ECO24	Ribosome-recycling factor OS=Escherichia coli O139:H28 (strain E24377A / ETEC) GN=frr PE=3 SV=1	frr	FDRSMSPAVEKAIMASDLGLN	80		no	no	yes	no		no	no	no	no
sp|A7ZHR2|RRF_ECO24	Ribosome-recycling factor OS=Escherichia coli O139:H28 (strain E24377A / ETEC) GN=frr PE=3 SV=1	frr	LTEERRKDLTKIVRGEAEQAR	115		yes	yes	yes	yes		yes	yes	yes	yes
sp|A7ZHR2|RRF_ECO24	Ribosome-recycling factor OS=Escherichia coli O139:H28 (strain E24377A / ETEC) GN=frr PE=3 SV=1	frr	NVRRDANDKVKALLKDKEISE	140		no	no	yes	no		no	no	no	no
sp|A7ZHR2|RRF_ECO24	Ribosome-recycling factor OS=Escherichia coli O139:H28 (strain E24377A / ETEC) GN=frr PE=3 SV=1	frr	DANDKVKALLKDKEISEDDDR	144		yes	yes	yes	yes		no	no	no	no
sp|A7ZHR2|RRF_ECO24	Ribosome-recycling factor OS=Escherichia coli O139:H28 (strain E24377A / ETEC) GN=frr PE=3 SV=1	frr	NDKVKALLKDKEISEDDDRRS	146		yes	yes	yes	yes		no	yes	no	no
sp|A7ZHR2|RRF_ECO24	Ribosome-recycling factor OS=Escherichia coli O139:H28 (strain E24377A / ETEC) GN=frr PE=3 SV=1	frr	DDRRSQDDVQKLTDAAIKKIE	162		yes	yes	yes	yes		yes	yes	no	yes
sp|A7ZHR2|RRF_ECO24	Ribosome-recycling factor OS=Escherichia coli O139:H28 (strain E24377A / ETEC) GN=frr PE=3 SV=1	frr	DVQKLTDAAIKKIEAALADKE	169		yes	yes	yes	yes		yes	yes	yes	yes
sp|A7ZHR2|RRF_ECO24	Ribosome-recycling factor OS=Escherichia coli O139:H28 (strain E24377A / ETEC) GN=frr PE=3 SV=1	frr	VQKLTDAAIKKIEAALADKEA	170		yes	yes	no	no		no	no	no	no
sp|A7ZHZ8|FRSA_ECO24	Esterase FrsA OS=Escherichia coli O139:H28 (strain E24377A / ETEC) GN=frsA PE=3 SV=1	frsA	TQANLSETLFKPRFKHPETST	12		no	yes	no	no		no	no	no	no
sp|B7UJC7|FRSA_ECO27	Esterase FrsA OS=Escherichia coli O127:H6 (strain E2348/69 / EPEC) GN=frsA PE=3 SV=1	frsA	LSETLFKPRFKHPETSTLVRR	16		no	yes	yes	no		yes	no	no	no
sp|A7ZHZ8|FRSA_ECO24	Esterase FrsA OS=Escherichia coli O139:H28 (strain E24377A / ETEC) GN=frsA PE=3 SV=1	frsA	QPPVQSALDGKTIPHWYRMIN	42		no	yes	no	no		no	no	no	no
sp|B7UJC7|FRSA_ECO27	Esterase FrsA OS=Escherichia coli O127:H6 (strain E2348/69 / EPEC) GN=frsA PE=3 SV=1	frsA	GLQEITDWIEKRLC	411		no	yes	no	no		no	no	no	no
sp|P69812|PTFAH_ECO57	Multiphosphoryl transfer protein OS=Escherichia coli O157:H7 GN=fruB PE=3 SV=1	fruB	GKPANGRSLMKVVALGVKKGH	336		no	no	yes	no		no	no	no	no
sp|P0ABH2|FTSA_ECO57	Cell division protein FtsA OS=Escherichia coli O157:H7 GN=ftsA PE=3 SV=1	ftsA	VGSCPSRGMDKGGVNDLESVV	48		no	yes	no	no		no	no	no	no
sp|P0ABH1|FTSA_ECOL6	Cell division protein FtsA OS=Escherichia coli O6:H1 (strain CFT073 / ATCC 700928 / UPEC) GN=ftsA PE=3 SV=1	ftsA	GGVNDLESVVKCVQRAIDQAE	59		no	yes	no	no		no	no	no	no
sp|P0A9R9|FTSE_ECO57	Cell division ATP-binding protein FtsE OS=Escherichia coli O157:H7 GN=ftsE PE=3 SV=1	ftsE	IRRRVSAALDKVGLLDKAKNF	124		no	yes	no	no		yes	yes	no	no
sp|P0AAI3|FTSH_ECOLI	ATP-dependent zinc metalloprotease FtsH OS=Escherichia coli (strain K12) GN=ftsH PE=1 SV=1	ftsH	EYLREPSRFQKLGGKIPKGVL	179		no	yes	no	no		no	yes	no	no
sp|P0AAI3|FTSH_ECOLI	ATP-dependent zinc metalloprotease FtsH OS=Escherichia coli (strain K12) GN=ftsH PE=1 SV=1	ftsH	KRVVSMVEFEKAKDKIMMGAE	387		no	no	no	no		yes	no	no	no
sp|P0AAI3|FTSH_ECOLI	ATP-dependent zinc metalloprotease FtsH OS=Escherichia coli (strain K12) GN=ftsH PE=1 SV=1	ftsH	ILHAMKDALMKYETIDAPQID	580		no	yes	no	no		no	no	no	no
sp|P0A9A7|FTSZ_ECOL6	Cell division protein FtsZ OS=Escherichia coli O6:H1 (strain CFT073 / ATCC 700928 / UPEC) GN=ftsZ PE=3 SV=1	ftsZ	HGMAPLTQEQKPVAKVVNDNA	352		yes	yes	yes	yes		no	no	no	no
sp|P0AC34|FUMA_ECOL6	Fumarate hydratase class I, aerobic OS=Escherichia coli O6:H1 (strain CFT073 / ATCC 700928 / UPEC) GN=fumA PE=3 SV=2	fumA	QDTGTAIIVGKKGQRVWTGGG	116		yes	yes	yes	yes		no	yes	no	no
sp|Q8X4P8|FUMA_ECO57	Fumarate hydratase class I, aerobic OS=Escherichia coli O157:H7 GN=fumA PE=3 SV=3	fumA	DLYAVDGDEYKFLCIAKGGGS	179		no	yes	no	no		no	no	no	no
sp|Q8X4P8|FUMA_ECO57	Fumarate hydratase class I, aerobic OS=Escherichia coli O157:H7 GN=fumA PE=3 SV=3	fumA	CIAKGGGSANKTYLYQETKAL	192		no	no	no	no		no	yes	no	no
sp|P0AC34|FUMA_ECOL6	Fumarate hydratase class I, aerobic OS=Escherichia coli O6:H1 (strain CFT073 / ATCC 700928 / UPEC) GN=fumA PE=3 SV=2	fumA	QETKALLTPGKLKNYLVEKMR	207		yes	yes	no	yes		yes	yes	no	yes
sp|Q8FHA7|FUMC_ECOL6	Fumarate hydratase class II OS=Escherichia coli O6:H1 (strain CFT073 / ATCC 700928 / UPEC) GN=fumC PE=3 SV=1	fumC	MNTVRSEKDSMGAIDVPA	8		no	yes	no	no		no	no	no	no
sp|P0A9B1|FUR_ECO57	Ferric uptake regulation protein OS=Escherichia coli O157:H7 GN=fur PE=3 SV=1	fur	NHHVSAEDLYKRLIDMGEEIG	41		no	yes	no	no		no	no	no	no
sp|B7UK50|EFG_ECO27	Elongation factor G OS=Escherichia coli O127:H6 (strain E2348/69 / EPEC) GN=fusA PE=3 SV=1	fusA	QSETVWRQANKYKVPRIAFVN	132		no	yes	no	no		no	no	no	no
sp|B7UK50|EFG_ECO27	Elongation factor G OS=Escherichia coli O127:H6 (strain E2348/69 / EPEC) GN=fusA PE=3 SV=1	fusA	YKVPRIAFVNKMDRMGANFLK	143		yes	yes	yes	yes		yes	yes	yes	yes
sp|B7UK50|EFG_ECO27	Elongation factor G OS=Escherichia coli O127:H6 (strain E2348/69 / EPEC) GN=fusA PE=3 SV=1	fusA	KMDRMGANFLKVVNQIKTRLG	153		yes	yes	yes	yes		yes	yes	yes	yes
sp|B7UK50|EFG_ECO27	Elongation factor G OS=Escherichia coli O127:H6 (strain E2348/69 / EPEC) GN=fusA PE=3 SV=1	fusA	ANFLKVVNQIKTRLGANPVPL	159		no	yes	no	no		no	no	no	no
sp|A7ZSL5|EFG_ECO24	Elongation factor G OS=Escherichia coli O139:H28 (strain E24377A / ETEC) GN=fusA PE=3 SV=1	fusA	PAINGILDDGKDTPAERHASD	303		no	yes	no	no		no	no	no	no
sp|B7UK50|EFG_ECO27	Elongation factor G OS=Escherichia coli O127:H6 (strain E2348/69 / EPEC) GN=fusA PE=3 SV=1	fusA	QMHANKREEIKEVRAGDIAAA	375		yes	yes	yes	yes		yes	yes	yes	yes
sp|A7ZSL5|EFG_ECO24	Elongation factor G OS=Escherichia coli O139:H28 (strain E24377A / ETEC) GN=fusA PE=3 SV=1	fusA	AGDIAAAIGLKDVTTGDTLCD	389		yes	yes	yes	no		no	no	no	no
sp|B7UK50|EFG_ECO27	Elongation factor G OS=Escherichia coli O127:H6 (strain E2348/69 / EPEC) GN=fusA PE=3 SV=1	fusA	VISIAVEPKTKADQEKMGLAL	425		yes	yes	no	yes		yes	yes	no	yes
sp|B7UK50|EFG_ECO27	Elongation factor G OS=Escherichia coli O127:H6 (strain E2348/69 / EPEC) GN=fusA PE=3 SV=1	fusA	VEPKTKADQEKMGLALGRLAK	430		yes	yes	yes	yes		yes	yes	no	yes
sp|B7UK50|EFG_ECO27	Elongation factor G OS=Escherichia coli O127:H6 (strain E2348/69 / EPEC) GN=fusA PE=3 SV=1	fusA	KMGLALGRLAKEDPSFRVWTD	440		yes	yes	yes	yes		yes	yes	no	yes
sp|B7UK50|EFG_ECO27	Elongation factor G OS=Escherichia coli O127:H6 (strain E2348/69 / EPEC) GN=fusA PE=3 SV=1	fusA	REFNVEANVGKPQVAYRETIR	485		no	yes	no	no		no	no	no	no
sp|B7UK50|EFG_ECO27	Elongation factor G OS=Escherichia coli O127:H6 (strain E2348/69 / EPEC) GN=fusA PE=3 SV=1	fusA	IRQKVTDVEGKHAKQSGGRGQ	504		no	yes	no	no		yes	no	no	no
sp|B7UK50|EFG_ECO27	Elongation factor G OS=Escherichia coli O127:H6 (strain E2348/69 / EPEC) GN=fusA PE=3 SV=1	fusA	PKGYEFINDIKGGVIPGEYIP	541		yes	yes	yes	no		no	no	no	no
sp|B7UK50|EFG_ECO27	Elongation factor G OS=Escherichia coli O127:H6 (strain E2348/69 / EPEC) GN=fusA PE=3 SV=1	fusA	IPGEYIPAVDKGIQEQLKAGP	555		yes	yes	yes	yes		yes	yes	no	no
sp|B7UK50|EFG_ECO27	Elongation factor G OS=Escherichia coli O127:H6 (strain E2348/69 / EPEC) GN=fusA PE=3 SV=1	fusA	AVDKGIQEQLKAGPLAGYPVV	562		yes	yes	yes	no		no	no	no	no
sp|B7UK50|EFG_ECO27	Elongation factor G OS=Escherichia coli O127:H6 (strain E2348/69 / EPEC) GN=fusA PE=3 SV=1	fusA	AFKLAASIAFKEGFKKAKPVL	602		yes	yes	no	yes		no	yes	no	no
sp|B7UK50|EFG_ECO27	Elongation factor G OS=Escherichia coli O127:H6 (strain E2348/69 / EPEC) GN=fusA PE=3 SV=1	fusA	IAFKEGFKKAKPVLLEPIMKV	609		yes	yes	yes	yes		no	yes	no	no
sp|A7ZSL5|EFG_ECO24	Elongation factor G OS=Escherichia coli O139:H28 (strain E24377A / ETEC) GN=fusA PE=3 SV=1	fusA	AKPVLLEPIMKVEVETPEENT	618		no	yes	no	no		no	no	no	no
sp|B7UK50|EFG_ECO27	Elongation factor G OS=Escherichia coli O127:H6 (strain E2348/69 / EPEC) GN=fusA PE=3 SV=1	fusA	GDLSRRRGMLKGQESEVTGVK	643		yes	yes	yes	yes		yes	yes	no	no
sp|P25526|GABD_ECOLI	Succinate-semialdehyde dehydrogenase [NADP(+)] GabD OS=Escherichia coli (strain K12) GN=gabD PE=1 SV=1	gabD	MKLNDSNLFRQQ	2		no	yes	no	no		no	no	no	no
sp|P25526|GABD_ECOLI	Succinate-semialdehyde dehydrogenase [NADP(+)] GabD OS=Escherichia coli (strain K12) GN=gabD PE=1 SV=1	gabD	QDGVYDRFAEKLQQAVSKLHI	308		yes	yes	no	yes		no	yes	no	yes
sp|P25526|GABD_ECOLI	Succinate-semialdehyde dehydrogenase [NADP(+)] GabD OS=Escherichia coli (strain K12) GN=gabD PE=1 SV=1	gabD	VEEHIADALEKGARVVCGGKA	350		no	no	no	no		no	no	yes	no
sp|P22256|GABT_ECOLI	4-aminobutyrate aminotransferase GabT OS=Escherichia coli (strain K12) GN=gabT PE=1 SV=1	gabT	MNSNKELMQRRSQAI	5		no	yes	no	no		no	no	no	no
sp|P22256|GABT_ECOLI	4-aminobutyrate aminotransferase GabT OS=Escherichia coli (strain K12) GN=gabT PE=1 SV=1	gabT	LLQKANDLGQKLKDGLLAIAE	330		no	yes	no	no		no	no	no	no
sp|P58228|DCEA_ECO57	Glutamate decarboxylase alpha OS=Escherichia coli O157:H7 GN=gadA PE=3 SV=1	gadA	MDQKLLTDFRSELL	4		no	no	yes	no		no	no	no	yes
sp|P58228|DCEA_ECO57	Glutamate decarboxylase alpha OS=Escherichia coli O157:H7 GN=gadA PE=3 SV=1	gadA	SELLDSRFGAKAISTIAESKR	21		no	no	yes	no		no	no	no	no
sp|P58228|DCEA_ECO57	Glutamate decarboxylase alpha OS=Escherichia coli O157:H7 GN=gadA PE=3 SV=1	gadA	DLSINKNWIDKEEYPQSAAID	87		no	yes	no	no		no	no	no	no
sp|P58228|DCEA_ECO57	Glutamate decarboxylase alpha OS=Escherichia coli O157:H7 GN=gadA PE=3 SV=1	gadA	RMEAAGKPTDKPNLVCGPVQI	154		no	yes	no	no		no	no	no	no
sp|P58228|DCEA_ECO57	Glutamate decarboxylase alpha OS=Escherichia coli O157:H7 GN=gadA PE=3 SV=1	gadA	MRPGQLFMDPKRMIEACDENT	192		yes	yes	yes	yes		yes	yes	no	yes
sp|P58228|DCEA_ECO57	Glutamate decarboxylase alpha OS=Escherichia coli O157:H7 GN=gadA PE=3 SV=1	gadA	RVKSISASGHKFGLAPLGCGW	276		yes	yes	no	no		yes	yes	no	yes
sp|P58228|DCEA_ECO57	Glutamate decarboxylase alpha OS=Escherichia coli O157:H7 GN=gadA PE=3 SV=1	gadA	FLRLGREGYTKVQNASYQVAA	341		no	yes	no	no		no	no	no	no
sp|P69909|DCEA_ECOL6	Glutamate decarboxylase alpha OS=Escherichia coli O6:H1 (strain CFT073 / ATCC 700928 / UPEC) GN=gadA PE=1 SV=1	gadA	EGIPAVCFKLKDGEDPGYTLY	383		yes	yes	yes	yes		yes	yes	no	no
sp|P58228|DCEA_ECO57	Glutamate decarboxylase alpha OS=Escherichia coli O157:H7 GN=gadA PE=3 SV=1	gadA	LLLEDYKASLKYLSDHPKLQG	446		yes	yes	yes	yes		yes	yes	yes	yes
sp|P58228|DCEA_ECO57	Glutamate decarboxylase alpha OS=Escherichia coli O157:H7 GN=gadA PE=3 SV=1	gadA	ASLKYLSDHPKLQGIAQQNSF	453		yes	yes	yes	yes		yes	yes	yes	yes
sp|P58228|DCEA_ECO57	Glutamate decarboxylase alpha OS=Escherichia coli O157:H7 GN=gadA PE=3 SV=1	gadA	LQGIAQQNSFKHT	464		no	yes	no	no		no	no	no	no
sp|P69910|DCEB_ECOLI	Glutamate decarboxylase beta OS=Escherichia coli (strain K12) GN=gadB PE=1 SV=1	gadB	MDKKQVTDLRSELL	4		no	no	yes	no		no	no	no	yes
sp|P69910|DCEB_ECOLI	Glutamate decarboxylase beta OS=Escherichia coli (strain K12) GN=gadB PE=1 SV=1	gadB	SELLDSRFGAKSISTIAESKR	21		no	no	yes	no		no	no	no	yes
sp|P69911|DCEB_ECO57	Glutamate decarboxylase beta OS=Escherichia coli O157:H7 GN=gadB PE=3 SV=1	gadB	AKSISTIAESKRFPLHEMRDD	30		yes	yes	yes	yes		yes	yes	no	no
sp|Q8FHG5|DCEB_ECOL6	Glutamate decarboxylase beta OS=Escherichia coli O6:H1 (strain CFT073 / ATCC 700928 / UPEC) GN=gadB PE=3 SV=2	gadB	RMEAAGKPTNKPNLVCGPVQI	154		yes	no	yes	no		no	no	no	no
sp|P58229|GADC_ECO57	Probable glutamate/gamma-aminobutyrate antiporter OS=Escherichia coli O157:H7 GN=gadC PE=3 SV=1	gadC	RSPHYIVMNDKKH	509		no	yes	no	no		no	no	no	no
sp|Q8FHG6|GADC_ECOL6	Probable glutamate/gamma-aminobutyrate antiporter OS=Escherichia coli O6:H1 (strain CFT073 / ATCC 700928 / UPEC) GN=gadC PE=3 SV=1	gadC	SPHYIVMNDKKH	510		no	yes	no	no		no	no	no	no
sp|P0AAB6|GALF_ECOLI	UTP--glucose-1-phosphate uridylyltransferase OS=Escherichia coli (strain K12) GN=galF PE=1 SV=1	galF	DLSEYSVIQTKEPLDREGKVS	180		yes	yes	yes	no		yes	yes	no	no
sp|P0AAB6|GALF_ECOLI	UTP--glucose-1-phosphate uridylyltransferase OS=Escherichia coli (strain K12) GN=galF PE=1 SV=1	galF	RNLKEGAKFRKGIEKLLSE	289		no	no	yes	no		no	no	no	no
sp|P0AAB6|GALF_ECOLI	UTP--glucose-1-phosphate uridylyltransferase OS=Escherichia coli (strain K12) GN=galF PE=1 SV=1	galF	EGAKFRKGIEKLLSE	293		yes	yes	yes	no		no	no	no	no
sp|P0AEP5|GALU_ECO57	UTP--glucose-1-phosphate uridylyltransferase OS=Escherichia coli O157:H7 GN=galU PE=3 SV=2	galU	ESVPMVGVVEKPKADVAPSNL	202		yes	yes	no	no		no	no	no	no
sp|P0AEP5|GALU_ECO57	UTP--glucose-1-phosphate uridylyltransferase OS=Escherichia coli O157:H7 GN=galU PE=3 SV=2	galU	VPMVGVVEKPKADVAPSNLAI	204		no	yes	no	no		no	no	no	no
sp|P0A9B3|G3P1_ECOL6	Glyceraldehyde-3-phosphate dehydrogenase A OS=Escherichia coli O6:H1 (strain CFT073 / ATCC 700928 / UPEC) GN=gapA PE=3 SV=2	gapA	MTIKVGINGFGRIG	4		yes	yes	no	yes		no	no	no	no
sp|P0A9B3|G3P1_ECOL6	Glyceraldehyde-3-phosphate dehydrogenase A OS=Escherichia coli O6:H1 (strain CFT073 / ATCC 700928 / UPEC) GN=gapA PE=3 SV=2	gapA	HGRFDGTVEVKDGHLIVNGKK	61		yes	yes	yes	yes		yes	yes	no	no
sp|P0A9B4|G3P1_ECO57	Glyceraldehyde-3-phosphate dehydrogenase A OS=Escherichia coli O157:H7 GN=gapA PE=3 SV=2	gapA	VTAERDPANLKWDEVGVDVVA	84		no	yes	no	no		no	no	no	no
sp|P0A9B3|G3P1_ECOL6	Glyceraldehyde-3-phosphate dehydrogenase A OS=Escherichia coli O6:H1 (strain CFT073 / ATCC 700928 / UPEC) GN=gapA PE=3 SV=2	gapA	AKKVVMTGPSKDNTPMFVKGA	124		yes	yes	yes	yes		yes	yes	yes	yes
sp|P0A9B3|G3P1_ECOL6	Glyceraldehyde-3-phosphate dehydrogenase A OS=Escherichia coli O6:H1 (strain CFT073 / ATCC 700928 / UPEC) GN=gapA PE=3 SV=2	gapA	PSKDNTPMFVKGANFDKYAGQ	132		yes	yes	yes	yes		yes	yes	no	yes
sp|P0A9B3|G3P1_ECOL6	Glyceraldehyde-3-phosphate dehydrogenase A OS=Escherichia coli O6:H1 (strain CFT073 / ATCC 700928 / UPEC) GN=gapA PE=3 SV=2	gapA	PMFVKGANFDKYAGQDIVSNA	138		yes	yes	yes	yes		yes	yes	no	yes
sp|P0A9B3|G3P1_ECOL6	Glyceraldehyde-3-phosphate dehydrogenase A OS=Escherichia coli O6:H1 (strain CFT073 / ATCC 700928 / UPEC) GN=gapA PE=3 SV=2	gapA	TTVHATTATQKTVDGPSHKDW	184		yes	yes	yes	yes		yes	yes	yes	yes
sp|P0A9B3|G3P1_ECOL6	Glyceraldehyde-3-phosphate dehydrogenase A OS=Escherichia coli O6:H1 (strain CFT073 / ATCC 700928 / UPEC) GN=gapA PE=3 SV=2	gapA	TQKTVDGPSHKDWRGGRGASQ	192		yes	yes	yes	yes		yes	yes	yes	yes
sp|P0A9B3|G3P1_ECOL6	Glyceraldehyde-3-phosphate dehydrogenase A OS=Escherichia coli O6:H1 (strain CFT073 / ATCC 700928 / UPEC) GN=gapA PE=3 SV=2	gapA	NIIPSSTGAAKAVGKVLPELN	213		yes	yes	yes	yes		yes	yes	no	yes
sp|P0A9B3|G3P1_ECOL6	Glyceraldehyde-3-phosphate dehydrogenase A OS=Escherichia coli O6:H1 (strain CFT073 / ATCC 700928 / UPEC) GN=gapA PE=3 SV=2	gapA	SSTGAAKAVGKVLPELNGKLT	217		yes	yes	yes	yes		yes	yes	yes	yes
sp|P0A9B3|G3P1_ECOL6	Glyceraldehyde-3-phosphate dehydrogenase A OS=Escherichia coli O6:H1 (strain CFT073 / ATCC 700928 / UPEC) GN=gapA PE=3 SV=2	gapA	VGKVLPELNGKLTGMAFRVPT	225		yes	yes	no	no		no	no	no	no
sp|P0A9B3|G3P1_ECOL6	Glyceraldehyde-3-phosphate dehydrogenase A OS=Escherichia coli O6:H1 (strain CFT073 / ATCC 700928 / UPEC) GN=gapA PE=3 SV=2	gapA	SVVDLTVRLEKAATYEQIKAA	249		yes	yes	yes	yes		yes	yes	yes	yes
sp|P0A9B3|G3P1_ECOL6	Glyceraldehyde-3-phosphate dehydrogenase A OS=Escherichia coli O6:H1 (strain CFT073 / ATCC 700928 / UPEC) GN=gapA PE=3 SV=2	gapA	LEKAATYEQIKAAVKAAAEGE	257		yes	yes	yes	yes		yes	yes	yes	yes
sp|P0A9B3|G3P1_ECOL6	Glyceraldehyde-3-phosphate dehydrogenase A OS=Escherichia coli O6:H1 (strain CFT073 / ATCC 700928 / UPEC) GN=gapA PE=3 SV=2	gapA	ATYEQIKAAVKAAAEGEMKGV	261		no	yes	no	no		no	no	no	no
sp|P69813|PTKA_ECOL6	Galactitol-specific phosphotransferase enzyme IIA component OS=Escherichia coli O6:H1 (strain CFT073 / ATCC 700928 / UPEC) GN=gatA PE=3 SV=1	gatA	QLKLLRCLFGKLQQPDIVETL	119		yes	no	yes	yes		no	no	yes	no
sp|P69814|PTKA_ECO57	Galactitol-specific phosphotransferase enzyme IIA component OS=Escherichia coli O157:H7 GN=gatA PE=3 SV=1	gatA	TLITLPETQLKEYFTKYVLDS	138		no	yes	no	yes		no	yes	no	no
sp|P69814|PTKA_ECO57	Galactitol-specific phosphotransferase enzyme IIA component OS=Escherichia coli O157:H7 GN=gatA PE=3 SV=1	gatA	PETQLKEYFTKYVLDSDE	143		no	yes	no	no		no	no	no	no
sp|P37188|PTKB_ECOLI	Galactitol-specific phosphotransferase enzyme IIB component OS=Escherichia coli (strain K12) GN=gatB PE=1 SV=2	gatB	MKRKIIVACGGAVA	4		no	no	no	no		yes	no	yes	no
sp|P37188|PTKB_ECOLI	Galactitol-specific phosphotransferase enzyme IIB component OS=Escherichia coli (strain K12) GN=gatB PE=1 SV=2	gatB	ATSTMAAEEIKELCQNHNIPV	24		no	no	no	no		yes	yes	yes	no
sp|P37188|PTKB_ECOLI	Galactitol-specific phosphotransferase enzyme IIB component OS=Escherichia coli (strain K12) GN=gatB PE=1 SV=2	gatB	DGVHLICTTAKVDRSFGDIPL	59		no	no	yes	no		no	no	no	yes
sp|P69831|PTKC_ECOLI	Galactitol permease IIC component OS=Escherichia coli (strain K12) GN=gatC PE=1 SV=1	gatC	IEKIPGVNRIKFSADDIQRKF	208		no	no	no	no		no	yes	no	no
sp|P0A9S3|GATD_ECOLI	Galactitol-1-phosphate 5-dehydrogenase OS=Escherichia coli (strain K12) GN=gatD PE=1 SV=1	gatD	RVAESVIPEIKHQDEVRVKIA	23		no	no	no	no		no	yes	yes	yes
sp|B7UFB3|GATY_ECO27	D-tagatose-1,6-bisphosphate aldolase subunit GatY OS=Escherichia coli O127:H6 (strain E2348/69 / EPEC) GN=gatY PE=3 SV=1	gatY	PLAIHLDHHTKFDDIAQKVRS	86		no	yes	no	no		yes	yes	no	yes
sp|A7ZNR5|GATY_ECO24	D-tagatose-1,6-bisphosphate aldolase subunit GatY OS=Escherichia coli O139:H28 (strain E24377A / ETEC) GN=gatY PE=3 SV=1	gatY	LPFAQNISRVKEVVDFCHRFD	118		no	no	no	no		no	yes	no	yes
sp|A7ZNR5|GATY_ECO24	D-tagatose-1,6-bisphosphate aldolase subunit GatY OS=Escherichia coli O139:H28 (strain E24377A / ETEC) GN=gatY PE=3 SV=1	gatY	VLHGASGLSTKDIQQTIKVGI	216		no	no	no	no		no	yes	no	no
sp|B7UFB3|GATY_ECO27	D-tagatose-1,6-bisphosphate aldolase subunit GatY OS=Escherichia coli O127:H6 (strain E2348/69 / EPEC) GN=gatY PE=3 SV=1	gatY	LSTKDIQQTIKLGICKINVAT	223		no	yes	no	no		no	yes	no	no
sp|A7ZNR5|GATY_ECO24	D-tagatose-1,6-bisphosphate aldolase subunit GatY OS=Escherichia coli O139:H28 (strain E24377A / ETEC) GN=gatY PE=3 SV=1	gatY	ICKINVATELKNAFSQALKNY	236		yes	yes	yes	yes		yes	yes	yes	yes
sp|A7ZNR5|GATY_ECO24	D-tagatose-1,6-bisphosphate aldolase subunit GatY OS=Escherichia coli O139:H28 (strain E24377A / ETEC) GN=gatY PE=3 SV=1	gatY	TDPRDYLQSAKSAMRDVVSKV	264		no	no	no	no		no	yes	no	no
sp|A7ZNR4|GATZ_ECO24	D-tagatose-1,6-bisphosphate aldolase subunit GatZ OS=Escherichia coli O139:H28 (strain E24377A / ETEC) GN=gatZ PE=3 SV=1	gatZ	AAMEKSVELVKEYVRAGFSKI	111		yes	yes	yes	yes		no	yes	no	yes
sp|A7ZRU6|GCP_ECO24	Probable tRNA threonylcarbamoyladenosine biosynthesis protein Gcp OS=Escherichia coli O139:H28 (strain E24377A / ETEC) GN=gcp PE=3 SV=1	gcp	LDYPGGPLLSKMAAQGTAGRF	185		no	yes	no	no		no	no	no	no
sp|A7ZRU6|GCP_ECO24	Probable tRNA threonylcarbamoyladenosine biosynthesis protein Gcp OS=Escherichia coli O139:H28 (strain E24377A / ETEC) GN=gcp PE=3 SV=1	gcp	CKRALDQTGFKRLVMAGGVSA	261		no	yes	no	no		no	yes	no	no
sp|A7ZR13|GCSH_ECO24	Glycine cleavage system H protein OS=Escherichia coli O139:H28 (strain E24377A / ETEC) GN=gcvH PE=3 SV=1	gcvH	MSNVPAELKYSKEHEWLRK	9		yes	yes	yes	yes		yes	yes	yes	yes
sp|A7ZR13|GCSH_ECO24	Glycine cleavage system H protein OS=Escherichia coli O139:H28 (strain E24377A / ETEC) GN=gcvH PE=3 SV=1	gcvH	SNVPAELKYSKEHEWLRKEAD	12		yes	yes	no	yes		yes	no	no	no
sp|B7UHV1|GCSP_ECO27	Glycine dehydrogenase [decarboxylating] OS=Escherichia coli O127:H6 (strain E2348/69 / EPEC) GN=gcvP PE=3 SV=1	gcvP	SMPGRIIGVSKDAAGNTALRM	306		no	yes	no	no		no	no	no	no
sp|B7UHV1|GCSP_ECO27	Glycine dehydrogenase [decarboxylating] OS=Escherichia coli O127:H6 (strain E2348/69 / EPEC) GN=gcvP PE=3 SV=1	gcvP	YIRMMGAEGLKKASQVAILNA	779		no	yes	no	no		no	no	no	no
sp|B7UHV3|GCST_ECO27	Aminomethyltransferase OS=Escherichia coli O127:H6 (strain E2348/69 / EPEC) GN=gcvT PE=3 SV=1	gcvT	LRYLLANDVAKLTKSGKALYS	76		yes	yes	yes	yes		yes	yes	yes	yes
sp|B7UHV3|GCST_ECO27	Aminomethyltransferase OS=Escherichia coli O127:H6 (strain E2348/69 / EPEC) GN=gcvT PE=3 SV=1	gcvT	EKLVGLVMTEKGVLRNELPVR	289		no	yes	yes	no		no	yes	no	no
sp|B7UHV3|GCST_ECO27	Aminomethyltransferase OS=Escherichia coli O127:H6 (strain E2348/69 / EPEC) GN=gcvT PE=3 SV=1	gcvT	RNREMPVKVTKPVFVRNGKAV	353		yes	yes	no	no		no	yes	no	no
sp|B7N3I0|GHRA_ECOLU	Glyoxylate/hydroxypyruvate reductase A OS=Escherichia coli O17:K52:H18 (strain UMN026 / ExPEC) GN=ghrA PE=3 SV=1	ghrA	LGAGVDSILSKLKAHPEMLKP	73		no	no	yes	no		no	no	no	no
sp|A7ZTA0|GHRB_ECO24	Glyoxylate/hydroxypyruvate reductase B OS=Escherichia coli O139:H28 (strain E24377A / ETEC) GN=ghrB PE=3 SV=1	ghrB	MKPSVILYKALPDDLLQRL	9		no	yes	no	no		no	no	no	no
sp|P37330|MASZ_ECOLI	Malate synthase G OS=Escherichia coli (strain K12) GN=glcB PE=1 SV=3	glcB	PGPVKDKAAYKSFLRELGYLV	82		no	no	no	no		no	yes	no	no
sp|P37330|MASZ_ECOLI	Malate synthase G OS=Escherichia coli (strain K12) GN=glcB PE=1 SV=3	glcB	LGLMQGTLQEKMEKNGRQIVR	301		no	yes	no	yes		no	no	no	no
sp|P37747|GLF_ECOLI	UDP-galactopyranose mutase OS=Escherichia coli (strain K12) GN=glf PE=1 SV=1	glf	RFTNSPLAIYKDKLFNLPFNM	87		no	yes	no	no		no	no	no	no
sp|P37747|GLF_ECOLI	UDP-galactopyranose mutase OS=Escherichia coli (strain K12) GN=glf PE=1 SV=1	glf	YTEKQWGRSAKELPAFIIKRI	161		no	yes	no	no		no	no	no	no
sp|P37747|GLF_ECOLI	UDP-galactopyranose mutase OS=Escherichia coli (strain K12) GN=glf PE=1 SV=1	glf	SAKELPAFIIKRIPVRFTFDN	169		yes	yes	yes	yes		no	yes	yes	yes
sp|P37747|GLF_ECOLI	UDP-galactopyranose mutase OS=Escherichia coli (strain K12) GN=glf PE=1 SV=1	glf	YQGIPVGGYTKLIEKMLEGVD	196		no	yes	no	no		no	no	no	no
sp|P37747|GLF_ECOLI	UDP-galactopyranose mutase OS=Escherichia coli (strain K12) GN=glf PE=1 SV=1	glf	PVGGYTKLIEKMLEGVDVKLG	200		no	yes	no	no		no	no	no	no
sp|P37747|GLF_ECOLI	UDP-galactopyranose mutase OS=Escherichia coli (strain K12) GN=glf PE=1 SV=1	glf	VDVKLGIDFLKDKDSLASKAH	215		yes	yes	no	yes		yes	yes	no	no
sp|P37747|GLF_ECOLI	UDP-galactopyranose mutase OS=Escherichia coli (strain K12) GN=glf PE=1 SV=1	glf	RFGALEYRSLKFETERHEFPN	250		no	yes	no	no		no	no	no	no
sp|P37747|GLF_ECOLI	UDP-galactopyranose mutase OS=Escherichia coli (strain K12) GN=glf PE=1 SV=1	glf	VNDNKNMELFKKYRELASRED	323		yes	yes	yes	yes		no	no	no	no
sp|B7UG97|GLK_ECO27	Glucokinase OS=Escherichia coli O127:H6 (strain E2348/69 / EPEC) GN=glk PE=3 SV=1	glk	MTKYALVGDVGGT	3		yes	yes	yes	yes		yes	yes	no	no
sp|B7UG97|GLK_ECO27	Glucokinase OS=Escherichia coli O127:H6 (strain E2348/69 / EPEC) GN=glk PE=3 SV=1	glk	KADNRLPENLKPKDITERALA	214		yes	yes	yes	yes		yes	yes	no	no
sp|B7UG97|GLK_ECO27	Glucokinase OS=Escherichia coli O127:H6 (strain E2348/69 / EPEC) GN=glk PE=3 SV=1	glk	DNRLPENLKPKDITERALADS	216		yes	yes	yes	yes		yes	yes	no	no
sp|B7UJ69|GLMM_ECO27	Phosphoglucosamine mutase OS=Escherichia coli O127:H6 (strain E2348/69 / EPEC) GN=glmM PE=3 SV=1	glmM	ISCVDSAELGKASRIVDAAGR	147		yes	no	no	yes		no	no	no	no
sp|B7UJ69|GLMM_ECO27	Phosphoglucosamine mutase OS=Escherichia coli O127:H6 (strain E2348/69 / EPEC) GN=glmM PE=3 SV=1	glmM	AKVGDRYVLEKMQEKGWRIGA	314		yes	yes	yes	yes		yes	yes	yes	yes
sp|B7UJ69|GLMM_ECO27	Phosphoglucosamine mutase OS=Escherichia coli O127:H6 (strain E2348/69 / EPEC) GN=glmM PE=3 SV=1	glmM	DRYVLEKMQEKGWRIGAENSG	318		yes	yes	yes	yes		no	yes	no	no
sp|B7UJ69|GLMM_ECO27	Phosphoglucosamine mutase OS=Escherichia coli O127:H6 (strain E2348/69 / EPEC) GN=glmM PE=3 SV=1	glmM	EFAHRIADAVKAV	443		no	yes	no	no		no	yes	no	no
sp|Q8XEG2|GLMS_ECO57	Glucosamine--fructose-6-phosphate aminotransferase [isomerizing] OS=Escherichia coli O157:H7 GN=glmS PE=3 SV=3	glmS	ITRRSVNIFDKTGAEVKRQDI	225		no	yes	no	no		no	no	no	no
sp|Q8XEG2|GLMS_ECO57	Glucosamine--fructose-6-phosphate aminotransferase [isomerizing] OS=Escherichia coli O157:H7 GN=glmS PE=3 SV=3	glmS	SRIEQMLSQDKRIEALAEDFS	453		no	yes	no	no		no	no	no	no
sp|Q8FBT4|GLMS_ECOL6	Glucosamine--fructose-6-phosphate aminotransferase [isomerizing] OS=Escherichia coli O6:H1 (strain CFT073 / ATCC 700928 / UPEC) GN=glmS PE=3 SV=3	glmS	APNNELLEKLKSNIEEVRARG	531		no	yes	no	no		no	no	no	no
sp|B7UMJ5|GLMU_ECO27	Bifunctional protein GlmU OS=Escherichia coli O127:H6 (strain E2348/69 / EPEC) GN=glmU PE=3 SV=1	glmU	PQGGIGLLTVKLDDPTGYGRI	132		no	yes	yes	no		no	no	no	no
sp|B7UMJ5|GLMU_ECO27	Bifunctional protein GlmU OS=Escherichia coli O127:H6 (strain E2348/69 / EPEC) GN=glmU PE=3 SV=1	glmU	NGKVTGIVEHKDATDEQRQIQ	156		yes	yes	yes	yes		no	yes	no	no
sp|B7UMJ5|GLMU_ECO27	Bifunctional protein GlmU OS=Escherichia coli O127:H6 (strain E2348/69 / EPEC) GN=glmU PE=3 SV=1	glmU	GAHVGNFVEMKKARLGKGSKA	351		yes	yes	yes	yes		yes	yes	no	yes
sp|B7UMJ5|GLMU_ECO27	Bifunctional protein GlmU OS=Escherichia coli O127:H6 (strain E2348/69 / EPEC) GN=glmU PE=3 SV=1	glmU	TITCNYDGANKFKTIIGDDVF	392		yes	yes	yes	yes		no	yes	no	no
sp|P0A9C6|GLNA_ECOL6	Glutamine synthetase OS=Escherichia coli O6:H1 (strain CFT073 / ATCC 700928 / UPEC) GN=glnA PE=3 SV=2	glnA	SIRIPVVSSPKARRIEVRFPD	353		no	yes	no	no		no	no	no	no
sp|P0A9C6|GLNA_ECOL6	Glutamine synthetase OS=Escherichia coli O6:H1 (strain CFT073 / ATCC 700928 / UPEC) GN=glnA PE=3 SV=2	glnA	ALLMAGLDGIKNKIHPGEAMD	384		yes	yes	yes	yes		yes	yes	no	no
sp|P0A9Z3|GLNB_ECO57	Nitrogen regulatory protein P-II 1 OS=Escherichia coli O157:H7 GN=glnB PE=3 SV=1	glnB	TAQTGKIGDGKIFVFDVARVI	90		no	yes	no	no		no	no	no	no
sp|B7UKW1|SYQ_ECO27	Glutamine--tRNA ligase OS=Escherichia coli O127:H6 (strain E2348/69 / EPEC) GN=glnS PE=3 SV=1	glnS	SVEENLALFEKMRTGGFEEGK	160		no	yes	no	no		no	no	no	no
sp|B7L9L7|SYQ_ECO55	Glutamine--tRNA ligase OS=Escherichia coli (strain 55989 / EAEC) GN=glnS PE=3 SV=1	glnS	KMRAGGFEEGKACLRAKIDMA	170		no	yes	no	no		no	no	no	no
sp|B7UKW1|SYQ_ECO27	Glutamine--tRNA ligase OS=Escherichia coli O127:H6 (strain E2348/69 / EPEC) GN=glnS PE=3 SV=1	glnS	RLNLEYTVMSKRKLNLLVTDK	271		no	yes	no	no		no	no	no	no
sp|B7UKW1|SYQ_ECO27	Glutamine--tRNA ligase OS=Escherichia coli O127:H6 (strain E2348/69 / EPEC) GN=glnS PE=3 SV=1	glnS	NLEYTVMSKRKLNLLVTDKHV	273		yes	yes	yes	yes		no	yes	no	no
sp|B7UKW1|SYQ_ECO27	Glutamine--tRNA ligase OS=Escherichia coli O127:H6 (strain E2348/69 / EPEC) GN=glnS PE=3 SV=1	glnS	DRADFREEANKQYKRLVLGKE	399		no	yes	no	no		yes	no	no	no
sp|B7UKW1|SYQ_ECO27	Glutamine--tRNA ligase OS=Escherichia coli O127:H6 (strain E2348/69 / EPEC) GN=glnS PE=3 SV=1	glnS	NKQYKRLVLGKEVRLRNAYVI	408		yes	yes	yes	yes		no	yes	no	no
sp|B7UKW1|SYQ_ECO27	Glutamine--tRNA ligase OS=Escherichia coli O127:H6 (strain E2348/69 / EPEC) GN=glnS PE=3 SV=1	glnS	EVRLRNAYVIKAERVEKDAEG	419		no	yes	no	no		no	no	no	no
sp|A7ZJ63|SYQ_ECO24	Glutamine--tRNA ligase OS=Escherichia coli O139:H28 (strain E24377A / ETEC) GN=glnS PE=3 SV=1	glnS	EPSLKDAVAGKAFQFEREGYF	515		no	yes	no	no		yes	no	no	no
sp|P0AC82|LGUL_ECO57	Lactoylglutathione lyase OS=Escherichia coli O157:H7 GN=gloA PE=3 SV=1	gloA	DLQRSIDFYTKVLGMKLLRTS	22		no	yes	no	no		no	yes	no	no
sp|P0AC82|LGUL_ECO57	Lactoylglutathione lyase OS=Escherichia coli O157:H7 GN=gloA PE=3 SV=1	gloA	IDFYTKVLGMKLLRTSENPEY	27		no	yes	no	no		no	no	no	no
sp|P0A9D0|GLPX_ECOL6	Fructose-1,6-bisphosphatase class 2 OS=Escherichia coli O6:H1 (strain CFT073 / ATCC 700928 / UPEC) GN=glpX PE=3 SV=1	glpX	AGYKWLGRGDKNTADGAAVNA	29		no	yes	no	no		no	no	no	no
sp|P0A9D0|GLPX_ECOL6	Fructose-1,6-bisphosphatase class 2 OS=Escherichia coli O6:H1 (strain CFT073 / ATCC 700928 / UPEC) GN=glpX PE=3 SV=1	glpX	LSELTVTILAKPRHDAVIAEM	164		yes	yes	yes	yes		no	no	no	no
sp|Q8XD23|GLSA1_ECO57	Glutaminase 1 OS=Escherichia coli O157:H7 GN=glsA1 PE=3 SV=1	glsA1	DEEGNSVRGQKMVASVAKQLG	294		no	yes	no	yes		no	no	no	no
sp|P0ABH8|CISY_ECOL6	Citrate synthase OS=Escherichia coli O6:H1 (strain CFT073 / ATCC 700928 / UPEC) GN=gltA PE=3 SV=1	gltA	LKMLEEISSVKHIPEFVRRAK	283		no	yes	yes	no		no	yes	no	yes
sp|P0ABH8|CISY_ECOL6	Citrate synthase OS=Escherichia coli O6:H1 (strain CFT073 / ATCC 700928 / UPEC) GN=gltA PE=3 SV=1	gltA	IPEFVRRAKDKNDSFRLMGFG	295		no	yes	yes	no		yes	yes	no	yes
sp|P0ABH8|CISY_ECOL6	Citrate synthase OS=Escherichia coli O6:H1 (strain CFT073 / ATCC 700928 / UPEC) GN=gltA PE=3 SV=1	gltA	RLMGFGHRVYKNYDPRATVMR	310		no	yes	no	no		no	yes	no	no
sp|P09831|GLTB_ECOLI	Glutamate synthase [NADPH] large chain OS=Escherichia coli (strain K12) GN=gltB PE=1 SV=3	gltB	AEGQAHRLSFKSPILLYSDFK	553		no	yes	no	no		no	no	no	no
sp|A7ZPK7|SYE_ECO24	Glutamate--tRNA ligase OS=Escherichia coli O139:H28 (strain E24377A / ETEC) GN=gltX PE=3 SV=1	gltX	EGTAYKCYCSKERLEALREEQ	102		no	yes	no	no		no	no	no	no
sp|Q8XBN2|SYE_ECO57	Glutamate--tRNA ligase OS=Escherichia coli O157:H7 GN=gltX PE=3 SV=1	gltX	NNTPRQINILKALKAPVPVYA	215		no	yes	no	no		no	no	no	no
sp|A7ZPK7|SYE_ECO24	Glutamate--tRNA ligase OS=Escherichia coli O139:H28 (strain E24377A / ETEC) GN=gltX PE=3 SV=1	gltX	RNGPQLADLVKLLGERCKTLK	345		no	yes	no	no		no	no	no	no
sp|Q8XBN2|SYE_ECO57	Glutamate--tRNA ligase OS=Escherichia coli O157:H7 GN=gltX PE=3 SV=1	gltX	DFAEFDADAAKKHLRPVARQP	377		no	yes	no	no		no	no	no	no
sp|A7ZPK7|SYE_ECO24	Glutamate--tRNA ligase OS=Escherichia coli O139:H28 (strain E24377A / ETEC) GN=gltX PE=3 SV=1	gltX	TADELEVGMGKVGMPLRVAVT	423		no	yes	no	no		no	no	no	no
sp|B7UGZ1|GLYA_ECO27	Serine hydroxymethyltransferase OS=Escherichia coli O127:H6 (strain E2348/69 / EPEC) GN=glyA PE=3 SV=1	glyA	TNKYAEGYPGKRYYGGCEYVD	62		yes	yes	yes	yes		yes	yes	no	yes
sp|B7UGZ1|GLYA_ECO27	Serine hydroxymethyltransferase OS=Escherichia coli O127:H6 (strain E2348/69 / EPEC) GN=glyA PE=3 SV=1	glyA	TGHIDYADLEKQAKEHKPKMI	160		yes	yes	yes	yes		no	yes	no	no
sp|B7UGZ1|GLYA_ECO27	Serine hydroxymethyltransferase OS=Escherichia coli O127:H6 (strain E2348/69 / EPEC) GN=glyA PE=3 SV=1	glyA	AGPRGGLILAKGGSEELYKKL	242		yes	yes	yes	yes		yes	yes	no	no
sp|B7UGZ1|GLYA_ECO27	Serine hydroxymethyltransferase OS=Escherichia coli O127:H6 (strain E2348/69 / EPEC) GN=glyA PE=3 SV=1	glyA	LAKGGSEELYKKLNSAVFPGG	250		yes	yes	yes	yes		yes	yes	yes	yes
sp|B7UGZ1|GLYA_ECO27	Serine hydroxymethyltransferase OS=Escherichia coli O127:H6 (strain E2348/69 / EPEC) GN=glyA PE=3 SV=1	glyA	AKGGSEELYKKLNSAVFPGGQ	251		yes	yes	yes	yes		yes	no	no	no
sp|B7UGZ1|GLYA_ECO27	Serine hydroxymethyltransferase OS=Escherichia coli O127:H6 (strain E2348/69 / EPEC) GN=glyA PE=3 SV=1	glyA	HVIAGKAVALKEAMEPEFKTY	277		yes	yes	yes	yes		yes	no	no	no
sp|B7UGZ1|GLYA_ECO27	Serine hydroxymethyltransferase OS=Escherichia coli O127:H6 (strain E2348/69 / EPEC) GN=glyA PE=3 SV=1	glyA	ALKEAMEPEFKTYQQQVAKNA	285		yes	yes	yes	yes		yes	yes	no	no
sp|A7ZPZ4|GLYA_ECO24	Serine hydroxymethyltransferase OS=Escherichia coli O139:H28 (strain E24377A / ETEC) GN=glyA PE=3 SV=1	glyA	EFKTYQQQVAKNAKAMVEVFL	293		yes	yes	yes	yes		yes	yes	no	no
sp|B7UGZ1|GLYA_ECO27	Serine hydroxymethyltransferase OS=Escherichia coli O127:H6 (strain E2348/69 / EPEC) GN=glyA PE=3 SV=1	glyA	VDLVDKNLTGKEADAALGRAN	331		yes	yes	yes	yes		yes	yes	yes	yes
sp|B7UGZ1|GLYA_ECO27	Serine hydroxymethyltransferase OS=Escherichia coli O127:H6 (strain E2348/69 / EPEC) GN=glyA PE=3 SV=1	glyA	ALGRANITVNKNSVPNDPKSP	346		yes	yes	yes	yes		yes	yes	yes	yes
sp|B7UGZ1|GLYA_ECO27	Serine hydroxymethyltransferase OS=Escherichia coli O127:H6 (strain E2348/69 / EPEC) GN=glyA PE=3 SV=1	glyA	VNKNSVPNDPKSPFVTSGIRV	354		yes	yes	yes	yes		yes	yes	no	no
sp|B7UGZ1|GLYA_ECO27	Serine hydroxymethyltransferase OS=Escherichia coli O127:H6 (strain E2348/69 / EPEC) GN=glyA PE=3 SV=1	glyA	GTPAITRRGFKEAEAKELAGW	375		yes	yes	yes	yes		yes	yes	no	no
sp|A7ZPZ4|GLYA_ECO24	Serine hydroxymethyltransferase OS=Escherichia coli O139:H28 (strain E24377A / ETEC) GN=glyA PE=3 SV=1	glyA	TRRGFKEAEAKELAGWMCDVL	380		no	yes	no	no		no	no	no	no
sp|B7UGZ1|GLYA_ECO27	Serine hydroxymethyltransferase OS=Escherichia coli O127:H6 (strain E2348/69 / EPEC) GN=glyA PE=3 SV=1	glyA	INDEAVIERIKGKVLDICARY	403		no	no	no	no		yes	yes	no	no
sp|B7UGZ1|GLYA_ECO27	Serine hydroxymethyltransferase OS=Escherichia coli O127:H6 (strain E2348/69 / EPEC) GN=glyA PE=3 SV=1	glyA	DEAVIERIKGKVLDICARYPV	405		yes	yes	yes	yes		yes	yes	no	yes
sp|A7ZTA6|SYGA_ECO24	Glycine--tRNA ligase alpha subunit OS=Escherichia coli O139:H28 (strain E24377A / ETEC) GN=glyQ PE=3 SV=1	glyQ	MQKFDTRTFQGLI	3		no	yes	yes	no		no	no	no	no
sp|A7ZTA6|SYGA_ECO24	Glycine--tRNA ligase alpha subunit OS=Escherichia coli O139:H28 (strain E24377A / ETEC) GN=glyQ PE=3 SV=1	glyQ	RYILRIRTLTKAVAEAYYASR	281		no	yes	no	no		no	no	no	no
sp|B7ULB9|SYGB_ECO27	Glycine--tRNA ligase beta subunit OS=Escherichia coli O127:H6 (strain E2348/69 / EPEC) GN=glyS PE=3 SV=1	glyS	AEAQPDREIEKRGPAIAQAFD	72		yes	yes	yes	yes		yes	yes	no	yes
sp|B7ULB9|SYGB_ECO27	Glycine--tRNA ligase beta subunit OS=Escherichia coli O127:H6 (strain E2348/69 / EPEC) GN=glyS PE=3 SV=1	glyS	AIAQAFDAEGKPSKAAEGWAR	86		no	yes	no	no		no	no	no	no
sp|B7ULB9|SYGB_ECO27	Glycine--tRNA ligase beta subunit OS=Escherichia coli O127:H6 (strain E2348/69 / EPEC) GN=glyS PE=3 SV=1	glyS	VDQAERLTTDKGEWLLYRAHV	112		yes	yes	yes	yes		no	no	no	no
sp|B7ULB9|SYGB_ECO27	Glycine--tRNA ligase beta subunit OS=Escherichia coli O127:H6 (strain E2348/69 / EPEC) GN=glyS PE=3 SV=1	glyS	FGIGQHPKGDKDPFALRRAAL	475		yes	yes	yes	yes		yes	yes	no	yes
sp|B7ULB9|SYGB_ECO27	Glycine--tRNA ligase beta subunit OS=Escherichia coli O127:H6 (strain E2348/69 / EPEC) GN=glyS PE=3 SV=1	glyS	ANKRVSNILAKSDEVLSDRVN	592		yes	yes	yes	no		no	yes	no	no
sp|B7ULB9|SYGB_ECO27	Glycine--tRNA ligase beta subunit OS=Escherichia coli O127:H6 (strain E2348/69 / EPEC) GN=glyS PE=3 SV=1	glyS	LSDRVNASTLKEPEEIKLAMQ	607		no	yes	no	no		no	no	no	no
sp|C4ZXE9|SYGB_ECOBW	Glycine--tRNA ligase beta subunit OS=Escherichia coli (strain K12 / MC4100 / BW2952) GN=glyS PE=3 SV=1	glyS	LAMQVVVLRDKLEPYFTEGRY	624		no	yes	no	no		no	no	no	no
sp|B7ULB9|SYGB_ECO27	Glycine--tRNA ligase beta subunit OS=Escherichia coli O127:H6 (strain E2348/69 / EPEC) GN=glyS PE=3 SV=1	glyS	FDKVMVMVDDKELRINRLTML	662		no	yes	no	no		no	no	no	no
sp|B7ULB9|SYGB_ECO27	Glycine--tRNA ligase beta subunit OS=Escherichia coli O127:H6 (strain E2348/69 / EPEC) GN=glyS PE=3 SV=1	glyS	LRINRLTMLEKLRELFLRVAD	674		no	yes	no	no		no	no	no	no
sp|A7ZHY1|GMHA_ECO24	Phosphoheptose isomerase OS=Escherichia coli O139:H28 (strain E24377A / ETEC) GN=gmhA PE=3 SV=1	gmhA	EAAETLANFLKDDANIHAIQR	22		no	yes	no	no		no	no	no	no
sp|A7ZHY1|GMHA_ECO24	Phosphoheptose isomerase OS=Escherichia coli O139:H28 (strain E24377A / ETEC) GN=gmhA PE=3 SV=1	gmhA	AIAAAREKGMKVITLTGKDGG	140		no	yes	no	no		no	no	no	no
sp|A7ZHY1|GMHA_ECO24	Phosphoheptose isomerase OS=Escherichia coli O139:H28 (strain E24377A / ETEC) GN=gmhA PE=3 SV=1	gmhA	KGMKVITLTGKDGGKMAGTAD	147		no	yes	yes	yes		no	no	no	no
sp|Q8XD88|KGUA_ECO57	Guanylate kinase OS=Escherichia coli O157:H7 GN=gmk PE=3 SV=1	gmk	GKSSLIQALLKTQPLYDTQVS	26		no	yes	no	no		no	no	no	no
sp|Q0TBG1|KGUA_ECOL5	Guanylate kinase OS=Escherichia coli O6:K15:H31 (strain 536 / UPEC) GN=gmk PE=3 SV=1	gmk	RGQDSEEVIAKRMAQAVAEMS	148		no	yes	yes	no		no	no	no	no
sp|Q8XD88|KGUA_ECO57	Guanylate kinase OS=Escherichia coli O157:H7 GN=gmk PE=3 SV=1	gmk	QKQRHDALISKLLAD	203		no	yes	no	no		no	no	no	no
sp|P37754|6PGD9_ECOLX	6-phosphogluconate dehydrogenase, decarboxylating OS=Escherichia coli GN=gnd PE=3 SV=1	gnd	TVSVFNRSREKTEEVIAENPG	38		yes	yes	yes	yes		yes	yes	no	yes
sp|P00350|6PGD_ECOLI	6-phosphogluconate dehydrogenase, decarboxylating OS=Escherichia coli (strain K12) GN=gnd PE=1 SV=2	gnd	EEVIAENPGKKLVPYYTVKEF	50		yes	yes	no	no		no	yes	no	no
sp|P00350|6PGD_ECOLI	6-phosphogluconate dehydrogenase, decarboxylating OS=Escherichia coli (strain K12) GN=gnd PE=1 SV=2	gnd	GKKLVPYYTVKEFVESLETPR	58		no	yes	no	no		no	no	no	no
sp|P00350|6PGD_ECOLI	6-phosphogluconate dehydrogenase, decarboxylating OS=Escherichia coli (strain K12) GN=gnd PE=1 SV=2	gnd	AIDSLKPYLDKGDIIIDGGNT	93		no	yes	no	no		no	no	no	no
sp|P00350|6PGD_ECOLI	6-phosphogluconate dehydrogenase, decarboxylating OS=Escherichia coli (strain K12) GN=gnd PE=1 SV=2	gnd	AYELVAPILTKIAAVAEDGEP	158		yes	yes	no	no		no	yes	no	no
sp|P00350|6PGD_ECOLI	6-phosphogluconate dehydrogenase, decarboxylating OS=Escherichia coli (strain K12) GN=gnd PE=1 SV=2	gnd	VDVILDEAANKGTGKWTSQSA	260		yes	yes	yes	no		no	no	no	no
sp|P00350|6PGD_ECOLI	6-phosphogluconate dehydrogenase, decarboxylating OS=Escherichia coli (strain K12) GN=gnd PE=1 SV=2	gnd	LDEAANKGTGKWTSQSALDLG	264		yes	yes	yes	yes		no	no	no	no
sp|P37754|6PGD9_ECOLX	6-phosphogluconate dehydrogenase, decarboxylating OS=Escherichia coli GN=gnd PE=3 SV=1	gnd	SLKDQRVAASKVLSGPQAQPA	301		yes	yes	yes	yes		no	no	no	no
sp|P37754|6PGD9_ECOLX	6-phosphogluconate dehydrogenase, decarboxylating OS=Escherichia coli GN=gnd PE=3 SV=1	gnd	SGPQAQPAGDKAEFIEKVRRA	314		yes	yes	no	yes		no	yes	no	no
sp|P37754|6PGD9_ECOLX	6-phosphogluconate dehydrogenase, decarboxylating OS=Escherichia coli GN=gnd PE=3 SV=1	gnd	PAGDKAEFIEKVRRALYLGKI	320		no	yes	no	no		no	no	no	no
sp|P37754|6PGD9_ECOLX	6-phosphogluconate dehydrogenase, decarboxylating OS=Escherichia coli GN=gnd PE=3 SV=1	gnd	QRDYFGAHTYKRTDKEGVFHT	454		yes	yes	yes	yes		no	yes	yes	yes
sp|P00350|6PGD_ECOLI	6-phosphogluconate dehydrogenase, decarboxylating OS=Escherichia coli (strain K12) GN=gnd PE=1 SV=2	gnd	FGAHTYKRIDKEGVFHTEWLD	458		yes	yes	no	yes		no	no	no	no
sp|P0AC93|GNSA_ECOL6	Protein gnsA OS=Escherichia coli O6:H1 (strain CFT073 / ATCC 700928 / UPEC) GN=gnsA PE=3 SV=1	gnsA	MNIEELKKQAETEIADF	7		no	yes	yes	no		no	yes	no	no
sp|P0AC92|GNSA_ECOLI	Protein gnsA OS=Escherichia coli (strain K12) GN=gnsA PE=3 SV=1	gnsA	FIAQKIAELNKNTGKEVSEIR	27		yes	yes	yes	yes		yes	yes	yes	yes
sp|P0AC93|GNSA_ECOL6	Protein gnsA OS=Escherichia coli O6:H1 (strain CFT073 / ATCC 700928 / UPEC) GN=gnsA PE=3 SV=1	gnsA	KIAELNKNTGKEVSEIRFTAR	31		no	yes	no	no		no	yes	no	no
sp|P0AC92|GNSA_ECOLI	Protein gnsA OS=Escherichia coli (strain K12) GN=gnsA PE=3 SV=1	gnsA	VSEIRFTAREKMTGLESYDVK	43		no	yes	yes	no		no	no	no	yes
sp|P0AC92|GNSA_ECOLI	Protein gnsA OS=Escherichia coli (strain K12) GN=gnsA PE=3 SV=1	gnsA	KMTGLESYDVKIKIM	53		yes	yes	yes	yes		yes	yes	no	yes
sp|P77695|GNSB_ECOLI	Protein gnsB OS=Escherichia coli (strain K12) GN=gnsB PE=3 SV=2	gnsB	MNIENLKTKAEADISEY	7		no	yes	no	no		no	yes	no	no
sp|P77695|GNSB_ECOLI	Protein gnsB OS=Escherichia coli (strain K12) GN=gnsB PE=3 SV=2	gnsB	MNIENLKTKAEADISEYIT	9		yes	yes	yes	yes		yes	yes	yes	yes
sp|P77695|GNSB_ECOLI	Protein gnsB OS=Escherichia coli (strain K12) GN=gnsB PE=3 SV=2	gnsB	AEADISEYITKKIIELKKKTG	20		yes	yes	yes	yes		yes	yes	yes	yes
sp|P77695|GNSB_ECOLI	Protein gnsB OS=Escherichia coli (strain K12) GN=gnsB PE=3 SV=2	gnsB	KMTGLESYDVKINLI	53		no	yes	no	no		no	no	no	no
sp|P06715|GSHR_ECOLI	Glutathione reductase OS=Escherichia coli (strain K12) GN=gor PE=1 SV=1	gor	IHTSYENVLGKNNVDVIKGFA	105		no	yes	no	no		no	no	no	no
sp|P06715|GSHR_ECOLI	Glutathione reductase OS=Escherichia coli (strain K12) GN=gor PE=1 SV=1	gor	VLGKNNVDVIKGFARFVDAKT	112		no	yes	no	no		no	no	no	no
sp|P06715|GSHR_ECOLI	Glutathione reductase OS=Escherichia coli (strain K12) GN=gor PE=1 SV=1	gor	LEAAGVKTNEKGYIVVDKYQN	282		no	yes	no	no		no	no	no	no
sp|P32662|GPH_ECOLI	Phosphoglycolate phosphatase OS=Escherichia coli (strain K12) GN=gph PE=1 SV=1	gph	MNKFEDIRGVAFD	3		no	yes	no	no		no	no	no	no
sp|P58422|GPH_ECO57	Phosphoglycolate phosphatase OS=Escherichia coli O157:H7 GN=gph PE=3 SV=1	gph	KGLPLGLVTNKPTPFVAPLLE	136		no	yes	no	no		no	no	no	no
sp|B7ULM8|GPMA_ECO27	2,3-bisphosphoglycerate-dependent phosphoglycerate mutase OS=Escherichia coli O127:H6 (strain E2348/69 / EPEC) GN=gpmA PE=3 SV=1	gpmA	MAVTKLVLVRHGESQ	5		no	yes	no	no		yes	no	no	no
sp|B7ULM8|GPMA_ECO27	2,3-bisphosphoglycerate-dependent phosphoglycerate mutase OS=Escherichia coli O127:H6 (strain E2348/69 / EPEC) GN=gpmA PE=3 SV=1	gpmA	LVRHGESQWNKENRFTGWYDV	18		yes	yes	yes	yes		yes	yes	no	no
sp|B7ULM8|GPMA_ECO27	2,3-bisphosphoglycerate-dependent phosphoglycerate mutase OS=Escherichia coli O127:H6 (strain E2348/69 / EPEC) GN=gpmA PE=3 SV=1	gpmA	TGWYDVDLSEKGVSEAKAAGK	33		yes	yes	yes	yes		no	yes	no	no
sp|B7ULM8|GPMA_ECO27	2,3-bisphosphoglycerate-dependent phosphoglycerate mutase OS=Escherichia coli O127:H6 (strain E2348/69 / EPEC) GN=gpmA PE=3 SV=1	gpmA	QAWLPVEKSWKLNERHYGALQ	86		yes	yes	yes	yes		yes	yes	no	yes
sp|B7ULM8|GPMA_ECO27	2,3-bisphosphoglycerate-dependent phosphoglycerate mutase OS=Escherichia coli O127:H6 (strain E2348/69 / EPEC) GN=gpmA PE=3 SV=1	gpmA	RHYGALQGLNKAETAEKYGDE	100		yes	yes	yes	yes		yes	yes	yes	yes
sp|B7ULM8|GPMA_ECO27	2,3-bisphosphoglycerate-dependent phosphoglycerate mutase OS=Escherichia coli O127:H6 (strain E2348/69 / EPEC) GN=gpmA PE=3 SV=1	gpmA	QGLNKAETAEKYGDEQVKQWR	106		yes	yes	yes	yes		yes	yes	yes	yes
sp|B7ULM8|GPMA_ECO27	2,3-bisphosphoglycerate-dependent phosphoglycerate mutase OS=Escherichia coli O127:H6 (strain E2348/69 / EPEC) GN=gpmA PE=3 SV=1	gpmA	TAEKYGDEQVKQWRRGFAVTP	113		yes	yes	yes	yes		yes	yes	yes	yes
sp|B7ULM8|GPMA_ECO27	2,3-bisphosphoglycerate-dependent phosphoglycerate mutase OS=Escherichia coli O127:H6 (strain E2348/69 / EPEC) GN=gpmA PE=3 SV=1	gpmA	GFAVTPPELTKDDERYPGHDP	128		no	yes	no	no		no	no	no	no
sp|B7ULM8|GPMA_ECO27	2,3-bisphosphoglycerate-dependent phosphoglycerate mutase OS=Escherichia coli O127:H6 (strain E2348/69 / EPEC) GN=gpmA PE=3 SV=1	gpmA	RYPGHDPRYAKLSEKELPLTE	142		yes	yes	yes	no		no	yes	no	no
sp|B7ULM8|GPMA_ECO27	2,3-bisphosphoglycerate-dependent phosphoglycerate mutase OS=Escherichia coli O127:H6 (strain E2348/69 / EPEC) GN=gpmA PE=3 SV=1	gpmA	HDPRYAKLSEKELPLTESLAL	146		yes	yes	yes	yes		no	yes	no	no
sp|B7ULM8|GPMA_ECO27	2,3-bisphosphoglycerate-dependent phosphoglycerate mutase OS=Escherichia coli O127:H6 (strain E2348/69 / EPEC) GN=gpmA PE=3 SV=1	gpmA	YLGNADEIAAKAAAVANQGKA	239		yes	no	yes	no		no	no	no	yes
sp|Q8XDE9|GPMI_ECO57	2,3-bisphosphoglycerate-independent phosphoglycerate mutase OS=Escherichia coli O157:H7 GN=gpmI PE=3 SV=1	gpmI	QDLTRLDVEIKDRAFFANPVL	89		yes	yes	yes	yes		no	yes	no	no
sp|Q8XDE9|GPMI_ECO57	2,3-bisphosphoglycerate-independent phosphoglycerate mutase OS=Escherichia coli O157:H7 GN=gpmI PE=3 SV=1	gpmI	ANPVLTGAVDKAKNAGKAVHI	105		yes	yes	yes	no		no	no	no	no
sp|Q8XDE9|GPMI_ECO57	2,3-bisphosphoglycerate-independent phosphoglycerate mutase OS=Escherichia coli O157:H7 GN=gpmI PE=3 SV=1	gpmI	AESSLKKFEEKFAALGKGRVA	172		no	yes	no	no		no	no	no	no
sp|Q8XDE9|GPMI_ECO57	2,3-bisphosphoglycerate-independent phosphoglycerate mutase OS=Escherichia coli O157:H7 GN=gpmI PE=3 SV=1	gpmI	YARDENDEFVKATVIRAEGQP	237		yes	yes	yes	yes		no	no	no	no
sp|A7ZTG6|GPMI_ECO24	2,3-bisphosphoglycerate-independent phosphoglycerate mutase OS=Escherichia coli O139:H28 (strain E24377A / ETEC) GN=gpmI PE=3 SV=1	gpmI	TFGEWMAKNDKTQLRISETEK	326		no	yes	no	no		no	no	no	no
sp|Q8XDE9|GPMI_ECO57	2,3-bisphosphoglycerate-independent phosphoglycerate mutase OS=Escherichia coli O157:H7 GN=gpmI PE=3 SV=1	gpmI	GEDRILINSPKVATYDLQPEM	364		no	no	yes	no		no	no	no	no
sp|A7ZTG6|GPMI_ECO24	2,3-bisphosphoglycerate-independent phosphoglycerate mutase OS=Escherichia coli O139:H28 (strain E24377A / ETEC) GN=gpmI PE=3 SV=1	gpmI	PEMSSAELTEKLVAAIKSGKY	382		yes	yes	yes	yes		no	no	no	no
sp|A7ZTG6|GPMI_ECO24	2,3-bisphosphoglycerate-independent phosphoglycerate mutase OS=Escherichia coli O139:H28 (strain E24377A / ETEC) GN=gpmI PE=3 SV=1	gpmI	EKLVAAIKSGKYDTIICNYPN	391		yes	yes	no	no		no	no	no	no
sp|A7ZTG2|GPDA_ECO24	Glycerol-3-phosphate dehydrogenase [NAD(P)+] OS=Escherichia coli O139:H28 (strain E24377A / ETEC) GN=gpsA PE=3 SV=1	gpsA	DDLQQLLHCGKSFRVYSNPDF	175		no	yes	no	no		no	no	no	no
sp|B7UH18|GRCA_ECO27	Autonomous glycyl radical cofactor OS=Escherichia coli O127:H6 (strain E2348/69 / EPEC) GN=grcA PE=3 SV=1	grcA	LNSFWLLDSEKGEARCIVAKA	26		yes	yes	yes	yes		no	no	no	no
sp|B7LDH2|GRCA_ECO55	Autonomous glycyl radical cofactor OS=Escherichia coli (strain 55989 / EAEC) GN=grcA PE=3 SV=1	grcA	YAEDEVVAVSKLGDIEYREVP	48		yes	yes	yes	yes		yes	yes	no	yes
sp|B7UH18|GRCA_ECO27	Autonomous glycyl radical cofactor OS=Escherichia coli O127:H6 (strain E2348/69 / EPEC) GN=grcA PE=3 SV=1	grcA	IEYREVPVEVKPEVRVEGGQH	62		yes	yes	yes	yes		yes	yes	yes	yes
sp|B7UH18|GRCA_ECO27	Autonomous glycyl radical cofactor OS=Escherichia coli O127:H6 (strain E2348/69 / EPEC) GN=grcA PE=3 SV=1	grcA	LRRETLEDAVKHPEKYPQLTI	88		yes	yes	yes	yes		no	no	no	yes
sp|B7UH18|GRCA_ECO27	Autonomous glycyl radical cofactor OS=Escherichia coli O127:H6 (strain E2348/69 / EPEC) GN=grcA PE=3 SV=1	grcA	TLEDAVKHPEKYPQLTIRVSG	92		yes	yes	yes	yes		no	no	no	yes
sp|P0A6W7|GREA_ECO57	Transcription elongation factor GreA OS=Escherichia coli O157:H7 GN=greA PE=3 SV=1	greA	IAEAREHGDLKENAEYHAARE	43		no	no	yes	no		no	no	no	yes
sp|P0A6W7|GREA_ECO57	Transcription elongation factor GreA OS=Escherichia coli O157:H7 GN=greA PE=3 SV=1	greA	EQQGFCEGRIKDIEAKLSNAQ	63		yes	yes	yes	yes		no	yes	no	yes
sp|P0A6W7|GREA_ECO57	Transcription elongation factor GreA OS=Escherichia coli O157:H7 GN=greA PE=3 SV=1	greA	RIVGDDEADFKQNLISVNSPI	116		yes	yes	yes	yes		yes	yes	no	no
sp|P0A6W7|GREA_ECO57	Transcription elongation factor GreA OS=Escherichia coli O157:H7 GN=greA PE=3 SV=1	greA	NSPIARGLIGKEEDDVVVIKT	133		yes	yes	no	no		no	yes	no	no
sp|P30128|GREB_ECOLI	Transcription elongation factor GreB OS=Escherichia coli (strain K12) GN=greB PE=1 SV=2	greB	EIDRRVRYLTKCLENLKIVDY	67		no	yes	no	no		no	no	no	no
sp|A1AJ51|CH601_ECOK1	60 kDa chaperonin 1 OS=Escherichia coli O1:K1 / APEC GN=groL1 PE=3 SV=1	groL1	MAAKDVKFGNDARVKML	7		yes	yes	yes	yes		yes	yes	yes	yes
sp|A1AJ51|CH601_ECOK1	60 kDa chaperonin 1 OS=Escherichia coli O1:K1 / APEC GN=groL1 PE=3 SV=1	groL1	GPKGRNVVLDKSFGAPTITKD	42		yes	yes	yes	yes		yes	yes	yes	yes
sp|A1AJ51|CH601_ECOK1	60 kDa chaperonin 1 OS=Escherichia coli O1:K1 / APEC GN=groL1 PE=3 SV=1	groL1	DKSFGAPTITKDGVSVAREIE	51		yes	yes	yes	yes		yes	yes	no	yes
sp|A1AJ51|CH601_ECOK1	60 kDa chaperonin 1 OS=Escherichia coli O1:K1 / APEC GN=groL1 PE=3 SV=1	groL1	SVAREIELEDKFENMGAQMVK	65		no	yes	no	no		no	no	no	no
sp|A1AJ51|CH601_ECOK1	60 kDa chaperonin 1 OS=Escherichia coli O1:K1 / APEC GN=groL1 PE=3 SV=1	groL1	LAQAIITEGLKAVAAGMNPMD	105		no	yes	no	no		no	no	no	no
sp|A1AJ51|CH601_ECOK1	60 kDa chaperonin 1 OS=Escherichia coli O1:K1 / APEC GN=groL1 PE=3 SV=1	groL1	VAAGMNPMDLKRGIDKAVTAA	117		yes	yes	yes	yes		yes	yes	no	no
sp|A1AJ51|CH601_ECOK1	60 kDa chaperonin 1 OS=Escherichia coli O1:K1 / APEC GN=groL1 PE=3 SV=1	groL1	NPMDLKRGIDKAVTAAVEELK	122		yes	yes	yes	yes		yes	yes	yes	yes
sp|A1AJ51|CH601_ECOK1	60 kDa chaperonin 1 OS=Escherichia coli O1:K1 / APEC GN=groL1 PE=3 SV=1	groL1	KAVTAAVEELKALSVPCSDSK	132		yes	yes	yes	yes		yes	yes	yes	yes
sp|A1AJ51|CH601_ECOK1	60 kDa chaperonin 1 OS=Escherichia coli O1:K1 / APEC GN=groL1 PE=3 SV=1	groL1	KALSVPCSDSKAIAQVGTISA	142		yes	yes	yes	yes		yes	yes	no	yes
sp|A1AJ51|CH601_ECOK1	60 kDa chaperonin 1 OS=Escherichia coli O1:K1 / APEC GN=groL1 PE=3 SV=1	groL1	ISANSDETVGKLIAEAMDKVG	160		yes	yes	yes	yes		yes	yes	no	no
sp|A1AJ51|CH601_ECOK1	60 kDa chaperonin 1 OS=Escherichia coli O1:K1 / APEC GN=groL1 PE=3 SV=1	groL1	VGKLIAEAMDKVGKEGVITVE	168		yes	yes	yes	yes		yes	yes	yes	yes
sp|A1AJ51|CH601_ECOK1	60 kDa chaperonin 1 OS=Escherichia coli O1:K1 / APEC GN=groL1 PE=3 SV=1	groL1	RGYLSPYFINKPETGAVELES	207		yes	yes	no	no		no	no	no	no
sp|A1AJ51|CH601_ECOK1	60 kDa chaperonin 1 OS=Escherichia coli O1:K1 / APEC GN=groL1 PE=3 SV=1	groL1	LVVNTMRGIVKVAAVKAPGFG	272		yes	yes	yes	yes		yes	yes	no	no
sp|A1AJ51|CH601_ECOK1	60 kDa chaperonin 1 OS=Escherichia coli O1:K1 / APEC GN=groL1 PE=3 SV=1	groL1	MRGIVKVAAVKAPGFGDRRKA	277		yes	yes	yes	yes		no	no	no	no
sp|A1AJ51|CH601_ECOK1	60 kDa chaperonin 1 OS=Escherichia coli O1:K1 / APEC GN=groL1 PE=3 SV=1	groL1	KATLEDLGQAKRVVINKDTTT	321		yes	yes	yes	yes		yes	yes	yes	yes
sp|A1AJ51|CH601_ECOK1	60 kDa chaperonin 1 OS=Escherichia coli O1:K1 / APEC GN=groL1 PE=3 SV=1	groL1	LGQAKRVVINKDTTTIIDGVG	327		yes	yes	yes	yes		yes	yes	no	yes
sp|A1AJ51|CH601_ECOK1	60 kDa chaperonin 1 OS=Escherichia coli O1:K1 / APEC GN=groL1 PE=3 SV=1	groL1	EEATSDYDREKLQERVAKLAG	364		yes	yes	yes	yes		yes	yes	yes	yes
sp|A1AJ51|CH601_ECOK1	60 kDa chaperonin 1 OS=Escherichia coli O1:K1 / APEC GN=groL1 PE=3 SV=1	groL1	DREKLQERVAKLAGGVAVIKV	371		yes	yes	yes	yes		yes	yes	no	no
sp|A1AJ51|CH601_ECOK1	60 kDa chaperonin 1 OS=Escherichia coli O1:K1 / APEC GN=groL1 PE=3 SV=1	groL1	KVGAATEVEMKEKKARVEDAL	390		yes	yes	yes	yes		yes	yes	no	no
sp|A1AJ51|CH601_ECOK1	60 kDa chaperonin 1 OS=Escherichia coli O1:K1 / APEC GN=groL1 PE=3 SV=1	groL1	GAATEVEMKEKKARVEDALHA	392		yes	yes	yes	yes		no	no	no	no
sp|A1AJ51|CH601_ECOK1	60 kDa chaperonin 1 OS=Escherichia coli O1:K1 / APEC GN=groL1 PE=3 SV=1	groL1	GGVALIRVASKLADLRGQNED	425		yes	yes	yes	yes		yes	yes	yes	yes
sp|A1AJ51|CH601_ECOK1	60 kDa chaperonin 1 OS=Escherichia coli O1:K1 / APEC GN=groL1 PE=3 SV=1	groL1	GQNEDQNVGIKVALRAMEAPL	441		yes	yes	no	yes		no	yes	no	no
sp|A7ZV11|CH10_ECO24	10 kDa chaperonin OS=Escherichia coli O139:H28 (strain E24377A / ETEC) GN=groS PE=3 SV=1	groS	VIVKRKEVETKSAGGIVLTGS	20		no	no	yes	no		no	no	no	no
sp|A7ZV11|CH10_ECO24	10 kDa chaperonin OS=Escherichia coli O139:H28 (strain E24377A / ETEC) GN=groS PE=3 SV=1	groS	GIVLTGSAAAKSTRGEVLAVG	34		yes	yes	yes	yes		yes	yes	no	yes
sp|A7ZV11|CH10_ECO24	10 kDa chaperonin OS=Escherichia coli O139:H28 (strain E24377A / ETEC) GN=groS PE=3 SV=1	groS	NGRILENGEVKPLDVKVGDIV	55		yes	yes	yes	yes		yes	yes	yes	yes
sp|A7ZV11|CH10_ECO24	10 kDa chaperonin OS=Escherichia coli O139:H28 (strain E24377A / ETEC) GN=groS PE=3 SV=1	groS	ENGEVKPLDVKVGDIVIFNDG	60		no	yes	no	no		no	no	no	no
sp|A7ZV11|CH10_ECO24	10 kDa chaperonin OS=Escherichia coli O139:H28 (strain E24377A / ETEC) GN=groS PE=3 SV=1	groS	IVIFNDGYGVKSEKIDNEEVL	74		yes	yes	yes	no		no	no	no	yes
sp|C4ZYN1|GRPE_ECOBW	Protein GrpE OS=Escherichia coli (strain K12 / MC4100 / BW2952) GN=grpE PE=3 SV=1	grpE	SAEQVDPRDEKVANLEAQLAE	43		yes	yes	yes	no		no	no	no	no
sp|B7UH62|GRPE_ECO27	Protein GrpE OS=Escherichia coli O127:H6 (strain E2348/69 / EPEC) GN=grpE PE=3 SV=1	grpE	TRERDGILRVKAEMENLRRRT	66		yes	yes	yes	no		no	no	no	yes
sp|B7UH62|GRPE_ECO27	Protein GrpE OS=Escherichia coli O127:H6 (strain E2348/69 / EPEC) GN=grpE PE=3 SV=1	grpE	LRRRTELDIEKAHKFALEKFI	82		yes	yes	yes	yes		yes	yes	no	no
sp|B7UH62|GRPE_ECO27	Protein GrpE OS=Escherichia coli O127:H6 (strain E2348/69 / EPEC) GN=grpE PE=3 SV=1	grpE	RTELDIEKAHKFALEKFINEL	85		yes	yes	yes	yes		yes	yes	no	no
sp|A7ZQ54|GRPE_ECO24	Protein GrpE OS=Escherichia coli O139:H28 (strain E24377A / ETEC) GN=grpE PE=3 SV=1	grpE	IEKAHKFALEKFINELLPVID	90		no	yes	no	no		no	no	no	no
sp|P68688|GLRX1_ECOLI	Glutaredoxin-1 OS=Escherichia coli (strain K12) GN=grxA PE=1 SV=1	grxA	RSGCPYCVRAKDLAEKLSNER	18		no	yes	no	no		no	no	no	no
sp|P68688|GLRX1_ECOLI	Glutaredoxin-1 OS=Escherichia coli (strain K12) GN=grxA PE=1 SV=1	grxA	YVDIRAEGITKEDLQQKAGKP	45		yes	yes	yes	no		no	no	no	yes
sp|P0AC61|GLRX2_ECO57	Glutaredoxin-2 OS=Escherichia coli O157:H7 GN=grxB PE=3 SV=1	grxB	YIYDHCPYCLKARMIFGLKNI	14		no	yes	no	no		yes	yes	no	no
sp|P0AC61|GLRX2_ECO57	Glutaredoxin-2 OS=Escherichia coli O157:H7 GN=grxB PE=3 SV=1	grxB	VGQKQVPILQKDDSRYMPESM	53		no	yes	no	no		no	yes	no	no
sp|P0AC61|GLRX2_ECO57	Glutaredoxin-2 OS=Escherichia coli O157:H7 GN=grxB PE=3 SV=1	grxB	ESMDIVHYVDKLDGKPLLTGK	71		no	yes	no	no		no	no	no	no
sp|P0AC61|GLRX2_ECO57	Glutaredoxin-2 OS=Escherichia coli O157:H7 GN=grxB PE=3 SV=1	grxB	WLRKVNGYANKLLLPRFAKSA	99		no	yes	no	no		no	yes	no	no
sp|P0AC61|GLRX2_ECO57	Glutaredoxin-2 OS=Escherichia coli O157:H7 GN=grxB PE=3 SV=1	grxB	ANKLLLPRFAKSAFDEFSTPA	107		no	yes	no	no		yes	yes	no	no
sp|P0AC61|GLRX2_ECO57	Glutaredoxin-2 OS=Escherichia coli O157:H7 GN=grxB PE=3 SV=1	grxB	TPAARKYFVDKKEASAGNFAD	125		yes	yes	yes	yes		yes	yes	yes	yes
sp|P0AC61|GLRX2_ECO57	Glutaredoxin-2 OS=Escherichia coli O157:H7 GN=grxB PE=3 SV=1	grxB	PAARKYFVDKKEASAGNFADL	126		no	yes	no	no		yes	yes	no	no
sp|P0AC61|GLRX2_ECO57	Glutaredoxin-2 OS=Escherichia coli O157:H7 GN=grxB PE=3 SV=1	grxB	DLLAHSDGLIKNISDDLRALD	145		no	yes	no	no		no	yes	no	no
sp|P0AC61|GLRX2_ECO57	Glutaredoxin-2 OS=Escherichia coli O157:H7 GN=grxB PE=3 SV=1	grxB	NISDDLRALDKLIVKPNAVNG	156		yes	yes	no	no		no	yes	no	no
sp|P0AC61|GLRX2_ECO57	Glutaredoxin-2 OS=Escherichia coli O157:H7 GN=grxB PE=3 SV=1	grxB	DLRALDKLIVKPNAVNGELSE	160		no	yes	no	no		no	no	no	no
sp|P0AC63|GLRX3_ECOL6	Glutaredoxin-3 OS=Escherichia coli O6:H1 (strain CFT073 / ATCC 700928 / UPEC) GN=grxC PE=3 SV=2	grxC	MANVEIYTKETCPYCHRAK	9		yes	yes	yes	yes		yes	yes	yes	yes
sp|P0AC64|GLRX3_ECO57	Glutaredoxin-3 OS=Escherichia coli O157:H7 GN=grxC PE=3 SV=2	grxC	KETCPYCHRAKALLSSKGVSF	19		no	yes	yes	no		no	no	no	no
sp|P0AC64|GLRX3_ECO57	Glutaredoxin-3 OS=Escherichia coli O157:H7 GN=grxC PE=3 SV=2	grxC	QELPIDGNAAKREEMIKRSGR	40		yes	yes	yes	yes		no	yes	no	no
sp|P0AC64|GLRX3_ECO57	Glutaredoxin-3 OS=Escherichia coli O157:H7 GN=grxC PE=3 SV=2	grxC	GNAAKREEMIKRSGRTTVPQI	46		yes	yes	yes	yes		no	yes	no	no
sp|P0AC70|GLRX4_ECOL6	Glutaredoxin-4 OS=Escherichia coli O6:H1 (strain CFT073 / ATCC 700928 / UPEC) GN=grxD PE=3 SV=1	grxD	MSTTIEKIQRQIAENPI	7		yes	yes	yes	yes		yes	yes	yes	yes
sp|P0AC70|GLRX4_ECOL6	Glutaredoxin-4 OS=Escherichia coli O6:H1 (strain CFT073 / ATCC 700928 / UPEC) GN=grxD PE=3 SV=1	grxD	IAENPILLYMKGSPKLPSCGF	22		yes	yes	yes	yes		no	yes	no	no
sp|P0AC70|GLRX4_ECOL6	Glutaredoxin-4 OS=Escherichia coli O6:H1 (strain CFT073 / ATCC 700928 / UPEC) GN=grxD PE=3 SV=1	grxD	PILLYMKGSPKLPSCGFSAQA	26		yes	yes	yes	yes		yes	yes	yes	yes
sp|P0AC70|GLRX4_ECOL6	Glutaredoxin-4 OS=Escherichia coli O6:H1 (strain CFT073 / ATCC 700928 / UPEC) GN=grxD PE=3 SV=1	grxD	YQRGELQQLIKETAAKYKSEE	101		yes	yes	yes	yes		yes	yes	yes	yes
sp|P0AC70|GLRX4_ECOL6	Glutaredoxin-4 OS=Escherichia coli O6:H1 (strain CFT073 / ATCC 700928 / UPEC) GN=grxD PE=3 SV=1	grxD	QLIKETAAKYKSEEPDAE	108		no	no	yes	no		no	no	no	no
sp|A7ZQC1|GSH1_ECO24	Glutamate--cysteine ligase OS=Escherichia coli O139:H28 (strain E24377A / ETEC) GN=gshA PE=3 SV=1	gshA	DVSQALAWLEKHPQALKGIQR	14		no	yes	no	no		no	no	no	no
sp|A7ZQC1|GSH1_ECO24	Glutamate--cysteine ligase OS=Escherichia coli O139:H28 (strain E24377A / ETEC) GN=gshA PE=3 SV=1	gshA	GDISGADAKEKISAGYFRVIR	175		no	yes	no	no		no	no	no	no
sp|B7UHB1|GSH1_ECO27	Glutamate--cysteine ligase OS=Escherichia coli O127:H6 (strain E2348/69 / EPEC) GN=gshA PE=3 SV=1	gshA	AIKTPSEEYAKIGIEKDGKRL	276		no	yes	no	no		no	no	no	no
sp|Q8FE30|GSHB_ECOL6	Glutathione synthetase OS=Escherichia coli O6:H1 (strain CFT073 / ATCC 700928 / UPEC) GN=gshB PE=3 SV=1	gshB	VMDPIANINIKKDSSFAMLLE	17		no	yes	yes	no		no	no	no	no
sp|P58578|GSHB_ECO57	Glutathione synthetase OS=Escherichia coli O157:H7 GN=gshB PE=3 SV=1	gshB	ATYILERAEEKGTLIVNKPQS	108		no	yes	no	no		no	no	no	no
sp|Q8FE30|GSHB_ECOL6	Glutathione synthetase OS=Escherichia coli O6:H1 (strain CFT073 / ATCC 700928 / UPEC) GN=gshB PE=3 SV=1	gshB	TLVTRNKAQLKAFWEKHSDII	148		no	yes	no	no		no	no	no	no
sp|P0AES0|GSP_ECOLI	Bifunctional glutathionylspermidine synthetase/amidase OS=Escherichia coli (strain K12) GN=gsp PE=1 SV=1	gsp	LKISGARLENKGQFDGKWLDE	219		no	yes	no	no		no	no	no	no
sp|P0AES0|GSP_ECOLI	Bifunctional glutathionylspermidine synthetase/amidase OS=Escherichia coli (strain K12) GN=gsp PE=1 SV=1	gsp	NIYQQLWCLPKVDGKYIQVCT	575		no	yes	no	no		no	no	no	no
sp|P0AES0|GSP_ECOLI	Bifunctional glutathionylspermidine synthetase/amidase OS=Escherichia coli (strain K12) GN=gsp PE=1 SV=1	gsp	LRGDESLVIKKESDIEPLIVV	607		no	yes	no	no		no	no	no	no
sp|P0A9D3|GSTA_ECO57	Glutathione S-transferase GstA OS=Escherichia coli O157:H7 GN=gstA PE=3 SV=1	gstA	MKLFYKPGACSLASHI	6		yes	yes	yes	yes		yes	yes	no	no
sp|P0A9D2|GSTA_ECOLI	Glutathione S-transferase GstA OS=Escherichia coli (strain K12) GN=gstA PE=1 SV=1	gstA	LFRPDTPEEYKPTVRAQLEKK	122		no	yes	no	no		no	no	no	no
sp|P0A9D3|GSTA_ECO57	Glutathione S-transferase GstA OS=Escherichia coli O157:H7 GN=gstA PE=3 SV=1	gstA	KPTVRAQLEKKLQYVNEALKD	132		no	yes	no	no		no	no	no	no
sp|P0ACA8|GSTB_ECOL6	Glutathione S-transferase GstB OS=Escherichia coli O6:H1 (strain CFT073 / ATCC 700928 / UPEC) GN=gstB PE=3 SV=1	gstB	VRYLAAQYGQKRLWIDSPARR	82		no	yes	no	no		no	no	no	no
sp|A7ZPV1|GUAA_ECO24	GMP synthase [glutamine-hydrolyzing] OS=Escherichia coli O139:H28 (strain E24377A / ETEC) GN=guaA PE=3 SV=1	guaA	CQCEALWTPAKIIDDAVARIR	212		no	yes	no	no		no	no	no	no
sp|B7UGU5|GUAA_ECO27	GMP synthase [glutamine-hydrolyzing] OS=Escherichia coli O127:H6 (strain E2348/69 / EPEC) GN=guaA PE=3 SV=1	guaA	TAMLLHRAIGKNLTCVFVDNG	253		yes	yes	yes	no		yes	no	no	no
sp|B7UGU5|GUAA_ECO27	GMP synthase [glutamine-hydrolyzing] OS=Escherichia coli O127:H6 (strain E2348/69 / EPEC) GN=guaA PE=3 SV=1	guaA	ASATGKAHVIKSHHNVGGLPK	356		no	no	yes	no		no	no	no	no
sp|B7UGU5|GUAA_ECO27	GMP synthase [glutamine-hydrolyzing] OS=Escherichia coli O127:H6 (strain E2348/69 / EPEC) GN=guaA PE=3 SV=1	guaA	KSHHNVGGLPKEMKMGLVEPL	366		no	no	yes	no		no	no	no	no
sp|B7UGU5|GUAA_ECO27	GMP synthase [glutamine-hydrolyzing] OS=Escherichia coli O127:H6 (strain E2348/69 / EPEC) GN=guaA PE=3 SV=1	guaA	EMKMGLVEPLKELFKDEVRKI	377		no	yes	yes	yes		yes	yes	no	no
sp|B7UGU5|GUAA_ECO27	GMP synthase [glutamine-hydrolyzing] OS=Escherichia coli O127:H6 (strain E2348/69 / EPEC) GN=guaA PE=3 SV=1	guaA	GLVEPLKELFKDEVRKIGLEL	381		yes	yes	yes	yes		yes	yes	no	no
sp|B7UGU5|GUAA_ECO27	GMP synthase [glutamine-hydrolyzing] OS=Escherichia coli O127:H6 (strain E2348/69 / EPEC) GN=guaA PE=3 SV=1	guaA	GLGVRVLGEVKKEYCDLLRRA	417		no	yes	no	no		no	no	no	no
sp|B7UGU5|GUAA_ECO27	GMP synthase [glutamine-hydrolyzing] OS=Escherichia coli O127:H6 (strain E2348/69 / EPEC) GN=guaA PE=3 SV=1	guaA	ADAIFIEELRKADLYDKVSQA	437		no	yes	no	no		no	no	no	no
sp|B7UGU5|GUAA_ECO27	GMP synthase [glutamine-hydrolyzing] OS=Escherichia coli O127:H6 (strain E2348/69 / EPEC) GN=guaA PE=3 SV=1	guaA	RSVGVMGDGRKYDWVVSLRAV	465		no	yes	no	no		no	no	no	no
sp|B7UGU5|GUAA_ECO27	GMP synthase [glutamine-hydrolyzing] OS=Escherichia coli O127:H6 (strain E2348/69 / EPEC) GN=guaA PE=3 SV=1	guaA	ISRVVYDISGKPPATIEWE	517		no	yes	no	no		no	no	no	no
sp|P0ADG8|IMDH_ECO57	Inosine-5'-monophosphate dehydrogenase OS=Escherichia coli O157:H7 GN=guaB PE=3 SV=1	guaB	NTADLSTQLTKTIRLNIPMLS	36		no	yes	no	no		no	no	no	no
sp|P0ADG7|IMDH_ECOLI	Inosine-5'-monophosphate dehydrogenase OS=Escherichia coli (strain K12) GN=guaB PE=1 SV=1	guaB	AQEGGIGFIHKNMSIERQAEE	72		no	yes	no	no		no	no	no	no
sp|P0ADG7|IMDH_ECOLI	Inosine-5'-monophosphate dehydrogenase OS=Escherichia coli (strain K12) GN=guaB PE=1 SV=1	guaB	VLPTTTLREVKELTERNGFAG	110		yes	yes	yes	yes		yes	yes	no	no
sp|P0ADG7|IMDH_ECOLI	Inosine-5'-monophosphate dehydrogenase OS=Escherichia coli (strain K12) GN=guaB PE=1 SV=1	guaB	NQPVSVYMTPKERLVTVREGE	156		no	yes	no	no		no	no	no	no
sp|P0ADG7|IMDH_ECOLI	Inosine-5'-monophosphate dehydrogenase OS=Escherichia coli (strain K12) GN=guaB PE=1 SV=1	guaB	EGEAREVVLAKMHEKRVEKAL	174		no	yes	no	no		no	no	no	no
sp|P0ADG7|IMDH_ECOLI	Inosine-5'-monophosphate dehydrogenase OS=Escherichia coli (strain K12) GN=guaB PE=1 SV=1	guaB	IGMITVKDFQKAERKPNACKD	203		yes	yes	yes	yes		yes	yes	yes	yes
sp|P0ADG7|IMDH_ECOLI	Inosine-5'-monophosphate dehydrogenase OS=Escherichia coli (strain K12) GN=guaB PE=1 SV=1	guaB	VLQRIRETRAKYPDLQIIGGN	267		no	yes	no	no		no	no	no	no
sp|P0ADG7|IMDH_ECOLI	Inosine-5'-monophosphate dehydrogenase OS=Escherichia coli (strain K12) GN=guaB PE=1 SV=1	guaB	RGMGSLGAMSKGSSDRYFQSD	396		no	no	yes	no		no	no	no	no
sp|P0ADG7|IMDH_ECOLI	Inosine-5'-monophosphate dehydrogenase OS=Escherichia coli (strain K12) GN=guaB PE=1 SV=1	guaB	RYFQSDNAADKLVPEGIEGRV	411		yes	yes	yes	yes		yes	yes	no	no
sp|P0ADG7|IMDH_ECOLI	Inosine-5'-monophosphate dehydrogenase OS=Escherichia coli (strain K12) GN=guaB PE=1 SV=1	guaB	EGRVAYKGRLKEIIHQQMGGL	428		yes	yes	yes	yes		yes	yes	yes	yes
sp|A7ZHJ5|GUAC_ECO24	GMP reductase OS=Escherichia coli O139:H28 (strain E24377A / ETEC) GN=guaC PE=3 SV=1	guaC	RIEEDLKLGFKDVLIRPKRST	12		yes	yes	yes	yes		no	no	no	no
sp|B7UIF3|GUAC_ECO27	GMP reductase OS=Escherichia coli O127:H6 (strain E2348/69 / EPEC) GN=guaC PE=3 SV=1	guaC	FYGMSSESAMKRHVGGVAEYR	276		no	no	yes	no		no	no	no	no
sp|A7ZHJ5|GUAC_ECO24	GMP reductase OS=Escherichia coli O139:H28 (strain E24377A / ETEC) GN=guaC PE=3 SV=1	guaC	VGASRLKELTKRTTFIRVQEQ	329		no	yes	yes	no		no	no	no	no
sp|P0AES4|GYRA_ECOLI	DNA gyrase subunit A OS=Escherichia coli (strain K12) GN=gyrA PE=1 SV=1	gyrA	YQVNKARLIEKIAELVKEKRV	276		no	yes	no	no		no	no	no	no
sp|P0AES4|GYRA_ECOLI	DNA gyrase subunit A OS=Escherichia coli (strain K12) GN=gyrA PE=1 SV=1	gyrA	RLIEKIAELVKEKRVEGISAL	282		no	yes	no	no		no	no	no	no
sp|P0AES4|GYRA_ECOLI	DNA gyrase subunit A OS=Escherichia coli (strain K12) GN=gyrA PE=1 SV=1	gyrA	KDGMRIVIEVKRDAVGEVVLN	308		no	yes	no	no		no	no	no	no
sp|P0AES4|GYRA_ECOLI	DNA gyrase subunit A OS=Escherichia coli (strain K12) GN=gyrA PE=1 SV=1	gyrA	LELVREQFGDKRRTEITANSA	516		no	yes	no	no		no	no	no	no
sp|P0AES4|GYRA_ECOLI	DNA gyrase subunit A OS=Escherichia coli (strain K12) GN=gyrA PE=1 SV=1	gyrA	GGKGKSAARIKEEDFIDRLLV	573		yes	yes	yes	no		no	no	no	no
sp|P0AES4|GYRA_ECOLI	DNA gyrase subunit A OS=Escherichia coli (strain K12) GN=gyrA PE=1 SV=1	gyrA	FSSRGRVYSMKVYQLPEATRG	603		no	yes	yes	no		no	no	no	no
sp|P0AES4|GYRA_ECOLI	DNA gyrase subunit A OS=Escherichia coli (strain K12) GN=gyrA PE=1 SV=1	gyrA	LPVTEFEEGVKVFMATANGTV	645		no	yes	no	no		no	no	no	no
sp|P0AES7|GYRB_ECO57	DNA gyrase subunit B OS=Escherichia coli O157:H7 GN=gyrB PE=3 SV=2	gyrB	GIKAFVEYLNKNKTPIHPNIF	231		no	yes	no	no		no	yes	no	no
sp|P0AES6|GYRB_ECOLI	DNA gyrase subunit B OS=Escherichia coli (strain K12) GN=gyrB PE=1 SV=2	gyrB	AVVSVKVPDPKFSSQTKDKLV	331		yes	yes	no	no		no	no	no	no
sp|P0AES6|GYRB_ECOLI	DNA gyrase subunit B OS=Escherichia coli (strain K12) GN=gyrB PE=1 SV=2	gyrB	DPKFSSQTKDKLVSSEVKSAV	339		yes	yes	yes	yes		no	yes	no	no
sp|P0AES6|GYRB_ECOLI	DNA gyrase subunit B OS=Escherichia coli (strain K12) GN=gyrB PE=1 SV=2	gyrB	KLVSEYNATQKMINRMERRYP	592		no	yes	no	no		no	no	no	no
sp|A7ZN88|HCHA_ECO24	Molecular chaperone Hsp31 and glyoxalase 3 OS=Escherichia coli O139:H28 (strain E24377A / ETEC) GN=hchA PE=3 SV=1	hchA	VSDLDGVDYPKPYRGKHKILV	43		no	yes	no	no		no	no	no	no
sp|A7ZN88|HCHA_ECO24	Molecular chaperone Hsp31 and glyoxalase 3 OS=Escherichia coli O139:H28 (strain E24377A / ETEC) GN=hchA PE=3 SV=1	hchA	TKFEYWAMPHKDEKVMPFFEQ	112		no	yes	no	no		no	no	no	no
sp|B7L8Y4|HCHA_ECO55	Molecular chaperone Hsp31 and glyoxalase 3 OS=Escherichia coli (strain 55989 / EAEC) GN=hchA PE=3 SV=1	hchA	LTWYFGEELKKMGMNIINDDI	237		no	yes	no	no		no	no	no	no
sp|A7ZPT9|HDA_ECO24	DnaA-homolog protein hda OS=Escherichia coli O139:H28 (strain E24377A / ETEC) GN=hda PE=3 SV=2	hda	ASRLDWGQIYKLQPLSDEDKL	161		no	yes	no	no		no	no	no	no
sp|P0AET0|HDEA_ECO57	Acid stress chaperone HdeA OS=Escherichia coli O157:H7 GN=hdeA PE=3 SV=1	hdeA	PAIVQACTQDKQANFKDKVKG	91		yes	yes	yes	yes		yes	yes	yes	yes
sp|P0AET0|HDEA_ECO57	Acid stress chaperone HdeA OS=Escherichia coli O157:H7 GN=hdeA PE=3 SV=1	hdeA	ACTQDKQANFKDKVKGEWDKI	96		yes	yes	no	yes		no	yes	no	no
sp|P0AET0|HDEA_ECO57	Acid stress chaperone HdeA OS=Escherichia coli O157:H7 GN=hdeA PE=3 SV=1	hdeA	TQDKQANFKDKVKGEWDKIKK	98		no	yes	no	no		no	yes	no	no
sp|P0AET0|HDEA_ECO57	Acid stress chaperone HdeA OS=Escherichia coli O157:H7 GN=hdeA PE=3 SV=1	hdeA	DKQANFKDKVKGEWDKIKKDM	100		yes	yes	no	no		yes	yes	yes	yes
sp|P0AET0|HDEA_ECO57	Acid stress chaperone HdeA OS=Escherichia coli O157:H7 GN=hdeA PE=3 SV=1	hdeA	FKDKVKGEWDKIKKDM	105		yes	yes	no	yes		yes	yes	yes	yes
sp|P0AET3|HDEB_ECOL6	Acid stress chaperone HdeB OS=Escherichia coli O6:H1 (strain CFT073 / ATCC 700928 / UPEC) GN=hdeB PE=3 SV=1	hdeB	LNETDLTQIPKVIEYCKKNPQ	82		yes	yes	no	yes		yes	no	no	no
sp|P0AET3|HDEB_ECOL6	Acid stress chaperone HdeB OS=Escherichia coli O6:H1 (strain CFT073 / ATCC 700928 / UPEC) GN=hdeB PE=3 SV=1	hdeB	TQIPKVIEYCKKNPQKNLYTF	88		yes	yes	yes	yes		yes	yes	yes	yes
sp|P0AET3|HDEB_ECOL6	Acid stress chaperone HdeB OS=Escherichia coli O6:H1 (strain CFT073 / ATCC 700928 / UPEC) GN=hdeB PE=3 SV=1	hdeB	VIEYCKKNPQKNLYTFKNQAS	93		yes	yes	yes	yes		yes	yes	yes	yes
sp|P0AET3|HDEB_ECOL6	Acid stress chaperone HdeB OS=Escherichia coli O6:H1 (strain CFT073 / ATCC 700928 / UPEC) GN=hdeB PE=3 SV=1	hdeB	KNPQKNLYTFKNQASNDLPN	99		no	yes	no	no		no	no	no	no
sp|P0AET9|HDHA_ECO57	7-alpha-hydroxysteroid dehydrogenase OS=Escherichia coli O157:H7 GN=hdhA PE=3 SV=1	hdhA	LSALADFAISKLGKVDILVNN	85		no	yes	no	no		no	no	no	no
sp|P0ACB2|HEM2_ECOLI	Delta-aminolevulinic acid dehydratase OS=Escherichia coli (strain K12) GN=hemB PE=1 SV=2	hemB	PFREAAGSALKGDRKSYQMNP	213		no	yes	no	no		no	no	no	no
sp|P0ACB2|HEM2_ECOLI	Delta-aminolevulinic acid dehydratase OS=Escherichia coli (strain K12) GN=hemB PE=1 SV=2	hemB	EAQGADCLMVKPAGAYLDIVR	247		no	yes	no	no		no	no	no	no
sp|P0ACB2|HEM2_ECOLI	Delta-aminolevulinic acid dehydratase OS=Escherichia coli (strain K12) GN=hemB PE=1 SV=2	hemB	AALAGAIDEEKVVLESLGSIK	292		no	yes	no	no		no	no	no	no
sp|B7UPF2|DCUP_ECO27	Uroporphyrinogen decarboxylase OS=Escherichia coli O127:H6 (strain E2348/69 / EPEC) GN=hemE PE=3 SV=1	hemE	RQAGRYLPEYKATRAQAGDFM	37		no	yes	yes	no		no	no	no	no
sp|B7UIK1|GSA_ECO27	Glutamate-1-semialdehyde 2,1-aminomutase OS=Escherichia coli O127:H6 (strain E2348/69 / EPEC) GN=hemL PE=3 SV=1	hemL	MSKSENLYSAARE	3		yes	yes	yes	yes		yes	no	no	no
sp|C4ZRP7|GSA_ECOBW	Glutamate-1-semialdehyde 2,1-aminomutase OS=Escherichia coli (strain K12 / MC4100 / BW2952) GN=hemL PE=3 SV=1	hemL	NSPGVPADFAKYTLTCTYNDL	174		no	yes	no	no		no	no	no	no
sp|P32131|HEMN_ECOLI	Oxygen-independent coproporphyrinogen-III oxidase OS=Escherichia coli (strain K12) GN=hemN PE=1 SV=4	hemN	EDLKLLAPLAKDGLVDVDEKG	412		no	yes	no	no		yes	no	no	no
sp|P0ACB8|HEMY_ECOL6	Protein hemY OS=Escherichia coli O6:H1 (strain CFT073 / ATCC 700928 / UPEC) GN=hemY PE=3 SV=1	hemY	DRLLLPIPRLKTNNPEQLEKV	306		no	yes	no	no		no	no	no	no
sp|P0ACE8|HINT_ECO57	HIT-like protein hinT OS=Escherichia coli O157:H7 GN=hinT PE=4 SV=1	hinT	MAEETIFSKIIRREIPSDI	9		no	yes	no	no		no	no	no	no
sp|P06987|HIS7_ECOLI	Histidine biosynthesis bifunctional protein HisB OS=Escherichia coli (strain K12) GN=hisB PE=1 SV=1	hisB	FEPGVIPELLKLQKAGYKLVM	42		no	yes	no	no		no	no	no	no
sp|Q8FG50|HIS7_ECOL6	Histidine biosynthesis bifunctional protein HisB OS=Escherichia coli O6:H1 (strain CFT073 / ATCC 700928 / UPEC) GN=hisB PE=3 SV=2	hisB	NDHHRVESLFKAFGRTLRQAI	331		yes	yes	yes	yes		yes	yes	yes	yes
sp|A7ZNJ7|HIS6_ECO24	Imidazole glycerol phosphate synthase subunit HisF OS=Escherichia coli O139:H28 (strain E24377A / ETEC) GN=hisF PE=3 SV=1	hisF	DGALAASVFHKQIINIGELKA	236		no	yes	no	no		no	no	no	no
sp|P58237|HIS5_ECO57	Imidazole glycerol phosphate synthase subunit HisH OS=Escherichia coli O157:H7 GN=hisH PE=3 SV=1	hisH	HPERSGAAGAKLLKNFLEM	188		no	yes	no	no		no	no	no	no
sp|P07109|HISP_ECOLI	Histidine transport ATP-binding protein HisP OS=Escherichia coli (strain K12) GN=hisP PE=1 SV=2	hisP	KVGIDERAQGKYPVHLSGGQQ	148		no	yes	no	no		no	no	no	no
sp|A7ZPV7|SYH_ECO24	Histidine--tRNA ligase OS=Escherichia coli O139:H28 (strain E24377A / ETEC) GN=hisS PE=3 SV=1	hisS	LPIVEQTPLFKRAIGEVTDVV	53		no	yes	no	no		no	no	no	no
sp|A7ZPV7|SYH_ECO24	Histidine--tRNA ligase OS=Escherichia coli O139:H28 (strain E24377A / ETEC) GN=hisS PE=3 SV=1	hisS	NFKKQFARADKWGARVAVVLG	378		yes	yes	yes	yes		no	yes	no	no
sp|B7ULH4|HLDD_ECO27	ADP-L-glycero-D-manno-heptose-6-epimerase OS=Escherichia coli O127:H6 (strain E2348/69 / EPEC) GN=hldD PE=3 SV=1	hldD	ITDILVVDNLKDGTKFVNLVD	34		yes	yes	yes	yes		no	no	no	no
sp|B7ULH4|HLDD_ECO27	ADP-L-glycero-D-manno-heptose-6-epimerase OS=Escherichia coli O127:H6 (strain E2348/69 / EPEC) GN=hldD PE=3 SV=1	hldD	SDFIESREYEKPLNVYGYSKF	135		yes	yes	yes	yes		yes	yes	no	no
sp|B7ULH4|HLDD_ECO27	ADP-L-glycero-D-manno-heptose-6-epimerase OS=Escherichia coli O127:H6 (strain E2348/69 / EPEC) GN=hldD PE=3 SV=1	hldD	PKLFEGSENFKRDFVYVGDVA	208		yes	yes	no	no		no	no	no	no
sp|B7ULH4|HLDD_ECO27	ADP-L-glycero-D-manno-heptose-6-epimerase OS=Escherichia coli O127:H6 (strain E2348/69 / EPEC) GN=hldD PE=3 SV=1	hldD	GQIEYIPFPDKLKGRYQAFTQ	267		yes	yes	yes	yes		yes	yes	yes	yes
sp|B7ULH4|HLDD_ECO27	ADP-L-glycero-D-manno-heptose-6-epimerase OS=Escherichia coli O127:H6 (strain E2348/69 / EPEC) GN=hldD PE=3 SV=1	hldD	LTNLRAAGYDKPFKTVAEGVT	290		no	yes	no	no		yes	no	no	no
sp|A7ZRT3|HLDE_ECO24	Bifunctional protein HldE OS=Escherichia coli O139:H28 (strain E24377A / ETEC) GN=hldE PE=3 SV=1	hldE	LSKSLADVNVKCDFVSVPTHP	92		no	yes	no	no		no	no	no	no
sp|B7UIW0|HLDE_ECO27	Bifunctional protein HldE OS=Escherichia coli O127:H6 (strain E2348/69 / EPEC) GN=hldE PE=3 SV=1	hldE	KAGVPVLIDPKGTDFERYRGA	179		yes	yes	yes	yes		yes	yes	no	no
sp|B7UIW0|HLDE_ECO27	Bifunctional protein HldE OS=Escherichia coli O127:H6 (strain E2348/69 / EPEC) GN=hldE PE=3 SV=1	hldE	SEFEAVVGKCKTEEEIVERGM	207		no	yes	no	no		no	yes	no	no
sp|B7UIW0|HLDE_ECO27	Bifunctional protein HldE OS=Escherichia coli O127:H6 (strain E2348/69 / EPEC) GN=hldE PE=3 SV=1	hldE	VNSDASTKRLKGDSRPVNPLE	384		no	yes	no	no		no	no	no	no
sp|B7UIW0|HLDE_ECO27	Bifunctional protein HldE OS=Escherichia coli O127:H6 (strain E2348/69 / EPEC) GN=hldE PE=3 SV=1	hldE	IAGILPDLLVKGGDYKPEEIA	431		no	yes	no	no		no	no	no	no
sp|B7UIW0|HLDE_ECO27	Bifunctional protein HldE OS=Escherichia coli O127:H6 (strain E2348/69 / EPEC) GN=hldE PE=3 SV=1	hldE	PDLLVKGGDYKPEEIAGSKEV	436		no	yes	no	no		no	no	no	no
sp|P0ACF9|HNS_ECOL6	DNA-binding protein H-NS OS=Escherichia coli O6:H1 (strain CFT073 / ATCC 700928 / UPEC) GN=hns PE=3 SV=2	hns	MSEALKILNNIRTLRA	6		yes	yes	yes	yes		yes	yes	no	yes
sp|P0ACG0|HNS_ECO57	DNA-binding protein H-NS OS=Escherichia coli O157:H7 GN=hns PE=3 SV=2	hns	AAAEVEERTRKLQQYREMLIA	57		no	yes	yes	no		no	no	no	no
sp|P0ACF9|HNS_ECOL6	DNA-binding protein H-NS OS=Escherichia coli O6:H1 (strain CFT073 / ATCC 700928 / UPEC) GN=hns PE=3 SV=2	hns	NELLNSLAAVKSGTKAKRAQR	83		no	no	yes	no		no	no	no	no
sp|P0ACF9|HNS_ECOL6	DNA-binding protein H-NS OS=Escherichia coli O6:H1 (strain CFT073 / ATCC 700928 / UPEC) GN=hns PE=3 SV=2	hns	TKAKRAQRPAKYSYVDENGET	96		yes	yes	yes	yes		yes	no	no	yes
sp|P0ACF9|HNS_ECOL6	DNA-binding protein H-NS OS=Escherichia coli O6:H1 (strain CFT073 / ATCC 700928 / UPEC) GN=hns PE=3 SV=2	hns	VIKKAMDEQGKSLDDFLIKQ	128		yes	yes	yes	yes		yes	no	no	yes
sp|P0ACG0|HNS_ECO57	DNA-binding protein H-NS OS=Escherichia coli O157:H7 GN=hns PE=3 SV=2	hns	QGKSLDDFLIKQ	136		yes	yes	yes	no		yes	no	no	yes
sp|P0AFX1|HPF_ECOL6	Ribosome hibernation promoting factor OS=Escherichia coli O6:H1 (strain CFT073 / ATCC 700928 / UPEC) GN=hpf PE=3 SV=1	hpf	TEALREFVTAKFAKLEQYFDR	23		yes	yes	yes	yes		no	yes	no	no
sp|P0AFX1|HPF_ECOL6	Ribosome hibernation promoting factor OS=Escherichia coli O6:H1 (strain CFT073 / ATCC 700928 / UPEC) GN=hpf PE=3 SV=1	hpf	LREFVTAKFAKLEQYFDRINQ	26		yes	yes	yes	yes		yes	yes	no	yes
sp|P43329|HRPA_ECOLI	ATP-dependent RNA helicase hrpA OS=Escherichia coli (strain K12) GN=hrpA PE=3 SV=3	hrpA	EIRDTADALNKLNLRHTEILP	312		no	yes	no	no		no	no	no	no
sp|B7UGX2|HSCA_ECO27	Chaperone protein HscA OS=Escherichia coli O127:H6 (strain E2348/69 / EPEC) GN=hscA PE=3 SV=1	hscA	NPVRVSADILKALAARATEAL	135		no	yes	no	no		yes	no	no	no
sp|A7ZPW9|HSCA_ECO24	Chaperone protein HscA OS=Escherichia coli O139:H28 (strain E24377A / ETEC) GN=hscA PE=3 SV=1	hscA	QFNELIAPLVKRTLLACRRAL	309		yes	yes	yes	yes		yes	yes	no	no
sp|B7UGX2|HSCA_ECO27	Chaperone protein HscA OS=Escherichia coli O127:H6 (strain E2348/69 / EPEC) GN=hscA PE=3 SV=1	hscA	RMDQSVRRALKGHSVDEV	609		no	no	yes	no		no	no	no	no
sp|A7ZPX0|HSCB_ECO24	Co-chaperone protein HscB OS=Escherichia coli O139:H28 (strain E24377A / ETEC) GN=hscB PE=3 SV=1	hscB	KDEARLESFIKRVKKMFDTRH	119		no	yes	yes	no		no	yes	no	no
sp|A7ZPX0|HSCB_ECO24	Co-chaperone protein HscB OS=Escherichia coli O139:H28 (strain E24377A / ETEC) GN=hscB PE=3 SV=1	hscB	DTVRKLRFLDKLRSSAEQLEE	156		no	yes	no	no		no	no	no	no
sp|P08956|T1RK_ECOLI	Type I restriction enzyme EcoKI R protein OS=Escherichia coli (strain K12) GN=hsdR PE=3 SV=3	hsdR	AIIKITGDADKDARKVQTMIT	769		no	no	no	no		yes	no	no	no
sp|P0ACH0|HSLR_ECO57	Heat shock protein 15 OS=Escherichia coli O157:H7 GN=hslR PE=3 SV=1	hslR	MKEKPAVEVRLDKW	4		no	yes	no	no		no	no	no	no
sp|P0ACH0|HSLR_ECO57	Heat shock protein 15 OS=Escherichia coli O157:H7 GN=hslR PE=3 SV=1	hslR	EKPAVEVRLDKWLWAARFYKT	13		no	yes	no	no		no	no	no	no
sp|B7UNQ1|HSLU_ECO27	ATP-dependent protease ATPase subunit HslU OS=Escherichia coli O127:H6 (strain E2348/69 / EPEC) GN=hslU PE=3 SV=1	hslU	GKTEIARRLAKLANAPFIKVE	72		yes	yes	yes	yes		no	yes	no	no
sp|B7UNQ1|HSLU_ECO27	ATP-dependent protease ATPase subunit HslU OS=Escherichia coli O127:H6 (strain E2348/69 / EPEC) GN=hslU PE=3 SV=1	hslU	IIRDLTDAAVKMVRVQAIEKN	109		yes	yes	no	no		no	no	no	no
sp|B7UNQ1|HSLU_ECO27	ATP-dependent protease ATPase subunit HslU OS=Escherichia coli O127:H6 (strain E2348/69 / EPEC) GN=hslU PE=3 SV=1	hslU	VKMVRVQAIEKNRYRAEELAE	118		no	yes	no	no		no	no	no	no
sp|P0A6Z5|HTPG_ECO57	Chaperone protein HtpG OS=Escherichia coli O157:H7 GN=htpG PE=3 SV=1	htpG	LISNASDAADKLRFRALSNPD	45		yes	yes	yes	no		no	no	no	no
sp|P0A6Z5|HTPG_ECO57	Chaperone protein HtpG OS=Escherichia coli O157:H7 GN=htpG PE=3 SV=1	htpG	LRVRVSFDKDKRTLTISDNGV	73		no	yes	no	no		no	no	no	no
sp|P0A6Z5|HTPG_ECO57	Chaperone protein HtpG OS=Escherichia coli O157:H7 GN=htpG PE=3 SV=1	htpG	DDWRVRSIISKYSDHIALPVE	199		no	yes	no	no		no	no	no	no
sp|P0A6Z5|HTPG_ECO57	Chaperone protein HtpG OS=Escherichia coli O157:H7 GN=htpG PE=3 SV=1	htpG	DHIALPVEIEKREEKDGETVI	212		no	yes	no	no		no	no	no	no
sp|P0A6Z5|HTPG_ECO57	Chaperone protein HtpG OS=Escherichia coli O157:H7 GN=htpG PE=3 SV=1	htpG	LPVEIEKREEKDGETVISWEK	216		no	yes	no	no		no	no	no	no
sp|A7ZIN3|HTPG_ECO24	Chaperone protein HtpG OS=Escherichia coli O139:H28 (strain E24377A / ETEC) GN=htpG PE=3 SV=1	htpG	ETVISWEKINKAQALWTRNKS	229		no	yes	no	no		no	yes	no	yes
sp|P0A6Z5|HTPG_ECO57	Chaperone protein HtpG OS=Escherichia coli O157:H7 GN=htpG PE=3 SV=1	htpG	LTKRVLQMLEKLAKDDAEKYQ	362		yes	yes	yes	yes		yes	yes	no	no
sp|P0A6Z5|HTPG_ECO57	Chaperone protein HtpG OS=Escherichia coli O157:H7 GN=htpG PE=3 SV=1	htpG	SVSKVDESLEKLADEVDESAK	492		no	yes	yes	no		no	no	no	no
sp|A7ZIN3|HTPG_ECO24	Chaperone protein HtpG OS=Escherichia coli O139:H28 (strain E24377A / ETEC) GN=htpG PE=3 SV=1	htpG	KLADEVDESAKEAEKALTPFI	502		no	yes	no	no		no	no	no	no
sp|P0A6Z5|HTPG_ECO57	Chaperone protein HtpG OS=Escherichia coli O157:H7 GN=htpG PE=3 SV=1	htpG	EVDESAKEAEKALTPFIDRVK	506		yes	yes	yes	yes		no	no	no	no
sp|P0ACF2|DBHA_ECO57	DNA-binding protein HU-alpha OS=Escherichia coli O157:H7 GN=hupA PE=3 SV=1	hupA	MNKTQLIDVIAEK	3		yes	yes	yes	no		yes	yes	yes	yes
sp|P0ACF2|DBHA_ECO57	DNA-binding protein HU-alpha OS=Escherichia coli O157:H7 GN=hupA PE=3 SV=1	hupA	KTQLIDVIAEKAELSKTQAKA	13		yes	yes	yes	yes		yes	yes	yes	yes
sp|P0ACF2|DBHA_ECO57	DNA-binding protein HU-alpha OS=Escherichia coli O157:H7 GN=hupA PE=3 SV=1	hupA	DVIAEKAELSKTQAKAALEST	18		yes	yes	yes	yes		yes	yes	no	yes
sp|P0ACF2|DBHA_ECO57	DNA-binding protein HU-alpha OS=Escherichia coli O157:H7 GN=hupA PE=3 SV=1	hupA	EKAELSKTQAKAALESTLAAI	22		yes	yes	yes	no		no	no	no	yes
sp|P0ACF2|DBHA_ECO57	DNA-binding protein HU-alpha OS=Escherichia coli O157:H7 GN=hupA PE=3 SV=1	hupA	STLAAITESLKEGDAVQLVGF	37		yes	yes	yes	no		no	yes	no	no
sp|P0ACF2|DBHA_ECO57	DNA-binding protein HU-alpha OS=Escherichia coli O157:H7 GN=hupA PE=3 SV=1	hupA	ERTGRNPQTGKEIKIAAANVP	67		yes	yes	yes	yes		no	no	no	yes
sp|P0ACF2|DBHA_ECO57	DNA-binding protein HU-alpha OS=Escherichia coli O157:H7 GN=hupA PE=3 SV=1	hupA	GRNPQTGKEIKIAAANVPAFV	70		no	yes	yes	no		no	no	no	yes
sp|P0ACF2|DBHA_ECO57	DNA-binding protein HU-alpha OS=Escherichia coli O157:H7 GN=hupA PE=3 SV=1	hupA	AANVPAFVSGKALKDAVK	83		yes	yes	yes	no		no	yes	no	yes
sp|P0ACF6|DBHB_ECO57	DNA-binding protein HU-beta OS=Escherichia coli O157:H7 GN=hupB PE=3 SV=1	hupB	MNKSQLIDKIAAG	3		yes	yes	yes	yes		no	no	no	yes
sp|P0ACF6|DBHB_ECO57	DNA-binding protein HU-beta OS=Escherichia coli O157:H7 GN=hupB PE=3 SV=1	hupB	MNKSQLIDKIAAGADISKA	9		yes	yes	yes	yes		yes	yes	yes	yes
sp|P0ACF6|DBHB_ECO57	DNA-binding protein HU-beta OS=Escherichia coli O157:H7 GN=hupB PE=3 SV=1	hupB	DKIAAGADISKAAAGRALDAI	18		yes	yes	yes	yes		yes	yes	yes	yes
sp|P0ACF6|DBHB_ECO57	DNA-binding protein HU-beta OS=Escherichia coli O157:H7 GN=hupB PE=3 SV=1	hupB	ARTGRNPQTGKEITIAAAKVP	67		yes	yes	yes	yes		yes	yes	no	yes
sp|P0ACF6|DBHB_ECO57	DNA-binding protein HU-beta OS=Escherichia coli O157:H7 GN=hupB PE=3 SV=1	hupB	TGKEITIAAAKVPSFRAGKAL	75		no	yes	yes	no		no	no	no	no
sp|P30131|HYPF_ECOLI	Carbamoyltransferase hypF OS=Escherichia coli (strain K12) GN=hypF PE=1 SV=2	hypF	TLRARKHRPAKPLAVMLPVAD	248		no	yes	no	no		no	no	no	no
sp|P08200|IDH_ECOLI	Isocitrate dehydrogenase [NADP] OS=Escherichia coli (strain K12) GN=icd PE=1 SV=1	icd	MESKVVVPAQGKKI	4		no	yes	no	no		no	no	no	no
sp|P08200|IDH_ECOLI	Isocitrate dehydrogenase [NADP] OS=Escherichia coli (strain K12) GN=icd PE=1 SV=1	icd	ESKVVVPAQGKKITLQNGKLN	12		no	yes	no	no		no	yes	no	no
sp|P08200|IDH_ECOLI	Isocitrate dehydrogenase [NADP] OS=Escherichia coli (strain K12) GN=icd PE=1 SV=1	icd	QGKKITLQNGKLNVPENPIIP	20		no	yes	no	no		no	yes	no	no
sp|P08200|IDH_ECOLI	Isocitrate dehydrogenase [NADP] OS=Escherichia coli (strain K12) GN=icd PE=1 SV=1	icd	MLKVVDAAVEKAYKGERKISW	55		yes	yes	yes	yes		yes	yes	no	no
sp|P08200|IDH_ECOLI	Isocitrate dehydrogenase [NADP] OS=Escherichia coli (strain K12) GN=icd PE=1 SV=1	icd	SEDIYAGIEWKADSADAEKVI	166		no	yes	no	no		no	no	no	no
sp|P08200|IDH_ECOLI	Isocitrate dehydrogenase [NADP] OS=Escherichia coli (strain K12) GN=icd PE=1 SV=1	icd	EWKADSADAEKVIKFLREEMG	174		yes	yes	yes	yes		yes	yes	no	yes
sp|P08200|IDH_ECOLI	Isocitrate dehydrogenase [NADP] OS=Escherichia coli (strain K12) GN=icd PE=1 SV=1	icd	ADSADAEKVIKFLREEMGVKK	177		no	yes	yes	yes		no	yes	no	no
sp|P08200|IDH_ECOLI	Isocitrate dehydrogenase [NADP] OS=Escherichia coli (strain K12) GN=icd PE=1 SV=1	icd	IKFLREEMGVKKIRFPEHCGI	186		yes	yes	yes	yes		yes	yes	no	yes
sp|P08200|IDH_ECOLI	Isocitrate dehydrogenase [NADP] OS=Escherichia coli (strain K12) GN=icd PE=1 SV=1	icd	VTLVHKGNIMKFTEGAFKDWG	235		yes	yes	yes	yes		yes	yes	yes	yes
sp|P08200|IDH_ECOLI	Isocitrate dehydrogenase [NADP] OS=Escherichia coli (strain K12) GN=icd PE=1 SV=1	icd	NIMKFTEGAFKDWGYQLAREE	242		yes	no	no	yes		yes	no	no	no
sp|P08200|IDH_ECOLI	Isocitrate dehydrogenase [NADP] OS=Escherichia coli (strain K12) GN=icd PE=1 SV=1	icd	GELIDGGPWLKVKNPNTGKEI	265		yes	yes	yes	yes		no	yes	yes	no
sp|P08200|IDH_ECOLI	Isocitrate dehydrogenase [NADP] OS=Escherichia coli (strain K12) GN=icd PE=1 SV=1	icd	GTAPKYAGQDKVNPGSIILSA	350		yes	yes	yes	no		no	yes	no	no
sp|P08200|IDH_ECOLI	Isocitrate dehydrogenase [NADP] OS=Escherichia coli (strain K12) GN=icd PE=1 SV=1	icd	VKGMEGAINAKTVTYDFERLM	387		no	yes	no	no		no	no	no	no
sp|P08200|IDH_ECOLI	Isocitrate dehydrogenase [NADP] OS=Escherichia coli (strain K12) GN=icd PE=1 SV=1	icd	YDFERLMDGAKLLKCSEFGDA	401		no	yes	no	no		no	yes	no	no
sp|P08200|IDH_ECOLI	Isocitrate dehydrogenase [NADP] OS=Escherichia coli (strain K12) GN=icd PE=1 SV=1	icd	ERLMDGAKLLKCSEFGDAIIE	404		no	yes	no	no		no	no	no	no
sp|A7ZQZ8|IDI_ECO24	Isopentenyl-diphosphate Delta-isomerase OS=Escherichia coli O139:H28 (strain E24377A / ETEC) GN=idi PE=3 SV=1	idi	AQGVPTGTLEKYAAHTADTRL	21		yes	yes	yes	yes		yes	yes	no	yes
sp|A7ZMI0|IHFA_ECO24	Integration host factor subunit alpha OS=Escherichia coli O139:H28 (strain E24377A / ETEC) GN=ihfA PE=3 SV=1	ihfA	MALTKAEMSEYLFDK	5		yes	yes	yes	yes		yes	yes	no	no
sp|A7ZMI0|IHFA_ECO24	Integration host factor subunit alpha OS=Escherichia coli O139:H28 (strain E24377A / ETEC) GN=ihfA PE=3 SV=1	ihfA	KAEMSEYLFDKLGLSKRDAKE	15		no	yes	no	no		no	yes	no	yes
sp|A7ZMI0|IHFA_ECO24	Integration host factor subunit alpha OS=Escherichia coli O139:H28 (strain E24377A / ETEC) GN=ihfA PE=3 SV=1	ihfA	DKLGLSKRDAKELVELFFEEI	24		no	yes	no	no		no	yes	no	no
sp|A7ZMI0|IHFA_ECO24	Integration host factor subunit alpha OS=Escherichia coli O139:H28 (strain E24377A / ETEC) GN=ihfA PE=3 SV=1	ihfA	RRALENGEQVKLSGFGNFDLR	45		no	yes	no	no		no	no	no	no
sp|A7ZMI0|IHFA_ECO24	Integration host factor subunit alpha OS=Escherichia coli O139:H28 (strain E24377A / ETEC) GN=ihfA PE=3 SV=1	ihfA	RRVVTFRPGQKLKSRVENASP	86		yes	yes	yes	yes		no	no	no	yes
sp|A7ZMI0|IHFA_ECO24	Integration host factor subunit alpha OS=Escherichia coli O139:H28 (strain E24377A / ETEC) GN=ihfA PE=3 SV=1	ihfA	LKSRVENASPKDE	97		no	yes	no	no		no	yes	no	no
sp|B7UMZ8|IHFB_ECO27	Integration host factor subunit beta OS=Escherichia coli O127:H6 (strain E2348/69 / EPEC) GN=ihfB PE=3 SV=1	ihfB	MTKSELIERLATQ	3		yes	yes	yes	yes		yes	yes	yes	yes
sp|A7ZK01|IHFB_ECO24	Integration host factor subunit beta OS=Escherichia coli O139:H28 (strain E24377A / ETEC) GN=ihfB PE=3 SV=1	ihfB	LATQQSHIPAKTVEDAVKEML	20		no	yes	no	no		no	no	no	no
sp|A7ZK01|IHFB_ECO24	Integration host factor subunit beta OS=Escherichia coli O139:H28 (strain E24377A / ETEC) GN=ihfB PE=3 SV=1	ihfB	IPAKTVEDAVKEMLEHMASTL	27		yes	yes	no	no		no	no	no	no
sp|B7UMZ8|IHFB_ECO27	Integration host factor subunit beta OS=Escherichia coli O127:H6 (strain E2348/69 / EPEC) GN=ihfB PE=3 SV=1	ihfB	RTGRNPKTGDKVELEGKYVPH	69		yes	yes	yes	yes		yes	yes	yes	yes
sp|B7UMZ8|IHFB_ECO27	Integration host factor subunit beta OS=Escherichia coli O127:H6 (strain E2348/69 / EPEC) GN=ihfB PE=3 SV=1	ihfB	ELEGKYVPHFKPGKELRDRAN	81		yes	yes	yes	yes		no	yes	no	no
sp|B7UI71|SYI_ECO27	Isoleucine--tRNA ligase OS=Escherichia coli O127:H6 (strain E2348/69 / EPEC) GN=ileS PE=3 SV=1	ileS	TGFPMRGDLAKREPGMLARWT	23		yes	yes	yes	no		no	yes	no	no
sp|B7UI71|SYI_ECO27	Isoleucine--tRNA ligase OS=Escherichia coli O127:H6 (strain E2348/69 / EPEC) GN=ileS PE=3 SV=1	ileS	IELKVEQEYGKPGEKFTAAEF	112		no	yes	no	no		no	no	no	no
sp|B7UI71|SYI_ECO27	Isoleucine--tRNA ligase OS=Escherichia coli O127:H6 (strain E2348/69 / EPEC) GN=ileS PE=3 SV=1	ileS	VEQEYGKPGEKFTAAEFRAKC	116		yes	yes	yes	yes		yes	yes	no	no
sp|B7UI71|SYI_ECO27	Isoleucine--tRNA ligase OS=Escherichia coli O127:H6 (strain E2348/69 / EPEC) GN=ileS PE=3 SV=1	ileS	IGNGHLHKGAKPVHWCVDCRS	183		no	yes	no	no		no	no	no	no
sp|B7UI71|SYI_ECO27	Isoleucine--tRNA ligase OS=Escherichia coli O127:H6 (strain E2348/69 / EPEC) GN=ileS PE=3 SV=1	ileS	QEKGALLHVEKMQHSYPCCWR	398		no	yes	no	no		no	no	no	no
sp|B7UI71|SYI_ECO27	Isoleucine--tRNA ligase OS=Escherichia coli O127:H6 (strain E2348/69 / EPEC) GN=ileS PE=3 SV=1	ileS	TPQWFVSMDQKGLRAQSLKEI	428		yes	yes	no	no		no	yes	no	no
sp|B7UI71|SYI_ECO27	Isoleucine--tRNA ligase OS=Escherichia coli O127:H6 (strain E2348/69 / EPEC) GN=ileS PE=3 SV=1	ileS	DQKGLRAQSLKEIKGVQWIPD	436		yes	yes	yes	yes		no	yes	no	no
sp|B7UI71|SYI_ECO27	Isoleucine--tRNA ligase OS=Escherichia coli O127:H6 (strain E2348/69 / EPEC) GN=ileS PE=3 SV=1	ileS	GLRAQSLKEIKGVQWIPDWGQ	439		no	yes	no	no		no	no	no	no
sp|B7UI71|SYI_ECO27	Isoleucine--tRNA ligase OS=Escherichia coli O127:H6 (strain E2348/69 / EPEC) GN=ileS PE=3 SV=1	ileS	TVDGQGRKMSKSIGNTVSPQD	605		no	no	yes	no		no	no	no	no
sp|B7UI71|SYI_ECO27	Isoleucine--tRNA ligase OS=Escherichia coli O127:H6 (strain E2348/69 / EPEC) GN=ileS PE=3 SV=1	ileS	NTVSPQDVMNKLGADILRLWV	619		yes	yes	yes	no		no	no	no	no
sp|B7UI71|SYI_ECO27	Isoleucine--tRNA ligase OS=Escherichia coli O127:H6 (strain E2348/69 / EPEC) GN=ileS PE=3 SV=1	ileS	CVSNVAGDGEKRKFA	934		no	yes	no	no		no	yes	no	no
sp|A7ZJV1|IF1_ECO24	Translation initiation factor IF-1 OS=Escherichia coli O139:H28 (strain E24377A / ETEC) GN=infA PE=3 SV=1	infA	MAKEDNIEMQGTV	3		no	yes	no	no		no	no	no	no
sp|A7ZJV1|IF1_ECO24	Translation initiation factor IF-1 OS=Escherichia coli O139:H28 (strain E24377A / ETEC) GN=infA PE=3 SV=1	infA	GHVVTAHISGKMRKNYIRILT	39		no	no	yes	no		no	no	no	yes
sp|A7ZJV1|IF1_ECO24	Translation initiation factor IF-1 OS=Escherichia coli O139:H28 (strain E24377A / ETEC) GN=infA PE=3 SV=1	infA	KNYIRILTGDKVTVELTPYDL	52		yes	yes	yes	yes		no	yes	no	yes
sp|A7ZJV1|IF1_ECO24	Translation initiation factor IF-1 OS=Escherichia coli O139:H28 (strain E24377A / ETEC) GN=infA PE=3 SV=1	infA	TVELTPYDLSKGRIVFRSR	64		yes	yes	yes	no		no	no	no	yes
sp|A7ZS65|IF2_ECO24	Translation initiation factor IF-2 OS=Escherichia coli O139:H28 (strain E24377A / ETEC) GN=infB PE=3 SV=1	infB	SADDSVSAQEKQTLIDHLNQK	42		no	yes	no	no		no	no	no	no
sp|A7ZS65|IF2_ECO24	Translation initiation factor IF-2 OS=Escherichia coli O139:H28 (strain E24377A / ETEC) GN=infB PE=3 SV=1	infB	HLNQKNSGPDKLTLQRKTRST	58		no	no	yes	no		no	no	no	yes
sp|A7ZS65|IF2_ECO24	Translation initiation factor IF-2 OS=Escherichia coli O139:H28 (strain E24377A / ETEC) GN=infB PE=3 SV=1	infB	IEVRKKRTFVKRDPQEAERLA	93		no	no	yes	no		no	no	no	no
sp|B7UJ63|IF2_ECO27	Translation initiation factor IF-2 OS=Escherichia coli O127:H6 (strain E2348/69 / EPEC) GN=infB PE=3 SV=1	infB	AEQAKREAAEKDKVSNQQDDM	155		no	no	yes	no		no	no	no	no
sp|A7ZS65|IF2_ECO24	Translation initiation factor IF-2 OS=Escherichia coli O139:H28 (strain E24377A / ETEC) GN=infB PE=3 SV=1	infB	ARREQEAAELKRKAEEEARRK	184		no	no	yes	no		no	no	no	no
sp|A7ZS65|IF2_ECO24	Translation initiation factor IF-2 OS=Escherichia coli O139:H28 (strain E24377A / ETEC) GN=infB PE=3 SV=1	infB	KGSSLQQGFQKPAQAVNRDVV	301		yes	yes	no	yes		no	yes	no	no
sp|A7ZS65|IF2_ECO24	Translation initiation factor IF-2 OS=Escherichia coli O139:H28 (strain E24377A / ETEC) GN=infB PE=3 SV=1	infB	KMAVKGSQVIKAMMKLGAMAT	334		no	no	yes	no		no	no	no	no
sp|A7ZS65|IF2_ECO24	Translation initiation factor IF-2 OS=Escherichia coli O139:H28 (strain E24377A / ETEC) GN=infB PE=3 SV=1	infB	PVVVAVNKIDKPEADPDRVKN	502		no	yes	no	no		no	no	no	no
sp|B7UJ63|IF2_ECO27	Translation initiation factor IF-2 OS=Escherichia coli O127:H6 (strain E2348/69 / EPEC) GN=infB PE=3 SV=1	infB	SGAVIESFLDKGRGPVATVLV	576		no	yes	no	no		no	no	no	no
sp|A7ZS65|IF2_ECO24	Translation initiation factor IF-2 OS=Escherichia coli O139:H28 (strain E24377A / ETEC) GN=infB PE=3 SV=1	infB	TVLVREGTLHKGDIVLCGFEY	593		no	yes	no	no		no	no	no	no
sp|A7ZS65|IF2_ECO24	Translation initiation factor IF-2 OS=Escherichia coli O139:H28 (strain E24377A / ETEC) GN=infB PE=3 SV=1	infB	SVEAISDSLLKLSTDEVKVKI	710		no	yes	no	no		no	no	no	no
sp|A7ZS65|IF2_ECO24	Translation initiation factor IF-2 OS=Escherichia coli O139:H28 (strain E24377A / ETEC) GN=infB PE=3 SV=1	infB	SLLKLSTDEVKVKIIGSGVGG	717		no	yes	no	no		no	no	no	no
sp|A7ZS65|IF2_ECO24	Translation initiation factor IF-2 OS=Escherichia coli O139:H28 (strain E24377A / ETEC) GN=infB PE=3 SV=1	infB	FNVRADASARKVIEAESLDLR	756		no	yes	no	no		no	no	no	no
sp|A7ZS65|IF2_ECO24	Translation initiation factor IF-2 OS=Escherichia coli O139:H28 (strain E24377A / ETEC) GN=infB PE=3 SV=1	infB	IGLAEVRDVFKSPKFGAIAGC	805		no	no	yes	no		no	no	no	yes
sp|A7ZS65|IF2_ECO24	Translation initiation factor IF-2 OS=Escherichia coli O139:H28 (strain E24377A / ETEC) GN=infB PE=3 SV=1	infB	AEVRDVFKSPKFGAIAGCMVT	808		no	yes	yes	yes		no	yes	no	no
sp|A7ZS65|IF2_ECO24	Translation initiation factor IF-2 OS=Escherichia coli O139:H28 (strain E24377A / ETEC) GN=infB PE=3 SV=1	infB	EGELESLRRFKDDVNEVRNGM	849		no	no	yes	no		no	no	no	no
sp|B7USA1|IF3_ECO27	Translation initiation factor IF-3 OS=Escherichia coli O127:H6 (strain E2348/69 / EPEC) GN=infC PE=3 SV=1	infC	GIVSLREALEKAEEAGVDLVE	45		no	yes	no	no		no	no	no	no
sp|P0A709|IF3_ECO57	Translation initiation factor IF-3 OS=Escherichia coli O157:H7 GN=infC PE=3 SV=1	infC	QKKKQKVIQVKEIKFRPGTDE	94		no	no	yes	no		no	no	no	no
sp|P0A709|IF3_ECO57	Translation initiation factor IF-3 OS=Escherichia coli O157:H7 GN=infC PE=3 SV=1	infC	KQKVIQVKEIKFRPGTDEGDY	97		yes	yes	yes	no		no	no	no	yes
sp|P0A709|IF3_ECO57	Translation initiation factor IF-3 OS=Escherichia coli O157:H7 GN=infC PE=3 SV=1	infC	PGTDEGDYQVKLRSLIRFLEE	110		no	no	yes	no		no	no	no	no
sp|P0A709|IF3_ECO57	Translation initiation factor IF-3 OS=Escherichia coli O157:H7 GN=infC PE=3 SV=1	infC	SLIRFLEEGDKAKITLRFRGR	123		yes	yes	yes	yes		no	no	no	yes
sp|P0A709|IF3_ECO57	Translation initiation factor IF-3 OS=Escherichia coli O157:H7 GN=infC PE=3 SV=1	infC	ELAVVESFPTKIEGRQMIMVL	164		no	yes	yes	no		no	no	no	no
sp|B7UJK6|IRAP_ECO27	Anti-adapter protein IraP OS=Escherichia coli O127:H6 (strain E2348/69 / EPEC) GN=iraP PE=3 SV=1	iraP	DQVEGALYEVKPDASIPDDDT	60		no	no	no	no		no	yes	no	no
sp|B7UGX6|ISCS_ECO27	Cysteine desulfurase OS=Escherichia coli O127:H6 (strain E2348/69 / EPEC) GN=iscS PE=3 SV=1	iscS	MKLPIYLDYSAT	2		no	yes	no	no		no	no	no	no
sp|B7UGX6|ISCS_ECO27	Cysteine desulfurase OS=Escherichia coli O127:H6 (strain E2348/69 / EPEC) GN=iscS PE=3 SV=1	iscS	AIKGAANFYQKKGKHIITSKT	92		yes	yes	yes	yes		no	yes	no	no
sp|B7UGX6|ISCS_ECO27	Cysteine desulfurase OS=Escherichia coli O127:H6 (strain E2348/69 / EPEC) GN=iscS PE=3 SV=1	iscS	QKKGKHIITSKTEHKAVLDTC	101		no	yes	no	no		no	no	no	no
sp|B7UGX6|ISCS_ECO27	Cysteine desulfurase OS=Escherichia coli O127:H6 (strain E2348/69 / EPEC) GN=iscS PE=3 SV=1	iscS	KHIITSKTEHKAVLDTCRQLE	105		yes	yes	yes	yes		yes	yes	yes	yes
sp|A7ZPX4|ISCS_ECO24	Cysteine desulfurase OS=Escherichia coli O139:H28 (strain E24377A / ETEC) GN=iscS PE=3 SV=1	iscS	GKLPIDLSQLKVDLMSFSGHK	196		no	yes	no	no		no	no	no	no
sp|A7ZPX4|ISCS_ECO24	Cysteine desulfurase OS=Escherichia coli O139:H28 (strain E24377A / ETEC) GN=iscS PE=3 SV=1	iscS	VGMGEAYRIAKEEMATEMERL	260		no	yes	no	no		no	no	no	no
sp|Q8FF46|ISCX_ECOL6	Protein IscX OS=Escherichia coli O6:H1 (strain CFT073 / ATCC 700928 / UPEC) GN=iscX PE=3 SV=1	iscX	LYDAYPDIDPKTVRFTDMHQW	25		no	yes	no	no		no	no	no	no
sp|P22939|ISPA_ECOLI	Farnesyl diphosphate synthase OS=Escherichia coli (strain K12) GN=ispA PE=1 SV=1	ispA	VRLGALSAGDKGRRALPVLDK	200		no	yes	no	no		no	no	no	no
sp|B7UGW1|ISPG_ECO27	4-hydroxy-3-methylbut-2-en-1-yl diphosphate synthase OS=Escherichia coli O127:H6 (strain E2348/69 / EPEC) GN=ispG PE=3 SV=1	ispG	VPTMDAAEAFKLIKQQVNVPL	73		no	yes	no	no		no	no	no	no
sp|A7ZPV8|ISPG_ECO24	4-hydroxy-3-methylbut-2-en-1-yl diphosphate synthase OS=Escherichia coli O139:H28 (strain E24377A / ETEC) GN=ispG PE=3 SV=1	ispG	IRMVVDCARDKNIPIRIGVNA	128		no	yes	no	no		no	no	no	no
sp|A7ZPV8|ISPG_ECO24	4-hydroxy-3-methylbut-2-en-1-yl diphosphate synthase OS=Escherichia coli O139:H28 (strain E24377A / ETEC) GN=ispG PE=3 SV=1	ispG	RIGVNAGSLEKDLQEKYGEPT	143		no	yes	no	no		no	no	no	no
sp|A7ZPV8|ISPG_ECO24	4-hydroxy-3-methylbut-2-en-1-yl diphosphate synthase OS=Escherichia coli O139:H28 (strain E24377A / ETEC) GN=ispG PE=3 SV=1	ispG	LAVESYRLLAKQIDQPLHLGI	197		no	yes	no	no		no	no	no	no
sp|A7ZUG1|KATG_ECO24	Catalase-peroxidase OS=Escherichia coli O139:H28 (strain E24377A / ETEC) GN=katG PE=3 SV=1	katG	NSWPDNVSLDKARRLLWPIKQ	141		no	yes	no	no		no	no	no	no
sp|A7ZUG1|KATG_ECO24	Catalase-peroxidase OS=Escherichia coli O139:H28 (strain E24377A / ETEC) GN=katG PE=3 SV=1	katG	LTLRFDPEFEKISRRFLNDPQ	388		yes	yes	yes	yes		yes	yes	no	yes
sp|A7ZUG1|KATG_ECO24	Catalase-peroxidase OS=Escherichia coli O139:H28 (strain E24377A / ETEC) GN=katG PE=3 SV=1	katG	AAVRALPVLEKIQKESGKASL	515		yes	yes	no	no		no	yes	no	no		redundant entry:
sp|A7ZUG1|KATG_ECO24	Catalase-peroxidase OS=Escherichia coli O139:H28 (strain E24377A / ETEC) GN=katG PE=3 SV=1	katG	RYEWKATDESKELFEGRDRET	660		yes	yes	no	no		yes	no	no	no
sp|Q7A978|KATG1_ECO57	Catalase-peroxidase 1 OS=Escherichia coli O157:H7 GN=katG1 PE=3 SV=1	katG1	KSRYIGPEVPKEDLIWQDPLP	429		no	yes	no	no		no	no	no	no
sp|P0AB77|KBL_ECOLI	2-amino-3-ketobutyrate coenzyme A ligase OS=Escherichia coli (strain K12) GN=kbl PE=1 SV=1	kbl	LETARAEGLFKEERIITSAQQ	23		yes	no	yes	yes		yes	yes	yes	yes
sp|P0AB77|KBL_ECOLI	2-amino-3-ketobutyrate coenzyme A ligase OS=Escherichia coli (strain K12) GN=kbl PE=1 SV=1	kbl	RVDIITGTLGKALGGASGGYT	244		yes	yes	yes	yes		yes	yes	yes	yes
sp|P0AB77|KBL_ECOLI	2-amino-3-ketobutyrate coenzyme A ligase OS=Escherichia coli (strain K12) GN=kbl PE=1 SV=1	kbl	VTGFFYPVVPKGQARIRTQMS	362		yes	yes	yes	yes		no	no	yes	no
sp|P31069|KCH_ECOLI	Voltage-gated potassium channel Kch OS=Escherichia coli (strain K12) GN=kch PE=1 SV=1	kch	PGDSNDSSVLKKAGIDRCRAI	305		no	yes	no	no		no	no	no	no
sp|P37647|KDGK_ECOLI	2-dehydro-3-deoxygluconokinase OS=Escherichia coli (strain K12) GN=kdgK PE=3 SV=1	kdgK	LAILSPTSREKLLSLLRECRA	148		no	yes	no	no		no	no	no	no
sp|P37647|KDGK_ECOLI	2-dehydro-3-deoxygluconokinase OS=Escherichia coli (strain K12) GN=kdgK PE=3 SV=1	kdgK	LLRECRANGGKVIFDNNYRPR	162		no	yes	no	no		no	no	no	no
sp|B7UQA3|KDSA_ECO27	2-dehydro-3-deoxyphosphooctonate aldolase OS=Escherichia coli O127:H6 (strain E2348/69 / EPEC) GN=kdsA PE=3 SV=1	kdsA	ICEHYVTVTQKLGIPYVFKAS	47		no	yes	no	no		no	yes	no	no
sp|B7UQA3|KDSA_ECO27	2-dehydro-3-deoxyphosphooctonate aldolase OS=Escherichia coli O127:H6 (strain E2348/69 / EPEC) GN=kdsA PE=3 SV=1	kdsA	IPYVFKASFDKANRSSIHSYR	60		yes	yes	yes	yes		yes	yes	yes	yes
sp|A7ZKY9|KDSA_ECO24	2-dehydro-3-deoxyphosphooctonate aldolase OS=Escherichia coli O139:H28 (strain E24377A / ETEC) GN=kdsA PE=3 SV=1	kdsA	YRGPGLEEGMKIFQELKQTFG	79		no	yes	no	no		no	yes	no	no
sp|B7UQA3|KDSA_ECO27	2-dehydro-3-deoxyphosphooctonate aldolase OS=Escherichia coli O127:H6 (strain E2348/69 / EPEC) GN=kdsA PE=3 SV=1	kdsA	MAKTGAVINVKKPQFVSPGQM	138		yes	yes	yes	yes		no	no	no	no
sp|B7UQA3|KDSA_ECO27	2-dehydro-3-deoxyphosphooctonate aldolase OS=Escherichia coli O127:H6 (strain E2348/69 / EPEC) GN=kdsA PE=3 SV=1	kdsA	AKTGAVINVKKPQFVSPGQMG	139		yes	yes	yes	yes		no	no	no	no
sp|B7UQA3|KDSA_ECO27	2-dehydro-3-deoxyphosphooctonate aldolase OS=Escherichia coli O127:H6 (strain E2348/69 / EPEC) GN=kdsA PE=3 SV=1	kdsA	VDKFKEGGNEKVILCDRGANF	162		yes	yes	yes	yes		yes	yes	no	no
sp|A7ZKY9|KDSA_ECO24	2-dehydro-3-deoxyphosphooctonate aldolase OS=Escherichia coli O139:H28 (strain E24377A / ETEC) GN=kdsA PE=3 SV=1	kdsA	IEAHPDPEHAKCDGPSALPLA	248		no	yes	no	no		no	no	no	no
sp|B7UQA3|KDSA_ECO27	2-dehydro-3-deoxyphosphooctonate aldolase OS=Escherichia coli O127:H6 (strain E2348/69 / EPEC) GN=kdsA PE=3 SV=1	kdsA	CDGPSALPLAKLEPFLKQMKA	259		yes	yes	yes	yes		yes	yes	no	no
sp|B7UQA3|KDSA_ECO27	2-dehydro-3-deoxyphosphooctonate aldolase OS=Escherichia coli O127:H6 (strain E2348/69 / EPEC) GN=kdsA PE=3 SV=1	kdsA	LPLAKLEPFLKQMKAIDDLVK	265		yes	yes	yes	yes		no	yes	no	no
sp|P52643|LDHD_ECOLI	D-lactate dehydrogenase OS=Escherichia coli (strain K12) GN=ldhA PE=1 SV=1	ldhA	MKLAVYSTKQYD	2		no	yes	no	no		no	no	no	no
sp|P52643|LDHD_ECOLI	D-lactate dehydrogenase OS=Escherichia coli (strain K12) GN=ldhA PE=1 SV=1	ldhA	MKLAVYSTKQYDKKYLQQV	9		no	yes	no	no		no	no	no	no
sp|P52643|LDHD_ECOLI	D-lactate dehydrogenase OS=Escherichia coli (strain K12) GN=ldhA PE=1 SV=1	ldhA	VLEELKKHGVKYIALRCAGFN	70		no	yes	no	no		no	no	no	no
sp|P52643|LDHD_ECOLI	D-lactate dehydrogenase OS=Escherichia coli (strain K12) GN=ldhA PE=1 SV=1	ldhA	GFNNVDLDAAKELGLKVVRVP	88		no	yes	no	no		no	no	no	no
sp|P52643|LDHD_ECOLI	D-lactate dehydrogenase OS=Escherichia coli (strain K12) GN=ldhA PE=1 SV=1	ldhA	GKTAGVIGTGKIGVAMLRILK	154		no	yes	no	no		no	no	no	no
sp|P52643|LDHD_ECOLI	D-lactate dehydrogenase OS=Escherichia coli (strain K12) GN=ldhA PE=1 SV=1	ldhA	IDSQAAIEALKNQKIGSLGMD	248		yes	yes	yes	yes		yes	yes	no	no
sp|A7ZQ13|LEPA_ECO24	Elongation factor 4 OS=Escherichia coli O139:H28 (strain E24377A / ETEC) GN=lepA PE=3 SV=1	lepA	NADRLGIFTPKQVDRTELKCG	243		no	yes	no	no		no	no	no	no
sp|B7UH09|LEPA_ECO27	Elongation factor 4 OS=Escherichia coli O127:H6 (strain E2348/69 / EPEC) GN=lepA PE=3 SV=1	lepA	RGYASLDYNFKRFQASDMVRV	473		yes	yes	no	no		no	no	no	no
sp|P00803|LEP_ECOLI	Signal peptidase I OS=Escherichia coli (strain K12) GN=lepB PE=1 SV=2	lepB	YPEDPKLDYIKRAVGLPGDKV	146		yes	yes	yes	yes		yes	yes	yes	yes
sp|B7UKT2|SYL_ECO27	Leucine--tRNA ligase OS=Escherichia coli O127:H6 (strain E2348/69 / EPEC) GN=leuS PE=3 SV=1	leuS	ESKVQLHWDEKRTFEVTEDES	21		no	yes	no	no		no	yes	no	no
sp|B7UKT2|SYL_ECO27	Leucine--tRNA ligase OS=Escherichia coli O127:H6 (strain E2348/69 / EPEC) GN=leuS PE=3 SV=1	leuS	WEQKFFTELYKKGLVYKKTSA	145		yes	yes	no	no		no	no	no	no
sp|B7UKT2|SYL_ECO27	Leucine--tRNA ligase OS=Escherichia coli O127:H6 (strain E2348/69 / EPEC) GN=leuS PE=3 SV=1	leuS	CWRCDTKVERKEIPQWFIKIT	186		no	yes	no	no		no	no	no	no
sp|B7UKT2|SYL_ECO27	Leucine--tRNA ligase OS=Escherichia coli O127:H6 (strain E2348/69 / EPEC) GN=leuS PE=3 SV=1	leuS	PVDAIVERDEKGRIVKAKDAA	598		yes	yes	yes	yes		no	yes	no	no
sp|B7UKT2|SYL_ECO27	Leucine--tRNA ligase OS=Escherichia coli O127:H6 (strain E2348/69 / EPEC) GN=leuS PE=3 SV=1	leuS	GHELVYTGMSKMSKSKNNGID	619		no	yes	no	no		no	no	no	no
sp|B7UKT2|SYL_ECO27	Leucine--tRNA ligase OS=Escherichia coli O127:H6 (strain E2348/69 / EPEC) GN=leuS PE=3 SV=1	leuS	ERAGQEHLVAKYLDGVTVRKV	837		no	yes	yes	no		no	no	no	no
sp|A7ZPL2|DNLJ_ECO24	DNA ligase OS=Escherichia coli O139:H28 (strain E24377A / ETEC) GN=ligA PE=3 SV=1	ligA	LVIAGEAAGSKLAKAQELGIE	648		no	yes	yes	no		no	no	no	no
sp|B7UKR9|LIPA_ECO27	Lipoyl synthase OS=Escherichia coli O127:H6 (strain E2348/69 / EPEC) GN=lipA PE=3 SV=1	lipA	TAIREKSPQIKIETLVPDFRG	164		no	yes	no	no		no	no	no	no
sp|A7ZJ15|LIPA_ECO24	Lipoyl synthase OS=Escherichia coli O139:H28 (strain E24377A / ETEC) GN=lipA PE=3 SV=1	lipA	RSSYHADLQAKGMEVK	316		no	no	yes	no		no	no	no	no
sp|P0A9M0|LON_ECOLI	Lon protease OS=Escherichia coli (strain K12) GN=lon PE=1 SV=1	lon	YLNEQMKAIQKELGEMDDAPD	239		no	no	yes	no		no	no	no	no
sp|P0A9M0|LON_ECOLI	Lon protease OS=Escherichia coli (strain K12) GN=lon PE=1 SV=1	lon	DDAPDENEALKRKIDAAKMPK	255		no	yes	no	no		no	no	no	no
sp|P0A9M0|LON_ECOLI	Lon protease OS=Escherichia coli (strain K12) GN=lon PE=1 SV=1	lon	RRTYIGSMPGKLIQKMAKVGV	405		no	yes	no	no		no	no	no	no
sp|P0A9M0|LON_ECOLI	Lon protease OS=Escherichia coli (strain K12) GN=lon PE=1 SV=1	lon	IGSMPGKLIQKMAKVGVKNPL	409		no	yes	no	yes		no	yes	no	no
sp|P0A9M0|LON_ECOLI	Lon protease OS=Escherichia coli (strain K12) GN=lon PE=1 SV=1	lon	GVRGLEREISKLCRKAVKQLL	550		yes	yes	yes	yes		yes	yes	no	yes
sp|P0A9M1|LON_ECOL6	Lon protease OS=Escherichia coli O6:H1 (strain CFT073 / ATCC 700928 / UPEC) GN=lon PE=3 SV=1	lon	IETACVPGKGKLTYTGSLGEV	623		no	yes	no	no		no	no	no	no
sp|P0A9M0|LON_ECOLI	Lon protease OS=Escherichia coli (strain K12) GN=lon PE=1 SV=1	lon	ALTVVRARAEKLGINPDFYEK	651		yes	yes	no	no		yes	yes	no	no
sp|P0A9M0|LON_ECOLI	Lon protease OS=Escherichia coli (strain K12) GN=lon PE=1 SV=1	lon	KLGINPDFYEKRDIHVHVPEG	661		yes	yes	yes	yes		yes	yes	no	no
sp|P0A9M1|LON_ECOL6	Lon protease OS=Escherichia coli O6:H1 (strain CFT073 / ATCC 700928 / UPEC) GN=lon PE=3 SV=1	lon	RGQVLPIGGLKEKLLAAHRGG	720		no	yes	no	no		no	no	no	no
sp|P0A9M0|LON_ECOLI	Lon protease OS=Escherichia coli (strain K12) GN=lon PE=1 SV=1	lon	IKTVLIPFENKRDLEEIPDNV	741		yes	yes	yes	yes		yes	yes	no	no
sp|P0A9M0|LON_ECOLI	Lon protease OS=Escherichia coli (strain K12) GN=lon PE=1 SV=1	lon	VIADLDIHPVKRIEEVLTLAL	761		no	yes	no	no		no	no	no	no
sp|P0A9P2|DLDH_ECO57	Dihydrolipoyl dehydrogenase OS=Escherichia coli O157:H7 GN=lpdA PE=3 SV=2	lpdA	VCLNVGCIPSKALLHVAKVIE	54		yes	yes	yes	yes		yes	yes	yes	no
sp|P0A9P2|DLDH_ECO57	Dihydrolipoyl dehydrogenase OS=Escherichia coli O157:H7 GN=lpdA PE=3 SV=2	lpdA	LHVAKVIEEAKALAEHGIVFG	67		no	yes	no	no		no	yes	no	no
sp|P0A9P2|DLDH_ECO57	Dihydrolipoyl dehydrogenase OS=Escherichia coli O157:H7 GN=lpdA PE=3 SV=2	lpdA	AEHGIVFGEPKTDIDKIRTWK	80		yes	yes	yes	yes		yes	yes	yes	no
sp|P0A9P2|DLDH_ECO57	Dihydrolipoyl dehydrogenase OS=Escherichia coli O157:H7 GN=lpdA PE=3 SV=2	lpdA	VFGEPKTDIDKIRTWKEKVIN	85		yes	yes	yes	yes		yes	yes	yes	yes
sp|P0A9P1|DLDH_ECOL6	Dihydrolipoyl dehydrogenase OS=Escherichia coli O6:H1 (strain CFT073 / ATCC 700928 / UPEC) GN=lpdA PE=3 SV=2	lpdA	KTDIDKIRTWKEKVINQLTGG	90		no	yes	no	no		no	no	no	no
sp|P0A9P2|DLDH_ECO57	Dihydrolipoyl dehydrogenase OS=Escherichia coli O157:H7 GN=lpdA PE=3 SV=2	lpdA	DIDKIRTWKEKVINQLTGGLA	92		yes	yes	yes	yes		yes	yes	yes	yes
sp|P0A9P2|DLDH_ECO57	Dihydrolipoyl dehydrogenase OS=Escherichia coli O157:H7 GN=lpdA PE=3 SV=2	lpdA	QLTGGLAGMAKGRKVKVVNGL	106		yes	yes	yes	yes		yes	yes	yes	no
sp|P0A9P2|DLDH_ECO57	Dihydrolipoyl dehydrogenase OS=Escherichia coli O157:H7 GN=lpdA PE=3 SV=2	lpdA	GGLAGMAKGRKVKVVNGLGKF	109		no	yes	no	no		no	no	no	no
sp|P0A9P2|DLDH_ECO57	Dihydrolipoyl dehydrogenase OS=Escherichia coli O157:H7 GN=lpdA PE=3 SV=2	lpdA	LAGMAKGRKVKVVNGLGKFTG	111		yes	yes	yes	yes		yes	yes	no	yes
sp|P0A9P2|DLDH_ECO57	Dihydrolipoyl dehydrogenase OS=Escherichia coli O157:H7 GN=lpdA PE=3 SV=2	lpdA	RKVKVVNGLGKFTGANTLEVE	118		yes	yes	yes	yes		yes	yes	no	no
sp|P0A9P2|DLDH_ECO57	Dihydrolipoyl dehydrogenase OS=Escherichia coli O157:H7 GN=lpdA PE=3 SV=2	lpdA	IWDSTDALELKEVPERLLVMG	172		no	yes	yes	no		no	yes	no	no
sp|P0A9P2|DLDH_ECO57	Dihydrolipoyl dehydrogenase OS=Escherichia coli O157:H7 GN=lpdA PE=3 SV=2	lpdA	VKVFTKRISKKFNLMLETKVT	229		no	yes	no	no		no	no	no	no
sp|P0A9P2|DLDH_ECO57	Dihydrolipoyl dehydrogenase OS=Escherichia coli O157:H7 GN=lpdA PE=3 SV=2	lpdA	LETKVTAVEAKEDGIYVTMEG	244		no	yes	no	no		no	no	no	no
sp|P0A9P2|DLDH_ECO57	Dihydrolipoyl dehydrogenase OS=Escherichia coli O157:H7 GN=lpdA PE=3 SV=2	lpdA	EDGIYVTMEGKKAPAEPQRYD	255		no	yes	no	no		yes	no	no	no
sp|P0A9P2|DLDH_ECO57	Dihydrolipoyl dehydrogenase OS=Escherichia coli O157:H7 GN=lpdA PE=3 SV=2	lpdA	LVAIGRVPNGKNLDAGKAGVE	278		yes	yes	yes	yes		yes	yes	yes	yes
sp|P0A9P2|DLDH_ECO57	Dihydrolipoyl dehydrogenase OS=Escherichia coli O157:H7 GN=lpdA PE=3 SV=2	lpdA	VPNGKNLDAGKAGVEVDDRGF	284		yes	yes	yes	no		yes	yes	no	no
sp|P0A9P2|DLDH_ECO57	Dihydrolipoyl dehydrogenase OS=Escherichia coli O157:H7 GN=lpdA PE=3 SV=2	lpdA	VDDRGFIRVDKQLRTNVPHIF	299		yes	yes	yes	yes		yes	yes	no	yes
sp|P0A9P2|DLDH_ECO57	Dihydrolipoyl dehydrogenase OS=Escherichia coli O157:H7 GN=lpdA PE=3 SV=2	lpdA	GHVAAEVIAGKKHYFDPKVIP	338		yes	yes	yes	no		yes	yes	no	no
sp|P0A9P2|DLDH_ECO57	Dihydrolipoyl dehydrogenase OS=Escherichia coli O157:H7 GN=lpdA PE=3 SV=2	lpdA	HVAAEVIAGKKHYFDPKVIPS	339		no	yes	no	no		no	no	no	no
sp|P0A9P2|DLDH_ECO57	Dihydrolipoyl dehydrogenase OS=Escherichia coli O157:H7 GN=lpdA PE=3 SV=2	lpdA	PEVAWVGLTEKEAKEKGISYE	365		yes	yes	yes	no		no	yes	no	no
sp|P0A9P2|DLDH_ECO57	Dihydrolipoyl dehydrogenase OS=Escherichia coli O157:H7 GN=lpdA PE=3 SV=2	lpdA	AWVGLTEKEAKEKGISYETAT	368		no	yes	yes	no		no	no	no	no
sp|P0A9P2|DLDH_ECO57	Dihydrolipoyl dehydrogenase OS=Escherichia coli O157:H7 GN=lpdA PE=3 SV=2	lpdA	VGLTEKEAKEKGISYETATFP	370		yes	yes	no	no		no	yes	no	no
sp|P0A9P2|DLDH_ECO57	Dihydrolipoyl dehydrogenase OS=Escherichia coli O157:H7 GN=lpdA PE=3 SV=2	lpdA	ADGMTKLIFDKESHRVIGGAI	403		no	yes	yes	no		no	yes	no	no
sp|P0A9V2|LPTB_ECOL6	Lipopolysaccharide export system ATP-binding protein LptB OS=Escherichia coli O6:H1 (strain CFT073 / ATCC 700928 / UPEC) GN=lptB PE=3 SV=2	lptB	MATLTAKNLAKAYKGRR	7		no	yes	no	no		no	no	no	no
sp|B7UJ82|LPXA_ECO27	Acyl-[acyl-carrier-protein]--UDP-N-acetylglucosamine O-acyltransferase OS=Escherichia coli O127:H6 (strain E2348/69 / EPEC) GN=lpxA PE=3 SV=1	lpxA	EAITAIRNAYKLIYRSGKTLD	220		yes	yes	yes	yes		yes	yes	yes	yes
sp|P65323|LPXD_ECO57	UDP-3-O-(3-hydroxymyristoyl)glucosamine N-acyltransferase OS=Escherichia coli O157:H7 GN=lpxD PE=3 SV=2	lpxD	PFAKSAALVVKNPYLTYARMA	77		no	yes	no	no		no	no	no	no
sp|P0ACJ2|LRP_ECO57	Leucine-responsive regulatory protein OS=Escherichia coli O157:H7 GN=lrp PE=3 SV=2	lrp	IDRNILNELQKDGRISNVELS	25		yes	yes	yes	yes		yes	yes	no	no
sp|P0ACJ2|LRP_ECO57	Leucine-responsive regulatory protein OS=Escherichia coli O157:H7 GN=lrp PE=3 SV=2	lrp	DGRISNVELSKRVGLSPTPCL	36		no	no	yes	no		no	no	no	no
sp|P0ACJ2|LRP_ECO57	Leucine-responsive regulatory protein OS=Escherichia coli O157:H7 GN=lrp PE=3 SV=2	lrp	TRVPDMSAYRKLLGETLLRLP	129		no	no	no	no		no	yes	no	no
sp|Q8XAY9|LSRB_ECO57	Autoinducer 2-binding protein lsrB OS=Escherichia coli O157:H7 GN=lsrB PE=3 SV=1	lsrB	TDQNQWVKEAKAKIAKEHPGW	175		no	no	no	yes		no	no	no	no
sp|Q8XAZ1|LSRF_ECO57	Uncharacterized aldolase LsrF OS=Escherichia coli O157:H7 GN=lsrF PE=3 SV=3	lsrF	MADLDDIKDGKDFRTDQP	8		no	no	no	no		no	yes	no	yes
sp|A7ZLX4|LSRF_ECO24	Uncharacterized aldolase LsrF OS=Escherichia coli O139:H28 (strain E24377A / ETEC) GN=lsrF PE=3 SV=1	lsrF	MADLDDIKDGKDFRTDQPQQN	11		no	no	no	no		no	yes	no	yes
sp|P75823|LTAE_ECOLI	Low specificity L-threonine aldolase OS=Escherichia coli (strain K12) GN=ltaE PE=1 SV=1	ltaE	NGKVLPREYLKEAWEFTRERN	150		no	yes	no	no		no	no	no	no
sp|B7UHB0|LUXS_ECO27	S-ribosylhomocysteine lyase OS=Escherichia coli O127:H6 (strain E2348/69 / EPEC) GN=luxS PE=3 SV=1	luxS	VFDLRFCVPNKEVMPERGIHT	45		yes	yes	yes	yes		no	yes	no	no
sp|B7UHB0|LUXS_ECO27	S-ribosylhomocysteine lyase OS=Escherichia coli O127:H6 (strain E2348/69 / EPEC) GN=luxS PE=3 SV=1	luxS	INSNEELALPKEKLQELHI	163		no	yes	yes	no		no	no	no	no
sp|B7UHB0|LUXS_ECO27	S-ribosylhomocysteine lyase OS=Escherichia coli O127:H6 (strain E2348/69 / EPEC) GN=luxS PE=3 SV=1	luxS	SNEELALPKEKLQELHI	165		no	yes	yes	no		no	no	no	yes
sp|P0A8N4|SYK1_ECOL6	Lysine--tRNA ligase OS=Escherichia coli O6:H1 (strain CFT073 / ATCC 700928 / UPEC) GN=lysS PE=3 SV=2	lysS	GRMMTRRIMGKASFVTLQDVG	82		yes	yes	yes	yes		yes	yes	no	no
sp|P0A8N4|SYK1_ECOL6	Lysine--tRNA ligase OS=Escherichia coli O6:H1 (strain CFT073 / ATCC 700928 / UPEC) GN=lysS PE=3 SV=2	lysS	LPEGVYNEQFKKWDLGDILGA	114		yes	yes	yes	yes		yes	yes	no	no
sp|Q8XD57|SYK1_ECO57	Lysine--tRNA ligase OS=Escherichia coli O157:H7 GN=lysS PE=3 SV=3	lysS	PEGVYNEQFKKWDLGDILGAK	115		yes	yes	yes	yes		yes	no	no	no
sp|P0A8N4|SYK1_ECOL6	Lysine--tRNA ligase OS=Escherichia coli O6:H1 (strain CFT073 / ATCC 700928 / UPEC) GN=lysS PE=3 SV=2	lysS	LTKALRPLPDKFHGLQDQEAR	156		yes	yes	yes	no		yes	yes	no	yes
sp|Q8FAT5|SYK2_ECOL6	Lysine--tRNA ligase, heat inducible OS=Escherichia coli O6:H1 (strain CFT073 / ATCC 700928 / UPEC) GN=lysU PE=3 SV=3	lysU	LPEGVYNDQFKKWDLGDIIGA	114		yes	yes	yes	yes		yes	yes	no	no
sp|Q8FAT5|SYK2_ECOL6	Lysine--tRNA ligase, heat inducible OS=Escherichia coli O6:H1 (strain CFT073 / ATCC 700928 / UPEC) GN=lysU PE=3 SV=3	lysU	PEGVYNDQFKKWDLGDIIGAR	115		yes	yes	no	yes		no	no	no	no
sp|Q8FAT5|SYK2_ECOL6	Lysine--tRNA ligase, heat inducible OS=Escherichia coli O6:H1 (strain CFT073 / ATCC 700928 / UPEC) GN=lysU PE=3 SV=3	lysU	LTKALRPLPDKFHGLQDQEVR	156		yes	yes	yes	yes		yes	yes	yes	yes
sp|Q8FAT5|SYK2_ECOL6	Lysine--tRNA ligase, heat inducible OS=Escherichia coli O6:H1 (strain CFT073 / ATCC 700928 / UPEC) GN=lysU PE=3 SV=3	lysU	QRYLDLIANDKSRQTFVVRSK	179		yes	yes	yes	yes		no	yes	no	yes
sp|Q8FAT5|SYK2_ECOL6	Lysine--tRNA ligase, heat inducible OS=Escherichia coli O6:H1 (strain CFT073 / ATCC 700928 / UPEC) GN=lysU PE=3 SV=3	lysU	TYGEHVFDFGKPFEKLTMREA	322		yes	yes	yes	yes		yes	yes	no	no
sp|Q8FAT5|SYK2_ECOL6	Lysine--tRNA ligase, heat inducible OS=Escherichia coli O6:H1 (strain CFT073 / ATCC 700928 / UPEC) GN=lysU PE=3 SV=3	lysU	EKLTMREAIKKYRPETDMADL	335		yes	yes	no	yes		no	no	no	no
sp|B7URL9|MAO1_ECO27	NAD-dependent malic enzyme OS=Escherichia coli O127:H6 (strain E2348/69 / EPEC) GN=maeA PE=3 SV=1	maeA	MVDRFGLLTDKMPNLLPFQTK	344		no	yes	no	no		no	no	no	no
sp|B7URL9|MAO1_ECO27	NAD-dependent malic enzyme OS=Escherichia coli O127:H6 (strain E2348/69 / EPEC) GN=maeA PE=3 SV=1	maeA	LVLPELKDIQKVSRAIAFAVG	517		no	yes	no	no		no	yes	no	no
sp|P76558|MAO2_ECOLI	NADP-dependent malic enzyme OS=Escherichia coli (strain K12) GN=maeB PE=1 SV=1	maeB	EIEKDPLKAYKYTARGNLVAV	59		no	yes	no	no		no	yes	no	no
sp|P76558|MAO2_ECOLI	NADP-dependent malic enzyme OS=Escherichia coli (strain K12) GN=maeB PE=1 SV=1	maeB	GPKVLTQEMVKKMARAPMILA	275		no	yes	no	no		no	yes	no	no
sp|P76558|MAO2_ECOLI	NADP-dependent malic enzyme OS=Escherichia coli (strain K12) GN=maeB PE=1 SV=1	maeB	EFVYKTNLFMKPIFSQARKAP	432		no	yes	no	no		no	yes	yes	yes
sp|P76558|MAO2_ECOLI	NADP-dependent malic enzyme OS=Escherichia coli (strain K12) GN=maeB PE=1 SV=1	maeB	RPNVIEMRIQKLGLQIKAGVD	485		no	no	no	no		no	no	no	yes
sp|P23917|MAK_ECOLI	Fructokinase OS=Escherichia coli (strain K12) GN=mak PE=1 SV=2	mak	MRIGIDLGGTKTEVIALGDAG	11		no	yes	no	no		no	no	no	no
sp|P00490|PHSM_ECOLI	Maltodextrin phosphorylase OS=Escherichia coli (strain K12) GN=malP PE=1 SV=7	malP	AILAKGYDPVKWRKKDKVLDA	696		no	yes	no	yes		no	no	no	no
sp|P23256|MALY_ECOLI	Protein MalY OS=Escherichia coli (strain K12) GN=malY PE=1 SV=1	malY	SSRDAYLSALKGRDGLSSPSV	261		yes	yes	yes	no		no	yes	no	yes
sp|P00946|MANA_ECOLI	Mannose-6-phosphate isomerase OS=Escherichia coli (strain K12) GN=manA PE=1 SV=1	manA	DNVLRAGLTPKYIDIPELVAN	280		yes	yes	yes	yes		yes	yes	no	yes
sp|P69799|PTNAB_ECO57	PTS system mannose-specific EIIAB component OS=Escherichia coli O157:H7 GN=manX PE=3 SV=2	manX	LIEKYNAQLAKLDTTKGVLFL	55		yes	yes	no	no		no	no	no	no
sp|P69799|PTNAB_ECO57	PTS system mannose-specific EIIAB component OS=Escherichia coli O157:H7 GN=manX PE=3 SV=2	manX	GREGVKALKAKPVEKAAPAPA	132		no	no	yes	no		no	no	no	no
sp|P69799|PTNAB_ECO57	PTS system mannose-specific EIIAB component OS=Escherichia coli O157:H7 GN=manX PE=3 SV=2	manX	VKALKAKPVEKAAPAPAAAAP	136		no	no	yes	no		no	no	no	no
sp|P69798|PTNAB_ECOL6	PTS system mannose-specific EIIAB component OS=Escherichia coli O6:H1 (strain CFT073 / ATCC 700928 / UPEC) GN=manX PE=3 SV=2	manX	IHGQVATRWTKETNVSRIIVV	184		no	yes	no	no		no	no	no	no
sp|P69799|PTNAB_ECO57	PTS system mannose-specific EIIAB component OS=Escherichia coli O157:H7 GN=manX PE=3 SV=2	manX	GVTAHVVDVAKMIRVYNNPKY	225		yes	yes	no	no		no	no	no	no
sp|P69798|PTNAB_ECOL6	PTS system mannose-specific EIIAB component OS=Escherichia coli O6:H1 (strain CFT073 / ATCC 700928 / UPEC) GN=manX PE=3 SV=2	manX	AKMIRVYNNPKYAGERVMLLF	234		yes	yes	yes	yes		yes	yes	no	no
sp|P69799|PTNAB_ECO57	PTS system mannose-specific EIIAB component OS=Escherichia coli O157:H7 GN=manX PE=3 SV=2	manX	QVNNAVSVDEKDIEAFKKLNA	286		no	yes	no	no		no	no	no	no
sp|P69799|PTNAB_ECO57	PTS system mannose-specific EIIAB component OS=Escherichia coli O157:H7 GN=manX PE=3 SV=2	manX	SVDEKDIEAFKKLNARGIELE	292		no	yes	no	no		no	no	no	no
sp|P69799|PTNAB_ECO57	PTS system mannose-specific EIIAB component OS=Escherichia coli O157:H7 GN=manX PE=3 SV=2	manX	VRKVSTDPKLKMMDLISKIDK	313		no	yes	yes	no		no	no	no	no
sp|P69799|PTNAB_ECO57	PTS system mannose-specific EIIAB component OS=Escherichia coli O157:H7 GN=manX PE=3 SV=2	manX	PKLKMMDLISKIDK	320		no	no	yes	no		no	no	no	no
sp|P0AE20|AMPM_ECO57	Methionine aminopeptidase OS=Escherichia coli O157:H7 GN=map PE=3 SV=1	map	ISIKTPEDIEKMRVAGRLAAE	13		yes	yes	no	no		no	yes	no	no
sp|P0AE20|AMPM_ECO57	Methionine aminopeptidase OS=Escherichia coli O157:H7 GN=map PE=3 SV=1	map	VVCHGIPDDAKLLKDGDIVNI	86		no	yes	no	no		no	no	no	no
sp|P0AE20|AMPM_ECO57	Methionine aminopeptidase OS=Escherichia coli O157:H7 GN=map PE=3 SV=1	map	GDTSKMFIVGKPTIMGERLCR	117		no	yes	no	no		no	no	no	no
sp|P0AE20|AMPM_ECO57	Methionine aminopeptidase OS=Escherichia coli O157:H7 GN=map PE=3 SV=1	map	YDSRETNVVLKPGMTFTIEPM	196		no	yes	no	no		no	no	no	no
sp|P0AE20|AMPM_ECO57	Methionine aminopeptidase OS=Escherichia coli O157:H7 GN=map PE=3 SV=1	map	IRTMKDGWTVKTKDRSLSAQY	224		no	yes	yes	yes		yes	no	no	yes
sp|P27245|MARR_ECOLI	Multiple antibiotic resistance protein marR OS=Escherichia coli (strain K12) GN=marR PE=1 SV=2	marR	CAACITPVELKKVLSVDLGAL	61		no	yes	no	no		no	no	no	no
sp|B7UN35|MATP_ECO27	Macrodomain Ter protein OS=Escherichia coli O127:H6 (strain E2348/69 / EPEC) GN=matP PE=3 SV=1	matP	DAENKEKYANKMSSLKQDLQA	135		no	no	yes	no		no	no	no	yes
sp|P0AEY3|MAZG_ECOLI	Nucleoside triphosphate pyrophosphohydrolase OS=Escherichia coli (strain K12) GN=mazG PE=1 SV=1	mazG	TVNLARHLGTKAEIALQKANE	211		yes	yes	no	no		no	no	no	no
sp|A7ZSD0|MDH_ECO24	Malate dehydrogenase OS=Escherichia coli O139:H28 (strain E24377A / ETEC) GN=mdh PE=3 SV=1	mdh	VDLSHIPTAVKIKGFSGEDAT	54		yes	yes	yes	no		yes	yes	no	yes
sp|A7ZSD0|MDH_ECO24	Malate dehydrogenase OS=Escherichia coli O139:H28 (strain E24377A / ETEC) GN=mdh PE=3 SV=1	mdh	LSHIPTAVKIKGFSGEDATPA	56		no	yes	no	no		no	yes	no	no
sp|B7UJW8|MDH_ECO27	Malate dehydrogenase OS=Escherichia coli O127:H6 (strain E2348/69 / EPEC) GN=mdh PE=3 SV=1	mdh	DLFNVNAGIVKNLVQQVAKTC	99		yes	yes	yes	yes		yes	yes	yes	yes
sp|B7UJW8|MDH_ECO27	Malate dehydrogenase OS=Escherichia coli O127:H6 (strain E2348/69 / EPEC) GN=mdh PE=3 SV=1	mdh	IVKNLVQQVAKTCPKACIGII	107		yes	yes	yes	yes		yes	yes	no	no
sp|A7ZSD0|MDH_ECO24	Malate dehydrogenase OS=Escherichia coli O139:H28 (strain E24377A / ETEC) GN=mdh PE=3 SV=1	mdh	LVQQVAKTCPKACIGIITNPV	111		no	yes	no	no		no	yes	no	no
sp|B7UJW8|MDH_ECO27	Malate dehydrogenase OS=Escherichia coli O127:H6 (strain E2348/69 / EPEC) GN=mdh PE=3 SV=1	mdh	TTVAIAAEVLKKAGVYDKNKL	133		yes	yes	no	no		no	yes	no	no
sp|B7UJW8|MDH_ECO27	Malate dehydrogenase OS=Escherichia coli O127:H6 (strain E2348/69 / EPEC) GN=mdh PE=3 SV=1	mdh	EVLKKAGVYDKNKLFGVTTLD	140		yes	yes	yes	yes		yes	yes	yes	yes
sp|B7UJW8|MDH_ECO27	Malate dehydrogenase OS=Escherichia coli O127:H6 (strain E2348/69 / EPEC) GN=mdh PE=3 SV=1	mdh	IRSNTFVAELKGKQPGEVEVP	162		no	yes	no	no		no	yes	no	no
sp|A7ZSD0|MDH_ECO24	Malate dehydrogenase OS=Escherichia coli O139:H28 (strain E24377A / ETEC) GN=mdh PE=3 SV=1	mdh	FTEQEVADLTKRIQNAGTEVV	204		no	yes	no	no		no	yes	no	no
sp|B7UJW8|MDH_ECO27	Malate dehydrogenase OS=Escherichia coli O127:H6 (strain E2348/69 / EPEC) GN=mdh PE=3 SV=1	mdh	RFFSQPLLLGKNGVEERKSIG	272		yes	yes	yes	yes		yes	yes	no	yes
sp|B7UJW8|MDH_ECO27	Malate dehydrogenase OS=Escherichia coli O127:H6 (strain E2348/69 / EPEC) GN=mdh PE=3 SV=1	mdh	LLGKNGVEERKSIGTLSAFEQ	279		yes	yes	yes	no		no	yes	no	no
sp|A7ZSD0|MDH_ECO24	Malate dehydrogenase OS=Escherichia coli O139:H28 (strain E24377A / ETEC) GN=mdh PE=3 SV=1	mdh	NALEGMLDTLKKDIALGEEFV	300		no	yes	no	no		no	yes	no	no
sp|B7UJW8|MDH_ECO27	Malate dehydrogenase OS=Escherichia coli O127:H6 (strain E2348/69 / EPEC) GN=mdh PE=3 SV=1	mdh	ALEGMLDTLKKDIALGEEFVN	301		yes	yes	yes	yes		yes	yes	yes	yes
sp|Q8FIS3|OPGH_ECOL6	Glucans biosynthesis glucosyltransferase H OS=Escherichia coli O6:H1 (strain CFT073 / ATCC 700928 / UPEC) GN=mdoH PE=3 SV=2	mdoH	AMATARHRASKVLEIARDRHV	772		no	yes	no	no		no	no	no	no
sp|P0ABU1|MENB_ECOL6	1,4-Dihydroxy-2-naphthoyl-CoA synthase OS=Escherichia coli O6:H1 (strain CFT073 / ATCC 700928 / UPEC) GN=menB PE=3 SV=1	menB	GVIILTGAGDKAFCSGGDQKV	80		no	yes	no	no		no	no	no	no
sp|P0ABU1|MENB_ECOL6	1,4-Dihydroxy-2-naphthoyl-CoA synthase OS=Escherichia coli O6:H1 (strain CFT073 / ATCC 700928 / UPEC) GN=menB PE=3 SV=1	menB	DKAFCSGGDQKVRGDYGGYKD	89		no	yes	no	no		no	no	no	no
sp|B7MG29|MENC_ECO45	o-succinylbenzoate synthase OS=Escherichia coli O45:K1 (strain S88 / ExPEC) GN=menC PE=3 SV=1	menC	WTPLKGQQFAKYVNPDYRHRI	176		no	yes	no	no		no	no	no	no
sp|A7ZP80|MENC_ECO24	o-succinylbenzoate synthase OS=Escherichia coli O139:H28 (strain E24377A / ETEC) GN=menC PE=3 SV=1	menC	HRIAFLEEPCKTRDDSRAFAR	194		no	yes	no	no		no	no	no	no
sp|P06721|METC_ECOLI	Cystathionine beta-lyase metC OS=Escherichia coli (strain K12) GN=metC PE=1 SV=1	metC	SSLVFDSVEAKKHATRNRANG	42		yes	yes	yes	no		yes	yes	no	no
sp|A7ZNT3|SYM_ECO24	Methionine--tRNA ligase OS=Escherichia coli O139:H28 (strain E24377A / ETEC) GN=metG PE=3 SV=1	metG	QLSELIYSRLKENGFIKNRTI	115		no	yes	no	no		no	no	no	no
sp|A7ZNT3|SYM_ECO24	Methionine--tRNA ligase OS=Escherichia coli O139:H28 (strain E24377A / ETEC) GN=metG PE=3 SV=1	metG	YSRLKENGFIKNRTISQLYDP	121		no	yes	no	no		no	no	no	no
sp|A7ZNT3|SYM_ECO24	Methionine--tRNA ligase OS=Escherichia coli O139:H28 (strain E24377A / ETEC) GN=metG PE=3 SV=1	metG	RTISQLYDPEKGMFLPDRFVK	133		no	yes	no	no		no	no	no	no
sp|A7ZNT3|SYM_ECO24	Methionine--tRNA ligase OS=Escherichia coli O139:H28 (strain E24377A / ETEC) GN=metG PE=3 SV=1	metG	KMSKSRGTFIKASTWLNHFDA	343		yes	yes	no	no		no	no	no	no
sp|A7ZNT3|SYM_ECO24	Methionine--tRNA ligase OS=Escherichia coli O139:H28 (strain E24377A / ETEC) GN=metG PE=3 SV=1	metG	LASRNAGFINKRFDGVLASEL	403		yes	yes	yes	yes		yes	yes	no	no
sp|A7ZNT3|SYM_ECO24	Methionine--tRNA ligase OS=Escherichia coli O139:H28 (strain E24377A / ETEC) GN=metG PE=3 SV=1	metG	GEAWESREFGKAVREIMALAD	440		no	yes	no	no		no	no	no	no
sp|A7ZNT3|SYM_ECO24	Methionine--tRNA ligase OS=Escherichia coli O139:H28 (strain E24377A / ETEC) GN=metG PE=3 SV=1	metG	PLLGHKVNPFKALYNRIDMKQ	529		yes	yes	yes	yes		no	yes	no	no
sp|A7ZNT3|SYM_ECO24	Methionine--tRNA ligase OS=Escherichia coli O139:H28 (strain E24377A / ETEC) GN=metG PE=3 SV=1	metG	ENAEFVEGSDKLLRLTLDLGG	597		yes	yes	yes	no		no	no	no	no
sp|P13009|METH_ECOLI	Methionine synthase OS=Escherichia coli (strain K12) GN=metH PE=1 SV=5	metH	GERTNVTGSAKFKRLIKEEKY	370		no	yes	no	no		no	no	no	no
sp|A7ZUF7|METJ_ECO24	Met repressor OS=Escherichia coli O139:H28 (strain E24377A / ETEC) GN=metJ PE=3 SV=1	metJ	ITVSIPLKVLKILTDERTRRQ	35		no	yes	no	no		no	no	no	no
sp|B7UHY9|METK_ECO27	S-adenosylmethionine synthase OS=Escherichia coli O127:H6 (strain E2348/69 / EPEC) GN=metK PE=3 SV=1	metK	VLDAILEQDPKARVACETYVK	37		no	yes	no	no		no	no	no	no
sp|A7ZR64|METK_ECO24	S-adenosylmethionine synthase OS=Escherichia coli O139:H28 (strain E24377A / ETEC) GN=metK PE=3 SV=1	metK	PMGDCGLTGRKIIVDTYGGMA	246		no	yes	no	no		no	no	no	no
sp|B7UHY9|METK_ECO27	S-adenosylmethionine synthase OS=Escherichia coli O127:H6 (strain E2348/69 / EPEC) GN=metK PE=3 SV=1	metK	REHFPWEKTDKAQLLRDAAGL	373		no	yes	no	no		no	no	no	no
sp|P00562|AK2H_ECOLI	Bifunctional aspartokinase/homoserine dehydrogenase 2 OS=Escherichia coli (strain K12) GN=metL PE=1 SV=3	metL	LAHKEIDQILKRAQVRPLAVG	342		no	yes	no	no		no	no	no	no
sp|P30958|MFD_ECOLI	Transcription-repair-coupling factor OS=Escherichia coli (strain K12) GN=mfd PE=1 SV=2	mfd	GGAEENAPLHKLGGDAWSRAR	544		no	yes	yes	no		no	no	no	no
sp|P30958|MFD_ECOLI	Transcription-repair-coupling factor OS=Escherichia coli (strain K12) GN=mfd PE=1 SV=2	mfd	HYRLDGPTRLKFIQDLSERKT	1120		no	yes	no	no		no	no	no	no
sp|P0ABB9|ATMA_ECO57	Magnesium-transporting ATPase, P-type 1 OS=Escherichia coli O157:H7 GN=mgtA PE=3 SV=1	mgtA	MFKEIFTRLIRHL	3		no	no	yes	no		no	no	no	no
sp|P0ABB8|ATMA_ECOLI	Magnesium-transporting ATPase, P-type 1 OS=Escherichia coli (strain K12) GN=mgtA PE=1 SV=1	mgtA	MAVMPEEELWKTFDTHPEGLN	55		no	yes	no	no		no	no	no	no
sp|P0ABB8|ATMA_ECOLI	Magnesium-transporting ATPase, P-type 1 OS=Escherichia coli (strain K12) GN=mgtA PE=1 SV=1	mgtA	ARSTKAADALKAMVSNTATVL	150		no	yes	no	no		no	no	no	no
sp|P0ABB8|ATMA_ECOLI	Magnesium-transporting ATPase, P-type 1 OS=Escherichia coli (strain K12) GN=mgtA PE=1 SV=1	mgtA	TDKTGTLTQDKIVLENHTDIS	382		no	yes	no	no		yes	no	no	no
sp|P0ABB9|ATMA_ECO57	Magnesium-transporting ATPase, P-type 1 OS=Escherichia coli O157:H7 GN=mgtA PE=3 SV=1	mgtA	VLENHTDISGKTSERVLHSAW	394		no	yes	yes	yes		no	no	no	no
sp|P0ABB8|ATMA_ECOLI	Magnesium-transporting ATPase, P-type 1 OS=Escherichia coli (strain K12) GN=mgtA PE=1 SV=1	mgtA	PPKETTAPALKALKASGITVK	556		yes	yes	no	no		no	no	no	no
sp|P0ABB8|ATMA_ECOLI	Magnesium-transporting ATPase, P-type 1 OS=Escherichia coli (strain K12) GN=mgtA PE=1 SV=1	mgtA	ETTAPALKALKASGITVKILT	559		yes	yes	yes	yes		yes	no	no	no
sp|B7MFS7|MIAB_ECO45	(Dimethylallyl)adenosine tRNA methylthiotransferase MiaB OS=Escherichia coli O45:K1 (strain S88 / ExPEC) GN=miaB PE=3 SV=1	miaB	TCSIREKAQEKVFHQLGRWKL	58		yes	yes	yes	no		no	no	no	yes
sp|A7ZJ54|MIAB_ECO24	(Dimethylallyl)adenosine tRNA methylthiotransferase MiaB OS=Escherichia coli O139:H28 (strain E24377A / ETEC) GN=miaB PE=3 SV=1	miaB	MGRTHTALEYKAIIRKLRAAR	287		no	yes	no	no		no	no	no	no
sp|B7MFS7|MIAB_ECO45	(Dimethylallyl)adenosine tRNA methylthiotransferase MiaB OS=Escherichia coli O45:K1 (strain S88 / ExPEC) GN=miaB PE=3 SV=1	miaB	QRILVEGTSRKSIMELSGRTE	395		no	no	yes	no		no	no	no	no
sp|A7ZKU7|MINC_ECO24	Probable septum site-determining protein MinC OS=Escherichia coli O139:H28 (strain E24377A / ETEC) GN=minC PE=3 SV=1	minC	PKVIHQALEDKIAQAPAFLKH	35		no	yes	no	no		no	no	no	no
sp|P0AEZ5|MIND_ECO57	Septum site-determining protein MinD OS=Escherichia coli O157:H7 GN=minD PE=3 SV=2	minD	YILPASQTRDKDALTREGVAK	94		no	yes	no	no		no	no	no	no
sp|P0AEZ4|MIND_ECOL6	Septum site-determining protein MinD OS=Escherichia coli O6:H1 (strain CFT073 / ATCC 700928 / UPEC) GN=minD PE=3 SV=2	minD	KDALTREGVAKVLDDLKAMDF	104		yes	yes	yes	no		yes	no	no	no
sp|P0AEZ5|MIND_ECO57	Septum site-determining protein MinD OS=Escherichia coli O157:H7 GN=minD PE=3 SV=2	minD	MEDVLEILRIKLVGVIPEDQS	206		no	yes	no	no		no	no	no	no
sp|P0AEZ5|MIND_ECO57	Septum site-determining protein MinD OS=Escherichia coli O157:H7 GN=minD PE=3 SV=2	minD	ERPFRFIEEEKKGFLKRLFGG	260		no	no	yes	no		no	no	no	no
sp|B7UQ59|MINE_ECO27	Cell division topological specificity factor OS=Escherichia coli O127:H6 (strain E2348/69 / EPEC) GN=minE PE=3 SV=1	minE	AEPHYLPQLRKDILEVICKYV	44		yes	yes	yes	no		yes	yes	no	yes
sp|A7ZKS3|MNMA_ECO24	tRNA-specific 2-thiouridylase MnmA OS=Escherichia coli O139:H28 (strain E24377A / ETEC) GN=mnmA PE=3 SV=1	mnmA	RTPNPDILCNKEIKFKAFLEF	104		no	yes	no	no		no	no	no	no
sp|A7ZKS3|MNMA_ECO24	tRNA-specific 2-thiouridylase MnmA OS=Escherichia coli O139:H28 (strain E24377A / ETEC) GN=mnmA PE=3 SV=1	mnmA	SRLLRGLDSNKDQSYFLYTLS	149		yes	yes	yes	yes		no	yes	no	no
sp|A7ZKS3|MNMA_ECO24	tRNA-specific 2-thiouridylase MnmA OS=Escherichia coli O139:H28 (strain E24377A / ETEC) GN=mnmA PE=3 SV=1	mnmA	QSLFPVGELEKPQVRKIAEDL	175		yes	yes	yes	yes		no	yes	no	no
sp|A7ZJJ2|MOAC_ECO24	Molybdenum cofactor biosynthesis protein C OS=Escherichia coli O139:H28 (strain E24377A / ETEC) GN=moaC PE=3 SV=1	moaC	GEAHMVDVSAKAETVREARAE	21		no	no	yes	no		no	no	no	no
sp|A7ZJJ2|MOAC_ECO24	Molybdenum cofactor biosynthesis protein C OS=Escherichia coli O139:H28 (strain E24377A / ETEC) GN=moaC PE=3 SV=1	moaC	LAMIIDGRHHKGDVFATARIA	51		no	yes	no	no		no	yes	no	no
sp|B7ULY0|MOAC_ECO27	Molybdenum cofactor biosynthesis protein C OS=Escherichia coli O127:H6 (strain E2348/69 / EPEC) GN=moaC PE=3 SV=1	moaC	TIYDMCKAVQKDMVIGPVRLL	135		yes	yes	yes	yes		yes	yes	no	no
sp|P12281|MOEA_ECOLI	Molybdopterin molybdenumtransferase OS=Escherichia coli (strain K12) GN=moeA PE=1 SV=1	moeA	ASGQPLPVAGKSFAGQPYHGE	79		no	yes	no	no		no	no	no	no
sp|P12281|MOEA_ECOLI	Molybdopterin molybdenumtransferase OS=Escherichia coli (strain K12) GN=moeA PE=1 SV=1	moeA	GEIAFWKLAIKPGKPFAFGKL	279		yes	yes	yes	yes		yes	yes	yes	yes
sp|P12281|MOEA_ECOLI	Molybdopterin molybdenumtransferase OS=Escherichia coli (strain K12) GN=moeA PE=1 SV=1	moeA	AFWKLAIKPGKPFAFGKLSNS	282		yes	yes	yes	yes		yes	yes	yes	yes
sp|P37773|MPL_ECOLI	UDP-N-acetylmuramate:L-alanyl-gamma-D-glutamyl-meso-diaminopimelate ligase OS=Escherichia coli (strain K12) GN=mpl PE=1 SV=3	mpl	YDCAFFDKRSKFVHYCPRTLI	172		no	yes	no	no		no	no	no	no
sp|P0ACS1|MPRA_ECO57	Transcriptional repressor mprA OS=Escherichia coli O157:H7 GN=mprA PE=3 SV=1	mprA	NATRIADELEKRGWIERRESD	97		yes	yes	yes	no		no	yes	no	no
sp|P0AF09|MRP_ECOL6	Protein mrp OS=Escherichia coli O6:H1 (strain CFT073 / ATCC 700928 / UPEC) GN=mrp PE=3 SV=1	mrp	TLANFQHPTLKHNLTTLKALH	30		yes	yes	no	yes		no	yes	no	no
sp|P0AF08|MRP_ECOLI	Protein mrp OS=Escherichia coli (strain K12) GN=mrp PE=3 SV=1	mrp	SAELLRITGAKAIDWKLSHNI	81		no	yes	no	yes		no	no	no	no
sp|P0AF09|MRP_ECOL6	Protein mrp OS=Escherichia coli O6:H1 (strain CFT073 / ATCC 700928 / UPEC) GN=mrp PE=3 SV=1	mrp	GTGGAEKLAEKYHTQLLGQMP	304		no	yes	no	no		no	no	no	no
sp|Q0TJD9|MSBA_ECOL5	Lipid A export ATP-binding/permease protein MsbA OS=Escherichia coli O6:K15:H31 (strain 536 / UPEC) GN=msbA PE=3 SV=1	msbA	GQEVETKRFDKVSNRMRLQGM	232		no	yes	no	no		no	no	no	no
sp|B7USF8|MSRB_ECO27	Peptide methionine sulfoxide reductase MsrB OS=Escherichia coli O127:H6 (strain E2348/69 / EPEC) GN=msrB PE=3 SV=1	msrB	PVSEESIRYIKDLSHGMQRIE	82		yes	yes	yes	yes		no	yes	yes	yes
sp|P76270|MSRC_ECOLI	Free methionine-R-sulfoxide reductase OS=Escherichia coli (strain K12) GN=msrC PE=1 SV=2	msrC	LEKVLATTDYKKFFASVAG	157		no	yes	yes	no		no	yes	no	no
sp|B7ULF5|MTLD_ECO27	Mannitol-1-phosphate 5-dehydrogenase OS=Escherichia coli O127:H6 (strain E2348/69 / EPEC) GN=mtlD PE=3 SV=1	mtlD	QTIRDAILDEKIRAVVKGAME	243		no	yes	no	no		no	yes	no	no
sp|B7ULF5|MTLD_ECO27	Mannitol-1-phosphate 5-dehydrogenase OS=Escherichia coli O127:H6 (strain E2348/69 / EPEC) GN=mtlD PE=3 SV=1	mtlD	AMEESGAVLIKRYGFDADKHA	261		no	yes	no	no		no	no	no	no
sp|B7ULF5|MTLD_ECO27	Mannitol-1-phosphate 5-dehydrogenase OS=Escherichia coli O127:H6 (strain E2348/69 / EPEC) GN=mtlD PE=3 SV=1	mtlD	LIKRYGFDADKHAAYIQKILG	269		yes	yes	yes	yes		yes	yes	no	no
sp|B7ULF5|MTLD_ECO27	Mannitol-1-phosphate 5-dehydrogenase OS=Escherichia coli O127:H6 (strain E2348/69 / EPEC) GN=mtlD PE=3 SV=1	mtlD	ILGRFENPYLKDDVERVGRQP	287		no	yes	no	no		no	no	no	no
sp|A7ZHQ1|MTNN_ECO24	5'-methylthioadenosine/S-adenosylhomocysteine nucleosidase OS=Escherichia coli O139:H28 (strain E24377A / ETEC) GN=mtnN PE=3 SV=1	mtnN	GCPAGFKADDKLIAAAEACIA	124		no	yes	no	no		no	no	no	no
sp|A7ZRV0|MUG_ECO24	G/U mismatch-specific DNA glycosylase OS=Escherichia coli O139:H28 (strain E24377A / ETEC) GN=mug PE=3 SV=1	mug	HLLDYRCGVTKLVDRPTVQAN	68		no	yes	no	no		no	yes	no	no
sp|A7ZRV0|MUG_ECO24	G/U mismatch-specific DNA glycosylase OS=Escherichia coli O139:H28 (strain E24377A / ETEC) GN=mug PE=3 SV=1	mug	RPTVQANEVSKQELHAGGRKL	82		no	no	yes	no		no	no	no	no
sp|B7MB04|MUG_ECO45	G/U mismatch-specific DNA glycosylase OS=Escherichia coli O45:K1 (strain S88 / ExPEC) GN=mug PE=3 SV=1	mug	YQPQALAILGKQAYEQGFSQR	109		no	yes	no	no		no	no	no	no
sp|A7ZRV0|MUG_ECO24	G/U mismatch-specific DNA glycosylase OS=Escherichia coli O139:H28 (strain E24377A / ETEC) GN=mug PE=3 SV=1	mug	PSGLSRVSLEKLVEAYRELDQ	151		no	yes	no	no		yes	yes	no	no
sp|B7UJS9|MURA_ECO27	UDP-N-acetylglucosamine 1-carboxyvinyltransferase OS=Escherichia coli O127:H6 (strain E2348/69 / EPEC) GN=murA PE=3 SV=1	murA	MDKFRVQGPTKLQGEVTISGA	11		no	yes	no	no		no	no	no	no
sp|A7ZS86|MURA_ECO24	UDP-N-acetylglucosamine 1-carboxyvinyltransferase OS=Escherichia coli O139:H28 (strain E24377A / ETEC) GN=murA PE=3 SV=1	murA	EEPVEIQNVPKLKDVDTSMKL	46		no	yes	no	no		no	no	no	no
sp|A7ZS86|MURA_ECO24	UDP-N-acetylglucosamine 1-carboxyvinyltransferase OS=Escherichia coli O139:H28 (strain E24377A / ETEC) GN=murA PE=3 SV=1	murA	PVEIQNVPKLKDVDTSMKLLS	48		no	yes	no	no		no	no	no	no
sp|B7UJS9|MURA_ECO27	UDP-N-acetylglucosamine 1-carboxyvinyltransferase OS=Escherichia coli O127:H6 (strain E2348/69 / EPEC) GN=murA PE=3 SV=1	murA	PKLKDVDTSMKLLSQLGAKVE	55		no	yes	no	no		no	no	no	no
sp|B7UJS9|MURA_ECO27	UDP-N-acetylglucosamine 1-carboxyvinyltransferase OS=Escherichia coli O127:H6 (strain E2348/69 / EPEC) GN=murA PE=3 SV=1	murA	NVFCAPYDLVKTMRASIWALG	88		no	yes	yes	no		no	no	no	no
sp|B7UJS9|MURA_ECO27	UDP-N-acetylglucosamine 1-carboxyvinyltransferase OS=Escherichia coli O127:H6 (strain E2348/69 / EPEC) GN=murA PE=3 SV=1	murA	QPDTLDAVLAKLRDAGADIEV	265		yes	yes	no	no		no	no	no	no
sp|Q8FB88|MURB_ECOL6	UDP-N-acetylenolpyruvoylglucosamine reductase OS=Escherichia coli O6:H1 (strain CFT073 / ATCC 700928 / UPEC) GN=murB PE=3 SV=1	murB	FDAVCHMRTTKLPDPKVNGNA	217		yes	yes	yes	yes		yes	no	no	no
sp|Q0TLQ1|MURD_ECOL5	UDP-N-acetylmuramoylalanine--D-glutamate ligase OS=Escherichia coli O6:K15:H31 (strain 536 / UPEC) GN=murD PE=3 SV=1	murD	SPACASLDQFKNFEQRGNEFA	421		no	yes	no	no		no	no	no	no
sp|B7UHE9|MUTS_ECO27	DNA mismatch repair protein MutS OS=Escherichia coli O127:H6 (strain E2348/69 / EPEC) GN=mutS PE=3 SV=1	mutS	IIPELKEYEDKVLTSKGKALA	512		no	yes	no	no		no	no	no	no
sp|B7UHE9|MUTS_ECO27	DNA mismatch repair protein MutS OS=Escherichia coli O127:H6 (strain E2348/69 / EPEC) GN=mutS PE=3 SV=1	mutS	LNYTCPTFIDKPGIRITEGRH	575		no	yes	no	no		no	no	no	no
sp|P30011|NADC_ECOLI	Nicotinate-nucleotide pyrophosphorylase [carboxylating] OS=Escherichia coli (strain K12) GN=nadC PE=1 SV=7	nadC	VDFISVGALTKHVQALDLSMR	285		no	yes	no	no		no	no	no	no
sp|A7ZMK7|NADE_ECO24	NH(3)-dependent NAD(+) synthetase OS=Escherichia coli O139:H28 (strain E24377A / ETEC) GN=nadE PE=3 SV=1	nadE	VARTIENWYLKTEHKRRPPIT	257		no	yes	no	no		no	no	no	no
sp|B7UKV0|NAGB_ECO27	Glucosamine-6-phosphate deaminase OS=Escherichia coli O127:H6 (strain E2348/69 / EPEC) GN=nagB PE=3 SV=1	nagB	IPLTTAEQVGKWAARHIVNRI	14		no	yes	no	no		no	no	no	no
sp|P0AF22|NAGC_ECO57	N-acetylglucosamine repressor OS=Escherichia coli O157:H7 GN=nagC PE=3 SV=1	nagC	SRVPLDDCTIKTICKAANKGD	298		no	yes	no	no		no	no	no	no
sp|P0AF25|NAGD_ECO57	Ribonucleotide monophosphatase NagD OS=Escherichia coli O157:H7 GN=nagD PE=3 SV=1	nagD	ACGALCAGIEKISGRKPFYVG	165		yes	yes	yes	no		no	no	no	no
sp|P0AF25|NAGD_ECO57	Ribonucleotide monophosphatase NagD OS=Escherichia coli O157:H7 GN=nagD PE=3 SV=1	nagD	CAGIEKISGRKPFYVGKPSPW	170		no	yes	no	no		no	no	no	no
sp|B7UPC3|NAGZ_ECO27	Beta-hexosaminidase OS=Escherichia coli O127:H6 (strain E2348/69 / EPEC) GN=nagZ PE=3 SV=1	nagZ	GERSYHADPQKALAIASRFID	141		yes	yes	no	no		yes	no	no	no
sp|P09152|NARG_ECOLI	Respiratory nitrate reductase 1 alpha chain OS=Escherichia coli (strain K12) GN=narG PE=1 SV=4	narG	AGMNPVDYTVKSLKEGSIRFA	686		no	yes	no	no		no	no	no	no
sp|P09152|NARG_ECOLI	Respiratory nitrate reductase 1 alpha chain OS=Escherichia coli (strain K12) GN=narG PE=1 SV=4	narG	RFTSIGPLMEKIGNGGKGIAW	909		no	yes	no	no		no	no	no	no
sp|P11349|NARH_ECOLI	Respiratory nitrate reductase 1 beta chain OS=Escherichia coli (strain K12) GN=narH PE=1 SV=3	narH	WEDDLGGEFDKLAKDKNFDNI	154		no	yes	no	no		no	no	no	no
sp|P11349|NARH_ECOLI	Respiratory nitrate reductase 1 beta chain OS=Escherichia coli (strain K12) GN=narH PE=1 SV=3	narH	IERAASTENEKDLYQRQLDVF	290		no	yes	no	no		no	no	no	no
sp|P11349|NARH_ECOLI	Respiratory nitrate reductase 1 beta chain OS=Escherichia coli (strain K12) GN=narH PE=1 SV=3	narH	NDPKVIEQAIKDGIPLSVIEA	314		no	yes	no	no		no	no	no	no
sp|P11349|NARH_ECOLI	Respiratory nitrate reductase 1 beta chain OS=Escherichia coli (strain K12) GN=narH PE=1 SV=3	narH	LANLLTAGDTKPVLRALKRML	400		no	yes	no	no		no	no	no	no
sp|P0AF30|NARL_ECO57	Nitrate/nitrite response regulator protein NarL OS=Escherichia coli O157:H7 GN=narL PE=3 SV=1	narL	LKRGADGYLLKDMEPEDLLKA	109		no	yes	no	yes		no	no	no	no
sp|P0AF30|NARL_ECO57	Nitrate/nitrite response regulator protein NarL OS=Escherichia coli O157:H7 GN=narL PE=3 SV=1	narL	QLTPRERDILKLIAQGLPNKM	165		no	yes	no	no		yes	yes	no	no
sp|P00393|DHNA_ECOLI	NADH dehydrogenase OS=Escherichia coli (strain K12) GN=ndh PE=1 SV=2	ndh	GHKLGRKKKAKITLVDRNHSH	35		no	yes	no	no		no	yes	no	no
sp|A7ZPW1|NDK_ECO24	Nucleoside diphosphate kinase OS=Escherichia coli O139:H28 (strain E24377A / ETEC) GN=ndk PE=3 SV=1	ndk	MAIERTFSIIKPNAVAKNVIG	11		yes	yes	no	yes		yes	yes	no	no
sp|A7ZPW1|NDK_ECO24	Nucleoside diphosphate kinase OS=Escherichia coli O139:H28 (strain E24377A / ETEC) GN=ndk PE=3 SV=1	ndk	IFARFEAAGFKIVGTKMLHLT	33		no	yes	no	no		no	yes	no	no
sp|P77258|NEMA_ECOLI	N-ethylmaleimide reductase OS=Escherichia coli (strain K12) GN=nemA PE=1 SV=1	nemA	MSSEKLYSPLKVGAI	5		no	yes	no	no		yes	no	no	no
sp|P38489|NFNB_ECOLI	Oxygen-insensitive NAD(P)H nitroreductase OS=Escherichia coli (strain K12) GN=nfnB PE=1 SV=1	nfnB	MDIISVALKRHSTKAFDAS	9		no	yes	no	no		no	no	no	no
sp|P38489|NFNB_ECOLI	Oxygen-insensitive NAD(P)H nitroreductase OS=Escherichia coli (strain K12) GN=nfnB PE=1 SV=1	nfnB	GRKFFADMHRKDLHDDAEWMA	130		no	yes	no	no		no	no	no	no
sp|P0A6C2|END4_ECO57	Endonuclease 4 OS=Escherichia coli O157:H7 GN=nfo PE=3 SV=1	nfo	FADFARTVGFKYLRGMHLNDA	210		no	yes	no	no		no	no	no	no
sp|A7ZSU3|NFUA_ECO24	Fe/S biogenesis protein NfuA OS=Escherichia coli O139:H28 (strain E24377A / ETEC) GN=nfuA PE=3 SV=1	nfuA	ISDAAQAHFAKLLANQEEGTQ	14		yes	yes	yes	no		yes	no	no	no
sp|P0ACD6|NIFU_ECO57	NifU-like protein OS=Escherichia coli O157:H7 GN=nifU PE=1 SV=1	nifU	MAYSEKVIDHYENPRN	6		no	no	yes	no		no	no	no	no
sp|P08201|NIRB_ECOLI	Nitrite reductase [NAD(P)H] large subunit OS=Escherichia coli (strain K12) GN=nirB PE=3 SV=4	nirB	VFSTGIRPRDKLATQCGLDVA	248		yes	yes	yes	yes		no	no	no	no
sp|P00452|RIR1_ECOLI	Ribonucleoside-diphosphate reductase 1 subunit alpha OS=Escherichia coli (strain K12) GN=nrdA PE=1 SV=2	nrdA	DGSTERINLDKIHRVLDWAAE	21		no	yes	no	no		no	no	no	no
sp|P00452|RIR1_ECOLI	Ribonucleoside-diphosphate reductase 1 subunit alpha OS=Escherichia coli (strain K12) GN=nrdA PE=1 SV=2	nrdA	SYAAVKQLEGKYLVQNRVTGE	154		no	yes	no	no		no	no	no	no
sp|P00452|RIR1_ECOLI	Ribonucleoside-diphosphate reductase 1 subunit alpha OS=Escherichia coli (strain K12) GN=nrdA PE=1 SV=2	nrdA	AFHTGCIPFYKHFQTAVKSCS	283		no	yes	no	no		no	no	no	no
sp|P00452|RIR1_ECOLI	Ribonucleoside-diphosphate reductase 1 subunit alpha OS=Escherichia coli (strain K12) GN=nrdA PE=1 SV=2	nrdA	DQEEFERLYTKYEKDDSIRKQ	381		yes	yes	no	no		no	yes	no	no
sp|P00452|RIR1_ECOLI	Ribonucleoside-diphosphate reductase 1 subunit alpha OS=Escherichia coli (strain K12) GN=nrdA PE=1 SV=2	nrdA	EFERLYTKYEKDDSIRKQRVK	384		yes	yes	no	no		yes	no	no	no
sp|P00452|RIR1_ECOLI	Ribonucleoside-diphosphate reductase 1 subunit alpha OS=Escherichia coli (strain K12) GN=nrdA PE=1 SV=2	nrdA	YLLKASNELAKEQGACPWFNE	560		no	yes	no	no		no	no	no	no
sp|P00452|RIR1_ECOLI	Ribonucleoside-diphosphate reductase 1 subunit alpha OS=Escherichia coli (strain K12) GN=nrdA PE=1 SV=2	nrdA	PRGYVSIKASKDGILRQVVPD	648		yes	yes	no	no		yes	yes	yes	yes
sp|P00452|RIR1_ECOLI	Ribonucleoside-diphosphate reductase 1 subunit alpha OS=Escherichia coli (strain K12) GN=nrdA PE=1 SV=2	nrdA	QLLKDLLTAYKFGVKTLYYQN	723		no	yes	no	no		no	no	no	no
sp|P28903|NRDD_ECOLI	Anaerobic ribonucleoside-triphosphate reductase OS=Escherichia coli (strain K12) GN=nrdD PE=1 SV=2	nrdD	MKRDGCKVPFKSERIKEAILR	16		no	yes	yes	no		no	no	no	no
sp|P28903|NRDD_ECOLI	Anaerobic ribonucleoside-triphosphate reductase OS=Escherichia coli (strain K12) GN=nrdD PE=1 SV=2	nrdD	QRDLLAGIVAKHYARQHLLPR	138		no	yes	no	no		no	yes	no	no
sp|A7ZIG6|NRDR_ECO24	Transcriptional repressor NrdR OS=Escherichia coli O139:H28 (strain E24377A / ETEC) GN=nrdR PE=3 SV=1	nrdR	MIGNLVMEQLKKLDKVAYIRF	117		no	yes	no	no		no	no	no	no
sp|P0AB83|END3_ECOLI	Endonuclease III OS=Escherichia coli (strain K12) GN=nth PE=1 SV=1	nth	PGKNVEQVEEKLLKVVPAEFK	162		no	yes	no	no		no	yes	no	no
sp|P77788|NUDG_ECOLI	CTP pyrophosphohydrolase OS=Escherichia coli (strain K12) GN=nudG PE=1 SV=1	nudG	QAGLWEFAGGKVEPDESQRQA	38		no	yes	no	no		no	yes	no	no
sp|A7ZKS4|NUDJ_ECO24	Phosphatase nudJ OS=Escherichia coli O139:H28 (strain E24377A / ETEC) GN=nudJ PE=3 SV=1	nudJ	MFKPHVTVACVVH	3		no	yes	no	yes		no	yes	no	no
sp|A7ZPR0|NUDK_ECO24	GDP-mannose pyrophosphatase NudK OS=Escherichia coli O139:H28 (strain E24377A / ETEC) GN=nudK PE=3 SV=1	nudK	MTQQITLIKDKILSDNYFT	9		yes	yes	yes	yes		no	yes	no	no
sp|A7ZPR0|NUDK_ECO24	GDP-mannose pyrophosphatase NudK OS=Escherichia coli O139:H28 (strain E24377A / ETEC) GN=nudK PE=3 SV=1	nudK	MTQQITLIKDKILSDNYFTLH	11		no	yes	no	no		no	no	no	no
sp|A7ZPA0|NUOCD_ECO24	NADH-quinone oxidoreductase subunit C/D OS=Escherichia coli O139:H28 (strain E24377A / ETEC) GN=nuoC PE=3 SV=1	nuoC	TRTGVPVVWIKREQLLEVGDF	53		no	yes	no	no		no	no	no	no
sp|A7ZPA0|NUOCD_ECO24	NADH-quinone oxidoreductase subunit C/D OS=Escherichia coli O139:H28 (strain E24377A / ETEC) GN=nuoC PE=3 SV=1	nuoC	ATEFSPFELTKAKQDLEMEAL	187		no	yes	no	no		no	no	no	no
sp|B7UFU4|NUOCD_ECO27	NADH-quinone oxidoreductase subunit C/D OS=Escherichia coli O127:H6 (strain E2348/69 / EPEC) GN=nuoC PE=3 SV=1	nuoC	EKAALQNTILKGRSQGVAAYG	405		no	yes	no	no		no	no	no	no
sp|A7ZPA0|NUOCD_ECO24	NADH-quinone oxidoreductase subunit C/D OS=Escherichia coli O139:H28 (strain E24377A / ETEC) GN=nuoC PE=3 SV=1	nuoC	RSQGVAAYGAKEALEWGTTGA	417		no	yes	no	no		no	no	no	no
sp|P0AFD2|NUOE_ECOL6	NADH-quinone oxidoreductase subunit E OS=Escherichia coli O6:H1 (strain CFT073 / ATCC 700928 / UPEC) GN=nuoE PE=3 SV=1	nuoE	GYQGIQAALEKKLNIKPGQTT	111		no	yes	no	no		no	yes	no	no
sp|P0AFD1|NUOE_ECOLI	NADH-quinone oxidoreductase subunit E OS=Escherichia coli (strain K12) GN=nuoE PE=1 SV=1	nuoE	YQGIQAALEKKLNIKPGQTTF	112		no	no	no	no		no	yes	no	no
sp|P31979|NUOF_ECOLI	NADH-quinone oxidoreductase subunit F OS=Escherichia coli (strain K12) GN=nuoF PE=1 SV=3	nuoF	HPLTWRLRDDKQPVWLDEYRS	21		no	yes	no	no		no	no	no	no
sp|P31979|NUOF_ECOLI	NADH-quinone oxidoreductase subunit F OS=Escherichia coli (strain K12) GN=nuoF PE=1 SV=3	nuoF	LSPDEIVNQVKDAGLKGRGGA	55		yes	yes	no	yes		no	no	no	no
sp|Q8FFJ9|NUOG_ECOL6	NADH-quinone oxidoreductase subunit G OS=Escherichia coli O6:H1 (strain CFT073 / ATCC 700928 / UPEC) GN=nuoG PE=3 SV=3	nuoG	GRFGYGYVNLKDRPRQPVQRR	276		yes	yes	yes	yes		no	yes	no	no
sp|P0AFD8|NUOI_ECO57	NADH-quinone oxidoreductase subunit I OS=Escherichia coli O157:H7 GN=nuoI PE=3 SV=1	nuoI	KDKGEAENEAKPIDVKSLLP	171		yes	yes	yes	yes		yes	yes	no	no
sp|P0AFF8|NUSA_ECO57	Transcription elongation protein NusA OS=Escherichia coli O157:H7 GN=nusA PE=3 SV=1	nusA	VSNEKALPREKIFEALESALA	22		no	yes	no	no		no	no	no	no
sp|A7ZIG9|NUSB_ECO24	N utilization substance protein B homolog OS=Escherichia coli O139:H28 (strain E24377A / ETEC) GN=nusB PE=3 SV=1	nusB	TNTAYLDGLMKPYLSRLLEEL	67		no	yes	no	no		no	yes	no	no
sp|A7ZIG9|NUSB_ECO24	N utilization substance protein B homolog OS=Escherichia coli O139:H28 (strain E24377A / ETEC) GN=nusB PE=3 SV=1	nusB	RLLEELGQVEKAVLRIALYEL	82		no	yes	no	no		no	yes	no	no
sp|B7UJN9|NUSB_ECO27	N utilization substance protein B homolog OS=Escherichia coli O127:H6 (strain E2348/69 / EPEC) GN=nusB PE=3 SV=1	nusB	VLRIALYELSKRSDVPYKVAI	94		yes	yes	yes	yes		no	no	no	no
sp|A7ZIG9|NUSB_ECO24	N utilization substance protein B homolog OS=Escherichia coli O139:H28 (strain E24377A / ETEC) GN=nusB PE=3 SV=1	nusB	ELSKRSDVPYKVAINEAIELA	101		no	yes	no	no		no	yes	no	no
sp|A7ZIG9|NUSB_ECO24	N utilization substance protein B homolog OS=Escherichia coli O139:H28 (strain E24377A / ETEC) GN=nusB PE=3 SV=1	nusB	VAINEAIELAKSFGAEDSHKF	112		no	yes	no	no		no	no	no	no
sp|B7UJN9|NUSB_ECO27	N utilization substance protein B homolog OS=Escherichia coli O127:H6 (strain E2348/69 / EPEC) GN=nusB PE=3 SV=1	nusB	AKSFGAEDSHKFVNGVLDKAA	121		yes	yes	yes	yes		yes	yes	no	no
sp|P0AA01|NUSG_ECOL6	Transcription antitermination protein NusG OS=Escherichia coli O6:H1 (strain CFT073 / ATCC 700928 / UPEC) GN=nusG PE=3 SV=2	nusG	TSDRPAPISDKEVDAIMNRLQ	106		yes	yes	yes	yes		yes	yes	no	no
sp|P0AA01|NUSG_ECOL6	Transcription antitermination protein NusG OS=Escherichia coli O6:H1 (strain CFT073 / ATCC 700928 / UPEC) GN=nusG PE=3 SV=2	nusG	IMNRLQQVGDKPRPKTLFEPG	121		yes	yes	yes	yes		yes	yes	no	yes
sp|P0AA01|NUSG_ECOL6	Transcription antitermination protein NusG OS=Escherichia coli O6:H1 (strain CFT073 / ATCC 700928 / UPEC) GN=nusG PE=3 SV=2	nusG	LQQVGDKPRPKTLFEPGEMVR	125		no	no	yes	no		no	no	no	yes
sp|P0AFG1|NUSG_ECO57	Transcription antitermination protein NusG OS=Escherichia coli O157:H7 GN=nusG PE=3 SV=2	nusG	NGVVEEVDYEKSRLKVSVSIF	155		no	yes	no	no		no	no	no	no
sp|B7UJ76|OBG_ECO27	GTPase obg OS=Escherichia coli O127:H6 (strain E2348/69 / EPEC) GN=obg PE=3 SV=1	obg	GTGETMGDMTKHGQRLLVAKG	110		no	yes	no	no		no	no	no	no
sp|B7MBV2|OBG_ECO45	GTPase obg OS=Escherichia coli O45:K1 (strain S88 / ExPEC) GN=obg PE=3 SV=1	obg	LVFNKIDLLDKVEAEEKAKAI	290		no	yes	no	no		no	no	no	no
sp|P0A911|OMPA_ECO57	Outer membrane protein A OS=Escherichia coli O157:H7 GN=ompA PE=3 SV=1	ompA	YLISKGIPADKISARGMGESN	294		yes	no	no	no		no	no	no	no
sp|P0AA17|OMPR_ECOL6	Transcriptional regulatory protein OmpR OS=Escherichia coli O6:H1 (strain CFT073 / ATCC 700928 / UPEC) GN=ompR PE=3 SV=1	ompR	SHPREPLSRDKLMNLARGREY	184		yes	yes	yes	yes		yes	yes	yes	yes
sp|P0A919|OMPX_ECO57	Outer membrane protein X OS=Escherichia coli O157:H7 GN=ompX PE=3 SV=1	ompX	QMNKMGGFNLKYRYEEDNSPL	50		yes	no	no	no		no	no	no	no
sp|P23843|OPPA_ECOLI	Periplasmic oligopeptide-binding protein OS=Escherichia coli (strain K12) GN=oppA PE=1 SV=2	oppA	TSPVPKAAIEKFGEKWTQPGN	200		no	yes	no	no		no	no	no	no
sp|P76027|OPPD_ECOLI	Oligopeptide transport ATP-binding protein OppD OS=Escherichia coli (strain K12) GN=oppD PE=3 SV=2	oppD	ILNLPEHELNKLRAEQISMIF	100		no	yes	no	no		no	no	no	no
sp|P77737|OPPF_ECOLI	Oligopeptide transport ATP-binding protein OppF OS=Escherichia coli (strain K12) GN=oppF PE=3 SV=1	oppF	MSRQEVRERVKAMMLKVGLLP	145		no	yes	no	no		no	no	no	no
sp|Q8XDP0|ORN_ECO57	Oligoribonuclease OS=Escherichia coli O157:H7 GN=orn PE=3 SV=2	orn	HYRYLDVSTLKELARRWKPEI	138		yes	yes	yes	yes		yes	yes	no	no
sp|Q8XDP0|ORN_ECO57	Oligoribonuclease OS=Escherichia coli O157:H7 GN=orn PE=3 SV=2	orn	ELAYYREHFIKL	180		no	yes	no	no		no	no	no	no
sp|P0C0L2|OSMC_ECOLI	Peroxiredoxin OsmC OS=Escherichia coli (strain K12) GN=osmC PE=1 SV=2	osmC	KGQAHWEGDIKRGKGTVSTES	16		yes	yes	yes	yes		yes	yes	yes	yes
sp|P0C0L2|OSMC_ECOLI	Peroxiredoxin OsmC OS=Escherichia coli (strain K12) GN=osmC PE=1 SV=2	osmC	AGFAITKIALKSEVAVPGIDA	101		no	yes	no	no		yes	no	no	no
sp|P0C0L2|OSMC_ECOLI	Peroxiredoxin OsmC OS=Escherichia coli (strain K12) GN=osmC PE=1 SV=2	osmC	DASTFDGIIQKAKAGCPVSQV	120		no	yes	yes	yes		yes	yes	no	yes
sp|P0C0L2|OSMC_ECOLI	Peroxiredoxin OsmC OS=Escherichia coli (strain K12) GN=osmC PE=1 SV=2	osmC	KAEITLDYQLKS	142		no	yes	no	no		no	no	no	no
sp|P0AFH9|OSMY_ECOL6	Osmotically-inducible protein Y OS=Escherichia coli O6:H1 (strain CFT073 / ATCC 700928 / UPEC) GN=osmY PE=3 SV=1	osmY	DNIKSTDISVKTDQKVVTLSG	81		no	yes	no	no		no	yes	no	no
sp|P0AFH9|OSMY_ECOL6	Osmotically-inducible protein Y OS=Escherichia coli O6:H1 (strain CFT073 / ATCC 700928 / UPEC) GN=osmY PE=3 SV=1	osmY	AQAEEAVKVAKGVEGVTSVSD	107		no	yes	no	no		no	yes	no	yes
sp|P0AFH9|OSMY_ECOL6	Osmotically-inducible protein Y OS=Escherichia coli O6:H1 (strain CFT073 / ATCC 700928 / UPEC) GN=osmY PE=3 SV=1	osmY	GVEGVTSVSDKLHVRDAKEGS	118		no	yes	no	no		no	yes	yes	yes
sp|P0AFH9|OSMY_ECOL6	Osmotically-inducible protein Y OS=Escherichia coli O6:H1 (strain CFT073 / ATCC 700928 / UPEC) GN=osmY PE=3 SV=1	osmY	AGDTATTSEIKAKLLADDIVP	143		no	yes	no	no		no	yes	no	no
sp|P0AFH9|OSMY_ECOL6	Osmotically-inducible protein Y OS=Escherichia coli O6:H1 (strain CFT073 / ATCC 700928 / UPEC) GN=osmY PE=3 SV=1	osmY	DTATTSEIKAKLLADDIVPSR	145		no	yes	no	no		no	yes	yes	no
sp|P0AFH9|OSMY_ECOL6	Osmotically-inducible protein Y OS=Escherichia coli O6:H1 (strain CFT073 / ATCC 700928 / UPEC) GN=osmY PE=3 SV=1	osmY	AQSDRAESIAKAVDGVKSVKN	186		no	yes	no	no		no	yes	yes	no
sp|P0AFH9|OSMY_ECOL6	Osmotically-inducible protein Y OS=Escherichia coli O6:H1 (strain CFT073 / ATCC 700928 / UPEC) GN=osmY PE=3 SV=1	osmY	ESIAKAVDGVKSVKNDLKTK	192		no	yes	no	no		no	no	no	no
sp|A7ZN22|OTSA_ECO24	Alpha,alpha-trehalose-phosphate synthase [UDP-forming] OS=Escherichia coli O139:H28 (strain E24377A / ETEC) GN=otsA PE=3 SV=1	otsA	GPLPPKLAQLKAELKNVQNIF	249		no	yes	no	no		no	no	no	no
sp|P0ACQ6|OXYR_ECO57	Hydrogen peroxide-inducible genes activator OS=Escherichia coli O157:H7 GN=oxyR PE=3 SV=1	oxyR	RDGVVYLPCIKPEPRRTIGLV	261		yes	yes	yes	no		no	yes	no	no
sp|B7UII1|PANC_ECO27	Pantothenate synthetase OS=Escherichia coli O127:H6 (strain E2348/69 / EPEC) GN=panC PE=3 SV=1	panC	YPRTLQEDCEKLNKRKVDLVF	81		yes	yes	yes	yes		yes	no	no	no
sp|B7UII1|PANC_ECO27	Pantothenate synthetase OS=Escherichia coli O127:H6 (strain E2348/69 / EPEC) GN=panC PE=3 SV=1	panC	TLQEDCEKLNKRKVDLVFAPS	84		yes	yes	yes	yes		yes	no	no	no
sp|B7UII1|PANC_ECO27	Pantothenate synthetase OS=Escherichia coli O127:H6 (strain E2348/69 / EPEC) GN=panC PE=3 SV=1	panC	QEDCEKLNKRKVDLVFAPSVK	86		no	yes	no	no		no	no	no	no
sp|A7ZHM3|PANC_ECO24	Pantothenate synthetase OS=Escherichia coli O139:H28 (strain E24377A / ETEC) GN=panC PE=3 SV=1	panC	VQPDIACFGEKDFQQLALIRK	151		no	yes	no	no		no	no	no	no
sp|B7UII1|PANC_ECO27	Pantothenate synthetase OS=Escherichia coli O127:H6 (strain E2348/69 / EPEC) GN=panC PE=3 SV=1	panC	EIVGVPIMRAKDGLALSSRNG	181		yes	yes	yes	yes		no	yes	no	yes
sp|B7UII1|PANC_ECO27	Pantothenate synthetase OS=Escherichia coli O127:H6 (strain E2348/69 / EPEC) GN=panC PE=3 SV=1	panC	EQRKIAPGLYKVLSSIADKLQ	206		yes	yes	no	no		no	no	no	no
sp|A7ZHM3|PANC_ECO24	Pantothenate synthetase OS=Escherichia coli O139:H28 (strain E24377A / ETEC) GN=panC PE=3 SV=1	panC	ITIAGQELNEKGFRADDIQIR	236		no	yes	no	no		no	no	no	no
sp|B7LGJ5|PANC_ECO55	Pantothenate synthetase OS=Escherichia coli (strain 55989 / EAEC) GN=panC PE=3 SV=1	panC	WLGDARLIDNKMVELA	278		yes	yes	yes	no		no	no	no	no
sp|P07110|PAPC_ECOLX	Outer membrane usher protein papC OS=Escherichia coli GN=papC PE=1 SV=2	papC	SQEQSRYNGEKTTNRNFTWSR	227		no	no	no	no		yes	yes	no	no
sp|B7UKA7|PCKA_ECO27	Phosphoenolpyruvate carboxykinase [ATP] OS=Escherichia coli O127:H6 (strain E2348/69 / EPEC) GN=pckA PE=3 SV=1	pckA	DTGIFTGRSPKDKYIVRDDTT	68		no	no	no	no		no	yes	no	no
sp|B7UKA7|PCKA_ECO27	Phosphoenolpyruvate carboxykinase [ATP] OS=Escherichia coli O127:H6 (strain E2348/69 / EPEC) GN=pckA PE=3 SV=1	pckA	TTRDTFWWADKGKGKNDNKPL	87		yes	yes	yes	yes		yes	yes	yes	yes
sp|A7ZST1|PCKA_ECO24	Phosphoenolpyruvate carboxykinase [ATP] OS=Escherichia coli O139:H28 (strain E24377A / ETEC) GN=pckA PE=3 SV=1	pckA	GCYAKTIKLSKEAEPEIYNAI	294		no	yes	yes	no		no	yes	no	no
sp|B7UKA7|PCKA_ECO27	Phosphoenolpyruvate carboxykinase [ATP] OS=Escherichia coli O127:H6 (strain E2348/69 / EPEC) GN=pckA PE=3 SV=1	pckA	QYHFLSGFTAKLAGTERGITE	390		yes	yes	yes	yes		yes	yes	no	yes
sp|A7ZST1|PCKA_ECO24	Phosphoenolpyruvate carboxykinase [ATP] OS=Escherichia coli O139:H28 (strain E24377A / ETEC) GN=pckA PE=3 SV=1	pckA	LVNTGWNGTGKRISIKDTRAI	448		no	yes	yes	no		yes	no	no	no
sp|B7UKA7|PCKA_ECO27	Phosphoenolpyruvate carboxykinase [ATP] OS=Escherichia coli O127:H6 (strain E2348/69 / EPEC) GN=pckA PE=3 SV=1	pckA	WNGTGKRISIKDTRAIIDAIL	453		yes	yes	yes	yes		no	yes	yes	yes
sp|A7ZST1|PCKA_ECO24	Phosphoenolpyruvate carboxykinase [ATP] OS=Escherichia coli O139:H28 (strain E24377A / ETEC) GN=pckA PE=3 SV=1	pckA	LAKLFIDNFDKYTDTPAGAAL	523		yes	yes	yes	no		no	yes	yes	no
sp|A7ZQI7|PIMT_ECO24	Protein-L-isoaspartate O-methyltransferase OS=Escherichia coli O139:H28 (strain E24377A / ETEC) GN=pcm PE=3 SV=1	pcm	LNALAAVPREKFVDEAFEQKA	34		no	yes	no	no		no	no	no	no
sp|B7UHG2|PIMT_ECO27	Protein-L-isoaspartate O-methyltransferase OS=Escherichia coli O127:H6 (strain E2348/69 / EPEC) GN=pcm PE=3 SV=1	pcm	GLQWQARRRLKNLDLHNVSTR	118		no	yes	no	no		no	no	no	no
sp|P0ABF2|PCNB_ECOL6	Poly(A) polymerase OS=Escherichia coli O6:H1 (strain CFT073 / ATCC 700928 / UPEC) GN=pcnB PE=3 SV=2	pcnB	RMLRAVRFAAKLGMRISPETA	218		yes	yes	no	no		no	yes	no	no
sp|P0ACM0|PDHR_ECOL6	Pyruvate dehydrogenase complex repressor OS=Escherichia coli O6:H1 (strain CFT073 / ATCC 700928 / UPEC) GN=pdhR PE=3 SV=1	pdhR	TRIFEAIMAGKPEEAREASHR	213		no	yes	no	no		no	no	no	no
sp|A7ZPD6|PDXB_ECO24	Erythronate-4-phosphate dehydrogenase OS=Escherichia coli O139:H28 (strain E24377A / ETEC) GN=pdxB PE=3 SV=1	pdxB	ADALMVRSVTKVNESLLAGKP	48		yes	yes	yes	yes		yes	no	no	no
sp|B7UFX8|PDXB_ECO27	Erythronate-4-phosphate dehydrogenase OS=Escherichia coli O127:H6 (strain E2348/69 / EPEC) GN=pdxB PE=3 SV=1	pdxB	TKVNESLLAGKPIKFVGTATA	57		no	yes	no	no		no	no	no	no
sp|B5YXW1|PDXB_ECO5E	Erythronate-4-phosphate dehydrogenase OS=Escherichia coli O157:H7 (strain EC4115 / EHEC) GN=pdxB PE=3 SV=1	pdxB	DILTFHTPLFKDGPYKTLHLA	179		yes	yes	yes	yes		yes	yes	no	yes
sp|A7ZMA0|PDXH_ECO24	Pyridoxine/pyridoxamine 5'-phosphate oxidase OS=Escherichia coli O139:H28 (strain E24377A / ETEC) GN=pdxH PE=3 SV=1	pdxH	AQPYQRIVLLKHYDEKGMVFY	72		yes	yes	yes	yes		no	yes	no	no
sp|A7ZMA0|PDXH_ECO24	Pyridoxine/pyridoxamine 5'-phosphate oxidase OS=Escherichia coli O139:H28 (strain E24377A / ETEC) GN=pdxH PE=3 SV=1	pdxH	RISARGILESKFLELKQKFQQ	159		no	no	yes	no		no	no	no	yes
sp|B7URX9|PDXH_ECO27	Pyridoxine/pyridoxamine 5'-phosphate oxidase OS=Escherichia coli O127:H6 (strain E2348/69 / EPEC) GN=pdxH PE=3 SV=1	pdxH	FLYQRENDAWKIDRLAP	212		no	yes	no	no		no	no	no	no
sp|A7ZVE0|AMPA_ECO24	Probable cytosol aminopeptidase OS=Escherichia coli O139:H28 (strain E24377A / ETEC) GN=pepA PE=3 SV=1	pepA	WKVRQAVETAKETLYSFDQLK	134		no	yes	no	no		no	no	no	no
sp|B7UGW9|PEPB_ECO27	Peptidase B OS=Escherichia coli O127:H6 (strain E2348/69 / EPEC) GN=pepB PE=3 SV=1	pepB	DLGLIQRAARKIDGLGIKHVQ	50		yes	yes	no	no		no	no	no	no
sp|B7UGW9|PEPB_ECO27	Peptidase B OS=Escherichia coli O127:H6 (strain E2348/69 / EPEC) GN=pepB PE=3 SV=1	pepB	AARKIDGLGIKHVQLSGEGWD	57		no	yes	no	no		no	no	no	no
sp|B7UGW9|PEPB_ECO27	Peptidase B OS=Escherichia coli O127:H6 (strain E2348/69 / EPEC) GN=pepB PE=3 SV=1	pepB	AGDRVTYRITKGEDLREQGYM	148		no	yes	no	no		no	yes	no	no
sp|B7UGW9|PEPB_ECO27	Peptidase B OS=Escherichia coli O127:H6 (strain E2348/69 / EPEC) GN=pepB PE=3 SV=1	pepB	LALDYNPTGDKEAPVYACLVG	184		no	yes	no	no		no	no	no	no
sp|P15288|PEPD_ECOLI	Cytosol non-specific dipeptidase OS=Escherichia coli (strain K12) GN=pepD PE=1 SV=3	pepD	KNNDTVHDFTKDPIQPYIDGE	93		no	yes	no	no		no	no	no	no
sp|P15288|PEPD_ECOLI	Cytosol non-specific dipeptidase OS=Escherichia coli (strain K12) GN=pepD PE=1 SV=3	pepD	EAVPAGFETFKLTLKGLKGGH	205		no	yes	no	no		no	no	no	no
sp|P15288|PEPD_ECOLI	Cytosol non-specific dipeptidase OS=Escherichia coli (strain K12) GN=pepD PE=1 SV=3	pepD	AGFETFKLTLKGLKGGHSGGE	209		yes	no	no	no		no	no	no	no
sp|P15288|PEPD_ECOLI	Cytosol non-specific dipeptidase OS=Escherichia coli (strain K12) GN=pepD PE=1 SV=3	pepD	SLVNTYQEILKNELAEKEKNL	288		no	yes	no	no		no	no	no	no
sp|P15288|PEPD_ECOLI	Cytosol non-specific dipeptidase OS=Escherichia coli (strain K12) GN=pepD PE=1 SV=3	pepD	ILKNELAEKEKNLALLLDSVA	296		no	yes	yes	no		no	no	no	no
sp|P15288|PEPD_ECOLI	Cytosol non-specific dipeptidase OS=Escherichia coli (strain K12) GN=pepD PE=1 SV=3	pepD	VANDKAALIAKSRDTFIRLLN	315		yes	yes	no	no		no	no	no	no
sp|P04825|AMPN_ECOLI	Aminopeptidase N OS=Escherichia coli (strain K12) GN=pepN PE=1 SV=2	pepN	RPDVLARFTTKIIADKIKYPF	144		yes	yes	yes	yes		yes	yes	yes	yes
sp|P04825|AMPN_ECOLI	Aminopeptidase N OS=Escherichia coli (strain K12) GN=pepN PE=1 SV=2	pepN	FTTKIIADKIKYPFLLSNGNR	151		no	yes	no	no		no	no	no	no
sp|P04825|AMPN_ECOLI	Aminopeptidase N OS=Escherichia coli (strain K12) GN=pepN PE=1 SV=2	pepN	ENKGLNIFNSKYVLARTDTAT	274		no	yes	no	no		no	no	no	no
sp|P04825|AMPN_ECOLI	Aminopeptidase N OS=Escherichia coli (strain K12) GN=pepN PE=1 SV=2	pepN	VLARTDTATDKDYLDIERVIG	286		no	yes	no	no		no	yes	no	no
sp|P04825|AMPN_ECOLI	Aminopeptidase N OS=Escherichia coli (strain K12) GN=pepN PE=1 SV=2	pepN	EKMRAALEQLKGLENLSGDLY	852		yes	yes	yes	no		no	no	no	no
sp|P15034|AMPP_ECOLI	Xaa-Pro aminopeptidase OS=Escherichia coli (strain K12) GN=pepP PE=1 SV=2	pepP	RRLGQDAAPEKLGVDRALAFS	102		no	yes	no	no		no	no	no	no
sp|B7UQ36|PEPT_ECO27	Peptidase T OS=Escherichia coli O127:H6 (strain E2348/69 / EPEC) GN=pepT PE=3 SV=1	pepT	TPDEEVGKGAKHFDVDAFDAR	180		no	yes	no	no		no	yes	no	no
sp|Q8FBD0|K6PF1_ECOL6	6-phosphofructokinase OS=Escherichia coli O6:H1 (strain CFT073 / ATCC 700928 / UPEC) GN=pfkA PE=3 SV=2	pfkA	NIRAVAIENLKKRGIDALVVI	91		yes	yes	yes	yes		yes	yes	no	no
sp|P06999|K6PF2_ECOLI	6-phosphofructokinase isozyme 2 OS=Escherichia coli (strain K12) GN=pfkB PE=1 SV=2	pfkB	TITPQIYPEGKLRCTAPVFEP	27		no	yes	no	no		no	no	no	no
sp|P06999|K6PF2_ECOLI	6-phosphofructokinase isozyme 2 OS=Escherichia coli (strain K12) GN=pfkB PE=1 SV=2	pfkB	GSLPPGVKLEKLTQLISAAQK	148		no	yes	no	no		no	no	no	no
sp|P0A9N5|PFLA_ECOL6	Pyruvate formate-lyase 1-activating enzyme OS=Escherichia coli O6:H1 (strain CFT073 / ATCC 700928 / UPEC) GN=pflA PE=3 SV=2	pflA	VSNHRTLEFAKYLANKNVKVW	155		yes	yes	yes	no		no	yes	no	no
sp|P0A9N5|PFLA_ECOL6	Pyruvate formate-lyase 1-activating enzyme OS=Escherichia coli O6:H1 (strain CFT073 / ATCC 700928 / UPEC) GN=pflA PE=3 SV=2	pflA	EFTRDMGNVEKIELLPYHELG	196		no	yes	no	no		no	no	no	no
sp|P0A9N5|PFLA_ECOL6	Pyruvate formate-lyase 1-activating enzyme OS=Escherichia coli O6:H1 (strain CFT073 / ATCC 700928 / UPEC) GN=pflA PE=3 SV=2	pflA	VKGILEQYGHKVMF	243		yes	yes	yes	no		no	yes	no	no
sp|P09373|PFLB_ECOLI	Formate acetyltransferase 1 OS=Escherichia coli (strain K12) GN=pflB PE=1 SV=2	pflB	MSELNEKLATAWEGFTK	7		yes	yes	yes	yes		no	no	no	no
sp|P09373|PFLB_ECOLI	Formate acetyltransferase 1 OS=Escherichia coli (strain K12) GN=pflB PE=1 SV=2	pflB	KLATAWEGFTKGDWQNEVNVR	17		yes	yes	yes	yes		no	no	no	no
sp|P09373|PFLB_ECOLI	Formate acetyltransferase 1 OS=Escherichia coli (strain K12) GN=pflB PE=1 SV=2	pflB	TLWDKVMEGVKLENRTHAPVD	63		yes	yes	yes	yes		yes	yes	no	yes
sp|P09373|PFLB_ECOLI	Formate acetyltransferase 1 OS=Escherichia coli (strain K12) GN=pflB PE=1 SV=2	pflB	ITSHDAGYINKQLEKIVGLQT	92		no	yes	yes	no		yes	no	no	no
sp|P09373|PFLB_ECOLI	Formate acetyltransferase 1 OS=Escherichia coli (strain K12) GN=pflB PE=1 SV=2	pflB	IVGLQTEAPLKRALIPFGGIK	107		no	yes	yes	no		no	no	no	no
sp|P09373|PFLB_ECOLI	Formate acetyltransferase 1 OS=Escherichia coli (strain K12) GN=pflB PE=1 SV=2	pflB	KRALIPFGGIKMIEGSCKAYN	117		yes	yes	yes	yes		yes	yes	yes	yes
sp|P09373|PFLB_ECOLI	Formate acetyltransferase 1 OS=Escherichia coli (strain K12) GN=pflB PE=1 SV=2	pflB	GGIKMIEGSCKAYNRELDPMI	124		yes	yes	yes	yes		yes	no	no	no
sp|P09373|PFLB_ECOLI	Formate acetyltransferase 1 OS=Escherichia coli (strain K12) GN=pflB PE=1 SV=2	pflB	AYNRELDPMIKKIFTEYRKTH	135		yes	yes	yes	yes		yes	yes	yes	yes
sp|P09373|PFLB_ECOLI	Formate acetyltransferase 1 OS=Escherichia coli (strain K12) GN=pflB PE=1 SV=2	pflB	YNRELDPMIKKIFTEYRKTHN	136		no	yes	no	no		no	no	no	no
sp|P09373|PFLB_ECOLI	Formate acetyltransferase 1 OS=Escherichia coli (strain K12) GN=pflB PE=1 SV=2	pflB	VYTPDILRCRKSGVLTGLPDA	162		yes	yes	yes	yes		no	no	no	no
sp|P09373|PFLB_ECOLI	Formate acetyltransferase 1 OS=Escherichia coli (strain K12) GN=pflB PE=1 SV=2	pflB	VALYGIDYLMKDKLAQFTSLQ	195		yes	yes	yes	yes		yes	yes	yes	yes
sp|P09373|PFLB_ECOLI	Formate acetyltransferase 1 OS=Escherichia coli (strain K12) GN=pflB PE=1 SV=2	pflB	AEQHRALGQMKEMAAKYGYDI	235		yes	yes	yes	yes		no	no	no	no
sp|P09373|PFLB_ECOLI	Formate acetyltransferase 1 OS=Escherichia coli (strain K12) GN=pflB PE=1 SV=2	pflB	AQEMVDHLVMKLRMVRFLRTP	312		no	yes	no	no		no	no	no	no
sp|P09373|PFLB_ECOLI	Formate acetyltransferase 1 OS=Escherichia coli (strain K12) GN=pflB PE=1 SV=2	pflB	QFFGARANLAKTMLYAINGGV	441		yes	yes	yes	no		yes	no	yes	no
sp|P09373|PFLB_ECOLI	Formate acetyltransferase 1 OS=Escherichia coli (strain K12) GN=pflB PE=1 SV=2	pflB	LYAINGGVDEKLKMQVGPKSE	454		yes	yes	yes	yes		yes	yes	yes	yes
sp|P09373|PFLB_ECOLI	Formate acetyltransferase 1 OS=Escherichia coli (strain K12) GN=pflB PE=1 SV=2	pflB	DEKLKMQVGPKSEPIKGDVLN	462		no	yes	no	no		no	no	no	no
sp|P09373|PFLB_ECOLI	Formate acetyltransferase 1 OS=Escherichia coli (strain K12) GN=pflB PE=1 SV=2	pflB	MQVGPKSEPIKGDVLNYDEVM	467		yes	yes	yes	yes		no	no	no	no
sp|P09373|PFLB_ECOLI	Formate acetyltransferase 1 OS=Escherichia coli (strain K12) GN=pflB PE=1 SV=2	pflB	SVAADSLSAIKYAKVKPIRDE	541		yes	yes	yes	yes		no	no	no	no
sp|P09373|PFLB_ECOLI	Formate acetyltransferase 1 OS=Escherichia coli (strain K12) GN=pflB PE=1 SV=2	pflB	LVERFMKKIQKLHTYRDAIPT	591		yes	yes	yes	yes		no	no	no	no
sp|P09373|PFLB_ECOLI	Formate acetyltransferase 1 OS=Escherichia coli (strain K12) GN=pflB PE=1 SV=2	pflB	LTITSNVVYGKKTGNTPDGRR	615		yes	yes	yes	yes		no	no	no	no
sp|P09373|PFLB_ECOLI	Formate acetyltransferase 1 OS=Escherichia coli (strain K12) GN=pflB PE=1 SV=2	pflB	GAVASLTSVAKLPFAYAKDGI	654		no	yes	yes	no		no	no	no	no
sp|P09373|PFLB_ECOLI	Formate acetyltransferase 1 OS=Escherichia coli (strain K12) GN=pflB PE=1 SV=2	pflB	TFSIVPNALGKDDEVRKTNLA	677		yes	yes	yes	yes		no	no	no	no
sp|P09373|PFLB_ECOLI	Formate acetyltransferase 1 OS=Escherichia coli (strain K12) GN=pflB PE=1 SV=2	pflB	MLLDAMENPEKYPQLTIRVSG	725		no	yes	yes	yes		no	no	no	no
sp|P09373|PFLB_ECOLI	Formate acetyltransferase 1 OS=Escherichia coli (strain K12) GN=pflB PE=1 SV=2	pflB	GYAVRFNSLTKEQQQDVITRT	745		yes	yes	yes	yes		no	no	no	no
sp|B7UPI6|G6PI_ECO27	Glucose-6-phosphate isomerase OS=Escherichia coli O127:H6 (strain E2348/69 / EPEC) GN=pgi PE=3 SV=1	pgi	KNRITEETLAKLQDLAKECDL	65		no	yes	no	no		no	no	no	no
sp|B7UPI6|G6PI_ECO27	Glucose-6-phosphate isomerase OS=Escherichia coli O127:H6 (strain E2348/69 / EPEC) GN=pgi PE=3 SV=1	pgi	VVEQEYRDQGKDPATLDYVVP	449		no	yes	no	no		no	no	no	no
sp|B7UPI6|G6PI_ECO27	Glucose-6-phosphate isomerase OS=Escherichia coli O127:H6 (strain E2348/69 / EPEC) GN=pgi PE=3 SV=1	pgi	NRILPELKDDKEISSHDSSTN	528		no	yes	no	no		no	no	no	no
sp|Q8XD03|PGK_ECO57	Phosphoglycerate kinase OS=Escherichia coli O157:H7 GN=pgk PE=3 SV=3	pgk	MSVIKMTDLDLAGKR	5		yes	yes	yes	yes		yes	yes	no	yes
sp|Q8XD03|PGK_ECO57	Phosphoglycerate kinase OS=Escherichia coli O157:H7 GN=pgk PE=3 SV=3	pgk	IKMTDLDLAGKRVFIRADLNV	14		yes	yes	yes	yes		yes	yes	no	no
sp|Q8XD03|PGK_ECO57	Phosphoglycerate kinase OS=Escherichia coli O157:H7 GN=pgk PE=3 SV=3	pgk	FIRADLNVPVKDGKVTSDARI	27		yes	yes	yes	yes		yes	yes	yes	yes
sp|Q8XD03|PGK_ECO57	Phosphoglycerate kinase OS=Escherichia coli O157:H7 GN=pgk PE=3 SV=3	pgk	ADLNVPVKDGKVTSDARIRAS	30		yes	yes	yes	no		no	yes	no	no
sp|Q8XD03|PGK_ECO57	Phosphoglycerate kinase OS=Escherichia coli O157:H7 GN=pgk PE=3 SV=3	pgk	ASLPTIELALKQGAKVMVTSH	49		yes	yes	yes	yes		no	yes	no	no
sp|Q8XD03|PGK_ECO57	Phosphoglycerate kinase OS=Escherichia coli O157:H7 GN=pgk PE=3 SV=3	pgk	FSLLPVVNYLKDKLSNPVRLV	82		yes	yes	yes	yes		no	yes	no	no
sp|Q8XD03|PGK_ECO57	Phosphoglycerate kinase OS=Escherichia coli O157:H7 GN=pgk PE=3 SV=3	pgk	LLPVVNYLKDKLSNPVRLVKD	84		yes	yes	yes	yes		yes	yes	yes	yes
sp|A7ZR34|PGK_ECO24	Phosphoglycerate kinase OS=Escherichia coli O139:H28 (strain E24377A / ETEC) GN=pgk PE=3 SV=1	pgk	DKLSNPVRLVKDYLDGVDVAE	93		yes	yes	yes	yes		no	no	no	no
sp|A8A466|PGK_ECOHS	Phosphoglycerate kinase OS=Escherichia coli O9:H4 (strain HS) GN=pgk PE=3 SV=1	pgk	LVVLENVRFNKGEKKDDETLS	116		no	yes	no	no		no	no	no	no
sp|A8A466|PGK_ECOHS	Phosphoglycerate kinase OS=Escherichia coli O9:H4 (strain HS) GN=pgk PE=3 SV=1	pgk	LENVRFNKGEKKDDETLSKKY	119		yes	yes	yes	yes		yes	yes	yes	yes
sp|A8A466|PGK_ECOHS	Phosphoglycerate kinase OS=Escherichia coli O9:H4 (strain HS) GN=pgk PE=3 SV=1	pgk	ENVRFNKGEKKDDETLSKKYA	120		yes	yes	yes	yes		yes	yes	yes	yes
sp|A7ZR34|PGK_ECO24	Phosphoglycerate kinase OS=Escherichia coli O139:H28 (strain E24377A / ETEC) GN=pgk PE=3 SV=1	pgk	GEKKDDETLSKKYAALCDVFV	127		no	yes	no	no		no	no	no	no
sp|Q8XD03|PGK_ECO57	Phosphoglycerate kinase OS=Escherichia coli O157:H7 GN=pgk PE=3 SV=3	pgk	RAQASTHGIGKFADVACAGPL	156		yes	yes	yes	yes		yes	yes	yes	yes
sp|A7ZR34|PGK_ECO24	Phosphoglycerate kinase OS=Escherichia coli O139:H28 (strain E24377A / ETEC) GN=pgk PE=3 SV=1	pgk	LLAAELDALGKALKEPARPMV	176		no	yes	no	no		no	no	no	no
sp|Q8XD03|PGK_ECO57	Phosphoglycerate kinase OS=Escherichia coli O157:H7 GN=pgk PE=3 SV=3	pgk	AELDALGKALKEPARPMVAIV	179		no	yes	yes	yes		no	no	no	no
sp|Q8XD03|PGK_ECO57	Phosphoglycerate kinase OS=Escherichia coli O157:H7 GN=pgk PE=3 SV=3	pgk	RPMVAIVGGSKVSTKLTVLDS	193		yes	no	no	no		no	no	no	no
sp|Q8XD03|PGK_ECO57	Phosphoglycerate kinase OS=Escherichia coli O157:H7 GN=pgk PE=3 SV=3	pgk	AIVGGSKVSTKLTVLDSLSKI	197		yes	yes	yes	yes		yes	yes	yes	yes
sp|A7ZR34|PGK_ECO24	Phosphoglycerate kinase OS=Escherichia coli O139:H28 (strain E24377A / ETEC) GN=pgk PE=3 SV=1	pgk	TKLTVLDSLSKIADQLIVGGG	206		no	yes	no	no		no	yes	no	no
sp|A7ZR34|PGK_ECO24	Phosphoglycerate kinase OS=Escherichia coli O139:H28 (strain E24377A / ETEC) GN=pgk PE=3 SV=1	pgk	FIAAQGHDVGKSLYEADLVDE	231		no	yes	no	no		no	no	no	no
sp|Q8XD03|PGK_ECO57	Phosphoglycerate kinase OS=Escherichia coli O157:H7 GN=pgk PE=3 SV=3	pgk	LYEADLVDEAKRLLTTCNIPV	243		yes	yes	yes	yes		yes	yes	no	yes
sp|Q8XD03|PGK_ECO57	Phosphoglycerate kinase OS=Escherichia coli O157:H7 GN=pgk PE=3 SV=3	pgk	PATLKSVNDVKADEQILDIGD	278		yes	yes	yes	yes		yes	yes	no	yes
sp|Q8XD03|PGK_ECO57	Phosphoglycerate kinase OS=Escherichia coli O157:H7 GN=pgk PE=3 SV=3	pgk	ASAQELAEILKNAKTILWNGP	299		yes	yes	yes	yes		no	yes	no	no
sp|A7ZR34|PGK_ECO24	Phosphoglycerate kinase OS=Escherichia coli O139:H28 (strain E24377A / ETEC) GN=pgk PE=3 SV=1	pgk	QELAEILKNAKTILWNGPVGV	302		no	yes	yes	no		no	yes	no	no
sp|B7ULP0|6PGL_ECO27	6-phosphogluconolactonase OS=Escherichia coli O127:H6 (strain E2348/69 / EPEC) GN=pgl PE=3 SV=1	pgl	DNRTLWVPALKQDRICLFTVS	147		yes	yes	no	no		no	yes	no	no
sp|A7ZJE2|6PGL_ECO24	6-phosphogluconolactonase OS=Escherichia coli O139:H28 (strain E24377A / ETEC) GN=pgl PE=3 SV=1	pgl	PRGFNVDHSGKYLIAAGQKSH	287		no	yes	no	no		no	no	no	no
sp|P36938|PGM_ECOLI	Phosphoglucomutase OS=Escherichia coli (strain K12) GN=pgm PE=1 SV=1	pgm	DQTFRFMHLDKDGAIRMDCSS	273		no	yes	yes	no		no	no	no	no
sp|P36938|PGM_ECOLI	Phosphoglucomutase OS=Escherichia coli (strain K12) GN=pgm PE=1 SV=1	pgm	IDRVVNDLGRKLVEVPVGFKW	365		no	yes	no	no		no	no	no	no
sp|P36938|PGM_ECOLI	Phosphoglucomutase OS=Escherichia coli (strain K12) GN=pgm PE=1 SV=1	pgm	NPQEHYNELAKRFGAPSYNRL	438		yes	yes	yes	yes		yes	yes	no	no
sp|P36938|PGM_ECOLI	Phosphoglucomutase OS=Escherichia coli (strain K12) GN=pgm PE=1 SV=1	pgm	ATSAQKAALSKLSPEMVSAST	462		yes	yes	yes	yes		yes	no	no	no
sp|P0A9J9|PHEA_ECO57	P-protein OS=Escherichia coli O157:H7 GN=pheA PE=3 SV=1	pheA	LREKISALDEKLLALLAERRE	20		no	yes	no	no		no	no	no	no
sp|A7ZMI2|SYFA_ECO24	Phenylalanine--tRNA ligase alpha subunit OS=Escherichia coli O139:H28 (strain E24377A / ETEC) GN=pheS PE=3 SV=1	pheS	LDNVRVEYLGKKGHLTLQMTT	34		yes	yes	yes	yes		no	yes	no	yes
sp|B7US97|SYFA_ECO27	Phenylalanine--tRNA ligase alpha subunit OS=Escherichia coli O127:H6 (strain E2348/69 / EPEC) GN=pheS PE=3 SV=1	pheS	AEVDVMGKNGKWLEVLGCGMV	265		no	yes	no	no		no	no	no	no
sp|A7ZMI2|SYFA_ECO24	Phenylalanine--tRNA ligase alpha subunit OS=Escherichia coli O139:H28 (strain E24377A / ETEC) GN=pheS PE=3 SV=1	pheS	SFFENDLRFLKQFK	324		no	yes	no	no		no	no	no	no
sp|P07395|SYFB_ECOLI	Phenylalanine--tRNA ligase beta subunit OS=Escherichia coli (strain K12) GN=pheT PE=1 SV=2	pheT	HPNADKLRVTKVNVGGDRLLD	66		no	yes	no	no		no	no	no	no
sp|Q8XE32|SYFB_ECO57	Phenylalanine--tRNA ligase beta subunit OS=Escherichia coli O157:H7 GN=pheT PE=3 SV=1	pheT	TIGAVLPGDFKIKAAKLRGEP	104		yes	yes	yes	no		yes	yes	no	yes
sp|P59664|SYFB_ECOL6	Phenylalanine--tRNA ligase beta subunit OS=Escherichia coli O6:H1 (strain CFT073 / ATCC 700928 / UPEC) GN=pheT PE=3 SV=1	pheT	ERGVDPALQHKAMERATRLLI	371		no	yes	no	no		no	yes	no	no
sp|Q8XE32|SYFB_ECO57	Phenylalanine--tRNA ligase beta subunit OS=Escherichia coli O157:H7 GN=pheT PE=3 SV=1	pheT	RRLGCEVTEGKDEWQAVAPSW	441		no	yes	no	no		no	no	no	no
sp|Q8XE32|SYFB_ECO57	Phenylalanine--tRNA ligase beta subunit OS=Escherichia coli O157:H7 GN=pheT PE=3 SV=1	pheT	GTHREADLSLKRVKTLLNDKG	496		no	yes	no	no		no	no	no	no
sp|Q8XE32|SYFB_ECO57	Phenylalanine--tRNA ligase beta subunit OS=Escherichia coli O157:H7 GN=pheT PE=3 SV=1	pheT	HPGQSAAIYLKGERIGFVGVV	655		no	yes	no	no		yes	yes	no	no
sp|Q8XE32|SYFB_ECO57	Phenylalanine--tRNA ligase beta subunit OS=Escherichia coli O157:H7 GN=pheT PE=3 SV=1	pheT	ATVAKCVEALKERFQASLRD	786		no	yes	no	no		no	yes	no	no
sp|P0AFJ3|PHNA_ECO57	Protein phnA OS=Escherichia coli O157:H7 GN=phnA PE=4 SV=1	phnA	LKVKGSSSMLKIGTKVKNIRL	74		no	no	yes	no		no	no	no	no
sp|P0AFJ3|PHNA_ECO57	Protein phnA OS=Escherichia coli O157:H7 GN=phnA PE=4 SV=1	phnA	LVEGDHNIDCKIDGFGPMKLK	94		yes	yes	yes	yes		yes	no	no	yes
sp|P0AFJ3|PHNA_ECO57	Protein phnA OS=Escherichia coli O157:H7 GN=phnA PE=4 SV=1	phnA	DCKIDGFGPMKLKSEFVKKN	102		no	yes	yes	no		no	no	no	yes
sp|P0AFJ3|PHNA_ECO57	Protein phnA OS=Escherichia coli O157:H7 GN=phnA PE=4 SV=1	phnA	KIDGFGPMKLKSEFVKKN	104		no	yes	yes	no		no	no	no	yes
sp|P0AFJ3|PHNA_ECO57	Protein phnA OS=Escherichia coli O157:H7 GN=phnA PE=4 SV=1	phnA	GPMKLKSEFVKKN	109		no	yes	yes	no		no	no	no	yes
sp|P0AFJ5|PHOB_ECOLI	Phosphate regulon transcriptional regulatory protein phoB OS=Escherichia coli (strain K12) GN=phoB PE=1 SV=1	phoB	DDYITKPFSPKELVARIKAVM	110		yes	yes	yes	yes		yes	no	no	no
sp|Q8X738|PHOP_ECO57	Transcriptional regulatory protein PhoP OS=Escherichia coli O157:H7 GN=phoP PE=3 SV=1	phoP	LIRNNGKVVSKDSLMLQLYPD	171		no	yes	yes	no		no	no	no	no
sp|P0A9K7|PHOU_ECOLI	Phosphate transport system protein PhoU OS=Escherichia coli (strain K12) GN=phoU PE=1 SV=1	phoU	ELERIGDVADKICRTALEKFS	108		yes	yes	yes	yes		yes	yes	no	no
sp|B7UPK2|PLSB_ECO27	Glycerol-3-phosphate acyltransferase OS=Escherichia coli O127:H6 (strain E2348/69 / EPEC) GN=plsB PE=3 SV=1	plsB	GPRVFTYYTPKEESIKLFHDY	98		no	yes	no	no		no	no	no	no
sp|A7ZUR3|PLSB_ECO24	Glycerol-3-phosphate acyltransferase OS=Escherichia coli O139:H28 (strain E24377A / ETEC) GN=plsB PE=3 SV=1	plsB	RRMADEHGTDKTIAQKLARVA	184		no	yes	no	no		no	no	no	no
sp|B7UPK2|PLSB_ECO27	Glycerol-3-phosphate acyltransferase OS=Escherichia coli O127:H6 (strain E2348/69 / EPEC) GN=plsB PE=3 SV=1	plsB	NKLLASRAIAKAVEDEARSKK	228		no	yes	no	no		no	no	no	no
sp|P0AFK1|PMBA_ECO57	Protein pmbA OS=Escherichia coli O157:H7 GN=pmbA PE=3 SV=1	pmbA	RAEQAALQADKRITNTEGGSF	153		no	yes	no	no		no	no	no	no
sp|P37590|PMRD_ECOLI	Signal transduction protein pmrD OS=Escherichia coli (strain K12) GN=pmrD PE=1 SV=2	pmrD	MEWLVKKSCCNKQDNR	6		yes	yes	yes	yes		yes	no	no	no
sp|P37590|PMRD_ECOLI	Signal transduction protein pmrD OS=Escherichia coli (strain K12) GN=pmrD PE=1 SV=2	pmrD	GGAIKMIAEVKSDFAVKVGDL	35		no	yes	yes	no		no	no	no	no
sp|P37590|PMRD_ECOLI	Signal transduction protein pmrD OS=Escherichia coli (strain K12) GN=pmrD PE=1 SV=2	pmrD	IAEVKSDFAVKVGDLLSPLQN	41		no	yes	no	no		no	no	no	no
sp|A7ZS61|PNP_ECO24	Polyribonucleotide nucleotidyltransferase OS=Escherichia coli O139:H28 (strain E24377A / ETEC) GN=pnp PE=1 SV=1	pnp	AGEPRIDGREKDMIRGLDVRT	321		no	yes	no	no		no	no	no	no
sp|A7ZS61|PNP_ECO24	Polyribonucleotide nucleotidyltransferase OS=Escherichia coli O139:H28 (strain E24377A / ETEC) GN=pnp PE=1 SV=1	pnp	GVLAVMPDMDKFPYTVRVVSE	420		no	yes	no	no		no	no	no	no
sp|A7ZS61|PNP_ECO24	Polyribonucleotide nucleotidyltransferase OS=Escherichia coli O139:H28 (strain E24377A / ETEC) GN=pnp PE=1 SV=1	pnp	DEDHLGDMDFKVAGSRDGISA	494		no	yes	no	no		no	no	no	no
sp|A7ZS61|PNP_ECO24	Polyribonucleotide nucleotidyltransferase OS=Escherichia coli O139:H28 (strain E24377A / ETEC) GN=pnp PE=1 SV=1	pnp	QMDIKIEGITKEIMQVALNQA	516		no	yes	no	no		no	no	no	no
sp|A7ZS61|PNP_ECO24	Polyribonucleotide nucleotidyltransferase OS=Escherichia coli O139:H28 (strain E24377A / ETEC) GN=pnp PE=1 SV=1	pnp	TVKIAATDGEKAKHAIRRIEE	604		no	yes	no	no		no	no	no	no
sp|P07001|PNTA_ECOLI	NAD(P) transhydrogenase subunit alpha OS=Escherichia coli (strain K12) GN=pntA PE=1 SV=2	pntA	TNETRVAATPKTVEQLLKLGF	21		no	yes	no	no		no	no	no	no
sp|P00582|DPO1_ECOLI	DNA polymerase I OS=Escherichia coli (strain K12) GN=polA PE=1 SV=1	polA	DEETLKAWIAKLEKAPVFAFD	345		yes	yes	no	no		no	no	no	no
sp|P00582|DPO1_ECOLI	DNA polymerase I OS=Escherichia coli (strain K12) GN=polA PE=1 SV=1	polA	IERNGVKIDPKVLHNHSEELT	550		no	yes	no	no		no	yes	no	no
sp|P00582|DPO1_ECOLI	DNA polymerase I OS=Escherichia coli (strain K12) GN=polA PE=1 SV=1	polA	LRIMAHLSRDKGLLTAFAEGK	721		no	yes	no	no		no	no	no	no
sp|P07003|POXB_ECOLI	Pyruvate dehydrogenase [ubiquinone] OS=Escherichia coli (strain K12) GN=poxB PE=1 SV=1	poxB	KVDMALVGDIKSTLRALLPLV	313		no	yes	no	no		no	no	no	no
sp|P07003|POXB_ECOLI	Pyruvate dehydrogenase [ubiquinone] OS=Escherichia coli (strain K12) GN=poxB PE=1 SV=1	poxB	DARKGLDDLAKPSEKAIHPQY	351		no	yes	no	no		no	no	no	no
sp|P0A7B0|IPYR_ECO57	Inorganic pyrophosphatase OS=Escherichia coli O157:H7 GN=ppa PE=3 SV=2	ppa	KMTDEAGEDAKLVAVPHSKLS	105		no	no	no	no		yes	no	no	no
sp|P0A7A9|IPYR_ECOLI	Inorganic pyrophosphatase OS=Escherichia coli (strain K12) GN=ppa PE=1 SV=2	ppa	DAKLVAVPHSKLSKEYDHIKD	113		yes	yes	yes	yes		yes	yes	no	no
sp|P0A7B0|IPYR_ECO57	Inorganic pyrophosphatase OS=Escherichia coli O157:H7 GN=ppa PE=3 SV=2	ppa	AQIAHFFEHYKDLEKGKWVKV	143		no	no	no	no		yes	no	no	no
sp|B7UNT2|CAPP_ECO27	Phosphoenolpyruvate carboxylase OS=Escherichia coli O127:H6 (strain E2348/69 / EPEC) GN=ppc PE=3 SV=1	ppc	EVIARTLRKLKNQPELSEDTI	112		no	yes	no	no		no	no	no	no
sp|A7ZUH4|CAPP_ECO24	Phosphoenolpyruvate carboxylase OS=Escherichia coli O139:H28 (strain E24377A / ETEC) GN=ppc PE=3 SV=1	ppc	KLRPSPVDEAKWGFAVVENSL	203		yes	yes	yes	yes		yes	yes	yes	yes
sp|A7ZUH4|CAPP_ECO24	Phosphoenolpyruvate carboxylase OS=Escherichia coli O139:H28 (strain E24377A / ETEC) GN=ppc PE=3 SV=1	ppc	NEQLEENLGYKLPVEFVPVRF	235		no	no	no	yes		no	no	no	no
sp|A7ZUH4|CAPP_ECO24	Phosphoenolpyruvate carboxylase OS=Escherichia coli O139:H28 (strain E24377A / ETEC) GN=ppc PE=3 SV=1	ppc	GAAEPYRYLMKNLRSRLMATQ	317		yes	yes	yes	yes		yes	yes	no	no
sp|A7ZUH4|CAPP_ECO24	Phosphoenolpyruvate carboxylase OS=Escherichia coli O139:H28 (strain E24377A / ETEC) GN=ppc PE=3 SV=1	ppc	DLYRGYVRENKDFVPYFRSAT	676		no	yes	no	no		no	no	no	no
sp|A7ZUH4|CAPP_ECO24	Phosphoenolpyruvate carboxylase OS=Escherichia coli O139:H28 (strain E24377A / ETEC) GN=ppc PE=3 SV=1	ppc	AEYYDQRLVDKALWPLGKELR	789		no	yes	no	no		no	no	no	no
sp|P23869|PPIB_ECOLI	Peptidyl-prolyl cis-trans isomerase B OS=Escherichia coli (strain K12) GN=ppiB PE=1 SV=2	ppiB	GDIVIKTFDDKAPETVKNFLD	19		yes	yes	yes	yes		yes	yes	yes	yes
sp|P23869|PPIB_ECOLI	Peptidyl-prolyl cis-trans isomerase B OS=Escherichia coli (strain K12) GN=ppiB PE=1 SV=2	ppiB	MKQKATKEPIKNEANNGLKNT	69		no	yes	yes	no		no	yes	no	no
sp|P23869|PPIB_ECOLI	Peptidyl-prolyl cis-trans isomerase B OS=Escherichia coli (strain K12) GN=ppiB PE=1 SV=2	ppiB	VDGMDVVDKIKGVATGRSGMH	137		no	yes	no	no		no	no	no	no
sp|P23869|PPIB_ECOLI	Peptidyl-prolyl cis-trans isomerase B OS=Escherichia coli (strain K12) GN=ppiB PE=1 SV=2	ppiB	GRSGMHQDVPKEDVIIESVTV	152		no	yes	no	no		no	no	no	no
sp|P0A9L7|PPIC_ECO57	Peptidyl-prolyl cis-trans isomerase C OS=Escherichia coli O157:H7 GN=ppiC PE=3 SV=2	ppiC	KTAAALHILVKEEKLALDLLE	13		no	yes	yes	no		no	no	no	no
sp|P0A9L7|PPIC_ECO57	Peptidyl-prolyl cis-trans isomerase C OS=Escherichia coli O157:H7 GN=ppiC PE=3 SV=2	ppiC	AALHILVKEEKLALDLLEQIK	16		no	yes	yes	no		no	no	no	no
sp|P0A9L6|PPIC_ECOL6	Peptidyl-prolyl cis-trans isomerase C OS=Escherichia coli O6:H1 (strain CFT073 / ATCC 700928 / UPEC) GN=ppiC PE=3 SV=2	ppiC	EQIKNGADFGKLAKKHSICPS	33		yes	yes	yes	yes		yes	yes	yes	yes
sp|P0A7B2|PPK_ECO57	Polyphosphate kinase OS=Escherichia coli O157:H7 GN=ppk PE=3 SV=2	ppk	MGQEKLYIEKELSWL	5		yes	yes	no	no		no	yes	no	no
sp|Q8FF70|PPK_ECOL6	Polyphosphate kinase OS=Escherichia coli O6:H1 (strain CFT073 / ATCC 700928 / UPEC) GN=ppk PE=3 SV=3	ppk	AHIGTGNFNEKTARLYTDYSL	463		no	yes	yes	no		yes	yes	no	no
sp|P0A7B2|PPK_ECO57	Polyphosphate kinase OS=Escherichia coli O157:H7 GN=ppk PE=3 SV=2	ppk	ITLKLNNLVDKGLVDRLYAAS	543		no	yes	no	no		no	no	no	no
sp|A7ZQ55|PPNK_ECO24	Probable inorganic polyphosphate/ATP-NAD kinase OS=Escherichia coli O139:H28 (strain E24377A / ETEC) GN=ppnK PE=3 SV=1	ppnK	AARTLARYDIKVIGINRGNLG	89		no	yes	no	no		no	no	no	no
sp|P23538|PPSA_ECOLI	Phosphoenolpyruvate synthase OS=Escherichia coli (strain K12) GN=ppsA PE=1 SV=5	ppsA	VNQRIYELLDKTDIDDVTQLA	75		no	yes	yes	no		no	no	no	no
sp|P23538|PPSA_ECOLI	Phosphoenolpyruvate synthase OS=Escherichia coli (strain K12) GN=ppsA PE=1 SV=5	ppsA	TDIDDVTQLAKAGAQIRQWII	86		no	yes	no	no		no	no	no	no
sp|P23538|PPSA_ECOLI	Phosphoenolpyruvate synthase OS=Escherichia coli (strain K12) GN=ppsA PE=1 SV=5	ppsA	MVYAPTQEHGKQVKIEDVPQE	277		no	yes	no	yes		no	yes	no	no
sp|P23538|PPSA_ECOLI	Phosphoenolpyruvate synthase OS=Escherichia coli (strain K12) GN=ppsA PE=1 SV=5	ppsA	IEWAKDGHTGKLFIVQARPET	329		no	yes	no	no		no	yes	no	no
sp|P23538|PPSA_ECOLI	Phosphoenolpyruvate synthase OS=Escherichia coli (strain K12) GN=ppsA PE=1 SV=5	ppsA	IPFVRTVDQAKAVVEELARQG	655		no	yes	no	no		no	no	no	no
sp|P23865|PRC_ECOLI	Tail-specific protease OS=Escherichia coli (strain K12) GN=prc PE=1 SV=2	prc	MKDIARFNAMKDKRNIVSLNY	599		no	no	no	no		yes	no	no	no
sp|B7UHU0|RF2_ECO27	Peptide chain release factor 2 OS=Escherichia coli O127:H6 (strain E2348/69 / EPEC) GN=prfB PE=3 SV=1	prfB	VLRGYLDYDAKKERLEEVNAE	30		no	yes	no	no		no	no	no	no
sp|B7UR02|RF3_ECO27	Peptide chain release factor 3 OS=Escherichia coli O127:H6 (strain E2348/69 / EPEC) GN=prfC PE=3 SV=1	prfC	APITWPIGCGKLFKGVYHLYK	177		no	yes	no	no		no	no	no	no
sp|B7UR02|RF3_ECO27	Peptide chain release factor 3 OS=Escherichia coli O127:H6 (strain E2348/69 / EPEC) GN=prfC PE=3 SV=1	prfC	VFKIQANMDPKHRDRVAFMRV	310		no	yes	no	no		yes	no	no	no
sp|B7UR02|RF3_ECO27	Peptide chain release factor 3 OS=Escherichia coli O127:H6 (strain E2348/69 / EPEC) GN=prfC PE=3 SV=1	prfC	TARWVECADAKKFEEFKRKNE	480		no	yes	no	no		no	no	no	no
sp|P27298|OPDA_ECOLI	Oligopeptidase A OS=Escherichia coli (strain K12) GN=prlC PE=3 SV=3	prlC	QLLGFENYAFKSLATKMAENP	281		no	yes	no	no		no	no	no	no
sp|P27298|OPDA_ECOLI	Oligopeptidase A OS=Escherichia coli (strain K12) GN=prlC PE=3 SV=3	prlC	LAKRARPQGEKELAQLRAFAK	311		yes	yes	yes	no		no	no	no	no
sp|P27298|OPDA_ECOLI	Oligopeptidase A OS=Escherichia coli (strain K12) GN=prlC PE=3 SV=3	prlC	GEPLPKELLDKMLAAKNYQAA	535		no	yes	no	no		no	no	no	no
sp|P39199|PRMB_ECOLI	50S ribosomal protein L3 glutamine methyltransferase OS=Escherichia coli (strain K12) GN=prmB PE=1 SV=3	prmB	RSPIGELINNKFAGLISKQPQ	124		no	yes	no	no		no	no	no	no
sp|P39199|PRMB_ECOLI	50S ribosomal protein L3 glutamine methyltransferase OS=Escherichia coli (strain K12) GN=prmB PE=1 SV=3	prmB	LGLASGTDGLKLTRRILGNAA	239		yes	yes	no	no		no	yes	no	no
sp|A7ZI01|PROB_ECO24	Glutamate 5-kinase OS=Escherichia coli O139:H28 (strain E24377A / ETEC) GN=proB PE=3 SV=1	proB	ILERGSSLLPKGIKSVTGNFS	298		no	yes	no	no		no	no	no	no
sp|B7UJ96|SYP_ECO27	Proline--tRNA ligase OS=Escherichia coli O127:H6 (strain E2348/69 / EPEC) GN=proS PE=3 SV=1	proS	QLMLRAGMIRKLASGLYTWLP	34		yes	yes	yes	yes		no	yes	no	no
sp|B7UJ96|SYP_ECO27	Proline--tRNA ligase OS=Escherichia coli O127:H6 (strain E2348/69 / EPEC) GN=proS PE=3 SV=1	proS	DLIRNELSSYKQLPLNFYQIQ	126		no	yes	no	yes		no	yes	no	no
sp|A7ZHT6|SYP_ECO24	Proline--tRNA ligase OS=Escherichia coli O139:H28 (strain E24377A / ETEC) GN=proS PE=3 SV=1	proS	KSFRVQELAEKLYSELRAQGI	495		no	yes	no	no		no	no	no	no
sp|B7UJ96|SYP_ECO27	Proline--tRNA ligase OS=Escherichia coli O127:H6 (strain E2348/69 / EPEC) GN=proS PE=3 SV=1	proS	RNLDNDDIEYKYRRNGEKQLI	547		no	yes	no	no		no	no	no	no
sp|A7ZHT6|SYP_ECO24	Proline--tRNA ligase OS=Escherichia coli O139:H28 (strain E24377A / ETEC) GN=proS PE=3 SV=1	proS	IEYKYRRNGEKQLIKTGDIVE	554		yes	yes	yes	yes		yes	yes	no	no
sp|P0A718|KPRS_ECOL6	Ribose-phosphate pyrophosphokinase OS=Escherichia coli O6:H1 (strain CFT073 / ATCC 700928 / UPEC) GN=prs PE=3 SV=2	prs	GGVVRARAIAKLLNDTDMAII	182		yes	yes	yes	yes		yes	yes	yes	yes
sp|P0A718|KPRS_ECOL6	Ribose-phosphate pyrophosphokinase OS=Escherichia coli O6:H1 (strain CFT073 / ATCC 700928 / UPEC) GN=prs PE=3 SV=2	prs	LNDTDMAIIDKRRPRANVSQV	194		yes	yes	yes	yes		yes	yes	no	yes
sp|P0A719|KPRS_ECO57	Ribose-phosphate pyrophosphokinase OS=Escherichia coli O157:H7 GN=prs PE=3 SV=2	prs	DMIDTGGTLCKAAEALKERGA	231		yes	yes	yes	yes		no	yes	no	no
sp|P0A719|KPRS_ECO57	Ribose-phosphate pyrophosphokinase OS=Escherichia coli O157:H7 GN=prs PE=3 SV=2	prs	CDTIPLSDEIKSLPNVRTLTL	282		no	yes	no	no		no	no	no	no
sp|P0AFM6|PSPA_ECOLI	Phage shock protein A OS=Escherichia coli (strain K12) GN=pspA PE=1 SV=2	pspA	VNANINALLEKAEDPQKLVRL	21		no	no	yes	no		no	no	no	no
sp|P0AFM6|PSPA_ECOLI	Phage shock protein A OS=Escherichia coli (strain K12) GN=pspA PE=1 SV=2	pspA	ALLEKAEDPQKLVRLMIQEME	27		yes	yes	yes	yes		yes	yes	yes	yes
sp|P0AFM7|PSPA_ECO57	Phage shock protein A OS=Escherichia coli O157:H7 GN=pspA PE=3 SV=2	pspA	ASAREVEWQEKAELALLKERE	74		yes	yes	no	no		no	no	no	no
sp|P0AFM6|PSPA_ECOLI	Phage shock protein A OS=Escherichia coli (strain K12) GN=pspA PE=1 SV=2	pspA	WQEKAELALLKEREDLARAAL	81		yes	yes	yes	no		no	no	no	no
sp|P0AFM7|PSPA_ECO57	Phage shock protein A OS=Escherichia coli O157:H7 GN=pspA PE=3 SV=2	pspA	EDLARAALIEKQKLTDLIKSL	94		no	yes	no	no		no	yes	no	no
sp|P0AFM7|PSPA_ECO57	Phage shock protein A OS=Escherichia coli O157:H7 GN=pspA PE=3 SV=2	pspA	IEKQKLTDLIKSLEHEVTLVD	102		no	no	no	no		no	yes	no	no
sp|P0AFM7|PSPA_ECO57	Phage shock protein A OS=Escherichia coli O157:H7 GN=pspA PE=3 SV=2	pspA	LVDDTLARMKKEIGELENKLS	120		no	yes	yes	no		no	no	no	no
sp|P0AFM6|PSPA_ECOLI	Phage shock protein A OS=Escherichia coli (strain K12) GN=pspA PE=1 SV=2	pspA	DAISEQLAQLKAKMKQDNQ	214		no	no	yes	no		no	no	no	no
sp|P23830|PSS_ECOLI	CDP-diacylglycerol--serine O-phosphatidyltransferase OS=Escherichia coli (strain K12) GN=pssA PE=1 SV=2	pssA	DVNRPKSPEIKNDIRLFRQEL	212		no	no	yes	no		no	no	no	no
sp|P23830|PSS_ECOLI	CDP-diacylglycerol--serine O-phosphatidyltransferase OS=Escherichia coli (strain K12) GN=pssA PE=1 SV=2	pssA	VGLGKSSLLNKTIFHLMPCAE	254		no	yes	no	yes		yes	no	no	no
sp|P0A9M8|PTA_ECOLI	Phosphate acetyltransferase OS=Escherichia coli (strain K12) GN=pta PE=1 SV=2	pta	GGYEMDARISKLCERAFATGL	317		yes	yes	yes	yes		yes	no	no	no
sp|P0A9M8|PTA_ECOLI	Phosphate acetyltransferase OS=Escherichia coli (strain K12) GN=pta PE=1 SV=2	pta	VGRLVELRKNKGMTETVAREQ	479		no	no	yes	no		no	no	no	no
sp|P0A9M8|PTA_ECOLI	Phosphate acetyltransferase OS=Escherichia coli (strain K12) GN=pta PE=1 SV=2	pta	PDLNTGNTTYKAVQRSADLIS	665		yes	no	yes	yes		no	no	no	no
sp|A7ZKX7|PTH_ECO24	Peptidyl-tRNA hydrolase OS=Escherichia coli O139:H28 (strain E24377A / ETEC) GN=pth PE=3 SV=1	pth	DELDLPPGVAKFKLGGGHGGH	104		no	yes	no	no		no	yes	no	no
sp|A7ZKX7|PTH_ECO24	Peptidyl-tRNA hydrolase OS=Escherichia coli O139:H28 (strain E24377A / ETEC) GN=pth PE=3 SV=1	pth	LDLPPGVAKFKLGGGHGGHNG	106		no	yes	no	no		no	yes	no	no
sp|A7ZKX7|PTH_ECO24	Peptidyl-tRNA hydrolase OS=Escherichia coli O139:H28 (strain E24377A / ETEC) GN=pth PE=3 SV=1	pth	GGGHGGHNGLKDIISKLGNNP	118		no	no	no	no		no	yes	no	no
sp|A7ZKX7|PTH_ECO24	Peptidyl-tRNA hydrolase OS=Escherichia coli O139:H28 (strain E24377A / ETEC) GN=pth PE=3 SV=1	pth	VLGKPPVSEQKLIDEAIDEAA	160		no	yes	no	no		no	yes	no	no
sp|P24555|PTRB_ECOLI	Protease 2 OS=Escherichia coli (strain K12) GN=ptrB PE=1 SV=2	ptrB	PQREVSAPYIKNGYRYRHIYE	80		yes	yes	no	yes		yes	no	yes	no
sp|P0AA05|PTHP_ECOL6	Phosphocarrier protein HPr OS=Escherichia coli O6:H1 (strain CFT073 / ATCC 700928 / UPEC) GN=ptsH PE=3 SV=1	ptsH	LHTRPAAQFVKEAKGFTSEIT	24		yes	yes	yes	yes		yes	yes	yes	yes
sp|P0AA05|PTHP_ECOL6	Phosphocarrier protein HPr OS=Escherichia coli O6:H1 (strain CFT073 / ATCC 700928 / UPEC) GN=ptsH PE=3 SV=1	ptsH	RPAAQFVKEAKGFTSEITVTS	27		yes	yes	yes	yes		yes	yes	yes	yes
sp|P0AA06|PTHP_ECO57	Phosphocarrier protein HPr OS=Escherichia coli O157:H7 GN=ptsH PE=3 SV=1	ptsH	TSEITVTSNGKSASAKSLFKL	40		yes	yes	no	no		no	no	no	no
sp|P0AA06|PTHP_ECO57	Phosphocarrier protein HPr OS=Escherichia coli O157:H7 GN=ptsH PE=3 SV=1	ptsH	VTSNGKSASAKSLFKLQTLGL	45		no	yes	yes	yes		no	no	no	yes
sp|P0AA05|PTHP_ECOL6	Phosphocarrier protein HPr OS=Escherichia coli O6:H1 (strain CFT073 / ATCC 700928 / UPEC) GN=ptsH PE=3 SV=1	ptsH	GKSASAKSLFKLQTLGLTQGT	49		yes	yes	yes	yes		yes	yes	yes	yes
sp|P0AA05|PTHP_ECOL6	Phosphocarrier protein HPr OS=Escherichia coli O6:H1 (strain CFT073 / ATCC 700928 / UPEC) GN=ptsH PE=3 SV=1	ptsH	TISAEGEDEQKAVEHLVKLMA	72		yes	yes	yes	yes		yes	yes	yes	yes
sp|P0AA06|PTHP_ECO57	Phosphocarrier protein HPr OS=Escherichia coli O157:H7 GN=ptsH PE=3 SV=1	ptsH	DEQKAVEHLVKLMAELE	79		yes	yes	yes	yes		no	no	no	yes
sp|P08839|PT1_ECOLI	Phosphoenolpyruvate-protein phosphotransferase OS=Escherichia coli (strain K12) GN=ptsI PE=1 SV=1	ptsI	KEDEIVIDRKKISADQVDQEV	30		yes	yes	yes	yes		no	no	no	no
sp|P08839|PT1_ECOLI	Phosphoenolpyruvate-protein phosphotransferase OS=Escherichia coli (strain K12) GN=ptsI PE=1 SV=1	ptsI	EVERFLSGRAKASAQLETIKT	49		yes	yes	yes	yes		yes	yes	no	no
sp|P08839|PT1_ECOLI	Phosphoenolpyruvate-protein phosphotransferase OS=Escherichia coli (strain K12) GN=ptsI PE=1 SV=1	ptsI	PSETAQLNLKKVLGFITDAGG	175		no	yes	no	no		no	no	no	no
sp|P08839|PT1_ECOLI	Phosphoenolpyruvate-protein phosphotransferase OS=Escherichia coli (strain K12) GN=ptsI PE=1 SV=1	ptsI	YVNPTNEVIDKMRAVQEQVAS	238		no	yes	no	no		no	no	no	no
sp|P08839|PT1_ECOLI	Phosphoenolpyruvate-protein phosphotransferase OS=Escherichia coli (strain K12) GN=ptsI PE=1 SV=1	ptsI	RAVQEQVASEKAELAKLKDLP	250		yes	yes	yes	yes		yes	yes	no	no
sp|P08839|PT1_ECOLI	Phosphoenolpyruvate-protein phosphotransferase OS=Escherichia coli (strain K12) GN=ptsI PE=1 SV=1	ptsI	QVASEKAELAKLKDLPAITLD	255		yes	yes	yes	yes		yes	yes	no	no
sp|P08839|PT1_ECOLI	Phosphoenolpyruvate-protein phosphotransferase OS=Escherichia coli (strain K12) GN=ptsI PE=1 SV=1	ptsI	RAILRASAFGKLRIMFPMIIS	385		yes	yes	no	no		no	yes	no	no
sp|P08839|PT1_ECOLI	Phosphoenolpyruvate-protein phosphotransferase OS=Escherichia coli (strain K12) GN=ptsI PE=1 SV=1	ptsI	ISVEEVRALRKEIEIYKQELR	404		yes	yes	no	yes		no	no	no	no
sp|P08839|PT1_ECOLI	Phosphoenolpyruvate-protein phosphotransferase OS=Escherichia coli (strain K12) GN=ptsI PE=1 SV=1	ptsI	TTDELMTLVNKFIEEKTIC	567		no	yes	no	no		no	no	no	no
sp|P69829|PTSN_ECOLI	Nitrogen regulatory protein OS=Escherichia coli (strain K12) GN=ptsN PE=1 SV=1	ptsN	VVFEAILTREKMGSTGIGNGI	59		no	yes	no	no		no	yes	no	no
sp|P69829|PTSN_ECOLI	Nitrogen regulatory protein OS=Escherichia coli (strain K12) GN=ptsN PE=1 SV=1	ptsN	IGNGIAIPHGKLEEDTLRAVG	75		no	yes	no	no		no	no	no	no
sp|P69829|PTSN_ECOLI	Nitrogen regulatory protein OS=Escherichia coli (strain K12) GN=ptsN PE=1 SV=1	ptsN	LSLVAKRLADKTICRRLRAAQ	134		yes	yes	yes	yes		yes	yes	yes	yes
sp|B7UQI6|PURA_ECO27	Adenylosuccinate synthetase OS=Escherichia coli O127:H6 (strain E2348/69 / EPEC) GN=purA PE=3 SV=1	purA	GVVLSPAALMKEMKELEDRGI	82		yes	yes	yes	yes		no	no	no	no
sp|B7UQI6|PURA_ECO27	Adenylosuccinate synthetase OS=Escherichia coli O127:H6 (strain E2348/69 / EPEC) GN=purA PE=3 SV=1	purA	LSPAALMKEMKELEDRGIPVR	85		yes	yes	yes	yes		no	yes	no	no
sp|B7UQI6|PURA_ECO27	Adenylosuccinate synthetase OS=Escherichia coli O127:H6 (strain E2348/69 / EPEC) GN=purA PE=3 SV=1	purA	DNAREKARGAKAIGTTGRGIG	125		no	no	yes	no		no	no	no	no
sp|A7ZV47|PURA_ECO24	Adenylosuccinate synthetase OS=Escherichia coli O139:H28 (strain E24377A / ETEC) GN=purA PE=3 SV=1	purA	GRGIGPAYEDKVARRGLRVGD	141		no	yes	yes	no		no	no	no	no
sp|B7UQI6|PURA_ECO27	Adenylosuccinate synthetase OS=Escherichia coli O127:H6 (strain E2348/69 / EPEC) GN=purA PE=3 SV=1	purA	RGLRVGDLFDKETFAEKLKEV	155		yes	yes	yes	yes		yes	yes	no	no
sp|B7UQI6|PURA_ECO27	Adenylosuccinate synthetase OS=Escherichia coli O127:H6 (strain E2348/69 / EPEC) GN=purA PE=3 SV=1	purA	DLFDKETFAEKLKEVMEYHNF	161		yes	no	yes	yes		yes	no	no	no
sp|A7ZV47|PURA_ECO24	Adenylosuccinate synthetase OS=Escherichia coli O139:H28 (strain E24377A / ETEC) GN=purA PE=3 SV=1	purA	LFDETGEFLCKQGNEFGATTG	293		yes	yes	no	no		no	no	no	no
sp|B7UQI6|PURA_ECO27	Adenylosuccinate synthetase OS=Escherichia coli O127:H6 (strain E2348/69 / EPEC) GN=purA PE=3 SV=1	purA	LTKLDVLDGLKEVKLCVAYRM	340		yes	yes	yes	yes		yes	yes	no	no
sp|B7UQI6|PURA_ECO27	Adenylosuccinate synthetase OS=Escherichia coli O127:H6 (strain E2348/69 / EPEC) GN=purA PE=3 SV=1	purA	PGWSESTFGVKDRSGLPQAAL	387		no	yes	yes	no		no	no	no	no
sp|B7UQI6|PURA_ECO27	Adenylosuccinate synthetase OS=Escherichia coli O127:H6 (strain E2348/69 / EPEC) GN=purA PE=3 SV=1	purA	GLPQAALNYIKRIEELTGVPI	401		yes	yes	no	no		yes	no	no	no
sp|P0AB89|PUR8_ECOLI	Adenylosuccinate lyase OS=Escherichia coli (strain K12) GN=purB PE=1 SV=1	purB	VSPVDGRYGDKVSALRGIFSE	19		yes	yes	yes	yes		yes	yes	yes	yes
sp|P0AB89|PUR8_ECOLI	Adenylosuccinate lyase OS=Escherichia coli (strain K12) GN=purB PE=1 SV=1	purB	TIERTTNHDVKAVEYFLKEKV	94		yes	yes	yes	yes		yes	yes	yes	yes
sp|P0AB89|PUR8_ECOLI	Adenylosuccinate lyase OS=Escherichia coli (strain K12) GN=purB PE=1 SV=1	purB	HDVKAVEYFLKEKVAEIPELH	101		yes	yes	yes	yes		no	yes	no	no
sp|P0AB89|PUR8_ECOLI	Adenylosuccinate lyase OS=Escherichia coli (strain K12) GN=purB PE=1 SV=1	purB	AYQSTLKGVSKLEVNRDHLLD	366		yes	yes	yes	yes		yes	no	no	no
sp|P0AB89|PUR8_ECOLI	Adenylosuccinate lyase OS=Escherichia coli (strain K12) GN=purB PE=1 SV=1	purB	QTVMRRYGIEKPYEKLKELTR	400		yes	yes	yes	no		no	yes	no	no
sp|P0AB89|PUR8_ECOLI	Adenylosuccinate lyase OS=Escherichia coli (strain K12) GN=purB PE=1 SV=1	purB	YGIEKPYEKLKELTRGKRVDA	406		yes	yes	yes	yes		no	no	no	yes
sp|P0AB89|PUR8_ECOLI	Adenylosuccinate lyase OS=Escherichia coli (strain K12) GN=purB PE=1 SV=1	purB	RGKRVDAEGMKQFIDGLALPE	420		no	yes	no	no		no	no	no	no
sp|B7UGM6|PUR7_ECO27	Phosphoribosylaminoimidazole-succinocarboxamide synthase OS=Escherichia coli O127:H6 (strain E2348/69 / EPEC) GN=purC PE=3 SV=1	purC	RLLSDTECLVKKLDMVPVECV	82		yes	yes	yes	yes		no	no	no	no
sp|B7UGM6|PUR7_ECO27	Phosphoribosylaminoimidazole-succinocarboxamide synthase OS=Escherichia coli O127:H6 (strain E2348/69 / EPEC) GN=purC PE=3 SV=1	purC	LLSDTECLVKKLDMVPVECVV	83		no	yes	yes	no		no	no	no	no
sp|B7UGM6|PUR7_ECO27	Phosphoribosylaminoimidazole-succinocarboxamide synthase OS=Escherichia coli O127:H6 (strain E2348/69 / EPEC) GN=purC PE=3 SV=1	purC	VRNRAAGSLVKRLGIEEGIEL	103		yes	yes	yes	yes		yes	yes	no	no
sp|B7UGM6|PUR7_ECO27	Phosphoribosylaminoimidazole-succinocarboxamide synthase OS=Escherichia coli O127:H6 (strain E2348/69 / EPEC) GN=purC PE=3 SV=1	purC	WVSKENLARMKELTYKANDVL	152		yes	yes	yes	yes		no	no	no	no
sp|B7UGM6|PUR7_ECO27	Phosphoribosylaminoimidazole-succinocarboxamide synthase OS=Escherichia coli O127:H6 (strain E2348/69 / EPEC) GN=purC PE=3 SV=1	purC	NLARMKELTYKANDVLKKLFD	157		no	yes	no	no		no	no	no	no
sp|B7UGM6|PUR7_ECO27	Phosphoribosylaminoimidazole-succinocarboxamide synthase OS=Escherichia coli O127:H6 (strain E2348/69 / EPEC) GN=purC PE=3 SV=1	purC	FSPDGSRLWDKETLEKMDKDR	203		no	yes	yes	yes		no	no	no	no
sp|B7UGM6|PUR7_ECO27	Phosphoribosylaminoimidazole-succinocarboxamide synthase OS=Escherichia coli O127:H6 (strain E2348/69 / EPEC) GN=purC PE=3 SV=1	purC	WDKETLEKMDKDRFRQSLGGL	211		no	yes	yes	yes		no	no	no	no
sp|P15640|PUR2_ECOLI	Phosphoribosylamine--glycine ligase OS=Escherichia coli (strain K12) GN=purD PE=1 SV=2	purD	TIVGPEAPLVKGVVDTFRAAG	78		no	yes	no	no		no	no	no	no
sp|P15640|PUR2_ECOLI	Phosphoribosylamine--glycine ligase OS=Escherichia coli (strain K12) GN=purD PE=1 SV=2	purD	AFTKDFLARHKIPTAEYQNFT	116		no	yes	no	no		no	no	no	no
sp|Q8X612|PUR2_ECO57	Phosphoribosylamine--glycine ligase OS=Escherichia coli O157:H7 GN=purD PE=3 SV=1	purD	TSQDHKRVGDKDTGPNTGGMG	221		no	yes	no	no		no	no	no	no
sp|Q8FB69|PUR2_ECOL6	Phosphoribosylamine--glycine ligase OS=Escherichia coli O6:H1 (strain CFT073 / ATCC 700928 / UPEC) GN=purD PE=3 SV=1	purD	GFLYAGLMIDKQGNPKVIEFN	278		no	yes	yes	no		no	no	no	no
sp|P15640|PUR2_ECOLI	Phosphoribosylamine--glycine ligase OS=Escherichia coli (strain K12) GN=purD PE=1 SV=2	purD	AGGKVFHAGTKLADDEQVVTN	370		yes	yes	yes	yes		yes	no	no	no
sp|Q8FB69|PUR2_ECOL6	Phosphoribosylamine--glycine ligase OS=Escherichia coli O6:H1 (strain CFT073 / ATCC 700928 / UPEC) GN=purD PE=3 SV=1	purD	ALGHTVAEAQKRAYALMTDIH	399		yes	yes	yes	yes		no	no	no	no
sp|B7UPG1|PUR9_ECO27	Bifunctional purine biosynthesis protein PurH OS=Escherichia coli O127:H6 (strain E2348/69 / EPEC) GN=purH PE=3 SV=1	purH	VRRALLSVSDKAGIVEFAQAL	17		yes	yes	yes	yes		no	no	no	no
sp|B7UPG1|PUR9_ECO27	Bifunctional purine biosynthesis protein PurH OS=Escherichia coli O127:H6 (strain E2348/69 / EPEC) GN=purH PE=3 SV=1	purH	TGGTARLLAEKGLPVTEVSDY	47		yes	yes	yes	yes		no	no	no	no
sp|B7UPG1|PUR9_ECO27	Bifunctional purine biosynthesis protein PurH OS=Escherichia coli O127:H6 (strain E2348/69 / EPEC) GN=purH PE=3 SV=1	purH	SVATATQVQGKALSYNNIADT	258		no	yes	no	yes		no	no	no	no
sp|B7MIZ2|PUR9_ECO45	Bifunctional purine biosynthesis protein PurH OS=Escherichia coli O45:K1 (strain S88 / ExPEC) GN=purH PE=3 SV=1	purH	EFAEPACVIVKHANPCGVAIG	287		yes	yes	yes	yes		no	no	no	no
sp|B7UPG1|PUR9_ECO27	Bifunctional purine biosynthesis protein PurH OS=Escherichia coli O127:H6 (strain E2348/69 / EPEC) GN=purH PE=3 SV=1	purH	SILDAYDRAYKTDPTSAFGGI	309		no	yes	no	no		no	no	no	no
sp|B7UPG1|PUR9_ECO27	Bifunctional purine biosynthesis protein PurH OS=Escherichia coli O127:H6 (strain E2348/69 / EPEC) GN=purH PE=3 SV=1	purH	SEEALKITAAKQNVRVLICGQ	359		yes	no	yes	no		no	no	no	no
sp|B7LAV3|PUR9_ECO55	Bifunctional purine biosynthesis protein PurH OS=Escherichia coli (strain 55989 / EAEC) GN=purH PE=3 SV=1	purH	WGERVPGLDFKRVNGGLLVQD	380		yes	yes	yes	yes		no	no	no	no
sp|B7UPG1|PUR9_ECO27	Bifunctional purine biosynthesis protein PurH OS=Escherichia coli O127:H6 (strain E2348/69 / EPEC) GN=purH PE=3 SV=1	purH	AGQMSRVYSAKIAGIKAADEG	455		yes	yes	yes	yes		no	no	no	no
sp|Q0TET1|PUR4_ECOL5	Phosphoribosylformylglycinamidine synthase OS=Escherichia coli O6:K15:H31 (strain 536 / UPEC) GN=purL PE=3 SV=3	purL	SPALSAFRINKLLARFQAARL	18		no	yes	no	no		no	no	no	no
sp|Q0TET1|PUR4_ECOL5	Phosphoribosylformylglycinamidine synthase OS=Escherichia coli O6:K15:H31 (strain 536 / UPEC) GN=purL PE=3 SV=3	purL	DEHAQLERLLKYGPALASHAP	60		no	yes	no	no		no	no	no	no
sp|Q8XA46|PUR4_ECO57	Phosphoribosylformylglycinamidine synthase OS=Escherichia coli O157:H7 GN=purL PE=3 SV=3	purL	EIDYLQDAFTKLGRNPNDIEL	196		no	yes	no	no		no	no	no	no
sp|Q0TET1|PUR4_ECOL5	Phosphoribosylformylglycinamidine synthase OS=Escherichia coli O6:K15:H31 (strain 536 / UPEC) GN=purL PE=3 SV=3	purL	DGEQQPKSLFKMIKNTFETTP	239		yes	yes	yes	yes		no	yes	no	no
sp|Q0TET1|PUR4_ECOL5	Phosphoribosylformylglycinamidine synthase OS=Escherichia coli O6:K15:H31 (strain 536 / UPEC) GN=purL PE=3 SV=3	purL	QQPKSLFKMIKNTFETTPDHV	242		no	yes	no	no		no	no	no	no
sp|Q0TET1|PUR4_ECOL5	Phosphoribosylformylglycinamidine synthase OS=Escherichia coli O6:K15:H31 (strain 536 / UPEC) GN=purL PE=3 SV=3	purL	ELVSDGGRGGKFELRDILSDE	524		no	yes	no	no		no	no	no	no
sp|Q0TET1|PUR4_ECOL5	Phosphoribosylformylglycinamidine synthase OS=Escherichia coli O6:K15:H31 (strain 536 / UPEC) GN=purL PE=3 SV=3	purL	PALGLTIPVGKDSMSMKTRWQ	776		yes	yes	yes	yes		no	no	no	no
sp|Q0TET1|PUR4_ECOL5	Phosphoribosylformylglycinamidine synthase OS=Escherichia coli O6:K15:H31 (strain 536 / UPEC) GN=purL PE=3 SV=3	purL	IPVGKDSMSMKTRWQEGNEEC	782		no	yes	no	no		no	no	no	no
sp|Q0TET1|PUR4_ECOL5	Phosphoribosylformylglycinamidine synthase OS=Escherichia coli O6:K15:H31 (strain 536 / UPEC) GN=purL PE=3 SV=3	purL	DAAHLAALESKGLVALRYVDN	1215		no	yes	no	no		no	no	no	no
sp|A7ZPU2|PUR5_ECO24	Phosphoribosylformylglycinamidine cyclo-ligase OS=Escherichia coli O139:H28 (strain E24377A / ETEC) GN=purM PE=3 SV=1	purM	MTDKTSLSYKDAGV	4		no	no	yes	no		no	no	no	no
sp|P08179|PUR3_ECOLI	Phosphoribosylglycinamide formyltransferase OS=Escherichia coli (strain K12) GN=purN PE=1 SV=1	purN	KGTVRAVFSNKADAFGLERAR	37		no	yes	yes	no		yes	no	no	no
sp|Q8XCJ9|PURT_ECO57	Phosphoribosylglycinamide formyltransferase 2 OS=Escherichia coli O157:H7 GN=purT PE=3 SV=1	purT	LNVVPCARATKLTMNREGIRR	109		yes	yes	yes	yes		no	no	no	no
sp|B1XHB7|PURT_ECODH	Phosphoribosylglycinamide formyltransferase 2 OS=Escherichia coli (strain K12 / DH10B) GN=purT PE=3 SV=1	purT	RSAEQLAQAWKYAQQGGRAGA	179		yes	yes	yes	yes		yes	no	no	no
sp|P37051|PURU_ECOLI	Formyltetrahydrofolate deformylase OS=Escherichia coli (strain K12) GN=purU PE=1 SV=1	purU	DMMRAGRDVEKNVLSRALYKV	255		yes	yes	yes	yes		yes	yes	no	no
sp|P37051|PURU_ECOLI	Formyltetrahydrofolate deformylase OS=Escherichia coli (strain K12) GN=purU PE=1 SV=1	purU	EKNVLSRALYKVLAQRVFVYG	264		yes	yes	yes	yes		yes	yes	no	yes
sp|P21599|KPYK2_ECOLI	Pyruvate kinase II OS=Escherichia coli (strain K12) GN=pykA PE=1 SV=3	pykA	PATDRDNNLEKVIAAGANVVR	26		no	yes	no	no		no	no	no	no
sp|P21599|KPYK2_ECOLI	Pyruvate kinase II OS=Escherichia coli (strain K12) GN=pykA PE=1 SV=3	pykA	RADKVREIAAKLGRHVAILGD	60		yes	yes	yes	no		no	yes	no	no
sp|P21599|KPYK2_ECOLI	Pyruvate kinase II OS=Escherichia coli (strain K12) GN=pykA PE=1 SV=3	pykA	VAILGDLQGPKIRVSTFKEGK	75		yes	yes	yes	yes		no	yes	no	yes
sp|P21599|KPYK2_ECOLI	Pyruvate kinase II OS=Escherichia coli (strain K12) GN=pykA PE=1 SV=3	pykA	QGPKIRVSTFKEGKVFLNIGD	82		no	yes	no	no		no	no	no	no
sp|P21599|KPYK2_ECOLI	Pyruvate kinase II OS=Escherichia coli (strain K12) GN=pykA PE=1 SV=3	pykA	KIRVSTFKEGKVFLNIGDKFL	85		yes	yes	yes	yes		yes	yes	no	no
sp|P21599|KPYK2_ECOLI	Pyruvate kinase II OS=Escherichia coli (strain K12) GN=pykA PE=1 SV=3	pykA	DKFLLDANLGKGEGDKEKVGI	102		yes	yes	yes	yes		no	yes	no	no
sp|P21599|KPYK2_ECOLI	Pyruvate kinase II OS=Escherichia coli (strain K12) GN=pykA PE=1 SV=3	pykA	GDKEKVGIDYKGLPADVVPGD	115		yes	yes	no	no		no	no	no	no
sp|P21599|KPYK2_ECOLI	Pyruvate kinase II OS=Escherichia coli (strain K12) GN=pykA PE=1 SV=3	pykA	GGLSAEALTEKDKADIKTAAL	177		yes	yes	no	yes		no	no	no	no
sp|P21599|KPYK2_ECOLI	Pyruvate kinase II OS=Escherichia coli (strain K12) GN=pykA PE=1 SV=3	pykA	LSAEALTEKDKADIKTAALIG	179		yes	yes	yes	yes		no	no	no	no
sp|P21599|KPYK2_ECOLI	Pyruvate kinase II OS=Escherichia coli (strain K12) GN=pykA PE=1 SV=3	pykA	RLARDAGCDAKIVAKVERAEA	219		yes	yes	yes	yes		yes	yes	no	no
sp|P21599|KPYK2_ECOLI	Pyruvate kinase II OS=Escherichia coli (strain K12) GN=pykA PE=1 SV=3	pykA	AMARVCLGAEKIPSINVSKHR	343		yes	yes	no	no		no	no	no	no
sp|P21599|KPYK2_ECOLI	Pyruvate kinase II OS=Escherichia coli (strain K12) GN=pykA PE=1 SV=3	pykA	AEKIPSINVSKHRLDVQFDNV	351		no	yes	no	no		no	no	no	no
sp|P0AD61|KPYK1_ECOLI	Pyruvate kinase I OS=Escherichia coli (strain K12) GN=pykF PE=1 SV=1	pykF	KTKIVCTIGPKTESEEMLAKM	13		yes	yes	yes	yes		yes	yes	yes	yes
sp|P0AD61|KPYK1_ECOLI	Pyruvate kinase I OS=Escherichia coli (strain K12) GN=pykF PE=1 SV=1	pykF	RIQNLRNVMSKTGKTAAILLD	56		no	yes	no	no		no	no	no	no
sp|P0AD61|KPYK1_ECOLI	Pyruvate kinase I OS=Escherichia coli (strain K12) GN=pykF PE=1 SV=1	pykF	GKTAAILLDTKGPEIRTMKLE	68		yes	yes	yes	no		yes	no	no	no
sp|P0AD61|KPYK1_ECOLI	Pyruvate kinase I OS=Escherichia coli (strain K12) GN=pykF PE=1 SV=1	pykF	DTKGPEIRTMKLEGGNDVSLK	76		yes	yes	yes	yes		yes	yes	no	no
sp|P0AD61|KPYK1_ECOLI	Pyruvate kinase I OS=Escherichia coli (strain K12) GN=pykF PE=1 SV=1	pykF	TAIEGNKVICKVLNNGDLGEN	145		yes	yes	yes	yes		yes	no	no	no
sp|P0AD61|KPYK1_ECOLI	Pyruvate kinase I OS=Escherichia coli (strain K12) GN=pykF PE=1 SV=1	pykF	VIFAQKMMIEKCIRARKVVIT	266		yes	yes	yes	yes		no	no	no	no
sp|P0AD61|KPYK1_ECOLI	Pyruvate kinase I OS=Escherichia coli (strain K12) GN=pykF PE=1 SV=1	pykF	TATQMLDSMIKNPRPTRAEAG	286		yes	yes	yes	yes		yes	no	no	no
sp|P0AD61|KPYK1_ECOLI	Pyruvate kinase I OS=Escherichia coli (strain K12) GN=pykF PE=1 SV=1	pykF	DAVMLSGESAKGKYPLEAVSI	317		no	yes	no	yes		no	no	no	no
sp|P0AD61|KPYK1_ECOLI	Pyruvate kinase I OS=Escherichia coli (strain K12) GN=pykF PE=1 SV=1	pykF	VMLSGESAKGKYPLEAVSIMA	319		yes	yes	yes	yes		no	no	no	no
sp|P0AD61|KPYK1_ECOLI	Pyruvate kinase I OS=Escherichia coli (strain K12) GN=pykF PE=1 SV=1	pykF	VCRGAVETAEKLDAPLIVVAT	368		yes	yes	no	no		no	yes	no	no
sp|P0AD61|KPYK1_ECOLI	Pyruvate kinase I OS=Escherichia coli (strain K12) GN=pykF PE=1 SV=1	pykF	PLIVVATQGGKSARAVRKYFP	382		no	no	yes	no		no	no	no	no
sp|P0AD61|KPYK1_ECOLI	Pyruvate kinase I OS=Escherichia coli (strain K12) GN=pykF PE=1 SV=1	pykF	QGGKSARAVRKYFPDATILAL	389		yes	yes	yes	yes		yes	yes	no	no
sp|P0AD61|KPYK1_ECOLI	Pyruvate kinase I OS=Escherichia coli (strain K12) GN=pykF PE=1 SV=1	pykF	LSKGVVPQLVKEITSTDDFYR	421		yes	yes	yes	yes		no	yes	no	no
sp|P0AD61|KPYK1_ECOLI	Pyruvate kinase I OS=Escherichia coli (strain K12) GN=pykF PE=1 SV=1	pykF	TSTDDFYRLGKELALQSGLAH	434		yes	yes	yes	no		no	no	no	no
sp|A7ZVC7|PYRB_ECO24	Aspartate carbamoyltransferase OS=Escherichia coli O139:H28 (strain E24377A / ETEC) GN=pyrB PE=3 SV=1	pyrB	MANPLYQKHIISINDLSR	8		no	yes	no	no		no	no	no	no
sp|A7ZVC7|PYRB_ECO24	Aspartate carbamoyltransferase OS=Escherichia coli O139:H28 (strain E24377A / ETEC) GN=pyrB PE=3 SV=1	pyrB	DLNLVLATAAKLKANPQPELL	30		no	yes	no	no		no	no	no	no
sp|B7UQQ5|PYRB_ECO27	Aspartate carbamoyltransferase OS=Escherichia coli O127:H6 (strain E2348/69 / EPEC) GN=pyrB PE=3 SV=1	pyrB	LKANPQPELLKHKVIASCFFE	41		yes	yes	yes	yes		no	no	no	no
sp|B7UQQ5|PYRB_ECO27	Aspartate carbamoyltransferase OS=Escherichia coli O127:H6 (strain E2348/69 / EPEC) GN=pyrB PE=3 SV=1	pyrB	FSDSANTSLGKKGETLADTIS	84		yes	yes	yes	yes		no	yes	no	no
sp|A7ZVC7|PYRB_ECO24	Aspartate carbamoyltransferase OS=Escherichia coli O139:H28 (strain E24377A / ETEC) GN=pyrB PE=3 SV=1	pyrB	SDSANTSLGKKGETLADTISV	85		no	yes	no	no		no	no	no	no
sp|B7UQQ5|PYRB_ECO27	Aspartate carbamoyltransferase OS=Escherichia coli O127:H6 (strain E2348/69 / EPEC) GN=pyrB PE=3 SV=1	pyrB	NLHVAMVGDLKYGRTVHSLTQ	165		no	yes	no	no		no	no	no	no
sp|B7UQQ5|PYRB_ECO27	Aspartate carbamoyltransferase OS=Escherichia coli O127:H6 (strain E2348/69 / EPEC) GN=pyrB PE=3 SV=1	pyrB	TVHSLTQALAKFDGNRFYFIA	179		no	yes	yes	no		no	no	no	no
sp|A7ZKG7|PYRC_ECO24	Dihydroorotase OS=Escherichia coli O139:H28 (strain E24377A / ETEC) GN=pyrC PE=3 SV=1	pyrC	MTAPSQVLKIRRPDDWHLH	9		no	yes	no	no		no	no	no	no
sp|B7UP76|PYRC_ECO27	Dihydroorotase OS=Escherichia coli O127:H6 (strain E2348/69 / EPEC) GN=pyrC PE=3 SV=1	pyrC	HLHLRDGDMLKTVVPYTSEIY	27		no	yes	no	no		no	no	no	no
sp|B7UM49|PYRE_ECO27	Orotate phosphoribosyltransferase OS=Escherichia coli O127:H6 (strain E2348/69 / EPEC) GN=pyrE PE=3 SV=1	pyrE	QVLKFGEFTLKSGRKSPYFFN	26		no	no	yes	no		no	no	no	no
sp|B7UHJ6|PYRG_ECO27	CTP synthase OS=Escherichia coli O127:H6 (strain E2348/69 / EPEC) GN=pyrG PE=3 SV=1	pyrG	KIALFCNVPEKAVISLKDVDS	233		yes	yes	no	yes		no	yes	no	no
sp|B7UHJ6|PYRG_ECO27	CTP synthase OS=Escherichia coli O127:H6 (strain E2348/69 / EPEC) GN=pyrG PE=3 SV=1	pyrG	NVPEKAVISLKDVDSIYKIPG	239		yes	yes	yes	yes		yes	yes	no	yes
sp|B7UHJ6|PYRG_ECO27	CTP synthase OS=Escherichia coli O127:H6 (strain E2348/69 / EPEC) GN=pyrG PE=3 SV=1	pyrG	ISLKDVDSIYKIPGLLKSQGL	246		yes	yes	yes	yes		yes	yes	no	no
sp|B7UHJ6|PYRG_ECO27	CTP synthase OS=Escherichia coli O127:H6 (strain E2348/69 / EPEC) GN=pyrG PE=3 SV=1	pyrG	KSQGLDDYICKRFSLDCPEAN	262		yes	yes	yes	yes		yes	yes	no	yes
sp|B7UHJ6|PYRG_ECO27	CTP synthase OS=Escherichia coli O127:H6 (strain E2348/69 / EPEC) GN=pyrG PE=3 SV=1	pyrG	GKYIELPDAYKSVIEALKHGG	306		no	yes	no	no		no	no	no	no
sp|B7UHJ6|PYRG_ECO27	CTP synthase OS=Escherichia coli O127:H6 (strain E2348/69 / EPEC) GN=pyrG PE=3 SV=1	pyrG	DAYKSVIEALKHGGLKNRVSV	313		yes	yes	no	no		no	no	no	no
sp|A7ZQM3|PYRG_ECO24	CTP synthase OS=Escherichia coli O139:H28 (strain E24377A / ETEC) GN=pyrG PE=3 SV=1	pyrG	DVETRGVEILKGLDAILVPGG	342		no	yes	no	no		no	no	no	no
sp|B7UHJ6|PYRG_ECO27	CTP synthase OS=Escherichia coli O127:H6 (strain E2348/69 / EPEC) GN=pyrG PE=3 SV=1	pyrG	ENGNVEVRSEKSDLGGTMRLG	432		no	no	yes	no		no	no	no	yes
sp|B7UHJ6|PYRG_ECO27	CTP synthase OS=Escherichia coli O127:H6 (strain E2348/69 / EPEC) GN=pyrG PE=3 SV=1	pyrG	GFVKAASEFQKRQAK	541		no	yes	yes	no		no	no	no	no
sp|A7ZHR1|PYRH_ECO24	Uridylate kinase OS=Escherichia coli O139:H28 (strain E24377A / ETEC) GN=pyrH PE=3 SV=1	pyrH	GNLFRGAGLAKAGMNRVVGDH	68		no	yes	no	no		no	no	no	no
sp|A7ZHR1|PYRH_ECO24	Uridylate kinase OS=Escherichia coli O139:H28 (strain E24377A / ETEC) GN=pyrH PE=3 SV=1	pyrH	GALRRVVMGEKEGTLITE	234		no	yes	no	no		no	no	no	no
sp|A7ZVC6|PYRI_ECO24	Aspartate carbamoyltransferase regulatory chain OS=Escherichia coli O139:H28 (strain E24377A / ETEC) GN=pyrI PE=3 SV=1	pyrI	MTHDNKLQVEAIKRGT	6		no	yes	yes	yes		yes	no	no	no
sp|A7ZVC6|PYRI_ECO24	Aspartate carbamoyltransferase regulatory chain OS=Escherichia coli O139:H28 (strain E24377A / ETEC) GN=pyrI PE=3 SV=1	pyrI	HDNKLQVEAIKRGTVIDHIPA	13		yes	yes	yes	yes		yes	yes	no	no
sp|A7ZVC6|PYRI_ECO24	Aspartate carbamoyltransferase regulatory chain OS=Escherichia coli O139:H28 (strain E24377A / ETEC) GN=pyrI PE=3 SV=1	pyrI	QIGFKLLSLFKLTETDQRITI	34		no	yes	no	no		no	no	no	no
sp|A7ZVC6|PYRI_ECO24	Aspartate carbamoyltransferase regulatory chain OS=Escherichia coli O139:H28 (strain E24377A / ETEC) GN=pyrI PE=3 SV=1	pyrI	NRIDNYEVVGKSRPSLPERID	94		no	yes	no	no		no	no	no	no
sp|A7ZVC6|PYRI_ECO24	Aspartate carbamoyltransferase regulatory chain OS=Escherichia coli O139:H28 (strain E24377A / ETEC) GN=pyrI PE=3 SV=1	pyrI	VRKRANDIALKCKYCEKEFSH	137		no	yes	no	no		no	no	no	no
sp|A7ZVC6|PYRI_ECO24	Aspartate carbamoyltransferase regulatory chain OS=Escherichia coli O139:H28 (strain E24377A / ETEC) GN=pyrI PE=3 SV=1	pyrI	DIALKCKYCEKEFSHNVVLAN	143		no	yes	no	no		no	no	no	no
sp|P28304|QOR1_ECOLI	Quinone oxidoreductase 1 OS=Escherichia coli (strain K12) GN=qorA PE=1 SV=1	qorA	MATRIEFHKHGGPEVLQAV	9		no	yes	no	no		no	no	no	no
sp|P52076|QSEB_ECOLI	Transcriptional regulatory protein QseB OS=Escherichia coli (strain K12) GN=qseB PE=2 SV=1	qseB	ATLAGEPLTLKPKEFALLELL	151		no	yes	no	no		no	yes	no	no
sp|A7ZIF7|QUEA_ECO24	S-adenosylmethionine:tRNA ribosyltransferase-isomerase OS=Escherichia coli O139:H28 (strain E24377A / ETEC) GN=queA PE=3 SV=1	queA	MNAYKAAVEEKYRFFSYGDAM	331		no	yes	no	no		no	no	no	no
sp|P64554|QUEE_ECOLI	7-carboxy-7-deazaguanine synthase OS=Escherichia coli (strain K12) GN=queE PE=1 SV=1	queE	VSLFSILAKTKESDKWGAASS	62		no	yes	no	no		no	no	no	no
sp|P64555|QUEE_ECO57	7-carboxy-7-deazaguanine synthase OS=Escherichia coli O157:H7 GN=queE PE=3 SV=1	queE	SILAKTKESDKWGAASSEDLL	66		no	yes	no	no		no	no	no	no
sp|P64554|QUEE_ECOLI	7-carboxy-7-deazaguanine synthase OS=Escherichia coli (strain K12) GN=queE PE=1 SV=1	queE	RVIALQPISQKDDATRLCIET	194		yes	yes	yes	no		no	no	no	no
sp|B7UHL0|QUEF_ECO27	NADPH-dependent 7-cyano-7-deazaguanine reductase OS=Escherichia coli O127:H6 (strain E2348/69 / EPEC) GN=queF PE=3 SV=1	queF	NDLLRFCQPEKLSVYARYTRR	248		no	yes	no	no		no	no	no	no
sp|P0AD51|RAIA_ECO57	Ribosome-associated inhibitor A OS=Escherichia coli O157:H7 GN=raiA PE=3 SV=2	raiA	MTMNITSKQMEITPAIRQ	8		no	yes	yes	no		no	no	no	no
sp|P0AD51|RAIA_ECO57	Ribosome-associated inhibitor A OS=Escherichia coli O157:H7 GN=raiA PE=3 SV=2	raiA	HVADRLAKLEKWQTHLINPHI	29		yes	yes	yes	yes		no	no	no	no
sp|P0AD51|RAIA_ECO57	Ribosome-associated inhibitor A OS=Escherichia coli O157:H7 GN=raiA PE=3 SV=2	raiA	HLINPHIILSKEPQGFVADAT	43		no	yes	no	no		no	no	no	no
sp|P0AD51|RAIA_ECO57	Ribosome-associated inhibitor A OS=Escherichia coli O157:H7 GN=raiA PE=3 SV=2	raiA	MYTAINELINKLERQLNKLQH	80		no	yes	no	yes		yes	yes	no	yes
sp|P0AD51|RAIA_ECO57	Ribosome-associated inhibitor A OS=Escherichia coli O157:H7 GN=raiA PE=3 SV=2	raiA	LINKLERQLNKLQHKGEARRA	87		no	no	yes	no		no	no	no	yes
sp|P0AD51|RAIA_ECO57	Ribosome-associated inhibitor A OS=Escherichia coli O157:H7 GN=raiA PE=3 SV=2	raiA	GEARRAATSVKDANFVEEVEE	102		no	no	yes	no		no	no	no	no
sp|P0AAZ5|RARA_ECOL6	Replication-associated recombination protein A OS=Escherichia coli O6:H1 (strain CFT073 / ATCC 700928 / UPEC) GN=rarA PE=3 SV=1	rarA	PKSNAVYTAFKAALADARERP	354		no	yes	no	no		no	no	no	no
sp|P0AGL5|RATA_ECOLI	Ribosome association toxin RatA OS=Escherichia coli (strain K12) GN=ratA PE=1 SV=1	ratA	AVDVSKAGISKTFTTRNQLTS	73		no	yes	yes	no		no	no	no	no
sp|P52119|RATB_ECOLI	UPF0125 protein RatB OS=Escherichia coli (strain K12) GN=ratB PE=1 SV=1	ratB	LELRTDIDLTKNKVGIYSRPA	50		no	no	yes	no		no	no	no	no
sp|B7UJ62|RBFA_ECO27	Ribosome-binding factor A OS=Escherichia coli O127:H6 (strain E2348/69 / EPEC) GN=rbfA PE=3 SV=1	rbfA	AKVYVTFLNDKDEDAVKAGIK	60		yes	yes	yes	yes		yes	yes	yes	yes
sp|B7UJ62|RBFA_ECO27	Ribosome-binding factor A OS=Escherichia coli O127:H6 (strain E2348/69 / EPEC) GN=rbfA PE=3 SV=1	rbfA	FLNDKDEDAVKAGIKALQEAS	66		yes	yes	no	no		no	yes	no	no
sp|B7UJ62|RBFA_ECO27	Ribosome-binding factor A OS=Escherichia coli O127:H6 (strain E2348/69 / EPEC) GN=rbfA PE=3 SV=1	rbfA	KDEDAVKAGIKALQEASGFIR	70		yes	yes	no	yes		yes	yes	no	no
sp|A7ZS64|RBFA_ECO24	Ribosome-binding factor A OS=Escherichia coli O139:H28 (strain E24377A / ETEC) GN=rbfA PE=3 SV=1	rbfA	ASGFIRSLLGKAMRLRIVPEL	85		no	yes	no	no		no	yes	no	no
sp|A7ZS64|RBFA_ECO24	Ribosome-binding factor A OS=Escherichia coli O139:H28 (strain E24377A / ETEC) GN=rbfA PE=3 SV=1	rbfA	RMSNLVTSVVKHDEERRVNPD	118		no	no	yes	no		no	no	no	no
sp|A7ZS64|RBFA_ECO24	Ribosome-binding factor A OS=Escherichia coli O139:H28 (strain E24377A / ETEC) GN=rbfA PE=3 SV=1	rbfA	EERRVNPDDSKED	131		no	yes	no	no		no	no	no	no
sp|P02925|RBSB_ECOLI	D-ribose-binding periplasmic protein OS=Escherichia coli (strain K12) GN=rbsB PE=1 SV=1	rbsB	SATVSANAMAKDTIALVVSTL	26		no	no	no	no		yes	no	no	yes
sp|P02925|RBSB_ECOLI	D-ribose-binding periplasmic protein OS=Escherichia coli (strain K12) GN=rbsB PE=1 SV=1	rbsB	TDSDAVGNAVKMANQANIPVI	101		no	no	no	no		no	yes	no	no
sp|P69409|RCSB_ECO57	Capsular synthesis regulator component B OS=Escherichia coli O157:H7 GN=rcsB PE=3 SV=1	rcsB	LITDLSMPGDKYGDGITLIKY	63		yes	yes	no	no		no	no	no	no
sp|P69409|RCSB_ECO57	Capsular synthesis regulator component B OS=Escherichia coli O157:H7 GN=rcsB PE=3 SV=1	rcsB	DLPKALAALQKGKKFTPESVS	125		no	yes	no	no		no	no	no	no
sp|P69409|RCSB_ECO57	Capsular synthesis regulator component B OS=Escherichia coli O157:H7 GN=rcsB PE=3 SV=1	rcsB	TPESVSRLLEKISAGGYGDKR	140		no	no	yes	no		no	no	no	no
sp|P69409|RCSB_ECO57	Capsular synthesis regulator component B OS=Escherichia coli O157:H7 GN=rcsB PE=3 SV=1	rcsB	EKISAGGYGDKRLSPKESEVL	149		no	yes	yes	no		no	no	no	no
sp|P69409|RCSB_ECO57	Capsular synthesis regulator component B OS=Escherichia coli O157:H7 GN=rcsB PE=3 SV=1	rcsB	GGYGDKRLSPKESEVLRLFAE	154		yes	yes	yes	no		yes	no	no	no
sp|P52061|RDGB_ECOLI	dITP/XTP pyrophosphatase OS=Escherichia coli (strain K12) GN=rdgB PE=1 SV=1	rdgB	KVVLATGNVGKVRELASLLSD	13		no	yes	no	no		no	no	no	no
sp|Q8FE27|RDGB_ECOL6	dITP/XTP pyrophosphatase OS=Escherichia coli O6:H1 (strain CFT073 / ATCC 700928 / UPEC) GN=rdgB PE=3 SV=1	rdgB	RYSGEDATDQKNLQKLLETMK	97		no	yes	no	no		no	no	no	no
sp|B7UJL7|RDGC_ECO27	Recombination-associated protein RdgC OS=Escherichia coli O127:H6 (strain E2348/69 / EPEC) GN=rdgC PE=3 SV=1	rdgC	IKQALEAKIAKLEAEQARKLK	90		yes	yes	yes	yes		no	yes	no	no
sp|B7UJL7|RDGC_ECO27	Recombination-associated protein RdgC OS=Escherichia coli O127:H6 (strain E2348/69 / EPEC) GN=rdgC PE=3 SV=1	rdgC	LIMVDCASAKKAEDTLALLRK	146		no	yes	no	no		no	no	no	no
sp|A7ZQC8|RECA_ECO24	Protein RecA OS=Escherichia coli O139:H28 (strain E24377A / ETEC) GN=recA PE=3 SV=1	recA	ALAAALGQIEKQFGKGSIMRL	20		no	no	yes	no		no	no	no	yes
sp|B7UHB7|RECA_ECO27	Protein RecA OS=Escherichia coli O127:H6 (strain E2348/69 / EPEC) GN=recA PE=3 SV=1	recA	GELVDLGVKEKLIEKAGAWYS	283		no	yes	no	no		no	no	no	no
sp|A7ZQC8|RECA_ECO24	Protein RecA OS=Escherichia coli O139:H28 (strain E24377A / ETEC) GN=recA PE=3 SV=1	recA	DLGVKEKLIEKAGAWYSYKGE	287		yes	yes	yes	yes		no	yes	no	no
sp|A7ZQC8|RECA_ECO24	Protein RecA OS=Escherichia coli O139:H28 (strain E24377A / ETEC) GN=recA PE=3 SV=1	recA	IEKAGAWYSYKGEKIGQGKAN	295		yes	yes	yes	yes		no	yes	no	no
sp|B7UHB7|RECA_ECO27	Protein RecA OS=Escherichia coli O127:H6 (strain E2348/69 / EPEC) GN=recA PE=3 SV=1	recA	AWLKDNPETAKEIEKKVRELL	318		no	yes	no	no		no	no	no	no
sp|A7ZQC8|RECA_ECO24	Protein RecA OS=Escherichia coli O139:H28 (strain E24377A / ETEC) GN=recA PE=3 SV=1	recA	DNPETAKEIEKKVRELLLSNP	322		no	yes	no	no		no	no	no	no
sp|P0AG21|RELA_ECOL6	GTP pyrophosphokinase OS=Escherichia coli O6:H1 (strain CFT073 / ATCC 700928 / UPEC) GN=relA PE=3 SV=1	relA	SEDVLRESVGKSVVNLIHGVR	101		no	yes	no	no		yes	no	no	no
sp|P0AG21|RELA_ECOL6	GTP pyrophosphokinase OS=Escherichia coli O6:H1 (strain CFT073 / ATCC 700928 / UPEC) GN=relA PE=3 SV=1	relA	AERIAHLREVKDAPEDERVLA	164		no	yes	no	no		no	no	no	no
sp|P0AG22|RELA_ECO57	GTP pyrophosphokinase OS=Escherichia coli O157:H7 GN=relA PE=3 SV=1	relA	CFRYLHPTEYKRIAKLLHERR	212		no	yes	yes	no		no	no	no	no
sp|P27127|RFAB_ECOLI	Lipopolysaccharide 1,6-galactosyltransferase OS=Escherichia coli (strain K12) GN=rfaB PE=3 SV=2	rfaB	TATFIYVGRMKFEGQKRVKDL	188		no	yes	no	no		no	no	no	no
sp|P25741|RFAP_ECOLI	Lipopolysaccharide core heptose(I) kinase RfaP OS=Escherichia coli (strain K12) GN=rfaP PE=3 SV=1	rfaP	DTMKGIGFGEKGLNPLTRASF	100		no	yes	no	no		no	no	no	no
sp|P37759|RMLB1_ECOLI	dTDP-glucose 4,6-dehydratase 1 OS=Escherichia coli (strain K12) GN=rfbB PE=3 SV=2	rfbB	AEKIGRALGWKPQETFESGIR	318		no	yes	no	no		no	no	no	no
sp|P37745|RMLC_ECOLI	dTDP-4-dehydrorhamnose 3,5-epimerase OS=Escherichia coli (strain K12) GN=rfbC PE=1 SV=1	rfbC	HFQRGEYAQDKLVRCTHGAVF	72		yes	yes	yes	yes		yes	yes	yes	yes
sp|P37760|RMLD_ECOLI	dTDP-4-dehydrorhamnose reductase OS=Escherichia coli (strain K12) GN=rfbD PE=3 SV=2	rfbD	MNILLFGKTGQVGWELQR	8		no	yes	no	no		no	no	no	no
sp|P37760|RMLD_ECOLI	dTDP-4-dehydrorhamnose reductase OS=Escherichia coli (strain K12) GN=rfbD PE=3 SV=2	rfbD	VYAGKGNNFAKTMLRLAKERE	164		no	yes	no	no		no	no	no	no
sp|P27833|RFFA_ECOLI	Lipopolysaccharide biosynthesis protein RffA OS=Escherichia coli (strain K12) GN=rffA PE=3 SV=2	rffA	HIGCFSFHETKNYTAGGEGGA	181		no	yes	no	no		no	no	no	no
sp|P27833|RFFA_ECOLI	Lipopolysaccharide biosynthesis protein RffA OS=Escherichia coli (strain K12) GN=rffA PE=3 SV=2	rffA	RSQFFRGQVDKYTWRDIGSSY	223		yes	yes	yes	no		no	yes	no	no
sp|A7ZTY2|RHLB_ECO24	ATP-dependent RNA helicase RhlB OS=Escherichia coli O139:H28 (strain E24377A / ETEC) GN=rhlB PE=3 SV=1	rhlB	GLAYGGDGYDKQLKVLESGVD	126		no	yes	yes	no		no	no	no	no
sp|B7UMN5|RHLB_ECO27	ATP-dependent RNA helicase RhlB OS=Escherichia coli O127:H6 (strain E2348/69 / EPEC) GN=rhlB PE=3 SV=1	rhlB	ADRMYDLGFIKDIRWLFRRMP	177		no	yes	no	no		no	no	no	no
sp|B7UMN5|RHLB_ECO27	ATP-dependent RNA helicase RhlB OS=Escherichia coli O127:H6 (strain E2348/69 / EPEC) GN=rhlB PE=3 SV=1	rhlB	EPEQKTGHRIKEELFYPSNEE	232		no	yes	no	no		no	no	no	no
sp|A7ZTY2|RHLB_ECO24	ATP-dependent RNA helicase RhlB OS=Escherichia coli O139:H28 (strain E24377A / ETEC) GN=rhlB PE=3 SV=1	rhlB	PDRAIIFANTKHRCEEIWGHL	266		no	yes	no	no		no	yes	no	no
sp|B7UMN5|RHLB_ECO27	ATP-dependent RNA helicase RhlB OS=Escherichia coli O127:H6 (strain E2348/69 / EPEC) GN=rhlB PE=3 SV=1	rhlB	NPDALMTDLPKPLRLTRPRTG	395		yes	yes	no	no		no	no	no	no
sp|P0AG31|RHO_ECOL6	Transcription termination factor Rho OS=Escherichia coli O6:H1 (strain CFT073 / ATCC 700928 / UPEC) GN=rho PE=3 SV=1	rho	NLRTGDTISGKIRPPKEGERY	100		yes	yes	yes	yes		no	yes	no	no
sp|P0AG31|RHO_ECOL6	Transcription termination factor Rho OS=Escherichia coli O6:H1 (strain CFT073 / ATCC 700928 / UPEC) GN=rho PE=3 SV=1	rho	KEGERYFALLKVNEVNFDKPE	115		no	yes	no	yes		no	yes	no	no
sp|P0AG31|RHO_ECOL6	Transcription termination factor Rho OS=Escherichia coli O6:H1 (strain CFT073 / ATCC 700928 / UPEC) GN=rho PE=3 SV=1	rho	LLKVNEVNFDKPENARNKILF	123		yes	yes	yes	yes		yes	yes	no	no
sp|P0AG31|RHO_ECOL6	Transcription termination factor Rho OS=Escherichia coli O6:H1 (strain CFT073 / ATCC 700928 / UPEC) GN=rho PE=3 SV=1	rho	NFDKPENARNKILFENLTPLH	130		no	yes	yes	no		yes	yes	no	no
sp|P0AG31|RHO_ECOL6	Transcription termination factor Rho OS=Escherichia coli O6:H1 (strain CFT073 / ATCC 700928 / UPEC) GN=rho PE=3 SV=1	rho	EEVTEMQRLVKGEVVASTFDE	224		no	no	yes	no		no	no	no	no
sp|A7ZL97|RIBA_ECO24	GTP cyclohydrolase-2 OS=Escherichia coli O139:H28 (strain E24377A / ETEC) GN=ribA PE=3 SV=1	ribA	NPNNEHYLDTKAEKMGHLLNK	186		no	no	yes	no		no	no	no	no
sp|P0AFU8|RISA_ECOLI	Riboflavin synthase OS=Escherichia coli (strain K12) GN=ribC PE=1 SV=1	ribC	GTAKLVSIDEKPNFRTHVVEL	18		no	yes	no	no		no	no	no	no
sp|P0AFU8|RISA_ECOLI	Riboflavin synthase OS=Escherichia coli (strain K12) GN=ribC PE=1 SV=1	ribC	GHIMTTAEVAKILTSENNRQI	111		no	yes	no	no		no	no	no	no
sp|P25539|RIBD_ECOLI	Riboflavin biosynthesis protein RibD OS=Escherichia coli (strain K12) GN=ribD PE=1 SV=1	ribD	LEKLADAPQFKFKEIRHVGPD	349		no	yes	no	no		no	no	no	no
sp|A7ZIG8|RISB_ECO24	6,7-dimethyl-8-ribityllumazine synthase OS=Escherichia coli O139:H28 (strain E24377A / ETEC) GN=ribH PE=3 SV=1	ribH	SLLEGAIDALKRIGQVKDENI	39		no	yes	no	no		no	no	no	no
sp|A7ZIG8|RISB_ECO24	6,7-dimethyl-8-ribityllumazine synthase OS=Escherichia coli O139:H28 (strain E24377A / ETEC) GN=ribH PE=3 SV=1	ribH	IDALKRIGQVKDENITVVWVP	45		no	yes	no	no		no	no	no	no
sp|A7ZIG8|RISB_ECO24	6,7-dimethyl-8-ribityllumazine synthase OS=Escherichia coli O139:H28 (strain E24377A / ETEC) GN=ribH PE=3 SV=1	ribH	LAAGALAKTGKYDAVIALGTV	72		no	yes	no	no		no	yes	no	no
sp|A7ZIG8|RISB_ECO24	6,7-dimethyl-8-ribityllumazine synthase OS=Escherichia coli O139:H28 (strain E24377A / ETEC) GN=ribH PE=3 SV=1	ribH	LTALEMINVLKAIKA	152		no	yes	no	no		no	yes	no	no
sp|P0A946|RIMI_ECO57	Ribosomal-protein-alanine acetyltransferase OS=Escherichia coli O157:H7 GN=rimI PE=3 SV=1	rimI	QRAHAFPWSEKTFASNQGERY	30		no	no	yes	no		no	no	no	yes
sp|P0A948|RIMJ_ECOLI	Ribosomal-protein-alanine acetyltransferase OS=Escherichia coli (strain K12) GN=rimJ PE=3 SV=1	rimJ	DYYAENRHFLKPWEPVRDESH	43		yes	yes	yes	yes		yes	yes	yes	yes
sp|P0A948|RIMJ_ECOLI	Ribosomal-protein-alanine acetyltransferase OS=Escherichia coli (strain K12) GN=rimJ PE=3 SV=1	rimJ	GDLLARLGFEKEGYAKDYLLI	163		no	yes	no	no		no	no	no	no
sp|B7UH57|RIMM_ECO27	Ribosome maturation factor RimM OS=Escherichia coli O127:H6 (strain E2348/69 / EPEC) GN=rimM PE=3 SV=1	rimM	QWQQVQLESWKHHNQDMIIKL	64		yes	yes	yes	no		no	no	no	no
sp|B7UH57|RIMM_ECO27	Ribosome maturation factor RimM OS=Escherichia coli O127:H6 (strain E2348/69 / EPEC) GN=rimM PE=3 SV=1	rimM	NDVLVIKANLKDAFGIKERLV	146		yes	no	yes	no		no	no	no	yes
sp|A7ZS68|RIMP_ECO24	Ribosome maturation factor RimP OS=Escherichia coli O139:H28 (strain E24377A / ETEC) GN=rimP PE=3 SV=1	rimP	VLRMAVQNRRKWQGVIKAVDG	112		no	yes	yes	no		no	yes	no	no
sp|B7UJ65|RIMP_ECO27	Ribosome maturation factor RimP OS=Escherichia coli O127:H6 (strain E2348/69 / EPEC) GN=rimP PE=3 SV=2	rimP	VLRMAVQNRRKWQGVIKAVDG	114		yes	yes	no	no		no	no	no	no
sp|P36999|RLMA_ECOLI	23S rRNA (guanine(745)-N(1))-methyltransferase OS=Escherichia coli (strain K12) GN=rlmA PE=1 SV=1	rlmA	DAIIRIYAPCKAEELARVVKP	160		no	yes	no	no		no	no	no	no
sp|P63179|RLMB_ECO57	23S rRNA (guanosine-2'-O-)-methyltransferase RlmB OS=Escherichia coli O157:H7 GN=rlmB PE=3 SV=1	rlmB	PERFQEVFILKGREDKRLLPL	29		no	yes	no	no		no	no	no	no
sp|P63178|RLMB_ECOL6	23S rRNA (guanosine-2'-O-)-methyltransferase RlmB OS=Escherichia coli O6:H1 (strain CFT073 / ATCC 700928 / UPEC) GN=rlmB PE=3 SV=1	rlmB	AAGVHAVIVPKDRSAQLNATA	128		yes	yes	yes	yes		no	yes	no	no
sp|Q8XED8|RLMD_ECO57	23S rRNA (uracil(1939)-C(5))-methyltransferase RlmD OS=Escherichia coli O157:H7 GN=rlmD PE=3 SV=3	rlmD	MAQFYSAKRRTTTRQIIT	8		no	no	yes	no		no	no	no	no
sp|A7ZJ25|RLMH_ECO24	Ribosomal RNA large subunit methyltransferase H OS=Escherichia coli O139:H28 (strain E24377A / ETEC) GN=rlmH PE=3 SV=1	rlmH	KNADIKRILDKEGEQMLAAAG	55		yes	yes	yes	no		no	yes	no	no
sp|Q8X8J3|RLUC_ECO57	Ribosomal large subunit pseudouridine synthase C OS=Escherichia coli O157:H7 GN=rluC PE=3 SV=1	rluC	HEQLREKGMQKDYLALVRGQW	174		yes	yes	yes	yes		yes	yes	yes	yes
sp|P0AA39|RLUC_ECOLI	Ribosomal large subunit pseudouridine synthase C OS=Escherichia coli (strain K12) GN=rluC PE=1 SV=1	rluC	HVKSVQAPLLKNILQSGERIV	197		no	yes	yes	no		no	no	no	yes
sp|Q8X8J3|RLUC_ECO57	Ribosomal large subunit pseudouridine synthase C OS=Escherichia coli O157:H7 GN=rluC PE=3 SV=1	rluC	QEGKPSETRFKVEERYAFATL	221		yes	yes	no	no		no	no	no	no
sp|P0AA39|RLUC_ECOLI	Ribosomal large subunit pseudouridine synthase C OS=Escherichia coli (strain K12) GN=rluC PE=1 SV=1	rluC	RIEAPMDEGLKRCLQKLRNAR	309		no	yes	no	no		no	no	no	no
sp|Q8X9F0|RLUD_ECO57	Ribosomal large subunit pseudouridine synthase D OS=Escherichia coli O157:H7 GN=rluD PE=3 SV=3	rluD	MFPDYSRSRIKEWILDQRVLV	37		no	no	yes	no		no	no	no	no
sp|P32684|RLUF_ECOLI	Ribosomal large subunit pseudouridine synthase F OS=Escherichia coli (strain K12) GN=rluF PE=1 SV=1	rluF	KILRAGNDHEKEYLVTVDKPI	135		no	yes	no	no		no	no	no	no
sp|P55253|RMLA3_ECOLX	Glucose-1-phosphate thymidylyltransferase OS=Escherichia coli GN=rmlA PE=3 SV=1	rmlA	VSKQLLPIYDKPMIYYPLSTL	34		yes	no	no	no		no	no	no	no
sp|P37744|RMLA1_ECOLI	Glucose-1-phosphate thymidylyltransferase 1 OS=Escherichia coli (strain K12) GN=rmlA1 PE=1 SV=2	rmlA1	PERYGVVEFDKNGTAISLEEK	153		no	yes	no	no		no	no	no	no
sp|P37744|RMLA1_ECOLI	Glucose-1-phosphate thymidylyltransferase 1 OS=Escherichia coli (strain K12) GN=rmlA1 PE=1 SV=2	rmlA1	QVRKLAVPLIKNNYGQYLYKM	278		no	yes	no	no		no	yes	no	no
sp|B7UR96|RNB_ECO27	Exoribonuclease 2 OS=Escherichia coli O127:H6 (strain E2348/69 / EPEC) GN=rnb PE=3 SV=1	rnb	DRIIAVIHSEKERESAEPEEL	68		no	yes	no	no		no	no	no	no
sp|B7UR96|RNB_ECO27	Exoribonuclease 2 OS=Escherichia coli O127:H6 (strain E2348/69 / EPEC) GN=rnb PE=3 SV=1	rnb	LAIVPDHPLLKDAIPCRAARG	107		no	yes	no	yes		no	no	no	no
sp|B7UR96|RNB_ECO27	Exoribonuclease 2 OS=Escherichia coli O127:H6 (strain E2348/69 / EPEC) GN=rnb PE=3 SV=1	rnb	RPDYRFILGEKGEVLDIVAEP	371		no	yes	no	no		no	no	no	no
sp|A7ZQ11|RNC_ECO24	Ribonuclease 3 OS=Escherichia coli O139:H28 (strain E24377A / ETEC) GN=rnc PE=3 SV=1	rnc	PVVGTGSSRRKAEQAAAEQAL	210		no	yes	no	no		no	no	no	no
sp|P21513|RNE_ECOLI	Ribonuclease E OS=Escherichia coli (strain K12) GN=rne PE=1 SV=6	rne	LDIESPGHEQKKANIYKGKIT	37		yes	yes	no	no		no	yes	no	no
sp|P21513|RNE_ECOLI	Ribonuclease E OS=Escherichia coli (strain K12) GN=rne PE=1 SV=6	rne	GAERHGFLPLKEIAREYFPAN	71		yes	yes	yes	yes		no	yes	no	no
sp|P21513|RNE_ECOLI	Ribonuclease E OS=Escherichia coli (strain K12) GN=rne PE=1 SV=6	rne	KALFSGGEETKPTEQPAPKAE	589		no	yes	no	no		no	no	no	no
sp|P77285|RNFG_ECOLI	Electron transport complex protein RnfG OS=Escherichia coli (strain K12) GN=rnfG PE=3 SV=1	rnfG	ITPRAVVNAVKRAGLYAQTLP	185		no	yes	yes	no		no	no	no	no
sp|A7ZHV1|RNH_ECO24	Ribonuclease H OS=Escherichia coli O139:H28 (strain E24377A / ETEC) GN=rnhA PE=3 SV=1	rnhA	GAILRYRGREKTFSAGYTRTT	33		yes	yes	yes	yes		no	yes	yes	no
sp|P21499|RNR_ECOLI	Ribonuclease R OS=Escherichia coli (strain K12) GN=rnr PE=1 SV=2	rnr	GYGFLRVEGRKDDLYLSSEQM	105		no	yes	no	no		no	no	no	no
sp|P21499|RNR_ECOLI	Ribonuclease R OS=Escherichia coli (strain K12) GN=rnr PE=1 SV=2	rnr	MLQTMLLRSMKQAIYDPENRG	544		no	yes	no	no		no	no	no	no
sp|B7UGW2|RODZ_ECO27	Cytoskeleton protein RodZ OS=Escherichia coli O127:H6 (strain E2348/69 / EPEC) GN=rodZ PE=3 SV=1	rodZ	VSTVRDIEEDKAPADLASTFL	51		no	yes	no	no		no	no	no	no
sp|P0AFW8|ROF_ECOLI	Protein rof OS=Escherichia coli (strain K12) GN=rof PE=1 SV=1	rof	MLTLELKDGEKLQAKASDLVS	35		no	yes	no	no		no	no	no	no
sp|P0AFW8|ROF_ECOLI	Protein rof OS=Escherichia coli (strain K12) GN=rof PE=1 SV=1	rof	ELKDGEKLQAKASDLVSRKNV	39		no	yes	yes	no		no	no	no	no
sp|P0AFW8|ROF_ECOLI	Protein rof OS=Escherichia coli (strain K12) GN=rof PE=1 SV=1	rof	QAKASDLVSRKNVEYLVVEAA	47		no	yes	no	no		no	no	no	no
sp|P0AFW8|ROF_ECOLI	Protein rof OS=Escherichia coli (strain K12) GN=rof PE=1 SV=1	rof	AGETRELRLDKITSFSHPEIG	67		no	yes	no	no		no	no	no	no
sp|A7ZR23|RPIA_ECO24	Ribose-5-phosphate isomerase A OS=Escherichia coli O139:H28 (strain E24377A / ETEC) GN=rpiA PE=3 SV=1	rpiA	MTQDELKKAVGWAALQY	7		yes	yes	yes	yes		yes	yes	yes	yes
sp|A7ZR23|RPIA_ECO24	Ribose-5-phosphate isomerase A OS=Escherichia coli O139:H28 (strain E24377A / ETEC) GN=rpiA PE=3 SV=1	rpiA	AVSSSDASTEKLKSLGIHVFD	59		yes	yes	yes	yes		no	no	no	no
sp|A7ZR23|RPIA_ECO24	Ribose-5-phosphate isomerase A OS=Escherichia coli O139:H28 (strain E24377A / ETEC) GN=rpiA PE=3 SV=1	rpiA	REKIIASVAEKFICIADASKQ	112		yes	yes	no	no		no	no	no	no
sp|A7ZR23|RPIA_ECO24	Ribose-5-phosphate isomerase A OS=Escherichia coli O139:H28 (strain E24377A / ETEC) GN=rpiA PE=3 SV=1	rpiA	EKFICIADASKQVDILGKFPL	121		yes	yes	no	no		no	no	no	no
sp|A7ZR23|RPIA_ECO24	Ribose-5-phosphate isomerase A OS=Escherichia coli O139:H28 (strain E24377A / ETEC) GN=rpiA PE=3 SV=1	rpiA	ARSAVARQLVKLGGRPEYRQG	149		no	yes	no	no		no	no	no	no
sp|A7ZR23|RPIA_ECO24	Ribose-5-phosphate isomerase A OS=Escherichia coli O139:H28 (strain E24377A / ETEC) GN=rpiA PE=3 SV=1	rpiA	VALIGTPDGVKTIVK	215		no	yes	no	no		no	no	no	no
sp|B7UPD9|RL1_ECO27	50S ribosomal protein L1 OS=Escherichia coli O127:H6 (strain E2348/69 / EPEC) GN=rplA PE=3 SV=1	rplA	LTKRMRVIREKVDATKQYDIN	14		yes	yes	no	no		no	no	no	no
sp|B7UPD9|RL1_ECO27	50S ribosomal protein L1 OS=Escherichia coli O127:H6 (strain E2348/69 / EPEC) GN=rplA PE=3 SV=1	rplA	RVIREKVDATKQYDINEAIAL	19		yes	yes	no	no		no	no	no	no
sp|A7ZUJ7|RL1_ECO24	50S ribosomal protein L1 OS=Escherichia coli O139:H28 (strain E24377A / ETEC) GN=rplA PE=3 SV=1	rplA	FTQGANAEAAKAAGAELVGME	88		no	yes	yes	no		no	no	no	no
sp|B7UPD9|RL1_ECO27	50S ribosomal protein L1 OS=Escherichia coli O127:H6 (strain E2348/69 / EPEC) GN=rplA PE=3 SV=1	rplA	VGMEDLADQIKKGEMNFDVVI	105		yes	yes	yes	yes		no	yes	no	no
sp|B7UPD9|RL1_ECO27	50S ribosomal protein L1 OS=Escherichia coli O127:H6 (strain E2348/69 / EPEC) GN=rplA PE=3 SV=1	rplA	LGPRGLMPNPKVGTVTPNVAE	141		yes	yes	yes	yes		no	no	no	no
sp|B7UPD9|RL1_ECO27	50S ribosomal protein L1 OS=Escherichia coli O127:H6 (strain E2348/69 / EPEC) GN=rplA PE=3 SV=1	rplA	TVTPNVAEAVKNAKAGQIRYR	154		yes	yes	yes	yes		yes	yes	yes	yes
sp|B7UPD9|RL1_ECO27	50S ribosomal protein L1 OS=Escherichia coli O127:H6 (strain E2348/69 / EPEC) GN=rplA PE=3 SV=1	rplA	KAGQIRYRNDKNGIIHTTIGK	167		yes	yes	yes	yes		no	yes	no	yes
sp|B7UPD9|RL1_ECO27	50S ribosomal protein L1 OS=Escherichia coli O127:H6 (strain E2348/69 / EPEC) GN=rplA PE=3 SV=1	rplA	TIGKVDFDADKLKENLEALLV	184		yes	yes	yes	yes		yes	yes	no	yes
sp|A7ZUJ7|RL1_ECO24	50S ribosomal protein L1 OS=Escherichia coli O139:H28 (strain E24377A / ETEC) GN=rplA PE=3 SV=1	rplA	GKVDFDADKLKENLEALLVAL	186		yes	yes	yes	no		no	yes	no	yes
sp|B7UPD9|RL1_ECO27	50S ribosomal protein L1 OS=Escherichia coli O127:H6 (strain E2348/69 / EPEC) GN=rplA PE=3 SV=1	rplA	ENLEALLVALKKAKPTQAKGV	197		yes	yes	yes	yes		yes	yes	no	no
sp|B7UPD9|RL1_ECO27	50S ribosomal protein L1 OS=Escherichia coli O127:H6 (strain E2348/69 / EPEC) GN=rplA PE=3 SV=1	rplA	ALKKAKPTQAKGVYIKKVSIS	205		yes	yes	no	no		no	yes	no	no
sp|A7ZSK6|RL2_ECO24	50S ribosomal protein L2 OS=Escherichia coli O139:H28 (strain E24377A / ETEC) GN=rplB PE=3 SV=1	rplB	RSANIALVLYKDGERRYILAP	97		yes	yes	no	no		no	yes	no	no
sp|B7UK41|RL2_ECO27	50S ribosomal protein L2 OS=Escherichia coli O127:H6 (strain E2348/69 / EPEC) GN=rplB PE=3 SV=1	rplB	DGERRYILAPKGLKAGDQIQS	108		no	no	no	no		no	yes	no	no
sp|B7UK41|RL2_ECO27	50S ribosomal protein L2 OS=Escherichia coli O127:H6 (strain E2348/69 / EPEC) GN=rplB PE=3 SV=1	rplB	VGSTVHNVEMKPGKGGQLARS	147		no	yes	no	no		no	no	no	no
sp|B7UK41|RL2_ECO27	50S ribosomal protein L2 OS=Escherichia coli O127:H6 (strain E2348/69 / EPEC) GN=rplB PE=3 SV=1	rplB	KKTRSNKRTDKFIVRRRSK	265		yes	yes	yes	yes		no	yes	no	no
sp|A7ZSK9|RL3_ECO24	50S ribosomal protein L3 OS=Escherichia coli O139:H28 (strain E24377A / ETEC) GN=rplC PE=3 SV=1	rplC	EVEANRVTQVKDLANDGYRAI	38		no	no	no	no		yes	no	no	no
sp|A7ZSK9|RL3_ECO24	50S ribosomal protein L3 OS=Escherichia coli O139:H28 (strain E24377A / ETEC) GN=rplC PE=3 SV=1	rplC	TGAKKANRVTKPEAGHFAKAG	62		no	yes	yes	yes		no	yes	no	no
sp|A7ZSK9|RL3_ECO24	50S ribosomal protein L3 OS=Escherichia coli O139:H28 (strain E24377A / ETEC) GN=rplC PE=3 SV=1	rplC	VTKPEAGHFAKAGVEAGRGLW	70		no	yes	yes	no		no	yes	no	no
sp|A7ZSK9|RL3_ECO24	50S ribosomal protein L3 OS=Escherichia coli O139:H28 (strain E24377A / ETEC) GN=rplC PE=3 SV=1	rplC	VDAERNLLLVKGAVPGATGSD	190		no	yes	no	no		no	yes	no	no
sp|A7ZSK9|RL3_ECO24	50S ribosomal protein L3 OS=Escherichia coli O139:H28 (strain E24377A / ETEC) GN=rplC PE=3 SV=1	rplC	PGATGSDLIVKPAVKA	204		no	yes	no	no		no	yes	no	no
sp|B7UK43|RL4_ECO27	50S ribosomal protein L4 OS=Escherichia coli O127:H6 (strain E2348/69 / EPEC) GN=rplD PE=3 SV=1	rplD	VNKKMYRGALKSILSELVRQD	106		yes	yes	yes	no		yes	yes	no	no
sp|B7UK43|RL4_ECO27	50S ribosomal protein L4 OS=Escherichia coli O127:H6 (strain E2348/69 / EPEC) GN=rplD PE=3 SV=1	rplD	VRQDRLIVVEKFSVEAPKTKL	123		yes	yes	yes	yes		no	yes	no	no
sp|A7ZSK8|RL4_ECO24	50S ribosomal protein L4 OS=Escherichia coli O139:H28 (strain E24377A / ETEC) GN=rplD PE=3 SV=1	rplD	EKFSVEAPKTKLLAQKLKDMA	132		yes	yes	yes	no		no	yes	no	no
sp|B7UK43|RL4_ECO27	50S ribosomal protein L4 OS=Escherichia coli O127:H6 (strain E2348/69 / EPEC) GN=rplD PE=3 SV=1	rplD	EAPKTKLLAQKLKDMALEDVL	137		yes	yes	no	yes		no	yes	no	no
sp|B7UK43|RL4_ECO27	50S ribosomal protein L4 OS=Escherichia coli O127:H6 (strain E2348/69 / EPEC) GN=rplD PE=3 SV=1	rplD	IDPVSLIAFDKVVMTADAVKQ	185		no	yes	no	yes		no	no	no	no
sp|A7ZSK8|RL4_ECO24	50S ribosomal protein L4 OS=Escherichia coli O139:H28 (strain E24377A / ETEC) GN=rplD PE=3 SV=1	rplD	DKVVMTADAVKQVEEMLA	194		no	yes	no	no		no	no	no	no
sp|A7ZSJ7|RL5_ECO24	50S ribosomal protein L5 OS=Escherichia coli O139:H28 (strain E24377A / ETEC) GN=rplE PE=3 SV=1	rplE	MAKLHDYYKDEVV	3		yes	yes	yes	yes		yes	yes	yes	yes
sp|A7ZSJ7|RL5_ECO24	50S ribosomal protein L5 OS=Escherichia coli O139:H28 (strain E24377A / ETEC) GN=rplE PE=3 SV=1	rplE	MAKLHDYYKDEVVKKLMTE	9		no	yes	yes	no		no	yes	no	no
sp|A7ZSJ7|RL5_ECO24	50S ribosomal protein L5 OS=Escherichia coli O139:H28 (strain E24377A / ETEC) GN=rplE PE=3 SV=1	rplE	LHDYYKDEVVKKLMTEFNYNS	14		no	yes	yes	no		no	yes	no	no
sp|A7ZSJ7|RL5_ECO24	50S ribosomal protein L5 OS=Escherichia coli O139:H28 (strain E24377A / ETEC) GN=rplE PE=3 SV=1	rplE	NMGVGEAIADKKLLDNAAADL	47		yes	yes	yes	yes		yes	yes	yes	yes
sp|A7ZSJ7|RL5_ECO24	50S ribosomal protein L5 OS=Escherichia coli O139:H28 (strain E24377A / ETEC) GN=rplE PE=3 SV=1	rplE	MGVGEAIADKKLLDNAAADLA	48		yes	yes	yes	yes		yes	yes	yes	yes
sp|A7ZSJ7|RL5_ECO24	50S ribosomal protein L5 OS=Escherichia coli O139:H28 (strain E24377A / ETEC) GN=rplE PE=3 SV=1	rplE	AADLAAISGQKPLITKARKSV	64		yes	yes	no	yes		no	yes	no	yes
sp|A7ZSJ7|RL5_ECO24	50S ribosomal protein L5 OS=Escherichia coli O139:H28 (strain E24377A / ETEC) GN=rplE PE=3 SV=1	rplE	AISGQKPLITKARKSVAGFKI	69		yes	yes	yes	yes		yes	yes	yes	yes
sp|A7ZSJ7|RL5_ECO24	50S ribosomal protein L5 OS=Escherichia coli O139:H28 (strain E24377A / ETEC) GN=rplE PE=3 SV=1	rplE	TKARKSVAGFKIRQGYPIGCK	78		yes	yes	yes	yes		yes	yes	yes	yes
sp|A7ZSJ7|RL5_ECO24	50S ribosomal protein L5 OS=Escherichia coli O139:H28 (strain E24377A / ETEC) GN=rplE PE=3 SV=1	rplE	RIRDFRGLSAKSFDGRGNYSM	120		yes	yes	yes	yes		yes	yes	yes	yes
sp|A7ZSJ7|RL5_ECO24	50S ribosomal protein L5 OS=Escherichia coli O139:H28 (strain E24377A / ETEC) GN=rplE PE=3 SV=1	rplE	QIIFPEIDYDKVDRVRGLDIT	145		yes	yes	yes	yes		yes	yes	yes	yes
sp|A7ZSJ4|RL6_ECO24	50S ribosomal protein L6 OS=Escherichia coli O139:H28 (strain E24377A / ETEC) GN=rplF PE=3 SV=1	rplF	PVVVPAGVDVKINGQVITIKG	18		yes	yes	yes	yes		yes	yes	no	yes
sp|A7ZSJ4|RL6_ECO24	50S ribosomal protein L6 OS=Escherichia coli O139:H28 (strain E24377A / ETEC) GN=rplF PE=3 SV=1	rplF	VKINGQVITIKGKNGELTRTL	27		no	yes	no	no		no	yes	no	no
sp|A7ZSJ4|RL6_ECO24	50S ribosomal protein L6 OS=Escherichia coli O139:H28 (strain E24377A / ETEC) GN=rplF PE=3 SV=1	rplF	INGQVITIKGKNGELTRTLND	29		no	yes	no	no		no	yes	no	no
sp|A7ZSJ4|RL6_ECO24	50S ribosomal protein L6 OS=Escherichia coli O139:H28 (strain E24377A / ETEC) GN=rplF PE=3 SV=1	rplF	TRTLNDAVEVKHADNTLTFGP	44		yes	yes	yes	yes		yes	yes	yes	yes
sp|A7ZSJ4|RL6_ECO24	50S ribosomal protein L6 OS=Escherichia coli O139:H28 (strain E24377A / ETEC) GN=rplF PE=3 SV=1	rplF	VIGVTEGFTKKLQLVGVGYRA	86		yes	yes	yes	yes		yes	yes	yes	yes
sp|A7ZSJ4|RL6_ECO24	50S ribosomal protein L6 OS=Escherichia coli O139:H28 (strain E24377A / ETEC) GN=rplF PE=3 SV=1	rplF	LVGVGYRAAVKGNVINLSLGF	99		no	yes	yes	no		no	no	no	no
sp|A7ZSJ4|RL6_ECO24	50S ribosomal protein L6 OS=Escherichia coli O139:H28 (strain E24377A / ETEC) GN=rplF PE=3 SV=1	rplF	ECPTQTEIVLKGADKQVIGQV	134		no	yes	no	no		no	yes	no	no
sp|A7ZSJ4|RL6_ECO24	50S ribosomal protein L6 OS=Escherichia coli O139:H28 (strain E24377A / ETEC) GN=rplF PE=3 SV=1	rplF	QTEIVLKGADKQVIGQVAADL	138		no	yes	yes	yes		yes	yes	no	yes
sp|A7ZV74|RL9_ECO24	50S ribosomal protein L9 OS=Escherichia coli O139:H28 (strain E24377A / ETEC) GN=rplI PE=3 SV=1	rplI	MQVILLDKVANLGSLGDQ	8		yes	yes	yes	no		yes	yes	yes	yes
sp|A7ZV74|RL9_ECO24	50S ribosomal protein L9 OS=Escherichia coli O139:H28 (strain E24377A / ETEC) GN=rplI PE=3 SV=1	rplI	PQGKAVPATKKNIEFFEARRA	42		yes	yes	yes	yes		yes	yes	yes	yes
sp|A7ZV74|RL9_ECO24	50S ribosomal protein L9 OS=Escherichia coli O139:H28 (strain E24377A / ETEC) GN=rplI PE=3 SV=1	rplI	FEARRAELEAKLAEVLAAANA	57		yes	yes	yes	yes		yes	yes	yes	yes
sp|A7ZV74|RL9_ECO24	50S ribosomal protein L9 OS=Escherichia coli O139:H28 (strain E24377A / ETEC) GN=rplI PE=3 SV=1	rplI	VLAAANARAEKINALETVTIA	71		yes	yes	yes	yes		yes	yes	yes	yes
sp|A7ZV74|RL9_ECO24	50S ribosomal protein L9 OS=Escherichia coli O139:H28 (strain E24377A / ETEC) GN=rplI PE=3 SV=1	rplI	NALETVTIASKAGDEGKLFGS	83		yes	no	no	no		no	yes	no	no
sp|A7ZV74|RL9_ECO24	50S ribosomal protein L9 OS=Escherichia coli O139:H28 (strain E24377A / ETEC) GN=rplI PE=3 SV=1	rplI	TIASKAGDEGKLFGSIGTRDI	89		yes	yes	yes	yes		yes	yes	yes	yes
sp|A7ZV74|RL9_ECO24	50S ribosomal protein L9 OS=Escherichia coli O139:H28 (strain E24377A / ETEC) GN=rplI PE=3 SV=1	rplI	AVTAAGVEVAKSEVRLPNGVL	112		yes	yes	yes	yes		yes	yes	yes	yes
sp|B7UPE0|RL10_ECO27	50S ribosomal protein L10 OS=Escherichia coli O127:H6 (strain E2348/69 / EPEC) GN=rplJ PE=3 SV=1	rplJ	MALNLQDKQAIVAEVSEV	8		no	no	yes	no		no	no	no	no
sp|B7UPE0|RL10_ECO27	50S ribosomal protein L10 OS=Escherichia coli O127:H6 (strain E2348/69 / EPEC) GN=rplJ PE=3 SV=1	rplJ	VADSRGVTVDKMTELRKAGRE	37		yes	yes	yes	yes		yes	yes	yes	yes
sp|B7UPE0|RL10_ECO27	50S ribosomal protein L10 OS=Escherichia coli O127:H6 (strain E2348/69 / EPEC) GN=rplJ PE=3 SV=1	rplJ	EHPGAAARLFKEFAKANAKFE	97		yes	yes	yes	yes		no	yes	no	yes
sp|B7UPE0|RL10_ECO27	50S ribosomal protein L10 OS=Escherichia coli O127:H6 (strain E2348/69 / EPEC) GN=rplJ PE=3 SV=1	rplJ	AAARLFKEFAKANAKFEVKAA	101		yes	yes	yes	yes		yes	yes	no	yes
sp|B7UPE0|RL10_ECO27	50S ribosomal protein L10 OS=Escherichia coli O127:H6 (strain E2348/69 / EPEC) GN=rplJ PE=3 SV=1	rplJ	LFKEFAKANAKFEVKAAAFEG	105		yes	yes	yes	yes		yes	yes	yes	yes
sp|A7ZUJ6|RL11_ECO24	50S ribosomal protein L11 OS=Escherichia coli O139:H28 (strain E24377A / ETEC) GN=rplK PE=3 SV=1	rplK	QQGVNIMEFCKAFNAKTDSIE	40		no	yes	no	no		no	yes	no	no
sp|A7ZUJ6|RL11_ECO24	50S ribosomal protein L11 OS=Escherichia coli O139:H28 (strain E24377A / ETEC) GN=rplK PE=3 SV=1	rplK	IMEFCKAFNAKTDSIEKGLPI	45		no	yes	no	no		no	yes	no	no
sp|A7ZUJ6|RL11_ECO24	50S ribosomal protein L11 OS=Escherichia coli O139:H28 (strain E24377A / ETEC) GN=rplK PE=3 SV=1	rplK	AFNAKTDSIEKGLPIPVVITV	51		yes	yes	yes	yes		yes	yes	yes	yes
sp|A7ZUJ6|RL11_ECO24	50S ribosomal protein L11 OS=Escherichia coli O139:H28 (strain E24377A / ETEC) GN=rplK PE=3 SV=1	rplK	YADRSFTFVTKTPPAAVLLKK	72		yes	yes	yes	no		no	yes	no	no
sp|A7ZUJ6|RL11_ECO24	50S ribosomal protein L11 OS=Escherichia coli O139:H28 (strain E24377A / ETEC) GN=rplK PE=3 SV=1	rplK	TKTPPAAVLLKKAAGIKSGSG	81		yes	yes	yes	yes		yes	no	yes	yes
sp|A7ZUK0|RL7_ECO24	50S ribosomal protein L7/L12 OS=Escherichia coli O139:H28 (strain E24377A / ETEC) GN=rplL PE=3 SV=1	rplL	EEKTEFDVILKAAGANKVAVI	60		no	yes	no	no		no	no	no	no
sp|A7ZUK0|RL7_ECO24	50S ribosomal protein L7/L12 OS=Escherichia coli O139:H28 (strain E24377A / ETEC) GN=rplL PE=3 SV=1	rplL	DVILKAAGANKVAVIKAVRGA	66		yes	yes	yes	yes		no	no	no	yes
sp|A7ZUK0|RL7_ECO24	50S ribosomal protein L7/L12 OS=Escherichia coli O139:H28 (strain E24377A / ETEC) GN=rplL PE=3 SV=1	rplL	AAGANKVAVIKAVRGATGLGL	71		yes	yes	yes	yes		yes	yes	yes	yes
sp|A7ZUK0|RL7_ECO24	50S ribosomal protein L7/L12 OS=Escherichia coli O139:H28 (strain E24377A / ETEC) GN=rplL PE=3 SV=1	rplL	AVRGATGLGLKEAKDLVESAP	82		no	yes	yes	no		yes	no	no	yes
sp|A7ZUK0|RL7_ECO24	50S ribosomal protein L7/L12 OS=Escherichia coli O139:H28 (strain E24377A / ETEC) GN=rplL PE=3 SV=1	rplL	GATGLGLKEAKDLVESAPAAL	85		yes	yes	yes	yes		yes	yes	yes	yes
sp|A7ZUK0|RL7_ECO24	50S ribosomal protein L7/L12 OS=Escherichia coli O139:H28 (strain E24377A / ETEC) GN=rplL PE=3 SV=1	rplL	DLVESAPAALKEGVSKDDAEA	96		yes	yes	yes	yes		yes	yes	yes	yes
sp|A7ZUK0|RL7_ECO24	50S ribosomal protein L7/L12 OS=Escherichia coli O139:H28 (strain E24377A / ETEC) GN=rplL PE=3 SV=1	rplL	APAALKEGVSKDDAEALKKAL	101		yes	yes	yes	yes		yes	yes	yes	yes
sp|A7ZUK0|RL7_ECO24	50S ribosomal protein L7/L12 OS=Escherichia coli O139:H28 (strain E24377A / ETEC) GN=rplL PE=3 SV=1	rplL	GVSKDDAEALKKALEEAGAEV	108		yes	yes	yes	yes		yes	yes	yes	yes
sp|A7ZUK0|RL7_ECO24	50S ribosomal protein L7/L12 OS=Escherichia coli O139:H28 (strain E24377A / ETEC) GN=rplL PE=3 SV=1	rplL	VSKDDAEALKKALEEAGAEVE	109		yes	yes	no	no		no	no	no	no
sp|A7ZSC5|RL13_ECO24	50S ribosomal protein L13 OS=Escherichia coli O139:H28 (strain E24377A / ETEC) GN=rplM PE=3 SV=1	rplM	MKTFTAKPETVK	2		no	yes	no	no		no	yes	no	no
sp|A7ZSC5|RL13_ECO24	50S ribosomal protein L13 OS=Escherichia coli O139:H28 (strain E24377A / ETEC) GN=rplM PE=3 SV=1	rplM	MKTFTAKPETVKRDWYV	7		yes	yes	yes	yes		yes	yes	yes	yes
sp|B7UJW3|RL13_ECO27	50S ribosomal protein L13 OS=Escherichia coli O127:H6 (strain E2348/69 / EPEC) GN=rplM PE=3 SV=1	rplM	KTFTAKPETVKRDWYVVDATG	12		yes	yes	yes	yes		yes	yes	yes	yes
sp|A7ZSC5|RL13_ECO24	50S ribosomal protein L13 OS=Escherichia coli O139:H28 (strain E24377A / ETEC) GN=rplM PE=3 SV=1	rplM	RPERVIEIAVKGMLPKGPLGR	106		no	no	no	no		no	yes	no	no
sp|A7ZSJ9|RL14_ECO24	50S ribosomal protein L14 OS=Escherichia coli O139:H28 (strain E24377A / ETEC) GN=rplN PE=3 SV=1	rplN	NSGARRVMCIKVLGGSHRRYA	23		no	no	no	no		no	yes	yes	no
sp|A7ZSJ9|RL14_ECO24	50S ribosomal protein L14 OS=Escherichia coli O139:H28 (strain E24377A / ETEC) GN=rplN PE=3 SV=1	rplN	GVGDIIKITIKEAIPRGKVKK	44		no	yes	yes	no		no	yes	no	yes
sp|A7ZSJ9|RL14_ECO24	50S ribosomal protein L14 OS=Escherichia coli O139:H28 (strain E24377A / ETEC) GN=rplN PE=3 SV=1	rplN	RGKVKKGDVLKAVVVRTKKGV	59		no	yes	no	no		no	yes	no	no
sp|A7ZSJ9|RL14_ECO24	50S ribosomal protein L14 OS=Escherichia coli O139:H28 (strain E24377A / ETEC) GN=rplN PE=3 SV=1	rplN	GPVTRELRSEKFMKIISLAPE	111		yes	yes	yes	no		yes	yes	yes	yes
sp|A7ZSJ9|RL14_ECO24	50S ribosomal protein L14 OS=Escherichia coli O139:H28 (strain E24377A / ETEC) GN=rplN PE=3 SV=1	rplN	TRELRSEKFMKIISLAPEVL	114		yes	yes	yes	yes		yes	yes	yes	yes
sp|B7UK25|RL15_ECO27	50S ribosomal protein L15 OS=Escherichia coli O127:H6 (strain E2348/69 / EPEC) GN=rplO PE=3 SV=1	rplO	TAEVRLSDLAKVEGGVVDLNT	84		no	yes	no	no		no	no	no	no
sp|B7UK25|RL15_ECO27	50S ribosomal protein L15 OS=Escherichia coli O127:H6 (strain E2348/69 / EPEC) GN=rplO PE=3 SV=1	rplO	ARAAIEAAGGKIEE	141		yes	yes	yes	yes		yes	yes	yes	yes
sp|B7UK37|RL16_ECO27	50S ribosomal protein L16 OS=Escherichia coli O127:H6 (strain E2348/69 / EPEC) GN=rplP PE=3 SV=1	rplP	TDVSFGSFGLKAVGRGRLTAR	34		no	no	yes	no		no	no	no	no
sp|B7UK37|RL16_ECO27	50S ribosomal protein L16 OS=Escherichia coli O127:H6 (strain E2348/69 / EPEC) GN=rplP PE=3 SV=1	rplP	AMTRAVKRQGKIWIRVFPDKP	62		no	yes	no	no		no	no	no	no
sp|A7ZSK2|RL16_ECO24	50S ribosomal protein L16 OS=Escherichia coli O139:H28 (strain E24377A / ETEC) GN=rplP PE=3 SV=1	rplP	VPEELAREAFKLAAAKLPIKT	118		no	yes	yes	yes		no	yes	no	yes
sp|A7ZSK2|RL16_ECO24	50S ribosomal protein L16 OS=Escherichia coli O139:H28 (strain E24377A / ETEC) GN=rplP PE=3 SV=1	rplP	AREAFKLAAAKLPIKTTFVTK	123		no	no	yes	no		no	no	no	no
sp|A7ZSK2|RL16_ECO24	50S ribosomal protein L16 OS=Escherichia coli O139:H28 (strain E24377A / ETEC) GN=rplP PE=3 SV=1	rplP	FKLAAAKLPIKTTFVTKTVM	127		no	yes	no	no		no	no	no	no
sp|A7ZSK2|RL16_ECO24	50S ribosomal protein L16 OS=Escherichia coli O139:H28 (strain E24377A / ETEC) GN=rplP PE=3 SV=1	rplP	KLPIKTTFVTKTVM	133		no	yes	yes	no		no	yes	no	no
sp|A7ZSI3|RL17_ECO24	50S ribosomal protein L17 OS=Escherichia coli O139:H28 (strain E24377A / ETEC) GN=rplQ PE=3 SV=1	rplQ	AGSLVRHEIIKTTLPKAKELR	35		yes	yes	yes	yes		yes	yes	yes	yes
sp|A7ZSI3|RL17_ECO24	50S ribosomal protein L17 OS=Escherichia coli O139:H28 (strain E24377A / ETEC) GN=rplQ PE=3 SV=1	rplQ	RHEIIKTTLPKAKELRRVVEP	40		no	yes	yes	no		no	no	no	no
sp|A7ZSI3|RL17_ECO24	50S ribosomal protein L17 OS=Escherichia coli O139:H28 (strain E24377A / ETEC) GN=rplQ PE=3 SV=1	rplQ	SRAGGYTRILKCGFRAGDNAP	99		no	yes	yes	no		no	no	no	no
sp|A7ZSI3|RL17_ECO24	50S ribosomal protein L17 OS=Escherichia coli O139:H28 (strain E24377A / ETEC) GN=rplQ PE=3 SV=1	rplQ	AYIELVDRSEKAEAAAE	121		no	yes	no	no		no	yes	no	no
sp|B7UK28|RL18_ECO27	50S ribosomal protein L18 OS=Escherichia coli O127:H6 (strain E2348/69 / EPEC) GN=rplR PE=3 SV=1	rplR	RIRRATRARRKLQELGATRLV	17		yes	yes	yes	no		yes	no	no	no
sp|A7ZSJ3|RL18_ECO24	50S ribosomal protein L18 OS=Escherichia coli O139:H28 (strain E24377A / ETEC) GN=rplR PE=3 SV=1	rplR	EVLVAASTVEKAIAEQLKYTG	56		no	yes	no	no		no	no	no	no
sp|B7UK28|RL18_ECO27	50S ribosomal protein L18 OS=Escherichia coli O127:H6 (strain E2348/69 / EPEC) GN=rplR PE=3 SV=1	rplR	TVEKAIAEQLKYTGNKDAAAA	63		yes	yes	yes	yes		yes	yes	yes	yes
sp|B7UK28|RL18_ECO27	50S ribosomal protein L18 OS=Escherichia coli O127:H6 (strain E2348/69 / EPEC) GN=rplR PE=3 SV=1	rplR	IAEQLKYTGNKDAAAAVGKAV	68		yes	yes	yes	yes		yes	yes	no	no
sp|A7ZSJ3|RL18_ECO24	50S ribosomal protein L18 OS=Escherichia coli O139:H28 (strain E24377A / ETEC) GN=rplR PE=3 SV=1	rplR	GNKDAAAAVGKAVAERALEKG	76		no	yes	no	no		no	no	no	no
sp|B7UK28|RL18_ECO27	50S ribosomal protein L18 OS=Escherichia coli O127:H6 (strain E2348/69 / EPEC) GN=rplR PE=3 SV=1	rplR	GKAVAERALEKGIKDVSFDRS	85		yes	yes	yes	yes		yes	yes	no	yes
sp|B7UK28|RL18_ECO27	50S ribosomal protein L18 OS=Escherichia coli O127:H6 (strain E2348/69 / EPEC) GN=rplR PE=3 SV=1	rplR	VAERALEKGIKDVSFDRSGFQ	88		yes	yes	yes	yes		yes	yes	yes	yes
sp|B7UH55|RL19_ECO27	50S ribosomal protein L19 OS=Escherichia coli O127:H6 (strain E2348/69 / EPEC) GN=rplS PE=3 SV=1	rplS	MSNIIKQLEQEQMKQD	6		yes	yes	yes	yes		yes	yes	no	yes
sp|B7UH55|RL19_ECO27	50S ribosomal protein L19 OS=Escherichia coli O127:H6 (strain E2348/69 / EPEC) GN=rplS PE=3 SV=1	rplS	EVKVWVVEGSKKRLQAFEGVV	37		yes	yes	yes	yes		yes	yes	no	yes
sp|B7UH55|RL19_ECO27	50S ribosomal protein L19 OS=Escherichia coli O127:H6 (strain E2348/69 / EPEC) GN=rplS PE=3 SV=1	rplS	HSPVVDSISVKRRGAVRKAKL	87		yes	yes	yes	yes		no	yes	no	no
sp|B7US99|RL20_ECO27	50S ribosomal protein L20 OS=Escherichia coli O127:H6 (strain E2348/69 / EPEC) GN=rplT PE=3 SV=1	rplT	AARQNGISYSKFINGLKKASV	78		no	yes	no	no		no	no	no	no
sp|B7US99|RL20_ECO27	50S ribosomal protein L20 OS=Escherichia coli O127:H6 (strain E2348/69 / EPEC) GN=rplT PE=3 SV=1	rplT	DKVAFTALVEKAKAALA	112		yes	yes	yes	yes		yes	yes	no	no
sp|A7ZS83|RL21_ECO24	50S ribosomal protein L21 OS=Escherichia coli O139:H28 (strain E24377A / ETEC) GN=rplU PE=3 SV=1	rplU	GVPFVDGGVIKAEVVAHGRGE	60		yes	yes	yes	yes		no	yes	no	yes
sp|A7ZSK4|RL22_ECO24	50S ribosomal protein L22 OS=Escherichia coli O139:H28 (strain E24377A / ETEC) GN=rplV PE=3 SV=1	rplV	RLVADLIRGKKVSQALDILTY	28		no	yes	no	no		no	no	no	no
sp|A7ZSK4|RL22_ECO24	50S ribosomal protein L22 OS=Escherichia coli O139:H28 (strain E24377A / ETEC) GN=rplV PE=3 SV=1	rplV	QALDILTYTNKKAAVLVKKVL	41		no	yes	no	no		no	yes	no	no
sp|B7UK39|RL22_ECO27	50S ribosomal protein L22 OS=Escherichia coli O127:H6 (strain E2348/69 / EPEC) GN=rplV PE=3 SV=1	rplV	HNDGADIDDLKVTKIFVDEGP	70		yes	yes	yes	yes		yes	yes	no	yes
sp|A7ZSK4|RL22_ECO24	50S ribosomal protein L22 OS=Escherichia coli O139:H28 (strain E24377A / ETEC) GN=rplV PE=3 SV=1	rplV	GADIDDLKVTKIFVDEGPSMK	73		no	yes	no	no		no	no	no	no
sp|A7ZSK4|RL22_ECO24	50S ribosomal protein L22 OS=Escherichia coli O139:H28 (strain E24377A / ETEC) GN=rplV PE=3 SV=1	rplV	KIFVDEGPSMKRIMPRAKGRA	83		no	no	yes	no		no	no	no	no
sp|P0ADZ2|RL23_ECO57	50S ribosomal protein L23 OS=Escherichia coli O157:H7 GN=rplW PE=1 SV=1	rplW	KVLRAPHVSEKASTAMEKSNT	19		no	no	yes	no		no	no	no	no
sp|P0ADZ2|RL23_ECO57	50S ribosomal protein L23 OS=Escherichia coli O157:H7 GN=rplW PE=1 SV=1	rplW	VSEKASTAMEKSNTIVLKVAK	26		yes	yes	yes	yes		yes	yes	no	yes
sp|P0ADZ2|RL23_ECO57	50S ribosomal protein L23 OS=Escherichia coli O157:H7 GN=rplW PE=1 SV=1	rplW	AMEKSNTIVLKVAKDATKAEI	33		yes	yes	yes	yes		yes	yes	no	yes
sp|A7ZSJ8|RL24_ECO24	50S ribosomal protein L24 OS=Escherichia coli O139:H28 (strain E24377A / ETEC) GN=rplX PE=3 SV=1	rplX	LTGKDKGKRGKVKNVLSSGKV	24		no	yes	no	no		no	no	no	no
sp|A7ZSJ8|RL24_ECO24	50S ribosomal protein L24 OS=Escherichia coli O139:H28 (strain E24377A / ETEC) GN=rplX PE=3 SV=1	rplX	GKDKGKRGKVKNVLSSGKVIV	26		yes	yes	yes	yes		yes	yes	no	yes
sp|B7UK33|RL24_ECO27	50S ribosomal protein L24 OS=Escherichia coli O127:H6 (strain E2348/69 / EPEC) GN=rplX PE=3 SV=1	rplX	KVIVEGINLVKKHQKPVPALN	43		yes	yes	yes	yes		yes	yes	yes	yes
sp|A7ZSJ8|RL24_ECO24	50S ribosomal protein L24 OS=Escherichia coli O139:H28 (strain E24377A / ETEC) GN=rplX PE=3 SV=1	rplX	EGINLVKKHQKPVPALNQPGG	47		no	yes	no	no		no	yes	no	no
sp|A7ZSJ8|RL24_ECO24	50S ribosomal protein L24 OS=Escherichia coli O139:H28 (strain E24377A / ETEC) GN=rplX PE=3 SV=1	rplX	ALNQPGGIVEKEAAIQVSNVA	61		no	yes	no	no		no	no	no	no
sp|A7ZSJ8|RL24_ECO24	50S ribosomal protein L24 OS=Escherichia coli O139:H28 (strain E24377A / ETEC) GN=rplX PE=3 SV=1	rplX	FEDGKKVRFFKSNSETIK	97		no	yes	yes	no		no	no	no	no
sp|B7UFK2|RL25_ECO27	50S ribosomal protein L25 OS=Escherichia coli O127:H6 (strain E2348/69 / EPEC) GN=rplY PE=3 SV=1	rplY	GASRRLRAANKFPAIIYGGKE	25		yes	yes	yes	yes		yes	yes	yes	yes
sp|B7LAK9|RL25_ECO55	50S ribosomal protein L25 OS=Escherichia coli (strain 55989 / EAEC) GN=rplY PE=3 SV=1	rplY	NKFPAIIYGGKEAPLAIELDH	34		yes	yes	yes	yes		yes	yes	yes	yes
sp|B7LAK9|RL25_ECO55	50S ribosomal protein L25 OS=Escherichia coli (strain 55989 / EAEC) GN=rplY PE=3 SV=1	rplY	APLAIELDHDKVMNMQAKAEF	46		yes	yes	yes	yes		yes	yes	yes	yes
sp|A7ZP09|RL25_ECO24	50S ribosomal protein L25 OS=Escherichia coli O139:H28 (strain E24377A / ETEC) GN=rplY PE=3 SV=1	rplY	SEVLTIVVDGKEIKVKAQDVQ	68		no	yes	no	no		no	no	no	no
sp|B7UFK2|RL25_ECO27	50S ribosomal protein L25 OS=Escherichia coli O127:H6 (strain E2348/69 / EPEC) GN=rplY PE=3 SV=1	rplY	KAQDVQRHPYKPKLLHIDFVR	83		no	yes	yes	no		no	yes	no	no
sp|B7LAK9|RL25_ECO55	50S ribosomal protein L25 OS=Escherichia coli (strain 55989 / EAEC) GN=rplY PE=3 SV=1	rplY	QDVQRHPYKPKLQHIDFVRA	85		yes	yes	yes	yes		no	yes	no	yes
sp|A7ZS81|RL27_ECO24	50S ribosomal protein L27 OS=Escherichia coli O139:H28 (strain E24377A / ETEC) GN=rpmA PE=3 SV=1	rpmA	GSIIVRQRGTKFHAGANVGCG	44		yes	yes	yes	yes		no	yes	yes	yes
sp|A7ZS81|RL27_ECO24	50S ribosomal protein L27 OS=Escherichia coli O139:H28 (strain E24377A / ETEC) GN=rpmA PE=3 SV=1	rpmA	GCGRDHTLFAKADGKVKFEVK	62		yes	yes	yes	yes		no	yes	no	no
sp|A7ZS81|RL27_ECO24	50S ribosomal protein L27 OS=Escherichia coli O139:H28 (strain E24377A / ETEC) GN=rpmA PE=3 SV=1	rpmA	KADGKVKFEVKGPKNRKFISI	72		no	yes	no	no		no	yes	no	no
sp|A7ZS81|RL27_ECO24	50S ribosomal protein L27 OS=Escherichia coli O139:H28 (strain E24377A / ETEC) GN=rpmA PE=3 SV=1	rpmA	KFEVKGPKNRKFISIEAE	78		no	no	yes	no		no	no	no	no
sp|A7ZTI8|RL28_ECO24	50S ribosomal protein L28 OS=Escherichia coli O139:H28 (strain E24377A / ETEC) GN=rpmB PE=3 SV=1	rpmB	HSHRFWVESEKRFVTLRVSAK	44		yes	yes	yes	yes		yes	yes	yes	no
sp|A7ZTI8|RL28_ECO24	50S ribosomal protein L28 OS=Escherichia coli O139:H28 (strain E24377A / ETEC) GN=rpmB PE=3 SV=1	rpmB	SAKGMRVIDKKGIDTVLAELR	62		no	yes	yes	no		no	yes	no	no
sp|B7UK36|RL29_ECO27	50S ribosomal protein L29 OS=Escherichia coli O127:H6 (strain E2348/69 / EPEC) GN=rpmC PE=3 SV=1	rpmC	MKAKELREKSVEELNTELL	9		yes	yes	yes	yes		yes	yes	yes	yes
sp|B7UK36|RL29_ECO27	50S ribosomal protein L29 OS=Escherichia coli O127:H6 (strain E2348/69 / EPEC) GN=rpmC PE=3 SV=1	rpmC	SGQLQQSHLLKQVRRDVARVK	44		yes	yes	yes	yes		yes	yes	no	yes
sp|B7UK36|RL29_ECO27	50S ribosomal protein L29 OS=Escherichia coli O127:H6 (strain E2348/69 / EPEC) GN=rpmC PE=3 SV=1	rpmC	KQVRRDVARVKTLLNEKAGA	54		yes	yes	yes	yes		yes	yes	yes	yes
sp|B7UK36|RL29_ECO27	50S ribosomal protein L29 OS=Escherichia coli O127:H6 (strain E2348/69 / EPEC) GN=rpmC PE=3 SV=1	rpmC	VARVKTLLNEKAGA	60		yes	yes	yes	yes		yes	yes	yes	yes
sp|A7ZSJ1|RL30_ECO24	50S ribosomal protein L30 OS=Escherichia coli O139:H28 (strain E24377A / ETEC) GN=rpmD PE=3 SV=1	rpmD	MAKTIKITQTRSA	3		no	yes	no	no		no	no	no	no
sp|A7ZSJ1|RL30_ECO24	50S ribosomal protein L30 OS=Escherichia coli O139:H28 (strain E24377A / ETEC) GN=rpmD PE=3 SV=1	rpmD	MAKTIKITQTRSAIGR	6		yes	yes	yes	yes		yes	yes	no	no
sp|A7ZSJ1|RL30_ECO24	50S ribosomal protein L30 OS=Escherichia coli O139:H28 (strain E24377A / ETEC) GN=rpmD PE=3 SV=1	rpmD	RSAIGRLPKHKATLLGLGLRR	21		yes	yes	no	no		no	yes	no	no
sp|A7ZSJ1|RL30_ECO24	50S ribosomal protein L30 OS=Escherichia coli O139:H28 (strain E24377A / ETEC) GN=rpmD PE=3 SV=1	rpmD	GMINAVSFMVKVEE	56		no	yes	no	no		no	no	no	no
sp|B7UNQ6|RL31_ECO27	50S ribosomal protein L31 OS=Escherichia coli O127:H6 (strain E2348/69 / EPEC) GN=rpmE PE=3 SV=1	rpmE	MKKDIHPKYEEITASCSC	8		yes	yes	yes	yes		yes	yes	yes	yes
sp|A7ZUF1|RL31_ECO24	50S ribosomal protein L31 OS=Escherichia coli O139:H28 (strain E24377A / ETEC) GN=rpmE PE=3 SV=1	rpmE	TASCSCGNVMKIRSTVGHDLN	23		yes	yes	yes	yes		no	yes	no	yes
sp|B7UNQ6|RL31_ECO27	50S ribosomal protein L31 OS=Escherichia coli O127:H6 (strain E2348/69 / EPEC) GN=rpmE PE=3 SV=1	rpmE	GHDLNLDVCSKCHPFFTGKQR	39		yes	yes	yes	yes		yes	yes	yes	yes
sp|A7ZUF1|RL31_ECO24	50S ribosomal protein L31 OS=Escherichia coli O139:H28 (strain E24377A / ETEC) GN=rpmE PE=3 SV=1	rpmE	CSKCHPFFTGKQRDVATGGRV	47		no	yes	yes	no		yes	no	no	yes
sp|A7ZUF1|RL31_ECO24	50S ribosomal protein L31 OS=Escherichia coli O139:H28 (strain E24377A / ETEC) GN=rpmE PE=3 SV=1	rpmE	ATGGRVDRFNKRFNIPGSK	62		no	no	yes	no		no	no	no	no
sp|B7UPA5|RL32_ECO27	50S ribosomal protein L32 OS=Escherichia coli O127:H6 (strain E2348/69 / EPEC) GN=rpmF PE=3 SV=1	rpmF	LTAVTSLSVDKTSGEKHLRHH	32		yes	yes	yes	yes		yes	yes	no	yes
sp|B7UPA5|RL32_ECO27	50S ribosomal protein L32 OS=Escherichia coli O127:H6 (strain E2348/69 / EPEC) GN=rpmF PE=3 SV=1	rpmF	SLSVDKTSGEKHLRHHITADG	37		yes	yes	yes	no		no	yes	no	no
sp|A7ZTI7|RL33_ECO24	50S ribosomal protein L33 OS=Escherichia coli O139:H28 (strain E24377A / ETEC) GN=rpmG PE=3 SV=1	rpmG	MAKGIREKIKLVSSAGTG	8		no	no	yes	no		no	no	no	no
sp|A7ZTI7|RL33_ECO24	50S ribosomal protein L33 OS=Escherichia coli O139:H28 (strain E24377A / ETEC) GN=rpmG PE=3 SV=1	rpmG	MAKGIREKIKLVSSAGTGHF	10		yes	yes	yes	yes		yes	yes	yes	yes
sp|A7ZTI7|RL33_ECO24	50S ribosomal protein L33 OS=Escherichia coli O139:H28 (strain E24377A / ETEC) GN=rpmG PE=3 SV=1	rpmG	TTKNKRTKPEKLELKKFDPVV	33		yes	yes	yes	yes		yes	yes	yes	yes
sp|A7ZTI7|RL33_ECO24	50S ribosomal protein L33 OS=Escherichia coli O139:H28 (strain E24377A / ETEC) GN=rpmG PE=3 SV=1	rpmG	DPVVRQHVIYKEAKIK	50		yes	yes	yes	yes		yes	yes	yes	yes
sp|A7ZTI7|RL33_ECO24	50S ribosomal protein L33 OS=Escherichia coli O139:H28 (strain E24377A / ETEC) GN=rpmG PE=3 SV=1	rpmG	VRQHVIYKEAKIK	53		no	yes	no	no		no	no	no	no
sp|A7ZSI8|RL361_ECO24	50S ribosomal protein L36 1 OS=Escherichia coli O139:H28 (strain E24377A / ETEC) GN=rpmJ1 PE=3 SV=1	rpmJ1	ASVKKLCRNCKIVKRDGVIRV	15		no	yes	yes	no		no	no	no	no
sp|A7ZSI4|RPOA_ECO24	DNA-directed RNA polymerase subunit alpha OS=Escherichia coli O139:H28 (strain E24377A / ETEC) GN=rpoA PE=3 SV=1	rpoA	MQGSVTEFLKPRLVDIEQVS	10		no	yes	no	no		no	no	no	no
sp|A7ZSI4|RPOA_ECO24	DNA-directed RNA polymerase subunit alpha OS=Escherichia coli O139:H28 (strain E24377A / ETEC) GN=rpoA PE=3 SV=1	rpoA	LKGLAVRVQGKDEVILTLNKS	95		yes	yes	no	no		no	yes	no	no
sp|A7ZSI4|RPOA_ECO24	DNA-directed RNA polymerase subunit alpha OS=Escherichia coli O139:H28 (strain E24377A / ETEC) GN=rpoA PE=3 SV=1	rpoA	ITHDGDVEIVKPQHVICHLTD	125		yes	yes	no	no		no	no	no	no
sp|A7ZSI4|RPOA_ECO24	DNA-directed RNA polymerase subunit alpha OS=Escherichia coli O139:H28 (strain E24377A / ETEC) GN=rpoA PE=3 SV=1	rpoA	DVRQPEVKEEKPEFDPILLRP	246		no	yes	yes	no		no	no	no	no
sp|A7ZSI4|RPOA_ECO24	DNA-directed RNA polymerase subunit alpha OS=Escherichia coli O139:H28 (strain E24377A / ETEC) GN=rpoA PE=3 SV=1	rpoA	ELTVRSANCLKAEAIHYIGDL	271		no	yes	no	no		no	no	no	no
sp|A7ZSI4|RPOA_ECO24	DNA-directed RNA polymerase subunit alpha OS=Escherichia coli O139:H28 (strain E24377A / ETEC) GN=rpoA PE=3 SV=1	rpoA	LVQRTEVELLKTPNLGKKSLT	291		yes	yes	yes	yes		yes	yes	no	yes
sp|A7ZSI4|RPOA_ECO24	DNA-directed RNA polymerase subunit alpha OS=Escherichia coli O139:H28 (strain E24377A / ETEC) GN=rpoA PE=3 SV=1	rpoA	VELLKTPNLGKKSLTEIKDVL	297		no	yes	no	no		no	no	no	no
sp|A7ZSI4|RPOA_ECO24	DNA-directed RNA polymerase subunit alpha OS=Escherichia coli O139:H28 (strain E24377A / ETEC) GN=rpoA PE=3 SV=1	rpoA	ELLKTPNLGKKSLTEIKDVLA	298		yes	no	yes	no		no	no	no	no
sp|A7ZSI4|RPOA_ECO24	DNA-directed RNA polymerase subunit alpha OS=Escherichia coli O139:H28 (strain E24377A / ETEC) GN=rpoA PE=3 SV=1	rpoA	NLGKKSLTEIKDVLASRGLSL	304		yes	yes	yes	yes		yes	yes	no	yes
sp|B7UPE2|RPOB_ECO27	DNA-directed RNA polymerase subunit beta OS=Escherichia coli O127:H6 (strain E2348/69 / EPEC) GN=rpoB PE=3 SV=1	rpoB	YEREAPEGTVKDIKEQEVYMG	115		no	yes	no	no		no	no	no	no
sp|A7ZUK1|RPOB_ECO24	DNA-directed RNA polymerase subunit beta OS=Escherichia coli O139:H28 (strain E24377A / ETEC) GN=rpoB PE=3 SV=1	rpoB	RSPGVFFDSDKGKTHSSGKVL	161		no	yes	no	no		no	yes	no	no
sp|A7ZUK1|RPOB_ECO24	DNA-directed RNA polymerase subunit beta OS=Escherichia coli O139:H28 (strain E24377A / ETEC) GN=rpoB PE=3 SV=1	rpoB	EKVIFEIRDNKLQMELVPERL	236		no	yes	yes	no		no	yes	no	no
sp|A7ZUK1|RPOB_ECO24	DNA-directed RNA polymerase subunit beta OS=Escherichia coli O139:H28 (strain E24377A / ETEC) GN=rpoB PE=3 SV=1	rpoB	IEANGKVYVEKGRRITARHIR	265		no	yes	no	no		no	no	no	no
sp|A7ZUK1|RPOB_ECO24	DNA-directed RNA polymerase subunit beta OS=Escherichia coli O139:H28 (strain E24377A / ETEC) GN=rpoB PE=3 SV=1	rpoB	ITARHIRQLEKDDVKLIEVPV	279		yes	yes	yes	yes		yes	yes	no	yes
sp|A7ZUK1|RPOB_ECO24	DNA-directed RNA polymerase subunit beta OS=Escherichia coli O139:H28 (strain E24377A / ETEC) GN=rpoB PE=3 SV=1	rpoB	EEIEGSGILSKDDIIDVMKKL	422		no	yes	no	no		no	no	no	no
sp|A7ZUK1|RPOB_ECO24	DNA-directed RNA polymerase subunit beta OS=Escherichia coli O139:H28 (strain E24377A / ETEC) GN=rpoB PE=3 SV=1	rpoB	TLMPQDMINAKPISAAVKEFF	496		no	yes	yes	no		no	no	no	no
sp|B7UPE2|RPOB_ECO27	DNA-directed RNA polymerase subunit beta OS=Escherichia coli O127:H6 (strain E2348/69 / EPEC) GN=rpoB PE=3 SV=1	rpoB	FVEDLVTCRSKGESSLFSRDQ	639		yes	yes	no	no		no	yes	no	no
sp|A7ZUK1|RPOB_ECO24	DNA-directed RNA polymerase subunit beta OS=Escherichia coli O139:H28 (strain E24377A / ETEC) GN=rpoB PE=3 SV=1	rpoB	QELACVSRDTKLGPEEITADI	844		no	yes	no	no		no	no	no	no
sp|B7UPE2|RPOB_ECO27	DNA-directed RNA polymerase subunit beta OS=Escherichia coli O127:H6 (strain E2348/69 / EPEC) GN=rpoB PE=3 SV=1	rpoB	GDILVGKVTPKGETQLTPEEK	890		no	yes	no	no		yes	no	no	no
sp|A7ZUK1|RPOB_ECO24	DNA-directed RNA polymerase subunit beta OS=Escherichia coli O139:H28 (strain E24377A / ETEC) GN=rpoB PE=3 SV=1	rpoB	KGETQLTPEEKLLRAIFGEKA	900		no	yes	yes	no		yes	no	no	no
sp|A7ZUK1|RPOB_ECO24	DNA-directed RNA polymerase subunit beta OS=Escherichia coli O139:H28 (strain E24377A / ETEC) GN=rpoB PE=3 SV=1	rpoB	EKLLRAIFGEKASDVKDSSLR	909		yes	yes	yes	yes		no	yes	no	no
sp|A7ZUK1|RPOB_ECO24	DNA-directed RNA polymerase subunit beta OS=Escherichia coli O139:H28 (strain E24377A / ETEC) GN=rpoB PE=3 SV=1	rpoB	AIFGEKASDVKDSSLRVPNGV	914		yes	yes	no	no		yes	yes	no	no
sp|A7ZUK1|RPOB_ECO24	DNA-directed RNA polymerase subunit beta OS=Escherichia coli O139:H28 (strain E24377A / ETEC) GN=rpoB PE=3 SV=1	rpoB	RALEIEEMQLKQAKKDLSEEL	954		no	yes	yes	no		no	yes	no	no
sp|A7ZUK1|RPOB_ECO24	DNA-directed RNA polymerase subunit beta OS=Escherichia coli O139:H28 (strain E24377A / ETEC) GN=rpoB PE=3 SV=1	rpoB	VLVAGGVEAEKLDKLPRDRWL	988		yes	yes	yes	yes		yes	yes	no	no
sp|A7ZUK1|RPOB_ECO24	DNA-directed RNA polymerase subunit beta OS=Escherichia coli O139:H28 (strain E24377A / ETEC) GN=rpoB PE=3 SV=1	rpoB	AGGVEAEKLDKLPRDRWLELG	991		yes	yes	yes	yes		yes	yes	no	no
sp|A7ZUK1|RPOB_ECO24	DNA-directed RNA polymerase subunit beta OS=Escherichia coli O139:H28 (strain E24377A / ETEC) GN=rpoB PE=3 SV=1	rpoB	AVKRRIQPGDKMAGRHGNKGV	1065		yes	yes	yes	yes		yes	no	no	no
sp|B7UPE2|RPOB_ECO27	DNA-directed RNA polymerase subunit beta OS=Escherichia coli O127:H6 (strain E2348/69 / EPEC) GN=rpoB PE=3 SV=1	rpoB	LGMAAKGIGDKINAMLKQQQE	1127		no	yes	no	no		no	no	no	no
sp|A7ZUK1|RPOB_ECO24	DNA-directed RNA polymerase subunit beta OS=Escherichia coli O139:H28 (strain E24377A / ETEC) GN=rpoB PE=3 SV=1	rpoB	GIGDKINAMLKQQQEVAKLRE	1133		yes	yes	yes	yes		yes	yes	no	no
sp|A7ZUK1|RPOB_ECO24	DNA-directed RNA polymerase subunit beta OS=Escherichia coli O139:H28 (strain E24377A / ETEC) GN=rpoB PE=3 SV=1	rpoB	AMLKQQQEVAKLREFIQRAYD	1140		yes	yes	no	no		no	yes	no	no
sp|A7ZUK1|RPOB_ECO24	DNA-directed RNA polymerase subunit beta OS=Escherichia coli O139:H28 (strain E24377A / ETEC) GN=rpoB PE=3 SV=1	rpoB	PIATPVFDGAKEAEIKELLKL	1191		no	yes	yes	no		no	no	no	no
sp|A7ZUK1|RPOB_ECO24	DNA-directed RNA polymerase subunit beta OS=Escherichia coli O139:H28 (strain E24377A / ETEC) GN=rpoB PE=3 SV=1	rpoB	AKEAEIKELLKLGDLPTSGQI	1200		yes	yes	yes	yes		yes	yes	no	no
sp|A7ZUK1|RPOB_ECO24	DNA-directed RNA polymerase subunit beta OS=Escherichia coli O139:H28 (strain E24377A / ETEC) GN=rpoB PE=3 SV=1	rpoB	MLKLNHLVDDKMHARSTGSYS	1242		no	yes	no	no		no	no	no	no
sp|P0A8T8|RPOC_ECO57	DNA-directed RNA polymerase subunit beta' OS=Escherichia coli O157:H7 GN=rpoC PE=3 SV=1	rpoC	DLLKFLKAQTKTEEFDAIKIA	13		yes	yes	yes	yes		yes	yes	no	no
sp|P0A8T8|RPOC_ECO57	DNA-directed RNA polymerase subunit beta' OS=Escherichia coli O157:H7 GN=rpoC PE=3 SV=1	rpoC	MIRSWSFGEVKKPETINYRTF	39		no	yes	no	no		no	no	no	no
sp|P0A8T8|RPOC_ECO57	DNA-directed RNA polymerase subunit beta' OS=Escherichia coli O157:H7 GN=rpoC PE=3 SV=1	rpoC	KPETINYRTFKPERDGLFCAR	50		no	no	no	yes		no	no	no	no
sp|A7ZUK2|RPOC_ECO24	DNA-directed RNA polymerase subunit beta' OS=Escherichia coli O139:H28 (strain E24377A / ETEC) GN=rpoC PE=3 SV=1	rpoC	LFCARIFGPVKDYECLCGKYK	66		no	yes	yes	no		no	no	no	no
sp|P0A8T8|RPOC_ECO57	DNA-directed RNA polymerase subunit beta' OS=Escherichia coli O157:H7 GN=rpoC PE=3 SV=1	rpoC	PVKDYECLCGKYKRLKHRGVI	74		no	yes	no	no		no	no	no	no
sp|P0A8T8|RPOC_ECO57	DNA-directed RNA polymerase subunit beta' OS=Escherichia coli O157:H7 GN=rpoC PE=3 SV=1	rpoC	RLKHRGVICEKCGVEVTQTKV	87		yes	yes	no	no		no	yes	no	no
sp|A7ZUK2|RPOC_ECO24	DNA-directed RNA polymerase subunit beta' OS=Escherichia coli O139:H28 (strain E24377A / ETEC) GN=rpoC PE=3 SV=1	rpoC	MGAEAIQALLKSMDLEQECEQ	190		no	yes	no	no		no	no	no	no
sp|P0A8T8|RPOC_ECO57	DNA-directed RNA polymerase subunit beta' OS=Escherichia coli O157:H7 GN=rpoC PE=3 SV=1	rpoC	EELNETNSETKRKKLTKRIKL	213		no	yes	no	no		no	no	no	no
sp|A7ZUK2|RPOC_ECO24	DNA-directed RNA polymerase subunit beta' OS=Escherichia coli O139:H28 (strain E24377A / ETEC) GN=rpoC PE=3 SV=1	rpoC	LELFKPFIYGKLELRGLATTI	384		no	no	no	no		no	yes	no	no
[truncated: 733 more rows]
