# Supplementary material for: Structural, Kinetic and Proteomic Characterization of Acetyl Phosphate-Dependent Bacterial Protein Acetylation
Source: PLoS One. 2014 Apr 22;9(4):e94816. doi: 10.1371/journal.pone.0094816 (PMC3995681; doi:10.1371/journal.pone.0094816)
Supplement: Table S2 — Overview of unique acetyllysine sites for specific strains and growth conditions: WT grown with glucose. (XLSX) [file pone.0094816.s012.xlsx]

## Sheet: S2_WT Glucose
Table S2. All lysine acetylation sites and motifs for WT grown with Glucose
			WT with Glucose
Protein Name	Protein Description	Gene Name	Motifs (K-acetyl site in the center)	Acetyl Site		WT Glucose	AckA Glucose	CobB Glucose	YfiQ Glucose		WT No Glucose	AckA No Glucose	AckA PTA No Glucose	CobB No Glucose
sp|A7ZHS5|ACCA_ECO24	Acetyl-coenzyme A carboxylase carboxyl transferase subunit alpha OS=Escherichia coli O139:H28 (strain E24377A / ETEC) GN=accA PE=3 SV=1	accA	IDEEVHRLREKSVELTRKIFA	46		yes	yes	no	yes		yes	no	no	no
sp|A7ZHS5|ACCA_ECO24	Acetyl-coenzyme A carboxylase carboxyl transferase subunit alpha OS=Escherichia coli O139:H28 (strain E24377A / ETEC) GN=accA PE=3 SV=1	accA	LAGDRAYADDKAIVGGIARLD	99		yes	yes	no	yes		no	yes	no	no
sp|Q8X9B6|ACCC_ECO57	Biotin carboxylase OS=Escherichia coli O157:H7 GN=accC PE=3 SV=1	accC	SDGPLGDDMDKNRAIAKRIGY	144		yes	yes	yes	yes		yes	yes	no	no
sp|Q8X9B6|ACCC_ECO57	Biotin carboxylase OS=Escherichia coli O157:H7 GN=accC PE=3 SV=1	accC	GGTNIHYLEKKLGLQEK	443		yes	yes	yes	yes		no	yes	no	no
sp|A7ZPD1|ACCD_ECO24	Acetyl-coenzyme A carboxylase carboxyl transferase subunit beta OS=Escherichia coli O139:H28 (strain E24377A / ETEC) GN=accD PE=3 SV=1	accD	GSELEPKDVLKFRDSKKYKDR	84		yes	yes	yes	yes		yes	yes	no	yes
sp|P0A9G7|ACEA_ECOL6	Isocitrate lyase OS=Escherichia coli O6:H1 (strain CFT073 / ATCC 700928 / UPEC) GN=aceA PE=3 SV=1	aceA	TRTQQIEELQKEWTQPRWEGI	13		yes	yes	yes	no		yes	yes	yes	yes
sp|P0A9G7|ACEA_ECOL6	Isocitrate lyase OS=Escherichia coli O6:H1 (strain CFT073 / ATCC 700928 / UPEC) GN=aceA PE=3 SV=1	aceA	TRPYSAEDVVKLRGSVNPECT	34		yes	yes	yes	yes		yes	yes	yes	yes
sp|P0A9G7|ACEA_ECOL6	Isocitrate lyase OS=Escherichia coli O6:H1 (strain CFT073 / ATCC 700928 / UPEC) GN=aceA PE=3 SV=1	aceA	ARRFAQAIHAKYPGKLLAYNC	308		yes	yes	yes	yes		yes	yes	yes	yes
sp|P0A9G7|ACEA_ECOL6	Isocitrate lyase OS=Escherichia coli O6:H1 (strain CFT073 / ATCC 700928 / UPEC) GN=aceA PE=3 SV=1	aceA	YNCSPSFNWQKNLDDKTIASF	326		yes	yes	yes	yes		yes	yes	no	yes
sp|P0A9G7|ACEA_ECOL6	Isocitrate lyase OS=Escherichia coli O6:H1 (strain CFT073 / ATCC 700928 / UPEC) GN=aceA PE=3 SV=1	aceA	SFNWQKNLDDKTIASFQQQLS	331		yes	yes	yes	yes		yes	yes	no	yes
sp|P08997|MASY_ECOLI	Malate synthase A OS=Escherichia coli (strain K12) GN=aceB PE=1 SV=1	aceB	RVEITGPVERKMVINALNANV	101		yes	yes	yes	yes		yes	yes	no	yes
sp|P08997|MASY_ECOLI	Malate synthase A OS=Escherichia coli (strain K12) GN=aceB PE=1 SV=1	aceB	TNEAGKIYQLKPNPAVLICRV	157		yes	yes	yes	yes		yes	yes	yes	yes
sp|P0AFG8|ODP1_ECOLI	Pyruvate dehydrogenase E1 component OS=Escherichia coli (strain K12) GN=aceE PE=1 SV=2	aceE	ETVDGDYQTFKSKDGAYVREH	327		yes	yes	no	no		no	no	no	no
sp|P0AFG8|ODP1_ECOLI	Pyruvate dehydrogenase E1 component OS=Escherichia coli (strain K12) GN=aceE PE=1 SV=2	aceE	GYGMGDAAEGKNIAHQVKKMN	404		yes	yes	yes	yes		yes	no	no	yes
sp|P0AFG8|ODP1_ECOLI	Pyruvate dehydrogenase E1 component OS=Escherichia coli (strain K12) GN=aceE PE=1 SV=2	aceE	AFVRALNVMLKNKSIKDRLVP	508		yes	yes	yes	yes		yes	yes	yes	yes
sp|P0AFG8|ODP1_ECOLI	Pyruvate dehydrogenase E1 component OS=Escherichia coli (strain K12) GN=aceE PE=1 SV=2	aceE	AEEGIRKGIYKLETIEGSKGK	716		yes	yes	no	yes		no	yes	no	no
sp|P0AFG8|ODP1_ECOLI	Pyruvate dehydrogenase E1 component OS=Escherichia coli (strain K12) GN=aceE PE=1 SV=2	aceE	IYKLETIEGSKGKVQLLGSGS	724		yes	yes	no	no		no	yes	no	no
sp|P0AFG8|ODP1_ECOLI	Pyruvate dehydrogenase E1 component OS=Escherichia coli (strain K12) GN=aceE PE=1 SV=2	aceE	AIAKFNIDADKVNPRLA	881		yes	yes	yes	no		no	yes	no	no
sp|P06959|ODP2_ECOLI	Dihydrolipoyllysine-residue acetyltransferase component of pyruvate dehydrogenase complex OS=Escherichia coli (strain K12) GN=aceF PE=1 SV=3	aceF	APFAGVVKELKVNVGDKVKTG	262		yes	yes	no	yes		yes	yes	yes	no
sp|P06959|ODP2_ECOLI	Dihydrolipoyllysine-residue acetyltransferase component of pyruvate dehydrogenase complex OS=Escherichia coli (strain K12) GN=aceF PE=1 SV=3	aceF	VKELKVNVGDKVKTGSLIMIF	268		yes	yes	no	yes		no	yes	no	no
sp|P06959|ODP2_ECOLI	Dihydrolipoyllysine-residue acetyltransferase component of pyruvate dehydrogenase complex OS=Escherichia coli (strain K12) GN=aceF PE=1 SV=3	aceF	AAAPAAKAEGKSEFAENDAYV	317		yes	yes	yes	yes		yes	no	no	yes
sp|P06959|ODP2_ECOLI	Dihydrolipoyllysine-residue acetyltransferase component of pyruvate dehydrogenase complex OS=Escherichia coli (strain K12) GN=aceF PE=1 SV=3	aceF	LAREFGVNLAKVKGTGRKGRI	346		yes	yes	yes	yes		no	yes	no	yes
sp|P06959|ODP2_ECOLI	Dihydrolipoyllysine-residue acetyltransferase component of pyruvate dehydrogenase complex OS=Escherichia coli (strain K12) GN=aceF PE=1 SV=3	aceF	MLPWPKVDFSKFGEIEEVELG	396		yes	yes	yes	yes		no	yes	yes	no
sp|P06959|ODP2_ECOLI	Dihydrolipoyllysine-residue acetyltransferase component of pyruvate dehydrogenase complex OS=Escherichia coli (strain K12) GN=aceF PE=1 SV=3	aceF	IEEVELGRIQKISGANLSRNW	410		yes	yes	yes	yes		yes	yes	yes	yes
sp|P06959|ODP2_ECOLI	Dihydrolipoyllysine-residue acetyltransferase component of pyruvate dehydrogenase complex OS=Escherichia coli (strain K12) GN=aceF PE=1 SV=3	aceF	KQQNEEAAKRKLDVKITPVVF	452		yes	yes	yes	no		no	yes	no	no
sp|P06959|ODP2_ECOLI	Dihydrolipoyllysine-residue acetyltransferase component of pyruvate dehydrogenase complex OS=Escherichia coli (strain K12) GN=aceF PE=1 SV=3	aceF	EEAAKRKLDVKITPVVFIMKA	456		yes	yes	yes	no		no	yes	no	no
sp|P06959|ODP2_ECOLI	Dihydrolipoyllysine-residue acetyltransferase component of pyruvate dehydrogenase complex OS=Escherichia coli (strain K12) GN=aceF PE=1 SV=3	aceF	ELSRELMTISKKARDGKLTAG	531		yes	yes	yes	yes		yes	yes	yes	yes
sp|P06959|ODP2_ECOLI	Dihydrolipoyllysine-residue acetyltransferase component of pyruvate dehydrogenase complex OS=Escherichia coli (strain K12) GN=aceF PE=1 SV=3	aceF	KSAMEPVWNGKEFVPRLMLPI	587		yes	yes	yes	no		yes	yes	yes	no
sp|P0A6A5|ACKA_ECO57	Acetate kinase OS=Escherichia coli O157:H7 GN=ackA PE=3 SV=1	ackA	ARIKWKMDGNKQEAALGAGAA	52		yes	no	no	no		no	no	no	no
sp|P0A6A5|ACKA_ECO57	Acetate kinase OS=Escherichia coli O157:H7 GN=ackA PE=3 SV=1	ackA	SVDAINKLLTKESGLLGLTEV	272		yes	no	yes	yes		yes	no	no	no
sp|P0A6A5|ACKA_ECO57	Acetate kinase OS=Escherichia coli O157:H7 GN=ackA PE=3 SV=1	ackA	CRYVEDNYATKEDAKRAMDVY	296		yes	no	yes	yes		yes	no	no	no
sp|P0A6A5|ACKA_ECO57	Acetate kinase OS=Escherichia coli O157:H7 GN=ackA PE=3 SV=1	ackA	HERNLAARFGKSGFINKEGTR	368		yes	no	yes	yes		no	no	no	yes
sp|P25516|ACON1_ECOLI	Aconitate hydratase 1 OS=Escherichia coli (strain K12) GN=acnA PE=1 SV=3	acnA	TDHISPAGSIKPDSPAGRYLQ	684		yes	yes	no	yes		yes	no	no	no
sp|P36683|ACON2_ECOLI	Aconitate hydratase 2 OS=Escherichia coli (strain K12) GN=acnB PE=1 SV=3	acnB	FLAAIAKGEAKSPLLTPEKAI	77		yes	yes	yes	yes		no	yes	no	no
sp|P36683|ACON2_ECOLI	Aconitate hydratase 2 OS=Escherichia coli (strain K12) GN=acnB PE=1 SV=3	acnB	LVHAIPLYAIKQGLLTVEKKG	559		yes	yes	yes	no		no	yes	no	no
sp|P36683|ACON2_ECOLI	Aconitate hydratase 2 OS=Escherichia coli (strain K12) GN=acnB PE=1 SV=3	acnB	AIKQGLLTVEKKGKKNIFSGR	567		yes	yes	yes	yes		yes	yes	yes	no
sp|P36683|ACON2_ECOLI	Aconitate hydratase 2 OS=Escherichia coli (strain K12) GN=acnB PE=1 SV=3	acnB	RAAGKLLDAHKGQLPTRLWVA	728		yes	yes	yes	no		no	yes	no	no
sp|P36683|ACON2_ECOLI	Aconitate hydratase 2 OS=Escherichia coli (strain K12) GN=acnB PE=1 SV=3	acnB	EYQTYVAQVDKTAVDTYRYLN	835		yes	yes	no	no		no	yes	no	no
sp|A7ZKJ7|ACP_ECO24	Acyl carrier protein OS=Escherichia coli O139:H28 (strain E24377A / ETEC) GN=acpP PE=3 SV=1	acpP	MSTIEERVKKIIGEQLGVKQ	10		yes	yes	yes	yes		yes	yes	yes	yes
sp|B7UH03|ACPS_ECO27	Holo-[acyl-carrier-protein] synthase OS=Escherichia coli O127:H6 (strain E2348/69 / EPEC) GN=acpS PE=3 SV=1	acpS	PRLRLWGEALKLAEKLGVVNM	97		yes	yes	yes	yes		yes	yes	no	yes
sp|P0A9Q8|ADHE_ECO57	Aldehyde-alcohol dehydrogenase OS=Escherichia coli O157:H7 GN=adhE PE=3 SV=2	adhE	YASFTQEQVDKIFRAAALAAA	33		yes	yes	no	no		no	no	no	no
sp|P0A9Q8|ADHE_ECO57	Aldehyde-alcohol dehydrogenase OS=Escherichia coli O157:H7 GN=adhE PE=3 SV=2	adhE	PVVIDETADIKRAVASVLMSK	228		yes	yes	yes	yes		yes	yes	no	no
sp|P0A9Q8|ADHE_ECO57	Aldehyde-alcohol dehydrogenase OS=Escherichia coli O157:H7 GN=adhE PE=3 SV=2	adhE	ATHGGYLLQGKELKAVQDVIL	277		yes	yes	yes	yes		no	yes	no	yes
sp|P0A9Q8|ADHE_ECO57	Aldehyde-alcohol dehydrogenase OS=Escherichia coli O157:H7 GN=adhE PE=3 SV=2	adhE	GGYLLQGKELKAVQDVILKNG	280		yes	yes	yes	yes		yes	yes	no	no
sp|P0A9Q8|ADHE_ECO57	Aldehyde-alcohol dehydrogenase OS=Escherichia coli O157:H7 GN=adhE PE=3 SV=2	adhE	ELKAVQDVILKNGALNAAIVG	288		yes	yes	yes	yes		yes	yes	no	yes
sp|P0A9Q8|ADHE_ECO57	Aldehyde-alcohol dehydrogenase OS=Escherichia coli O157:H7 GN=adhE PE=3 SV=2	adhE	NAAIVGQPAYKIAELAGFSVP	303		yes	yes	no	no		no	no	no	no
sp|P0A9Q8|ADHE_ECO57	Aldehyde-alcohol dehydrogenase OS=Escherichia coli O157:H7 GN=adhE PE=3 SV=2	adhE	LSPTLAMYRAKDFEDAVEKAE	347		yes	yes	yes	yes		yes	no	no	no
sp|P0A9Q8|ADHE_ECO57	Aldehyde-alcohol dehydrogenase OS=Escherichia coli O157:H7 GN=adhE PE=3 SV=2	adhE	GNSISENVGPKHLINKKTVAK	436		yes	yes	yes	yes		yes	yes	no	no
sp|P0A9Q8|ADHE_ECO57	Aldehyde-alcohol dehydrogenase OS=Escherichia coli O157:H7 GN=adhE PE=3 SV=2	adhE	GQALQALKLLKEYLPASYHEG	683		yes	yes	yes	yes		yes	no	no	no
sp|P0A9Q8|ADHE_ECO57	Aldehyde-alcohol dehydrogenase OS=Escherichia coli O157:H7 GN=adhE PE=3 SV=2	adhE	ETLKAELGIPKSIREAGVQEA	813		yes	yes	yes	yes		no	no	no	no
sp|B7UKF4|KAD_ECO27	Adenylate kinase OS=Escherichia coli O127:H6 (strain E2348/69 / EPEC) GN=adk PE=3 SV=1	adk	RVYHVKFNPPKVEGKDDVTGE	141		yes	yes	yes	yes		yes	yes	no	yes
sp|B7UKF4|KAD_ECO27	Adenylate kinase OS=Escherichia coli O127:H6 (strain E2348/69 / EPEC) GN=adk PE=3 SV=1	adk	VKFNPPKVEGKDDVTGEELTT	145		yes	yes	yes	yes		yes	yes	no	yes
sp|B7UKF4|KAD_ECO27	Adenylate kinase OS=Escherichia coli O127:H6 (strain E2348/69 / EPEC) GN=adk PE=3 SV=1	adk	DVTGEELTTRKDDQEETVRKR	157		yes	yes	yes	yes		no	yes	no	no
sp|B7UKF4|KAD_ECO27	Adenylate kinase OS=Escherichia coli O127:H6 (strain E2348/69 / EPEC) GN=adk PE=3 SV=1	adk	YSKEAEAGNTKYAKVDGTKPV	192		yes	yes	yes	no		yes	yes	no	no
sp|B7L799|KAD_ECO55	Adenylate kinase OS=Escherichia coli (strain 55989 / EAEC) GN=adk PE=3 SV=1	adk	PVAEVRADLEKILG	211		yes	yes	yes	yes		yes	yes	no	no
sp|P0AE10|AHPC_ECO57	Alkyl hydroperoxide reductase subunit C OS=Escherichia coli O157:H7 GN=ahpC PE=3 SV=2	ahpC	MSLINTKIKPFKNQAFK	7		yes	yes	yes	yes		yes	no	no	yes
sp|P0AE10|AHPC_ECO57	Alkyl hydroperoxide reductase subunit C OS=Escherichia coli O157:H7 GN=ahpC PE=3 SV=2	ahpC	KNGEFIEITEKDTEGRWSVFF	27		yes	yes	no	no		no	yes	no	no
sp|P0AE10|AHPC_ECO57	Alkyl hydroperoxide reductase subunit C OS=Escherichia coli O157:H7 GN=ahpC PE=3 SV=2	ahpC	HSSSETIAKIKYAMIGDPTGA	93		yes	yes	yes	yes		yes	yes	yes	yes
sp|P0AE10|AHPC_ECO57	Alkyl hydroperoxide reductase subunit C OS=Escherichia coli O157:H7 GN=ahpC PE=3 SV=2	ahpC	RDASDLLRKIKAAQYVASHPG	153		yes	yes	yes	no		no	yes	no	no
sp|P0AE10|AHPC_ECO57	Alkyl hydroperoxide reductase subunit C OS=Escherichia coli O157:H7 GN=ahpC PE=3 SV=2	ahpC	ASHPGEVCPAKWKEGEATLAP	169		yes	yes	yes	yes		yes	yes	yes	yes
sp|P0AE10|AHPC_ECO57	Alkyl hydroperoxide reductase subunit C OS=Escherichia coli O157:H7 GN=ahpC PE=3 SV=2	ahpC	HPGEVCPAKWKEGEATLAPSL	171		yes	yes	yes	no		no	no	no	no
sp|P0AE10|AHPC_ECO57	Alkyl hydroperoxide reductase subunit C OS=Escherichia coli O157:H7 GN=ahpC PE=3 SV=2	ahpC	TLAPSLDLVGKI	186		yes	yes	yes	yes		no	yes	no	no
sp|P35340|AHPF_ECOLI	Alkyl hydroperoxide reductase subunit F OS=Escherichia coli (strain K12) GN=ahpF PE=1 SV=2	ahpF	MLDTNMKTQLKAYLEKLTKPV	11		yes	yes	yes	no		no	yes	no	no
sp|P35340|AHPF_ECOLI	Alkyl hydroperoxide reductase subunit F OS=Escherichia coli (strain K12) GN=ahpF PE=1 SV=2	ahpF	MKTQLKAYLEKLTKPVELIAT	16		yes	yes	yes	yes		no	yes	no	no
sp|P35340|AHPF_ECOLI	Alkyl hydroperoxide reductase subunit F OS=Escherichia coli (strain K12) GN=ahpF PE=1 SV=2	ahpF	MGVPAVFVNGKEFGQGRMTLT	179		yes	yes	no	no		no	no	no	no
sp|P35340|AHPF_ECOLI	Alkyl hydroperoxide reductase subunit F OS=Escherichia coli (strain K12) GN=ahpF PE=1 SV=2	ahpF	YISVPKTEGQKLAGALKVHVD	268		yes	yes	yes	yes		yes	no	no	no
sp|P35340|AHPF_ECOLI	Alkyl hydroperoxide reductase subunit F OS=Escherichia coli (strain K12) GN=ahpF PE=1 SV=2	ahpF	EMKADQVLQDKLRSLKNVDII	399		yes	yes	yes	no		no	no	no	no
sp|Q8X3W8|SYA_ECO57	Alanine--tRNA ligase OS=Escherichia coli O157:H7 GN=alaS PE=3 SV=2	alaS	TSQRCVRAGGKHNDLENVGYT	74		yes	yes	no	no		yes	yes	no	no
sp|Q8X3W8|SYA_ECO57	Alanine--tRNA ligase OS=Escherichia coli O157:H7 GN=alaS PE=3 SV=2	alaS	VSQKGSLVNDKVLRFDFSHNE	592		yes	yes	yes	yes		no	yes	no	yes
sp|P0AE13|AMN_ECO57	AMP nucleosidase OS=Escherichia coli O157:H7 GN=amn PE=3 SV=1	amn	EVQRALYDATKLVSGRPGEEV	356		yes	yes	yes	yes		yes	yes	no	no
sp|P13016|AMPD_ECOLI	1,6-anhydro-N-acetylmuramyl-L-alanine amidase AmpD OS=Escherichia coli (strain K12) GN=ampD PE=2 SV=1	ampD	GEIVQYVPFDKRAWHAGVSQY	92		yes	yes	yes	no		yes	yes	yes	no
sp|P05052|APPY_ECOLI	HTH-type transcriptional regulator AppY OS=Escherichia coli (strain K12) GN=appY PE=1 SV=3	appY	IRRELPVCPSKLRIVDIDKKT	47		yes	yes	yes	yes		no	no	no	no
sp|P05052|APPY_ECOLI	HTH-type transcriptional regulator AppY OS=Escherichia coli (strain K12) GN=appY PE=1 SV=3	appY	PSKLRIVDIDKKTCLSFFIDV	55		yes	yes	yes	yes		yes	yes	yes	yes
sp|A7ZIM8|APT_ECO24	Adenine phosphoribosyltransferase OS=Escherichia coli O139:H28 (strain E24377A / ETEC) GN=apt PE=3 SV=1	apt	TATAQQLEYLKNSIKSIQDYP	12		yes	yes	yes	no		yes	yes	no	no
sp|A7ZIM8|APT_ECO24	Adenine phosphoribosyltransferase OS=Escherichia coli O139:H28 (strain E24377A / ETEC) GN=apt PE=3 SV=1	apt	NSIKSIQDYPKPGILFRDVTS	23		yes	yes	yes	yes		yes	yes	no	no
sp|A7ZIM8|APT_ECO24	Adenine phosphoribosyltransferase OS=Escherichia coli O139:H28 (strain E24377A / ETEC) GN=apt PE=3 SV=1	apt	FDLGGEQRLEKQGITSYSLVP	169		yes	yes	yes	no		no	yes	no	no
sp|P0A9Q3|ARCA_ECO57	Aerobic respiration control protein ArcA OS=Escherichia coli O157:H7 GN=arcA PE=3 SV=1	arcA	SLIGPDGEQYKLPRSEFRAML	160		yes	yes	yes	yes		yes	yes	no	yes
sp|A7ZJZ7|AROA_ECO24	3-phosphoshikimate 1-carboxyvinyltransferase OS=Escherichia coli O139:H28 (strain E24377A / ETEC) GN=aroA PE=3 SV=1	aroA	VTILDPKCTAKTFPDYFEQLA	411		yes	yes	yes	yes		yes	yes	no	no
sp|P0AB92|AROG_ECO57	Phospho-2-dehydro-3-deoxyheptonate aldolase, Phe-sensitive OS=Escherichia coli O157:H7 GN=aroG PE=3 SV=1	aroG	HARKAIHKILKGNDDRLLVVI	48		yes	yes	yes	no		yes	yes	no	no
sp|P0AAF8|ARTP_ECO57	Arginine transport ATP-binding protein ArtP OS=Escherichia coli O157:H7 GN=artP PE=3 SV=1	artP	SKDQALARAEKLLERLRLKPY	124		yes	yes	yes	yes		no	yes	no	no
sp|A7ZTV5|ASNA_ECO24	Aspartate--ammonia ligase OS=Escherichia coli O139:H28 (strain E24377A / ETEC) GN=asnA PE=3 SV=1	asnA	GAVFLVGIGGKLSDGHRHDVR	204		yes	yes	yes	yes		no	no	no	no
sp|A7ZK21|SYN_ECO24	Asparagine--tRNA ligase OS=Escherichia coli O139:H28 (strain E24377A / ETEC) GN=asnS PE=3 SV=1	asnS	DMKFFAERVDKDAVSRLERFI	294		yes	yes	yes	no		no	yes	no	no
sp|A7ZK21|SYN_ECO24	Asparagine--tRNA ligase OS=Escherichia coli O139:H28 (strain E24377A / ETEC) GN=asnS PE=3 SV=1	asnS	HERYLAEEHFKAPVVVKNYPK	351		yes	yes	no	no		no	yes	no	no
sp|P0AC39|ASPA_ECOL6	Aspartate ammonia-lyase OS=Escherichia coli O6:H1 (strain CFT073 / ATCC 700928 / UPEC) GN=aspA PE=3 SV=1	aspA	MVKKAAAMANKELQTIPKSVA	63		yes	yes	no	yes		no	yes	no	no
sp|P0AC39|ASPA_ECOL6	Aspartate ammonia-lyase OS=Escherichia coli O6:H1 (strain CFT073 / ATCC 700928 / UPEC) GN=aspA PE=3 SV=1	aspA	MANKELQTIPKSVANAIIAAC	70		yes	yes	no	yes		no	yes	no	no
sp|P00509|AAT_ECOLI	Aspartate aminotransferase OS=Escherichia coli (strain K12) GN=aspC PE=1 SV=1	aspC	GKINLGIGVYKDETGKTPVLT	37		yes	yes	yes	yes		yes	yes	no	no
sp|P00509|AAT_ECOLI	Aspartate aminotransferase OS=Escherichia coli (strain K12) GN=aspC PE=1 SV=1	aspC	GKTPVLTSVKKAEQYLLENET	51		yes	yes	yes	yes		yes	yes	no	no
sp|P00509|AAT_ECOLI	Aspartate aminotransferase OS=Escherichia coli (strain K12) GN=aspC PE=1 SV=1	aspC	FGKGSALINDKRARTAQTPGG	93		yes	yes	yes	yes		yes	yes	no	no
sp|P00509|AAT_ECOLI	Aspartate aminotransferase OS=Escherichia coli (strain K12) GN=aspC PE=1 SV=1	aspC	ETVDRAFSQMKAAIRANYSNP	276		yes	yes	yes	yes		no	yes	no	no
sp|B7USP3|SYD_ECO27	Aspartate--tRNA ligase OS=Escherichia coli O127:H6 (strain E2348/69 / EPEC) GN=aspS PE=3 SV=1	aspS	AEAERRYGSDKPDLRNPMELT	283		yes	yes	yes	yes		yes	yes	no	yes
sp|B7USP3|SYD_ECO27	Aspartate--tRNA ligase OS=Escherichia coli O127:H6 (strain E2348/69 / EPEC) GN=aspS PE=3 SV=1	aspS	RVPGGASLTRKQIDEYGNFVK	332		yes	yes	yes	no		no	yes	no	no
sp|B7USP3|SYD_ECO27	Aspartate--tRNA ligase OS=Escherichia coli O127:H6 (strain E2348/69 / EPEC) GN=aspS PE=3 SV=1	aspS	IYGAKGLAYIKVNERAKGLEG	353		yes	yes	yes	yes		yes	yes	yes	yes
sp|B7USP3|SYD_ECO27	Aspartate--tRNA ligase OS=Escherichia coli O127:H6 (strain E2348/69 / EPEC) GN=aspS PE=3 SV=1	aspS	AMGALRLKVGKDLGLTDESKW	415		yes	yes	yes	yes		yes	yes	no	no
sp|B7USC8|ASTA_ECO27	Arginine N-succinyltransferase OS=Escherichia coli O127:H6 (strain E2348/69 / EPEC) GN=astA PE=3 SV=1	astA	RKEGNGYLLSKSRFMFMAAFR	142		yes	yes	yes	yes		yes	yes	yes	yes
sp|A7ZTU6|ATPA_ECO24	ATP synthase subunit alpha OS=Escherichia coli O139:H28 (strain E24377A / ETEC) GN=atpA PE=3 SV=1	atpA	LNSTEISELIKQRIAQFNVVS	13		yes	yes	yes	no		no	no	no	no
sp|A7ZTU6|ATPA_ECO24	ATP synthase subunit alpha OS=Escherichia coli O139:H28 (strain E24377A / ETEC) GN=atpA PE=3 SV=1	atpA	VNAEYVEAFTKGEVKGKTGSL	314		yes	yes	yes	yes		no	yes	no	no
sp|A7ZTU6|ATPA_ECO24	ATP synthase subunit alpha OS=Escherichia coli O139:H28 (strain E24377A / ETEC) GN=atpA PE=3 SV=1	atpA	VSRVGGAAQTKIMKKLSGGIR	384		yes	yes	yes	yes		yes	yes	yes	yes
sp|A7ZTU6|ATPA_ECO24	ATP synthase subunit alpha OS=Escherichia coli O139:H28 (strain E24377A / ETEC) GN=atpA PE=3 SV=1	atpA	VGGAAQTKIMKKLSGGIRTAL	387		yes	yes	no	no		no	yes	no	no
sp|A7ZTU6|ATPA_ECO24	ATP synthase subunit alpha OS=Escherichia coli O139:H28 (strain E24377A / ETEC) GN=atpA PE=3 SV=1	atpA	GYNDEIEGKLKGILDSFKATQ	501		yes	yes	yes	yes		no	yes	no	no
sp|A7ZTU3|ATPE_ECO24	ATP synthase epsilon chain OS=Escherichia coli O139:H28 (strain E24377A / ETEC) GN=atpC PE=3 SV=1	atpC	DEARAMEAKRKAEEHISSSHG	101		yes	yes	no	no		yes	yes	no	no
sp|A7ZTU4|ATPB_ECO24	ATP synthase subunit beta OS=Escherichia coli O139:H28 (strain E24377A / ETEC) GN=atpD PE=3 SV=1	atpD	SDGLRRGLDVKDLEHPIEVPV	70		yes	yes	yes	yes		yes	yes	no	no
sp|A7ZTU4|ATPB_ECO24	ATP synthase subunit beta OS=Escherichia coli O139:H28 (strain E24377A / ETEC) GN=atpD PE=3 SV=1	atpD	LEHPIEVPVGKATLGRIMNVL	82		yes	yes	yes	yes		yes	yes	no	yes
sp|A7ZTU4|ATPB_ECO24	ATP synthase subunit beta OS=Escherichia coli O139:H28 (strain E24377A / ETEC) GN=atpD PE=3 SV=1	atpD	MNVLGEPVDMKGEIGEEERWA	99		yes	yes	yes	no		no	no	no	no
sp|A7ZTU4|ATPB_ECO24	ATP synthase subunit beta OS=Escherichia coli O139:H28 (strain E24377A / ETEC) GN=atpD PE=3 SV=1	atpD	KVIDLMCPFAKGGKVGLFGGA	142		yes	yes	no	no		no	no	no	no
sp|A7ZTU4|ATPB_ECO24	ATP synthase subunit beta OS=Escherichia coli O139:H28 (strain E24377A / ETEC) GN=atpD PE=3 SV=1	atpD	VGLFGGAGVGKTVNMMELIRN	156		yes	yes	yes	yes		yes	no	no	no
sp|A7ZTU4|ATPB_ECO24	ATP synthase subunit beta OS=Escherichia coli O139:H28 (strain E24377A / ETEC) GN=atpD PE=3 SV=1	atpD	TGSPGKYVSLKDTIRGFKGIM	422		yes	yes	yes	yes		yes	yes	yes	yes
sp|P0ABA2|ATPF_ECO57	ATP synthase subunit b OS=Escherichia coli O157:H7 GN=atpF PE=3 SV=1	atpF	LAKASATDQLKKAKAEAQVII	66		yes	yes	yes	yes		yes	yes	no	no
sp|P0ABA2|ATPF_ECO57	ATP synthase subunit b OS=Escherichia coli O157:H7 GN=atpF PE=3 SV=1	atpF	KRRSQILDEAKAEAEQERTKI	91		yes	yes	yes	no		yes	no	no	no
sp|B7UMJ8|ATPG_ECO27	ATP synthase gamma chain OS=Escherichia coli O127:H6 (strain E2348/69 / EPEC) GN=atpG PE=3 SV=1	atpG	ASVQNTQKITKAMEMVAASKM	22		yes	yes	yes	yes		no	yes	yes	no
sp|A7ZTU5|ATPG_ECO24	ATP synthase gamma chain OS=Escherichia coli O139:H28 (strain E24377A / ETEC) GN=atpG PE=3 SV=1	atpG	LLAEMKTWTDKGVQCDLAMIG	109		yes	yes	no	no		no	yes	no	no
sp|A7ZTU7|ATPD_ECO24	ATP synthase subunit delta OS=Escherichia coli O139:H28 (strain E24377A / ETEC) GN=atpH PE=3 SV=1	atpH	QLAKISAAMEKRLSRKVKLNC	131		yes	yes	yes	yes		yes	yes	yes	yes
sp|P0AE54|BCP_ECO57	Putative peroxiredoxin bcp OS=Escherichia coli O157:H7 GN=bcp PE=3 SV=1	bcp	NPLKAGDIAPKFSLPDQDGEQ	12		yes	yes	yes	no		no	yes	no	no
sp|P0AE54|BCP_ECO57	Putative peroxiredoxin bcp OS=Escherichia coli O157:H7 GN=bcp PE=3 SV=1	bcp	GQRVLVYFYPKAMTPGCTVQA	40		yes	yes	yes	yes		yes	yes	yes	yes
sp|P0AE54|BCP_ECO57	Putative peroxiredoxin bcp OS=Escherichia coli O157:H7 GN=bcp PE=3 SV=1	bcp	CGLRDNMDELKKAGVDVLGIS	61		yes	yes	yes	yes		no	yes	no	no
sp|P0AE54|BCP_ECO57	Putative peroxiredoxin bcp OS=Escherichia coli O157:H7 GN=bcp PE=3 SV=1	bcp	GVDVLGISTDKPEKLSRFAEK	74		yes	yes	yes	yes		yes	yes	yes	yes
sp|P0AE54|BCP_ECO57	Putative peroxiredoxin bcp OS=Escherichia coli O157:H7 GN=bcp PE=3 SV=1	bcp	VLGISTDKPEKLSRFAEKELL	77		yes	yes	yes	yes		yes	yes	yes	yes
sp|Q46829|BGLA_ECOLI	6-phospho-beta-glucosidase BglA OS=Escherichia coli (strain K12) GN=bglA PE=1 SV=2	bglA	GAHGVPREITKEVLPGKYYPN	53		yes	yes	yes	yes		yes	yes	no	no
sp|P0A6F0|BIOD2_ECO57	ATP-dependent dethiobiotin synthetase BioD 2 OS=Escherichia coli O157:H7 GN=bioD2 PE=3 SV=1	bioD2	ASQGKTVAGYKPVAKGSKETP	38		yes	yes	yes	yes		yes	yes	no	yes
sp|P0A6F2|CARA_ECO57	Carbamoyl-phosphate synthase small chain OS=Escherichia coli O157:H7 GN=carA PE=3 SV=1	carA	RNTEDLSSYLKRHNIVAIADI	103		yes	yes	yes	yes		yes	yes	no	yes
sp|P0A6F2|CARA_ECO57	Carbamoyl-phosphate synthase small chain OS=Escherichia coli O157:H7 GN=carA PE=3 SV=1	carA	DNPDAALALEKARAFPGLNGM	146		yes	yes	yes	yes		yes	yes	no	no
sp|Q8FLB0|CARB_ECOL6	Carbamoyl-phosphate synthase large chain OS=Escherichia coli O6:H1 (strain CFT073 / ATCC 700928 / UPEC) GN=carB PE=3 SV=3	carB	EDRRRFDVAMKKIGLETARSG	137		yes	yes	yes	no		no	no	no	no
sp|P63737|CARB_ECO57	Carbamoyl-phosphate synthase large chain OS=Escherichia coli O157:H7 GN=carB PE=3 SV=2	carB	VTKIPRFNFEKFAGANDRLTT	366		yes	yes	yes	yes		yes	no	no	no
sp|Q8FLB0|CARB_ECOL6	Carbamoyl-phosphate synthase large chain OS=Escherichia coli O6:H1 (strain CFT073 / ATCC 700928 / UPEC) GN=carB PE=3 SV=3	carB	LEVGATGFDPKVSLDDPEALT	412		yes	no	yes	no		no	no	no	no
sp|P63737|CARB_ECO57	Carbamoyl-phosphate synthase large chain OS=Escherichia coli O157:H7 GN=carB PE=3 SV=2	carB	RKGFADARLAKLAGVREAEIR	504		yes	yes	yes	yes		no	no	no	no
sp|P63737|CARB_ECO57	Carbamoyl-phosphate synthase large chain OS=Escherichia coli O157:H7 GN=carB PE=3 SV=2	carB	IVQYGGQTPLKLARALEAAGV	649		yes	yes	yes	yes		yes	yes	no	no
sp|P63737|CARB_ECO57	Carbamoyl-phosphate synthase large chain OS=Escherichia coli O157:H7 GN=carB PE=3 SV=2	carB	SVKEVVLPFNKFPGVDPLLGP	899		yes	yes	yes	no		no	no	no	no
sp|P63737|CARB_ECO57	Carbamoyl-phosphate synthase large chain OS=Escherichia coli O157:H7 GN=carB PE=3 SV=2	carB	DKERVVDLAAKLLKQGFELDA	963		yes	yes	yes	yes		yes	yes	yes	yes
sp|A7ZKA5|CBPA_ECO24	Curved DNA-binding protein OS=Escherichia coli O139:H28 (strain E24377A / ETEC) GN=cbpA PE=3 SV=1	cbpA	IMGVKPTDDLKTIKTAYRRLA	19		yes	yes	no	yes		yes	no	no	no
sp|A7ZKA5|CBPA_ECO24	Curved DNA-binding protein OS=Escherichia coli O139:H28 (strain E24377A / ETEC) GN=cbpA PE=3 SV=1	cbpA	VKPTDDLKTIKTAYRRLARKY	22		yes	yes	no	yes		no	no	no	no
sp|A7ZKA5|CBPA_ECO24	Curved DNA-binding protein OS=Escherichia coli O139:H28 (strain E24377A / ETEC) GN=cbpA PE=3 SV=1	cbpA	EQEIPKTLNVKIPAGVGNGQR	163		yes	yes	no	yes		no	no	no	no
sp|B7UNY3|CBPA_ECO27	Curved DNA-binding protein OS=Escherichia coli O127:H6 (strain E2348/69 / EPEC) GN=cbpA PE=3 SV=1	cbpA	RVKGKGLVSKKQTGDLYAVLK	262		yes	yes	no	no		yes	no	no	no
sp|P63285|CLPB_ECO57	Chaperone protein ClpB OS=Escherichia coli O157:H7 GN=clpB PE=3 SV=1	clpB	DLVRVLNLCDKLAQKRGDNFI	96		yes	yes	yes	yes		yes	yes	no	no
sp|P63286|CLPB_ECOL6	Chaperone protein ClpB OS=Escherichia coli O6:H1 (strain CFT073 / ATCC 700928 / UPEC) GN=clpB PE=3 SV=1	clpB	VLNLCDKLAQKRGDNFISSEL	100		yes	no	no	yes		no	no	no	no
sp|P63285|CLPB_ECO57	Chaperone protein ClpB OS=Escherichia coli O157:H7 GN=clpB PE=3 SV=1	clpB	GAEDQRQALKKYTIDLTERAE	163		yes	yes	yes	yes		no	yes	no	no
sp|P63285|CLPB_ECO57	Chaperone protein ClpB OS=Escherichia coli O157:H7 GN=clpB PE=3 SV=1	clpB	IDLTERAEQGKLDPVIGRDEE	176		yes	yes	yes	yes		no	no	no	no
sp|P63285|CLPB_ECO57	Chaperone protein ClpB OS=Escherichia coli O157:H7 GN=clpB PE=3 SV=1	clpB	LDMGALVAGAKYRGEFEERLK	250		yes	yes	no	no		no	no	no	no
sp|P63285|CLPB_ECO57	Chaperone protein ClpB OS=Escherichia coli O157:H7 GN=clpB PE=3 SV=1	clpB	KYRGEFEERLKGVLNDLAKQE	260		yes	yes	no	yes		no	no	no	no
sp|P63285|CLPB_ECO57	Chaperone protein ClpB OS=Escherichia coli O157:H7 GN=clpB PE=3 SV=1	clpB	KDAALERRFQKVFVAEPSVED	335		yes	yes	yes	yes		no	no	no	no
sp|P63285|CLPB_ECO57	Chaperone protein ClpB OS=Escherichia coli O157:H7 GN=clpB PE=3 SV=1	clpB	LDMLNEELSDKERQYSELEEE	451		yes	yes	yes	yes		no	yes	no	no
sp|P63285|CLPB_ECO57	Chaperone protein ClpB OS=Escherichia coli O157:H7 GN=clpB PE=3 SV=1	clpB	KASLSGTQTIKAELEQAKIAI	476		yes	yes	yes	yes		yes	no	no	no
sp|P63285|CLPB_ECO57	Chaperone protein ClpB OS=Escherichia coli O157:H7 GN=clpB PE=3 SV=1	clpB	LARMSELQYGKIPELEKQLEA	505		yes	yes	no	yes		no	no	no	no
sp|P63285|CLPB_ECO57	Chaperone protein ClpB OS=Escherichia coli O157:H7 GN=clpB PE=3 SV=1	clpB	EGKTMRLLRNKVTDAEIAEVL	530		yes	yes	yes	yes		no	yes	no	no
sp|P63285|CLPB_ECO57	Chaperone protein ClpB OS=Escherichia coli O157:H7 GN=clpB PE=3 SV=1	clpB	VRIDMSEFMEKHSVSRLVGAP	640		yes	yes	yes	yes		yes	yes	no	no
sp|P63285|CLPB_ECO57	Chaperone protein ClpB OS=Escherichia coli O157:H7 GN=clpB PE=3 SV=1	clpB	HIASIAQIQLKRLYKRLEERG	780		yes	yes	yes	yes		no	no	no	no
sp|P64469|CNU_ECO57	OriC-binding nucleoid-associated protein OS=Escherichia coli O157:H7 GN=cnu PE=3 SV=1	cnu	MTVQDYLLKFRKISSLESL	9		yes	yes	yes	no		yes	yes	no	no
sp|P0AE89|CPXR_ECO57	Transcriptional regulatory protein CpxR OS=Escherichia coli O157:H7 GN=cpxR PE=3 SV=1	cpxR	PDRKDGHPWFKTLRGRGYLMV	219		yes	yes	yes	yes		yes	yes	no	no
sp|A7ZHZ9|CRL_ECO24	Sigma factor-binding protein crl OS=Escherichia coli O139:H28 (strain E24377A / ETEC) GN=crl PE=3 SV=1	crl	SGHPKSRLIKKFTALGPYIRE	15		yes	yes	yes	yes		yes	yes	yes	yes
sp|A7ZHZ9|CRL_ECO24	Sigma factor-binding protein crl OS=Escherichia coli O139:H28 (strain E24377A / ETEC) GN=crl PE=3 SV=1	crl	KAGDWKSVPVKDTEVVERLEH	88		yes	yes	yes	yes		yes	yes	yes	yes
sp|P0ACK0|CRP_ECO57	Catabolite gene activator OS=Escherichia coli O157:H7 GN=crp PE=1 SV=1	crp	SHCHIHKYPSKSTLIHQGEKA	27		yes	yes	no	no		no	no	no	no
sp|P0ACK0|CRP_ECO57	Catabolite gene activator OS=Escherichia coli O157:H7 GN=crp PE=1 SV=1	crp	TACEVAEISYKKFRQLIQVNP	101		yes	yes	yes	yes		yes	yes	no	yes
sp|P0ACK0|CRP_ECO57	Catabolite gene activator OS=Escherichia coli O157:H7 GN=crp PE=1 SV=1	crp	CSRETVGRILKMLEDQNLISA	189		yes	no	yes	yes		yes	no	no	no
sp|P0ACK0|CRP_ECO57	Catabolite gene activator OS=Escherichia coli O157:H7 GN=crp PE=1 SV=1	crp	EDQNLISAHGKTIVVYGTR	202		yes	yes	yes	yes		no	no	no	no
sp|P69784|PTGA_ECOL6	Glucose-specific phosphotransferase enzyme IIA component OS=Escherichia coli O6:H1 (strain CFT073 / ATCC 700928 / UPEC) GN=crr PE=3 SV=2	crr	MGLFDKLKSLVSDDKK	6		yes	yes	yes	no		yes	no	yes	yes
sp|P69784|PTGA_ECOL6	Glucose-specific phosphotransferase enzyme IIA component OS=Escherichia coli O6:H1 (strain CFT073 / ATCC 700928 / UPEC) GN=crr PE=3 SV=2	crr	EKIVGDGIAIKPTGNKMVAPV	54		yes	yes	yes	no		yes	yes	no	no
sp|P69784|PTGA_ECOL6	Glucose-specific phosphotransferase enzyme IIA component OS=Escherichia coli O6:H1 (strain CFT073 / ATCC 700928 / UPEC) GN=crr PE=3 SV=2	crr	IEFDLPLLEEKAKSTLTPVVI	131		yes	yes	no	no		yes	yes	no	no
sp|P69784|PTGA_ECOL6	Glucose-specific phosphotransferase enzyme IIA component OS=Escherichia coli O6:H1 (strain CFT073 / ATCC 700928 / UPEC) GN=crr PE=3 SV=2	crr	PVVISNMDEIKELIKLSGSVT	148		yes	yes	yes	yes		yes	yes	yes	yes
sp|P0A9Y8|CSPC_ECO57	Cold shock-like protein CspC OS=Escherichia coli O157:H7 GN=cspC PE=3 SV=2	cspC	MAKIKGQVKWFNESKGFGF	9		yes	yes	yes	no		no	yes	yes	yes
sp|P0A9Y8|CSPC_ECO57	Cold shock-like protein CspC OS=Escherichia coli O157:H7 GN=cspC PE=3 SV=2	cspC	FGFITPADGSKDVFVHFSAIQ	27		yes	yes	yes	no		no	no	no	yes
sp|P0A9Y8|CSPC_ECO57	Cold shock-like protein CspC OS=Escherichia coli O157:H7 GN=cspC PE=3 SV=2	cspC	NVEFEIQDGQKGPAAVNVTAI	59		yes	yes	yes	yes		no	no	no	no
sp|P0A974|CSPE_ECO57	Cold shock-like protein CspE OS=Escherichia coli O157:H7 GN=cspE PE=3 SV=2	cspE	FGFITPEDGSKDVFVHFSAIQ	27		yes	yes	yes	no		no	yes	no	no
sp|A7ZQK5|CYSH_ECO24	Phosphoadenosine phosphosulfate reductase OS=Escherichia coli O139:H28 (strain E24377A / ETEC) GN=cysH PE=3 SV=1	cysH	LDLNALNELPKVDRILALAET	14		yes	yes	yes	yes		yes	no	no	yes
sp|A7ZQK5|CYSH_ECO24	Phosphoadenosine phosphosulfate reductase OS=Escherichia coli O139:H28 (strain E24377A / ETEC) GN=cysH PE=3 SV=1	cysH	ALAETNAELEKLDAEGRVAWA	30		yes	yes	no	no		no	no	no	no
sp|B7UHH4|CYSH_ECO27	Phosphoadenosine phosphosulfate reductase OS=Escherichia coli O127:H6 (strain E2348/69 / EPEC) GN=cysH PE=3 SV=1	cysH	EGIEKYNDINKVEPMNRALKE	136		yes	yes	yes	no		yes	no	no	no
sp|A7ZQK5|CYSH_ECO24	Phosphoadenosine phosphosulfate reductase OS=Escherichia coli O139:H28 (strain E24377A / ETEC) GN=cysH PE=3 SV=1	cysH	PVLAIQRGVFKVLPIIDWDNR	178		yes	yes	yes	yes		yes	no	no	no
sp|A7ZQK7|CYSJ_ECO24	Sulfite reductase [NADPH] flavoprotein alpha-component OS=Escherichia coli O139:H28 (strain E24377A / ETEC) GN=cysJ PE=3 SV=1	cysJ	DDLLAAKLNVKLVNAGDYKFK	94		yes	yes	no	no		no	no	no	no
sp|A7ZQK7|CYSJ_ECO24	Sulfite reductase [NADPH] flavoprotein alpha-component OS=Escherichia coli O139:H28 (strain E24377A / ETEC) GN=cysJ PE=3 SV=1	cysJ	LYQVEWQRYVKDGVLTRIDLA	507		yes	yes	no	no		no	no	no	no
sp|P0ABK6|CYSK_ECO57	Cysteine synthase A OS=Escherichia coli O157:H7 GN=cysK PE=3 SV=2	cysK	MSKIFEDNSLTIG	3		yes	yes	yes	yes		yes	no	no	no
sp|P0ABK6|CYSK_ECO57	Cysteine synthase A OS=Escherichia coli O157:H7 GN=cysK PE=3 SV=2	cysK	IGANMIWDAEKRGVLKPGVEL	55		yes	yes	yes	yes		yes	yes	no	no
sp|P0ABK6|CYSK_ECO57	Cysteine synthase A OS=Escherichia coli O157:H7 GN=cysK PE=3 SV=2	cysK	LAYVAAARGYKLTLTMPETMS	87		yes	yes	yes	no		no	no	no	no
sp|P0ABK6|CYSK_ECO57	Cysteine synthase A OS=Escherichia coli O157:H7 GN=cysK PE=3 SV=2	cysK	GANLVLTEGAKGMKGAIQKAE	118		yes	no	no	no		no	no	no	no
sp|P0ABK6|CYSK_ECO57	Cysteine synthase A OS=Escherichia coli O157:H7 GN=cysK PE=3 SV=2	cysK	LVLTEGAKGMKGAIQKAEEIV	121		yes	yes	yes	yes		no	no	no	no
sp|P0ABK6|CYSK_ECO57	Cysteine synthase A OS=Escherichia coli O157:H7 GN=cysK PE=3 SV=2	cysK	GAKGMKGAIQKAEEIVASNPE	126		yes	yes	yes	yes		yes	no	no	no
sp|P0ABK6|CYSK_ECO57	Cysteine synthase A OS=Escherichia coli O157:H7 GN=cysK PE=3 SV=2	cysK	AEEIVASNPEKYLLLQQFSNP	137		yes	yes	yes	yes		yes	no	no	no
sp|P0ABK6|CYSK_ECO57	Cysteine synthase A OS=Escherichia coli O157:H7 GN=cysK PE=3 SV=2	cysK	AGFIPANLDLKLVDKVIGITN	242		yes	yes	yes	yes		no	no	no	no
sp|B7UKK3|SYC_ECO27	Cysteine--tRNA ligase OS=Escherichia coli O127:H6 (strain E2348/69 / EPEC) GN=cysS PE=3 SV=1	cysS	YVRNITDIDDKIIKRANENGE	73		yes	yes	yes	yes		yes	yes	no	no
sp|B7UKK3|SYC_ECO27	Cysteine--tRNA ligase OS=Escherichia coli O127:H6 (strain E2348/69 / EPEC) GN=cysS PE=3 SV=1	cysS	NITDIDDKIIKRANENGESFV	76		yes	yes	yes	yes		yes	yes	no	no
sp|B7UKK3|SYC_ECO27	Cysteine--tRNA ligase OS=Escherichia coli O127:H6 (strain E2348/69 / EPEC) GN=cysS PE=3 SV=1	cysS	GNFFTVRDVLKYYDAETVRYF	282		yes	yes	no	no		no	no	no	no
sp|A7ZPS4|DAPA_ECO24	Dihydrodipicolinate synthase OS=Escherichia coli O139:H28 (strain E24377A / ETEC) GN=dapA PE=3 SV=1	dapA	LAKVKNIIGIKEATGNLTRVN	161		yes	yes	yes	yes		yes	yes	yes	no
sp|B7LCL6|DAPA_ECO55	Dihydrodipicolinate synthase OS=Escherichia coli (strain 55989 / EAEC) GN=dapA PE=3 SV=1	dapA	INQRLMPLHNKLFVEPNPIPV	242		yes	yes	yes	yes		yes	yes	no	no
sp|A7ZPS4|DAPA_ECO24	Dihydrodipicolinate synthase OS=Escherichia coli O139:H28 (strain E24377A / ETEC) GN=dapA PE=3 SV=1	dapA	SGRETVRAALKHAGLL	287		yes	yes	yes	yes		yes	yes	no	no
sp|A7ZHQ6|DAPD_ECO24	2,3,4,5-tetrahydropyridine-2,6-dicarboxylate N-succinyltransferase OS=Escherichia coli O139:H28 (strain E24377A / ETEC) GN=dapD PE=3 SV=1	dapD	IEGAESRYFDKVPMKFADYDE	85		yes	yes	yes	yes		yes	yes	yes	yes
sp|A7ZHQ6|DAPD_ECO24	2,3,4,5-tetrahydropyridine-2,6-dicarboxylate N-succinyltransferase OS=Escherichia coli O139:H28 (strain E24377A / ETEC) GN=dapD PE=3 SV=1	dapD	FADYDEARFQKEGFRVVPPAA	100		yes	yes	yes	yes		no	yes	no	no
sp|A7ZHQ6|DAPD_ECO24	2,3,4,5-tetrahydropyridine-2,6-dicarboxylate N-succinyltransferase OS=Escherichia coli O139:H28 (strain E24377A / ETEC) GN=dapD PE=3 SV=1	dapD	SVVVSGNLPSKDGKYSLYCAV	241		yes	yes	yes	no		no	no	no	no
sp|A7ZVS6|DEOB_ECO24	Phosphopentomutase OS=Escherichia coli O139:H28 (strain E24377A / ETEC) GN=deoB PE=3 SV=1	deoB	RVIARPFIGDKAGNFQRTGNR	220		yes	yes	yes	no		no	yes	no	no
sp|A7ZVS6|DEOB_ECO24	Phosphopentomutase OS=Escherichia coli O139:H28 (strain E24377A / ETEC) GN=deoB PE=3 SV=1	deoB	GLDALFDATIKEMKEAGDNTI	287		yes	yes	no	no		no	no	no	no
sp|A7ZVS4|DEOC_ECO24	Deoxyribose-phosphate aldolase OS=Escherichia coli O139:H28 (strain E24377A / ETEC) GN=deoC PE=3 SV=1	deoC	MTDLKASSLRALKLM	5		yes	yes	yes	no		yes	yes	no	no
sp|B7UGV7|DER_ECO27	GTPase Der OS=Escherichia coli O127:H6 (strain E2348/69 / EPEC) GN=der PE=3 SV=1	der	GLMPADEAIAKHLRSREKPTF	104		yes	yes	yes	yes		no	no	no	no
sp|P76014|DHAL_ECOLI	PTS-dependent dihydroxyacetone kinase, ADP-binding subunit dhaL OS=Escherichia coli (strain K12) GN=dhaL PE=1 SV=3	dhaL	HGLNMNRGFSKVVEKLPAIAD	48		yes	yes	yes	yes		no	yes	no	no
sp|P76014|DHAL_ECOLI	PTS-dependent dihydroxyacetone kinase, ADP-binding subunit dhaL OS=Escherichia coli (strain K12) GN=dhaL PE=1 SV=3	dhaL	MNRGFSKVVEKLPAIADKDIG	52		yes	yes	no	no		no	no	no	no
sp|P76014|DHAL_ECOLI	PTS-dependent dihydroxyacetone kinase, ADP-binding subunit dhaL OS=Escherichia coli (strain K12) GN=dhaL PE=1 SV=3	dhaL	VVEKLPAIADKDIGFILKNTG	59		yes	yes	no	no		no	no	no	no
sp|Q46857|DKGA_ECOLI	2,5-diketo-D-gluconic acid reductase A OS=Escherichia coli (strain K12) GN=dkgA PE=1 SV=3	dkgA	YRSIDTAAAYKNEEGVGKALK	52		yes	yes	no	no		no	yes	no	no
sp|Q8XBT6|DKGA_ECO57	2,5-diketo-D-gluconic acid reductase A OS=Escherichia coli O157:H7 GN=dkgA PE=3 SV=1	dkgA	RPREALLDSLKKLQLDYIDLY	94		yes	yes	yes	no		yes	yes	no	no
sp|Q8XBT6|DKGA_ECO57	2,5-diketo-D-gluconic acid reductase A OS=Escherichia coli O157:H7 GN=dkgA PE=3 SV=1	dkgA	AQGGKGVFDQKVIRDLADKYG	200		yes	yes	yes	yes		yes	yes	yes	yes
sp|Q8XBT6|DKGA_ECO57	2,5-diketo-D-gluconic acid reductase A OS=Escherichia coli O157:H7 GN=dkgA PE=3 SV=1	dkgA	NFDVWDFRLDKDELGEIAKLD	251		yes	yes	no	no		no	yes	no	no
sp|Q8X7Z7|DKGB_ECO57	2,5-diketo-D-gluconic acid reductase B OS=Escherichia coli O157:H7 GN=dkgB PE=3 SV=1	dkgB	YMTLAYGKALKDEVIARIAAK	188		yes	yes	yes	no		yes	yes	no	no
sp|P0ABS3|DKSA_ECO57	DnaK suppressor protein OS=Escherichia coli O157:H7 GN=dksA PE=3 SV=1	dksA	RPTADLCIDCKTLAEIREKQM	139		yes	yes	yes	yes		no	yes	no	no
sp|P0ABS6|PRIM_ECO57	DNA primase OS=Escherichia coli O157:H7 GN=dnaG PE=3 SV=1	dnaG	GGRVLGNDTPKYLNSPETDIF	229		yes	yes	yes	no		yes	no	no	no
sp|A7ZHA5|DNAJ_ECO24	Chaperone protein DnaJ OS=Escherichia coli O139:H28 (strain E24377A / ETEC) GN=dnaJ PE=3 SV=1	dnaJ	LKVPGETQTGKLFRMRGKGVK	301		yes	yes	no	no		no	yes	no	no
sp|A7ZHA4|DNAK_ECO24	Chaperone protein DnaK OS=Escherichia coli O139:H28 (strain E24377A / ETEC) GN=dnaK PE=3 SV=1	dnaK	ADNGDAWVEVKGQKMAPPQIS	106		yes	yes	yes	yes		no	no	no	no
sp|A7ZHA4|DNAK_ECO24	Chaperone protein DnaK OS=Escherichia coli O139:H28 (strain E24377A / ETEC) GN=dnaK PE=3 SV=1	dnaK	APPQISAEVLKKMKKTAEDYL	121		yes	yes	no	no		yes	yes	no	no
sp|A7ZHA4|DNAK_ECO24	Chaperone protein DnaK OS=Escherichia coli O139:H28 (strain E24377A / ETEC) GN=dnaK PE=3 SV=1	dnaK	DAGRIAGLEVKRIINEPTAAA	166		yes	yes	yes	yes		yes	yes	no	no
sp|A7ZHA4|DNAK_ECO24	Chaperone protein DnaK OS=Escherichia coli O139:H28 (strain E24377A / ETEC) GN=dnaK PE=3 SV=1	dnaK	TAAALAYGLDKGTGNRTIAVY	183		yes	yes	no	yes		no	yes	no	yes
sp|A7ZHA4|DNAK_ECO24	Chaperone protein DnaK OS=Escherichia coli O139:H28 (strain E24377A / ETEC) GN=dnaK PE=3 SV=1	dnaK	RLINYLVEEFKKDQGIDLRND	245		yes	yes	yes	yes		yes	yes	no	no
sp|A7ZHA4|DNAK_ECO24	Chaperone protein DnaK OS=Escherichia coli O139:H28 (strain E24377A / ETEC) GN=dnaK PE=3 SV=1	dnaK	LINYLVEEFKKDQGIDLRNDP	246		yes	yes	yes	yes		yes	yes	no	no
sp|A7ZHA4|DNAK_ECO24	Chaperone protein DnaK OS=Escherichia coli O139:H28 (strain E24377A / ETEC) GN=dnaK PE=3 SV=1	dnaK	KHMNIKVTRAKLESLVEDLVN	304		yes	yes	yes	yes		yes	yes	yes	yes
sp|A7ZHA4|DNAK_ECO24	Chaperone protein DnaK OS=Escherichia coli O139:H28 (strain E24377A / ETEC) GN=dnaK PE=3 SV=1	dnaK	GGQTRMPMVQKKVAEFFGKEP	351		yes	yes	no	yes		no	yes	no	yes
sp|A7ZHA4|DNAK_ECO24	Chaperone protein DnaK OS=Escherichia coli O139:H28 (strain E24377A / ETEC) GN=dnaK PE=3 SV=1	dnaK	GQTRMPMVQKKVAEFFGKEPR	352		yes	yes	no	no		no	no	no	no
sp|A7ZHA4|DNAK_ECO24	Chaperone protein DnaK OS=Escherichia coli O139:H28 (strain E24377A / ETEC) GN=dnaK PE=3 SV=1	dnaK	VQKKVAEFFGKEPRKDVNPDE	359		yes	yes	no	no		yes	yes	no	no
sp|A7ZHA4|DNAK_ECO24	Chaperone protein DnaK OS=Escherichia coli O139:H28 (strain E24377A / ETEC) GN=dnaK PE=3 SV=1	dnaK	AKDKNSGKEQKITIKASSGLN	498		yes	yes	yes	yes		no	no	no	yes
sp|A7ZHA4|DNAK_ECO24	Chaperone protein DnaK OS=Escherichia coli O139:H28 (strain E24377A / ETEC) GN=dnaK PE=3 SV=1	dnaK	SSGLNEDEIQKMVRDAEANAE	514		yes	yes	yes	yes		yes	no	no	no
sp|A7ZHA4|DNAK_ECO24	Chaperone protein DnaK OS=Escherichia coli O139:H28 (strain E24377A / ETEC) GN=dnaK PE=3 SV=1	dnaK	DAEANAEADRKFEELVQTRNQ	528		yes	yes	yes	yes		yes	no	no	no
sp|P0A989|DPO3B_ECOL6	DNA polymerase III subunit beta OS=Escherichia coli O6:H1 (strain CFT073 / ATCC 700928 / UPEC) GN=dnaN PE=3 SV=1	dnaN	FARAAILSNEKFRGVRLYVSE	277		yes	yes	yes	no		yes	yes	no	no
sp|P0A957|ALKH_ECO57	KHG/KDPG aldolase OS=Escherichia coli O157:H7 GN=eda PE=3 SV=1	eda	LGMDYGLKEFKFFPAEANGGV	133		yes	yes	no	no		yes	yes	yes	no
sp|P0AEH7|ELAB_ECO57	Protein ElaB OS=Escherichia coli O157:H7 GN=elaB PE=3 SV=1	elaB	LRSSGDPADQKYVELKARAEK	35		yes	yes	yes	yes		yes	yes	no	yes
sp|P0AEH7|ELAB_ECO57	Protein ElaB OS=Escherichia coli O157:H7 GN=elaB PE=3 SV=1	elaB	KYVELKARAEKALDDVKKRVS	45		yes	yes	yes	yes		no	no	no	no
sp|B7UNI7|ENGB_ECO27	Probable GTP-binding protein EngB OS=Escherichia coli O127:H6 (strain E2348/69 / EPEC) GN=engB PE=3 SV=1	engB	WQRALGEYLEKRQSLQGLVVL	105		yes	yes	yes	no		no	no	no	no
sp|B7UNI7|ENGB_ECO27	Probable GTP-binding protein EngB OS=Escherichia coli O127:H6 (strain E2348/69 / EPEC) GN=engB PE=3 SV=1	engB	AVLVLLTKADKLASGARKAQL	149		yes	yes	yes	yes		yes	yes	no	yes
sp|P0ABU2|ENGD_ECOLI	GTP-dependent nucleic acid-binding protein engD OS=Escherichia coli (strain K12) GN=engD PE=1 SV=2	engD	KKAKGGDKDAKAELAVLEKCL	159		yes	yes	yes	yes		no	no	no	no
sp|P0ABU2|ENGD_ECOLI	GTP-dependent nucleic acid-binding protein engD OS=Escherichia coli (strain K12) GN=engD PE=1 SV=2	engD	KEAGKMRAEGKDYIVKDGDVM	347		yes	yes	yes	yes		yes	yes	no	no
sp|B7UHJ5|ENO_ECO27	Enolase OS=Escherichia coli O127:H6 (strain E2348/69 / EPEC) GN=eno PE=3 SV=1	eno	MSKIVKIIGREIIDSR	6		yes	yes	yes	yes		yes	yes	no	yes
sp|B7UHJ5|ENO_ECO27	Enolase OS=Escherichia coli O127:H6 (strain E2348/69 / EPEC) GN=eno PE=3 SV=1	eno	RDGDKSRFLGKGVTKAVAAVN	62		yes	yes	yes	yes		yes	no	no	no
sp|B7UHJ5|ENO_ECO27	Enolase OS=Escherichia coli O127:H6 (strain E2348/69 / EPEC) GN=eno PE=3 SV=1	eno	NGPIAQALIGKDAKDQAGIDK	82		yes	yes	yes	yes		yes	no	no	no
sp|B7UHJ5|ENO_ECO27	Enolase OS=Escherichia coli O127:H6 (strain E2348/69 / EPEC) GN=eno PE=3 SV=1	eno	IAQALIGKDAKDQAGIDKIMI	85		yes	yes	yes	yes		yes	yes	no	yes
sp|B7UHJ5|ENO_ECO27	Enolase OS=Escherichia coli O127:H6 (strain E2348/69 / EPEC) GN=eno PE=3 SV=1	eno	KDAKDQAGIDKIMIDLDGTEN	92		yes	yes	yes	yes		yes	no	no	no
sp|B7UHJ5|ENO_ECO27	Enolase OS=Escherichia coli O127:H6 (strain E2348/69 / EPEC) GN=eno PE=3 SV=1	eno	IDLDGTENKSKFGANAILAVS	105		yes	yes	yes	yes		yes	yes	yes	yes
sp|A7ZQM2|ENO_ECO24	Enolase OS=Escherichia coli O139:H28 (strain E24377A / ETEC) GN=eno PE=3 SV=1	eno	MIQPVGAKTVKEAIRMGSEVF	180		yes	yes	no	no		no	no	no	no
sp|B7UHJ5|ENO_ECO27	Enolase OS=Escherichia coli O127:H6 (strain E2348/69 / EPEC) GN=eno PE=3 SV=1	eno	MGSEVFHHLAKVLKAKGMNTA	195		yes	yes	yes	yes		yes	yes	yes	yes
sp|B7UHJ5|ENO_ECO27	Enolase OS=Escherichia coli O127:H6 (strain E2348/69 / EPEC) GN=eno PE=3 SV=1	eno	AMDCAASEFYKDGKYVLAGEG	254		yes	yes	yes	no		no	no	no	no
sp|B7UHJ5|ENO_ECO27	Enolase OS=Escherichia coli O127:H6 (strain E2348/69 / EPEC) GN=eno PE=3 SV=1	eno	CAASEFYKDGKYVLAGEGNKA	257		yes	yes	yes	yes		no	yes	no	no
sp|B7UHJ5|ENO_ECO27	Enolase OS=Escherichia coli O127:H6 (strain E2348/69 / EPEC) GN=eno PE=3 SV=1	eno	FAYQTKVLGDKIQLVGDDLFV	311		yes	yes	yes	yes		no	yes	no	no
sp|B7UHJ5|ENO_ECO27	Enolase OS=Escherichia coli O127:H6 (strain E2348/69 / EPEC) GN=eno PE=3 SV=1	eno	VGDDLFVTNTKILKEGIEKGI	325		yes	yes	yes	yes		no	no	no	no
sp|B7UHJ5|ENO_ECO27	Enolase OS=Escherichia coli O127:H6 (strain E2348/69 / EPEC) GN=eno PE=3 SV=1	eno	DLFVTNTKILKEGIEKGIANS	328		yes	yes	yes	yes		no	yes	no	yes
sp|B7UHJ5|ENO_ECO27	Enolase OS=Escherichia coli O127:H6 (strain E2348/69 / EPEC) GN=eno PE=3 SV=1	eno	NTKILKEGIEKGIANSILIKF	333		yes	yes	yes	yes		yes	yes	no	no
sp|A7ZQM2|ENO_ECO24	Enolase OS=Escherichia coli O139:H28 (strain E24377A / ETEC) GN=eno PE=3 SV=1	eno	EKGIANSILIKFNQIGSLTET	342		yes	yes	yes	yes		no	yes	no	no
sp|B7UHJ5|ENO_ECO27	Enolase OS=Escherichia coli O127:H6 (strain E2348/69 / EPEC) GN=eno PE=3 SV=1	eno	GSLTETLAAIKMAKDAGYTAV	357		yes	yes	yes	no		no	no	no	no
sp|B7UHJ5|ENO_ECO27	Enolase OS=Escherichia coli O127:H6 (strain E2348/69 / EPEC) GN=eno PE=3 SV=1	eno	TETLAAIKMAKDAGYTAVISH	360		yes	yes	no	no		no	no	no	no
sp|B7UHJ5|ENO_ECO27	Enolase OS=Escherichia coli O127:H6 (strain E2348/69 / EPEC) GN=eno PE=3 SV=1	eno	LIRIEEALGEKAPYNGRKEIK	419		yes	yes	yes	yes		yes	yes	no	yes
sp|P0A953|FABB_ECOLI	3-oxoacyl-[acyl-carrier-protein] synthase 1 OS=Escherichia coli (strain K12) GN=fabB PE=1 SV=1	fabB	RSGITFSQELKDSGMRSHVWG	40		yes	yes	yes	yes		yes	yes	no	no
sp|P0A953|FABB_ECOLI	3-oxoacyl-[acyl-carrier-protein] synthase 1 OS=Escherichia coli (strain K12) GN=fabB PE=1 SV=1	fabB	ADAMRGPRGLKAVGPYVVTKA	127		yes	yes	yes	yes		yes	yes	yes	yes
sp|P0A953|FABB_ECOLI	3-oxoacyl-[acyl-carrier-protein] synthase 1 OS=Escherichia coli (strain K12) GN=fabB PE=1 SV=1	fabB	HGTSTPVGDVKELAAIREVFG	308		yes	yes	yes	yes		no	yes	no	no
sp|P0A953|FABB_ECOLI	3-oxoacyl-[acyl-carrier-protein] synthase 1 OS=Escherichia coli (strain K12) GN=fabB PE=1 SV=1	fabB	LAAIREVFGDKSPAISATKAM	320		yes	yes	yes	yes		yes	yes	no	yes
sp|P0AAJ0|FABD_ECOL6	Malonyl CoA-acyl carrier protein transacylase OS=Escherichia coli O6:H1 (strain CFT073 / ATCC 700928 / UPEC) GN=fabD PE=3 SV=2	fabD	GPGKVLTGLTKRIVDTLTASA	286		yes	yes	yes	yes		yes	yes	yes	yes
sp|P0AEK2|FABG_ECOLI	3-oxoacyl-[acyl-carrier-protein] reductase FabG OS=Escherichia coli (strain K12) GN=fabG PE=1 SV=1	fabG	DPASIESVLEKIRAEFGEVDI	72		yes	yes	yes	no		no	yes	no	no
sp|P0AEK2|FABG_ECOLI	3-oxoacyl-[acyl-carrier-protein] reductase FabG OS=Escherichia coli (strain K12) GN=fabG PE=1 SV=1	fabG	TNLSSVFRLSKAVMRAMMKKR	119		yes	yes	yes	no		no	no	no	no
sp|P0AEK4|FABI_ECOLI	Enoyl-[acyl-carrier-protein] reductase [NADH] FabI OS=Escherichia coli (strain K12) GN=fabI PE=1 SV=2	fabI	AELAFTYQNDKLKGRVEEFAA	43		yes	yes	yes	yes		yes	yes	no	no
sp|P0AB72|ALF_ECO57	Fructose-bisphosphate aldolase class 2 OS=Escherichia coli O157:H7 GN=fbaA PE=3 SV=2	fbaA	MSKIFDFVKPGVI	3		yes	yes	yes	yes		yes	yes	no	no
sp|P0AB72|ALF_ECO57	Fructose-bisphosphate aldolase class 2 OS=Escherichia coli O157:H7 GN=fbaA PE=3 SV=2	fbaA	MSKIFDFVKPGVITGDDVQ	9		yes	yes	yes	yes		yes	yes	no	no
sp|P0AB72|ALF_ECO57	Fructose-bisphosphate aldolase class 2 OS=Escherichia coli O157:H7 GN=fbaA PE=3 SV=2	fbaA	PGVITGDDVQKVFQVAKENNF	20		yes	yes	yes	yes		yes	yes	no	no
sp|P0AB72|ALF_ECO57	Fructose-bisphosphate aldolase class 2 OS=Escherichia coli O157:H7 GN=fbaA PE=3 SV=2	fbaA	SNGGASFIAGKGVKSDVPQGA	72		yes	yes	yes	yes		yes	yes	yes	yes
sp|P0AB72|ALF_ECO57	Fructose-bisphosphate aldolase class 2 OS=Escherichia coli O157:H7 GN=fbaA PE=3 SV=2	fbaA	VILHTDHCAKKLLPWIDGLLD	115		yes	yes	yes	yes		yes	yes	yes	yes
sp|P0AB72|ALF_ECO57	Fructose-bisphosphate aldolase class 2 OS=Escherichia coli O157:H7 GN=fbaA PE=3 SV=2	fbaA	ASFGNVHGVYKPGNVVLTPTI	231		yes	yes	yes	yes		yes	yes	no	no
sp|P0AB72|ALF_ECO57	Fructose-bisphosphate aldolase class 2 OS=Escherichia coli O157:H7 GN=fbaA PE=3 SV=2	fbaA	ILRDSQEYVSKKHNLPHNSLN	251		yes	yes	yes	yes		yes	yes	yes	yes
sp|P0AB72|ALF_ECO57	Fructose-bisphosphate aldolase class 2 OS=Escherichia coli O157:H7 GN=fbaA PE=3 SV=2	fbaA	AYLQGQLGNPKGEDQPNKKYY	319		yes	yes	yes	yes		yes	yes	yes	yes
sp|P0AB72|ALF_ECO57	Fructose-bisphosphate aldolase class 2 OS=Escherichia coli O157:H7 GN=fbaA PE=3 SV=2	fbaA	GNPKGEDQPNKKYYDPRVWLR	326		yes	yes	yes	yes		no	yes	no	no
sp|P0AB72|ALF_ECO57	Fructose-bisphosphate aldolase class 2 OS=Escherichia coli O157:H7 GN=fbaA PE=3 SV=2	fbaA	NPKGEDQPNKKYYDPRVWLRA	327		yes	yes	yes	yes		yes	yes	yes	yes
sp|P0AB72|ALF_ECO57	Fructose-bisphosphate aldolase class 2 OS=Escherichia coli O157:H7 GN=fbaA PE=3 SV=2	fbaA	GQTSMIARLEKAFQELNAIDV	348		yes	yes	yes	yes		no	yes	no	no
sp|Q8XCF0|F16PA_ECO57	Fructose-1,6-bisphosphatase class 1 OS=Escherichia coli O157:H7 GN=fbp PE=3 SV=1	fbp	GELTALLSAIKLGAKIIHRDI	30		yes	yes	yes	yes		no	yes	no	yes
sp|Q8XCF0|F16PA_ECO57	Fructose-1,6-bisphosphatase class 1 OS=Escherichia coli O157:H7 GN=fbp PE=3 SV=1	fbp	QQKLDLFANEKLKAALKARDI	72		yes	yes	no	no		no	no	no	no
sp|Q8XCF0|F16PA_ECO57	Fructose-1,6-bisphosphatase class 1 OS=Escherichia coli O157:H7 GN=fbp PE=3 SV=1	fbp	KYIKFCQEEDKSTNRPYTSRY	229		yes	yes	yes	yes		yes	yes	no	no
sp|Q8XCF0|F16PA_ECO57	Fructose-1,6-bisphosphatase class 1 OS=Escherichia coli O157:H7 GN=fbp PE=3 SV=1	fbp	YPSTASHPDGKLRLLYECNPM	269		yes	yes	yes	yes		yes	yes	yes	yes
sp|P0AGD8|SRP54_ECOL6	Signal recognition particle protein OS=Escherichia coli O6:H1 (strain CFT073 / ATCC 700928 / UPEC) GN=ffh PE=3 SV=1	ffh	GRGRLTEDNVKDTLREVRMAL	28		yes	yes	yes	yes		yes	yes	no	no
sp|P0AGD8|SRP54_ECOL6	Signal recognition particle protein OS=Escherichia coli O6:H1 (strain CFT073 / ATCC 700928 / UPEC) GN=ffh PE=3 SV=1	ffh	KPIKFLGVGEKTEALEPFHPD	278		yes	yes	yes	no		yes	yes	no	no
sp|A7ZSF6|FIS_ECO24	DNA-binding protein fis OS=Escherichia coli O139:H28 (strain E24377A / ETEC) GN=fis PE=3 SV=1	fis	VTQKPLRDSVKQALKNYFAQL	32		yes	yes	yes	yes		no	yes	no	no
sp|P61950|FLAV_ECOL6	Flavodoxin-1 OS=Escherichia coli O6:H1 (strain CFT073 / ATCC 700928 / UPEC) GN=fldA PE=3 SV=2	fldA	NTENIAKMIQKQLGKDVADVH	24		yes	yes	yes	yes		no	no	no	no
sp|P61950|FLAV_ECOL6	Flavodoxin-1 OS=Escherichia coli O6:H1 (strain CFT073 / ATCC 700928 / UPEC) GN=fldA PE=3 SV=2	fldA	IAKMIQKQLGKDVADVHDIAK	28		yes	yes	no	no		no	yes	no	no
sp|P0A9E7|FNR_ECO57	Fumarate and nitrate reduction regulatory protein OS=Escherichia coli O157:H7 GN=fnr PE=3 SV=1	fnr	QKSGMLAVKGKYITIENNDAL	229		yes	yes	yes	no		no	yes	no	no
sp|B7UKK6|FOLD_ECO27	Bifunctional protein FolD OS=Escherichia coli O127:H6 (strain E2348/69 / EPEC) GN=folD PE=3 SV=1	folD	MAAKIIDGKTIAQQ	4		yes	yes	yes	yes		yes	yes	no	no
sp|B7UKK6|FOLD_ECO27	Bifunctional protein FolD OS=Escherichia coli O127:H6 (strain E2348/69 / EPEC) GN=folD PE=3 SV=1	folD	MAAKIIDGKTIAQQVRSEV	9		yes	yes	yes	yes		no	yes	no	no
sp|B7UKK6|FOLD_ECO27	Bifunctional protein FolD OS=Escherichia coli O127:H6 (strain E2348/69 / EPEC) GN=folD PE=3 SV=1	folD	NPASQIYVASKRKACEEVGFV	54		yes	no	yes	no		no	no	no	no
sp|B7UFG9|GCH1_ECO27	GTP cyclohydrolase 1 OS=Escherichia coli O127:H6 (strain E2348/69 / EPEC) GN=folE PE=3 SV=1	folE	IPKDSVIGLSKINRIVQFFAQ	137		yes	yes	yes	yes		no	yes	no	yes
sp|P0AC21|FOLX_ECO57	D-erythro-7,8-dihydroneopterin triphosphate epimerase OS=Escherichia coli O157:H7 GN=folX PE=3 SV=2	folX	NDALNYRTVTKNIIQHVENNR	62		yes	yes	yes	yes		yes	yes	no	yes
sp|P28861|FENR_ECOLI	Ferredoxin--NADP reductase OS=Escherichia coli (strain K12) GN=fpr PE=1 SV=4	fpr	QMVRDTQQLLKETRQMTKHLR	226		yes	yes	yes	yes		yes	yes	no	no
sp|P00363|FRDA_ECOLI	Fumarate reductase flavoprotein subunit OS=Escherichia coli (strain K12) GN=frdA PE=1 SV=3	frdA	SVNVRRFGGMKIERTWFAADK	121		yes	yes	yes	yes		no	yes	no	no
sp|P00363|FRDA_ECOLI	Fumarate reductase flavoprotein subunit OS=Escherichia coli (strain K12) GN=frdA PE=1 SV=3	frdA	PETPLGEPKNKYMELGPRDKV	281		yes	yes	yes	yes		no	no	no	no
sp|P00363|FRDA_ECOLI	Fumarate reductase flavoprotein subunit OS=Escherichia coli (strain K12) GN=frdA PE=1 SV=3	frdA	VYGGEADAADKAEAANKKEKA	590		yes	yes	yes	no		no	no	no	no
sp|A7ZHR2|RRF_ECO24	Ribosome-recycling factor OS=Escherichia coli O139:H28 (strain E24377A / ETEC) GN=frr PE=3 SV=1	frr	IRKDAEVRMDKCVEAFKTQIS	15		yes	yes	yes	yes		yes	yes	yes	yes
sp|A7ZHR2|RRF_ECO24	Ribosome-recycling factor OS=Escherichia coli O139:H28 (strain E24377A / ETEC) GN=frr PE=3 SV=1	frr	VRMDKCVEAFKTQISKIRTGR	21		yes	yes	yes	yes		yes	yes	yes	yes
sp|A7ZHR2|RRF_ECO24	Ribosome-recycling factor OS=Escherichia coli O139:H28 (strain E24377A / ETEC) GN=frr PE=3 SV=1	frr	CVEAFKTQISKIRTGRASPSL	26		yes	yes	yes	yes		yes	yes	yes	yes
sp|A7ZHR2|RRF_ECO24	Ribosome-recycling factor OS=Escherichia coli O139:H28 (strain E24377A / ETEC) GN=frr PE=3 SV=1	frr	LTEERRKDLTKIVRGEAEQAR	115		yes	yes	yes	yes		yes	yes	yes	yes
sp|A7ZHR2|RRF_ECO24	Ribosome-recycling factor OS=Escherichia coli O139:H28 (strain E24377A / ETEC) GN=frr PE=3 SV=1	frr	DANDKVKALLKDKEISEDDDR	144		yes	yes	yes	yes		no	no	no	no
sp|A7ZHR2|RRF_ECO24	Ribosome-recycling factor OS=Escherichia coli O139:H28 (strain E24377A / ETEC) GN=frr PE=3 SV=1	frr	NDKVKALLKDKEISEDDDRRS	146		yes	yes	yes	yes		no	yes	no	no
sp|A7ZHR2|RRF_ECO24	Ribosome-recycling factor OS=Escherichia coli O139:H28 (strain E24377A / ETEC) GN=frr PE=3 SV=1	frr	DDRRSQDDVQKLTDAAIKKIE	162		yes	yes	yes	yes		yes	yes	no	yes
sp|A7ZHR2|RRF_ECO24	Ribosome-recycling factor OS=Escherichia coli O139:H28 (strain E24377A / ETEC) GN=frr PE=3 SV=1	frr	DVQKLTDAAIKKIEAALADKE	169		yes	yes	yes	yes		yes	yes	yes	yes
sp|A7ZHR2|RRF_ECO24	Ribosome-recycling factor OS=Escherichia coli O139:H28 (strain E24377A / ETEC) GN=frr PE=3 SV=1	frr	VQKLTDAAIKKIEAALADKEA	170		yes	yes	no	no		no	no	no	no
sp|P0A9A7|FTSZ_ECOL6	Cell division protein FtsZ OS=Escherichia coli O6:H1 (strain CFT073 / ATCC 700928 / UPEC) GN=ftsZ PE=3 SV=1	ftsZ	HGMAPLTQEQKPVAKVVNDNA	352		yes	yes	yes	yes		no	no	no	no
sp|P0AC34|FUMA_ECOL6	Fumarate hydratase class I, aerobic OS=Escherichia coli O6:H1 (strain CFT073 / ATCC 700928 / UPEC) GN=fumA PE=3 SV=2	fumA	QDTGTAIIVGKKGQRVWTGGG	116		yes	yes	yes	yes		no	yes	no	no
sp|P0AC34|FUMA_ECOL6	Fumarate hydratase class I, aerobic OS=Escherichia coli O6:H1 (strain CFT073 / ATCC 700928 / UPEC) GN=fumA PE=3 SV=2	fumA	QETKALLTPGKLKNYLVEKMR	207		yes	yes	no	yes		yes	yes	no	yes
sp|B7UK50|EFG_ECO27	Elongation factor G OS=Escherichia coli O127:H6 (strain E2348/69 / EPEC) GN=fusA PE=3 SV=1	fusA	YKVPRIAFVNKMDRMGANFLK	143		yes	yes	yes	yes		yes	yes	yes	yes
sp|B7UK50|EFG_ECO27	Elongation factor G OS=Escherichia coli O127:H6 (strain E2348/69 / EPEC) GN=fusA PE=3 SV=1	fusA	KMDRMGANFLKVVNQIKTRLG	153		yes	yes	yes	yes		yes	yes	yes	yes
sp|B7UK50|EFG_ECO27	Elongation factor G OS=Escherichia coli O127:H6 (strain E2348/69 / EPEC) GN=fusA PE=3 SV=1	fusA	QMHANKREEIKEVRAGDIAAA	375		yes	yes	yes	yes		yes	yes	yes	yes
sp|A7ZSL5|EFG_ECO24	Elongation factor G OS=Escherichia coli O139:H28 (strain E24377A / ETEC) GN=fusA PE=3 SV=1	fusA	AGDIAAAIGLKDVTTGDTLCD	389		yes	yes	yes	no		no	no	no	no
sp|B7UK50|EFG_ECO27	Elongation factor G OS=Escherichia coli O127:H6 (strain E2348/69 / EPEC) GN=fusA PE=3 SV=1	fusA	VISIAVEPKTKADQEKMGLAL	425		yes	yes	no	yes		yes	yes	no	yes
sp|B7UK50|EFG_ECO27	Elongation factor G OS=Escherichia coli O127:H6 (strain E2348/69 / EPEC) GN=fusA PE=3 SV=1	fusA	VEPKTKADQEKMGLALGRLAK	430		yes	yes	yes	yes		yes	yes	no	yes
sp|B7UK50|EFG_ECO27	Elongation factor G OS=Escherichia coli O127:H6 (strain E2348/69 / EPEC) GN=fusA PE=3 SV=1	fusA	KMGLALGRLAKEDPSFRVWTD	440		yes	yes	yes	yes		yes	yes	no	yes
sp|B7UK50|EFG_ECO27	Elongation factor G OS=Escherichia coli O127:H6 (strain E2348/69 / EPEC) GN=fusA PE=3 SV=1	fusA	PKGYEFINDIKGGVIPGEYIP	541		yes	yes	yes	no		no	no	no	no
sp|B7UK50|EFG_ECO27	Elongation factor G OS=Escherichia coli O127:H6 (strain E2348/69 / EPEC) GN=fusA PE=3 SV=1	fusA	IPGEYIPAVDKGIQEQLKAGP	555		yes	yes	yes	yes		yes	yes	no	no
sp|B7UK50|EFG_ECO27	Elongation factor G OS=Escherichia coli O127:H6 (strain E2348/69 / EPEC) GN=fusA PE=3 SV=1	fusA	AVDKGIQEQLKAGPLAGYPVV	562		yes	yes	yes	no		no	no	no	no
sp|B7UK50|EFG_ECO27	Elongation factor G OS=Escherichia coli O127:H6 (strain E2348/69 / EPEC) GN=fusA PE=3 SV=1	fusA	AFKLAASIAFKEGFKKAKPVL	602		yes	yes	no	yes		no	yes	no	no
sp|B7UK50|EFG_ECO27	Elongation factor G OS=Escherichia coli O127:H6 (strain E2348/69 / EPEC) GN=fusA PE=3 SV=1	fusA	IAFKEGFKKAKPVLLEPIMKV	609		yes	yes	yes	yes		no	yes	no	no
sp|B7UK50|EFG_ECO27	Elongation factor G OS=Escherichia coli O127:H6 (strain E2348/69 / EPEC) GN=fusA PE=3 SV=1	fusA	GDLSRRRGMLKGQESEVTGVK	643		yes	yes	yes	yes		yes	yes	no	no
sp|P25526|GABD_ECOLI	Succinate-semialdehyde dehydrogenase [NADP(+)] GabD OS=Escherichia coli (strain K12) GN=gabD PE=1 SV=1	gabD	QDGVYDRFAEKLQQAVSKLHI	308		yes	yes	no	yes		no	yes	no	yes
sp|P58228|DCEA_ECO57	Glutamate decarboxylase alpha OS=Escherichia coli O157:H7 GN=gadA PE=3 SV=1	gadA	MRPGQLFMDPKRMIEACDENT	192		yes	yes	yes	yes		yes	yes	no	yes
sp|P58228|DCEA_ECO57	Glutamate decarboxylase alpha OS=Escherichia coli O157:H7 GN=gadA PE=3 SV=1	gadA	RVKSISASGHKFGLAPLGCGW	276		yes	yes	no	no		yes	yes	no	yes
sp|P69909|DCEA_ECOL6	Glutamate decarboxylase alpha OS=Escherichia coli O6:H1 (strain CFT073 / ATCC 700928 / UPEC) GN=gadA PE=1 SV=1	gadA	EGIPAVCFKLKDGEDPGYTLY	383		yes	yes	yes	yes		yes	yes	no	no
sp|P58228|DCEA_ECO57	Glutamate decarboxylase alpha OS=Escherichia coli O157:H7 GN=gadA PE=3 SV=1	gadA	LLLEDYKASLKYLSDHPKLQG	446		yes	yes	yes	yes		yes	yes	yes	yes
sp|P58228|DCEA_ECO57	Glutamate decarboxylase alpha OS=Escherichia coli O157:H7 GN=gadA PE=3 SV=1	gadA	ASLKYLSDHPKLQGIAQQNSF	453		yes	yes	yes	yes		yes	yes	yes	yes
sp|P69911|DCEB_ECO57	Glutamate decarboxylase beta OS=Escherichia coli O157:H7 GN=gadB PE=3 SV=1	gadB	AKSISTIAESKRFPLHEMRDD	30		yes	yes	yes	yes		yes	yes	no	no
sp|Q8FHG5|DCEB_ECOL6	Glutamate decarboxylase beta OS=Escherichia coli O6:H1 (strain CFT073 / ATCC 700928 / UPEC) GN=gadB PE=3 SV=2	gadB	RMEAAGKPTNKPNLVCGPVQI	154		yes	no	yes	no		no	no	no	no
sp|P0AAB6|GALF_ECOLI	UTP--glucose-1-phosphate uridylyltransferase OS=Escherichia coli (strain K12) GN=galF PE=1 SV=1	galF	DLSEYSVIQTKEPLDREGKVS	180		yes	yes	yes	no		yes	yes	no	no
sp|P0AAB6|GALF_ECOLI	UTP--glucose-1-phosphate uridylyltransferase OS=Escherichia coli (strain K12) GN=galF PE=1 SV=1	galF	EGAKFRKGIEKLLSE	293		yes	yes	yes	no		no	no	no	no
sp|P0AEP5|GALU_ECO57	UTP--glucose-1-phosphate uridylyltransferase OS=Escherichia coli O157:H7 GN=galU PE=3 SV=2	galU	ESVPMVGVVEKPKADVAPSNL	202		yes	yes	no	no		no	no	no	no
sp|P0A9B3|G3P1_ECOL6	Glyceraldehyde-3-phosphate dehydrogenase A OS=Escherichia coli O6:H1 (strain CFT073 / ATCC 700928 / UPEC) GN=gapA PE=3 SV=2	gapA	MTIKVGINGFGRIG	4		yes	yes	no	yes		no	no	no	no
sp|P0A9B3|G3P1_ECOL6	Glyceraldehyde-3-phosphate dehydrogenase A OS=Escherichia coli O6:H1 (strain CFT073 / ATCC 700928 / UPEC) GN=gapA PE=3 SV=2	gapA	HGRFDGTVEVKDGHLIVNGKK	61		yes	yes	yes	yes		yes	yes	no	no
sp|P0A9B3|G3P1_ECOL6	Glyceraldehyde-3-phosphate dehydrogenase A OS=Escherichia coli O6:H1 (strain CFT073 / ATCC 700928 / UPEC) GN=gapA PE=3 SV=2	gapA	AKKVVMTGPSKDNTPMFVKGA	124		yes	yes	yes	yes		yes	yes	yes	yes
sp|P0A9B3|G3P1_ECOL6	Glyceraldehyde-3-phosphate dehydrogenase A OS=Escherichia coli O6:H1 (strain CFT073 / ATCC 700928 / UPEC) GN=gapA PE=3 SV=2	gapA	PSKDNTPMFVKGANFDKYAGQ	132		yes	yes	yes	yes		yes	yes	no	yes
sp|P0A9B3|G3P1_ECOL6	Glyceraldehyde-3-phosphate dehydrogenase A OS=Escherichia coli O6:H1 (strain CFT073 / ATCC 700928 / UPEC) GN=gapA PE=3 SV=2	gapA	PMFVKGANFDKYAGQDIVSNA	138		yes	yes	yes	yes		yes	yes	no	yes
sp|P0A9B3|G3P1_ECOL6	Glyceraldehyde-3-phosphate dehydrogenase A OS=Escherichia coli O6:H1 (strain CFT073 / ATCC 700928 / UPEC) GN=gapA PE=3 SV=2	gapA	TTVHATTATQKTVDGPSHKDW	184		yes	yes	yes	yes		yes	yes	yes	yes
sp|P0A9B3|G3P1_ECOL6	Glyceraldehyde-3-phosphate dehydrogenase A OS=Escherichia coli O6:H1 (strain CFT073 / ATCC 700928 / UPEC) GN=gapA PE=3 SV=2	gapA	TQKTVDGPSHKDWRGGRGASQ	192		yes	yes	yes	yes		yes	yes	yes	yes
sp|P0A9B3|G3P1_ECOL6	Glyceraldehyde-3-phosphate dehydrogenase A OS=Escherichia coli O6:H1 (strain CFT073 / ATCC 700928 / UPEC) GN=gapA PE=3 SV=2	gapA	NIIPSSTGAAKAVGKVLPELN	213		yes	yes	yes	yes		yes	yes	no	yes
sp|P0A9B3|G3P1_ECOL6	Glyceraldehyde-3-phosphate dehydrogenase A OS=Escherichia coli O6:H1 (strain CFT073 / ATCC 700928 / UPEC) GN=gapA PE=3 SV=2	gapA	SSTGAAKAVGKVLPELNGKLT	217		yes	yes	yes	yes		yes	yes	yes	yes
sp|P0A9B3|G3P1_ECOL6	Glyceraldehyde-3-phosphate dehydrogenase A OS=Escherichia coli O6:H1 (strain CFT073 / ATCC 700928 / UPEC) GN=gapA PE=3 SV=2	gapA	VGKVLPELNGKLTGMAFRVPT	225		yes	yes	no	no		no	no	no	no
sp|P0A9B3|G3P1_ECOL6	Glyceraldehyde-3-phosphate dehydrogenase A OS=Escherichia coli O6:H1 (strain CFT073 / ATCC 700928 / UPEC) GN=gapA PE=3 SV=2	gapA	SVVDLTVRLEKAATYEQIKAA	249		yes	yes	yes	yes		yes	yes	yes	yes
sp|P0A9B3|G3P1_ECOL6	Glyceraldehyde-3-phosphate dehydrogenase A OS=Escherichia coli O6:H1 (strain CFT073 / ATCC 700928 / UPEC) GN=gapA PE=3 SV=2	gapA	LEKAATYEQIKAAVKAAAEGE	257		yes	yes	yes	yes		yes	yes	yes	yes
sp|P69813|PTKA_ECOL6	Galactitol-specific phosphotransferase enzyme IIA component OS=Escherichia coli O6:H1 (strain CFT073 / ATCC 700928 / UPEC) GN=gatA PE=3 SV=1	gatA	QLKLLRCLFGKLQQPDIVETL	119		yes	no	yes	yes		no	no	yes	no
sp|A7ZNR5|GATY_ECO24	D-tagatose-1,6-bisphosphate aldolase subunit GatY OS=Escherichia coli O139:H28 (strain E24377A / ETEC) GN=gatY PE=3 SV=1	gatY	ICKINVATELKNAFSQALKNY	236		yes	yes	yes	yes		yes	yes	yes	yes
sp|A7ZNR4|GATZ_ECO24	D-tagatose-1,6-bisphosphate aldolase subunit GatZ OS=Escherichia coli O139:H28 (strain E24377A / ETEC) GN=gatZ PE=3 SV=1	gatZ	AAMEKSVELVKEYVRAGFSKI	111		yes	yes	yes	yes		no	yes	no	yes
sp|A7ZR13|GCSH_ECO24	Glycine cleavage system H protein OS=Escherichia coli O139:H28 (strain E24377A / ETEC) GN=gcvH PE=3 SV=1	gcvH	MSNVPAELKYSKEHEWLRK	9		yes	yes	yes	yes		yes	yes	yes	yes
sp|A7ZR13|GCSH_ECO24	Glycine cleavage system H protein OS=Escherichia coli O139:H28 (strain E24377A / ETEC) GN=gcvH PE=3 SV=1	gcvH	SNVPAELKYSKEHEWLRKEAD	12		yes	yes	no	yes		yes	no	no	no
sp|B7UHV3|GCST_ECO27	Aminomethyltransferase OS=Escherichia coli O127:H6 (strain E2348/69 / EPEC) GN=gcvT PE=3 SV=1	gcvT	LRYLLANDVAKLTKSGKALYS	76		yes	yes	yes	yes		yes	yes	yes	yes
sp|B7UHV3|GCST_ECO27	Aminomethyltransferase OS=Escherichia coli O127:H6 (strain E2348/69 / EPEC) GN=gcvT PE=3 SV=1	gcvT	RNREMPVKVTKPVFVRNGKAV	353		yes	yes	no	no		no	yes	no	no
sp|P37747|GLF_ECOLI	UDP-galactopyranose mutase OS=Escherichia coli (strain K12) GN=glf PE=1 SV=1	glf	SAKELPAFIIKRIPVRFTFDN	169		yes	yes	yes	yes		no	yes	yes	yes
sp|P37747|GLF_ECOLI	UDP-galactopyranose mutase OS=Escherichia coli (strain K12) GN=glf PE=1 SV=1	glf	VDVKLGIDFLKDKDSLASKAH	215		yes	yes	no	yes		yes	yes	no	no
sp|P37747|GLF_ECOLI	UDP-galactopyranose mutase OS=Escherichia coli (strain K12) GN=glf PE=1 SV=1	glf	VNDNKNMELFKKYRELASRED	323		yes	yes	yes	yes		no	no	no	no
sp|B7UG97|GLK_ECO27	Glucokinase OS=Escherichia coli O127:H6 (strain E2348/69 / EPEC) GN=glk PE=3 SV=1	glk	MTKYALVGDVGGT	3		yes	yes	yes	yes		yes	yes	no	no
sp|B7UG97|GLK_ECO27	Glucokinase OS=Escherichia coli O127:H6 (strain E2348/69 / EPEC) GN=glk PE=3 SV=1	glk	KADNRLPENLKPKDITERALA	214		yes	yes	yes	yes		yes	yes	no	no
sp|B7UG97|GLK_ECO27	Glucokinase OS=Escherichia coli O127:H6 (strain E2348/69 / EPEC) GN=glk PE=3 SV=1	glk	DNRLPENLKPKDITERALADS	216		yes	yes	yes	yes		yes	yes	no	no
sp|B7UJ69|GLMM_ECO27	Phosphoglucosamine mutase OS=Escherichia coli O127:H6 (strain E2348/69 / EPEC) GN=glmM PE=3 SV=1	glmM	ISCVDSAELGKASRIVDAAGR	147		yes	no	no	yes		no	no	no	no
sp|B7UJ69|GLMM_ECO27	Phosphoglucosamine mutase OS=Escherichia coli O127:H6 (strain E2348/69 / EPEC) GN=glmM PE=3 SV=1	glmM	AKVGDRYVLEKMQEKGWRIGA	314		yes	yes	yes	yes		yes	yes	yes	yes
sp|B7UJ69|GLMM_ECO27	Phosphoglucosamine mutase OS=Escherichia coli O127:H6 (strain E2348/69 / EPEC) GN=glmM PE=3 SV=1	glmM	DRYVLEKMQEKGWRIGAENSG	318		yes	yes	yes	yes		no	yes	no	no
sp|B7UMJ5|GLMU_ECO27	Bifunctional protein GlmU OS=Escherichia coli O127:H6 (strain E2348/69 / EPEC) GN=glmU PE=3 SV=1	glmU	NGKVTGIVEHKDATDEQRQIQ	156		yes	yes	yes	yes		no	yes	no	no
sp|B7UMJ5|GLMU_ECO27	Bifunctional protein GlmU OS=Escherichia coli O127:H6 (strain E2348/69 / EPEC) GN=glmU PE=3 SV=1	glmU	GAHVGNFVEMKKARLGKGSKA	351		yes	yes	yes	yes		yes	yes	no	yes
sp|B7UMJ5|GLMU_ECO27	Bifunctional protein GlmU OS=Escherichia coli O127:H6 (strain E2348/69 / EPEC) GN=glmU PE=3 SV=1	glmU	TITCNYDGANKFKTIIGDDVF	392		yes	yes	yes	yes		no	yes	no	no
sp|P0A9C6|GLNA_ECOL6	Glutamine synthetase OS=Escherichia coli O6:H1 (strain CFT073 / ATCC 700928 / UPEC) GN=glnA PE=3 SV=2	glnA	ALLMAGLDGIKNKIHPGEAMD	384		yes	yes	yes	yes		yes	yes	no	no
sp|B7UKW1|SYQ_ECO27	Glutamine--tRNA ligase OS=Escherichia coli O127:H6 (strain E2348/69 / EPEC) GN=glnS PE=3 SV=1	glnS	NLEYTVMSKRKLNLLVTDKHV	273		yes	yes	yes	yes		no	yes	no	no
sp|B7UKW1|SYQ_ECO27	Glutamine--tRNA ligase OS=Escherichia coli O127:H6 (strain E2348/69 / EPEC) GN=glnS PE=3 SV=1	glnS	NKQYKRLVLGKEVRLRNAYVI	408		yes	yes	yes	yes		no	yes	no	no
sp|P0A9D0|GLPX_ECOL6	Fructose-1,6-bisphosphatase class 2 OS=Escherichia coli O6:H1 (strain CFT073 / ATCC 700928 / UPEC) GN=glpX PE=3 SV=1	glpX	LSELTVTILAKPRHDAVIAEM	164		yes	yes	yes	yes		no	no	no	no
sp|B7UGZ1|GLYA_ECO27	Serine hydroxymethyltransferase OS=Escherichia coli O127:H6 (strain E2348/69 / EPEC) GN=glyA PE=3 SV=1	glyA	TNKYAEGYPGKRYYGGCEYVD	62		yes	yes	yes	yes		yes	yes	no	yes
sp|B7UGZ1|GLYA_ECO27	Serine hydroxymethyltransferase OS=Escherichia coli O127:H6 (strain E2348/69 / EPEC) GN=glyA PE=3 SV=1	glyA	TGHIDYADLEKQAKEHKPKMI	160		yes	yes	yes	yes		no	yes	no	no
sp|B7UGZ1|GLYA_ECO27	Serine hydroxymethyltransferase OS=Escherichia coli O127:H6 (strain E2348/69 / EPEC) GN=glyA PE=3 SV=1	glyA	AGPRGGLILAKGGSEELYKKL	242		yes	yes	yes	yes		yes	yes	no	no
sp|B7UGZ1|GLYA_ECO27	Serine hydroxymethyltransferase OS=Escherichia coli O127:H6 (strain E2348/69 / EPEC) GN=glyA PE=3 SV=1	glyA	LAKGGSEELYKKLNSAVFPGG	250		yes	yes	yes	yes		yes	yes	yes	yes
sp|B7UGZ1|GLYA_ECO27	Serine hydroxymethyltransferase OS=Escherichia coli O127:H6 (strain E2348/69 / EPEC) GN=glyA PE=3 SV=1	glyA	AKGGSEELYKKLNSAVFPGGQ	251		yes	yes	yes	yes		yes	no	no	no
sp|B7UGZ1|GLYA_ECO27	Serine hydroxymethyltransferase OS=Escherichia coli O127:H6 (strain E2348/69 / EPEC) GN=glyA PE=3 SV=1	glyA	HVIAGKAVALKEAMEPEFKTY	277		yes	yes	yes	yes		yes	no	no	no
sp|B7UGZ1|GLYA_ECO27	Serine hydroxymethyltransferase OS=Escherichia coli O127:H6 (strain E2348/69 / EPEC) GN=glyA PE=3 SV=1	glyA	ALKEAMEPEFKTYQQQVAKNA	285		yes	yes	yes	yes		yes	yes	no	no
sp|A7ZPZ4|GLYA_ECO24	Serine hydroxymethyltransferase OS=Escherichia coli O139:H28 (strain E24377A / ETEC) GN=glyA PE=3 SV=1	glyA	EFKTYQQQVAKNAKAMVEVFL	293		yes	yes	yes	yes		yes	yes	no	no
sp|B7UGZ1|GLYA_ECO27	Serine hydroxymethyltransferase OS=Escherichia coli O127:H6 (strain E2348/69 / EPEC) GN=glyA PE=3 SV=1	glyA	VDLVDKNLTGKEADAALGRAN	331		yes	yes	yes	yes		yes	yes	yes	yes
sp|B7UGZ1|GLYA_ECO27	Serine hydroxymethyltransferase OS=Escherichia coli O127:H6 (strain E2348/69 / EPEC) GN=glyA PE=3 SV=1	glyA	ALGRANITVNKNSVPNDPKSP	346		yes	yes	yes	yes		yes	yes	yes	yes
sp|B7UGZ1|GLYA_ECO27	Serine hydroxymethyltransferase OS=Escherichia coli O127:H6 (strain E2348/69 / EPEC) GN=glyA PE=3 SV=1	glyA	VNKNSVPNDPKSPFVTSGIRV	354		yes	yes	yes	yes		yes	yes	no	no
sp|B7UGZ1|GLYA_ECO27	Serine hydroxymethyltransferase OS=Escherichia coli O127:H6 (strain E2348/69 / EPEC) GN=glyA PE=3 SV=1	glyA	GTPAITRRGFKEAEAKELAGW	375		yes	yes	yes	yes		yes	yes	no	no
sp|B7UGZ1|GLYA_ECO27	Serine hydroxymethyltransferase OS=Escherichia coli O127:H6 (strain E2348/69 / EPEC) GN=glyA PE=3 SV=1	glyA	DEAVIERIKGKVLDICARYPV	405		yes	yes	yes	yes		yes	yes	no	yes
sp|B7ULB9|SYGB_ECO27	Glycine--tRNA ligase beta subunit OS=Escherichia coli O127:H6 (strain E2348/69 / EPEC) GN=glyS PE=3 SV=1	glyS	AEAQPDREIEKRGPAIAQAFD	72		yes	yes	yes	yes		yes	yes	no	yes
sp|B7ULB9|SYGB_ECO27	Glycine--tRNA ligase beta subunit OS=Escherichia coli O127:H6 (strain E2348/69 / EPEC) GN=glyS PE=3 SV=1	glyS	VDQAERLTTDKGEWLLYRAHV	112		yes	yes	yes	yes		no	no	no	no
sp|B7ULB9|SYGB_ECO27	Glycine--tRNA ligase beta subunit OS=Escherichia coli O127:H6 (strain E2348/69 / EPEC) GN=glyS PE=3 SV=1	glyS	FGIGQHPKGDKDPFALRRAAL	475		yes	yes	yes	yes		yes	yes	no	yes
sp|B7ULB9|SYGB_ECO27	Glycine--tRNA ligase beta subunit OS=Escherichia coli O127:H6 (strain E2348/69 / EPEC) GN=glyS PE=3 SV=1	glyS	ANKRVSNILAKSDEVLSDRVN	592		yes	yes	yes	no		no	yes	no	no
sp|P37754|6PGD9_ECOLX	6-phosphogluconate dehydrogenase, decarboxylating OS=Escherichia coli GN=gnd PE=3 SV=1	gnd	TVSVFNRSREKTEEVIAENPG	38		yes	yes	yes	yes		yes	yes	no	yes
sp|P00350|6PGD_ECOLI	6-phosphogluconate dehydrogenase, decarboxylating OS=Escherichia coli (strain K12) GN=gnd PE=1 SV=2	gnd	EEVIAENPGKKLVPYYTVKEF	50		yes	yes	no	no		no	yes	no	no
sp|P00350|6PGD_ECOLI	6-phosphogluconate dehydrogenase, decarboxylating OS=Escherichia coli (strain K12) GN=gnd PE=1 SV=2	gnd	AYELVAPILTKIAAVAEDGEP	158		yes	yes	no	no		no	yes	no	no
sp|P00350|6PGD_ECOLI	6-phosphogluconate dehydrogenase, decarboxylating OS=Escherichia coli (strain K12) GN=gnd PE=1 SV=2	gnd	VDVILDEAANKGTGKWTSQSA	260		yes	yes	yes	no		no	no	no	no
sp|P00350|6PGD_ECOLI	6-phosphogluconate dehydrogenase, decarboxylating OS=Escherichia coli (strain K12) GN=gnd PE=1 SV=2	gnd	LDEAANKGTGKWTSQSALDLG	264		yes	yes	yes	yes		no	no	no	no
sp|P37754|6PGD9_ECOLX	6-phosphogluconate dehydrogenase, decarboxylating OS=Escherichia coli GN=gnd PE=3 SV=1	gnd	SLKDQRVAASKVLSGPQAQPA	301		yes	yes	yes	yes		no	no	no	no
sp|P37754|6PGD9_ECOLX	6-phosphogluconate dehydrogenase, decarboxylating OS=Escherichia coli GN=gnd PE=3 SV=1	gnd	SGPQAQPAGDKAEFIEKVRRA	314		yes	yes	no	yes		no	yes	no	no
sp|P37754|6PGD9_ECOLX	6-phosphogluconate dehydrogenase, decarboxylating OS=Escherichia coli GN=gnd PE=3 SV=1	gnd	QRDYFGAHTYKRTDKEGVFHT	454		yes	yes	yes	yes		no	yes	yes	yes
sp|P00350|6PGD_ECOLI	6-phosphogluconate dehydrogenase, decarboxylating OS=Escherichia coli (strain K12) GN=gnd PE=1 SV=2	gnd	FGAHTYKRIDKEGVFHTEWLD	458		yes	yes	no	yes		no	no	no	no
sp|P0AC92|GNSA_ECOLI	Protein gnsA OS=Escherichia coli (strain K12) GN=gnsA PE=3 SV=1	gnsA	FIAQKIAELNKNTGKEVSEIR	27		yes	yes	yes	yes		yes	yes	yes	yes
sp|P0AC92|GNSA_ECOLI	Protein gnsA OS=Escherichia coli (strain K12) GN=gnsA PE=3 SV=1	gnsA	KMTGLESYDVKIKIM	53		yes	yes	yes	yes		yes	yes	no	yes
sp|P77695|GNSB_ECOLI	Protein gnsB OS=Escherichia coli (strain K12) GN=gnsB PE=3 SV=2	gnsB	MNIENLKTKAEADISEYIT	9		yes	yes	yes	yes		yes	yes	yes	yes
sp|P77695|GNSB_ECOLI	Protein gnsB OS=Escherichia coli (strain K12) GN=gnsB PE=3 SV=2	gnsB	AEADISEYITKKIIELKKKTG	20		yes	yes	yes	yes		yes	yes	yes	yes
sp|B7ULM8|GPMA_ECO27	2,3-bisphosphoglycerate-dependent phosphoglycerate mutase OS=Escherichia coli O127:H6 (strain E2348/69 / EPEC) GN=gpmA PE=3 SV=1	gpmA	LVRHGESQWNKENRFTGWYDV	18		yes	yes	yes	yes		yes	yes	no	no
sp|B7ULM8|GPMA_ECO27	2,3-bisphosphoglycerate-dependent phosphoglycerate mutase OS=Escherichia coli O127:H6 (strain E2348/69 / EPEC) GN=gpmA PE=3 SV=1	gpmA	TGWYDVDLSEKGVSEAKAAGK	33		yes	yes	yes	yes		no	yes	no	no
sp|B7ULM8|GPMA_ECO27	2,3-bisphosphoglycerate-dependent phosphoglycerate mutase OS=Escherichia coli O127:H6 (strain E2348/69 / EPEC) GN=gpmA PE=3 SV=1	gpmA	QAWLPVEKSWKLNERHYGALQ	86		yes	yes	yes	yes		yes	yes	no	yes
sp|B7ULM8|GPMA_ECO27	2,3-bisphosphoglycerate-dependent phosphoglycerate mutase OS=Escherichia coli O127:H6 (strain E2348/69 / EPEC) GN=gpmA PE=3 SV=1	gpmA	RHYGALQGLNKAETAEKYGDE	100		yes	yes	yes	yes		yes	yes	yes	yes
sp|B7ULM8|GPMA_ECO27	2,3-bisphosphoglycerate-dependent phosphoglycerate mutase OS=Escherichia coli O127:H6 (strain E2348/69 / EPEC) GN=gpmA PE=3 SV=1	gpmA	QGLNKAETAEKYGDEQVKQWR	106		yes	yes	yes	yes		yes	yes	yes	yes
sp|B7ULM8|GPMA_ECO27	2,3-bisphosphoglycerate-dependent phosphoglycerate mutase OS=Escherichia coli O127:H6 (strain E2348/69 / EPEC) GN=gpmA PE=3 SV=1	gpmA	TAEKYGDEQVKQWRRGFAVTP	113		yes	yes	yes	yes		yes	yes	yes	yes
sp|B7ULM8|GPMA_ECO27	2,3-bisphosphoglycerate-dependent phosphoglycerate mutase OS=Escherichia coli O127:H6 (strain E2348/69 / EPEC) GN=gpmA PE=3 SV=1	gpmA	RYPGHDPRYAKLSEKELPLTE	142		yes	yes	yes	no		no	yes	no	no
sp|B7ULM8|GPMA_ECO27	2,3-bisphosphoglycerate-dependent phosphoglycerate mutase OS=Escherichia coli O127:H6 (strain E2348/69 / EPEC) GN=gpmA PE=3 SV=1	gpmA	HDPRYAKLSEKELPLTESLAL	146		yes	yes	yes	yes		no	yes	no	no
sp|B7ULM8|GPMA_ECO27	2,3-bisphosphoglycerate-dependent phosphoglycerate mutase OS=Escherichia coli O127:H6 (strain E2348/69 / EPEC) GN=gpmA PE=3 SV=1	gpmA	YLGNADEIAAKAAAVANQGKA	239		yes	no	yes	no		no	no	no	yes
sp|Q8XDE9|GPMI_ECO57	2,3-bisphosphoglycerate-independent phosphoglycerate mutase OS=Escherichia coli O157:H7 GN=gpmI PE=3 SV=1	gpmI	QDLTRLDVEIKDRAFFANPVL	89		yes	yes	yes	yes		no	yes	no	no
sp|Q8XDE9|GPMI_ECO57	2,3-bisphosphoglycerate-independent phosphoglycerate mutase OS=Escherichia coli O157:H7 GN=gpmI PE=3 SV=1	gpmI	ANPVLTGAVDKAKNAGKAVHI	105		yes	yes	yes	no		no	no	no	no
sp|Q8XDE9|GPMI_ECO57	2,3-bisphosphoglycerate-independent phosphoglycerate mutase OS=Escherichia coli O157:H7 GN=gpmI PE=3 SV=1	gpmI	YARDENDEFVKATVIRAEGQP	237		yes	yes	yes	yes		no	no	no	no
sp|A7ZTG6|GPMI_ECO24	2,3-bisphosphoglycerate-independent phosphoglycerate mutase OS=Escherichia coli O139:H28 (strain E24377A / ETEC) GN=gpmI PE=3 SV=1	gpmI	PEMSSAELTEKLVAAIKSGKY	382		yes	yes	yes	yes		no	no	no	no
sp|A7ZTG6|GPMI_ECO24	2,3-bisphosphoglycerate-independent phosphoglycerate mutase OS=Escherichia coli O139:H28 (strain E24377A / ETEC) GN=gpmI PE=3 SV=1	gpmI	EKLVAAIKSGKYDTIICNYPN	391		yes	yes	no	no		no	no	no	no
sp|B7UH18|GRCA_ECO27	Autonomous glycyl radical cofactor OS=Escherichia coli O127:H6 (strain E2348/69 / EPEC) GN=grcA PE=3 SV=1	grcA	LNSFWLLDSEKGEARCIVAKA	26		yes	yes	yes	yes		no	no	no	no
sp|B7LDH2|GRCA_ECO55	Autonomous glycyl radical cofactor OS=Escherichia coli (strain 55989 / EAEC) GN=grcA PE=3 SV=1	grcA	YAEDEVVAVSKLGDIEYREVP	48		yes	yes	yes	yes		yes	yes	no	yes
sp|B7UH18|GRCA_ECO27	Autonomous glycyl radical cofactor OS=Escherichia coli O127:H6 (strain E2348/69 / EPEC) GN=grcA PE=3 SV=1	grcA	IEYREVPVEVKPEVRVEGGQH	62		yes	yes	yes	yes		yes	yes	yes	yes
sp|B7UH18|GRCA_ECO27	Autonomous glycyl radical cofactor OS=Escherichia coli O127:H6 (strain E2348/69 / EPEC) GN=grcA PE=3 SV=1	grcA	LRRETLEDAVKHPEKYPQLTI	88		yes	yes	yes	yes		no	no	no	yes
sp|B7UH18|GRCA_ECO27	Autonomous glycyl radical cofactor OS=Escherichia coli O127:H6 (strain E2348/69 / EPEC) GN=grcA PE=3 SV=1	grcA	TLEDAVKHPEKYPQLTIRVSG	92		yes	yes	yes	yes		no	no	no	yes
sp|P0A6W7|GREA_ECO57	Transcription elongation factor GreA OS=Escherichia coli O157:H7 GN=greA PE=3 SV=1	greA	EQQGFCEGRIKDIEAKLSNAQ	63		yes	yes	yes	yes		no	yes	no	yes
sp|P0A6W7|GREA_ECO57	Transcription elongation factor GreA OS=Escherichia coli O157:H7 GN=greA PE=3 SV=1	greA	RIVGDDEADFKQNLISVNSPI	116		yes	yes	yes	yes		yes	yes	no	no
sp|P0A6W7|GREA_ECO57	Transcription elongation factor GreA OS=Escherichia coli O157:H7 GN=greA PE=3 SV=1	greA	NSPIARGLIGKEEDDVVVIKT	133		yes	yes	no	no		no	yes	no	no
sp|A1AJ51|CH601_ECOK1	60 kDa chaperonin 1 OS=Escherichia coli O1:K1 / APEC GN=groL1 PE=3 SV=1	groL1	MAAKDVKFGNDARVKML	7		yes	yes	yes	yes		yes	yes	yes	yes
sp|A1AJ51|CH601_ECOK1	60 kDa chaperonin 1 OS=Escherichia coli O1:K1 / APEC GN=groL1 PE=3 SV=1	groL1	GPKGRNVVLDKSFGAPTITKD	42		yes	yes	yes	yes		yes	yes	yes	yes
sp|A1AJ51|CH601_ECOK1	60 kDa chaperonin 1 OS=Escherichia coli O1:K1 / APEC GN=groL1 PE=3 SV=1	groL1	DKSFGAPTITKDGVSVAREIE	51		yes	yes	yes	yes		yes	yes	no	yes
sp|A1AJ51|CH601_ECOK1	60 kDa chaperonin 1 OS=Escherichia coli O1:K1 / APEC GN=groL1 PE=3 SV=1	groL1	VAAGMNPMDLKRGIDKAVTAA	117		yes	yes	yes	yes		yes	yes	no	no
sp|A1AJ51|CH601_ECOK1	60 kDa chaperonin 1 OS=Escherichia coli O1:K1 / APEC GN=groL1 PE=3 SV=1	groL1	NPMDLKRGIDKAVTAAVEELK	122		yes	yes	yes	yes		yes	yes	yes	yes
sp|A1AJ51|CH601_ECOK1	60 kDa chaperonin 1 OS=Escherichia coli O1:K1 / APEC GN=groL1 PE=3 SV=1	groL1	KAVTAAVEELKALSVPCSDSK	132		yes	yes	yes	yes		yes	yes	yes	yes
sp|A1AJ51|CH601_ECOK1	60 kDa chaperonin 1 OS=Escherichia coli O1:K1 / APEC GN=groL1 PE=3 SV=1	groL1	KALSVPCSDSKAIAQVGTISA	142		yes	yes	yes	yes		yes	yes	no	yes
sp|A1AJ51|CH601_ECOK1	60 kDa chaperonin 1 OS=Escherichia coli O1:K1 / APEC GN=groL1 PE=3 SV=1	groL1	ISANSDETVGKLIAEAMDKVG	160		yes	yes	yes	yes		yes	yes	no	no
sp|A1AJ51|CH601_ECOK1	60 kDa chaperonin 1 OS=Escherichia coli O1:K1 / APEC GN=groL1 PE=3 SV=1	groL1	VGKLIAEAMDKVGKEGVITVE	168		yes	yes	yes	yes		yes	yes	yes	yes
sp|A1AJ51|CH601_ECOK1	60 kDa chaperonin 1 OS=Escherichia coli O1:K1 / APEC GN=groL1 PE=3 SV=1	groL1	RGYLSPYFINKPETGAVELES	207		yes	yes	no	no		no	no	no	no
sp|A1AJ51|CH601_ECOK1	60 kDa chaperonin 1 OS=Escherichia coli O1:K1 / APEC GN=groL1 PE=3 SV=1	groL1	LVVNTMRGIVKVAAVKAPGFG	272		yes	yes	yes	yes		yes	yes	no	no
sp|A1AJ51|CH601_ECOK1	60 kDa chaperonin 1 OS=Escherichia coli O1:K1 / APEC GN=groL1 PE=3 SV=1	groL1	MRGIVKVAAVKAPGFGDRRKA	277		yes	yes	yes	yes		no	no	no	no
sp|A1AJ51|CH601_ECOK1	60 kDa chaperonin 1 OS=Escherichia coli O1:K1 / APEC GN=groL1 PE=3 SV=1	groL1	KATLEDLGQAKRVVINKDTTT	321		yes	yes	yes	yes		yes	yes	yes	yes
sp|A1AJ51|CH601_ECOK1	60 kDa chaperonin 1 OS=Escherichia coli O1:K1 / APEC GN=groL1 PE=3 SV=1	groL1	LGQAKRVVINKDTTTIIDGVG	327		yes	yes	yes	yes		yes	yes	no	yes
sp|A1AJ51|CH601_ECOK1	60 kDa chaperonin 1 OS=Escherichia coli O1:K1 / APEC GN=groL1 PE=3 SV=1	groL1	EEATSDYDREKLQERVAKLAG	364		yes	yes	yes	yes		yes	yes	yes	yes
sp|A1AJ51|CH601_ECOK1	60 kDa chaperonin 1 OS=Escherichia coli O1:K1 / APEC GN=groL1 PE=3 SV=1	groL1	DREKLQERVAKLAGGVAVIKV	371		yes	yes	yes	yes		yes	yes	no	no
sp|A1AJ51|CH601_ECOK1	60 kDa chaperonin 1 OS=Escherichia coli O1:K1 / APEC GN=groL1 PE=3 SV=1	groL1	KVGAATEVEMKEKKARVEDAL	390		yes	yes	yes	yes		yes	yes	no	no
sp|A1AJ51|CH601_ECOK1	60 kDa chaperonin 1 OS=Escherichia coli O1:K1 / APEC GN=groL1 PE=3 SV=1	groL1	GAATEVEMKEKKARVEDALHA	392		yes	yes	yes	yes		no	no	no	no
sp|A1AJ51|CH601_ECOK1	60 kDa chaperonin 1 OS=Escherichia coli O1:K1 / APEC GN=groL1 PE=3 SV=1	groL1	GGVALIRVASKLADLRGQNED	425		yes	yes	yes	yes		yes	yes	yes	yes
sp|A1AJ51|CH601_ECOK1	60 kDa chaperonin 1 OS=Escherichia coli O1:K1 / APEC GN=groL1 PE=3 SV=1	groL1	GQNEDQNVGIKVALRAMEAPL	441		yes	yes	no	yes		no	yes	no	no
sp|A7ZV11|CH10_ECO24	10 kDa chaperonin OS=Escherichia coli O139:H28 (strain E24377A / ETEC) GN=groS PE=3 SV=1	groS	GIVLTGSAAAKSTRGEVLAVG	34		yes	yes	yes	yes		yes	yes	no	yes
sp|A7ZV11|CH10_ECO24	10 kDa chaperonin OS=Escherichia coli O139:H28 (strain E24377A / ETEC) GN=groS PE=3 SV=1	groS	NGRILENGEVKPLDVKVGDIV	55		yes	yes	yes	yes		yes	yes	yes	yes
sp|A7ZV11|CH10_ECO24	10 kDa chaperonin OS=Escherichia coli O139:H28 (strain E24377A / ETEC) GN=groS PE=3 SV=1	groS	IVIFNDGYGVKSEKIDNEEVL	74		yes	yes	yes	no		no	no	no	yes
sp|C4ZYN1|GRPE_ECOBW	Protein GrpE OS=Escherichia coli (strain K12 / MC4100 / BW2952) GN=grpE PE=3 SV=1	grpE	SAEQVDPRDEKVANLEAQLAE	43		yes	yes	yes	no		no	no	no	no
sp|B7UH62|GRPE_ECO27	Protein GrpE OS=Escherichia coli O127:H6 (strain E2348/69 / EPEC) GN=grpE PE=3 SV=1	grpE	TRERDGILRVKAEMENLRRRT	66		yes	yes	yes	no		no	no	no	yes
sp|B7UH62|GRPE_ECO27	Protein GrpE OS=Escherichia coli O127:H6 (strain E2348/69 / EPEC) GN=grpE PE=3 SV=1	grpE	LRRRTELDIEKAHKFALEKFI	82		yes	yes	yes	yes		yes	yes	no	no
sp|B7UH62|GRPE_ECO27	Protein GrpE OS=Escherichia coli O127:H6 (strain E2348/69 / EPEC) GN=grpE PE=3 SV=1	grpE	RTELDIEKAHKFALEKFINEL	85		yes	yes	yes	yes		yes	yes	no	no
sp|P68688|GLRX1_ECOLI	Glutaredoxin-1 OS=Escherichia coli (strain K12) GN=grxA PE=1 SV=1	grxA	YVDIRAEGITKEDLQQKAGKP	45		yes	yes	yes	no		no	no	no	yes
sp|P0AC61|GLRX2_ECO57	Glutaredoxin-2 OS=Escherichia coli O157:H7 GN=grxB PE=3 SV=1	grxB	TPAARKYFVDKKEASAGNFAD	125		yes	yes	yes	yes		yes	yes	yes	yes
sp|P0AC61|GLRX2_ECO57	Glutaredoxin-2 OS=Escherichia coli O157:H7 GN=grxB PE=3 SV=1	grxB	NISDDLRALDKLIVKPNAVNG	156		yes	yes	no	no		no	yes	no	no
sp|P0AC63|GLRX3_ECOL6	Glutaredoxin-3 OS=Escherichia coli O6:H1 (strain CFT073 / ATCC 700928 / UPEC) GN=grxC PE=3 SV=2	grxC	MANVEIYTKETCPYCHRAK	9		yes	yes	yes	yes		yes	yes	yes	yes
sp|P0AC64|GLRX3_ECO57	Glutaredoxin-3 OS=Escherichia coli O157:H7 GN=grxC PE=3 SV=2	grxC	QELPIDGNAAKREEMIKRSGR	40		yes	yes	yes	yes		no	yes	no	no
sp|P0AC64|GLRX3_ECO57	Glutaredoxin-3 OS=Escherichia coli O157:H7 GN=grxC PE=3 SV=2	grxC	GNAAKREEMIKRSGRTTVPQI	46		yes	yes	yes	yes		no	yes	no	no
sp|P0AC70|GLRX4_ECOL6	Glutaredoxin-4 OS=Escherichia coli O6:H1 (strain CFT073 / ATCC 700928 / UPEC) GN=grxD PE=3 SV=1	grxD	MSTTIEKIQRQIAENPI	7		yes	yes	yes	yes		yes	yes	yes	yes
sp|P0AC70|GLRX4_ECOL6	Glutaredoxin-4 OS=Escherichia coli O6:H1 (strain CFT073 / ATCC 700928 / UPEC) GN=grxD PE=3 SV=1	grxD	IAENPILLYMKGSPKLPSCGF	22		yes	yes	yes	yes		no	yes	no	no
sp|P0AC70|GLRX4_ECOL6	Glutaredoxin-4 OS=Escherichia coli O6:H1 (strain CFT073 / ATCC 700928 / UPEC) GN=grxD PE=3 SV=1	grxD	PILLYMKGSPKLPSCGFSAQA	26		yes	yes	yes	yes		yes	yes	yes	yes
sp|P0AC70|GLRX4_ECOL6	Glutaredoxin-4 OS=Escherichia coli O6:H1 (strain CFT073 / ATCC 700928 / UPEC) GN=grxD PE=3 SV=1	grxD	YQRGELQQLIKETAAKYKSEE	101		yes	yes	yes	yes		yes	yes	yes	yes
sp|P0A9D3|GSTA_ECO57	Glutathione S-transferase GstA OS=Escherichia coli O157:H7 GN=gstA PE=3 SV=1	gstA	MKLFYKPGACSLASHI	6		yes	yes	yes	yes		yes	yes	no	no
sp|B7UGU5|GUAA_ECO27	GMP synthase [glutamine-hydrolyzing] OS=Escherichia coli O127:H6 (strain E2348/69 / EPEC) GN=guaA PE=3 SV=1	guaA	TAMLLHRAIGKNLTCVFVDNG	253		yes	yes	yes	no		yes	no	no	no
sp|B7UGU5|GUAA_ECO27	GMP synthase [glutamine-hydrolyzing] OS=Escherichia coli O127:H6 (strain E2348/69 / EPEC) GN=guaA PE=3 SV=1	guaA	GLVEPLKELFKDEVRKIGLEL	381		yes	yes	yes	yes		yes	yes	no	no
sp|P0ADG7|IMDH_ECOLI	Inosine-5'-monophosphate dehydrogenase OS=Escherichia coli (strain K12) GN=guaB PE=1 SV=1	guaB	VLPTTTLREVKELTERNGFAG	110		yes	yes	yes	yes		yes	yes	no	no
sp|P0ADG7|IMDH_ECOLI	Inosine-5'-monophosphate dehydrogenase OS=Escherichia coli (strain K12) GN=guaB PE=1 SV=1	guaB	IGMITVKDFQKAERKPNACKD	203		yes	yes	yes	yes		yes	yes	yes	yes
sp|P0ADG7|IMDH_ECOLI	Inosine-5'-monophosphate dehydrogenase OS=Escherichia coli (strain K12) GN=guaB PE=1 SV=1	guaB	RYFQSDNAADKLVPEGIEGRV	411		yes	yes	yes	yes		yes	yes	no	no
sp|P0ADG7|IMDH_ECOLI	Inosine-5'-monophosphate dehydrogenase OS=Escherichia coli (strain K12) GN=guaB PE=1 SV=1	guaB	EGRVAYKGRLKEIIHQQMGGL	428		yes	yes	yes	yes		yes	yes	yes	yes
sp|A7ZHJ5|GUAC_ECO24	GMP reductase OS=Escherichia coli O139:H28 (strain E24377A / ETEC) GN=guaC PE=3 SV=1	guaC	RIEEDLKLGFKDVLIRPKRST	12		yes	yes	yes	yes		no	no	no	no
sp|P0AES4|GYRA_ECOLI	DNA gyrase subunit A OS=Escherichia coli (strain K12) GN=gyrA PE=1 SV=1	gyrA	GGKGKSAARIKEEDFIDRLLV	573		yes	yes	yes	no		no	no	no	no
sp|P0AES6|GYRB_ECOLI	DNA gyrase subunit B OS=Escherichia coli (strain K12) GN=gyrB PE=1 SV=2	gyrB	AVVSVKVPDPKFSSQTKDKLV	331		yes	yes	no	no		no	no	no	no
sp|P0AES6|GYRB_ECOLI	DNA gyrase subunit B OS=Escherichia coli (strain K12) GN=gyrB PE=1 SV=2	gyrB	DPKFSSQTKDKLVSSEVKSAV	339		yes	yes	yes	yes		no	yes	no	no
sp|P0AET0|HDEA_ECO57	Acid stress chaperone HdeA OS=Escherichia coli O157:H7 GN=hdeA PE=3 SV=1	hdeA	PAIVQACTQDKQANFKDKVKG	91		yes	yes	yes	yes		yes	yes	yes	yes
sp|P0AET0|HDEA_ECO57	Acid stress chaperone HdeA OS=Escherichia coli O157:H7 GN=hdeA PE=3 SV=1	hdeA	ACTQDKQANFKDKVKGEWDKI	96		yes	yes	no	yes		no	yes	no	no
sp|P0AET0|HDEA_ECO57	Acid stress chaperone HdeA OS=Escherichia coli O157:H7 GN=hdeA PE=3 SV=1	hdeA	DKQANFKDKVKGEWDKIKKDM	100		yes	yes	no	no		yes	yes	yes	yes
sp|P0AET0|HDEA_ECO57	Acid stress chaperone HdeA OS=Escherichia coli O157:H7 GN=hdeA PE=3 SV=1	hdeA	FKDKVKGEWDKIKKDM	105		yes	yes	no	yes		yes	yes	yes	yes
sp|P0AET3|HDEB_ECOL6	Acid stress chaperone HdeB OS=Escherichia coli O6:H1 (strain CFT073 / ATCC 700928 / UPEC) GN=hdeB PE=3 SV=1	hdeB	LNETDLTQIPKVIEYCKKNPQ	82		yes	yes	no	yes		yes	no	no	no
sp|P0AET3|HDEB_ECOL6	Acid stress chaperone HdeB OS=Escherichia coli O6:H1 (strain CFT073 / ATCC 700928 / UPEC) GN=hdeB PE=3 SV=1	hdeB	TQIPKVIEYCKKNPQKNLYTF	88		yes	yes	yes	yes		yes	yes	yes	yes
sp|P0AET3|HDEB_ECOL6	Acid stress chaperone HdeB OS=Escherichia coli O6:H1 (strain CFT073 / ATCC 700928 / UPEC) GN=hdeB PE=3 SV=1	hdeB	VIEYCKKNPQKNLYTFKNQAS	93		yes	yes	yes	yes		yes	yes	yes	yes
sp|B7UIK1|GSA_ECO27	Glutamate-1-semialdehyde 2,1-aminomutase OS=Escherichia coli O127:H6 (strain E2348/69 / EPEC) GN=hemL PE=3 SV=1	hemL	MSKSENLYSAARE	3		yes	yes	yes	yes		yes	no	no	no
sp|Q8FG50|HIS7_ECOL6	Histidine biosynthesis bifunctional protein HisB OS=Escherichia coli O6:H1 (strain CFT073 / ATCC 700928 / UPEC) GN=hisB PE=3 SV=2	hisB	NDHHRVESLFKAFGRTLRQAI	331		yes	yes	yes	yes		yes	yes	yes	yes
sp|A7ZPV7|SYH_ECO24	Histidine--tRNA ligase OS=Escherichia coli O139:H28 (strain E24377A / ETEC) GN=hisS PE=3 SV=1	hisS	NFKKQFARADKWGARVAVVLG	378		yes	yes	yes	yes		no	yes	no	no
sp|B7ULH4|HLDD_ECO27	ADP-L-glycero-D-manno-heptose-6-epimerase OS=Escherichia coli O127:H6 (strain E2348/69 / EPEC) GN=hldD PE=3 SV=1	hldD	ITDILVVDNLKDGTKFVNLVD	34		yes	yes	yes	yes		no	no	no	no
sp|B7ULH4|HLDD_ECO27	ADP-L-glycero-D-manno-heptose-6-epimerase OS=Escherichia coli O127:H6 (strain E2348/69 / EPEC) GN=hldD PE=3 SV=1	hldD	SDFIESREYEKPLNVYGYSKF	135		yes	yes	yes	yes		yes	yes	no	no
sp|B7ULH4|HLDD_ECO27	ADP-L-glycero-D-manno-heptose-6-epimerase OS=Escherichia coli O127:H6 (strain E2348/69 / EPEC) GN=hldD PE=3 SV=1	hldD	PKLFEGSENFKRDFVYVGDVA	208		yes	yes	no	no		no	no	no	no
sp|B7ULH4|HLDD_ECO27	ADP-L-glycero-D-manno-heptose-6-epimerase OS=Escherichia coli O127:H6 (strain E2348/69 / EPEC) GN=hldD PE=3 SV=1	hldD	GQIEYIPFPDKLKGRYQAFTQ	267		yes	yes	yes	yes		yes	yes	yes	yes
sp|B7UIW0|HLDE_ECO27	Bifunctional protein HldE OS=Escherichia coli O127:H6 (strain E2348/69 / EPEC) GN=hldE PE=3 SV=1	hldE	KAGVPVLIDPKGTDFERYRGA	179		yes	yes	yes	yes		yes	yes	no	no
sp|P0ACF9|HNS_ECOL6	DNA-binding protein H-NS OS=Escherichia coli O6:H1 (strain CFT073 / ATCC 700928 / UPEC) GN=hns PE=3 SV=2	hns	MSEALKILNNIRTLRA	6		yes	yes	yes	yes		yes	yes	no	yes
sp|P0ACF9|HNS_ECOL6	DNA-binding protein H-NS OS=Escherichia coli O6:H1 (strain CFT073 / ATCC 700928 / UPEC) GN=hns PE=3 SV=2	hns	TKAKRAQRPAKYSYVDENGET	96		yes	yes	yes	yes		yes	no	no	yes
sp|P0ACF9|HNS_ECOL6	DNA-binding protein H-NS OS=Escherichia coli O6:H1 (strain CFT073 / ATCC 700928 / UPEC) GN=hns PE=3 SV=2	hns	VIKKAMDEQGKSLDDFLIKQ	128		yes	yes	yes	yes		yes	no	no	yes
sp|P0ACG0|HNS_ECO57	DNA-binding protein H-NS OS=Escherichia coli O157:H7 GN=hns PE=3 SV=2	hns	QGKSLDDFLIKQ	136		yes	yes	yes	no		yes	no	no	yes
sp|P0AFX1|HPF_ECOL6	Ribosome hibernation promoting factor OS=Escherichia coli O6:H1 (strain CFT073 / ATCC 700928 / UPEC) GN=hpf PE=3 SV=1	hpf	TEALREFVTAKFAKLEQYFDR	23		yes	yes	yes	yes		no	yes	no	no
sp|P0AFX1|HPF_ECOL6	Ribosome hibernation promoting factor OS=Escherichia coli O6:H1 (strain CFT073 / ATCC 700928 / UPEC) GN=hpf PE=3 SV=1	hpf	LREFVTAKFAKLEQYFDRINQ	26		yes	yes	yes	yes		yes	yes	no	yes
sp|A7ZPW9|HSCA_ECO24	Chaperone protein HscA OS=Escherichia coli O139:H28 (strain E24377A / ETEC) GN=hscA PE=3 SV=1	hscA	QFNELIAPLVKRTLLACRRAL	309		yes	yes	yes	yes		yes	yes	no	no
sp|B7UNQ1|HSLU_ECO27	ATP-dependent protease ATPase subunit HslU OS=Escherichia coli O127:H6 (strain E2348/69 / EPEC) GN=hslU PE=3 SV=1	hslU	GKTEIARRLAKLANAPFIKVE	72		yes	yes	yes	yes		no	yes	no	no
sp|B7UNQ1|HSLU_ECO27	ATP-dependent protease ATPase subunit HslU OS=Escherichia coli O127:H6 (strain E2348/69 / EPEC) GN=hslU PE=3 SV=1	hslU	IIRDLTDAAVKMVRVQAIEKN	109		yes	yes	no	no		no	no	no	no
sp|P0A6Z5|HTPG_ECO57	Chaperone protein HtpG OS=Escherichia coli O157:H7 GN=htpG PE=3 SV=1	htpG	LISNASDAADKLRFRALSNPD	45		yes	yes	yes	no		no	no	no	no
sp|P0A6Z5|HTPG_ECO57	Chaperone protein HtpG OS=Escherichia coli O157:H7 GN=htpG PE=3 SV=1	htpG	LTKRVLQMLEKLAKDDAEKYQ	362		yes	yes	yes	yes		yes	yes	no	no
sp|P0A6Z5|HTPG_ECO57	Chaperone protein HtpG OS=Escherichia coli O157:H7 GN=htpG PE=3 SV=1	htpG	EVDESAKEAEKALTPFIDRVK	506		yes	yes	yes	yes		no	no	no	no
sp|P0ACF2|DBHA_ECO57	DNA-binding protein HU-alpha OS=Escherichia coli O157:H7 GN=hupA PE=3 SV=1	hupA	MNKTQLIDVIAEK	3		yes	yes	yes	no		yes	yes	yes	yes
sp|P0ACF2|DBHA_ECO57	DNA-binding protein HU-alpha OS=Escherichia coli O157:H7 GN=hupA PE=3 SV=1	hupA	KTQLIDVIAEKAELSKTQAKA	13		yes	yes	yes	yes		yes	yes	yes	yes
sp|P0ACF2|DBHA_ECO57	DNA-binding protein HU-alpha OS=Escherichia coli O157:H7 GN=hupA PE=3 SV=1	hupA	DVIAEKAELSKTQAKAALEST	18		yes	yes	yes	yes		yes	yes	no	yes
sp|P0ACF2|DBHA_ECO57	DNA-binding protein HU-alpha OS=Escherichia coli O157:H7 GN=hupA PE=3 SV=1	hupA	EKAELSKTQAKAALESTLAAI	22		yes	yes	yes	no		no	no	no	yes
sp|P0ACF2|DBHA_ECO57	DNA-binding protein HU-alpha OS=Escherichia coli O157:H7 GN=hupA PE=3 SV=1	hupA	STLAAITESLKEGDAVQLVGF	37		yes	yes	yes	no		no	yes	no	no
sp|P0ACF2|DBHA_ECO57	DNA-binding protein HU-alpha OS=Escherichia coli O157:H7 GN=hupA PE=3 SV=1	hupA	ERTGRNPQTGKEIKIAAANVP	67		yes	yes	yes	yes		no	no	no	yes
sp|P0ACF2|DBHA_ECO57	DNA-binding protein HU-alpha OS=Escherichia coli O157:H7 GN=hupA PE=3 SV=1	hupA	AANVPAFVSGKALKDAVK	83		yes	yes	yes	no		no	yes	no	yes
sp|P0ACF6|DBHB_ECO57	DNA-binding protein HU-beta OS=Escherichia coli O157:H7 GN=hupB PE=3 SV=1	hupB	MNKSQLIDKIAAG	3		yes	yes	yes	yes		no	no	no	yes
sp|P0ACF6|DBHB_ECO57	DNA-binding protein HU-beta OS=Escherichia coli O157:H7 GN=hupB PE=3 SV=1	hupB	MNKSQLIDKIAAGADISKA	9		yes	yes	yes	yes		yes	yes	yes	yes
sp|P0ACF6|DBHB_ECO57	DNA-binding protein HU-beta OS=Escherichia coli O157:H7 GN=hupB PE=3 SV=1	hupB	DKIAAGADISKAAAGRALDAI	18		yes	yes	yes	yes		yes	yes	yes	yes
sp|P0ACF6|DBHB_ECO57	DNA-binding protein HU-beta OS=Escherichia coli O157:H7 GN=hupB PE=3 SV=1	hupB	ARTGRNPQTGKEITIAAAKVP	67		yes	yes	yes	yes		yes	yes	no	yes
sp|P08200|IDH_ECOLI	Isocitrate dehydrogenase [NADP] OS=Escherichia coli (strain K12) GN=icd PE=1 SV=1	icd	MLKVVDAAVEKAYKGERKISW	55		yes	yes	yes	yes		yes	yes	no	no
sp|P08200|IDH_ECOLI	Isocitrate dehydrogenase [NADP] OS=Escherichia coli (strain K12) GN=icd PE=1 SV=1	icd	EWKADSADAEKVIKFLREEMG	174		yes	yes	yes	yes		yes	yes	no	yes
sp|P08200|IDH_ECOLI	Isocitrate dehydrogenase [NADP] OS=Escherichia coli (strain K12) GN=icd PE=1 SV=1	icd	IKFLREEMGVKKIRFPEHCGI	186		yes	yes	yes	yes		yes	yes	no	yes
sp|P08200|IDH_ECOLI	Isocitrate dehydrogenase [NADP] OS=Escherichia coli (strain K12) GN=icd PE=1 SV=1	icd	VTLVHKGNIMKFTEGAFKDWG	235		yes	yes	yes	yes		yes	yes	yes	yes
sp|P08200|IDH_ECOLI	Isocitrate dehydrogenase [NADP] OS=Escherichia coli (strain K12) GN=icd PE=1 SV=1	icd	NIMKFTEGAFKDWGYQLAREE	242		yes	no	no	yes		yes	no	no	no
sp|P08200|IDH_ECOLI	Isocitrate dehydrogenase [NADP] OS=Escherichia coli (strain K12) GN=icd PE=1 SV=1	icd	GELIDGGPWLKVKNPNTGKEI	265		yes	yes	yes	yes		no	yes	yes	no
sp|P08200|IDH_ECOLI	Isocitrate dehydrogenase [NADP] OS=Escherichia coli (strain K12) GN=icd PE=1 SV=1	icd	GTAPKYAGQDKVNPGSIILSA	350		yes	yes	yes	no		no	yes	no	no
sp|A7ZQZ8|IDI_ECO24	Isopentenyl-diphosphate Delta-isomerase OS=Escherichia coli O139:H28 (strain E24377A / ETEC) GN=idi PE=3 SV=1	idi	AQGVPTGTLEKYAAHTADTRL	21		yes	yes	yes	yes		yes	yes	no	yes
sp|A7ZMI0|IHFA_ECO24	Integration host factor subunit alpha OS=Escherichia coli O139:H28 (strain E24377A / ETEC) GN=ihfA PE=3 SV=1	ihfA	MALTKAEMSEYLFDK	5		yes	yes	yes	yes		yes	yes	no	no
sp|A7ZMI0|IHFA_ECO24	Integration host factor subunit alpha OS=Escherichia coli O139:H28 (strain E24377A / ETEC) GN=ihfA PE=3 SV=1	ihfA	RRVVTFRPGQKLKSRVENASP	86		yes	yes	yes	yes		no	no	no	yes
sp|B7UMZ8|IHFB_ECO27	Integration host factor subunit beta OS=Escherichia coli O127:H6 (strain E2348/69 / EPEC) GN=ihfB PE=3 SV=1	ihfB	MTKSELIERLATQ	3		yes	yes	yes	yes		yes	yes	yes	yes
sp|A7ZK01|IHFB_ECO24	Integration host factor subunit beta OS=Escherichia coli O139:H28 (strain E24377A / ETEC) GN=ihfB PE=3 SV=1	ihfB	IPAKTVEDAVKEMLEHMASTL	27		yes	yes	no	no		no	no	no	no
sp|B7UMZ8|IHFB_ECO27	Integration host factor subunit beta OS=Escherichia coli O127:H6 (strain E2348/69 / EPEC) GN=ihfB PE=3 SV=1	ihfB	RTGRNPKTGDKVELEGKYVPH	69		yes	yes	yes	yes		yes	yes	yes	yes
sp|B7UMZ8|IHFB_ECO27	Integration host factor subunit beta OS=Escherichia coli O127:H6 (strain E2348/69 / EPEC) GN=ihfB PE=3 SV=1	ihfB	ELEGKYVPHFKPGKELRDRAN	81		yes	yes	yes	yes		no	yes	no	no
sp|B7UI71|SYI_ECO27	Isoleucine--tRNA ligase OS=Escherichia coli O127:H6 (strain E2348/69 / EPEC) GN=ileS PE=3 SV=1	ileS	TGFPMRGDLAKREPGMLARWT	23		yes	yes	yes	no		no	yes	no	no
sp|B7UI71|SYI_ECO27	Isoleucine--tRNA ligase OS=Escherichia coli O127:H6 (strain E2348/69 / EPEC) GN=ileS PE=3 SV=1	ileS	VEQEYGKPGEKFTAAEFRAKC	116		yes	yes	yes	yes		yes	yes	no	no
sp|B7UI71|SYI_ECO27	Isoleucine--tRNA ligase OS=Escherichia coli O127:H6 (strain E2348/69 / EPEC) GN=ileS PE=3 SV=1	ileS	TPQWFVSMDQKGLRAQSLKEI	428		yes	yes	no	no		no	yes	no	no
sp|B7UI71|SYI_ECO27	Isoleucine--tRNA ligase OS=Escherichia coli O127:H6 (strain E2348/69 / EPEC) GN=ileS PE=3 SV=1	ileS	DQKGLRAQSLKEIKGVQWIPD	436		yes	yes	yes	yes		no	yes	no	no
sp|B7UI71|SYI_ECO27	Isoleucine--tRNA ligase OS=Escherichia coli O127:H6 (strain E2348/69 / EPEC) GN=ileS PE=3 SV=1	ileS	NTVSPQDVMNKLGADILRLWV	619		yes	yes	yes	no		no	no	no	no
sp|A7ZJV1|IF1_ECO24	Translation initiation factor IF-1 OS=Escherichia coli O139:H28 (strain E24377A / ETEC) GN=infA PE=3 SV=1	infA	KNYIRILTGDKVTVELTPYDL	52		yes	yes	yes	yes		no	yes	no	yes
sp|A7ZJV1|IF1_ECO24	Translation initiation factor IF-1 OS=Escherichia coli O139:H28 (strain E24377A / ETEC) GN=infA PE=3 SV=1	infA	TVELTPYDLSKGRIVFRSR	64		yes	yes	yes	no		no	no	no	yes
sp|A7ZS65|IF2_ECO24	Translation initiation factor IF-2 OS=Escherichia coli O139:H28 (strain E24377A / ETEC) GN=infB PE=3 SV=1	infB	KGSSLQQGFQKPAQAVNRDVV	301		yes	yes	no	yes		no	yes	no	no
sp|P0A709|IF3_ECO57	Translation initiation factor IF-3 OS=Escherichia coli O157:H7 GN=infC PE=3 SV=1	infC	KQKVIQVKEIKFRPGTDEGDY	97		yes	yes	yes	no		no	no	no	yes
sp|P0A709|IF3_ECO57	Translation initiation factor IF-3 OS=Escherichia coli O157:H7 GN=infC PE=3 SV=1	infC	SLIRFLEEGDKAKITLRFRGR	123		yes	yes	yes	yes		no	no	no	yes
sp|B7UGX6|ISCS_ECO27	Cysteine desulfurase OS=Escherichia coli O127:H6 (strain E2348/69 / EPEC) GN=iscS PE=3 SV=1	iscS	AIKGAANFYQKKGKHIITSKT	92		yes	yes	yes	yes		no	yes	no	no
sp|B7UGX6|ISCS_ECO27	Cysteine desulfurase OS=Escherichia coli O127:H6 (strain E2348/69 / EPEC) GN=iscS PE=3 SV=1	iscS	KHIITSKTEHKAVLDTCRQLE	105		yes	yes	yes	yes		yes	yes	yes	yes
sp|A7ZUG1|KATG_ECO24	Catalase-peroxidase OS=Escherichia coli O139:H28 (strain E24377A / ETEC) GN=katG PE=3 SV=1	katG	LTLRFDPEFEKISRRFLNDPQ	388		yes	yes	yes	yes		yes	yes	no	yes
sp|A7ZUG1|KATG_ECO24	Catalase-peroxidase OS=Escherichia coli O139:H28 (strain E24377A / ETEC) GN=katG PE=3 SV=1	katG	AAVRALPVLEKIQKESGKASL	515		yes	yes	no	no		no	yes	no	no
sp|A7ZUG1|KATG_ECO24	Catalase-peroxidase OS=Escherichia coli O139:H28 (strain E24377A / ETEC) GN=katG PE=3 SV=1	katG	RYEWKATDESKELFEGRDRET	660		yes	yes	no	no		yes	no	no	no
sp|P0AB77|KBL_ECOLI	2-amino-3-ketobutyrate coenzyme A ligase OS=Escherichia coli (strain K12) GN=kbl PE=1 SV=1	kbl	LETARAEGLFKEERIITSAQQ	23		yes	no	yes	yes		yes	yes	yes	yes
sp|P0AB77|KBL_ECOLI	2-amino-3-ketobutyrate coenzyme A ligase OS=Escherichia coli (strain K12) GN=kbl PE=1 SV=1	kbl	RVDIITGTLGKALGGASGGYT	244		yes	yes	yes	yes		yes	yes	yes	yes
sp|P0AB77|KBL_ECOLI	2-amino-3-ketobutyrate coenzyme A ligase OS=Escherichia coli (strain K12) GN=kbl PE=1 SV=1	kbl	VTGFFYPVVPKGQARIRTQMS	362		yes	yes	yes	yes		no	no	yes	no
sp|B7UQA3|KDSA_ECO27	2-dehydro-3-deoxyphosphooctonate aldolase OS=Escherichia coli O127:H6 (strain E2348/69 / EPEC) GN=kdsA PE=3 SV=1	kdsA	IPYVFKASFDKANRSSIHSYR	60		yes	yes	yes	yes		yes	yes	yes	yes
sp|B7UQA3|KDSA_ECO27	2-dehydro-3-deoxyphosphooctonate aldolase OS=Escherichia coli O127:H6 (strain E2348/69 / EPEC) GN=kdsA PE=3 SV=1	kdsA	MAKTGAVINVKKPQFVSPGQM	138		yes	yes	yes	yes		no	no	no	no
sp|B7UQA3|KDSA_ECO27	2-dehydro-3-deoxyphosphooctonate aldolase OS=Escherichia coli O127:H6 (strain E2348/69 / EPEC) GN=kdsA PE=3 SV=1	kdsA	AKTGAVINVKKPQFVSPGQMG	139		yes	yes	yes	yes		no	no	no	no
sp|B7UQA3|KDSA_ECO27	2-dehydro-3-deoxyphosphooctonate aldolase OS=Escherichia coli O127:H6 (strain E2348/69 / EPEC) GN=kdsA PE=3 SV=1	kdsA	VDKFKEGGNEKVILCDRGANF	162		yes	yes	yes	yes		yes	yes	no	no
sp|B7UQA3|KDSA_ECO27	2-dehydro-3-deoxyphosphooctonate aldolase OS=Escherichia coli O127:H6 (strain E2348/69 / EPEC) GN=kdsA PE=3 SV=1	kdsA	CDGPSALPLAKLEPFLKQMKA	259		yes	yes	yes	yes		yes	yes	no	no
sp|B7UQA3|KDSA_ECO27	2-dehydro-3-deoxyphosphooctonate aldolase OS=Escherichia coli O127:H6 (strain E2348/69 / EPEC) GN=kdsA PE=3 SV=1	kdsA	LPLAKLEPFLKQMKAIDDLVK	265		yes	yes	yes	yes		no	yes	no	no
sp|P52643|LDHD_ECOLI	D-lactate dehydrogenase OS=Escherichia coli (strain K12) GN=ldhA PE=1 SV=1	ldhA	IDSQAAIEALKNQKIGSLGMD	248		yes	yes	yes	yes		yes	yes	no	no
sp|B7UH09|LEPA_ECO27	Elongation factor 4 OS=Escherichia coli O127:H6 (strain E2348/69 / EPEC) GN=lepA PE=3 SV=1	lepA	RGYASLDYNFKRFQASDMVRV	473		yes	yes	no	no		no	no	no	no
sp|P00803|LEP_ECOLI	Signal peptidase I OS=Escherichia coli (strain K12) GN=lepB PE=1 SV=2	lepB	YPEDPKLDYIKRAVGLPGDKV	146		yes	yes	yes	yes		yes	yes	yes	yes
sp|B7UKT2|SYL_ECO27	Leucine--tRNA ligase OS=Escherichia coli O127:H6 (strain E2348/69 / EPEC) GN=leuS PE=3 SV=1	leuS	WEQKFFTELYKKGLVYKKTSA	145		yes	yes	no	no		no	no	no	no
sp|B7UKT2|SYL_ECO27	Leucine--tRNA ligase OS=Escherichia coli O127:H6 (strain E2348/69 / EPEC) GN=leuS PE=3 SV=1	leuS	PVDAIVERDEKGRIVKAKDAA	598		yes	yes	yes	yes		no	yes	no	no
sp|P0A9M0|LON_ECOLI	Lon protease OS=Escherichia coli (strain K12) GN=lon PE=1 SV=1	lon	GVRGLEREISKLCRKAVKQLL	550		yes	yes	yes	yes		yes	yes	no	yes
sp|P0A9M0|LON_ECOLI	Lon protease OS=Escherichia coli (strain K12) GN=lon PE=1 SV=1	lon	ALTVVRARAEKLGINPDFYEK	651		yes	yes	no	no		yes	yes	no	no
sp|P0A9M0|LON_ECOLI	Lon protease OS=Escherichia coli (strain K12) GN=lon PE=1 SV=1	lon	KLGINPDFYEKRDIHVHVPEG	661		yes	yes	yes	yes		yes	yes	no	no
sp|P0A9M0|LON_ECOLI	Lon protease OS=Escherichia coli (strain K12) GN=lon PE=1 SV=1	lon	IKTVLIPFENKRDLEEIPDNV	741		yes	yes	yes	yes		yes	yes	no	no
sp|P0A9P2|DLDH_ECO57	Dihydrolipoyl dehydrogenase OS=Escherichia coli O157:H7 GN=lpdA PE=3 SV=2	lpdA	VCLNVGCIPSKALLHVAKVIE	54		yes	yes	yes	yes		yes	yes	yes	no
sp|P0A9P2|DLDH_ECO57	Dihydrolipoyl dehydrogenase OS=Escherichia coli O157:H7 GN=lpdA PE=3 SV=2	lpdA	AEHGIVFGEPKTDIDKIRTWK	80		yes	yes	yes	yes		yes	yes	yes	no
sp|P0A9P2|DLDH_ECO57	Dihydrolipoyl dehydrogenase OS=Escherichia coli O157:H7 GN=lpdA PE=3 SV=2	lpdA	VFGEPKTDIDKIRTWKEKVIN	85		yes	yes	yes	yes		yes	yes	yes	yes
sp|P0A9P2|DLDH_ECO57	Dihydrolipoyl dehydrogenase OS=Escherichia coli O157:H7 GN=lpdA PE=3 SV=2	lpdA	DIDKIRTWKEKVINQLTGGLA	92		yes	yes	yes	yes		yes	yes	yes	yes
sp|P0A9P2|DLDH_ECO57	Dihydrolipoyl dehydrogenase OS=Escherichia coli O157:H7 GN=lpdA PE=3 SV=2	lpdA	QLTGGLAGMAKGRKVKVVNGL	106		yes	yes	yes	yes		yes	yes	yes	no
sp|P0A9P2|DLDH_ECO57	Dihydrolipoyl dehydrogenase OS=Escherichia coli O157:H7 GN=lpdA PE=3 SV=2	lpdA	LAGMAKGRKVKVVNGLGKFTG	111		yes	yes	yes	yes		yes	yes	no	yes
sp|P0A9P2|DLDH_ECO57	Dihydrolipoyl dehydrogenase OS=Escherichia coli O157:H7 GN=lpdA PE=3 SV=2	lpdA	RKVKVVNGLGKFTGANTLEVE	118		yes	yes	yes	yes		yes	yes	no	no
sp|P0A9P2|DLDH_ECO57	Dihydrolipoyl dehydrogenase OS=Escherichia coli O157:H7 GN=lpdA PE=3 SV=2	lpdA	LVAIGRVPNGKNLDAGKAGVE	278		yes	yes	yes	yes		yes	yes	yes	yes
sp|P0A9P2|DLDH_ECO57	Dihydrolipoyl dehydrogenase OS=Escherichia coli O157:H7 GN=lpdA PE=3 SV=2	lpdA	VPNGKNLDAGKAGVEVDDRGF	284		yes	yes	yes	no		yes	yes	no	no
sp|P0A9P2|DLDH_ECO57	Dihydrolipoyl dehydrogenase OS=Escherichia coli O157:H7 GN=lpdA PE=3 SV=2	lpdA	VDDRGFIRVDKQLRTNVPHIF	299		yes	yes	yes	yes		yes	yes	no	yes
sp|P0A9P2|DLDH_ECO57	Dihydrolipoyl dehydrogenase OS=Escherichia coli O157:H7 GN=lpdA PE=3 SV=2	lpdA	GHVAAEVIAGKKHYFDPKVIP	338		yes	yes	yes	no		yes	yes	no	no
sp|P0A9P2|DLDH_ECO57	Dihydrolipoyl dehydrogenase OS=Escherichia coli O157:H7 GN=lpdA PE=3 SV=2	lpdA	PEVAWVGLTEKEAKEKGISYE	365		yes	yes	yes	no		no	yes	no	no
sp|P0A9P2|DLDH_ECO57	Dihydrolipoyl dehydrogenase OS=Escherichia coli O157:H7 GN=lpdA PE=3 SV=2	lpdA	VGLTEKEAKEKGISYETATFP	370		yes	yes	no	no		no	yes	no	no
sp|B7UJ82|LPXA_ECO27	Acyl-[acyl-carrier-protein]--UDP-N-acetylglucosamine O-acyltransferase OS=Escherichia coli O127:H6 (strain E2348/69 / EPEC) GN=lpxA PE=3 SV=1	lpxA	EAITAIRNAYKLIYRSGKTLD	220		yes	yes	yes	yes		yes	yes	yes	yes
sp|P0ACJ2|LRP_ECO57	Leucine-responsive regulatory protein OS=Escherichia coli O157:H7 GN=lrp PE=3 SV=2	lrp	IDRNILNELQKDGRISNVELS	25		yes	yes	yes	yes		yes	yes	no	no
sp|B7UHB0|LUXS_ECO27	S-ribosylhomocysteine lyase OS=Escherichia coli O127:H6 (strain E2348/69 / EPEC) GN=luxS PE=3 SV=1	luxS	VFDLRFCVPNKEVMPERGIHT	45		yes	yes	yes	yes		no	yes	no	no
sp|P0A8N4|SYK1_ECOL6	Lysine--tRNA ligase OS=Escherichia coli O6:H1 (strain CFT073 / ATCC 700928 / UPEC) GN=lysS PE=3 SV=2	lysS	GRMMTRRIMGKASFVTLQDVG	82		yes	yes	yes	yes		yes	yes	no	no
sp|P0A8N4|SYK1_ECOL6	Lysine--tRNA ligase OS=Escherichia coli O6:H1 (strain CFT073 / ATCC 700928 / UPEC) GN=lysS PE=3 SV=2	lysS	LPEGVYNEQFKKWDLGDILGA	114		yes	yes	yes	yes		yes	yes	no	no
sp|Q8XD57|SYK1_ECO57	Lysine--tRNA ligase OS=Escherichia coli O157:H7 GN=lysS PE=3 SV=3	lysS	PEGVYNEQFKKWDLGDILGAK	115		yes	yes	yes	yes		yes	no	no	no
sp|P0A8N4|SYK1_ECOL6	Lysine--tRNA ligase OS=Escherichia coli O6:H1 (strain CFT073 / ATCC 700928 / UPEC) GN=lysS PE=3 SV=2	lysS	LTKALRPLPDKFHGLQDQEAR	156		yes	yes	yes	no		yes	yes	no	yes
sp|Q8FAT5|SYK2_ECOL6	Lysine--tRNA ligase, heat inducible OS=Escherichia coli O6:H1 (strain CFT073 / ATCC 700928 / UPEC) GN=lysU PE=3 SV=3	lysU	LPEGVYNDQFKKWDLGDIIGA	114		yes	yes	yes	yes		yes	yes	no	no
sp|Q8FAT5|SYK2_ECOL6	Lysine--tRNA ligase, heat inducible OS=Escherichia coli O6:H1 (strain CFT073 / ATCC 700928 / UPEC) GN=lysU PE=3 SV=3	lysU	PEGVYNDQFKKWDLGDIIGAR	115		yes	yes	no	yes		no	no	no	no
sp|Q8FAT5|SYK2_ECOL6	Lysine--tRNA ligase, heat inducible OS=Escherichia coli O6:H1 (strain CFT073 / ATCC 700928 / UPEC) GN=lysU PE=3 SV=3	lysU	LTKALRPLPDKFHGLQDQEVR	156		yes	yes	yes	yes		yes	yes	yes	yes
sp|Q8FAT5|SYK2_ECOL6	Lysine--tRNA ligase, heat inducible OS=Escherichia coli O6:H1 (strain CFT073 / ATCC 700928 / UPEC) GN=lysU PE=3 SV=3	lysU	QRYLDLIANDKSRQTFVVRSK	179		yes	yes	yes	yes		no	yes	no	yes
sp|Q8FAT5|SYK2_ECOL6	Lysine--tRNA ligase, heat inducible OS=Escherichia coli O6:H1 (strain CFT073 / ATCC 700928 / UPEC) GN=lysU PE=3 SV=3	lysU	TYGEHVFDFGKPFEKLTMREA	322		yes	yes	yes	yes		yes	yes	no	no
sp|Q8FAT5|SYK2_ECOL6	Lysine--tRNA ligase, heat inducible OS=Escherichia coli O6:H1 (strain CFT073 / ATCC 700928 / UPEC) GN=lysU PE=3 SV=3	lysU	EKLTMREAIKKYRPETDMADL	335		yes	yes	no	yes		no	no	no	no
sp|P23256|MALY_ECOLI	Protein MalY OS=Escherichia coli (strain K12) GN=malY PE=1 SV=1	malY	SSRDAYLSALKGRDGLSSPSV	261		yes	yes	yes	no		no	yes	no	yes
sp|P00946|MANA_ECOLI	Mannose-6-phosphate isomerase OS=Escherichia coli (strain K12) GN=manA PE=1 SV=1	manA	DNVLRAGLTPKYIDIPELVAN	280		yes	yes	yes	yes		yes	yes	no	yes
sp|P69799|PTNAB_ECO57	PTS system mannose-specific EIIAB component OS=Escherichia coli O157:H7 GN=manX PE=3 SV=2	manX	LIEKYNAQLAKLDTTKGVLFL	55		yes	yes	no	no		no	no	no	no
sp|P69799|PTNAB_ECO57	PTS system mannose-specific EIIAB component OS=Escherichia coli O157:H7 GN=manX PE=3 SV=2	manX	GVTAHVVDVAKMIRVYNNPKY	225		yes	yes	no	no		no	no	no	no
sp|P69798|PTNAB_ECOL6	PTS system mannose-specific EIIAB component OS=Escherichia coli O6:H1 (strain CFT073 / ATCC 700928 / UPEC) GN=manX PE=3 SV=2	manX	AKMIRVYNNPKYAGERVMLLF	234		yes	yes	yes	yes		yes	yes	no	no
sp|P0AE20|AMPM_ECO57	Methionine aminopeptidase OS=Escherichia coli O157:H7 GN=map PE=3 SV=1	map	ISIKTPEDIEKMRVAGRLAAE	13		yes	yes	no	no		no	yes	no	no
sp|P0AEY3|MAZG_ECOLI	Nucleoside triphosphate pyrophosphohydrolase OS=Escherichia coli (strain K12) GN=mazG PE=1 SV=1	mazG	TVNLARHLGTKAEIALQKANE	211		yes	yes	no	no		no	no	no	no
sp|A7ZSD0|MDH_ECO24	Malate dehydrogenase OS=Escherichia coli O139:H28 (strain E24377A / ETEC) GN=mdh PE=3 SV=1	mdh	VDLSHIPTAVKIKGFSGEDAT	54		yes	yes	yes	no		yes	yes	no	yes
sp|B7UJW8|MDH_ECO27	Malate dehydrogenase OS=Escherichia coli O127:H6 (strain E2348/69 / EPEC) GN=mdh PE=3 SV=1	mdh	DLFNVNAGIVKNLVQQVAKTC	99		yes	yes	yes	yes		yes	yes	yes	yes
sp|B7UJW8|MDH_ECO27	Malate dehydrogenase OS=Escherichia coli O127:H6 (strain E2348/69 / EPEC) GN=mdh PE=3 SV=1	mdh	IVKNLVQQVAKTCPKACIGII	107		yes	yes	yes	yes		yes	yes	no	no
sp|B7UJW8|MDH_ECO27	Malate dehydrogenase OS=Escherichia coli O127:H6 (strain E2348/69 / EPEC) GN=mdh PE=3 SV=1	mdh	TTVAIAAEVLKKAGVYDKNKL	133		yes	yes	no	no		no	yes	no	no
sp|B7UJW8|MDH_ECO27	Malate dehydrogenase OS=Escherichia coli O127:H6 (strain E2348/69 / EPEC) GN=mdh PE=3 SV=1	mdh	EVLKKAGVYDKNKLFGVTTLD	140		yes	yes	yes	yes		yes	yes	yes	yes
sp|B7UJW8|MDH_ECO27	Malate dehydrogenase OS=Escherichia coli O127:H6 (strain E2348/69 / EPEC) GN=mdh PE=3 SV=1	mdh	RFFSQPLLLGKNGVEERKSIG	272		yes	yes	yes	yes		yes	yes	no	yes
sp|B7UJW8|MDH_ECO27	Malate dehydrogenase OS=Escherichia coli O127:H6 (strain E2348/69 / EPEC) GN=mdh PE=3 SV=1	mdh	LLGKNGVEERKSIGTLSAFEQ	279		yes	yes	yes	no		no	yes	no	no
sp|B7UJW8|MDH_ECO27	Malate dehydrogenase OS=Escherichia coli O127:H6 (strain E2348/69 / EPEC) GN=mdh PE=3 SV=1	mdh	ALEGMLDTLKKDIALGEEFVN	301		yes	yes	yes	yes		yes	yes	yes	yes
sp|P06721|METC_ECOLI	Cystathionine beta-lyase metC OS=Escherichia coli (strain K12) GN=metC PE=1 SV=1	metC	SSLVFDSVEAKKHATRNRANG	42		yes	yes	yes	no		yes	yes	no	no
sp|A7ZNT3|SYM_ECO24	Methionine--tRNA ligase OS=Escherichia coli O139:H28 (strain E24377A / ETEC) GN=metG PE=3 SV=1	metG	KMSKSRGTFIKASTWLNHFDA	343		yes	yes	no	no		no	no	no	no
sp|A7ZNT3|SYM_ECO24	Methionine--tRNA ligase OS=Escherichia coli O139:H28 (strain E24377A / ETEC) GN=metG PE=3 SV=1	metG	LASRNAGFINKRFDGVLASEL	403		yes	yes	yes	yes		yes	yes	no	no
sp|A7ZNT3|SYM_ECO24	Methionine--tRNA ligase OS=Escherichia coli O139:H28 (strain E24377A / ETEC) GN=metG PE=3 SV=1	metG	PLLGHKVNPFKALYNRIDMKQ	529		yes	yes	yes	yes		no	yes	no	no
sp|A7ZNT3|SYM_ECO24	Methionine--tRNA ligase OS=Escherichia coli O139:H28 (strain E24377A / ETEC) GN=metG PE=3 SV=1	metG	ENAEFVEGSDKLLRLTLDLGG	597		yes	yes	yes	no		no	no	no	no
sp|P0ABB8|ATMA_ECOLI	Magnesium-transporting ATPase, P-type 1 OS=Escherichia coli (strain K12) GN=mgtA PE=1 SV=1	mgtA	PPKETTAPALKALKASGITVK	556		yes	yes	no	no		no	no	no	no
sp|P0ABB8|ATMA_ECOLI	Magnesium-transporting ATPase, P-type 1 OS=Escherichia coli (strain K12) GN=mgtA PE=1 SV=1	mgtA	ETTAPALKALKASGITVKILT	559		yes	yes	yes	yes		yes	no	no	no
sp|B7MFS7|MIAB_ECO45	(Dimethylallyl)adenosine tRNA methylthiotransferase MiaB OS=Escherichia coli O45:K1 (strain S88 / ExPEC) GN=miaB PE=3 SV=1	miaB	TCSIREKAQEKVFHQLGRWKL	58		yes	yes	yes	no		no	no	no	yes
sp|P0AEZ4|MIND_ECOL6	Septum site-determining protein MinD OS=Escherichia coli O6:H1 (strain CFT073 / ATCC 700928 / UPEC) GN=minD PE=3 SV=2	minD	KDALTREGVAKVLDDLKAMDF	104		yes	yes	yes	no		yes	no	no	no
sp|B7UQ59|MINE_ECO27	Cell division topological specificity factor OS=Escherichia coli O127:H6 (strain E2348/69 / EPEC) GN=minE PE=3 SV=1	minE	AEPHYLPQLRKDILEVICKYV	44		yes	yes	yes	no		yes	yes	no	yes
sp|A7ZKS3|MNMA_ECO24	tRNA-specific 2-thiouridylase MnmA OS=Escherichia coli O139:H28 (strain E24377A / ETEC) GN=mnmA PE=3 SV=1	mnmA	SRLLRGLDSNKDQSYFLYTLS	149		yes	yes	yes	yes		no	yes	no	no
sp|A7ZKS3|MNMA_ECO24	tRNA-specific 2-thiouridylase MnmA OS=Escherichia coli O139:H28 (strain E24377A / ETEC) GN=mnmA PE=3 SV=1	mnmA	QSLFPVGELEKPQVRKIAEDL	175		yes	yes	yes	yes		no	yes	no	no
sp|B7ULY0|MOAC_ECO27	Molybdenum cofactor biosynthesis protein C OS=Escherichia coli O127:H6 (strain E2348/69 / EPEC) GN=moaC PE=3 SV=1	moaC	TIYDMCKAVQKDMVIGPVRLL	135		yes	yes	yes	yes		yes	yes	no	no
sp|P12281|MOEA_ECOLI	Molybdopterin molybdenumtransferase OS=Escherichia coli (strain K12) GN=moeA PE=1 SV=1	moeA	GEIAFWKLAIKPGKPFAFGKL	279		yes	yes	yes	yes		yes	yes	yes	yes
sp|P12281|MOEA_ECOLI	Molybdopterin molybdenumtransferase OS=Escherichia coli (strain K12) GN=moeA PE=1 SV=1	moeA	AFWKLAIKPGKPFAFGKLSNS	282		yes	yes	yes	yes		yes	yes	yes	yes
sp|P0ACS1|MPRA_ECO57	Transcriptional repressor mprA OS=Escherichia coli O157:H7 GN=mprA PE=3 SV=1	mprA	NATRIADELEKRGWIERRESD	97		yes	yes	yes	no		no	yes	no	no
sp|P0AF09|MRP_ECOL6	Protein mrp OS=Escherichia coli O6:H1 (strain CFT073 / ATCC 700928 / UPEC) GN=mrp PE=3 SV=1	mrp	TLANFQHPTLKHNLTTLKALH	30		yes	yes	no	yes		no	yes	no	no
sp|B7USF8|MSRB_ECO27	Peptide methionine sulfoxide reductase MsrB OS=Escherichia coli O127:H6 (strain E2348/69 / EPEC) GN=msrB PE=3 SV=1	msrB	PVSEESIRYIKDLSHGMQRIE	82		yes	yes	yes	yes		no	yes	yes	yes
sp|B7ULF5|MTLD_ECO27	Mannitol-1-phosphate 5-dehydrogenase OS=Escherichia coli O127:H6 (strain E2348/69 / EPEC) GN=mtlD PE=3 SV=1	mtlD	LIKRYGFDADKHAAYIQKILG	269		yes	yes	yes	yes		yes	yes	no	no
sp|B7UJS9|MURA_ECO27	UDP-N-acetylglucosamine 1-carboxyvinyltransferase OS=Escherichia coli O127:H6 (strain E2348/69 / EPEC) GN=murA PE=3 SV=1	murA	QPDTLDAVLAKLRDAGADIEV	265		yes	yes	no	no		no	no	no	no
sp|Q8FB88|MURB_ECOL6	UDP-N-acetylenolpyruvoylglucosamine reductase OS=Escherichia coli O6:H1 (strain CFT073 / ATCC 700928 / UPEC) GN=murB PE=3 SV=1	murB	FDAVCHMRTTKLPDPKVNGNA	217		yes	yes	yes	yes		yes	no	no	no
sp|P0AF25|NAGD_ECO57	Ribonucleotide monophosphatase NagD OS=Escherichia coli O157:H7 GN=nagD PE=3 SV=1	nagD	ACGALCAGIEKISGRKPFYVG	165		yes	yes	yes	no		no	no	no	no
sp|B7UPC3|NAGZ_ECO27	Beta-hexosaminidase OS=Escherichia coli O127:H6 (strain E2348/69 / EPEC) GN=nagZ PE=3 SV=1	nagZ	GERSYHADPQKALAIASRFID	141		yes	yes	no	no		yes	no	no	no
sp|A7ZPW1|NDK_ECO24	Nucleoside diphosphate kinase OS=Escherichia coli O139:H28 (strain E24377A / ETEC) GN=ndk PE=3 SV=1	ndk	MAIERTFSIIKPNAVAKNVIG	11		yes	yes	no	yes		yes	yes	no	no
sp|A7ZSU3|NFUA_ECO24	Fe/S biogenesis protein NfuA OS=Escherichia coli O139:H28 (strain E24377A / ETEC) GN=nfuA PE=3 SV=1	nfuA	ISDAAQAHFAKLLANQEEGTQ	14		yes	yes	yes	no		yes	no	no	no
sp|P08201|NIRB_ECOLI	Nitrite reductase [NAD(P)H] large subunit OS=Escherichia coli (strain K12) GN=nirB PE=3 SV=4	nirB	VFSTGIRPRDKLATQCGLDVA	248		yes	yes	yes	yes		no	no	no	no
sp|P00452|RIR1_ECOLI	Ribonucleoside-diphosphate reductase 1 subunit alpha OS=Escherichia coli (strain K12) GN=nrdA PE=1 SV=2	nrdA	DQEEFERLYTKYEKDDSIRKQ	381		yes	yes	no	no		no	yes	no	no
sp|P00452|RIR1_ECOLI	Ribonucleoside-diphosphate reductase 1 subunit alpha OS=Escherichia coli (strain K12) GN=nrdA PE=1 SV=2	nrdA	EFERLYTKYEKDDSIRKQRVK	384		yes	yes	no	no		yes	no	no	no
sp|P00452|RIR1_ECOLI	Ribonucleoside-diphosphate reductase 1 subunit alpha OS=Escherichia coli (strain K12) GN=nrdA PE=1 SV=2	nrdA	PRGYVSIKASKDGILRQVVPD	648		yes	yes	no	no		yes	yes	yes	yes
sp|A7ZPR0|NUDK_ECO24	GDP-mannose pyrophosphatase NudK OS=Escherichia coli O139:H28 (strain E24377A / ETEC) GN=nudK PE=3 SV=1	nudK	MTQQITLIKDKILSDNYFT	9		yes	yes	yes	yes		no	yes	no	no
sp|P31979|NUOF_ECOLI	NADH-quinone oxidoreductase subunit F OS=Escherichia coli (strain K12) GN=nuoF PE=1 SV=3	nuoF	LSPDEIVNQVKDAGLKGRGGA	55		yes	yes	no	yes		no	no	no	no
sp|Q8FFJ9|NUOG_ECOL6	NADH-quinone oxidoreductase subunit G OS=Escherichia coli O6:H1 (strain CFT073 / ATCC 700928 / UPEC) GN=nuoG PE=3 SV=3	nuoG	GRFGYGYVNLKDRPRQPVQRR	276		yes	yes	yes	yes		no	yes	no	no
sp|P0AFD8|NUOI_ECO57	NADH-quinone oxidoreductase subunit I OS=Escherichia coli O157:H7 GN=nuoI PE=3 SV=1	nuoI	KDKGEAENEAKPIDVKSLLP	171		yes	yes	yes	yes		yes	yes	no	no
sp|B7UJN9|NUSB_ECO27	N utilization substance protein B homolog OS=Escherichia coli O127:H6 (strain E2348/69 / EPEC) GN=nusB PE=3 SV=1	nusB	VLRIALYELSKRSDVPYKVAI	94		yes	yes	yes	yes		no	no	no	no
sp|B7UJN9|NUSB_ECO27	N utilization substance protein B homolog OS=Escherichia coli O127:H6 (strain E2348/69 / EPEC) GN=nusB PE=3 SV=1	nusB	AKSFGAEDSHKFVNGVLDKAA	121		yes	yes	yes	yes		yes	yes	no	no
sp|P0AA01|NUSG_ECOL6	Transcription antitermination protein NusG OS=Escherichia coli O6:H1 (strain CFT073 / ATCC 700928 / UPEC) GN=nusG PE=3 SV=2	nusG	TSDRPAPISDKEVDAIMNRLQ	106		yes	yes	yes	yes		yes	yes	no	no
sp|P0AA01|NUSG_ECOL6	Transcription antitermination protein NusG OS=Escherichia coli O6:H1 (strain CFT073 / ATCC 700928 / UPEC) GN=nusG PE=3 SV=2	nusG	IMNRLQQVGDKPRPKTLFEPG	121		yes	yes	yes	yes		yes	yes	no	yes
sp|P0A911|OMPA_ECO57	Outer membrane protein A OS=Escherichia coli O157:H7 GN=ompA PE=3 SV=1	ompA	YLISKGIPADKISARGMGESN	294		yes	no	no	no		no	no	no	no
sp|P0AA17|OMPR_ECOL6	Transcriptional regulatory protein OmpR OS=Escherichia coli O6:H1 (strain CFT073 / ATCC 700928 / UPEC) GN=ompR PE=3 SV=1	ompR	SHPREPLSRDKLMNLARGREY	184		yes	yes	yes	yes		yes	yes	yes	yes
sp|P0A919|OMPX_ECO57	Outer membrane protein X OS=Escherichia coli O157:H7 GN=ompX PE=3 SV=1	ompX	QMNKMGGFNLKYRYEEDNSPL	50		yes	no	no	no		no	no	no	no
sp|Q8XDP0|ORN_ECO57	Oligoribonuclease OS=Escherichia coli O157:H7 GN=orn PE=3 SV=2	orn	HYRYLDVSTLKELARRWKPEI	138		yes	yes	yes	yes		yes	yes	no	no
sp|P0C0L2|OSMC_ECOLI	Peroxiredoxin OsmC OS=Escherichia coli (strain K12) GN=osmC PE=1 SV=2	osmC	KGQAHWEGDIKRGKGTVSTES	16		yes	yes	yes	yes		yes	yes	yes	yes
sp|P0ACQ6|OXYR_ECO57	Hydrogen peroxide-inducible genes activator OS=Escherichia coli O157:H7 GN=oxyR PE=3 SV=1	oxyR	RDGVVYLPCIKPEPRRTIGLV	261		yes	yes	yes	no		no	yes	no	no
sp|B7UII1|PANC_ECO27	Pantothenate synthetase OS=Escherichia coli O127:H6 (strain E2348/69 / EPEC) GN=panC PE=3 SV=1	panC	YPRTLQEDCEKLNKRKVDLVF	81		yes	yes	yes	yes		yes	no	no	no
sp|B7UII1|PANC_ECO27	Pantothenate synthetase OS=Escherichia coli O127:H6 (strain E2348/69 / EPEC) GN=panC PE=3 SV=1	panC	TLQEDCEKLNKRKVDLVFAPS	84		yes	yes	yes	yes		yes	no	no	no
sp|B7UII1|PANC_ECO27	Pantothenate synthetase OS=Escherichia coli O127:H6 (strain E2348/69 / EPEC) GN=panC PE=3 SV=1	panC	EIVGVPIMRAKDGLALSSRNG	181		yes	yes	yes	yes		no	yes	no	yes
sp|B7UII1|PANC_ECO27	Pantothenate synthetase OS=Escherichia coli O127:H6 (strain E2348/69 / EPEC) GN=panC PE=3 SV=1	panC	EQRKIAPGLYKVLSSIADKLQ	206		yes	yes	no	no		no	no	no	no
sp|B7LGJ5|PANC_ECO55	Pantothenate synthetase OS=Escherichia coli (strain 55989 / EAEC) GN=panC PE=3 SV=1	panC	WLGDARLIDNKMVELA	278		yes	yes	yes	no		no	no	no	no
sp|B7UKA7|PCKA_ECO27	Phosphoenolpyruvate carboxykinase [ATP] OS=Escherichia coli O127:H6 (strain E2348/69 / EPEC) GN=pckA PE=3 SV=1	pckA	TTRDTFWWADKGKGKNDNKPL	87		yes	yes	yes	yes		yes	yes	yes	yes
sp|B7UKA7|PCKA_ECO27	Phosphoenolpyruvate carboxykinase [ATP] OS=Escherichia coli O127:H6 (strain E2348/69 / EPEC) GN=pckA PE=3 SV=1	pckA	QYHFLSGFTAKLAGTERGITE	390		yes	yes	yes	yes		yes	yes	no	yes
sp|B7UKA7|PCKA_ECO27	Phosphoenolpyruvate carboxykinase [ATP] OS=Escherichia coli O127:H6 (strain E2348/69 / EPEC) GN=pckA PE=3 SV=1	pckA	WNGTGKRISIKDTRAIIDAIL	453		yes	yes	yes	yes		no	yes	yes	yes
sp|A7ZST1|PCKA_ECO24	Phosphoenolpyruvate carboxykinase [ATP] OS=Escherichia coli O139:H28 (strain E24377A / ETEC) GN=pckA PE=3 SV=1	pckA	LAKLFIDNFDKYTDTPAGAAL	523		yes	yes	yes	no		no	yes	yes	no
sp|P0ABF2|PCNB_ECOL6	Poly(A) polymerase OS=Escherichia coli O6:H1 (strain CFT073 / ATCC 700928 / UPEC) GN=pcnB PE=3 SV=2	pcnB	RMLRAVRFAAKLGMRISPETA	218		yes	yes	no	no		no	yes	no	no
sp|A7ZPD6|PDXB_ECO24	Erythronate-4-phosphate dehydrogenase OS=Escherichia coli O139:H28 (strain E24377A / ETEC) GN=pdxB PE=3 SV=1	pdxB	ADALMVRSVTKVNESLLAGKP	48		yes	yes	yes	yes		yes	no	no	no
sp|B5YXW1|PDXB_ECO5E	Erythronate-4-phosphate dehydrogenase OS=Escherichia coli O157:H7 (strain EC4115 / EHEC) GN=pdxB PE=3 SV=1	pdxB	DILTFHTPLFKDGPYKTLHLA	179		yes	yes	yes	yes		yes	yes	no	yes
sp|A7ZMA0|PDXH_ECO24	Pyridoxine/pyridoxamine 5'-phosphate oxidase OS=Escherichia coli O139:H28 (strain E24377A / ETEC) GN=pdxH PE=3 SV=1	pdxH	AQPYQRIVLLKHYDEKGMVFY	72		yes	yes	yes	yes		no	yes	no	no
sp|B7UGW9|PEPB_ECO27	Peptidase B OS=Escherichia coli O127:H6 (strain E2348/69 / EPEC) GN=pepB PE=3 SV=1	pepB	DLGLIQRAARKIDGLGIKHVQ	50		yes	yes	no	no		no	no	no	no
sp|P15288|PEPD_ECOLI	Cytosol non-specific dipeptidase OS=Escherichia coli (strain K12) GN=pepD PE=1 SV=3	pepD	AGFETFKLTLKGLKGGHSGGE	209		yes	no	no	no		no	no	no	no
sp|P15288|PEPD_ECOLI	Cytosol non-specific dipeptidase OS=Escherichia coli (strain K12) GN=pepD PE=1 SV=3	pepD	VANDKAALIAKSRDTFIRLLN	315		yes	yes	no	no		no	no	no	no
sp|P04825|AMPN_ECOLI	Aminopeptidase N OS=Escherichia coli (strain K12) GN=pepN PE=1 SV=2	pepN	RPDVLARFTTKIIADKIKYPF	144		yes	yes	yes	yes		yes	yes	yes	yes
sp|P04825|AMPN_ECOLI	Aminopeptidase N OS=Escherichia coli (strain K12) GN=pepN PE=1 SV=2	pepN	EKMRAALEQLKGLENLSGDLY	852		yes	yes	yes	no		no	no	no	no
sp|Q8FBD0|K6PF1_ECOL6	6-phosphofructokinase OS=Escherichia coli O6:H1 (strain CFT073 / ATCC 700928 / UPEC) GN=pfkA PE=3 SV=2	pfkA	NIRAVAIENLKKRGIDALVVI	91		yes	yes	yes	yes		yes	yes	no	no
sp|P0A9N5|PFLA_ECOL6	Pyruvate formate-lyase 1-activating enzyme OS=Escherichia coli O6:H1 (strain CFT073 / ATCC 700928 / UPEC) GN=pflA PE=3 SV=2	pflA	VSNHRTLEFAKYLANKNVKVW	155		yes	yes	yes	no		no	yes	no	no
sp|P0A9N5|PFLA_ECOL6	Pyruvate formate-lyase 1-activating enzyme OS=Escherichia coli O6:H1 (strain CFT073 / ATCC 700928 / UPEC) GN=pflA PE=3 SV=2	pflA	VKGILEQYGHKVMF	243		yes	yes	yes	no		no	yes	no	no
sp|P09373|PFLB_ECOLI	Formate acetyltransferase 1 OS=Escherichia coli (strain K12) GN=pflB PE=1 SV=2	pflB	MSELNEKLATAWEGFTK	7		yes	yes	yes	yes		no	no	no	no
sp|P09373|PFLB_ECOLI	Formate acetyltransferase 1 OS=Escherichia coli (strain K12) GN=pflB PE=1 SV=2	pflB	KLATAWEGFTKGDWQNEVNVR	17		yes	yes	yes	yes		no	no	no	no
sp|P09373|PFLB_ECOLI	Formate acetyltransferase 1 OS=Escherichia coli (strain K12) GN=pflB PE=1 SV=2	pflB	TLWDKVMEGVKLENRTHAPVD	63		yes	yes	yes	yes		yes	yes	no	yes
sp|P09373|PFLB_ECOLI	Formate acetyltransferase 1 OS=Escherichia coli (strain K12) GN=pflB PE=1 SV=2	pflB	KRALIPFGGIKMIEGSCKAYN	117		yes	yes	yes	yes		yes	yes	yes	yes
sp|P09373|PFLB_ECOLI	Formate acetyltransferase 1 OS=Escherichia coli (strain K12) GN=pflB PE=1 SV=2	pflB	GGIKMIEGSCKAYNRELDPMI	124		yes	yes	yes	yes		yes	no	no	no
sp|P09373|PFLB_ECOLI	Formate acetyltransferase 1 OS=Escherichia coli (strain K12) GN=pflB PE=1 SV=2	pflB	AYNRELDPMIKKIFTEYRKTH	135		yes	yes	yes	yes		yes	yes	yes	yes
sp|P09373|PFLB_ECOLI	Formate acetyltransferase 1 OS=Escherichia coli (strain K12) GN=pflB PE=1 SV=2	pflB	VYTPDILRCRKSGVLTGLPDA	162		yes	yes	yes	yes		no	no	no	no
sp|P09373|PFLB_ECOLI	Formate acetyltransferase 1 OS=Escherichia coli (strain K12) GN=pflB PE=1 SV=2	pflB	VALYGIDYLMKDKLAQFTSLQ	195		yes	yes	yes	yes		yes	yes	yes	yes
sp|P09373|PFLB_ECOLI	Formate acetyltransferase 1 OS=Escherichia coli (strain K12) GN=pflB PE=1 SV=2	pflB	AEQHRALGQMKEMAAKYGYDI	235		yes	yes	yes	yes		no	no	no	no
sp|P09373|PFLB_ECOLI	Formate acetyltransferase 1 OS=Escherichia coli (strain K12) GN=pflB PE=1 SV=2	pflB	QFFGARANLAKTMLYAINGGV	441		yes	yes	yes	no		yes	no	yes	no
sp|P09373|PFLB_ECOLI	Formate acetyltransferase 1 OS=Escherichia coli (strain K12) GN=pflB PE=1 SV=2	pflB	LYAINGGVDEKLKMQVGPKSE	454		yes	yes	yes	yes		yes	yes	yes	yes
sp|P09373|PFLB_ECOLI	Formate acetyltransferase 1 OS=Escherichia coli (strain K12) GN=pflB PE=1 SV=2	pflB	MQVGPKSEPIKGDVLNYDEVM	467		yes	yes	yes	yes		no	no	no	no
sp|P09373|PFLB_ECOLI	Formate acetyltransferase 1 OS=Escherichia coli (strain K12) GN=pflB PE=1 SV=2	pflB	SVAADSLSAIKYAKVKPIRDE	541		yes	yes	yes	yes		no	no	no	no
sp|P09373|PFLB_ECOLI	Formate acetyltransferase 1 OS=Escherichia coli (strain K12) GN=pflB PE=1 SV=2	pflB	LVERFMKKIQKLHTYRDAIPT	591		yes	yes	yes	yes		no	no	no	no
sp|P09373|PFLB_ECOLI	Formate acetyltransferase 1 OS=Escherichia coli (strain K12) GN=pflB PE=1 SV=2	pflB	LTITSNVVYGKKTGNTPDGRR	615		yes	yes	yes	yes		no	no	no	no
sp|P09373|PFLB_ECOLI	Formate acetyltransferase 1 OS=Escherichia coli (strain K12) GN=pflB PE=1 SV=2	pflB	TFSIVPNALGKDDEVRKTNLA	677		yes	yes	yes	yes		no	no	no	no
sp|P09373|PFLB_ECOLI	Formate acetyltransferase 1 OS=Escherichia coli (strain K12) GN=pflB PE=1 SV=2	pflB	GYAVRFNSLTKEQQQDVITRT	745		yes	yes	yes	yes		no	no	no	no
sp|Q8XD03|PGK_ECO57	Phosphoglycerate kinase OS=Escherichia coli O157:H7 GN=pgk PE=3 SV=3	pgk	MSVIKMTDLDLAGKR	5		yes	yes	yes	yes		yes	yes	no	yes
sp|Q8XD03|PGK_ECO57	Phosphoglycerate kinase OS=Escherichia coli O157:H7 GN=pgk PE=3 SV=3	pgk	IKMTDLDLAGKRVFIRADLNV	14		yes	yes	yes	yes		yes	yes	no	no
sp|Q8XD03|PGK_ECO57	Phosphoglycerate kinase OS=Escherichia coli O157:H7 GN=pgk PE=3 SV=3	pgk	FIRADLNVPVKDGKVTSDARI	27		yes	yes	yes	yes		yes	yes	yes	yes
sp|Q8XD03|PGK_ECO57	Phosphoglycerate kinase OS=Escherichia coli O157:H7 GN=pgk PE=3 SV=3	pgk	ADLNVPVKDGKVTSDARIRAS	30		yes	yes	yes	no		no	yes	no	no
sp|Q8XD03|PGK_ECO57	Phosphoglycerate kinase OS=Escherichia coli O157:H7 GN=pgk PE=3 SV=3	pgk	ASLPTIELALKQGAKVMVTSH	49		yes	yes	yes	yes		no	yes	no	no
sp|Q8XD03|PGK_ECO57	Phosphoglycerate kinase OS=Escherichia coli O157:H7 GN=pgk PE=3 SV=3	pgk	FSLLPVVNYLKDKLSNPVRLV	82		yes	yes	yes	yes		no	yes	no	no
sp|Q8XD03|PGK_ECO57	Phosphoglycerate kinase OS=Escherichia coli O157:H7 GN=pgk PE=3 SV=3	pgk	LLPVVNYLKDKLSNPVRLVKD	84		yes	yes	yes	yes		yes	yes	yes	yes
sp|A7ZR34|PGK_ECO24	Phosphoglycerate kinase OS=Escherichia coli O139:H28 (strain E24377A / ETEC) GN=pgk PE=3 SV=1	pgk	DKLSNPVRLVKDYLDGVDVAE	93		yes	yes	yes	yes		no	no	no	no
sp|A8A466|PGK_ECOHS	Phosphoglycerate kinase OS=Escherichia coli O9:H4 (strain HS) GN=pgk PE=3 SV=1	pgk	LENVRFNKGEKKDDETLSKKY	119		yes	yes	yes	yes		yes	yes	yes	yes
sp|A8A466|PGK_ECOHS	Phosphoglycerate kinase OS=Escherichia coli O9:H4 (strain HS) GN=pgk PE=3 SV=1	pgk	ENVRFNKGEKKDDETLSKKYA	120		yes	yes	yes	yes		yes	yes	yes	yes
sp|Q8XD03|PGK_ECO57	Phosphoglycerate kinase OS=Escherichia coli O157:H7 GN=pgk PE=3 SV=3	pgk	RAQASTHGIGKFADVACAGPL	156		yes	yes	yes	yes		yes	yes	yes	yes
sp|Q8XD03|PGK_ECO57	Phosphoglycerate kinase OS=Escherichia coli O157:H7 GN=pgk PE=3 SV=3	pgk	RPMVAIVGGSKVSTKLTVLDS	193		yes	no	no	no		no	no	no	no
sp|Q8XD03|PGK_ECO57	Phosphoglycerate kinase OS=Escherichia coli O157:H7 GN=pgk PE=3 SV=3	pgk	AIVGGSKVSTKLTVLDSLSKI	197		yes	yes	yes	yes		yes	yes	yes	yes
sp|Q8XD03|PGK_ECO57	Phosphoglycerate kinase OS=Escherichia coli O157:H7 GN=pgk PE=3 SV=3	pgk	LYEADLVDEAKRLLTTCNIPV	243		yes	yes	yes	yes		yes	yes	no	yes
sp|Q8XD03|PGK_ECO57	Phosphoglycerate kinase OS=Escherichia coli O157:H7 GN=pgk PE=3 SV=3	pgk	PATLKSVNDVKADEQILDIGD	278		yes	yes	yes	yes		yes	yes	no	yes
sp|Q8XD03|PGK_ECO57	Phosphoglycerate kinase OS=Escherichia coli O157:H7 GN=pgk PE=3 SV=3	pgk	ASAQELAEILKNAKTILWNGP	299		yes	yes	yes	yes		no	yes	no	no
sp|B7ULP0|6PGL_ECO27	6-phosphogluconolactonase OS=Escherichia coli O127:H6 (strain E2348/69 / EPEC) GN=pgl PE=3 SV=1	pgl	DNRTLWVPALKQDRICLFTVS	147		yes	yes	no	no		no	yes	no	no
sp|P36938|PGM_ECOLI	Phosphoglucomutase OS=Escherichia coli (strain K12) GN=pgm PE=1 SV=1	pgm	NPQEHYNELAKRFGAPSYNRL	438		yes	yes	yes	yes		yes	yes	no	no
sp|P36938|PGM_ECOLI	Phosphoglucomutase OS=Escherichia coli (strain K12) GN=pgm PE=1 SV=1	pgm	ATSAQKAALSKLSPEMVSAST	462		yes	yes	yes	yes		yes	no	no	no
sp|A7ZMI2|SYFA_ECO24	Phenylalanine--tRNA ligase alpha subunit OS=Escherichia coli O139:H28 (strain E24377A / ETEC) GN=pheS PE=3 SV=1	pheS	LDNVRVEYLGKKGHLTLQMTT	34		yes	yes	yes	yes		no	yes	no	yes
sp|Q8XE32|SYFB_ECO57	Phenylalanine--tRNA ligase beta subunit OS=Escherichia coli O157:H7 GN=pheT PE=3 SV=1	pheT	TIGAVLPGDFKIKAAKLRGEP	104		yes	yes	yes	no		yes	yes	no	yes
sp|P0AFJ3|PHNA_ECO57	Protein phnA OS=Escherichia coli O157:H7 GN=phnA PE=4 SV=1	phnA	LVEGDHNIDCKIDGFGPMKLK	94		yes	yes	yes	yes		yes	no	no	yes
sp|P0AFJ5|PHOB_ECOLI	Phosphate regulon transcriptional regulatory protein phoB OS=Escherichia coli (strain K12) GN=phoB PE=1 SV=1	phoB	DDYITKPFSPKELVARIKAVM	110		yes	yes	yes	yes		yes	no	no	no
sp|P0A9K7|PHOU_ECOLI	Phosphate transport system protein PhoU OS=Escherichia coli (strain K12) GN=phoU PE=1 SV=1	phoU	ELERIGDVADKICRTALEKFS	108		yes	yes	yes	yes		yes	yes	no	no
sp|P37590|PMRD_ECOLI	Signal transduction protein pmrD OS=Escherichia coli (strain K12) GN=pmrD PE=1 SV=2	pmrD	MEWLVKKSCCNKQDNR	6		yes	yes	yes	yes		yes	no	no	no
sp|P00582|DPO1_ECOLI	DNA polymerase I OS=Escherichia coli (strain K12) GN=polA PE=1 SV=1	polA	DEETLKAWIAKLEKAPVFAFD	345		yes	yes	no	no		no	no	no	no
sp|P0A7A9|IPYR_ECOLI	Inorganic pyrophosphatase OS=Escherichia coli (strain K12) GN=ppa PE=1 SV=2	ppa	DAKLVAVPHSKLSKEYDHIKD	113		yes	yes	yes	yes		yes	yes	no	no
sp|A7ZUH4|CAPP_ECO24	Phosphoenolpyruvate carboxylase OS=Escherichia coli O139:H28 (strain E24377A / ETEC) GN=ppc PE=3 SV=1	ppc	KLRPSPVDEAKWGFAVVENSL	203		yes	yes	yes	yes		yes	yes	yes	yes
sp|A7ZUH4|CAPP_ECO24	Phosphoenolpyruvate carboxylase OS=Escherichia coli O139:H28 (strain E24377A / ETEC) GN=ppc PE=3 SV=1	ppc	GAAEPYRYLMKNLRSRLMATQ	317		yes	yes	yes	yes		yes	yes	no	no
sp|P23869|PPIB_ECOLI	Peptidyl-prolyl cis-trans isomerase B OS=Escherichia coli (strain K12) GN=ppiB PE=1 SV=2	ppiB	GDIVIKTFDDKAPETVKNFLD	19		yes	yes	yes	yes		yes	yes	yes	yes
sp|P0A9L6|PPIC_ECOL6	Peptidyl-prolyl cis-trans isomerase C OS=Escherichia coli O6:H1 (strain CFT073 / ATCC 700928 / UPEC) GN=ppiC PE=3 SV=2	ppiC	EQIKNGADFGKLAKKHSICPS	33		yes	yes	yes	yes		yes	yes	yes	yes
sp|P0A7B2|PPK_ECO57	Polyphosphate kinase OS=Escherichia coli O157:H7 GN=ppk PE=3 SV=2	ppk	MGQEKLYIEKELSWL	5		yes	yes	no	no		no	yes	no	no
sp|P27298|OPDA_ECOLI	Oligopeptidase A OS=Escherichia coli (strain K12) GN=prlC PE=3 SV=3	prlC	LAKRARPQGEKELAQLRAFAK	311		yes	yes	yes	no		no	no	no	no
sp|P39199|PRMB_ECOLI	50S ribosomal protein L3 glutamine methyltransferase OS=Escherichia coli (strain K12) GN=prmB PE=1 SV=3	prmB	LGLASGTDGLKLTRRILGNAA	239		yes	yes	no	no		no	yes	no	no
sp|B7UJ96|SYP_ECO27	Proline--tRNA ligase OS=Escherichia coli O127:H6 (strain E2348/69 / EPEC) GN=proS PE=3 SV=1	proS	QLMLRAGMIRKLASGLYTWLP	34		yes	yes	yes	yes		no	yes	no	no
sp|A7ZHT6|SYP_ECO24	Proline--tRNA ligase OS=Escherichia coli O139:H28 (strain E24377A / ETEC) GN=proS PE=3 SV=1	proS	IEYKYRRNGEKQLIKTGDIVE	554		yes	yes	yes	yes		yes	yes	no	no
sp|P0A718|KPRS_ECOL6	Ribose-phosphate pyrophosphokinase OS=Escherichia coli O6:H1 (strain CFT073 / ATCC 700928 / UPEC) GN=prs PE=3 SV=2	prs	GGVVRARAIAKLLNDTDMAII	182		yes	yes	yes	yes		yes	yes	yes	yes
sp|P0A718|KPRS_ECOL6	Ribose-phosphate pyrophosphokinase OS=Escherichia coli O6:H1 (strain CFT073 / ATCC 700928 / UPEC) GN=prs PE=3 SV=2	prs	LNDTDMAIIDKRRPRANVSQV	194		yes	yes	yes	yes		yes	yes	no	yes
sp|P0A719|KPRS_ECO57	Ribose-phosphate pyrophosphokinase OS=Escherichia coli O157:H7 GN=prs PE=3 SV=2	prs	DMIDTGGTLCKAAEALKERGA	231		yes	yes	yes	yes		no	yes	no	no
sp|P0AFM6|PSPA_ECOLI	Phage shock protein A OS=Escherichia coli (strain K12) GN=pspA PE=1 SV=2	pspA	ALLEKAEDPQKLVRLMIQEME	27		yes	yes	yes	yes		yes	yes	yes	yes
sp|P0AFM7|PSPA_ECO57	Phage shock protein A OS=Escherichia coli O157:H7 GN=pspA PE=3 SV=2	pspA	ASAREVEWQEKAELALLKERE	74		yes	yes	no	no		no	no	no	no
sp|P0AFM6|PSPA_ECOLI	Phage shock protein A OS=Escherichia coli (strain K12) GN=pspA PE=1 SV=2	pspA	WQEKAELALLKEREDLARAAL	81		yes	yes	yes	no		no	no	no	no
sp|P0A9M8|PTA_ECOLI	Phosphate acetyltransferase OS=Escherichia coli (strain K12) GN=pta PE=1 SV=2	pta	GGYEMDARISKLCERAFATGL	317		yes	yes	yes	yes		yes	no	no	no
sp|P0A9M8|PTA_ECOLI	Phosphate acetyltransferase OS=Escherichia coli (strain K12) GN=pta PE=1 SV=2	pta	PDLNTGNTTYKAVQRSADLIS	665		yes	no	yes	yes		no	no	no	no
sp|P24555|PTRB_ECOLI	Protease 2 OS=Escherichia coli (strain K12) GN=ptrB PE=1 SV=2	ptrB	PQREVSAPYIKNGYRYRHIYE	80		yes	yes	no	yes		yes	no	yes	no
sp|P0AA05|PTHP_ECOL6	Phosphocarrier protein HPr OS=Escherichia coli O6:H1 (strain CFT073 / ATCC 700928 / UPEC) GN=ptsH PE=3 SV=1	ptsH	LHTRPAAQFVKEAKGFTSEIT	24		yes	yes	yes	yes		yes	yes	yes	yes
sp|P0AA05|PTHP_ECOL6	Phosphocarrier protein HPr OS=Escherichia coli O6:H1 (strain CFT073 / ATCC 700928 / UPEC) GN=ptsH PE=3 SV=1	ptsH	RPAAQFVKEAKGFTSEITVTS	27		yes	yes	yes	yes		yes	yes	yes	yes
sp|P0AA06|PTHP_ECO57	Phosphocarrier protein HPr OS=Escherichia coli O157:H7 GN=ptsH PE=3 SV=1	ptsH	TSEITVTSNGKSASAKSLFKL	40		yes	yes	no	no		no	no	no	no
sp|P0AA05|PTHP_ECOL6	Phosphocarrier protein HPr OS=Escherichia coli O6:H1 (strain CFT073 / ATCC 700928 / UPEC) GN=ptsH PE=3 SV=1	ptsH	GKSASAKSLFKLQTLGLTQGT	49		yes	yes	yes	yes		yes	yes	yes	yes
sp|P0AA05|PTHP_ECOL6	Phosphocarrier protein HPr OS=Escherichia coli O6:H1 (strain CFT073 / ATCC 700928 / UPEC) GN=ptsH PE=3 SV=1	ptsH	TISAEGEDEQKAVEHLVKLMA	72		yes	yes	yes	yes		yes	yes	yes	yes
sp|P0AA06|PTHP_ECO57	Phosphocarrier protein HPr OS=Escherichia coli O157:H7 GN=ptsH PE=3 SV=1	ptsH	DEQKAVEHLVKLMAELE	79		yes	yes	yes	yes		no	no	no	yes
sp|P08839|PT1_ECOLI	Phosphoenolpyruvate-protein phosphotransferase OS=Escherichia coli (strain K12) GN=ptsI PE=1 SV=1	ptsI	KEDEIVIDRKKISADQVDQEV	30		yes	yes	yes	yes		no	no	no	no
sp|P08839|PT1_ECOLI	Phosphoenolpyruvate-protein phosphotransferase OS=Escherichia coli (strain K12) GN=ptsI PE=1 SV=1	ptsI	EVERFLSGRAKASAQLETIKT	49		yes	yes	yes	yes		yes	yes	no	no
sp|P08839|PT1_ECOLI	Phosphoenolpyruvate-protein phosphotransferase OS=Escherichia coli (strain K12) GN=ptsI PE=1 SV=1	ptsI	RAVQEQVASEKAELAKLKDLP	250		yes	yes	yes	yes		yes	yes	no	no
sp|P08839|PT1_ECOLI	Phosphoenolpyruvate-protein phosphotransferase OS=Escherichia coli (strain K12) GN=ptsI PE=1 SV=1	ptsI	QVASEKAELAKLKDLPAITLD	255		yes	yes	yes	yes		yes	yes	no	no
sp|P08839|PT1_ECOLI	Phosphoenolpyruvate-protein phosphotransferase OS=Escherichia coli (strain K12) GN=ptsI PE=1 SV=1	ptsI	RAILRASAFGKLRIMFPMIIS	385		yes	yes	no	no		no	yes	no	no
sp|P08839|PT1_ECOLI	Phosphoenolpyruvate-protein phosphotransferase OS=Escherichia coli (strain K12) GN=ptsI PE=1 SV=1	ptsI	ISVEEVRALRKEIEIYKQELR	404		yes	yes	no	yes		no	no	no	no
sp|P69829|PTSN_ECOLI	Nitrogen regulatory protein OS=Escherichia coli (strain K12) GN=ptsN PE=1 SV=1	ptsN	LSLVAKRLADKTICRRLRAAQ	134		yes	yes	yes	yes		yes	yes	yes	yes
sp|B7UQI6|PURA_ECO27	Adenylosuccinate synthetase OS=Escherichia coli O127:H6 (strain E2348/69 / EPEC) GN=purA PE=3 SV=1	purA	GVVLSPAALMKEMKELEDRGI	82		yes	yes	yes	yes		no	no	no	no
sp|B7UQI6|PURA_ECO27	Adenylosuccinate synthetase OS=Escherichia coli O127:H6 (strain E2348/69 / EPEC) GN=purA PE=3 SV=1	purA	LSPAALMKEMKELEDRGIPVR	85		yes	yes	yes	yes		no	yes	no	no
sp|B7UQI6|PURA_ECO27	Adenylosuccinate synthetase OS=Escherichia coli O127:H6 (strain E2348/69 / EPEC) GN=purA PE=3 SV=1	purA	RGLRVGDLFDKETFAEKLKEV	155		yes	yes	yes	yes		yes	yes	no	no
sp|B7UQI6|PURA_ECO27	Adenylosuccinate synthetase OS=Escherichia coli O127:H6 (strain E2348/69 / EPEC) GN=purA PE=3 SV=1	purA	DLFDKETFAEKLKEVMEYHNF	161		yes	no	yes	yes		yes	no	no	no
sp|A7ZV47|PURA_ECO24	Adenylosuccinate synthetase OS=Escherichia coli O139:H28 (strain E24377A / ETEC) GN=purA PE=3 SV=1	purA	LFDETGEFLCKQGNEFGATTG	293		yes	yes	no	no		no	no	no	no
sp|B7UQI6|PURA_ECO27	Adenylosuccinate synthetase OS=Escherichia coli O127:H6 (strain E2348/69 / EPEC) GN=purA PE=3 SV=1	purA	LTKLDVLDGLKEVKLCVAYRM	340		yes	yes	yes	yes		yes	yes	no	no
sp|B7UQI6|PURA_ECO27	Adenylosuccinate synthetase OS=Escherichia coli O127:H6 (strain E2348/69 / EPEC) GN=purA PE=3 SV=1	purA	GLPQAALNYIKRIEELTGVPI	401		yes	yes	no	no		yes	no	no	no
sp|P0AB89|PUR8_ECOLI	Adenylosuccinate lyase OS=Escherichia coli (strain K12) GN=purB PE=1 SV=1	purB	VSPVDGRYGDKVSALRGIFSE	19		yes	yes	yes	yes		yes	yes	yes	yes
sp|P0AB89|PUR8_ECOLI	Adenylosuccinate lyase OS=Escherichia coli (strain K12) GN=purB PE=1 SV=1	purB	TIERTTNHDVKAVEYFLKEKV	94		yes	yes	yes	yes		yes	yes	yes	yes
sp|P0AB89|PUR8_ECOLI	Adenylosuccinate lyase OS=Escherichia coli (strain K12) GN=purB PE=1 SV=1	purB	HDVKAVEYFLKEKVAEIPELH	101		yes	yes	yes	yes		no	yes	no	no
sp|P0AB89|PUR8_ECOLI	Adenylosuccinate lyase OS=Escherichia coli (strain K12) GN=purB PE=1 SV=1	purB	AYQSTLKGVSKLEVNRDHLLD	366		yes	yes	yes	yes		yes	no	no	no
sp|P0AB89|PUR8_ECOLI	Adenylosuccinate lyase OS=Escherichia coli (strain K12) GN=purB PE=1 SV=1	purB	QTVMRRYGIEKPYEKLKELTR	400		yes	yes	yes	no		no	yes	no	no
sp|P0AB89|PUR8_ECOLI	Adenylosuccinate lyase OS=Escherichia coli (strain K12) GN=purB PE=1 SV=1	purB	YGIEKPYEKLKELTRGKRVDA	406		yes	yes	yes	yes		no	no	no	yes
sp|B7UGM6|PUR7_ECO27	Phosphoribosylaminoimidazole-succinocarboxamide synthase OS=Escherichia coli O127:H6 (strain E2348/69 / EPEC) GN=purC PE=3 SV=1	purC	RLLSDTECLVKKLDMVPVECV	82		yes	yes	yes	yes		no	no	no	no
sp|B7UGM6|PUR7_ECO27	Phosphoribosylaminoimidazole-succinocarboxamide synthase OS=Escherichia coli O127:H6 (strain E2348/69 / EPEC) GN=purC PE=3 SV=1	purC	VRNRAAGSLVKRLGIEEGIEL	103		yes	yes	yes	yes		yes	yes	no	no
sp|B7UGM6|PUR7_ECO27	Phosphoribosylaminoimidazole-succinocarboxamide synthase OS=Escherichia coli O127:H6 (strain E2348/69 / EPEC) GN=purC PE=3 SV=1	purC	WVSKENLARMKELTYKANDVL	152		yes	yes	yes	yes		no	no	no	no
sp|P15640|PUR2_ECOLI	Phosphoribosylamine--glycine ligase OS=Escherichia coli (strain K12) GN=purD PE=1 SV=2	purD	AGGKVFHAGTKLADDEQVVTN	370		yes	yes	yes	yes		yes	no	no	no
sp|Q8FB69|PUR2_ECOL6	Phosphoribosylamine--glycine ligase OS=Escherichia coli O6:H1 (strain CFT073 / ATCC 700928 / UPEC) GN=purD PE=3 SV=1	purD	ALGHTVAEAQKRAYALMTDIH	399		yes	yes	yes	yes		no	no	no	no
sp|B7UPG1|PUR9_ECO27	Bifunctional purine biosynthesis protein PurH OS=Escherichia coli O127:H6 (strain E2348/69 / EPEC) GN=purH PE=3 SV=1	purH	VRRALLSVSDKAGIVEFAQAL	17		yes	yes	yes	yes		no	no	no	no
sp|B7UPG1|PUR9_ECO27	Bifunctional purine biosynthesis protein PurH OS=Escherichia coli O127:H6 (strain E2348/69 / EPEC) GN=purH PE=3 SV=1	purH	TGGTARLLAEKGLPVTEVSDY	47		yes	yes	yes	yes		no	no	no	no
sp|B7MIZ2|PUR9_ECO45	Bifunctional purine biosynthesis protein PurH OS=Escherichia coli O45:K1 (strain S88 / ExPEC) GN=purH PE=3 SV=1	purH	EFAEPACVIVKHANPCGVAIG	287		yes	yes	yes	yes		no	no	no	no
sp|B7UPG1|PUR9_ECO27	Bifunctional purine biosynthesis protein PurH OS=Escherichia coli O127:H6 (strain E2348/69 / EPEC) GN=purH PE=3 SV=1	purH	SEEALKITAAKQNVRVLICGQ	359		yes	no	yes	no		no	no	no	no
sp|B7LAV3|PUR9_ECO55	Bifunctional purine biosynthesis protein PurH OS=Escherichia coli (strain 55989 / EAEC) GN=purH PE=3 SV=1	purH	WGERVPGLDFKRVNGGLLVQD	380		yes	yes	yes	yes		no	no	no	no
sp|B7UPG1|PUR9_ECO27	Bifunctional purine biosynthesis protein PurH OS=Escherichia coli O127:H6 (strain E2348/69 / EPEC) GN=purH PE=3 SV=1	purH	AGQMSRVYSAKIAGIKAADEG	455		yes	yes	yes	yes		no	no	no	no
sp|Q0TET1|PUR4_ECOL5	Phosphoribosylformylglycinamidine synthase OS=Escherichia coli O6:K15:H31 (strain 536 / UPEC) GN=purL PE=3 SV=3	purL	DGEQQPKSLFKMIKNTFETTP	239		yes	yes	yes	yes		no	yes	no	no
sp|Q0TET1|PUR4_ECOL5	Phosphoribosylformylglycinamidine synthase OS=Escherichia coli O6:K15:H31 (strain 536 / UPEC) GN=purL PE=3 SV=3	purL	PALGLTIPVGKDSMSMKTRWQ	776		yes	yes	yes	yes		no	no	no	no
sp|Q8XCJ9|PURT_ECO57	Phosphoribosylglycinamide formyltransferase 2 OS=Escherichia coli O157:H7 GN=purT PE=3 SV=1	purT	LNVVPCARATKLTMNREGIRR	109		yes	yes	yes	yes		no	no	no	no
sp|B1XHB7|PURT_ECODH	Phosphoribosylglycinamide formyltransferase 2 OS=Escherichia coli (strain K12 / DH10B) GN=purT PE=3 SV=1	purT	RSAEQLAQAWKYAQQGGRAGA	179		yes	yes	yes	yes		yes	no	no	no
sp|P37051|PURU_ECOLI	Formyltetrahydrofolate deformylase OS=Escherichia coli (strain K12) GN=purU PE=1 SV=1	purU	DMMRAGRDVEKNVLSRALYKV	255		yes	yes	yes	yes		yes	yes	no	no
sp|P37051|PURU_ECOLI	Formyltetrahydrofolate deformylase OS=Escherichia coli (strain K12) GN=purU PE=1 SV=1	purU	EKNVLSRALYKVLAQRVFVYG	264		yes	yes	yes	yes		yes	yes	no	yes
sp|P21599|KPYK2_ECOLI	Pyruvate kinase II OS=Escherichia coli (strain K12) GN=pykA PE=1 SV=3	pykA	RADKVREIAAKLGRHVAILGD	60		yes	yes	yes	no		no	yes	no	no
sp|P21599|KPYK2_ECOLI	Pyruvate kinase II OS=Escherichia coli (strain K12) GN=pykA PE=1 SV=3	pykA	VAILGDLQGPKIRVSTFKEGK	75		yes	yes	yes	yes		no	yes	no	yes
sp|P21599|KPYK2_ECOLI	Pyruvate kinase II OS=Escherichia coli (strain K12) GN=pykA PE=1 SV=3	pykA	KIRVSTFKEGKVFLNIGDKFL	85		yes	yes	yes	yes		yes	yes	no	no
sp|P21599|KPYK2_ECOLI	Pyruvate kinase II OS=Escherichia coli (strain K12) GN=pykA PE=1 SV=3	pykA	DKFLLDANLGKGEGDKEKVGI	102		yes	yes	yes	yes		no	yes	no	no
sp|P21599|KPYK2_ECOLI	Pyruvate kinase II OS=Escherichia coli (strain K12) GN=pykA PE=1 SV=3	pykA	GDKEKVGIDYKGLPADVVPGD	115		yes	yes	no	no		no	no	no	no
sp|P21599|KPYK2_ECOLI	Pyruvate kinase II OS=Escherichia coli (strain K12) GN=pykA PE=1 SV=3	pykA	GGLSAEALTEKDKADIKTAAL	177		yes	yes	no	yes		no	no	no	no
sp|P21599|KPYK2_ECOLI	Pyruvate kinase II OS=Escherichia coli (strain K12) GN=pykA PE=1 SV=3	pykA	LSAEALTEKDKADIKTAALIG	179		yes	yes	yes	yes		no	no	no	no
sp|P21599|KPYK2_ECOLI	Pyruvate kinase II OS=Escherichia coli (strain K12) GN=pykA PE=1 SV=3	pykA	RLARDAGCDAKIVAKVERAEA	219		yes	yes	yes	yes		yes	yes	no	no
sp|P21599|KPYK2_ECOLI	Pyruvate kinase II OS=Escherichia coli (strain K12) GN=pykA PE=1 SV=3	pykA	AMARVCLGAEKIPSINVSKHR	343		yes	yes	no	no		no	no	no	no
sp|P0AD61|KPYK1_ECOLI	Pyruvate kinase I OS=Escherichia coli (strain K12) GN=pykF PE=1 SV=1	pykF	KTKIVCTIGPKTESEEMLAKM	13		yes	yes	yes	yes		yes	yes	yes	yes
sp|P0AD61|KPYK1_ECOLI	Pyruvate kinase I OS=Escherichia coli (strain K12) GN=pykF PE=1 SV=1	pykF	GKTAAILLDTKGPEIRTMKLE	68		yes	yes	yes	no		yes	no	no	no
sp|P0AD61|KPYK1_ECOLI	Pyruvate kinase I OS=Escherichia coli (strain K12) GN=pykF PE=1 SV=1	pykF	DTKGPEIRTMKLEGGNDVSLK	76		yes	yes	yes	yes		yes	yes	no	no
sp|P0AD61|KPYK1_ECOLI	Pyruvate kinase I OS=Escherichia coli (strain K12) GN=pykF PE=1 SV=1	pykF	TAIEGNKVICKVLNNGDLGEN	145		yes	yes	yes	yes		yes	no	no	no
sp|P0AD61|KPYK1_ECOLI	Pyruvate kinase I OS=Escherichia coli (strain K12) GN=pykF PE=1 SV=1	pykF	VIFAQKMMIEKCIRARKVVIT	266		yes	yes	yes	yes		no	no	no	no
sp|P0AD61|KPYK1_ECOLI	Pyruvate kinase I OS=Escherichia coli (strain K12) GN=pykF PE=1 SV=1	pykF	TATQMLDSMIKNPRPTRAEAG	286		yes	yes	yes	yes		yes	no	no	no
sp|P0AD61|KPYK1_ECOLI	Pyruvate kinase I OS=Escherichia coli (strain K12) GN=pykF PE=1 SV=1	pykF	VMLSGESAKGKYPLEAVSIMA	319		yes	yes	yes	yes		no	no	no	no
sp|P0AD61|KPYK1_ECOLI	Pyruvate kinase I OS=Escherichia coli (strain K12) GN=pykF PE=1 SV=1	pykF	VCRGAVETAEKLDAPLIVVAT	368		yes	yes	no	no		no	yes	no	no
sp|P0AD61|KPYK1_ECOLI	Pyruvate kinase I OS=Escherichia coli (strain K12) GN=pykF PE=1 SV=1	pykF	QGGKSARAVRKYFPDATILAL	389		yes	yes	yes	yes		yes	yes	no	no
sp|P0AD61|KPYK1_ECOLI	Pyruvate kinase I OS=Escherichia coli (strain K12) GN=pykF PE=1 SV=1	pykF	LSKGVVPQLVKEITSTDDFYR	421		yes	yes	yes	yes		no	yes	no	no
sp|P0AD61|KPYK1_ECOLI	Pyruvate kinase I OS=Escherichia coli (strain K12) GN=pykF PE=1 SV=1	pykF	TSTDDFYRLGKELALQSGLAH	434		yes	yes	yes	no		no	no	no	no
sp|B7UQQ5|PYRB_ECO27	Aspartate carbamoyltransferase OS=Escherichia coli O127:H6 (strain E2348/69 / EPEC) GN=pyrB PE=3 SV=1	pyrB	LKANPQPELLKHKVIASCFFE	41		yes	yes	yes	yes		no	no	no	no
sp|B7UQQ5|PYRB_ECO27	Aspartate carbamoyltransferase OS=Escherichia coli O127:H6 (strain E2348/69 / EPEC) GN=pyrB PE=3 SV=1	pyrB	FSDSANTSLGKKGETLADTIS	84		yes	yes	yes	yes		no	yes	no	no
sp|B7UHJ6|PYRG_ECO27	CTP synthase OS=Escherichia coli O127:H6 (strain E2348/69 / EPEC) GN=pyrG PE=3 SV=1	pyrG	KIALFCNVPEKAVISLKDVDS	233		yes	yes	no	yes		no	yes	no	no
sp|B7UHJ6|PYRG_ECO27	CTP synthase OS=Escherichia coli O127:H6 (strain E2348/69 / EPEC) GN=pyrG PE=3 SV=1	pyrG	NVPEKAVISLKDVDSIYKIPG	239		yes	yes	yes	yes		yes	yes	no	yes
sp|B7UHJ6|PYRG_ECO27	CTP synthase OS=Escherichia coli O127:H6 (strain E2348/69 / EPEC) GN=pyrG PE=3 SV=1	pyrG	ISLKDVDSIYKIPGLLKSQGL	246		yes	yes	yes	yes		yes	yes	no	no
sp|B7UHJ6|PYRG_ECO27	CTP synthase OS=Escherichia coli O127:H6 (strain E2348/69 / EPEC) GN=pyrG PE=3 SV=1	pyrG	KSQGLDDYICKRFSLDCPEAN	262		yes	yes	yes	yes		yes	yes	no	yes
sp|B7UHJ6|PYRG_ECO27	CTP synthase OS=Escherichia coli O127:H6 (strain E2348/69 / EPEC) GN=pyrG PE=3 SV=1	pyrG	DAYKSVIEALKHGGLKNRVSV	313		yes	yes	no	no		no	no	no	no
sp|A7ZVC6|PYRI_ECO24	Aspartate carbamoyltransferase regulatory chain OS=Escherichia coli O139:H28 (strain E24377A / ETEC) GN=pyrI PE=3 SV=1	pyrI	HDNKLQVEAIKRGTVIDHIPA	13		yes	yes	yes	yes		yes	yes	no	no
sp|P64554|QUEE_ECOLI	7-carboxy-7-deazaguanine synthase OS=Escherichia coli (strain K12) GN=queE PE=1 SV=1	queE	RVIALQPISQKDDATRLCIET	194		yes	yes	yes	no		no	no	no	no
sp|P0AD51|RAIA_ECO57	Ribosome-associated inhibitor A OS=Escherichia coli O157:H7 GN=raiA PE=3 SV=2	raiA	HVADRLAKLEKWQTHLINPHI	29		yes	yes	yes	yes		no	no	no	no
sp|B7UJ62|RBFA_ECO27	Ribosome-binding factor A OS=Escherichia coli O127:H6 (strain E2348/69 / EPEC) GN=rbfA PE=3 SV=1	rbfA	AKVYVTFLNDKDEDAVKAGIK	60		yes	yes	yes	yes		yes	yes	yes	yes
sp|B7UJ62|RBFA_ECO27	Ribosome-binding factor A OS=Escherichia coli O127:H6 (strain E2348/69 / EPEC) GN=rbfA PE=3 SV=1	rbfA	FLNDKDEDAVKAGIKALQEAS	66		yes	yes	no	no		no	yes	no	no
sp|B7UJ62|RBFA_ECO27	Ribosome-binding factor A OS=Escherichia coli O127:H6 (strain E2348/69 / EPEC) GN=rbfA PE=3 SV=1	rbfA	KDEDAVKAGIKALQEASGFIR	70		yes	yes	no	yes		yes	yes	no	no
sp|P69409|RCSB_ECO57	Capsular synthesis regulator component B OS=Escherichia coli O157:H7 GN=rcsB PE=3 SV=1	rcsB	LITDLSMPGDKYGDGITLIKY	63		yes	yes	no	no		no	no	no	no
sp|P69409|RCSB_ECO57	Capsular synthesis regulator component B OS=Escherichia coli O157:H7 GN=rcsB PE=3 SV=1	rcsB	GGYGDKRLSPKESEVLRLFAE	154		yes	yes	yes	no		yes	no	no	no
sp|B7UJL7|RDGC_ECO27	Recombination-associated protein RdgC OS=Escherichia coli O127:H6 (strain E2348/69 / EPEC) GN=rdgC PE=3 SV=1	rdgC	IKQALEAKIAKLEAEQARKLK	90		yes	yes	yes	yes		no	yes	no	no
sp|A7ZQC8|RECA_ECO24	Protein RecA OS=Escherichia coli O139:H28 (strain E24377A / ETEC) GN=recA PE=3 SV=1	recA	DLGVKEKLIEKAGAWYSYKGE	287		yes	yes	yes	yes		no	yes	no	no
sp|A7ZQC8|RECA_ECO24	Protein RecA OS=Escherichia coli O139:H28 (strain E24377A / ETEC) GN=recA PE=3 SV=1	recA	IEKAGAWYSYKGEKIGQGKAN	295		yes	yes	yes	yes		no	yes	no	no
sp|P37745|RMLC_ECOLI	dTDP-4-dehydrorhamnose 3,5-epimerase OS=Escherichia coli (strain K12) GN=rfbC PE=1 SV=1	rfbC	HFQRGEYAQDKLVRCTHGAVF	72		yes	yes	yes	yes		yes	yes	yes	yes
sp|P27833|RFFA_ECOLI	Lipopolysaccharide biosynthesis protein RffA OS=Escherichia coli (strain K12) GN=rffA PE=3 SV=2	rffA	RSQFFRGQVDKYTWRDIGSSY	223		yes	yes	yes	no		no	yes	no	no
sp|B7UMN5|RHLB_ECO27	ATP-dependent RNA helicase RhlB OS=Escherichia coli O127:H6 (strain E2348/69 / EPEC) GN=rhlB PE=3 SV=1	rhlB	NPDALMTDLPKPLRLTRPRTG	395		yes	yes	no	no		no	no	no	no
sp|P0AG31|RHO_ECOL6	Transcription termination factor Rho OS=Escherichia coli O6:H1 (strain CFT073 / ATCC 700928 / UPEC) GN=rho PE=3 SV=1	rho	NLRTGDTISGKIRPPKEGERY	100		yes	yes	yes	yes		no	yes	no	no
sp|P0AG31|RHO_ECOL6	Transcription termination factor Rho OS=Escherichia coli O6:H1 (strain CFT073 / ATCC 700928 / UPEC) GN=rho PE=3 SV=1	rho	LLKVNEVNFDKPENARNKILF	123		yes	yes	yes	yes		yes	yes	no	no
sp|P0A948|RIMJ_ECOLI	Ribosomal-protein-alanine acetyltransferase OS=Escherichia coli (strain K12) GN=rimJ PE=3 SV=1	rimJ	DYYAENRHFLKPWEPVRDESH	43		yes	yes	yes	yes		yes	yes	yes	yes
sp|B7UH57|RIMM_ECO27	Ribosome maturation factor RimM OS=Escherichia coli O127:H6 (strain E2348/69 / EPEC) GN=rimM PE=3 SV=1	rimM	QWQQVQLESWKHHNQDMIIKL	64		yes	yes	yes	no		no	no	no	no
sp|B7UH57|RIMM_ECO27	Ribosome maturation factor RimM OS=Escherichia coli O127:H6 (strain E2348/69 / EPEC) GN=rimM PE=3 SV=1	rimM	NDVLVIKANLKDAFGIKERLV	146		yes	no	yes	no		no	no	no	yes
sp|B7UJ65|RIMP_ECO27	Ribosome maturation factor RimP OS=Escherichia coli O127:H6 (strain E2348/69 / EPEC) GN=rimP PE=3 SV=2	rimP	VLRMAVQNRRKWQGVIKAVDG	114		yes	yes	no	no		no	no	no	no
sp|P63178|RLMB_ECOL6	23S rRNA (guanosine-2'-O-)-methyltransferase RlmB OS=Escherichia coli O6:H1 (strain CFT073 / ATCC 700928 / UPEC) GN=rlmB PE=3 SV=1	rlmB	AAGVHAVIVPKDRSAQLNATA	128		yes	yes	yes	yes		no	yes	no	no
sp|A7ZJ25|RLMH_ECO24	Ribosomal RNA large subunit methyltransferase H OS=Escherichia coli O139:H28 (strain E24377A / ETEC) GN=rlmH PE=3 SV=1	rlmH	KNADIKRILDKEGEQMLAAAG	55		yes	yes	yes	no		no	yes	no	no
sp|Q8X8J3|RLUC_ECO57	Ribosomal large subunit pseudouridine synthase C OS=Escherichia coli O157:H7 GN=rluC PE=3 SV=1	rluC	HEQLREKGMQKDYLALVRGQW	174		yes	yes	yes	yes		yes	yes	yes	yes
sp|Q8X8J3|RLUC_ECO57	Ribosomal large subunit pseudouridine synthase C OS=Escherichia coli O157:H7 GN=rluC PE=3 SV=1	rluC	QEGKPSETRFKVEERYAFATL	221		yes	yes	no	no		no	no	no	no
sp|P55253|RMLA3_ECOLX	Glucose-1-phosphate thymidylyltransferase OS=Escherichia coli GN=rmlA PE=3 SV=1	rmlA	VSKQLLPIYDKPMIYYPLSTL	34		yes	no	no	no		no	no	no	no
sp|P21513|RNE_ECOLI	Ribonuclease E OS=Escherichia coli (strain K12) GN=rne PE=1 SV=6	rne	LDIESPGHEQKKANIYKGKIT	37		yes	yes	no	no		no	yes	no	no
sp|P21513|RNE_ECOLI	Ribonuclease E OS=Escherichia coli (strain K12) GN=rne PE=1 SV=6	rne	GAERHGFLPLKEIAREYFPAN	71		yes	yes	yes	yes		no	yes	no	no
sp|A7ZHV1|RNH_ECO24	Ribonuclease H OS=Escherichia coli O139:H28 (strain E24377A / ETEC) GN=rnhA PE=3 SV=1	rnhA	GAILRYRGREKTFSAGYTRTT	33		yes	yes	yes	yes		no	yes	yes	no
sp|A7ZR23|RPIA_ECO24	Ribose-5-phosphate isomerase A OS=Escherichia coli O139:H28 (strain E24377A / ETEC) GN=rpiA PE=3 SV=1	rpiA	MTQDELKKAVGWAALQY	7		yes	yes	yes	yes		yes	yes	yes	yes
sp|A7ZR23|RPIA_ECO24	Ribose-5-phosphate isomerase A OS=Escherichia coli O139:H28 (strain E24377A / ETEC) GN=rpiA PE=3 SV=1	rpiA	AVSSSDASTEKLKSLGIHVFD	59		yes	yes	yes	yes		no	no	no	no
sp|A7ZR23|RPIA_ECO24	Ribose-5-phosphate isomerase A OS=Escherichia coli O139:H28 (strain E24377A / ETEC) GN=rpiA PE=3 SV=1	rpiA	REKIIASVAEKFICIADASKQ	112		yes	yes	no	no		no	no	no	no
sp|A7ZR23|RPIA_ECO24	Ribose-5-phosphate isomerase A OS=Escherichia coli O139:H28 (strain E24377A / ETEC) GN=rpiA PE=3 SV=1	rpiA	EKFICIADASKQVDILGKFPL	121		yes	yes	no	no		no	no	no	no
sp|B7UPD9|RL1_ECO27	50S ribosomal protein L1 OS=Escherichia coli O127:H6 (strain E2348/69 / EPEC) GN=rplA PE=3 SV=1	rplA	LTKRMRVIREKVDATKQYDIN	14		yes	yes	no	no		no	no	no	no
sp|B7UPD9|RL1_ECO27	50S ribosomal protein L1 OS=Escherichia coli O127:H6 (strain E2348/69 / EPEC) GN=rplA PE=3 SV=1	rplA	RVIREKVDATKQYDINEAIAL	19		yes	yes	no	no		no	no	no	no
sp|B7UPD9|RL1_ECO27	50S ribosomal protein L1 OS=Escherichia coli O127:H6 (strain E2348/69 / EPEC) GN=rplA PE=3 SV=1	rplA	VGMEDLADQIKKGEMNFDVVI	105		yes	yes	yes	yes		no	yes	no	no
sp|B7UPD9|RL1_ECO27	50S ribosomal protein L1 OS=Escherichia coli O127:H6 (strain E2348/69 / EPEC) GN=rplA PE=3 SV=1	rplA	LGPRGLMPNPKVGTVTPNVAE	141		yes	yes	yes	yes		no	no	no	no
sp|B7UPD9|RL1_ECO27	50S ribosomal protein L1 OS=Escherichia coli O127:H6 (strain E2348/69 / EPEC) GN=rplA PE=3 SV=1	rplA	TVTPNVAEAVKNAKAGQIRYR	154		yes	yes	yes	yes		yes	yes	yes	yes
sp|B7UPD9|RL1_ECO27	50S ribosomal protein L1 OS=Escherichia coli O127:H6 (strain E2348/69 / EPEC) GN=rplA PE=3 SV=1	rplA	KAGQIRYRNDKNGIIHTTIGK	167		yes	yes	yes	yes		no	yes	no	yes
sp|B7UPD9|RL1_ECO27	50S ribosomal protein L1 OS=Escherichia coli O127:H6 (strain E2348/69 / EPEC) GN=rplA PE=3 SV=1	rplA	TIGKVDFDADKLKENLEALLV	184		yes	yes	yes	yes		yes	yes	no	yes
sp|A7ZUJ7|RL1_ECO24	50S ribosomal protein L1 OS=Escherichia coli O139:H28 (strain E24377A / ETEC) GN=rplA PE=3 SV=1	rplA	GKVDFDADKLKENLEALLVAL	186		yes	yes	yes	no		no	yes	no	yes
sp|B7UPD9|RL1_ECO27	50S ribosomal protein L1 OS=Escherichia coli O127:H6 (strain E2348/69 / EPEC) GN=rplA PE=3 SV=1	rplA	ENLEALLVALKKAKPTQAKGV	197		yes	yes	yes	yes		yes	yes	no	no
sp|B7UPD9|RL1_ECO27	50S ribosomal protein L1 OS=Escherichia coli O127:H6 (strain E2348/69 / EPEC) GN=rplA PE=3 SV=1	rplA	ALKKAKPTQAKGVYIKKVSIS	205		yes	yes	no	no		no	yes	no	no
sp|A7ZSK6|RL2_ECO24	50S ribosomal protein L2 OS=Escherichia coli O139:H28 (strain E24377A / ETEC) GN=rplB PE=3 SV=1	rplB	RSANIALVLYKDGERRYILAP	97		yes	yes	no	no		no	yes	no	no
sp|B7UK41|RL2_ECO27	50S ribosomal protein L2 OS=Escherichia coli O127:H6 (strain E2348/69 / EPEC) GN=rplB PE=3 SV=1	rplB	KKTRSNKRTDKFIVRRRSK	265		yes	yes	yes	yes		no	yes	no	no
sp|B7UK43|RL4_ECO27	50S ribosomal protein L4 OS=Escherichia coli O127:H6 (strain E2348/69 / EPEC) GN=rplD PE=3 SV=1	rplD	VNKKMYRGALKSILSELVRQD	106		yes	yes	yes	no		yes	yes	no	no
sp|B7UK43|RL4_ECO27	50S ribosomal protein L4 OS=Escherichia coli O127:H6 (strain E2348/69 / EPEC) GN=rplD PE=3 SV=1	rplD	VRQDRLIVVEKFSVEAPKTKL	123		yes	yes	yes	yes		no	yes	no	no
sp|A7ZSK8|RL4_ECO24	50S ribosomal protein L4 OS=Escherichia coli O139:H28 (strain E24377A / ETEC) GN=rplD PE=3 SV=1	rplD	EKFSVEAPKTKLLAQKLKDMA	132		yes	yes	yes	no		no	yes	no	no
sp|B7UK43|RL4_ECO27	50S ribosomal protein L4 OS=Escherichia coli O127:H6 (strain E2348/69 / EPEC) GN=rplD PE=3 SV=1	rplD	EAPKTKLLAQKLKDMALEDVL	137		yes	yes	no	yes		no	yes	no	no
sp|A7ZSJ7|RL5_ECO24	50S ribosomal protein L5 OS=Escherichia coli O139:H28 (strain E24377A / ETEC) GN=rplE PE=3 SV=1	rplE	MAKLHDYYKDEVV	3		yes	yes	yes	yes		yes	yes	yes	yes
sp|A7ZSJ7|RL5_ECO24	50S ribosomal protein L5 OS=Escherichia coli O139:H28 (strain E24377A / ETEC) GN=rplE PE=3 SV=1	rplE	NMGVGEAIADKKLLDNAAADL	47		yes	yes	yes	yes		yes	yes	yes	yes
sp|A7ZSJ7|RL5_ECO24	50S ribosomal protein L5 OS=Escherichia coli O139:H28 (strain E24377A / ETEC) GN=rplE PE=3 SV=1	rplE	MGVGEAIADKKLLDNAAADLA	48		yes	yes	yes	yes		yes	yes	yes	yes
sp|A7ZSJ7|RL5_ECO24	50S ribosomal protein L5 OS=Escherichia coli O139:H28 (strain E24377A / ETEC) GN=rplE PE=3 SV=1	rplE	AADLAAISGQKPLITKARKSV	64		yes	yes	no	yes		no	yes	no	yes
sp|A7ZSJ7|RL5_ECO24	50S ribosomal protein L5 OS=Escherichia coli O139:H28 (strain E24377A / ETEC) GN=rplE PE=3 SV=1	rplE	AISGQKPLITKARKSVAGFKI	69		yes	yes	yes	yes		yes	yes	yes	yes
sp|A7ZSJ7|RL5_ECO24	50S ribosomal protein L5 OS=Escherichia coli O139:H28 (strain E24377A / ETEC) GN=rplE PE=3 SV=1	rplE	TKARKSVAGFKIRQGYPIGCK	78		yes	yes	yes	yes		yes	yes	yes	yes
sp|A7ZSJ7|RL5_ECO24	50S ribosomal protein L5 OS=Escherichia coli O139:H28 (strain E24377A / ETEC) GN=rplE PE=3 SV=1	rplE	RIRDFRGLSAKSFDGRGNYSM	120		yes	yes	yes	yes		yes	yes	yes	yes
sp|A7ZSJ7|RL5_ECO24	50S ribosomal protein L5 OS=Escherichia coli O139:H28 (strain E24377A / ETEC) GN=rplE PE=3 SV=1	rplE	QIIFPEIDYDKVDRVRGLDIT	145		yes	yes	yes	yes		yes	yes	yes	yes
sp|A7ZSJ4|RL6_ECO24	50S ribosomal protein L6 OS=Escherichia coli O139:H28 (strain E24377A / ETEC) GN=rplF PE=3 SV=1	rplF	PVVVPAGVDVKINGQVITIKG	18		yes	yes	yes	yes		yes	yes	no	yes
sp|A7ZSJ4|RL6_ECO24	50S ribosomal protein L6 OS=Escherichia coli O139:H28 (strain E24377A / ETEC) GN=rplF PE=3 SV=1	rplF	TRTLNDAVEVKHADNTLTFGP	44		yes	yes	yes	yes		yes	yes	yes	yes
sp|A7ZSJ4|RL6_ECO24	50S ribosomal protein L6 OS=Escherichia coli O139:H28 (strain E24377A / ETEC) GN=rplF PE=3 SV=1	rplF	VIGVTEGFTKKLQLVGVGYRA	86		yes	yes	yes	yes		yes	yes	yes	yes
sp|A7ZV74|RL9_ECO24	50S ribosomal protein L9 OS=Escherichia coli O139:H28 (strain E24377A / ETEC) GN=rplI PE=3 SV=1	rplI	MQVILLDKVANLGSLGDQ	8		yes	yes	yes	no		yes	yes	yes	yes
sp|A7ZV74|RL9_ECO24	50S ribosomal protein L9 OS=Escherichia coli O139:H28 (strain E24377A / ETEC) GN=rplI PE=3 SV=1	rplI	PQGKAVPATKKNIEFFEARRA	42		yes	yes	yes	yes		yes	yes	yes	yes
sp|A7ZV74|RL9_ECO24	50S ribosomal protein L9 OS=Escherichia coli O139:H28 (strain E24377A / ETEC) GN=rplI PE=3 SV=1	rplI	FEARRAELEAKLAEVLAAANA	57		yes	yes	yes	yes		yes	yes	yes	yes
sp|A7ZV74|RL9_ECO24	50S ribosomal protein L9 OS=Escherichia coli O139:H28 (strain E24377A / ETEC) GN=rplI PE=3 SV=1	rplI	VLAAANARAEKINALETVTIA	71		yes	yes	yes	yes		yes	yes	yes	yes
sp|A7ZV74|RL9_ECO24	50S ribosomal protein L9 OS=Escherichia coli O139:H28 (strain E24377A / ETEC) GN=rplI PE=3 SV=1	rplI	NALETVTIASKAGDEGKLFGS	83		yes	no	no	no		no	yes	no	no
sp|A7ZV74|RL9_ECO24	50S ribosomal protein L9 OS=Escherichia coli O139:H28 (strain E24377A / ETEC) GN=rplI PE=3 SV=1	rplI	TIASKAGDEGKLFGSIGTRDI	89		yes	yes	yes	yes		yes	yes	yes	yes
sp|A7ZV74|RL9_ECO24	50S ribosomal protein L9 OS=Escherichia coli O139:H28 (strain E24377A / ETEC) GN=rplI PE=3 SV=1	rplI	AVTAAGVEVAKSEVRLPNGVL	112		yes	yes	yes	yes		yes	yes	yes	yes
sp|B7UPE0|RL10_ECO27	50S ribosomal protein L10 OS=Escherichia coli O127:H6 (strain E2348/69 / EPEC) GN=rplJ PE=3 SV=1	rplJ	VADSRGVTVDKMTELRKAGRE	37		yes	yes	yes	yes		yes	yes	yes	yes
sp|B7UPE0|RL10_ECO27	50S ribosomal protein L10 OS=Escherichia coli O127:H6 (strain E2348/69 / EPEC) GN=rplJ PE=3 SV=1	rplJ	EHPGAAARLFKEFAKANAKFE	97		yes	yes	yes	yes		no	yes	no	yes
sp|B7UPE0|RL10_ECO27	50S ribosomal protein L10 OS=Escherichia coli O127:H6 (strain E2348/69 / EPEC) GN=rplJ PE=3 SV=1	rplJ	AAARLFKEFAKANAKFEVKAA	101		yes	yes	yes	yes		yes	yes	no	yes
sp|B7UPE0|RL10_ECO27	50S ribosomal protein L10 OS=Escherichia coli O127:H6 (strain E2348/69 / EPEC) GN=rplJ PE=3 SV=1	rplJ	LFKEFAKANAKFEVKAAAFEG	105		yes	yes	yes	yes		yes	yes	yes	yes
sp|A7ZUJ6|RL11_ECO24	50S ribosomal protein L11 OS=Escherichia coli O139:H28 (strain E24377A / ETEC) GN=rplK PE=3 SV=1	rplK	AFNAKTDSIEKGLPIPVVITV	51		yes	yes	yes	yes		yes	yes	yes	yes
sp|A7ZUJ6|RL11_ECO24	50S ribosomal protein L11 OS=Escherichia coli O139:H28 (strain E24377A / ETEC) GN=rplK PE=3 SV=1	rplK	YADRSFTFVTKTPPAAVLLKK	72		yes	yes	yes	no		no	yes	no	no
sp|A7ZUJ6|RL11_ECO24	50S ribosomal protein L11 OS=Escherichia coli O139:H28 (strain E24377A / ETEC) GN=rplK PE=3 SV=1	rplK	TKTPPAAVLLKKAAGIKSGSG	81		yes	yes	yes	yes		yes	no	yes	yes
sp|A7ZUK0|RL7_ECO24	50S ribosomal protein L7/L12 OS=Escherichia coli O139:H28 (strain E24377A / ETEC) GN=rplL PE=3 SV=1	rplL	DVILKAAGANKVAVIKAVRGA	66		yes	yes	yes	yes		no	no	no	yes
sp|A7ZUK0|RL7_ECO24	50S ribosomal protein L7/L12 OS=Escherichia coli O139:H28 (strain E24377A / ETEC) GN=rplL PE=3 SV=1	rplL	AAGANKVAVIKAVRGATGLGL	71		yes	yes	yes	yes		yes	yes	yes	yes
sp|A7ZUK0|RL7_ECO24	50S ribosomal protein L7/L12 OS=Escherichia coli O139:H28 (strain E24377A / ETEC) GN=rplL PE=3 SV=1	rplL	GATGLGLKEAKDLVESAPAAL	85		yes	yes	yes	yes		yes	yes	yes	yes
sp|A7ZUK0|RL7_ECO24	50S ribosomal protein L7/L12 OS=Escherichia coli O139:H28 (strain E24377A / ETEC) GN=rplL PE=3 SV=1	rplL	DLVESAPAALKEGVSKDDAEA	96		yes	yes	yes	yes		yes	yes	yes	yes
sp|A7ZUK0|RL7_ECO24	50S ribosomal protein L7/L12 OS=Escherichia coli O139:H28 (strain E24377A / ETEC) GN=rplL PE=3 SV=1	rplL	APAALKEGVSKDDAEALKKAL	101		yes	yes	yes	yes		yes	yes	yes	yes
sp|A7ZUK0|RL7_ECO24	50S ribosomal protein L7/L12 OS=Escherichia coli O139:H28 (strain E24377A / ETEC) GN=rplL PE=3 SV=1	rplL	GVSKDDAEALKKALEEAGAEV	108		yes	yes	yes	yes		yes	yes	yes	yes
sp|A7ZUK0|RL7_ECO24	50S ribosomal protein L7/L12 OS=Escherichia coli O139:H28 (strain E24377A / ETEC) GN=rplL PE=3 SV=1	rplL	VSKDDAEALKKALEEAGAEVE	109		yes	yes	no	no		no	no	no	no
sp|A7ZSC5|RL13_ECO24	50S ribosomal protein L13 OS=Escherichia coli O139:H28 (strain E24377A / ETEC) GN=rplM PE=3 SV=1	rplM	MKTFTAKPETVKRDWYV	7		yes	yes	yes	yes		yes	yes	yes	yes
sp|B7UJW3|RL13_ECO27	50S ribosomal protein L13 OS=Escherichia coli O127:H6 (strain E2348/69 / EPEC) GN=rplM PE=3 SV=1	rplM	KTFTAKPETVKRDWYVVDATG	12		yes	yes	yes	yes		yes	yes	yes	yes
sp|A7ZSJ9|RL14_ECO24	50S ribosomal protein L14 OS=Escherichia coli O139:H28 (strain E24377A / ETEC) GN=rplN PE=3 SV=1	rplN	GPVTRELRSEKFMKIISLAPE	111		yes	yes	yes	no		yes	yes	yes	yes
sp|A7ZSJ9|RL14_ECO24	50S ribosomal protein L14 OS=Escherichia coli O139:H28 (strain E24377A / ETEC) GN=rplN PE=3 SV=1	rplN	TRELRSEKFMKIISLAPEVL	114		yes	yes	yes	yes		yes	yes	yes	yes
sp|B7UK25|RL15_ECO27	50S ribosomal protein L15 OS=Escherichia coli O127:H6 (strain E2348/69 / EPEC) GN=rplO PE=3 SV=1	rplO	ARAAIEAAGGKIEE	141		yes	yes	yes	yes		yes	yes	yes	yes
sp|A7ZSI3|RL17_ECO24	50S ribosomal protein L17 OS=Escherichia coli O139:H28 (strain E24377A / ETEC) GN=rplQ PE=3 SV=1	rplQ	AGSLVRHEIIKTTLPKAKELR	35		yes	yes	yes	yes		yes	yes	yes	yes
sp|B7UK28|RL18_ECO27	50S ribosomal protein L18 OS=Escherichia coli O127:H6 (strain E2348/69 / EPEC) GN=rplR PE=3 SV=1	rplR	RIRRATRARRKLQELGATRLV	17		yes	yes	yes	no		yes	no	no	no
sp|B7UK28|RL18_ECO27	50S ribosomal protein L18 OS=Escherichia coli O127:H6 (strain E2348/69 / EPEC) GN=rplR PE=3 SV=1	rplR	TVEKAIAEQLKYTGNKDAAAA	63		yes	yes	yes	yes		yes	yes	yes	yes
sp|B7UK28|RL18_ECO27	50S ribosomal protein L18 OS=Escherichia coli O127:H6 (strain E2348/69 / EPEC) GN=rplR PE=3 SV=1	rplR	IAEQLKYTGNKDAAAAVGKAV	68		yes	yes	yes	yes		yes	yes	no	no
sp|B7UK28|RL18_ECO27	50S ribosomal protein L18 OS=Escherichia coli O127:H6 (strain E2348/69 / EPEC) GN=rplR PE=3 SV=1	rplR	GKAVAERALEKGIKDVSFDRS	85		yes	yes	yes	yes		yes	yes	no	yes
sp|B7UK28|RL18_ECO27	50S ribosomal protein L18 OS=Escherichia coli O127:H6 (strain E2348/69 / EPEC) GN=rplR PE=3 SV=1	rplR	VAERALEKGIKDVSFDRSGFQ	88		yes	yes	yes	yes		yes	yes	yes	yes
sp|B7UH55|RL19_ECO27	50S ribosomal protein L19 OS=Escherichia coli O127:H6 (strain E2348/69 / EPEC) GN=rplS PE=3 SV=1	rplS	MSNIIKQLEQEQMKQD	6		yes	yes	yes	yes		yes	yes	no	yes
sp|B7UH55|RL19_ECO27	50S ribosomal protein L19 OS=Escherichia coli O127:H6 (strain E2348/69 / EPEC) GN=rplS PE=3 SV=1	rplS	EVKVWVVEGSKKRLQAFEGVV	37		yes	yes	yes	yes		yes	yes	no	yes
sp|B7UH55|RL19_ECO27	50S ribosomal protein L19 OS=Escherichia coli O127:H6 (strain E2348/69 / EPEC) GN=rplS PE=3 SV=1	rplS	HSPVVDSISVKRRGAVRKAKL	87		yes	yes	yes	yes		no	yes	no	no
sp|B7US99|RL20_ECO27	50S ribosomal protein L20 OS=Escherichia coli O127:H6 (strain E2348/69 / EPEC) GN=rplT PE=3 SV=1	rplT	DKVAFTALVEKAKAALA	112		yes	yes	yes	yes		yes	yes	no	no
sp|A7ZS83|RL21_ECO24	50S ribosomal protein L21 OS=Escherichia coli O139:H28 (strain E24377A / ETEC) GN=rplU PE=3 SV=1	rplU	GVPFVDGGVIKAEVVAHGRGE	60		yes	yes	yes	yes		no	yes	no	yes
sp|B7UK39|RL22_ECO27	50S ribosomal protein L22 OS=Escherichia coli O127:H6 (strain E2348/69 / EPEC) GN=rplV PE=3 SV=1	rplV	HNDGADIDDLKVTKIFVDEGP	70		yes	yes	yes	yes		yes	yes	no	yes
sp|P0ADZ2|RL23_ECO57	50S ribosomal protein L23 OS=Escherichia coli O157:H7 GN=rplW PE=1 SV=1	rplW	VSEKASTAMEKSNTIVLKVAK	26		yes	yes	yes	yes		yes	yes	no	yes
sp|P0ADZ2|RL23_ECO57	50S ribosomal protein L23 OS=Escherichia coli O157:H7 GN=rplW PE=1 SV=1	rplW	AMEKSNTIVLKVAKDATKAEI	33		yes	yes	yes	yes		yes	yes	no	yes
sp|A7ZSJ8|RL24_ECO24	50S ribosomal protein L24 OS=Escherichia coli O139:H28 (strain E24377A / ETEC) GN=rplX PE=3 SV=1	rplX	GKDKGKRGKVKNVLSSGKVIV	26		yes	yes	yes	yes		yes	yes	no	yes
sp|B7UK33|RL24_ECO27	50S ribosomal protein L24 OS=Escherichia coli O127:H6 (strain E2348/69 / EPEC) GN=rplX PE=3 SV=1	rplX	KVIVEGINLVKKHQKPVPALN	43		yes	yes	yes	yes		yes	yes	yes	yes
sp|B7UFK2|RL25_ECO27	50S ribosomal protein L25 OS=Escherichia coli O127:H6 (strain E2348/69 / EPEC) GN=rplY PE=3 SV=1	rplY	GASRRLRAANKFPAIIYGGKE	25		yes	yes	yes	yes		yes	yes	yes	yes
sp|B7LAK9|RL25_ECO55	50S ribosomal protein L25 OS=Escherichia coli (strain 55989 / EAEC) GN=rplY PE=3 SV=1	rplY	NKFPAIIYGGKEAPLAIELDH	34		yes	yes	yes	yes		yes	yes	yes	yes
sp|B7LAK9|RL25_ECO55	50S ribosomal protein L25 OS=Escherichia coli (strain 55989 / EAEC) GN=rplY PE=3 SV=1	rplY	APLAIELDHDKVMNMQAKAEF	46		yes	yes	yes	yes		yes	yes	yes	yes
sp|B7LAK9|RL25_ECO55	50S ribosomal protein L25 OS=Escherichia coli (strain 55989 / EAEC) GN=rplY PE=3 SV=1	rplY	QDVQRHPYKPKLQHIDFVRA	85		yes	yes	yes	yes		no	yes	no	yes
sp|A7ZS81|RL27_ECO24	50S ribosomal protein L27 OS=Escherichia coli O139:H28 (strain E24377A / ETEC) GN=rpmA PE=3 SV=1	rpmA	GSIIVRQRGTKFHAGANVGCG	44		yes	yes	yes	yes		no	yes	yes	yes
sp|A7ZS81|RL27_ECO24	50S ribosomal protein L27 OS=Escherichia coli O139:H28 (strain E24377A / ETEC) GN=rpmA PE=3 SV=1	rpmA	GCGRDHTLFAKADGKVKFEVK	62		yes	yes	yes	yes		no	yes	no	no
sp|A7ZTI8|RL28_ECO24	50S ribosomal protein L28 OS=Escherichia coli O139:H28 (strain E24377A / ETEC) GN=rpmB PE=3 SV=1	rpmB	HSHRFWVESEKRFVTLRVSAK	44		yes	yes	yes	yes		yes	yes	yes	no
sp|B7UK36|RL29_ECO27	50S ribosomal protein L29 OS=Escherichia coli O127:H6 (strain E2348/69 / EPEC) GN=rpmC PE=3 SV=1	rpmC	MKAKELREKSVEELNTELL	9		yes	yes	yes	yes		yes	yes	yes	yes
sp|B7UK36|RL29_ECO27	50S ribosomal protein L29 OS=Escherichia coli O127:H6 (strain E2348/69 / EPEC) GN=rpmC PE=3 SV=1	rpmC	SGQLQQSHLLKQVRRDVARVK	44		yes	yes	yes	yes		yes	yes	no	yes
sp|B7UK36|RL29_ECO27	50S ribosomal protein L29 OS=Escherichia coli O127:H6 (strain E2348/69 / EPEC) GN=rpmC PE=3 SV=1	rpmC	KQVRRDVARVKTLLNEKAGA	54		yes	yes	yes	yes		yes	yes	yes	yes
sp|B7UK36|RL29_ECO27	50S ribosomal protein L29 OS=Escherichia coli O127:H6 (strain E2348/69 / EPEC) GN=rpmC PE=3 SV=1	rpmC	VARVKTLLNEKAGA	60		yes	yes	yes	yes		yes	yes	yes	yes
sp|A7ZSJ1|RL30_ECO24	50S ribosomal protein L30 OS=Escherichia coli O139:H28 (strain E24377A / ETEC) GN=rpmD PE=3 SV=1	rpmD	MAKTIKITQTRSAIGR	6		yes	yes	yes	yes		yes	yes	no	no
sp|A7ZSJ1|RL30_ECO24	50S ribosomal protein L30 OS=Escherichia coli O139:H28 (strain E24377A / ETEC) GN=rpmD PE=3 SV=1	rpmD	RSAIGRLPKHKATLLGLGLRR	21		yes	yes	no	no		no	yes	no	no
sp|B7UNQ6|RL31_ECO27	50S ribosomal protein L31 OS=Escherichia coli O127:H6 (strain E2348/69 / EPEC) GN=rpmE PE=3 SV=1	rpmE	MKKDIHPKYEEITASCSC	8		yes	yes	yes	yes		yes	yes	yes	yes
sp|A7ZUF1|RL31_ECO24	50S ribosomal protein L31 OS=Escherichia coli O139:H28 (strain E24377A / ETEC) GN=rpmE PE=3 SV=1	rpmE	TASCSCGNVMKIRSTVGHDLN	23		yes	yes	yes	yes		no	yes	no	yes
sp|B7UNQ6|RL31_ECO27	50S ribosomal protein L31 OS=Escherichia coli O127:H6 (strain E2348/69 / EPEC) GN=rpmE PE=3 SV=1	rpmE	GHDLNLDVCSKCHPFFTGKQR	39		yes	yes	yes	yes		yes	yes	yes	yes
sp|B7UPA5|RL32_ECO27	50S ribosomal protein L32 OS=Escherichia coli O127:H6 (strain E2348/69 / EPEC) GN=rpmF PE=3 SV=1	rpmF	LTAVTSLSVDKTSGEKHLRHH	32		yes	yes	yes	yes		yes	yes	no	yes
sp|B7UPA5|RL32_ECO27	50S ribosomal protein L32 OS=Escherichia coli O127:H6 (strain E2348/69 / EPEC) GN=rpmF PE=3 SV=1	rpmF	SLSVDKTSGEKHLRHHITADG	37		yes	yes	yes	no		no	yes	no	no
sp|A7ZTI7|RL33_ECO24	50S ribosomal protein L33 OS=Escherichia coli O139:H28 (strain E24377A / ETEC) GN=rpmG PE=3 SV=1	rpmG	MAKGIREKIKLVSSAGTGHF	10		yes	yes	yes	yes		yes	yes	yes	yes
sp|A7ZTI7|RL33_ECO24	50S ribosomal protein L33 OS=Escherichia coli O139:H28 (strain E24377A / ETEC) GN=rpmG PE=3 SV=1	rpmG	TTKNKRTKPEKLELKKFDPVV	33		yes	yes	yes	yes		yes	yes	yes	yes
sp|A7ZTI7|RL33_ECO24	50S ribosomal protein L33 OS=Escherichia coli O139:H28 (strain E24377A / ETEC) GN=rpmG PE=3 SV=1	rpmG	DPVVRQHVIYKEAKIK	50		yes	yes	yes	yes		yes	yes	yes	yes
sp|A7ZSI4|RPOA_ECO24	DNA-directed RNA polymerase subunit alpha OS=Escherichia coli O139:H28 (strain E24377A / ETEC) GN=rpoA PE=3 SV=1	rpoA	LKGLAVRVQGKDEVILTLNKS	95		yes	yes	no	no		no	yes	no	no
sp|A7ZSI4|RPOA_ECO24	DNA-directed RNA polymerase subunit alpha OS=Escherichia coli O139:H28 (strain E24377A / ETEC) GN=rpoA PE=3 SV=1	rpoA	ITHDGDVEIVKPQHVICHLTD	125		yes	yes	no	no		no	no	no	no
sp|A7ZSI4|RPOA_ECO24	DNA-directed RNA polymerase subunit alpha OS=Escherichia coli O139:H28 (strain E24377A / ETEC) GN=rpoA PE=3 SV=1	rpoA	LVQRTEVELLKTPNLGKKSLT	291		yes	yes	yes	yes		yes	yes	no	yes
sp|A7ZSI4|RPOA_ECO24	DNA-directed RNA polymerase subunit alpha OS=Escherichia coli O139:H28 (strain E24377A / ETEC) GN=rpoA PE=3 SV=1	rpoA	ELLKTPNLGKKSLTEIKDVLA	298		yes	no	yes	no		no	no	no	no
sp|A7ZSI4|RPOA_ECO24	DNA-directed RNA polymerase subunit alpha OS=Escherichia coli O139:H28 (strain E24377A / ETEC) GN=rpoA PE=3 SV=1	rpoA	NLGKKSLTEIKDVLASRGLSL	304		yes	yes	yes	yes		yes	yes	no	yes
sp|A7ZUK1|RPOB_ECO24	DNA-directed RNA polymerase subunit beta OS=Escherichia coli O139:H28 (strain E24377A / ETEC) GN=rpoB PE=3 SV=1	rpoB	ITARHIRQLEKDDVKLIEVPV	279		yes	yes	yes	yes		yes	yes	no	yes
sp|B7UPE2|RPOB_ECO27	DNA-directed RNA polymerase subunit beta OS=Escherichia coli O127:H6 (strain E2348/69 / EPEC) GN=rpoB PE=3 SV=1	rpoB	FVEDLVTCRSKGESSLFSRDQ	639		yes	yes	no	no		no	yes	no	no
sp|A7ZUK1|RPOB_ECO24	DNA-directed RNA polymerase subunit beta OS=Escherichia coli O139:H28 (strain E24377A / ETEC) GN=rpoB PE=3 SV=1	rpoB	EKLLRAIFGEKASDVKDSSLR	909		yes	yes	yes	yes		no	yes	no	no
sp|A7ZUK1|RPOB_ECO24	DNA-directed RNA polymerase subunit beta OS=Escherichia coli O139:H28 (strain E24377A / ETEC) GN=rpoB PE=3 SV=1	rpoB	AIFGEKASDVKDSSLRVPNGV	914		yes	yes	no	no		yes	yes	no	no
sp|A7ZUK1|RPOB_ECO24	DNA-directed RNA polymerase subunit beta OS=Escherichia coli O139:H28 (strain E24377A / ETEC) GN=rpoB PE=3 SV=1	rpoB	VLVAGGVEAEKLDKLPRDRWL	988		yes	yes	yes	yes		yes	yes	no	no
sp|A7ZUK1|RPOB_ECO24	DNA-directed RNA polymerase subunit beta OS=Escherichia coli O139:H28 (strain E24377A / ETEC) GN=rpoB PE=3 SV=1	rpoB	AGGVEAEKLDKLPRDRWLELG	991		yes	yes	yes	yes		yes	yes	no	no
sp|A7ZUK1|RPOB_ECO24	DNA-directed RNA polymerase subunit beta OS=Escherichia coli O139:H28 (strain E24377A / ETEC) GN=rpoB PE=3 SV=1	rpoB	AVKRRIQPGDKMAGRHGNKGV	1065		yes	yes	yes	yes		yes	no	no	no
sp|A7ZUK1|RPOB_ECO24	DNA-directed RNA polymerase subunit beta OS=Escherichia coli O139:H28 (strain E24377A / ETEC) GN=rpoB PE=3 SV=1	rpoB	GIGDKINAMLKQQQEVAKLRE	1133		yes	yes	yes	yes		yes	yes	no	no
sp|A7ZUK1|RPOB_ECO24	DNA-directed RNA polymerase subunit beta OS=Escherichia coli O139:H28 (strain E24377A / ETEC) GN=rpoB PE=3 SV=1	rpoB	AMLKQQQEVAKLREFIQRAYD	1140		yes	yes	no	no		no	yes	no	no
sp|A7ZUK1|RPOB_ECO24	DNA-directed RNA polymerase subunit beta OS=Escherichia coli O139:H28 (strain E24377A / ETEC) GN=rpoB PE=3 SV=1	rpoB	AKEAEIKELLKLGDLPTSGQI	1200		yes	yes	yes	yes		yes	yes	no	no
sp|P0A8T8|RPOC_ECO57	DNA-directed RNA polymerase subunit beta' OS=Escherichia coli O157:H7 GN=rpoC PE=3 SV=1	rpoC	DLLKFLKAQTKTEEFDAIKIA	13		yes	yes	yes	yes		yes	yes	no	no
sp|P0A8T8|RPOC_ECO57	DNA-directed RNA polymerase subunit beta' OS=Escherichia coli O157:H7 GN=rpoC PE=3 SV=1	rpoC	RLKHRGVICEKCGVEVTQTKV	87		yes	yes	no	no		no	yes	no	no
sp|P0A8T8|RPOC_ECO57	DNA-directed RNA polymerase subunit beta' OS=Escherichia coli O157:H7 GN=rpoC PE=3 SV=1	rpoC	NGELVAKTSLKDTTVGRAILW	570		yes	yes	yes	no		no	yes	no	no
sp|P0A8T8|RPOC_ECO57	DNA-directed RNA polymerase subunit beta' OS=Escherichia coli O157:H7 GN=rpoC PE=3 SV=1	rpoC	NQALGKKAISKMLNTCYRILG	603		yes	yes	yes	yes		yes	yes	no	yes
sp|P0A8T8|RPOC_ECO57	DNA-directed RNA polymerase subunit beta' OS=Escherichia coli O157:H7 GN=rpoC PE=3 SV=1	rpoC	VGIDDMVIPEKKHEIISEAEA	649		yes	yes	no	yes		no	yes	no	no
sp|P0A8T8|RPOC_ECO57	DNA-directed RNA polymerase subunit beta' OS=Escherichia coli O157:H7 GN=rpoC PE=3 SV=1	rpoC	LGRVTAEDVLKPGTADILVPR	850		yes	yes	no	no		no	no	no	no
sp|P0A8T8|RPOC_ECO57	DNA-directed RNA polymerase subunit beta' OS=Escherichia coli O157:H7 GN=rpoC PE=3 SV=1	rpoC	SIQVKNKGSIKLSNVKSVVNS	959		yes	yes	no	no		no	no	no	no
sp|P0A8T8|RPOC_ECO57	DNA-directed RNA polymerase subunit beta' OS=Escherichia coli O157:H7 GN=rpoC PE=3 SV=1	rpoC	GSDPYEEMIPKWRQLNVFEGE	1192		yes	yes	yes	yes		no	no	no	no
sp|P00579|RPOD_ECOLI	RNA polymerase sigma factor rpoD OS=Escherichia coli (strain K12) GN=rpoD PE=1 SV=2	rpoD	LTREGEIDIAKRIEDGINQVQ	121		yes	yes	no	no		no	no	no	no
sp|P00579|RPOD_ECOLI	RNA polymerase sigma factor rpoD OS=Escherichia coli (strain K12) GN=rpoD PE=1 SV=2	rpoD	EEILKLSEVFKQFRLVPKQFD	257		yes	yes	yes	yes		yes	yes	yes	yes
sp|P00579|RPOD_ECOLI	RNA polymerase sigma factor rpoD OS=Escherichia coli (strain K12) GN=rpoD PE=1 SV=2	rpoD	GNIGLMKAVDKFEYRRGYKFS	418		yes	yes	yes	no		no	yes	no	no
sp|P00579|RPOD_ECOLI	RNA polymerase sigma factor rpoD OS=Escherichia coli (strain K12) GN=rpoD PE=1 SV=2	rpoD	IPVHMIETINKLNRISRQMLQ	462		yes	no	yes	yes		yes	no	no	no
sp|P00579|RPOD_ECOLI	RNA polymerase sigma factor rpoD OS=Escherichia coli (strain K12) GN=rpoD PE=1 SV=2	rpoD	LAERMLMPEDKIRKVLKIAKE	493		yes	yes	yes	yes		no	no	no	no
sp|P0AG69|RS1_ECO57	30S ribosomal protein S1 OS=Escherichia coli O157:H7 GN=rpsA PE=3 SV=1	rpsA	PVRDTLHLEGKELEFKVIKLD	150		yes	yes	yes	yes		yes	yes	yes	yes
sp|P0AG69|RS1_ECO57	30S ribosomal protein S1 OS=Escherichia coli O157:H7 GN=rpsA PE=3 SV=1	rpsA	EGKELEFKVIKLDQKRNNVVV	158		yes	yes	yes	yes		yes	yes	no	yes
sp|P0AG69|RS1_ECO57	30S ribosomal protein S1 OS=Escherichia coli O157:H7 GN=rpsA PE=3 SV=1	rpsA	VGDEITVKVLKFDRERTRVSL	247		yes	yes	yes	yes		no	yes	no	yes
sp|P0AG69|RS1_ECO57	30S ribosomal protein S1 OS=Escherichia coli O157:H7 GN=rpsA PE=3 SV=1	rpsA	LGEDPWVAIAKRYPEGTKLTG	272		yes	yes	yes	yes		no	yes	no	no
sp|P0AG69|RS1_ECO57	30S ribosomal protein S1 OS=Escherichia coli O157:H7 GN=rpsA PE=3 SV=1	rpsA	AIAKRYPEGTKLTGRVTNLTD	279		yes	yes	yes	yes		yes	yes	no	yes
sp|P0AG69|RS1_ECO57	30S ribosomal protein S1 OS=Escherichia coli O157:H7 GN=rpsA PE=3 SV=1	rpsA	PWQQFAETHNKGDRVEGKIKS	363		yes	yes	yes	yes		no	no	no	no
sp|P0AG69|RS1_ECO57	30S ribosomal protein S1 OS=Escherichia coli O157:H7 GN=rpsA PE=3 SV=1	rpsA	VTGKVTAVDAKGATVELADGV	464		yes	yes	yes	yes		no	yes	yes	yes
sp|A7ZHQ9|RS2_ECO24	30S ribosomal protein S2 OS=Escherichia coli O139:H28 (strain E24377A / ETEC) GN=rpsB PE=3 SV=1	rpsB	RNKVHIINLEKTVPMFNEALA	45		yes	yes	yes	yes		no	yes	no	no
sp|A7ZHQ9|RS2_ECO24	30S ribosomal protein S2 OS=Escherichia coli O139:H28 (strain E24377A / ETEC) GN=rpsB PE=3 SV=1	rpsB	MFNEALAELNKIASRKGKILF	59		yes	yes	yes	yes		no	yes	yes	no
sp|A7ZHQ9|RS2_ECO24	30S ribosomal protein S2 OS=Escherichia coli O139:H28 (strain E24377A / ETEC) GN=rpsB PE=3 SV=1	rpsB	GTKRAASEAVKDAALSCDQFF	81		yes	yes	yes	yes		yes	yes	no	no
sp|A7ZHQ9|RS2_ECO24	30S ribosomal protein S2 OS=Escherichia coli O139:H28 (strain E24377A / ETEC) GN=rpsB PE=3 SV=1	rpsB	RWLGGMLTNWKTVRQSIKRLK	105		yes	yes	yes	yes		yes	yes	no	no
sp|B7UIL4|RS2_ECO27	30S ribosomal protein S2 OS=Escherichia coli O127:H6 (strain E2348/69 / EPEC) GN=rpsB PE=3 SV=1	rpsB	KTVRQSIKRLKDLETQSQDGT	115		yes	yes	yes	yes		yes	yes	no	yes
sp|B7UIL4|RS2_ECO27	30S ribosomal protein S2 OS=Escherichia coli O127:H6 (strain E2348/69 / EPEC) GN=rpsB PE=3 SV=1	rpsB	ETQSQDGTFDKLTKKEALMRT	128		yes	yes	yes	yes		yes	yes	yes	yes
sp|B7UIL4|RS2_ECO27	30S ribosomal protein S2 OS=Escherichia coli O127:H6 (strain E2348/69 / EPEC) GN=rpsB PE=3 SV=1	rpsB	SQDGTFDKLTKKEALMRTREL	131		yes	yes	yes	yes		yes	yes	yes	yes
sp|A7ZHQ9|RS2_ECO24	30S ribosomal protein S2 OS=Escherichia coli O139:H28 (strain E24377A / ETEC) GN=rpsB PE=3 SV=1	rpsB	EALMRTRELEKLENSLGGIKD	143		yes	yes	yes	yes		yes	yes	no	no
sp|A7ZSK3|RS3_ECO24	30S ribosomal protein S3 OS=Escherichia coli O139:H28 (strain E24377A / ETEC) GN=rpsC PE=3 SV=1	rpsC	PAQINIAEVRKPELDAKLVAD	108		yes	yes	yes	yes		no	yes	no	yes
sp|A7ZSK3|RS3_ECO24	30S ribosomal protein S3 OS=Escherichia coli O139:H28 (strain E24377A / ETEC) GN=rpsC PE=3 SV=1	rpsC	NAMRLGAKGIKVEVSGRLGGA	150		yes	no	no	yes		no	no	no	no
sp|A7ZSK3|RS3_ECO24	30S ribosomal protein S3 OS=Escherichia coli O139:H28 (strain E24377A / ETEC) GN=rpsC PE=3 SV=1	rpsC	GGMAAVEQPEKPAAQPKKQQR	219		yes	yes	yes	yes		no	yes	no	no
sp|B7UK20|RS4_ECO27	30S ribosomal protein S4 OS=Escherichia coli O127:H6 (strain E2348/69 / EPEC) GN=rpsD PE=3 SV=1	rpsD	VLERQFRNYYKEAARLKGNTG	77		yes	yes	yes	no		yes	yes	no	yes
sp|B7UK20|RS4_ECO27	30S ribosomal protein S4 OS=Escherichia coli O127:H6 (strain E2348/69 / EPEC) GN=rpsD PE=3 SV=1	rpsD	RNYYKEAARLKGNTGENLLAL	83		yes	yes	yes	no		no	yes	no	no
sp|B7UK20|RS4_ECO27	30S ribosomal protein S4 OS=Escherichia coli O127:H6 (strain E2348/69 / EPEC) GN=rpsD PE=3 SV=1	rpsD	REKAKKQSRVKAALELAEQRE	156		yes	yes	no	no		no	yes	no	no
sp|A7ZSI5|RS4_ECO24	30S ribosomal protein S4 OS=Escherichia coli O139:H28 (strain E24377A / ETEC) GN=rpsD PE=3 SV=1	rpsD	KPTWLEVDAGKMEGTFKRKPE	177		yes	yes	no	no		no	yes	no	no
sp|A7ZV71|RS6_ECO24	30S ribosomal protein S6 OS=Escherichia coli O139:H28 (strain E24377A / ETEC) GN=rpsF PE=3 SV=1	rpsF	YTAAITGAEGKIHRLEDWGRR	35		yes	yes	yes	yes		yes	yes	yes	yes
sp|A7ZV71|RS6_ECO24	30S ribosomal protein S6 OS=Escherichia coli O139:H28 (strain E24377A / ETEC) GN=rpsF PE=3 SV=1	rpsF	QLAYPINKLHKAHYVLMNVEA	56		yes	yes	yes	yes		yes	yes	no	yes
sp|A7ZSL6|RS7_ECO24	30S ribosomal protein S7 OS=Escherichia coli O139:H28 (strain E24377A / ETEC) GN=rpsG PE=3 SV=1	rpsG	ALETLAQRSGKSELEAFEVAL	56		yes	yes	no	no		yes	yes	no	no
sp|A7ZSL6|RS7_ECO24	30S ribosomal protein S7 OS=Escherichia coli O139:H28 (strain E24377A / ETEC) GN=rpsG PE=3 SV=1	rpsG	EDVHRMAEANKAFAHYRW	149		yes	yes	yes	yes		yes	yes	yes	yes
sp|A7ZSJ5|RS8_ECO24	30S ribosomal protein S8 OS=Escherichia coli O139:H28 (strain E24377A / ETEC) GN=rpsH PE=3 SV=1	rpsH	NKAAVTMPSSKLKVAIANVLK	31		yes	yes	yes	no		yes	yes	no	yes
sp|A7ZSL0|RS10_ECO24	30S ribosomal protein S10 OS=Escherichia coli O139:H28 (strain E24377A / ETEC) GN=rpsJ PE=3 SV=1	rpsJ	QATAEIVETAKRTGAQVRGPI	30		yes	yes	yes	yes		yes	yes	yes	yes
sp|A7ZSL0|RS10_ECO24	30S ribosomal protein S10 OS=Escherichia coli O139:H28 (strain E24377A / ETEC) GN=rpsJ PE=3 SV=1	rpsJ	RLVDIVEPTEKTVDALMRLDL	82		yes	yes	yes	yes		yes	yes	yes	yes
sp|B7UK21|RS11_ECO27	30S ribosomal protein S11 OS=Escherichia coli O127:H6 (strain E2348/69 / EPEC) GN=rpsK PE=3 SV=1	rpsK	VAAERCADAVKEYGIKNLEVM	75		yes	yes	yes	yes		yes	yes	yes	yes
sp|B7UK21|RS11_ECO27	30S ribosomal protein S11 OS=Escherichia coli O127:H6 (strain E2348/69 / EPEC) GN=rpsK PE=3 SV=1	rpsK	CADAVKEYGIKNLEVMVKGPG	80		yes	yes	yes	yes		yes	yes	yes	yes
sp|A7ZSL7|RS12_ECO24	30S ribosomal protein S12 OS=Escherichia coli O139:H28 (strain E24377A / ETEC) GN=rpsL PE=3 SV=1	rpsL	VRGALDCSGVKDRKQARSKYG	108		yes	yes	yes	yes		yes	yes	yes	yes
sp|A7ZS62|RS15_ECO24	30S ribosomal protein S15 OS=Escherichia coli O139:H28 (strain E24377A / ETEC) GN=rpsO PE=3 SV=1	rpsO	MSLSTEATAKIVSEFGRDAN	10		yes	yes	yes	yes		yes	yes	yes	no
sp|A7ZS62|RS15_ECO24	30S ribosomal protein S15 OS=Escherichia coli O139:H28 (strain E24377A / ETEC) GN=rpsO PE=3 SV=1	rpsO	GLLRMVSQRRKLLDYLKRKDV	65		yes	no	yes	yes		no	no	no	no
sp|A7ZS62|RS15_ECO24	30S ribosomal protein S15 OS=Escherichia coli O139:H28 (strain E24377A / ETEC) GN=rpsO PE=3 SV=1	rpsO	SQRRKLLDYLKRKDVARYTQL	71		yes	yes	yes	yes		yes	yes	no	yes
sp|B7UH58|RS16_ECO27	30S ribosomal protein S16 OS=Escherichia coli O127:H6 (strain E2348/69 / EPEC) GN=rpsP PE=3 SV=1	rpsP	VGFFNPIASEKEEGTRLDLDR	46		yes	yes	yes	yes		yes	yes	yes	yes
sp|A7ZSK0|RS17_ECO24	30S ribosomal protein S17 OS=Escherichia coli O139:H28 (strain E24377A / ETEC) GN=rpsQ PE=3 SV=1	rpsQ	RTLQGRVVSDKMEKSIVVAIE	16		yes	yes	yes	yes		yes	yes	yes	yes
sp|A7ZSK0|RS17_ECO24	30S ribosomal protein S17 OS=Escherichia coli O139:H28 (strain E24377A / ETEC) GN=rpsQ PE=3 SV=1	rpsQ	SIVVAIERFVKHPIYGKFIKR	30		yes	yes	yes	yes		yes	yes	no	yes
sp|A7ZSK0|RS17_ECO24	30S ribosomal protein S17 OS=Escherichia coli O139:H28 (strain E24377A / ETEC) GN=rpsQ PE=3 SV=1	rpsQ	ERFVKHPIYGKFIKRTTKLHV	36		yes	yes	yes	yes		no	yes	no	yes
sp|A7ZSK0|RS17_ECO24	30S ribosomal protein S17 OS=Escherichia coli O139:H28 (strain E24377A / ETEC) GN=rpsQ PE=3 SV=1	rpsQ	IYGKFIKRTTKLHVHDENNEC	43		yes	yes	yes	yes		no	yes	no	no
sp|A7ZSK0|RS17_ECO24	30S ribosomal protein S17 OS=Escherichia coli O139:H28 (strain E24377A / ETEC) GN=rpsQ PE=3 SV=1	rpsQ	IRECRPLSKTKSWTLVRVVEK	71		yes	yes	yes	yes		no	no	no	no
sp|A7ZSK0|RS17_ECO24	30S ribosomal protein S17 OS=Escherichia coli O139:H28 (strain E24377A / ETEC) GN=rpsQ PE=3 SV=1	rpsQ	KSWTLVRVVEKAVL	81		yes	yes	yes	yes		yes	yes	no	no
sp|B7UQL1|RS18_ECO27	30S ribosomal protein S18 OS=Escherichia coli O127:H6 (strain E2348/69 / EPEC) GN=rpsR PE=3 SV=1	rpsR	EIDYKDIATLKNYITESGKIV	30		yes	yes	yes	yes		yes	yes	yes	yes
sp|A7ZSK5|RS19_ECO24	30S ribosomal protein S19 OS=Escherichia coli O139:H28 (strain E24377A / ETEC) GN=rpsS PE=3 SV=1	rpsS	IDLHLLKKVEKAVESGDKKPL	21		yes	yes	no	no		no	yes	no	no
sp|A7ZSK5|RS19_ECO24	30S ribosomal protein S19 OS=Escherichia coli O139:H28 (strain E24377A / ETEC) GN=rpsS PE=3 SV=1	rpsS	KVEKAVESGDKKPLRTWSRRS	28		yes	yes	yes	yes		yes	yes	yes	yes
sp|A7ZSK5|RS19_ECO24	30S ribosomal protein S19 OS=Escherichia coli O139:H28 (strain E24377A / ETEC) GN=rpsS PE=3 SV=1	rpsS	VEKAVESGDKKPLRTWSRRST	29		yes	yes	yes	yes		yes	yes	yes	yes
sp|A7ZHB2|RS20_ECO24	30S ribosomal protein S20 OS=Escherichia coli O139:H28 (strain E24377A / ETEC) GN=rpsT PE=3 SV=1	rpsT	IEAGDKAAAQKAFNEMQPIVD	49		yes	yes	yes	yes		no	yes	no	no
sp|A7ZHB2|RS20_ECO24	30S ribosomal protein S20 OS=Escherichia coli O139:H28 (strain E24377A / ETEC) GN=rpsT PE=3 SV=1	rpsT	HKANLTAQINKLA	85		yes	yes	yes	yes		no	yes	no	no
sp|A7ZRU7|RS21_ECO24	30S ribosomal protein S21 OS=Escherichia coli O139:H28 (strain E24377A / ETEC) GN=rpsU PE=3 SV=1	rpsU	ALRRFKRSCEKAGVLAEVRRR	25		yes	yes	yes	yes		yes	yes	yes	yes
sp|B7UID2|RSMH_ECO27	Ribosomal RNA small subunit methyltransferase H OS=Escherichia coli O127:H6 (strain E2348/69 / EPEC) GN=rsmH PE=3 SV=1	rsmH	LGGRQLRALGKLMPGEEEVAE	286		yes	yes	yes	no		no	no	no	no
sp|P0AC43|DHSA_ECO57	Succinate dehydrogenase flavoprotein subunit OS=Escherichia coli O157:H7 GN=sdhA PE=3 SV=1	sdhA	CRGEGGYLLNKHGERFMERYA	267		yes	yes	yes	yes		no	yes	no	no
sp|P0AC42|DHSA_ECOL6	Succinate dehydrogenase flavoprotein subunit OS=Escherichia coli O6:H1 (strain CFT073 / ATCC 700928 / UPEC) GN=sdhA PE=3 SV=1	sdhA	GCDGPWGPHAKLKLDHLGKEV	312		yes	yes	yes	yes		yes	yes	yes	yes
sp|B7UIE8|SECA_ECO27	Protein translocase subunit SecA OS=Escherichia coli O127:H6 (strain E2348/69 / EPEC) GN=secA PE=3 SV=1	secA	GPAEDSSEMYKRVNKIIPHLI	237		yes	yes	no	no		no	yes	no	no
sp|A7ZTG3|SECB_ECO24	Protein-export protein SecB OS=Escherichia coli O139:H28 (strain E24377A / ETEC) GN=secB PE=3 SV=1	secB	EAPNAPHVFQKDWQPEVKLDL	34		yes	yes	yes	yes		yes	yes	yes	no
sp|P0AFY8|SEQA_ECOLI	Negative modulator of initiation of replication OS=Escherichia coli (strain K12) GN=seqA PE=1 SV=1	seqA	RVASPAIVEAKPVKTIKDKVR	60		yes	yes	yes	no		yes	yes	no	no
sp|P0A9T2|SERA_ECO57	D-3-phosphoglycerate dehydrogenase OS=Escherichia coli O157:H7 GN=serA PE=3 SV=2	serA	NAKAHRGVWNKLAAGSFEARG	141		yes	yes	yes	yes		yes	yes	no	no
sp|P0AGB0|SERB_ECOLI	Phosphoserine phosphatase OS=Escherichia coli (strain K12) GN=serB PE=1 SV=1	serB	AYHAKPKVNEKAEVTIRHADL	298		yes	yes	yes	no		yes	yes	no	no
sp|A7ZJW2|SYS_ECO24	Serine--tRNA ligase OS=Escherichia coli O139:H28 (strain E24377A / ETEC) GN=serS PE=3 SV=1	serS	ARRGFKLDVDKLGALEERRKV	29		yes	yes	yes	yes		yes	yes	no	no
sp|A7ZJW2|SYS_ECO24	Serine--tRNA ligase OS=Escherichia coli O139:H28 (strain E24377A / ETEC) GN=serS PE=3 SV=1	serS	LEERRKVLQVKTENLQAERNS	43		yes	yes	yes	no		no	yes	no	no
sp|B5YQD6|SPEA_ECO5E	Biosynthetic arginine decarboxylase OS=Escherichia coli O157:H7 (strain EC4115 / EHEC) GN=speA PE=3 SV=1	speA	HRLRSINAAFKRARESYGYNG	82		yes	yes	yes	no		no	yes	no	no
sp|P21169|DCOR_ECOLI	Ornithine decarboxylase, constitutive OS=Escherichia coli (strain K12) GN=speC PE=1 SV=2	speC	GDLLIHEGSAKDAQKFAAKVF	169		yes	no	no	no		no	no	no	no
sp|P0A952|ATDA_ECO57	Spermidine N(1)-acetyltransferase OS=Escherichia coli O157:H7 GN=speG PE=3 SV=2	speG	LYLIVDKENEKAIHIYRKLGF	130		yes	no	no	no		no	no	no	no
sp|P0A952|ATDA_ECO57	Spermidine N(1)-acetyltransferase OS=Escherichia coli O157:H7 GN=speG PE=3 SV=2	speG	EHKTPGQTLLKPTAQ	182		yes	yes	yes	yes		no	yes	no	no
sp|P68193|SRA_ECO57	Stationary-phase-induced ribosome-associated protein OS=Escherichia coli O157:H7 GN=sra PE=3 SV=1	sra	GLDHKISNQRKIVTEGDKSSV	22		yes	yes	yes	yes		no	yes	no	yes
sp|P68193|SRA_ECO57	Stationary-phase-induced ribosome-associated protein OS=Escherichia coli O157:H7 GN=sra PE=3 SV=1	sra	NQRKIVTEGDKSSVVNNPTGR	29		yes	yes	yes	yes		no	yes	no	yes
sp|P0ACA5|SSPA_ECO57	Stringent starvation protein A OS=Escherichia coli O157:H7 GN=sspA PE=3 SV=2	sspA	LGIEFSGPGAKELKGYMTRVF	181		yes	yes	yes	yes		no	yes	no	no
sp|P0ACA5|SSPA_ECO57	Stringent starvation protein A OS=Escherichia coli O157:H7 GN=sspA PE=3 SV=2	sspA	EFSGPGAKELKGYMTRVFERD	184		yes	yes	yes	yes		no	yes	no	no
sp|P0ACG2|STPA_ECO57	DNA-binding protein stpA OS=Escherichia coli O157:H7 GN=stpA PE=3 SV=1	stpA	KKRQPRPAKYKFTDVNGETKT	98		yes	yes	yes	no		yes	no	no	no
sp|P0AFG5|ODO1_ECO57	2-oxoglutarate dehydrogenase E1 component OS=Escherichia coli O157:H7 GN=sucA PE=3 SV=1	sucA	EAVEMQSRVAKIYGDRQAMAA	576		yes	yes	no	yes		no	yes	no	no
sp|P0AFG6|ODO2_ECOLI	Dihydrolipoyllysine-residue succinyltransferase component of 2-oxoglutarate dehydrogenase complex OS=Escherichia coli (strain K12) GN=sucB PE=1 SV=2	sucB	LRKQYGEAFEKRHGIRLGFMS	226		yes	yes	yes	yes		yes	yes	yes	yes
sp|P0AFG6|ODO2_ECOLI	Dihydrolipoyllysine-residue succinyltransferase component of 2-oxoglutarate dehydrogenase complex OS=Escherichia coli (strain K12) GN=sucB PE=1 SV=2	sucB	LGMADIEKKIKELAVKGRDGK	300		yes	yes	yes	yes		yes	yes	yes	yes
sp|B7LAD4|SUCC_ECO55	Succinyl-CoA ligase [ADP-forming] subunit beta OS=Escherichia coli (strain 55989 / EAEC) GN=sucC PE=3 SV=1	sucC	KAGGVKVVNSKEDIRAFAENW	66		yes	yes	yes	yes		yes	yes	yes	yes
sp|B7LAD4|SUCC_ECO55	Succinyl-CoA ligase [ADP-forming] subunit beta OS=Escherichia coli (strain 55989 / EAEC) GN=sucC PE=3 SV=1	sucC	ELAFKLGLEGKLVQQFTKIFM	172		yes	yes	yes	yes		yes	yes	yes	yes
sp|P0AGF0|SUCD_ECOL6	Succinyl-CoA ligase [ADP-forming] subunit alpha OS=Escherichia coli O6:H1 (strain CFT073 / ATCC 700928 / UPEC) GN=sucD PE=3 SV=2	sucD	MSILIDKNTKVICQGFT	7		yes	yes	yes	yes		yes	yes	yes	yes
sp|P0AGF0|SUCD_ECOL6	Succinyl-CoA ligase [ADP-forming] subunit alpha OS=Escherichia coli O6:H1 (strain CFT073 / ATCC 700928 / UPEC) GN=sucD PE=3 SV=2	sucD	RSLADIGEALKTVLK	285		yes	yes	yes	yes		yes	yes	yes	yes
sp|A7ZME4|SUFE_ECO24	Cysteine desulfuration protein SufE OS=Escherichia coli O139:H28 (strain E24377A / ETEC) GN=sufE PE=3 SV=1	sufE	MALLPDKEKLLRNFLRCAN	9		yes	yes	yes	no		yes	yes	no	no
sp|P0ADG5|SUHB_ECOL6	Inositol-1-monophosphatase OS=Escherichia coli O6:H1 (strain CFT073 / ATCC 700928 / UPEC) GN=suhB PE=3 SV=1	suhB	AARKAGNLIAKNYETPDAVEA	21		yes	yes	no	yes		yes	no	no	no
sp|P0ADG5|SUHB_ECOL6	Inositol-1-monophosphatase OS=Escherichia coli O6:H1 (strain CFT073 / ATCC 700928 / UPEC) GN=suhB PE=3 SV=1	suhB	NIVAGNPRVVKAMLANMRDEL	251		yes	yes	yes	yes		no	no	no	no
sp|P0A868|TALA_ECOL6	Transaldolase A OS=Escherichia coli O6:H1 (strain CFT073 / ATCC 700928 / UPEC) GN=talA PE=3 SV=1	talA	GRIYDWYQARKPMDPYVVEED	189		yes	no	no	yes		yes	no	no	no
sp|P0A869|TALA_ECO57	Transaldolase A OS=Escherichia coli O157:H7 GN=talA PE=3 SV=1	talA	DRLTIAPNLLKELQEKVSPVV	249		yes	yes	yes	no		yes	no	no	no
sp|P0A869|TALA_ECO57	Transaldolase A OS=Escherichia coli O157:H7 GN=talA PE=3 SV=1	talA	GIRLFAVDQRKLEDLLAAKL	307		yes	yes	no	no		no	yes	no	no
sp|Q8FLD1|TALB_ECOL6	Transaldolase B OS=Escherichia coli O6:H1 (strain CFT073 / ATCC 700928 / UPEC) GN=talB PE=3 SV=3	talB	MTDKLTSLRQYTTV	4		yes	yes	yes	yes		yes	yes	yes	yes
sp|Q8FLD1|TALB_ECOL6	Transaldolase B OS=Escherichia coli O6:H1 (strain CFT073 / ATCC 700928 / UPEC) GN=talB PE=3 SV=3	talB	LNAAQIPEYRKLIDDAVAWAK	50		yes	yes	yes	yes		yes	yes	no	yes
sp|Q8FLD1|TALB_ECOL6	Transaldolase B OS=Escherichia coli O6:H1 (strain CFT073 / ATCC 700928 / UPEC) GN=talB PE=3 SV=3	talB	ASIAKAKRLIKLYNDAGISND	117		yes	yes	yes	yes		no	yes	no	no
sp|Q8FLD1|TALB_ECOL6	Transaldolase B OS=Escherichia coli O6:H1 (strain CFT073 / ATCC 700928 / UPEC) GN=talB PE=3 SV=3	talB	PFVGRILDWYKANTDKKEYAP	187		yes	yes	yes	yes		yes	yes	yes	yes
sp|Q8FLD1|TALB_ECOL6	Transaldolase B OS=Escherichia coli O6:H1 (strain CFT073 / ATCC 700928 / UPEC) GN=talB PE=3 SV=3	talB	DRLTIAPALLKELAESEGAIE	250		yes	yes	yes	yes		yes	yes	yes	no
sp|P0A870|TALB_ECOLI	Transaldolase B OS=Escherichia coli (strain K12) GN=talB PE=1 SV=2	talB	AVDKLAEGIRKFAIDQEKLEK	301		yes	yes	yes	yes		yes	yes	yes	yes
sp|P0A870|TALB_ECOLI	Transaldolase B OS=Escherichia coli (strain K12) GN=talB PE=1 SV=2	talB	GIRKFAIDQEKLEKMIGDLL	308		yes	yes	yes	yes		yes	yes	yes	yes
sp|P42632|TDCE_ECOLI	PFL-like enzyme TdcE OS=Escherichia coli (strain K12) GN=tdcE PE=1 SV=2	tdcE	LYAINGGVDEKLKIQVGPKTA	458		yes	yes	yes	yes		yes	no	no	no
sp|B7MFI0|TDH_ECO45	L-threonine 3-dehydrogenase OS=Escherichia coli O45:K1 (strain S88 / ExPEC) GN=tdh PE=3 SV=1	tdh	VGIGQEVKGFKIGDRVSGEGH	80		yes	no	no	no		no	yes	no	no
sp|B7UJP6|THII_ECO27	tRNA sulfurtransferase OS=Escherichia coli O127:H6 (strain E2348/69 / EPEC) GN=thiI PE=3 SV=1	thiI	GIDVVSLPFYKLSTKFGDLDQ	438		yes	yes	no	no		no	no	no	no
sp|B7USA2|SYT_ECO27	Threonine--tRNA ligase OS=Escherichia coli O127:H6 (strain E2348/69 / EPEC) GN=thrS PE=3 SV=1	thrS	LTQEDVEALEKRMHELAEKNY	122		yes	yes	yes	yes		yes	yes	no	no
sp|B7USA2|SYT_ECO27	Threonine--tRNA ligase OS=Escherichia coli O127:H6 (strain E2348/69 / EPEC) GN=thrS PE=3 SV=1	thrS	QRIYGTAWADKKALNAYLQRL	226		yes	yes	yes	yes		yes	yes	no	no
sp|B7USA2|SYT_ECO27	Threonine--tRNA ligase OS=Escherichia coli O127:H6 (strain E2348/69 / EPEC) GN=thrS PE=3 SV=1	thrS	IRVKADLRNEKIGFKIREHTL	577		yes	yes	yes	yes		no	yes	no	yes
sp|B7UJQ9|TIG_ECO27	Trigger factor OS=Escherichia coli O127:H6 (strain E2348/69 / EPEC) GN=tig PE=3 SV=1	tig	MSRNFIDAIIKEKINPAGAPT	81		yes	yes	yes	yes		yes	no	no	yes
sp|B7UJQ9|TIG_ECO27	Trigger factor OS=Escherichia coli O127:H6 (strain E2348/69 / EPEC) GN=tig PE=3 SV=1	tig	RNFIDAIIKEKINPAGAPTYV	83		yes	yes	yes	yes		no	no	no	no
sp|B7UJQ9|TIG_ECO27	Trigger factor OS=Escherichia coli O127:H6 (strain E2348/69 / EPEC) GN=tig PE=3 SV=1	tig	RMIPGFEDGIKGHKAGEEFTI	203		yes	yes	no	no		no	no	no	no
sp|B7UJQ9|TIG_ECO27	Trigger factor OS=Escherichia coli O127:H6 (strain E2348/69 / EPEC) GN=tig PE=3 SV=1	tig	HAENLKGKAAKFAINLKKVEE	232		yes	yes	yes	yes		yes	yes	yes	yes
sp|B7UJQ9|TIG_ECO27	Trigger factor OS=Escherichia coli O127:H6 (strain E2348/69 / EPEC) GN=tig PE=3 SV=1	tig	EVRKNMERELKSAIRNRVKSQ	279		yes	yes	yes	yes		yes	yes	no	no
sp|B7UJQ9|TIG_ECO27	Trigger factor OS=Escherichia coli O127:H6 (strain E2348/69 / EPEC) GN=tig PE=3 SV=1	tig	LGEVIRTNELKADEERVKGLI	361		yes	yes	yes	yes		yes	yes	no	yes
sp|P27302|TKT1_ECOLI	Transketolase 1 OS=Escherichia coli (strain K12) GN=tktA PE=1 SV=5	tktA	DIDGHDAASIKRAVEEARAVT	225		yes	yes	yes	yes		yes	no	no	no
sp|P27302|TKT1_ECOLI	Transketolase 1 OS=Escherichia coli (strain K12) GN=tktA PE=1 SV=5	tktA	QWDAKEAGQAKESAWNEKFAA	303		yes	yes	yes	yes		yes	yes	no	no
sp|P27302|TKT1_ECOLI	Transketolase 1 OS=Escherichia coli (strain K12) GN=tktA PE=1 SV=5	tktA	AWNEKFAAYAKAYPQEAAEFT	316		yes	yes	yes	yes		yes	yes	no	no
sp|P27302|TKT1_ECOLI	Transketolase 1 OS=Escherichia coli (strain K12) GN=tktA PE=1 SV=5	tktA	EMPSDFDAKAKEFIAKLQANP	342		yes	yes	no	no		no	no	no	no
sp|P27302|TKT1_ECOLI	Transketolase 1 OS=Escherichia coli (strain K12) GN=tktA PE=1 SV=5	tktA	FDAKAKEFIAKLQANPAKIAS	347		yes	yes	yes	yes		yes	yes	no	yes
sp|P27302|TKT1_ECOLI	Transketolase 1 OS=Escherichia coli (strain K12) GN=tktA PE=1 SV=5	tktA	VSMPSTDAFDKQDAAYRESVL	591		yes	yes	yes	yes		no	yes	no	no
sp|P27302|TKT1_ECOLI	Transketolase 1 OS=Escherichia coli (strain K12) GN=tktA PE=1 SV=5	tktA	DAAYRESVLPKAVTARVAVEA	603		yes	yes	yes	yes		no	no	no	no
sp|P33570|TKT2_ECOLI	Transketolase 2 OS=Escherichia coli (strain K12) GN=tktB PE=1 SV=1	tktB	MSGGLPKDWEKTTQKYINELQ	338		yes	yes	yes	yes		no	yes	no	no
sp|P33570|TKT2_ECOLI	Transketolase 2 OS=Escherichia coli (strain K12) GN=tktB PE=1 SV=1	tktB	LPKDWEKTTQKYINELQANPA	342		yes	yes	yes	yes		yes	yes	no	no
sp|P33570|TKT2_ECOLI	Transketolase 2 OS=Escherichia coli (strain K12) GN=tktB PE=1 SV=1	tktB	AQVERTPDQVKEIARGGYVLK	533		yes	yes	yes	yes		yes	yes	no	no
sp|A7ZTR3|TNAA_ECO24	Tryptophanase OS=Escherichia coli O139:H28 (strain E24377A / ETEC) GN=tnaA PE=3 SV=1	tnaA	PFRIRVIEPVKRTTRAYREEA	20		yes	yes	no	yes		yes	yes	yes	yes
sp|A7ZTR3|TNAA_ECO24	Tryptophanase OS=Escherichia coli O139:H28 (strain E24377A / ETEC) GN=tnaA PE=3 SV=1	tnaA	AEQIYIPVLIKKREQEKGLDR	115		yes	yes	yes	yes		yes	yes	yes	yes
sp|A7ZTR3|TNAA_ECO24	Tryptophanase OS=Escherichia coli O139:H28 (strain E24377A / ETEC) GN=tnaA PE=3 SV=1	tnaA	NLKAMYSIAKKYDIPVVMDSA	219		yes	yes	yes	yes		yes	yes	yes	yes
sp|B7UMH5|TNAA_ECO27	Tryptophanase OS=Escherichia coli O127:H6 (strain E2348/69 / EPEC) GN=tnaA PE=3 SV=1	tnaA	IKGLTFTYEPKVLRHFTAKLK	459		yes	yes	yes	yes		yes	yes	yes	yes
sp|P06612|TOP1_ECOLI	DNA topoisomerase 1 OS=Escherichia coli (strain K12) GN=topA PE=1 SV=2	topA	ESPAKAKTINKYLGSDYVVKS	19		yes	yes	no	no		no	no	no	no
sp|P06612|TOP1_ECOLI	DNA topoisomerase 1 OS=Escherichia coli (strain K12) GN=topA PE=1 SV=2	topA	YSRVVFNEITKNAIRQAFNKP	144		yes	yes	yes	yes		yes	yes	no	no
sp|P06612|TOP1_ECOLI	DNA topoisomerase 1 OS=Escherichia coli (strain K12) GN=topA PE=1 SV=2	topA	VRGYISDNFGKKYLPESPNQY	345		yes	yes	yes	yes		yes	yes	no	no
sp|P06612|TOP1_ECOLI	DNA topoisomerase 1 OS=Escherichia coli (strain K12) GN=topA PE=1 SV=2	topA	RGYISDNFGKKYLPESPNQYA	346		yes	yes	yes	no		yes	no	no	no
sp|P06612|TOP1_ECOLI	DNA topoisomerase 1 OS=Escherichia coli (strain K12) GN=topA PE=1 SV=2	topA	PARFSEASLVKELEKRGIGRP	484		yes	yes	yes	yes		yes	yes	no	no
sp|B7MI51|TPIS_ECO45	Triosephosphate isomerase OS=Escherichia coli O45:K1 (strain S88 / ExPEC) GN=tpiA PE=3 SV=1	tpiA	MRHPLVMGNWKLNGSRHMVHE	11		yes	yes	yes	yes		no	no	no	no
sp|B7MI51|TPIS_ECO45	Triosephosphate isomerase OS=Escherichia coli O45:K1 (strain S88 / ExPEC) GN=tpiA PE=3 SV=1	tpiA	IGHSERRTYHKESDELIAKKF	103		yes	yes	yes	yes		yes	yes	yes	yes
sp|B7MI51|TPIS_ECO45	Triosephosphate isomerase OS=Escherichia coli O45:K1 (strain S88 / ExPEC) GN=tpiA PE=3 SV=1	tpiA	YHKESDELIAKKFAVLKEQGL	111		yes	yes	yes	yes		yes	yes	yes	yes
sp|B7MI51|TPIS_ECO45	Triosephosphate isomerase OS=Escherichia coli O45:K1 (strain S88 / ExPEC) GN=tpiA PE=3 SV=1	tpiA	GETEAENEAGKTEEVCARQID	138		yes	yes	yes	yes		no	yes	no	no
sp|B7MI51|TPIS_ECO45	Triosephosphate isomerase OS=Escherichia coli O45:K1 (strain S88 / ExPEC) GN=tpiA PE=3 SV=1	tpiA	ATPAQAQAVHKFIRDHIAKVD	188		yes	yes	yes	yes		yes	yes	yes	yes
sp|P0A863|TPX_ECOL6	Thiol peroxidase OS=Escherichia coli O6:H1 (strain CFT073 / ATCC 700928 / UPEC) GN=tpx PE=3 SV=2	tpx	SKAQTFTLVAKDLSDVTLGQF	33		yes	yes	yes	yes		no	no	no	no
sp|P0A863|TPX_ECOL6	Thiol peroxidase OS=Escherichia coli O6:H1 (strain CFT073 / ATCC 700928 / UPEC) GN=tpx PE=3 SV=2	tpx	SDVTLGQFAGKRKVLNIFPSI	46		yes	yes	yes	yes		yes	yes	no	no
sp|A1AE69|TRMJ_ECOK1	tRNA (cytidine/uridine-2'-O-)-methyltransferase TrmJ OS=Escherichia coli O1:K1 / APEC GN=trmJ PE=3 SV=1	trmJ	RENHPGQVMNKLRRLFTRARP	211		yes	yes	yes	yes		yes	yes	no	no
sp|Q8X7B7|TRPC_ECO57	Tryptophan biosynthesis protein TrpCF OS=Escherichia coli O157:H7 GN=trpC PE=3 SV=2	trpC	GARTAFILECKKASPSKGVIC	55		yes	yes	yes	yes		yes	yes	no	no
sp|B7UFX6|TRUA_ECO27	tRNA pseudouridine synthase A OS=Escherichia coli O127:H6 (strain E2348/69 / EPEC) GN=truA PE=3 SV=1	truA	RQNEVRSVQEKLEKALSQVAN	38		yes	yes	yes	yes		yes	yes	no	yes
sp|A7ZS63|TRUB_ECO24	tRNA pseudouridine synthase B OS=Escherichia coli O139:H28 (strain E24377A / ETEC) GN=truB PE=3 SV=1	truB	KFSQYLLDSDKRYRVIARLGQ	74		yes	yes	no	no		yes	yes	no	no
sp|P0AA26|THIO_ECOL6	Thioredoxin-1 OS=Escherichia coli O6:H1 (strain CFT073 / ATCC 700928 / UPEC) GN=trxA PE=3 SV=2	trxA	MSDKIIHLTDDSFD	4		yes	yes	yes	yes		yes	yes	yes	yes
sp|P0AA26|THIO_ECOL6	Thioredoxin-1 OS=Escherichia coli O6:H1 (strain CFT073 / ATCC 700928 / UPEC) GN=trxA PE=3 SV=2	trxA	LDEIADEYQGKLTVAKLNIDQ	53		yes	yes	yes	yes		yes	yes	no	no
sp|P0AA26|THIO_ECOL6	Thioredoxin-1 OS=Escherichia coli O6:H1 (strain CFT073 / ATCC 700928 / UPEC) GN=trxA PE=3 SV=2	trxA	DEYQGKLTVAKLNIDQNPGTA	58		yes	yes	yes	yes		yes	yes	yes	yes
sp|P0AA26|THIO_ECOL6	Thioredoxin-1 OS=Escherichia coli O6:H1 (strain CFT073 / ATCC 700928 / UPEC) GN=trxA PE=3 SV=2	trxA	NIDQNPGTAPKYGIRGIPTLL	70		yes	yes	yes	yes		yes	yes	yes	yes
sp|P0AA27|THIO_ECO57	Thioredoxin-1 OS=Escherichia coli O157:H7 GN=trxA PE=1 SV=2	trxA	IRGIPTLLLFKNGEVAATKVG	83		yes	yes	yes	no		no	yes	no	no
sp|P0AA26|THIO_ECOL6	Thioredoxin-1 OS=Escherichia coli O6:H1 (strain CFT073 / ATCC 700928 / UPEC) GN=trxA PE=3 SV=2	trxA	LFKNGEVAATKVGALSKGQLK	91		yes	yes	no	no		yes	yes	no	no
sp|P0AA26|THIO_ECOL6	Thioredoxin-1 OS=Escherichia coli O6:H1 (strain CFT073 / ATCC 700928 / UPEC) GN=trxA PE=3 SV=2	trxA	VAATKVGALSKGQLKEFLDAN	97		yes	yes	yes	yes		yes	yes	yes	yes
sp|P0AA26|THIO_ECOL6	Thioredoxin-1 OS=Escherichia coli O6:H1 (strain CFT073 / ATCC 700928 / UPEC) GN=trxA PE=3 SV=2	trxA	KVGALSKGQLKEFLDANLA	101		yes	yes	yes	yes		yes	yes	no	no
sp|P0A9P4|TRXB_ECOLI	Thioredoxin reductase OS=Escherichia coli (strain K12) GN=trxB PE=1 SV=2	trxB	IHRRDGFRAEKILIKRLMDKV	185		yes	no	no	no		no	no	no	no
sp|B7UIL5|EFTS_ECO27	Elongation factor Ts OS=Escherichia coli O127:H6 (strain E2348/69 / EPEC) GN=tsf PE=3 SV=1	tsf	MAEITASLVKELRERTGAGM	10		yes	no	yes	no		no	no	no	no
sp|A7ZHR0|EFTS_ECO24	Elongation factor Ts OS=Escherichia coli O139:H28 (strain E24377A / ETEC) GN=tsf PE=3 SV=1	tsf	ERTGAGMMDCKKALTEANGDI	24		yes	yes	yes	yes		yes	yes	no	yes
sp|B7UIL5|EFTS_ECO27	Elongation factor Ts OS=Escherichia coli O127:H6 (strain E2348/69 / EPEC) GN=tsf PE=3 SV=1	tsf	KDAGFQAFADKVLDAAVAGKI	95		yes	yes	yes	yes		yes	yes	yes	yes
sp|B7UIL5|EFTS_ECO27	Elongation factor Ts OS=Escherichia coli O127:H6 (strain E2348/69 / EPEC) GN=tsf PE=3 SV=1	tsf	GARIGVLVAAKGADEELVKHI	159		yes	yes	yes	no		no	yes	no	no
sp|B7UIL5|EFTS_ECO27	Elongation factor Ts OS=Escherichia coli O127:H6 (strain E2348/69 / EPEC) GN=tsf PE=3 SV=1	tsf	QSGKPKEIAEKMVEGRMKKFT	214		yes	yes	yes	yes		yes	yes	no	yes
sp|B7UIL5|EFTS_ECO27	Elongation factor Ts OS=Escherichia coli O127:H6 (strain E2348/69 / EPEC) GN=tsf PE=3 SV=1	tsf	EPSKTVGQLLKEHNAEVTGFI	247		yes	yes	yes	yes		yes	yes	yes	yes
sp|A7ZHR0|EFTS_ECO24	Elongation factor Ts OS=Escherichia coli O139:H28 (strain E24377A / ETEC) GN=tsf PE=3 SV=1	tsf	IRFEVGEGIEKVETDFAAEVA	267		yes	yes	yes	yes		no	yes	no	no
sp|A8A5E6|EFTU1_ECOHS	Elongation factor Tu 1 OS=Escherichia coli O9:H4 (strain HS) GN=tuf1 PE=3 SV=1	tuf1	DTPIVRGSALKALEGDAEWEA	177		yes	yes	yes	yes		yes	yes	yes	yes
sp|A8A5E6|EFTU1_ECOHS	Elongation factor Tu 1 OS=Escherichia coli O9:H4 (strain HS) GN=tuf1 PE=3 SV=1	tuf1	YIPEPERAIDKPFLLPIEDVF	209		yes	yes	yes	yes		yes	yes	yes	yes
sp|A8A5E6|EFTU1_ECOHS	Elongation factor Tu 1 OS=Escherichia coli O9:H4 (strain HS) GN=tuf1 PE=3 SV=1	tuf1	VEIVGIKETQKSTCTGVEMFR	253		yes	yes	yes	yes		yes	yes	no	no
sp|A7ZSL4|EFTU1_ECO24	Elongation factor Tu 1 OS=Escherichia coli O139:H28 (strain E24377A / ETEC) GN=tuf1 PE=3 SV=1	tuf1	STCTGVEMFRKLLDEGRAGEN	264		yes	yes	yes	yes		yes	no	no	yes
sp|A8A5E6|EFTU1_ECOHS	Elongation factor Tu 1 OS=Escherichia coli O9:H4 (strain HS) GN=tuf1 PE=3 SV=1	tuf1	EEIERGQVLAKPGTIKPHTKF	295		yes	yes	yes	yes		yes	yes	yes	yes
sp|A8A5E6|EFTU1_ECOHS	Elongation factor Tu 1 OS=Escherichia coli O9:H4 (strain HS) GN=tuf1 PE=3 SV=1	tuf1	GQVLAKPGTIKPHTKFESEVY	300		yes	yes	yes	yes		yes	yes	yes	yes
sp|A8A5E6|EFTU1_ECOHS	Elongation factor Tu 1 OS=Escherichia coli O9:H4 (strain HS) GN=tuf1 PE=3 SV=1	tuf1	AKPGTIKPHTKFESEVYILSK	304		yes	yes	yes	yes		yes	yes	no	no
sp|A8A5E6|EFTU1_ECOHS	Elongation factor Tu 1 OS=Escherichia coli O9:H4 (strain HS) GN=tuf1 PE=3 SV=1	tuf1	KFESEVYILSKDEGGRHTPFF	314		yes	yes	yes	yes		yes	yes	yes	yes
sp|A8A5E6|EFTU1_ECOHS	Elongation factor Tu 1 OS=Escherichia coli O9:H4 (strain HS) GN=tuf1 PE=3 SV=1	tuf1	GRTVGAGVVAKVLG	391		yes	yes	yes	yes		yes	yes	yes	yes
sp|A8A779|EFTU2_ECOHS	Elongation factor Tu 2 OS=Escherichia coli O9:H4 (strain HS) GN=tuf2 PE=3 SV=1	tuf2	GRTVGAGVVAKVLS	391		yes	yes	yes	yes		yes	yes	yes	yes
sp|Q8XD82|TUSE_ECO57	Sulfurtransferase TusE OS=Escherichia coli O157:H7 GN=tusE PE=3 SV=2	tusE	NTSPAIRMLVKAMANKFGEEK	68		yes	yes	yes	yes		yes	yes	no	yes
sp|P0A3B3|TYPA_ECO57	GTP-binding protein TypA/BipA OS=Escherichia coli O157:H7 GN=typA PE=3 SV=1	typA	NTSPFCGKEGKFVTSRQILDR	324		yes	yes	yes	yes		yes	yes	no	no
sp|B7URX8|SYY_ECO27	Tyrosine--tRNA ligase OS=Escherichia coli O127:H6 (strain E2348/69 / EPEC) GN=tyrS PE=3 SV=1	tyrS	VPLITKADGTKFGKTEGGAVW	235		yes	yes	yes	yes		yes	yes	no	no
sp|B7URX8|SYY_ECO27	Tyrosine--tRNA ligase OS=Escherichia coli O127:H6 (strain E2348/69 / EPEC) GN=tyrS PE=3 SV=1	tyrS	ITKADGTKFGKTEGGAVWLDP	238		yes	yes	yes	yes		no	yes	no	no
sp|P12758|UDP_ECOLI	Uridine phosphorylase OS=Escherichia coli (strain K12) GN=udp PE=1 SV=3	udp	MSKSDVFHLGLTK	3		yes	yes	no	no		no	no	no	no
sp|A7ZQ25|UNG_ECO24	Uracil-DNA glycosylase OS=Escherichia coli O139:H28 (strain E24377A / ETEC) GN=ung PE=3 SV=1	ung	LTWHDVLAEEKQQPYFLNTLQ	15		yes	yes	yes	yes		yes	yes	yes	yes
sp|A7ZQ25|UNG_ECO24	Uracil-DNA glycosylase OS=Escherichia coli O139:H28 (strain E24377A / ETEC) GN=ung PE=3 SV=1	ung	HAQKKGAIIDKQRHHVLKAPH	177		yes	yes	yes	yes		no	yes	no	no
sp|B7UGN6|UPP_ECO27	Uracil phosphoribosyltransferase OS=Escherichia coli O127:H6 (strain E2348/69 / EPEC) GN=upp PE=3 SV=1	upp	MKIVEVKHPLVK	2		yes	yes	yes	yes		yes	yes	no	no
sp|B7UGN6|UPP_ECO27	Uracil phosphoribosyltransferase OS=Escherichia coli O127:H6 (strain E2348/69 / EPEC) GN=upp PE=3 SV=1	upp	MKIVEVKHPLVKHKLGL	7		yes	yes	yes	yes		yes	yes	no	yes
sp|B7UGN6|UPP_ECO27	Uracil phosphoribosyltransferase OS=Escherichia coli O127:H6 (strain E2348/69 / EPEC) GN=upp PE=3 SV=1	upp	GPVEIDQIKGKKITVVPILRA	69		yes	yes	no	no		yes	no	no	no
sp|B7UGN6|UPP_ECO27	Uracil phosphoribosyltransferase OS=Escherichia coli O127:H6 (strain E2348/69 / EPEC) GN=upp PE=3 SV=1	upp	PVEIDQIKGKKITVVPILRAG	70		yes	yes	yes	yes		no	yes	no	no
sp|P0AAC1|USPE_ECOL6	Universal stress protein E OS=Escherichia coli O6:H1 (strain CFT073 / ATCC 700928 / UPEC) GN=uspE PE=3 SV=2	uspE	AIRGQHLLAMKALRQKFGINE	230		yes	yes	yes	yes		yes	yes	no	no
sp|Q0TI19|USPF_ECOL5	Universal stress protein F OS=Escherichia coli O6:K15:H31 (strain 536 / UPEC) GN=uspF PE=3 SV=1	uspF	SQLEEIIKKFKLPTDRVHVHV	80		yes	yes	yes	yes		yes	yes	no	yes
sp|Q8FB02|UVRA_ECOL6	UvrABC system protein A OS=Escherichia coli O6:H1 (strain CFT073 / ATCC 700928 / UPEC) GN=uvrA PE=3 SV=1	uvrA	HTIEVVVDRFKVRDDLTQRLA	208		yes	no	no	yes		no	yes	no	no
sp|Q8FAD1|SYV_ECOL6	Valine--tRNA ligase OS=Escherichia coli O6:H1 (strain CFT073 / ATCC 700928 / UPEC) GN=valS PE=3 SV=1	valS	RGKRLVNWDPKLRTAISDLEV	178		yes	yes	yes	no		no	no	no	no
sp|P07118|SYV_ECOLI	Valine--tRNA ligase OS=Escherichia coli (strain K12) GN=valS PE=1 SV=2	valS	IRESAQVFDTKGNESDVYSSE	317		yes	yes	yes	no		yes	yes	no	no
sp|Q8FAD1|SYV_ECOL6	Valine--tRNA ligase OS=Escherichia coli O6:H1 (strain CFT073 / ATCC 700928 / UPEC) GN=valS PE=3 SV=1	valS	GNMMQPQLADKIRKRTEKQFP	593		yes	yes	yes	yes		yes	yes	no	no
sp|Q8FAD1|SYV_ECOL6	Valine--tRNA ligase OS=Escherichia coli O6:H1 (strain CFT073 / ATCC 700928 / UPEC) GN=valS PE=3 SV=1	valS	IEGEISRIENKLANEGFVARA	909		yes	yes	yes	yes		yes	yes	no	no
sp|Q8FAD1|SYV_ECOL6	Valine--tRNA ligase OS=Escherichia coli O6:H1 (strain CFT073 / ATCC 700928 / UPEC) GN=valS PE=3 SV=1	valS	VARAPEAVIAKEREKLEGYAE	926		yes	yes	yes	no		no	yes	no	no
sp|A7ZKA9|WRBA_ECO24	Flavoprotein WrbA OS=Escherichia coli O139:H28 (strain E24377A / ETEC) GN=wrbA PE=3 SV=1	wrbA	SKVDGAEVVVKRVPETMPPQL	37		yes	yes	no	yes		yes	yes	no	no
sp|P09030|EX3_ECOLI	Exodeoxyribonuclease III OS=Escherichia coli (strain K12) GN=xthA PE=1 SV=4	xthA	PQGESRDHPIKFPAKAQFYQN	121		yes	yes	yes	yes		yes	yes	no	no
sp|A7ZHJ2|YACG_ECO24	DNA gyrase inhibitor YacG OS=Escherichia coli O139:H28 (strain E24377A / ETEC) GN=yacG PE=3 SV=1	yacG	EISPFRPFCSKRCQLIDLGEW	30		yes	no	no	no		no	no	no	no
sp|P0ADZ8|YAJC_ECOL6	UPF0092 membrane protein YajC OS=Escherichia coli O6:H1 (strain CFT073 / ATCC 700928 / UPEC) GN=yajC PE=3 SV=1	yajC	EHKKLMDSIAKGDEVLTNGGL	58		yes	yes	no	no		no	no	no	no
sp|Q46948|YAJL_ECOLI	Chaperone protein YajL OS=Escherichia coli (strain K12) GN=yajL PE=1 SV=2	yajL	DKIPAEQWLDKRVVWDARVKL	142		yes	yes	yes	yes		no	yes	no	no
sp|B7UJP9|YAJQ_ECO27	UPF0234 protein YajQ OS=Escherichia coli O127:H6 (strain E2348/69 / EPEC) GN=yajQ PE=3 SV=1	yajQ	LKQGIESATQKKIVKMIKDSK	108		yes	yes	yes	yes		no	yes	no	yes
sp|P0AAR3|YBAK_ECOLI	Cys-tRNA(Pro)/Cys-tRNA(Cys) deacylase ybaK OS=Escherichia coli (strain K12) GN=ybaK PE=1 SV=1	ybaK	VTPVAGQLDLKKVAKALGAKK	73		yes	yes	yes	yes		yes	yes	no	no
sp|P0AAR3|YBAK_ECOLI	Cys-tRNA(Pro)/Cys-tRNA(Cys) deacylase ybaK OS=Escherichia coli (strain K12) GN=ybaK PE=1 SV=1	ybaK	AGDLAKILDAKFADIARRD	151		yes	yes	yes	no		no	yes	no	no
sp|P0AAS7|YBCJ_ECOLI	Uncharacterized protein YbcJ OS=Escherichia coli (strain K12) GN=ybcJ PE=1 SV=1	ybcJ	EGWSESGAQAKIAIAEGQVKV	31		yes	yes	yes	yes		no	no	no	no
sp|P0AAU1|YBEL_ECO57	Uncharacterized protein YbeL OS=Escherichia coli O157:H7 GN=ybeL PE=4 SV=1	ybeL	MNKVAQYYRELVA	3		yes	yes	yes	no		yes	yes	no	yes
sp|P0A9K4|PHOL_ECOL6	PhoH-like protein OS=Escherichia coli O6:H1 (strain CFT073 / ATCC 700928 / UPEC) GN=ybeZ PE=3 SV=2	ybeZ	FEMLGFEKVEKLIERNVIEVA	214		yes	yes	yes	yes		no	yes	no	no
sp|P30177|YBIB_ECOLI	Uncharacterized protein ybiB OS=Escherichia coli (strain K12) GN=ybiB PE=3 SV=1	ybiB	GVRNSAHTLAKLATPFAEGEA	186		yes	yes	yes	yes		yes	no	no	no
sp|P75821|YBJS_ECOLI	Uncharacterized protein YbjS OS=Escherichia coli (strain K12) GN=ybjS PE=4 SV=2	ybjS	RPQSLFGPHDKVFIPRLAHMM	177		yes	yes	yes	no		no	no	no	no
sp|A7ZK06|YCAR_ECO24	UPF0434 protein YcaR OS=Escherichia coli O139:H28 (strain E24377A / ETEC) GN=ycaR PE=3 SV=1	ycaR	CNGKLWYNQEKQELICKLDNL	24		yes	yes	yes	yes		no	yes	no	no
sp|A7ZK06|YCAR_ECO24	UPF0434 protein YcaR OS=Escherichia coli O139:H28 (strain E24377A / ETEC) GN=ycaR PE=3 SV=1	ycaR	EARVLTADESKS	59		yes	yes	yes	no		no	no	no	no
sp|P0AB16|YCCJ_ECO57	Uncharacterized protein YccJ OS=Escherichia coli O157:H7 GN=yccJ PE=4 SV=1	yccJ	AIFEVAGYDEKMAEKIWEEGS	37		yes	yes	yes	yes		yes	yes	no	yes
sp|P75874|YCCU_ECOLI	Uncharacterized protein yccU OS=Escherichia coli (strain K12) GN=yccU PE=1 SV=2	yccU	KPDRPSYRVMKYLLDQGYHVI	34		yes	yes	yes	yes		yes	yes	yes	yes
sp|P75874|YCCU_ECOLI	Uncharacterized protein yccU OS=Escherichia coli (strain K12) GN=yccU PE=1 SV=2	yccU	QGYHVIPVSPKVAGKTLLGQK	49		yes	yes	yes	yes		yes	yes	no	yes
sp|P0AB66|ACYP_ECO57	Acylphosphatase OS=Escherichia coli O157:H7 GN=yccX PE=3 SV=1	yccX	GFRYTTQYEAKRLGLTGYAKN	28		yes	yes	yes	yes		yes	yes	no	no
sp|P0AB66|ACYP_ECO57	Acylphosphatase OS=Escherichia coli O157:H7 GN=yccX PE=3 SV=1	yccX	GQVEKLMQWLKSGGPRSARVE	63		yes	yes	no	no		no	no	no	no
sp|Q1RD70|YCEF1_ECOUT	Maf-like protein yceF 1 OS=Escherichia coli (strain UTI89 / UPEC) GN=yceF1 PE=3 SV=2	yceF1	RQLVLRLAQEKAQSLASRYPD	52		yes	yes	yes	yes		yes	yes	no	yes
sp|A7ZKH2|YCEH_ECO24	UPF0502 protein YceH OS=Escherichia coli O139:H28 (strain E24377A / ETEC) GN=yceH PE=3 SV=1	yceH	TVSGFGNRVTKYEQRFCNSEF	80		yes	yes	yes	yes		yes	yes	no	no
sp|A7ZKV0|YCGL_ECO24	Protein YcgL OS=Escherichia coli O139:H28 (strain E24377A / ETEC) GN=ycgL PE=3 SV=2	ycgL	RKKLVNADIEKVKLALTEQGY	70		yes	yes	yes	no		no	yes	no	yes
sp|P08245|YCIH_ECOLI	Uncharacterized protein YciH OS=Escherichia coli (strain K12) GN=yciH PE=1 SV=1	yciH	AELTKLAAELKKKCGCGGAVK	68		yes	yes	no	no		no	no	no	no
sp|P0AB63|YCIN_ECO57	Protein yciN OS=Escherichia coli O157:H7 GN=yciN PE=4 SV=1	yciN	MNKETQPIDRETL	3		yes	yes	yes	yes		no	no	no	yes
sp|P0AB63|YCIN_ECO57	Protein yciN OS=Escherichia coli O157:H7 GN=yciN PE=4 SV=1	yciN	TQPIDRETLLKEANKIIREHE	15		yes	yes	yes	yes		no	no	no	yes
sp|P0AB63|YCIN_ECO57	Protein yciN OS=Escherichia coli O157:H7 GN=yciN PE=4 SV=1	yciN	DRETLLKEANKIIREHEDTLA	19		yes	yes	yes	no		no	no	no	no
sp|P0AFR4|YCIO_ECOLI	Uncharacterized protein YciO OS=Escherichia coli (strain K12) GN=yciO PE=1 SV=1	yciO	GYALGCKIEDKNAMERICRIR	47		yes	yes	yes	yes		yes	yes	no	no
sp|P51981|AEEP_ECOLI	L-Ala-D/L-Glu epimerase OS=Escherichia coli (strain K12) GN=ycjG PE=1 SV=2	ycjG	WQAGAKLLKVKLDNHLISERM	151		yes	yes	yes	yes		no	yes	no	no
sp|P76043|YCJQ_ECOLI	Uncharacterized zinc-type alcohol dehydrogenase-like protein YcjQ OS=Escherichia coli (strain K12) GN=ycjQ PE=3 SV=1	ycjQ	MKKLVATAPRVAA	3		yes	yes	yes	yes		yes	yes	yes	yes
sp|P52647|NIFJ_ECOLI	Probable pyruvate-flavodoxin oxidoreductase OS=Escherichia coli (strain K12) GN=ydbK PE=3 SV=2	ydbK	LGSDGSVSATKNNIKIIGNST	435		yes	yes	no	no		no	no	yes	no
sp|P52647|NIFJ_ECOLI	Probable pyruvate-flavodoxin oxidoreductase OS=Escherichia coli (strain K12) GN=ydbK PE=3 SV=2	ydbK	SKATPLGAVTKFGEHGKRKAR	1012		yes	yes	yes	yes		yes	no	no	no
sp|P64465|YDFZ_ECO57	Putative selenoprotein ydfZ OS=Escherichia coli O157:H7 GN=ydfZ PE=4 SV=1	ydfZ	VMVSGTGHTGKILSIDTEGLT	27		yes	yes	yes	yes		no	no	no	no
sp|P64465|YDFZ_ECO57	Putative selenoprotein ydfZ OS=Escherichia coli O157:H7 GN=ydfZ PE=4 SV=1	ydfZ	GLTAEQIRRGKTVVVEGCEEK	45		yes	yes	yes	yes		no	no	no	no
sp|P64465|YDFZ_ECO57	Putative selenoprotein ydfZ OS=Escherichia coli O157:H7 GN=ydfZ PE=4 SV=1	ydfZ	KTVVVEGCEEKLAPLDLIRLG	55		yes	yes	yes	yes		no	no	no	no
sp|P0ACY1|YDJA_ECOLI	Putative NAD(P)H nitroreductase ydjA OS=Escherichia coli (strain K12) GN=ydjA PE=1 SV=1	ydjA	QGAIAAGSDDKAIDKARNAPF	74		yes	yes	yes	yes		yes	no	no	no
sp|P0ACY1|YDJA_ECOLI	Putative NAD(P)H nitroreductase ydjA OS=Escherichia coli (strain K12) GN=ydjA PE=1 SV=1	ydjA	AAGSDDKAIDKARNAPFRAPL	78		yes	yes	yes	yes		no	yes	no	no
sp|P0ACY1|YDJA_ECOLI	Putative NAD(P)H nitroreductase ydjA OS=Escherichia coli (strain K12) GN=ydjA PE=1 SV=1	ydjA	TVVAKCEENHKVPRWEQEMSA	101		yes	yes	yes	yes		no	no	no	no
sp|P77721|YDJF_ECOLI	Uncharacterized HTH-type transcriptional regulator YdjF OS=Escherichia coli (strain K12) GN=ydjF PE=4 SV=1	ydjF	YKRASSFYEEKQLIARKALPF	80		yes	yes	yes	yes		no	yes	no	no
sp|P77721|YDJF_ECOLI	Uncharacterized HTH-type transcriptional regulator YdjF OS=Escherichia coli (strain K12) GN=ydjF PE=4 SV=1	ydjF	NTLSLQGRITKEIIRRYHVDI	158		yes	yes	yes	yes		no	yes	no	no
sp|P0ACY5|YEAG_ECO57	Uncharacterized protein YeaG OS=Escherichia coli O157:H7 GN=yeaG PE=3 SV=1	yeaG	LEFLKGYLIPKYAEFIGKEIQ	478		yes	yes	yes	yes		yes	no	no	no
sp|P0ACY4|YEAG_ECOL6	Uncharacterized protein YeaG OS=Escherichia coli O6:H1 (strain CFT073 / ATCC 700928 / UPEC) GN=yeaG PE=3 SV=1	yeaG	IEKPAGISNPKDFRNEIVNFV	550		yes	no	no	no		no	no	no	no
sp|Q0TGW8|YEBC_ECOL5	Probable transcriptional regulatory protein YebC OS=Escherichia coli O6:K15:H31 (strain 536 / UPEC) GN=yebC PE=3 SV=1	yebC	TVAEVRHAFSKCGGNLGTDGS	119		yes	yes	yes	yes		yes	yes	no	yes
sp|P0AD05|YECA_ECOLI	Uncharacterized protein YecA OS=Escherichia coli (strain K12) GN=yecA PE=4 SV=1	yecA	ADYVPRWASEKEMTRFMNLAF	70		yes	yes	yes	yes		no	yes	no	no
sp|P46887|YECH_ECOLI	Uncharacterized protein yecH OS=Escherichia coli (strain K12) GN=yecH PE=4 SV=2	yecH	ELVAFLAAKGKFIPSKDGFST	61		yes	yes	yes	no		no	no	no	no
sp|Q0TGH3|YEEN_ECOL5	Probable transcriptional regulatory protein YeeN OS=Escherichia coli O6:K15:H31 (strain 536 / UPEC) GN=yeeN PE=3 SV=1	yeeN	QAQVPKHVIDKAIDKAKGGGD	66		yes	yes	yes	yes		yes	yes	no	no
sp|B7UT45|YEEX_ECO27	UPF0265 protein YeeX OS=Escherichia coli O127:H6 (strain E2348/69 / EPEC) GN=yeeX PE=3 SV=1	yeeX	METTKPSFQDVLEFV	5		yes	yes	yes	yes		yes	yes	yes	yes
sp|B7UT45|YEEX_ECO27	UPF0265 protein YeeX OS=Escherichia coli O127:H6 (strain E2348/69 / EPEC) GN=yeeX PE=3 SV=1	yeeX	KLQREIQDVEKKIRDNQKRVL	33		yes	yes	yes	yes		yes	yes	yes	yes
sp|B7UT45|YEEX_ECO27	UPF0265 protein YeeX OS=Escherichia coli O127:H6 (strain E2348/69 / EPEC) GN=yeeX PE=3 SV=1	yeeX	LQREIQDVEKKIRDNQKRVLL	34		yes	yes	yes	yes		yes	yes	no	no
sp|A7ZNH9|YEEX_ECO24	UPF0265 protein YeeX OS=Escherichia coli O139:H28 (strain E24377A / ETEC) GN=yeeX PE=3 SV=1	yeeX	LLLDNLSDYIKPGMSVEAIQG	53		yes	yes	yes	yes		yes	no	yes	yes
sp|B7UT45|YEEX_ECO27	UPF0265 protein YeeX OS=Escherichia coli O127:H6 (strain E2348/69 / EPEC) GN=yeeX PE=3 SV=1	yeeX	YEDRVDDYIIKNAELSKERRD	82		yes	yes	yes	yes		yes	yes	yes	yes
sp|B7UT45|YEEX_ECO27	UPF0265 protein YeeX OS=Escherichia coli O127:H6 (strain E2348/69 / EPEC) GN=yeeX PE=3 SV=1	yeeX	DYIIKNAELSKERRDISKKLK	88		yes	yes	yes	yes		yes	yes	yes	yes
sp|P0AD12|YEEZ_ECOLI	Protein yeeZ OS=Escherichia coli (strain K12) GN=yeeZ PE=1 SV=1	yeeZ	FRNSLDSGKGKIIDGSRICNE	248		yes	yes	yes	yes		yes	yes	yes	yes
sp|P76402|YEGP_ECOLI	UPF0339 protein YegP OS=Escherichia coli (strain K12) GN=yegP PE=1 SV=2	yegP	ELYTSKTSAEKGIASVRSNSP	41		yes	yes	yes	yes		yes	yes	yes	yes
sp|Q8X7I0|YEGP_ECO57	UPF0339 protein YegP OS=Escherichia coli O157:H7 GN=yegP PE=3 SV=2	yegP	RYEKKTASNGKFYFNLKAANH	65		yes	yes	yes	yes		yes	yes	yes	yes
sp|P33355|YEHS_ECOLI	Uncharacterized protein yehS OS=Escherichia coli (strain K12) GN=yehS PE=4 SV=1	yehS	DILRSVRYILKANNNDLVRIL	15		yes	no	yes	no		yes	no	no	no
sp|B7UFI8|EFPL_ECO27	Elongation factor P-like protein OS=Escherichia coli O127:H6 (strain E2348/69 / EPEC) GN=yeiP PE=3 SV=1	yeiP	MRFSDVRTGLKVEERFKGDDI	51		yes	yes	yes	yes		no	no	no	no
sp|B7UFI8|EFPL_ECO27	Elongation factor P-like protein OS=Escherichia coli O127:H6 (strain E2348/69 / EPEC) GN=yeiP PE=3 SV=1	yeiP	RTGLKVEERFKGDDIVDTVTL	57		yes	yes	yes	no		yes	yes	no	no
sp|B7UFK4|YEJL_ECO27	UPF0352 protein YejL OS=Escherichia coli O127:H6 (strain E2348/69 / EPEC) GN=yejL PE=3 SV=1	yejL	RALQSSINEDKAH	73		yes	yes	yes	no		no	no	no	yes
sp|P0AD33|YFCZ_ECOLI	UPF0381 protein YfcZ OS=Escherichia coli (strain K12) GN=yfcZ PE=3 SV=1	yfcZ	AEQTLAALTEKARSVESEPCK	50		yes	yes	yes	yes		yes	yes	yes	yes
sp|P76569|YFGD_ECOLI	Uncharacterized protein YfgD OS=Escherichia coli (strain K12) GN=yfgD PE=1 SV=1	yfgD	ADAATLRDLLKILGMNSAREL	50		yes	yes	yes	yes		no	yes	no	no
sp|P76569|YFGD_ECOLI	Uncharacterized protein YfgD OS=Escherichia coli (strain K12) GN=yfgD PE=1 SV=1	yfgD	MNSARELMRQKEDLYKELNLA	64		yes	yes	yes	yes		no	yes	no	yes
sp|P76569|YFGD_ECOLI	Uncharacterized protein YfgD OS=Escherichia coli (strain K12) GN=yfgD PE=1 SV=1	yfgD	ALIQAMVDNPKLMERPIVVAN	92		yes	yes	yes	yes		no	yes	no	no
sp|P0AGJ5|YFIF_ECOLI	Uncharacterized tRNA/rRNA methyltransferase YfiF OS=Escherichia coli (strain K12) GN=yfiF PE=3 SV=1	yfiF	WFIQSVTPRFKEALRWMAANR	141		yes	yes	yes	no		no	no	no	no
sp|P0ADE7|YGAU_ECOL6	Uncharacterized protein YgaU OS=Escherichia coli O6:H1 (strain CFT073 / ATCC 700928 / UPEC) GN=ygaU PE=3 SV=2	ygaU	ANKPMLKSPDKIYPGQVLRIP	137		yes	yes	yes	yes		yes	yes	yes	yes
sp|P0ADS0|YGDH_ECO57	LOG family protein ygdH OS=Escherichia coli O157:H7 GN=ygdH PE=3 SV=1	ygdH	RQMKKSMPLVKENRRDTGDAY	337		yes	yes	yes	yes		no	no	no	no
sp|P0ADS0|YGDH_ECO57	LOG family protein ygdH OS=Escherichia coli O157:H7 GN=ygdH PE=3 SV=1	ygdH	EFGPYKINGDKEIMRRMDDLL	420		yes	yes	no	yes		no	no	no	no
sp|A7ZR19|YGFB_ECO24	UPF0149 protein YgfB OS=Escherichia coli O139:H28 (strain E24377A / ETEC) GN=ygfB PE=3 SV=1	ygfB	HPQPTAPEVQKPTLH	188		yes	yes	yes	no		yes	yes	no	no
sp|B7UHU7|YGFZ_ECO27	tRNA-modifying protein YgfZ OS=Escherichia coli O127:H6 (strain E2348/69 / EPEC) GN=ygfZ PE=3 SV=1	ygfZ	LLAAHCDAKGKMWSNLRLFRD	68		yes	yes	yes	yes		no	no	no	no
sp|P38521|YGGL_ECOLI	Uncharacterized protein yggL OS=Escherichia coli (strain K12) GN=yggL PE=4 SV=2	yggL	CTEEHQAIVRKWLEERKLDEV	87		yes	yes	yes	yes		no	no	no	no
sp|P38521|YGGL_ECOLI	Uncharacterized protein yggL OS=Escherichia coli (strain K12) GN=yggL PE=4 SV=2	yggL	AIVRKWLEERKLDEVRTSELF	93		yes	yes	yes	no		no	yes	no	no
sp|A7ZR88|FETP_ECO24	Probable Fe(2+)-trafficking protein OS=Escherichia coli O139:H28 (strain E24377A / ETEC) GN=yggX PE=3 SV=1	yggX	DFQLYPGELGKRIYNEISKEA	28		yes	yes	yes	yes		yes	yes	no	yes
sp|A7ZR88|FETP_ECO24	Probable Fe(2+)-trafficking protein OS=Escherichia coli O139:H28 (strain E24377A / ETEC) GN=yggX PE=3 SV=1	yggX	SKEAWAQWQHKQTMLINEKKL	45		yes	yes	no	no		no	yes	no	no
sp|A7ZR88|FETP_ECO24	Probable Fe(2+)-trafficking protein OS=Escherichia coli O139:H28 (strain E24377A / ETEC) GN=yggX PE=3 SV=1	yggX	VHIEGYTPEDKK	90		yes	yes	yes	no		yes	no	no	no
sp|P0AGK5|YHBY_ECOL6	RNA-binding protein YhbY OS=Escherichia coli O6:H1 (strain CFT073 / ATCC 700928 / UPEC) GN=yhbY PE=4 SV=1	yhbY	ALEHHELIKVKIATEDRETKT	50		yes	yes	yes	yes		yes	yes	no	yes
sp|P0AGK6|YHBY_ECO57	RNA-binding protein YhbY OS=Escherichia coli O157:H7 GN=yhbY PE=4 SV=1	yhbY	TGACNVQVIGKTLVLYRPTKE	80		yes	yes	no	no		no	no	no	no
sp|P0ADX3|YHFA_ECO57	Protein yhfA OS=Escherichia coli O157:H7 GN=yhfA PE=4 SV=1	yhfA	LHFIVTGRDLKDAAVARAVDL	97		yes	yes	yes	yes		yes	yes	no	no
sp|P37634|YHIR_ECOLI	Uncharacterized protein yhiR OS=Escherichia coli (strain K12) GN=yhiR PE=4 SV=1	yhiR	LIIESLKEKDKPFLYLDTHAG	34		yes	yes	yes	yes		yes	yes	no	no
sp|Q0TBK7|YIBT_ECOL5	Uncharacterized protein YibT OS=Escherichia coli O6:K15:H31 (strain 536 / UPEC) GN=yibT PE=4 SV=1	yibT	MGKLGENVPLLID	3		yes	yes	yes	yes		yes	yes	yes	yes
sp|P23839|YICC_ECOLI	UPF0701 protein YicC OS=Escherichia coli (strain K12) GN=yicC PE=1 SV=2	yicC	ERIRSRLTRGKVECTLRYEPD	61		yes	yes	yes	yes		yes	no	yes	no
sp|P23839|YICC_ECOLI	UPF0701 protein YicC OS=Escherichia coli (strain K12) GN=yicC PE=1 SV=2	yicC	VARETEGQALKALIEQRLEGV	153		yes	yes	yes	yes		no	no	no	no
sp|P0A8Y6|YIDA_ECOL6	Phosphatase YidA OS=Escherichia coli O6:H1 (strain CFT073 / ATCC 700928 / UPEC) GN=yidA PE=3 SV=1	yidA	LSYDDYRFLEKLSREVGSHFH	98		yes	yes	yes	yes		no	no	no	no
sp|P0ADN3|YIFE_ECOL6	UPF0438 protein YifE OS=Escherichia coli O6:H1 (strain CFT073 / ATCC 700928 / UPEC) GN=yifE PE=3 SV=2	yifE	FTTTNRYFDNKHYPRGFSRHG	15		yes	yes	yes	yes		yes	no	yes	yes
sp|P0ADN3|YIFE_ECOL6	UPF0438 protein YifE OS=Escherichia coli O6:H1 (strain CFT073 / ATCC 700928 / UPEC) GN=yifE PE=3 SV=2	yifE	GFSRHGDFTIKEAQLLERHGY	30		yes	yes	yes	yes		no	no	no	yes
sp|P0ADN3|YIFE_ECOL6	UPF0438 protein YifE OS=Escherichia coli O6:H1 (strain CFT073 / ATCC 700928 / UPEC) GN=yifE PE=3 SV=2	yifE	GYAFNELDLGKREPVTEEEKL	49		yes	yes	yes	yes		yes	yes	yes	yes
sp|P0ADN3|YIFE_ECOL6	UPF0438 protein YifE OS=Escherichia coli O6:H1 (strain CFT073 / ATCC 700928 / UPEC) GN=yifE PE=3 SV=2	yifE	PKRFHTLSGGKPQVEGAEDYT	98		yes	yes	yes	yes		yes	yes	no	yes
sp|P09163|YJAB_ECOLI	Uncharacterized N-acetyltransferase YjaB OS=Escherichia coli (strain K12) GN=yjaB PE=1 SV=1	yjaB	TGRSEVDDLGKPYPLLNLAYV	135		yes	yes	yes	yes		yes	no	no	no
sp|P68207|YJBJ_ECO57	UPF0337 protein YjbJ OS=Escherichia coli O157:H7 GN=yjbJ PE=3 SV=1	yjbJ	MNKDEAGGNWKQF	3		yes	yes	yes	yes		yes	yes	yes	yes
sp|P68207|YJBJ_ECO57	UPF0337 protein YjbJ OS=Escherichia coli O157:H7 GN=yjbJ PE=3 SV=1	yjbJ	GNWKQFKGKVKEQWGKLTDDD	18		yes	yes	yes	yes		yes	yes	yes	yes
sp|P68207|YJBJ_ECO57	UPF0337 protein YjbJ OS=Escherichia coli O157:H7 GN=yjbJ PE=3 SV=1	yjbJ	FKGKVKEQWGKLTDDDMTIIE	23		yes	yes	yes	yes		yes	yes	yes	yes
sp|P68207|YJBJ_ECO57	UPF0337 protein YjbJ OS=Escherichia coli O157:H7 GN=yjbJ PE=3 SV=1	yjbJ	IEGKRDQLVGKIQERYGYQKD	42		yes	yes	yes	no		yes	yes	yes	yes
sp|P68207|YJBJ_ECO57	UPF0337 protein YjbJ OS=Escherichia coli O157:H7 GN=yjbJ PE=3 SV=1	yjbJ	GKIQERYGYQKDQAEKEVVDW	51		yes	yes	yes	yes		yes	yes	no	yes
sp|P0AF51|YJBR_ECO57	Uncharacterized protein YjbR OS=Escherichia coli O157:H7 GN=yjbR PE=4 SV=1	yjbR	KVEDVLFAMVKEVENRPAVSL	40		yes	yes	no	no		yes	yes	no	yes
sp|P0AF60|YJDI_ECO57	Uncharacterized protein YjdI OS=Escherichia coli O157:H7 GN=yjdI PE=4 SV=1	yjdI	VIDTCPSGALKYRHK	72		yes	yes	yes	yes		yes	yes	no	yes
sp|P39274|YJDJ_ECOLI	Uncharacterized protein yjdJ OS=Escherichia coli (strain K12) GN=yjdJ PE=4 SV=1	yjdJ	EGHNKFYINDKQGKQIAEIVF	15		yes	yes	yes	yes		yes	yes	yes	yes
sp|P39274|YJDJ_ECOLI	Uncharacterized protein yjdJ OS=Escherichia coli (strain K12) GN=yjdJ PE=4 SV=1	yjdJ	LCPFAKHEFDKTREYDDIRS	81		yes	yes	yes	no		no	no	no	yes
sp|A7ZVB3|YJGA_ECO24	UPF0307 protein YjgA OS=Escherichia coli O139:H28 (strain E24377A / ETEC) GN=yjgA PE=3 SV=1	yjgA	IVDLGKNALDKIPLDADLRAA	56		yes	yes	yes	yes		yes	yes	no	yes
sp|P27250|YJGB_ECOLI	Uncharacterized zinc-type alcohol dehydrogenase-like protein YjgB OS=Escherichia coli (strain K12) GN=yjgB PE=3 SV=2	yjgB	TIMNRGGFAEKLRADWQWVIP	127		yes	no	no	no		no	no	no	no
sp|Q46868|YQIC_ECOLI	Uncharacterized protein YqiC OS=Escherichia coli (strain K12) GN=yqiC PE=1 SV=2	yqiC	QTQVLLRTREKLALLEQRISE	65		yes	yes	yes	yes		yes	yes	no	yes
sp|P64583|YQJD_ECO57	Uncharacterized protein YqjD OS=Escherichia coli O157:H7 GN=yqjD PE=4 SV=1	yqjD	EVLSSSGEKSKEELSKIRSKA	33		yes	yes	yes	yes		no	no	no	yes
sp|P0AB78|BIKB_ECO57	Putative 8-amino-7-oxononanoate synthase/2-amino-3-ketobutyrate coenzyme A ligase OS=Escherichia coli O157:H7 GN=Z5044 PE=3 SV=1	Z5044	LETARAEGLFKEERIITSAQQ	23		yes	yes	yes	yes		yes	yes	yes	yes
sp|P0AB78|BIKB_ECO57	Putative 8-amino-7-oxononanoate synthase/2-amino-3-ketobutyrate coenzyme A ligase OS=Escherichia coli O157:H7 GN=Z5044 PE=3 SV=1	Z5044	RVDIITGTLGKALGGASGGYT	244		yes	yes	yes	yes		yes	yes	yes	no
sp|P0AB78|BIKB_ECO57	Putative 8-amino-7-oxononanoate synthase/2-amino-3-ketobutyrate coenzyme A ligase OS=Escherichia coli O157:H7 GN=Z5044 PE=3 SV=1	Z5044	VTGFFYPVVPKGQARIRTQMS	362		yes	yes	yes	no		no	no	no	no
sp|B7UNP8|ZAPB_ECO27	Cell division protein ZapB OS=Escherichia coli O127:H6 (strain E2348/69 / EPEC) GN=zapB PE=3 SV=1	zapB	MTMSLEVFEKLEAKVQQAID	10		yes	yes	yes	yes		yes	yes	yes	yes
sp|A7ZUE3|ZAPB_ECO24	Cell division protein ZapB OS=Escherichia coli O139:H28 (strain E24377A / ETEC) GN=zapB PE=3 SV=2	zapB	TLLQMEIEELKEKNNSLSQEV	33		yes	yes	no	no		no	yes	no	no
sp|A7ZUE3|ZAPB_ECO24	Cell division protein ZapB OS=Escherichia coli O139:H28 (strain E24377A / ETEC) GN=zapB PE=3 SV=2	zapB	LQMEIEELKEKNNSLSQEVQN	35		yes	yes	no	yes		no	yes	no	no
sp|B7UIF1|ZAPD_ECO27	Cell division protein ZapD OS=Escherichia coli O127:H6 (strain E2348/69 / EPEC) GN=zapD PE=3 SV=1	zapD	ERGEVRTELLKELDRQQRKLQ	65		yes	yes	yes	no		no	yes	no	no
sp|P0AC54|G6PD_ECOL6	Glucose-6-phosphate 1-dehydrogenase OS=Escherichia coli O6:H1 (strain CFT073 / ATCC 700928 / UPEC) GN=zwf PE=3 SV=1	zwf	FGAKGDLARRKLLPSLYQLEK	25		yes	yes	yes	yes		no	no	no	no
sp|P0AC54|G6PD_ECOL6	Glucose-6-phosphate 1-dehydrogenase OS=Escherichia coli O6:H1 (strain CFT073 / ATCC 700928 / UPEC) GN=zwf PE=3 SV=1	zwf	RADWDKAAYTKVVREALETFM	60		yes	yes	yes	yes		no	yes	no	no
sp|P0AC54|G6PD_ECOL6	Glucose-6-phosphate 1-dehydrogenase OS=Escherichia coli O6:H1 (strain CFT073 / ATCC 700928 / UPEC) GN=zwf PE=3 SV=1	zwf	FSRLGAMLDQKNRITINYFAM	109		yes	yes	yes	no		no	yes	no	no
sp|Q8XCJ6|G6PD_ECO57	Glucose-6-phosphate 1-dehydrogenase OS=Escherichia coli O157:H7 GN=zwf PE=3 SV=1	zwf	KGLGEAKLNAKPARVVMEKPL	139		yes	yes	yes	no		no	no	no	no
