# Supplementary material for: Structural, Kinetic and Proteomic Characterization of Acetyl Phosphate-Dependent Bacterial Protein Acetylation
Source: PLoS One. 2014 Apr 22;9(4):e94816. doi: 10.1371/journal.pone.0094816 (PMC3995681; doi:10.1371/journal.pone.0094816)
Supplement: Table S4 — Overview of unique acetyllysine sites for specific strains and growth conditions: cobB mutant grown with glucose. (XLSX) [file pone.0094816.s014.xlsx]

## Sheet: S4_CobB Glucose
Table S4. All lysine acetylation sites and motifs for cobB mutant grown with glucose
			CobB with Glucose
Protein Name	Protein Description	Gene Name	Motifs (K-acetyl site in the center)	Acetyl Site	WT Glucose	AckA Glucose	CobB Glucose	YfiQ Glucose		WT No Glucose	AckA No Glucose	AckA PTA No Glucose	CobB No Glucose
sp|P0ABD9|BCCP_ECOL6	Biotin carboxyl carrier protein of acetyl-CoA carboxylase OS=Escherichia coli O6:H1 (strain CFT073 / ATCC 700928 / UPEC) GN=accB PE=3 SV=1	accB	TFYRTPSPDAKAFIEVGQKVN	100	no	yes	yes	no		no	no	no	yes
sp|Q8X9B6|ACCC_ECO57	Biotin carboxylase OS=Escherichia coli O157:H7 GN=accC PE=3 SV=1	accC	SDGPLGDDMDKNRAIAKRIGY	144	yes	yes	yes	yes		yes	yes	no	no
sp|Q8X9B6|ACCC_ECO57	Biotin carboxylase OS=Escherichia coli O157:H7 GN=accC PE=3 SV=1	accC	GGTNIHYLEKKLGLQEK	443	yes	yes	yes	yes		no	yes	no	no
sp|A7ZPD1|ACCD_ECO24	Acetyl-coenzyme A carboxylase carboxyl transferase subunit beta OS=Escherichia coli O139:H28 (strain E24377A / ETEC) GN=accD PE=3 SV=1	accD	GSELEPKDVLKFRDSKKYKDR	84	yes	yes	yes	yes		yes	yes	no	yes
sp|A7ZPD1|ACCD_ECO24	Acetyl-coenzyme A carboxylase carboxyl transferase subunit beta OS=Escherichia coli O139:H28 (strain E24377A / ETEC) GN=accD PE=3 SV=1	accD	PRVIEQTVREKLPPGFQRSEF	240	no	yes	yes	no		no	no	no	no
sp|P0A9G7|ACEA_ECOL6	Isocitrate lyase OS=Escherichia coli O6:H1 (strain CFT073 / ATCC 700928 / UPEC) GN=aceA PE=3 SV=1	aceA	TRTQQIEELQKEWTQPRWEGI	13	yes	yes	yes	no		yes	yes	yes	yes
sp|P0A9G7|ACEA_ECOL6	Isocitrate lyase OS=Escherichia coli O6:H1 (strain CFT073 / ATCC 700928 / UPEC) GN=aceA PE=3 SV=1	aceA	TRPYSAEDVVKLRGSVNPECT	34	yes	yes	yes	yes		yes	yes	yes	yes
sp|P0A9G7|ACEA_ECOL6	Isocitrate lyase OS=Escherichia coli O6:H1 (strain CFT073 / ATCC 700928 / UPEC) GN=aceA PE=3 SV=1	aceA	ARRFAQAIHAKYPGKLLAYNC	308	yes	yes	yes	yes		yes	yes	yes	yes
sp|P0A9G7|ACEA_ECOL6	Isocitrate lyase OS=Escherichia coli O6:H1 (strain CFT073 / ATCC 700928 / UPEC) GN=aceA PE=3 SV=1	aceA	YNCSPSFNWQKNLDDKTIASF	326	yes	yes	yes	yes		yes	yes	no	yes
sp|P0A9G7|ACEA_ECOL6	Isocitrate lyase OS=Escherichia coli O6:H1 (strain CFT073 / ATCC 700928 / UPEC) GN=aceA PE=3 SV=1	aceA	SFNWQKNLDDKTIASFQQQLS	331	yes	yes	yes	yes		yes	yes	no	yes
sp|P08997|MASY_ECOLI	Malate synthase A OS=Escherichia coli (strain K12) GN=aceB PE=1 SV=1	aceB	RVEITGPVERKMVINALNANV	101	yes	yes	yes	yes		yes	yes	no	yes
sp|P08997|MASY_ECOLI	Malate synthase A OS=Escherichia coli (strain K12) GN=aceB PE=1 SV=1	aceB	TNEAGKIYQLKPNPAVLICRV	157	yes	yes	yes	yes		yes	yes	yes	yes
sp|P0AFG8|ODP1_ECOLI	Pyruvate dehydrogenase E1 component OS=Escherichia coli (strain K12) GN=aceE PE=1 SV=2	aceE	VDGDYQTFKSKDGAYVREHFF	329	no	yes	yes	no		yes	yes	no	no
sp|P0AFG8|ODP1_ECOLI	Pyruvate dehydrogenase E1 component OS=Escherichia coli (strain K12) GN=aceE PE=1 SV=2	aceE	GYGMGDAAEGKNIAHQVKKMN	404	yes	yes	yes	yes		yes	no	no	yes
sp|P0AFG8|ODP1_ECOLI	Pyruvate dehydrogenase E1 component OS=Escherichia coli (strain K12) GN=aceE PE=1 SV=2	aceE	AEGKNIAHQVKKMNMDGVRHI	411	no	yes	yes	no		no	no	no	no
sp|P0AFG8|ODP1_ECOLI	Pyruvate dehydrogenase E1 component OS=Escherichia coli (strain K12) GN=aceE PE=1 SV=2	aceE	EGKNIAHQVKKMNMDGVRHIR	412	no	yes	yes	yes		no	no	no	no
sp|P0AFG8|ODP1_ECOLI	Pyruvate dehydrogenase E1 component OS=Escherichia coli (strain K12) GN=aceE PE=1 SV=2	aceE	AFVRALNVMLKNKSIKDRLVP	508	yes	yes	yes	yes		yes	yes	yes	yes
sp|P0AFG8|ODP1_ECOLI	Pyruvate dehydrogenase E1 component OS=Escherichia coli (strain K12) GN=aceE PE=1 SV=2	aceE	AIAKFNIDADKVNPRLA	881	yes	yes	yes	no		no	yes	no	no
sp|P06959|ODP2_ECOLI	Dihydrolipoyllysine-residue acetyltransferase component of pyruvate dehydrogenase complex OS=Escherichia coli (strain K12) GN=aceF PE=1 SV=3	aceF	AAAPAAKAEGKSEFAENDAYV	317	yes	yes	yes	yes		yes	no	no	yes
sp|P06959|ODP2_ECOLI	Dihydrolipoyllysine-residue acetyltransferase component of pyruvate dehydrogenase complex OS=Escherichia coli (strain K12) GN=aceF PE=1 SV=3	aceF	LAREFGVNLAKVKGTGRKGRI	346	yes	yes	yes	yes		no	yes	no	yes
sp|P06959|ODP2_ECOLI	Dihydrolipoyllysine-residue acetyltransferase component of pyruvate dehydrogenase complex OS=Escherichia coli (strain K12) GN=aceF PE=1 SV=3	aceF	MLPWPKVDFSKFGEIEEVELG	396	yes	yes	yes	yes		no	yes	yes	no
sp|P06959|ODP2_ECOLI	Dihydrolipoyllysine-residue acetyltransferase component of pyruvate dehydrogenase complex OS=Escherichia coli (strain K12) GN=aceF PE=1 SV=3	aceF	IEEVELGRIQKISGANLSRNW	410	yes	yes	yes	yes		yes	yes	yes	yes
sp|P06959|ODP2_ECOLI	Dihydrolipoyllysine-residue acetyltransferase component of pyruvate dehydrogenase complex OS=Escherichia coli (strain K12) GN=aceF PE=1 SV=3	aceF	KQQNEEAAKRKLDVKITPVVF	452	yes	yes	yes	no		no	yes	no	no
sp|P06959|ODP2_ECOLI	Dihydrolipoyllysine-residue acetyltransferase component of pyruvate dehydrogenase complex OS=Escherichia coli (strain K12) GN=aceF PE=1 SV=3	aceF	EEAAKRKLDVKITPVVFIMKA	456	yes	yes	yes	no		no	yes	no	no
sp|P06959|ODP2_ECOLI	Dihydrolipoyllysine-residue acetyltransferase component of pyruvate dehydrogenase complex OS=Escherichia coli (strain K12) GN=aceF PE=1 SV=3	aceF	ELSRELMTISKKARDGKLTAG	531	yes	yes	yes	yes		yes	yes	yes	yes
sp|P06959|ODP2_ECOLI	Dihydrolipoyllysine-residue acetyltransferase component of pyruvate dehydrogenase complex OS=Escherichia coli (strain K12) GN=aceF PE=1 SV=3	aceF	KSAMEPVWNGKEFVPRLMLPI	587	yes	yes	yes	no		yes	yes	yes	no
sp|P0A6A5|ACKA_ECO57	Acetate kinase OS=Escherichia coli O157:H7 GN=ackA PE=3 SV=1	ackA	SVDAINKLLTKESGLLGLTEV	272	yes	no	yes	yes		yes	no	no	no
sp|P0A6A5|ACKA_ECO57	Acetate kinase OS=Escherichia coli O157:H7 GN=ackA PE=3 SV=1	ackA	CRYVEDNYATKEDAKRAMDVY	296	yes	no	yes	yes		yes	no	no	no
sp|P0A6A5|ACKA_ECO57	Acetate kinase OS=Escherichia coli O157:H7 GN=ackA PE=3 SV=1	ackA	HERNLAARFGKSGFINKEGTR	368	yes	no	yes	yes		no	no	no	yes
sp|P36683|ACON2_ECOLI	Aconitate hydratase 2 OS=Escherichia coli (strain K12) GN=acnB PE=1 SV=3	acnB	FLAAIAKGEAKSPLLTPEKAI	77	yes	yes	yes	yes		no	yes	no	no
sp|P36683|ACON2_ECOLI	Aconitate hydratase 2 OS=Escherichia coli (strain K12) GN=acnB PE=1 SV=3	acnB	LVHAIPLYAIKQGLLTVEKKG	559	yes	yes	yes	no		no	yes	no	no
sp|P36683|ACON2_ECOLI	Aconitate hydratase 2 OS=Escherichia coli (strain K12) GN=acnB PE=1 SV=3	acnB	AIKQGLLTVEKKGKKNIFSGR	567	yes	yes	yes	yes		yes	yes	yes	no
sp|P36683|ACON2_ECOLI	Aconitate hydratase 2 OS=Escherichia coli (strain K12) GN=acnB PE=1 SV=3	acnB	RAAGKLLDAHKGQLPTRLWVA	728	yes	yes	yes	no		no	yes	no	no
sp|A7ZKJ7|ACP_ECO24	Acyl carrier protein OS=Escherichia coli O139:H28 (strain E24377A / ETEC) GN=acpP PE=3 SV=1	acpP	MSTIEERVKKIIGEQLGVKQ	10	yes	yes	yes	yes		yes	yes	yes	yes
sp|B7UH03|ACPS_ECO27	Holo-[acyl-carrier-protein] synthase OS=Escherichia coli O127:H6 (strain E2348/69 / EPEC) GN=acpS PE=3 SV=1	acpS	PRLRLWGEALKLAEKLGVVNM	97	yes	yes	yes	yes		yes	yes	no	yes
sp|P0A9Q8|ADHE_ECO57	Aldehyde-alcohol dehydrogenase OS=Escherichia coli O157:H7 GN=adhE PE=3 SV=2	adhE	PVVIDETADIKRAVASVLMSK	228	yes	yes	yes	yes		yes	yes	no	no
sp|P0A9Q8|ADHE_ECO57	Aldehyde-alcohol dehydrogenase OS=Escherichia coli O157:H7 GN=adhE PE=3 SV=2	adhE	ATHGGYLLQGKELKAVQDVIL	277	yes	yes	yes	yes		no	yes	no	yes
sp|P0A9Q8|ADHE_ECO57	Aldehyde-alcohol dehydrogenase OS=Escherichia coli O157:H7 GN=adhE PE=3 SV=2	adhE	GGYLLQGKELKAVQDVILKNG	280	yes	yes	yes	yes		yes	yes	no	no
sp|P0A9Q8|ADHE_ECO57	Aldehyde-alcohol dehydrogenase OS=Escherichia coli O157:H7 GN=adhE PE=3 SV=2	adhE	ELKAVQDVILKNGALNAAIVG	288	yes	yes	yes	yes		yes	yes	no	yes
sp|P0A9Q8|ADHE_ECO57	Aldehyde-alcohol dehydrogenase OS=Escherichia coli O157:H7 GN=adhE PE=3 SV=2	adhE	LSPTLAMYRAKDFEDAVEKAE	347	yes	yes	yes	yes		yes	no	no	no
sp|P0A9Q8|ADHE_ECO57	Aldehyde-alcohol dehydrogenase OS=Escherichia coli O157:H7 GN=adhE PE=3 SV=2	adhE	GNSISENVGPKHLINKKTVAK	436	yes	yes	yes	yes		yes	yes	no	no
sp|P0A9Q8|ADHE_ECO57	Aldehyde-alcohol dehydrogenase OS=Escherichia coli O157:H7 GN=adhE PE=3 SV=2	adhE	AENMLWHKLPKSIYFRRGSLP	458	no	yes	yes	no		no	no	no	no
sp|P0A9Q8|ADHE_ECO57	Aldehyde-alcohol dehydrogenase OS=Escherichia coli O157:H7 GN=adhE PE=3 SV=2	adhE	GQALQALKLLKEYLPASYHEG	683	yes	yes	yes	yes		yes	no	no	no
sp|P0A9Q8|ADHE_ECO57	Aldehyde-alcohol dehydrogenase OS=Escherichia coli O157:H7 GN=adhE PE=3 SV=2	adhE	YLPASYHEGSKNPVARERVHS	695	no	yes	yes	yes		yes	no	no	no
sp|P0A9Q8|ADHE_ECO57	Aldehyde-alcohol dehydrogenase OS=Escherichia coli O157:H7 GN=adhE PE=3 SV=2	adhE	ETLKAELGIPKSIREAGVQEA	813	yes	yes	yes	yes		no	no	no	no
sp|P0A9Q8|ADHE_ECO57	Aldehyde-alcohol dehydrogenase OS=Escherichia coli O157:H7 GN=adhE PE=3 SV=2	adhE	RDYVEGETAAKKEAAPAKAEK	875	no	no	yes	no		no	no	no	no
sp|B7UKF4|KAD_ECO27	Adenylate kinase OS=Escherichia coli O127:H6 (strain E2348/69 / EPEC) GN=adk PE=3 SV=1	adk	STGDMLRAAVKSGSELGKQAK	40	no	no	yes	no		no	no	no	no
sp|B7UKF4|KAD_ECO27	Adenylate kinase OS=Escherichia coli O127:H6 (strain E2348/69 / EPEC) GN=adk PE=3 SV=1	adk	KSGSELGKQAKDIMDAGKLVT	50	no	no	yes	no		no	no	no	no
sp|A7ZIN4|KAD_ECO24	Adenylate kinase OS=Escherichia coli O139:H28 (strain E24377A / ETEC) GN=adk PE=3 SV=1	adk	HAPSGRVYHVKFNPPKVEGKD	136	no	no	yes	no		no	no	no	no
sp|B7UKF4|KAD_ECO27	Adenylate kinase OS=Escherichia coli O127:H6 (strain E2348/69 / EPEC) GN=adk PE=3 SV=1	adk	RVYHVKFNPPKVEGKDDVTGE	141	yes	yes	yes	yes		yes	yes	no	yes
sp|B7UKF4|KAD_ECO27	Adenylate kinase OS=Escherichia coli O127:H6 (strain E2348/69 / EPEC) GN=adk PE=3 SV=1	adk	VKFNPPKVEGKDDVTGEELTT	145	yes	yes	yes	yes		yes	yes	no	yes
sp|B7UKF4|KAD_ECO27	Adenylate kinase OS=Escherichia coli O127:H6 (strain E2348/69 / EPEC) GN=adk PE=3 SV=1	adk	DVTGEELTTRKDDQEETVRKR	157	yes	yes	yes	yes		no	yes	no	no
sp|B7UKF4|KAD_ECO27	Adenylate kinase OS=Escherichia coli O127:H6 (strain E2348/69 / EPEC) GN=adk PE=3 SV=1	adk	YSKEAEAGNTKYAKVDGTKPV	192	yes	yes	yes	no		yes	yes	no	no
sp|B7L799|KAD_ECO55	Adenylate kinase OS=Escherichia coli (strain 55989 / EAEC) GN=adk PE=3 SV=1	adk	PVAEVRADLEKILG	211	yes	yes	yes	yes		yes	yes	no	no
sp|P0AE10|AHPC_ECO57	Alkyl hydroperoxide reductase subunit C OS=Escherichia coli O157:H7 GN=ahpC PE=3 SV=2	ahpC	MSLINTKIKPFKNQAFK	7	yes	yes	yes	yes		yes	no	no	yes
sp|P0AE10|AHPC_ECO57	Alkyl hydroperoxide reductase subunit C OS=Escherichia coli O157:H7 GN=ahpC PE=3 SV=2	ahpC	SLINTKIKPFKNQAFKNGEFI	12	no	yes	yes	no		no	yes	no	no
sp|P0AE10|AHPC_ECO57	Alkyl hydroperoxide reductase subunit C OS=Escherichia coli O157:H7 GN=ahpC PE=3 SV=2	ahpC	KIKPFKNQAFKNGEFIEITEK	17	no	yes	yes	no		no	no	no	no
sp|P0AE10|AHPC_ECO57	Alkyl hydroperoxide reductase subunit C OS=Escherichia coli O157:H7 GN=ahpC PE=3 SV=2	ahpC	HSSSETIAKIKYAMIGDPTGA	93	yes	yes	yes	yes		yes	yes	yes	yes
sp|P0AE10|AHPC_ECO57	Alkyl hydroperoxide reductase subunit C OS=Escherichia coli O157:H7 GN=ahpC PE=3 SV=2	ahpC	RDASDLLRKIKAAQYVASHPG	153	yes	yes	yes	no		no	yes	no	no
sp|P0AE10|AHPC_ECO57	Alkyl hydroperoxide reductase subunit C OS=Escherichia coli O157:H7 GN=ahpC PE=3 SV=2	ahpC	ASHPGEVCPAKWKEGEATLAP	169	yes	yes	yes	yes		yes	yes	yes	yes
sp|P0AE10|AHPC_ECO57	Alkyl hydroperoxide reductase subunit C OS=Escherichia coli O157:H7 GN=ahpC PE=3 SV=2	ahpC	HPGEVCPAKWKEGEATLAPSL	171	yes	yes	yes	no		no	no	no	no
sp|P0AE10|AHPC_ECO57	Alkyl hydroperoxide reductase subunit C OS=Escherichia coli O157:H7 GN=ahpC PE=3 SV=2	ahpC	TLAPSLDLVGKI	186	yes	yes	yes	yes		no	yes	no	no
sp|P35340|AHPF_ECOLI	Alkyl hydroperoxide reductase subunit F OS=Escherichia coli (strain K12) GN=ahpF PE=1 SV=2	ahpF	MLDTNMKTQLKAYLEKLTKPV	11	yes	yes	yes	no		no	yes	no	no
sp|P35340|AHPF_ECOLI	Alkyl hydroperoxide reductase subunit F OS=Escherichia coli (strain K12) GN=ahpF PE=1 SV=2	ahpF	MKTQLKAYLEKLTKPVELIAT	16	yes	yes	yes	yes		no	yes	no	no
sp|P35340|AHPF_ECOLI	Alkyl hydroperoxide reductase subunit F OS=Escherichia coli (strain K12) GN=ahpF PE=1 SV=2	ahpF	YISVPKTEGQKLAGALKVHVD	268	yes	yes	yes	yes		yes	no	no	no
sp|P35340|AHPF_ECOLI	Alkyl hydroperoxide reductase subunit F OS=Escherichia coli (strain K12) GN=ahpF PE=1 SV=2	ahpF	EMKADQVLQDKLRSLKNVDII	399	yes	yes	yes	no		no	no	no	no
sp|Q8X3W8|SYA_ECO57	Alanine--tRNA ligase OS=Escherichia coli O157:H7 GN=alaS PE=3 SV=2	alaS	QFKDVFLGLDKRNYSRATTSQ	56	no	yes	yes	no		no	no	no	no
sp|Q8X3W8|SYA_ECO57	Alanine--tRNA ligase OS=Escherichia coli O157:H7 GN=alaS PE=3 SV=2	alaS	VSQKGSLVNDKVLRFDFSHNE	592	yes	yes	yes	yes		no	yes	no	yes
sp|Q8X3W8|SYA_ECO57	Alanine--tRNA ligase OS=Escherichia coli O157:H7 GN=alaS PE=3 SV=2	alaS	AKGAMALFGEKYDERVRVLSM	648	no	no	yes	no		no	no	no	no
sp|P0AE13|AMN_ECO57	AMP nucleosidase OS=Escherichia coli O157:H7 GN=amn PE=3 SV=1	amn	EVQRALYDATKLVSGRPGEEV	356	yes	yes	yes	yes		yes	yes	no	no
sp|P13016|AMPD_ECOLI	1,6-anhydro-N-acetylmuramyl-L-alanine amidase AmpD OS=Escherichia coli (strain K12) GN=ampD PE=2 SV=1	ampD	GEIVQYVPFDKRAWHAGVSQY	92	yes	yes	yes	no		yes	yes	yes	no
sp|P05052|APPY_ECOLI	HTH-type transcriptional regulator AppY OS=Escherichia coli (strain K12) GN=appY PE=1 SV=3	appY	IRRELPVCPSKLRIVDIDKKT	47	yes	yes	yes	yes		no	no	no	no
sp|P05052|APPY_ECOLI	HTH-type transcriptional regulator AppY OS=Escherichia coli (strain K12) GN=appY PE=1 SV=3	appY	PSKLRIVDIDKKTCLSFFIDV	55	yes	yes	yes	yes		yes	yes	yes	yes
sp|A7ZIM8|APT_ECO24	Adenine phosphoribosyltransferase OS=Escherichia coli O139:H28 (strain E24377A / ETEC) GN=apt PE=3 SV=1	apt	TATAQQLEYLKNSIKSIQDYP	12	yes	yes	yes	no		yes	yes	no	no
sp|A7ZIM8|APT_ECO24	Adenine phosphoribosyltransferase OS=Escherichia coli O139:H28 (strain E24377A / ETEC) GN=apt PE=3 SV=1	apt	NSIKSIQDYPKPGILFRDVTS	23	yes	yes	yes	yes		yes	yes	no	no
sp|A7ZIM8|APT_ECO24	Adenine phosphoribosyltransferase OS=Escherichia coli O139:H28 (strain E24377A / ETEC) GN=apt PE=3 SV=1	apt	FDLGGEQRLEKQGITSYSLVP	169	yes	yes	yes	no		no	yes	no	no
sp|P0A9Q3|ARCA_ECO57	Aerobic respiration control protein ArcA OS=Escherichia coli O157:H7 GN=arcA PE=3 SV=1	arcA	SLIGPDGEQYKLPRSEFRAML	160	yes	yes	yes	yes		yes	yes	no	yes
sp|A7ZJZ7|AROA_ECO24	3-phosphoshikimate 1-carboxyvinyltransferase OS=Escherichia coli O139:H28 (strain E24377A / ETEC) GN=aroA PE=3 SV=1	aroA	VTILDPKCTAKTFPDYFEQLA	411	yes	yes	yes	yes		yes	yes	no	no
sp|P0AB92|AROG_ECO57	Phospho-2-dehydro-3-deoxyheptonate aldolase, Phe-sensitive OS=Escherichia coli O157:H7 GN=aroG PE=3 SV=1	aroG	HARKAIHKILKGNDDRLLVVI	48	yes	yes	yes	no		yes	yes	no	no
sp|P0AB92|AROG_ECO57	Phospho-2-dehydro-3-deoxyheptonate aldolase, Phe-sensitive OS=Escherichia coli O157:H7 GN=aroG PE=3 SV=1	aroG	MIDFSHANSSKQFKKQMDVCA	273	no	yes	yes	no		no	no	no	no
sp|A7ZSR5|AROK_ECO24	Shikimate kinase 1 OS=Escherichia coli O139:H28 (strain E24377A / ETEC) GN=aroK PE=3 SV=1	aroK	EEKVINELTEKQGIVLATGGG	73	no	yes	yes	no		no	yes	no	no
sp|B7MD01|AROK_ECO45	Shikimate kinase 1 OS=Escherichia coli O45:K1 (strain S88 / ExPEC) GN=aroK PE=3 SV=1	aroK	VTIRTDDQSAKVVANQIIHML	160	no	no	yes	no		no	yes	no	no
sp|P0AAF8|ARTP_ECO57	Arginine transport ATP-binding protein ArtP OS=Escherichia coli O157:H7 GN=artP PE=3 SV=1	artP	SKDQALARAEKLLERLRLKPY	124	yes	yes	yes	yes		no	yes	no	no
sp|P0A9R0|DHAS_ECO57	Aspartate-semialdehyde dehydrogenase OS=Escherichia coli O157:H7 GN=asd PE=3 SV=1	asd	LAGSLIPWIDKQLDNGQSREE	232	no	yes	yes	yes		no	yes	no	no
sp|A7ZTV5|ASNA_ECO24	Aspartate--ammonia ligase OS=Escherichia coli O139:H28 (strain E24377A / ETEC) GN=asnA PE=3 SV=1	asnA	GAVFLVGIGGKLSDGHRHDVR	204	yes	yes	yes	yes		no	no	no	no
sp|A7ZK21|SYN_ECO24	Asparagine--tRNA ligase OS=Escherichia coli O139:H28 (strain E24377A / ETEC) GN=asnS PE=3 SV=1	asnS	EDPDTYPMAAKRHSIEYLREV	114	no	no	yes	no		no	no	no	no
sp|A7ZK21|SYN_ECO24	Asparagine--tRNA ligase OS=Escherichia coli O139:H28 (strain E24377A / ETEC) GN=asnS PE=3 SV=1	asnS	DMKFFAERVDKDAVSRLERFI	294	yes	yes	yes	no		no	yes	no	no
sp|P00509|AAT_ECOLI	Aspartate aminotransferase OS=Escherichia coli (strain K12) GN=aspC PE=1 SV=1	aspC	GKINLGIGVYKDETGKTPVLT	37	yes	yes	yes	yes		yes	yes	no	no
sp|P00509|AAT_ECOLI	Aspartate aminotransferase OS=Escherichia coli (strain K12) GN=aspC PE=1 SV=1	aspC	GKTPVLTSVKKAEQYLLENET	51	yes	yes	yes	yes		yes	yes	no	no
sp|P00509|AAT_ECOLI	Aspartate aminotransferase OS=Escherichia coli (strain K12) GN=aspC PE=1 SV=1	aspC	FGKGSALINDKRARTAQTPGG	93	yes	yes	yes	yes		yes	yes	no	no
sp|P00509|AAT_ECOLI	Aspartate aminotransferase OS=Escherichia coli (strain K12) GN=aspC PE=1 SV=1	aspC	ETVDRAFSQMKAAIRANYSNP	276	yes	yes	yes	yes		no	yes	no	no
sp|B7USP3|SYD_ECO27	Aspartate--tRNA ligase OS=Escherichia coli O127:H6 (strain E2348/69 / EPEC) GN=aspS PE=3 SV=1	aspS	AEAERRYGSDKPDLRNPMELT	283	yes	yes	yes	yes		yes	yes	no	yes
sp|B7USP3|SYD_ECO27	Aspartate--tRNA ligase OS=Escherichia coli O127:H6 (strain E2348/69 / EPEC) GN=aspS PE=3 SV=1	aspS	RVPGGASLTRKQIDEYGNFVK	332	yes	yes	yes	no		no	yes	no	no
sp|B7USP3|SYD_ECO27	Aspartate--tRNA ligase OS=Escherichia coli O127:H6 (strain E2348/69 / EPEC) GN=aspS PE=3 SV=1	aspS	IYGAKGLAYIKVNERAKGLEG	353	yes	yes	yes	yes		yes	yes	yes	yes
sp|B7USP3|SYD_ECO27	Aspartate--tRNA ligase OS=Escherichia coli O127:H6 (strain E2348/69 / EPEC) GN=aspS PE=3 SV=1	aspS	AMGALRLKVGKDLGLTDESKW	415	yes	yes	yes	yes		yes	yes	no	no
sp|B7USC8|ASTA_ECO27	Arginine N-succinyltransferase OS=Escherichia coli O127:H6 (strain E2348/69 / EPEC) GN=astA PE=3 SV=1	astA	RKEGNGYLLSKSRFMFMAAFR	142	yes	yes	yes	yes		yes	yes	yes	yes
sp|A7ZML5|ASTA_ECO24	Arginine N-succinyltransferase OS=Escherichia coli O139:H28 (strain E24377A / ETEC) GN=astA PE=3 SV=1	astA	QTAPARAVLEKEGFRYRNYID	241	no	no	yes	no		no	yes	yes	no
sp|A7ZTU6|ATPA_ECO24	ATP synthase subunit alpha OS=Escherichia coli O139:H28 (strain E24377A / ETEC) GN=atpA PE=3 SV=1	atpA	LNSTEISELIKQRIAQFNVVS	13	yes	yes	yes	no		no	no	no	no
sp|A7ZTU6|ATPA_ECO24	ATP synthase subunit alpha OS=Escherichia coli O139:H28 (strain E24377A / ETEC) GN=atpA PE=3 SV=1	atpA	VNAEYVEAFTKGEVKGKTGSL	314	yes	yes	yes	yes		no	yes	no	no
sp|A7ZTU6|ATPA_ECO24	ATP synthase subunit alpha OS=Escherichia coli O139:H28 (strain E24377A / ETEC) GN=atpA PE=3 SV=1	atpA	VSRVGGAAQTKIMKKLSGGIR	384	yes	yes	yes	yes		yes	yes	yes	yes
sp|A7ZTU6|ATPA_ECO24	ATP synthase subunit alpha OS=Escherichia coli O139:H28 (strain E24377A / ETEC) GN=atpA PE=3 SV=1	atpA	GYNDEIEGKLKGILDSFKATQ	501	yes	yes	yes	yes		no	yes	no	no
sp|A7ZTU4|ATPB_ECO24	ATP synthase subunit beta OS=Escherichia coli O139:H28 (strain E24377A / ETEC) GN=atpD PE=3 SV=1	atpD	SDGLRRGLDVKDLEHPIEVPV	70	yes	yes	yes	yes		yes	yes	no	no
sp|A7ZTU4|ATPB_ECO24	ATP synthase subunit beta OS=Escherichia coli O139:H28 (strain E24377A / ETEC) GN=atpD PE=3 SV=1	atpD	LEHPIEVPVGKATLGRIMNVL	82	yes	yes	yes	yes		yes	yes	no	yes
sp|A7ZTU4|ATPB_ECO24	ATP synthase subunit beta OS=Escherichia coli O139:H28 (strain E24377A / ETEC) GN=atpD PE=3 SV=1	atpD	MNVLGEPVDMKGEIGEEERWA	99	yes	yes	yes	no		no	no	no	no
sp|A7ZTU4|ATPB_ECO24	ATP synthase subunit beta OS=Escherichia coli O139:H28 (strain E24377A / ETEC) GN=atpD PE=3 SV=1	atpD	VGLFGGAGVGKTVNMMELIRN	156	yes	yes	yes	yes		yes	no	no	no
sp|A7ZTU4|ATPB_ECO24	ATP synthase subunit beta OS=Escherichia coli O139:H28 (strain E24377A / ETEC) GN=atpD PE=3 SV=1	atpD	TGSPGKYVSLKDTIRGFKGIM	422	yes	yes	yes	yes		yes	yes	yes	yes
sp|P0ABA2|ATPF_ECO57	ATP synthase subunit b OS=Escherichia coli O157:H7 GN=atpF PE=3 SV=1	atpF	LAKASATDQLKKAKAEAQVII	66	yes	yes	yes	yes		yes	yes	no	no
sp|P0ABA2|ATPF_ECO57	ATP synthase subunit b OS=Escherichia coli O157:H7 GN=atpF PE=3 SV=1	atpF	KRRSQILDEAKAEAEQERTKI	91	yes	yes	yes	no		yes	no	no	no
sp|B7UMJ8|ATPG_ECO27	ATP synthase gamma chain OS=Escherichia coli O127:H6 (strain E2348/69 / EPEC) GN=atpG PE=3 SV=1	atpG	ASVQNTQKITKAMEMVAASKM	22	yes	yes	yes	yes		no	yes	yes	no
sp|A7ZTU7|ATPD_ECO24	ATP synthase subunit delta OS=Escherichia coli O139:H28 (strain E24377A / ETEC) GN=atpH PE=3 SV=1	atpH	QLAKISAAMEKRLSRKVKLNC	131	yes	yes	yes	yes		yes	yes	yes	yes
sp|A7ZTU7|ATPD_ECO24	ATP synthase subunit delta OS=Escherichia coli O139:H28 (strain E24377A / ETEC) GN=atpH PE=3 SV=1	atpH	RKVKLNCKIDKSVMAGVIIRA	145	no	yes	yes	no		no	yes	no	no
sp|P0AE54|BCP_ECO57	Putative peroxiredoxin bcp OS=Escherichia coli O157:H7 GN=bcp PE=3 SV=1	bcp	NPLKAGDIAPKFSLPDQDGEQ	12	yes	yes	yes	no		no	yes	no	no
sp|P0AE54|BCP_ECO57	Putative peroxiredoxin bcp OS=Escherichia coli O157:H7 GN=bcp PE=3 SV=1	bcp	GQRVLVYFYPKAMTPGCTVQA	40	yes	yes	yes	yes		yes	yes	yes	yes
sp|P0AE54|BCP_ECO57	Putative peroxiredoxin bcp OS=Escherichia coli O157:H7 GN=bcp PE=3 SV=1	bcp	CGLRDNMDELKKAGVDVLGIS	61	yes	yes	yes	yes		no	yes	no	no
sp|P0AE54|BCP_ECO57	Putative peroxiredoxin bcp OS=Escherichia coli O157:H7 GN=bcp PE=3 SV=1	bcp	GVDVLGISTDKPEKLSRFAEK	74	yes	yes	yes	yes		yes	yes	yes	yes
sp|P0AE54|BCP_ECO57	Putative peroxiredoxin bcp OS=Escherichia coli O157:H7 GN=bcp PE=3 SV=1	bcp	VLGISTDKPEKLSRFAEKELL	77	yes	yes	yes	yes		yes	yes	yes	yes
sp|P0AE54|BCP_ECO57	Putative peroxiredoxin bcp OS=Escherichia coli O157:H7 GN=bcp PE=3 SV=1	bcp	GVWGEKSFMGKTYDGIHRISF	114	no	no	yes	no		no	no	no	yes
sp|Q46829|BGLA_ECOLI	6-phospho-beta-glucosidase BglA OS=Escherichia coli (strain K12) GN=bglA PE=1 SV=2	bglA	GAHGVPREITKEVLPGKYYPN	53	yes	yes	yes	yes		yes	yes	no	no
sp|P0A6F0|BIOD2_ECO57	ATP-dependent dethiobiotin synthetase BioD 2 OS=Escherichia coli O157:H7 GN=bioD2 PE=3 SV=1	bioD2	ASQGKTVAGYKPVAKGSKETP	38	yes	yes	yes	yes		yes	yes	no	yes
sp|P0A6F2|CARA_ECO57	Carbamoyl-phosphate synthase small chain OS=Escherichia coli O157:H7 GN=carA PE=3 SV=1	carA	RNTEDLSSYLKRHNIVAIADI	103	yes	yes	yes	yes		yes	yes	no	yes
sp|P0A6F2|CARA_ECO57	Carbamoyl-phosphate synthase small chain OS=Escherichia coli O157:H7 GN=carA PE=3 SV=1	carA	DNPDAALALEKARAFPGLNGM	146	yes	yes	yes	yes		yes	yes	no	no
sp|P0A6F2|CARA_ECO57	Carbamoyl-phosphate synthase small chain OS=Escherichia coli O157:H7 GN=carA PE=3 SV=1	carA	TLPANLRVTHKSLFDGTLQGI	330	no	yes	yes	no		no	no	no	no
sp|Q8FLB0|CARB_ECOL6	Carbamoyl-phosphate synthase large chain OS=Escherichia coli O6:H1 (strain CFT073 / ATCC 700928 / UPEC) GN=carB PE=3 SV=3	carB	EDRRRFDVAMKKIGLETARSG	137	yes	yes	yes	no		no	no	no	no
sp|P63737|CARB_ECO57	Carbamoyl-phosphate synthase large chain OS=Escherichia coli O157:H7 GN=carB PE=3 SV=2	carB	VTKIPRFNFEKFAGANDRLTT	366	yes	yes	yes	yes		yes	no	no	no
sp|Q8FLB0|CARB_ECOL6	Carbamoyl-phosphate synthase large chain OS=Escherichia coli O6:H1 (strain CFT073 / ATCC 700928 / UPEC) GN=carB PE=3 SV=3	carB	LEVGATGFDPKVSLDDPEALT	412	yes	no	yes	no		no	no	no	no
sp|P63737|CARB_ECO57	Carbamoyl-phosphate synthase large chain OS=Escherichia coli O157:H7 GN=carB PE=3 SV=2	carB	RKGFADARLAKLAGVREAEIR	504	yes	yes	yes	yes		no	no	no	no
sp|P63737|CARB_ECO57	Carbamoyl-phosphate synthase large chain OS=Escherichia coli O157:H7 GN=carB PE=3 SV=2	carB	IVQYGGQTPLKLARALEAAGV	649	yes	yes	yes	yes		yes	yes	no	no
sp|P63737|CARB_ECO57	Carbamoyl-phosphate synthase large chain OS=Escherichia coli O157:H7 GN=carB PE=3 SV=2	carB	SVKEVVLPFNKFPGVDPLLGP	899	yes	yes	yes	no		no	no	no	no
sp|Q8FLB0|CARB_ECOL6	Carbamoyl-phosphate synthase large chain OS=Escherichia coli O6:H1 (strain CFT073 / ATCC 700928 / UPEC) GN=carB PE=3 SV=3	carB	KAQLGSNSTMKKHGRALLSVR	940	no	yes	yes	no		no	no	no	no
sp|P63737|CARB_ECO57	Carbamoyl-phosphate synthase large chain OS=Escherichia coli O157:H7 GN=carB PE=3 SV=2	carB	DKERVVDLAAKLLKQGFELDA	963	yes	yes	yes	yes		yes	yes	yes	yes
sp|P63737|CARB_ECO57	Carbamoyl-phosphate synthase large chain OS=Escherichia coli O157:H7 GN=carB PE=3 SV=2	carB	RVVDLAAKLLKQGFELDATHG	966	no	yes	yes	no		no	no	no	no
sp|P63737|CARB_ECO57	Carbamoyl-phosphate synthase large chain OS=Escherichia coli O157:H7 GN=carB PE=3 SV=2	carB	EAGINPRLVNKVHEGRPHIQD	993	no	no	yes	no		no	no	no	no
sp|P62577|CAT_ECOLX	Chloramphenicol acetyltransferase OS=Escherichia coli GN=cat PE=1 SV=1	cat	FLKTVKKNKHKFYPAFIHILA	54	no	no	yes	no		no	no	yes	yes
sp|P0AE65|CHAB_ECO57	Cation transport regulator ChaB OS=Escherichia coli O157:H7 GN=chaB PE=4 SV=1	chaB	TAHKVAWAAVKHEYAKGDDDK	61	no	yes	yes	no		no	no	no	yes
sp|P63285|CLPB_ECO57	Chaperone protein ClpB OS=Escherichia coli O157:H7 GN=clpB PE=3 SV=1	clpB	DLVRVLNLCDKLAQKRGDNFI	96	yes	yes	yes	yes		yes	yes	no	no
sp|P63285|CLPB_ECO57	Chaperone protein ClpB OS=Escherichia coli O157:H7 GN=clpB PE=3 SV=1	clpB	GAEDQRQALKKYTIDLTERAE	163	yes	yes	yes	yes		no	yes	no	no
sp|P63285|CLPB_ECO57	Chaperone protein ClpB OS=Escherichia coli O157:H7 GN=clpB PE=3 SV=1	clpB	IDLTERAEQGKLDPVIGRDEE	176	yes	yes	yes	yes		no	no	no	no
sp|P63285|CLPB_ECO57	Chaperone protein ClpB OS=Escherichia coli O157:H7 GN=clpB PE=3 SV=1	clpB	KDAALERRFQKVFVAEPSVED	335	yes	yes	yes	yes		no	no	no	no
sp|P63285|CLPB_ECO57	Chaperone protein ClpB OS=Escherichia coli O157:H7 GN=clpB PE=3 SV=1	clpB	ASSIRMQIDSKPEELDRLDRR	408	no	yes	yes	yes		no	no	no	no
sp|P63285|CLPB_ECO57	Chaperone protein ClpB OS=Escherichia coli O157:H7 GN=clpB PE=3 SV=1	clpB	LDMLNEELSDKERQYSELEEE	451	yes	yes	yes	yes		no	yes	no	no
sp|P63285|CLPB_ECO57	Chaperone protein ClpB OS=Escherichia coli O157:H7 GN=clpB PE=3 SV=1	clpB	KASLSGTQTIKAELEQAKIAI	476	yes	yes	yes	yes		yes	no	no	no
sp|P63285|CLPB_ECO57	Chaperone protein ClpB OS=Escherichia coli O157:H7 GN=clpB PE=3 SV=1	clpB	EGKTMRLLRNKVTDAEIAEVL	530	yes	yes	yes	yes		no	yes	no	no
sp|P63285|CLPB_ECO57	Chaperone protein ClpB OS=Escherichia coli O157:H7 GN=clpB PE=3 SV=1	clpB	VRIDMSEFMEKHSVSRLVGAP	640	yes	yes	yes	yes		yes	yes	no	no
sp|P63285|CLPB_ECO57	Chaperone protein ClpB OS=Escherichia coli O157:H7 GN=clpB PE=3 SV=1	clpB	HIASIAQIQLKRLYKRLEERG	780	yes	yes	yes	yes		no	no	no	no
sp|A7ZJZ9|KCY_ECO24	Cytidylate kinase OS=Escherichia coli O139:H28 (strain E24377A / ETEC) GN=cmk PE=3 SV=1	cmk	AHRRMLQLQEKGFSVNFERLL	165	no	no	yes	no		no	no	no	no
sp|P64469|CNU_ECO57	OriC-binding nucleoid-associated protein OS=Escherichia coli O157:H7 GN=cnu PE=3 SV=1	cnu	MTVQDYLLKFRKISSLESL	9	yes	yes	yes	no		yes	yes	no	no
sp|Q8XD24|COPA_ECO57	Copper-exporting P-type ATPase A OS=Escherichia coli O157:H7 GN=copA PE=3 SV=3	copA	LDGLSCGHCVKRVKESLEQRP	19	no	yes	yes	no		no	no	no	yes
sp|P0AE89|CPXR_ECO57	Transcriptional regulatory protein CpxR OS=Escherichia coli O157:H7 GN=cpxR PE=3 SV=1	cpxR	PDRKDGHPWFKTLRGRGYLMV	219	yes	yes	yes	yes		yes	yes	no	no
sp|A7ZHZ9|CRL_ECO24	Sigma factor-binding protein crl OS=Escherichia coli O139:H28 (strain E24377A / ETEC) GN=crl PE=3 SV=1	crl	SGHPKSRLIKKFTALGPYIRE	15	yes	yes	yes	yes		yes	yes	yes	yes
sp|A7ZHZ9|CRL_ECO24	Sigma factor-binding protein crl OS=Escherichia coli O139:H28 (strain E24377A / ETEC) GN=crl PE=3 SV=1	crl	KAGDWKSVPVKDTEVVERLEH	88	yes	yes	yes	yes		yes	yes	yes	yes
sp|P0ACK0|CRP_ECO57	Catabolite gene activator OS=Escherichia coli O157:H7 GN=crp PE=1 SV=1	crp	TACEVAEISYKKFRQLIQVNP	101	yes	yes	yes	yes		yes	yes	no	yes
sp|P0ACK0|CRP_ECO57	Catabolite gene activator OS=Escherichia coli O157:H7 GN=crp PE=1 SV=1	crp	RIAQTLLNLAKQPDAMTHPDG	153	no	yes	yes	yes		no	no	no	no
sp|P0ACK0|CRP_ECO57	Catabolite gene activator OS=Escherichia coli O157:H7 GN=crp PE=1 SV=1	crp	CSRETVGRILKMLEDQNLISA	189	yes	no	yes	yes		yes	no	no	no
sp|P0ACK0|CRP_ECO57	Catabolite gene activator OS=Escherichia coli O157:H7 GN=crp PE=1 SV=1	crp	EDQNLISAHGKTIVVYGTR	202	yes	yes	yes	yes		no	no	no	no
sp|P69784|PTGA_ECOL6	Glucose-specific phosphotransferase enzyme IIA component OS=Escherichia coli O6:H1 (strain CFT073 / ATCC 700928 / UPEC) GN=crr PE=3 SV=2	crr	MGLFDKLKSLVSDDKK	6	yes	yes	yes	no		yes	no	yes	yes
sp|P69784|PTGA_ECOL6	Glucose-specific phosphotransferase enzyme IIA component OS=Escherichia coli O6:H1 (strain CFT073 / ATCC 700928 / UPEC) GN=crr PE=3 SV=2	crr	EKIVGDGIAIKPTGNKMVAPV	54	yes	yes	yes	no		yes	yes	no	no
sp|P69784|PTGA_ECOL6	Glucose-specific phosphotransferase enzyme IIA component OS=Escherichia coli O6:H1 (strain CFT073 / ATCC 700928 / UPEC) GN=crr PE=3 SV=2	crr	PVVISNMDEIKELIKLSGSVT	148	yes	yes	yes	yes		yes	yes	yes	yes
sp|P0A9Y1|CSPA_ECO57	Cold shock protein CspA OS=Escherichia coli O157:H7 GN=cspA PE=3 SV=2	cspA	MSGKMTGIVKWFNA	4	no	no	yes	no		no	no	no	yes
sp|P0A9Y0|CSPA_ECOL6	Cold shock protein CspA OS=Escherichia coli O6:H1 (strain CFT073 / ATCC 700928 / UPEC) GN=cspA PE=3 SV=2	cspA	KVSFTIESGAKGPAAGNVTSL	60	no	no	yes	no		no	no	no	no
sp|P36995|CSPB_ECOLI	Cold shock-like protein CspB OS=Escherichia coli (strain K12) GN=cspB PE=2 SV=1	cspB	MSNKMTGLVKWFNADKGFGF	10	no	no	yes	no		no	no	no	no
sp|P0A9Y8|CSPC_ECO57	Cold shock-like protein CspC OS=Escherichia coli O157:H7 GN=cspC PE=3 SV=2	cspC	MAKIKGQVKWFNESKGFGF	9	yes	yes	yes	no		no	yes	yes	yes
sp|P0A9Y8|CSPC_ECO57	Cold shock-like protein CspC OS=Escherichia coli O157:H7 GN=cspC PE=3 SV=2	cspC	KGQVKWFNESKGFGFITPADG	15	no	yes	yes	no		no	no	no	yes
sp|P0A9Y8|CSPC_ECO57	Cold shock-like protein CspC OS=Escherichia coli O157:H7 GN=cspC PE=3 SV=2	cspC	FGFITPADGSKDVFVHFSAIQ	27	yes	yes	yes	no		no	no	no	yes
sp|P0A9Y8|CSPC_ECO57	Cold shock-like protein CspC OS=Escherichia coli O157:H7 GN=cspC PE=3 SV=2	cspC	NVEFEIQDGQKGPAAVNVTAI	59	yes	yes	yes	yes		no	no	no	no
sp|P0A973|CSPE_ECOL6	Cold shock-like protein CspE OS=Escherichia coli O6:H1 (strain CFT073 / ATCC 700928 / UPEC) GN=cspE PE=3 SV=2	cspE	MSKIKGNVKWFNESKGFGF	9	no	yes	yes	yes		no	no	no	yes
sp|P0A974|CSPE_ECO57	Cold shock-like protein CspE OS=Escherichia coli O157:H7 GN=cspE PE=3 SV=2	cspE	KGNVKWFNESKGFGFITPEDG	15	no	no	yes	no		no	no	no	yes
sp|P0A974|CSPE_ECO57	Cold shock-like protein CspE OS=Escherichia coli O157:H7 GN=cspE PE=3 SV=2	cspE	FGFITPEDGSKDVFVHFSAIQ	27	yes	yes	yes	no		no	yes	no	no
sp|B7UHB4|CSRA_ECO27	Carbon storage regulator OS=Escherichia coli O127:H6 (strain E2348/69 / EPEC) GN=csrA PE=3 SV=1	csrA	NQVRIGVNAPKEVSVHREEIY	38	no	no	yes	no		no	no	no	no
sp|B7UHB4|CSRA_ECO27	Carbon storage regulator OS=Escherichia coli O127:H6 (strain E2348/69 / EPEC) GN=csrA PE=3 SV=1	csrA	EEIYQRIQAEKSQQSSY	55	no	no	yes	no		no	no	no	yes
sp|A7ZQK5|CYSH_ECO24	Phosphoadenosine phosphosulfate reductase OS=Escherichia coli O139:H28 (strain E24377A / ETEC) GN=cysH PE=3 SV=1	cysH	LDLNALNELPKVDRILALAET	14	yes	yes	yes	yes		yes	no	no	yes
sp|B7UHH4|CYSH_ECO27	Phosphoadenosine phosphosulfate reductase OS=Escherichia coli O127:H6 (strain E2348/69 / EPEC) GN=cysH PE=3 SV=1	cysH	EGIEKYNDINKVEPMNRALKE	136	yes	yes	yes	no		yes	no	no	no
sp|A7ZQK5|CYSH_ECO24	Phosphoadenosine phosphosulfate reductase OS=Escherichia coli O139:H28 (strain E24377A / ETEC) GN=cysH PE=3 SV=1	cysH	PVLAIQRGVFKVLPIIDWDNR	178	yes	yes	yes	yes		yes	no	no	no
sp|P0ABK6|CYSK_ECO57	Cysteine synthase A OS=Escherichia coli O157:H7 GN=cysK PE=3 SV=2	cysK	MSKIFEDNSLTIG	3	yes	yes	yes	yes		yes	no	no	no
sp|P0ABK6|CYSK_ECO57	Cysteine synthase A OS=Escherichia coli O157:H7 GN=cysK PE=3 SV=2	cysK	IGANMIWDAEKRGVLKPGVEL	55	yes	yes	yes	yes		yes	yes	no	no
sp|P0ABK6|CYSK_ECO57	Cysteine synthase A OS=Escherichia coli O157:H7 GN=cysK PE=3 SV=2	cysK	LAYVAAARGYKLTLTMPETMS	87	yes	yes	yes	no		no	no	no	no
sp|P0ABK6|CYSK_ECO57	Cysteine synthase A OS=Escherichia coli O157:H7 GN=cysK PE=3 SV=2	cysK	LVLTEGAKGMKGAIQKAEEIV	121	yes	yes	yes	yes		no	no	no	no
sp|P0ABK6|CYSK_ECO57	Cysteine synthase A OS=Escherichia coli O157:H7 GN=cysK PE=3 SV=2	cysK	GAKGMKGAIQKAEEIVASNPE	126	yes	yes	yes	yes		yes	no	no	no
sp|P0ABK6|CYSK_ECO57	Cysteine synthase A OS=Escherichia coli O157:H7 GN=cysK PE=3 SV=2	cysK	AEEIVASNPEKYLLLQQFSNP	137	yes	yes	yes	yes		yes	no	no	no
sp|P0ABK6|CYSK_ECO57	Cysteine synthase A OS=Escherichia coli O157:H7 GN=cysK PE=3 SV=2	cysK	AGFIPANLDLKLVDKVIGITN	242	yes	yes	yes	yes		no	no	no	no
sp|B7UKK3|SYC_ECO27	Cysteine--tRNA ligase OS=Escherichia coli O127:H6 (strain E2348/69 / EPEC) GN=cysS PE=3 SV=1	cysS	YVRNITDIDDKIIKRANENGE	73	yes	yes	yes	yes		yes	yes	no	no
sp|B7UKK3|SYC_ECO27	Cysteine--tRNA ligase OS=Escherichia coli O127:H6 (strain E2348/69 / EPEC) GN=cysS PE=3 SV=1	cysS	NITDIDDKIIKRANENGESFV	76	yes	yes	yes	yes		yes	yes	no	no
sp|A7ZPS4|DAPA_ECO24	Dihydrodipicolinate synthase OS=Escherichia coli O139:H28 (strain E24377A / ETEC) GN=dapA PE=3 SV=1	dapA	LAKVKNIIGIKEATGNLTRVN	161	yes	yes	yes	yes		yes	yes	yes	no
sp|B7LCL6|DAPA_ECO55	Dihydrodipicolinate synthase OS=Escherichia coli (strain 55989 / EAEC) GN=dapA PE=3 SV=1	dapA	VAARDMAQMCKLAAEGHFAEA	219	no	no	yes	no		no	no	no	no
sp|B7LCL6|DAPA_ECO55	Dihydrodipicolinate synthase OS=Escherichia coli (strain 55989 / EAEC) GN=dapA PE=3 SV=1	dapA	INQRLMPLHNKLFVEPNPIPV	242	yes	yes	yes	yes		yes	yes	no	no
sp|A7ZPS4|DAPA_ECO24	Dihydrodipicolinate synthase OS=Escherichia coli O139:H28 (strain E24377A / ETEC) GN=dapA PE=3 SV=1	dapA	SGRETVRAALKHAGLL	287	yes	yes	yes	yes		yes	yes	no	no
sp|A7ZHQ6|DAPD_ECO24	2,3,4,5-tetrahydropyridine-2,6-dicarboxylate N-succinyltransferase OS=Escherichia coli O139:H28 (strain E24377A / ETEC) GN=dapD PE=3 SV=1	dapD	IEGAESRYFDKVPMKFADYDE	85	yes	yes	yes	yes		yes	yes	yes	yes
sp|A7ZHQ6|DAPD_ECO24	2,3,4,5-tetrahydropyridine-2,6-dicarboxylate N-succinyltransferase OS=Escherichia coli O139:H28 (strain E24377A / ETEC) GN=dapD PE=3 SV=1	dapD	FADYDEARFQKEGFRVVPPAA	100	yes	yes	yes	yes		no	yes	no	no
sp|A7ZHQ6|DAPD_ECO24	2,3,4,5-tetrahydropyridine-2,6-dicarboxylate N-succinyltransferase OS=Escherichia coli O139:H28 (strain E24377A / ETEC) GN=dapD PE=3 SV=1	dapD	SVVVSGNLPSKDGKYSLYCAV	241	yes	yes	yes	no		no	no	no	no
sp|A7ZHQ6|DAPD_ECO24	2,3,4,5-tetrahydropyridine-2,6-dicarboxylate N-succinyltransferase OS=Escherichia coli O139:H28 (strain E24377A / ETEC) GN=dapD PE=3 SV=1	dapD	VKKVDAKTRGKVGINELLRTI	263	no	no	yes	no		no	no	no	no
sp|A7ZNN9|DCD_ECO24	Deoxycytidine triphosphate deaminase OS=Escherichia coli O139:H28 (strain E24377A / ETEC) GN=dcd PE=3 SV=1	dcd	TAAFIDLSGPKDEVSAALDRV	58	no	yes	yes	no		no	no	no	no
sp|A7ZVS6|DEOB_ECO24	Phosphopentomutase OS=Escherichia coli O139:H28 (strain E24377A / ETEC) GN=deoB PE=3 SV=1	deoB	RVIARPFIGDKAGNFQRTGNR	220	yes	yes	yes	no		no	yes	no	no
sp|A7ZVS6|DEOB_ECO24	Phosphopentomutase OS=Escherichia coli O139:H28 (strain E24377A / ETEC) GN=deoB PE=3 SV=1	deoB	PTVLQKLVDEKHGQVVSVGKI	250	no	yes	yes	no		yes	yes	no	no
sp|A7ZVS4|DEOC_ECO24	Deoxyribose-phosphate aldolase OS=Escherichia coli O139:H28 (strain E24377A / ETEC) GN=deoC PE=3 SV=1	deoC	MTDLKASSLRALKLM	5	yes	yes	yes	no		yes	yes	no	no
sp|B7UGV7|DER_ECO27	GTPase Der OS=Escherichia coli O127:H6 (strain E2348/69 / EPEC) GN=der PE=3 SV=1	der	GLMPADEAIAKHLRSREKPTF	104	yes	yes	yes	yes		no	no	no	no
sp|B7UIK7|DGTP_ECO27	Deoxyguanosinetriphosphate triphosphohydrolase OS=Escherichia coli O127:H6 (strain E2348/69 / EPEC) GN=dgt PE=3 SV=1	dgt	HRRYRSPQGVKTEHEILRIFE	23	no	no	yes	no		no	no	no	no
sp|P76014|DHAL_ECOLI	PTS-dependent dihydroxyacetone kinase, ADP-binding subunit dhaL OS=Escherichia coli (strain K12) GN=dhaL PE=1 SV=3	dhaL	HGLNMNRGFSKVVEKLPAIAD	48	yes	yes	yes	yes		no	yes	no	no
sp|Q8XBT6|DKGA_ECO57	2,5-diketo-D-gluconic acid reductase A OS=Escherichia coli O157:H7 GN=dkgA PE=3 SV=1	dkgA	RPREALLDSLKKLQLDYIDLY	94	yes	yes	yes	no		yes	yes	no	no
sp|Q8XBT6|DKGA_ECO57	2,5-diketo-D-gluconic acid reductase A OS=Escherichia coli O157:H7 GN=dkgA PE=3 SV=1	dkgA	AQGGKGVFDQKVIRDLADKYG	200	yes	yes	yes	yes		yes	yes	yes	yes
sp|Q8X7Z7|DKGB_ECO57	2,5-diketo-D-gluconic acid reductase B OS=Escherichia coli O157:H7 GN=dkgB PE=3 SV=1	dkgB	YMTLAYGKALKDEVIARIAAK	188	yes	yes	yes	no		yes	yes	no	no
sp|P0ABS3|DKSA_ECO57	DnaK suppressor protein OS=Escherichia coli O157:H7 GN=dksA PE=3 SV=1	dksA	RERKLIKKIEKTLKKVEDEDF	101	no	yes	yes	no		no	no	no	yes
sp|P0ABS3|DKSA_ECO57	DnaK suppressor protein OS=Escherichia coli O157:H7 GN=dksA PE=3 SV=1	dksA	RPTADLCIDCKTLAEIREKQM	139	yes	yes	yes	yes		no	yes	no	no
sp|P0ABS6|PRIM_ECO57	DNA primase OS=Escherichia coli O157:H7 GN=dnaG PE=3 SV=1	dnaG	GGRVLGNDTPKYLNSPETDIF	229	yes	yes	yes	no		yes	no	no	no
sp|A7ZHA4|DNAK_ECO24	Chaperone protein DnaK OS=Escherichia coli O139:H28 (strain E24377A / ETEC) GN=dnaK PE=3 SV=1	dnaK	ADNGDAWVEVKGQKMAPPQIS	106	yes	yes	yes	yes		no	no	no	no
sp|A7ZHA4|DNAK_ECO24	Chaperone protein DnaK OS=Escherichia coli O139:H28 (strain E24377A / ETEC) GN=dnaK PE=3 SV=1	dnaK	DAGRIAGLEVKRIINEPTAAA	166	yes	yes	yes	yes		yes	yes	no	no
sp|A7ZHA4|DNAK_ECO24	Chaperone protein DnaK OS=Escherichia coli O139:H28 (strain E24377A / ETEC) GN=dnaK PE=3 SV=1	dnaK	RLINYLVEEFKKDQGIDLRND	245	yes	yes	yes	yes		yes	yes	no	no
sp|A7ZHA4|DNAK_ECO24	Chaperone protein DnaK OS=Escherichia coli O139:H28 (strain E24377A / ETEC) GN=dnaK PE=3 SV=1	dnaK	LINYLVEEFKKDQGIDLRNDP	246	yes	yes	yes	yes		yes	yes	no	no
sp|A7ZHA4|DNAK_ECO24	Chaperone protein DnaK OS=Escherichia coli O139:H28 (strain E24377A / ETEC) GN=dnaK PE=3 SV=1	dnaK	KHMNIKVTRAKLESLVEDLVN	304	yes	yes	yes	yes		yes	yes	yes	yes
sp|A7ZHA4|DNAK_ECO24	Chaperone protein DnaK OS=Escherichia coli O139:H28 (strain E24377A / ETEC) GN=dnaK PE=3 SV=1	dnaK	AKDKNSGKEQKITIKASSGLN	498	yes	yes	yes	yes		no	no	no	yes
sp|A7ZHA4|DNAK_ECO24	Chaperone protein DnaK OS=Escherichia coli O139:H28 (strain E24377A / ETEC) GN=dnaK PE=3 SV=1	dnaK	SSGLNEDEIQKMVRDAEANAE	514	yes	yes	yes	yes		yes	no	no	no
sp|A7ZHA4|DNAK_ECO24	Chaperone protein DnaK OS=Escherichia coli O139:H28 (strain E24377A / ETEC) GN=dnaK PE=3 SV=1	dnaK	DAEANAEADRKFEELVQTRNQ	528	yes	yes	yes	yes		yes	no	no	no
sp|P0A989|DPO3B_ECOL6	DNA polymerase III subunit beta OS=Escherichia coli O6:H1 (strain CFT073 / ATCC 700928 / UPEC) GN=dnaN PE=3 SV=1	dnaN	FARAAILSNEKFRGVRLYVSE	277	yes	yes	yes	no		yes	yes	no	no
sp|A7ZJM7|DPS_ECO24	DNA protection during starvation protein OS=Escherichia coli O139:H28 (strain E24377A / ETEC) GN=dps PE=3 SV=1	dps	MSTAKLVKSKATNLLYTRND	10	no	no	yes	no		no	no	no	yes
sp|P0AEH7|ELAB_ECO57	Protein ElaB OS=Escherichia coli O157:H7 GN=elaB PE=3 SV=1	elaB	LRSSGDPADQKYVELKARAEK	35	yes	yes	yes	yes		yes	yes	no	yes
sp|P0AEH7|ELAB_ECO57	Protein ElaB OS=Escherichia coli O157:H7 GN=elaB PE=3 SV=1	elaB	KYVELKARAEKALDDVKKRVS	45	yes	yes	yes	yes		no	no	no	no
sp|B7UNI7|ENGB_ECO27	Probable GTP-binding protein EngB OS=Escherichia coli O127:H6 (strain E2348/69 / EPEC) GN=engB PE=3 SV=1	engB	WQRALGEYLEKRQSLQGLVVL	105	yes	yes	yes	no		no	no	no	no
sp|B7UNI7|ENGB_ECO27	Probable GTP-binding protein EngB OS=Escherichia coli O127:H6 (strain E2348/69 / EPEC) GN=engB PE=3 SV=1	engB	AVLVLLTKADKLASGARKAQL	149	yes	yes	yes	yes		yes	yes	no	yes
sp|P0ABU2|ENGD_ECOLI	GTP-dependent nucleic acid-binding protein engD OS=Escherichia coli (strain K12) GN=engD PE=1 SV=2	engD	KKAKGGDKDAKAELAVLEKCL	159	yes	yes	yes	yes		no	no	no	no
sp|P0ABU3|ENGD_ECO57	GTP-dependent nucleic acid-binding protein engD OS=Escherichia coli O157:H7 GN=engD PE=3 SV=2	engD	LRALDLSAEEKAAIRYLSFLT	188	no	yes	yes	no		no	yes	no	no
sp|P0ABU2|ENGD_ECOLI	GTP-dependent nucleic acid-binding protein engD OS=Escherichia coli (strain K12) GN=engD PE=1 SV=2	engD	AAGKIHTDFEKGFIRAQTISF	314	no	no	yes	no		no	no	no	no
sp|P0ABU2|ENGD_ECOLI	GTP-dependent nucleic acid-binding protein engD OS=Escherichia coli (strain K12) GN=engD PE=1 SV=2	engD	KEAGKMRAEGKDYIVKDGDVM	347	yes	yes	yes	yes		yes	yes	no	no
sp|B7UHJ5|ENO_ECO27	Enolase OS=Escherichia coli O127:H6 (strain E2348/69 / EPEC) GN=eno PE=3 SV=1	eno	MSKIVKIIGREIIDSR	6	yes	yes	yes	yes		yes	yes	no	yes
sp|B7UHJ5|ENO_ECO27	Enolase OS=Escherichia coli O127:H6 (strain E2348/69 / EPEC) GN=eno PE=3 SV=1	eno	REALELRDGDKSRFLGKGVTK	56	no	yes	yes	yes		no	no	no	no
sp|B7UHJ5|ENO_ECO27	Enolase OS=Escherichia coli O127:H6 (strain E2348/69 / EPEC) GN=eno PE=3 SV=1	eno	RDGDKSRFLGKGVTKAVAAVN	62	yes	yes	yes	yes		yes	no	no	no
sp|B7UHJ5|ENO_ECO27	Enolase OS=Escherichia coli O127:H6 (strain E2348/69 / EPEC) GN=eno PE=3 SV=1	eno	NGPIAQALIGKDAKDQAGIDK	82	yes	yes	yes	yes		yes	no	no	no
sp|B7UHJ5|ENO_ECO27	Enolase OS=Escherichia coli O127:H6 (strain E2348/69 / EPEC) GN=eno PE=3 SV=1	eno	IAQALIGKDAKDQAGIDKIMI	85	yes	yes	yes	yes		yes	yes	no	yes
sp|B7UHJ5|ENO_ECO27	Enolase OS=Escherichia coli O127:H6 (strain E2348/69 / EPEC) GN=eno PE=3 SV=1	eno	KDAKDQAGIDKIMIDLDGTEN	92	yes	yes	yes	yes		yes	no	no	no
sp|B7UHJ5|ENO_ECO27	Enolase OS=Escherichia coli O127:H6 (strain E2348/69 / EPEC) GN=eno PE=3 SV=1	eno	IDLDGTENKSKFGANAILAVS	105	yes	yes	yes	yes		yes	yes	yes	yes
sp|B7UHJ5|ENO_ECO27	Enolase OS=Escherichia coli O127:H6 (strain E2348/69 / EPEC) GN=eno PE=3 SV=1	eno	MGSEVFHHLAKVLKAKGMNTA	195	yes	yes	yes	yes		yes	yes	yes	yes
sp|B7UHJ5|ENO_ECO27	Enolase OS=Escherichia coli O127:H6 (strain E2348/69 / EPEC) GN=eno PE=3 SV=1	eno	AMDCAASEFYKDGKYVLAGEG	254	yes	yes	yes	no		no	no	no	no
sp|B7UHJ5|ENO_ECO27	Enolase OS=Escherichia coli O127:H6 (strain E2348/69 / EPEC) GN=eno PE=3 SV=1	eno	CAASEFYKDGKYVLAGEGNKA	257	yes	yes	yes	yes		no	yes	no	no
sp|B7UHJ5|ENO_ECO27	Enolase OS=Escherichia coli O127:H6 (strain E2348/69 / EPEC) GN=eno PE=3 SV=1	eno	FAYQTKVLGDKIQLVGDDLFV	311	yes	yes	yes	yes		no	yes	no	no
sp|B7UHJ5|ENO_ECO27	Enolase OS=Escherichia coli O127:H6 (strain E2348/69 / EPEC) GN=eno PE=3 SV=1	eno	VGDDLFVTNTKILKEGIEKGI	325	yes	yes	yes	yes		no	no	no	no
sp|B7UHJ5|ENO_ECO27	Enolase OS=Escherichia coli O127:H6 (strain E2348/69 / EPEC) GN=eno PE=3 SV=1	eno	DLFVTNTKILKEGIEKGIANS	328	yes	yes	yes	yes		no	yes	no	yes
sp|B7UHJ5|ENO_ECO27	Enolase OS=Escherichia coli O127:H6 (strain E2348/69 / EPEC) GN=eno PE=3 SV=1	eno	NTKILKEGIEKGIANSILIKF	333	yes	yes	yes	yes		yes	yes	no	no
sp|A7ZQM2|ENO_ECO24	Enolase OS=Escherichia coli O139:H28 (strain E24377A / ETEC) GN=eno PE=3 SV=1	eno	EKGIANSILIKFNQIGSLTET	342	yes	yes	yes	yes		no	yes	no	no
sp|B7UHJ5|ENO_ECO27	Enolase OS=Escherichia coli O127:H6 (strain E2348/69 / EPEC) GN=eno PE=3 SV=1	eno	GSLTETLAAIKMAKDAGYTAV	357	yes	yes	yes	no		no	no	no	no
sp|B7UHJ5|ENO_ECO27	Enolase OS=Escherichia coli O127:H6 (strain E2348/69 / EPEC) GN=eno PE=3 SV=1	eno	LIRIEEALGEKAPYNGRKEIK	419	yes	yes	yes	yes		yes	yes	no	yes
sp|P0AEK1|EXOX_ECOL6	Exodeoxyribonuclease 10 OS=Escherichia coli O6:H1 (strain CFT073 / ATCC 700928 / UPEC) GN=exoX PE=3 SV=1	exoX	KLARRLWPGIKYSNMALYKTR	111	no	no	yes	no		no	no	no	yes
sp|P0A953|FABB_ECOLI	3-oxoacyl-[acyl-carrier-protein] synthase 1 OS=Escherichia coli (strain K12) GN=fabB PE=1 SV=1	fabB	RSGITFSQELKDSGMRSHVWG	40	yes	yes	yes	yes		yes	yes	no	no
sp|P0A953|FABB_ECOLI	3-oxoacyl-[acyl-carrier-protein] synthase 1 OS=Escherichia coli (strain K12) GN=fabB PE=1 SV=1	fabB	ADAMRGPRGLKAVGPYVVTKA	127	yes	yes	yes	yes		yes	yes	yes	yes
sp|P0A953|FABB_ECOLI	3-oxoacyl-[acyl-carrier-protein] synthase 1 OS=Escherichia coli (strain K12) GN=fabB PE=1 SV=1	fabB	HGTSTPVGDVKELAAIREVFG	308	yes	yes	yes	yes		no	yes	no	no
sp|P0A953|FABB_ECOLI	3-oxoacyl-[acyl-carrier-protein] synthase 1 OS=Escherichia coli (strain K12) GN=fabB PE=1 SV=1	fabB	LAAIREVFGDKSPAISATKAM	320	yes	yes	yes	yes		yes	yes	no	yes
sp|P0AAJ0|FABD_ECOL6	Malonyl CoA-acyl carrier protein transacylase OS=Escherichia coli O6:H1 (strain CFT073 / ATCC 700928 / UPEC) GN=fabD PE=3 SV=2	fabD	GPGKVLTGLTKRIVDTLTASA	286	yes	yes	yes	yes		yes	yes	yes	yes
sp|P0AEK2|FABG_ECOLI	3-oxoacyl-[acyl-carrier-protein] reductase FabG OS=Escherichia coli (strain K12) GN=fabG PE=1 SV=1	fabG	DPASIESVLEKIRAEFGEVDI	72	yes	yes	yes	no		no	yes	no	no
sp|P0AEK2|FABG_ECOLI	3-oxoacyl-[acyl-carrier-protein] reductase FabG OS=Escherichia coli (strain K12) GN=fabG PE=1 SV=1	fabG	TNLSSVFRLSKAVMRAMMKKR	119	yes	yes	yes	no		no	no	no	no
sp|P0AEK4|FABI_ECOLI	Enoyl-[acyl-carrier-protein] reductase [NADH] FabI OS=Escherichia coli (strain K12) GN=fabI PE=1 SV=2	fabI	AELAFTYQNDKLKGRVEEFAA	43	yes	yes	yes	yes		yes	yes	no	no
sp|P0AEK5|FABI_ECO57	Enoyl-[acyl-carrier-protein] reductase [NADH] FabI OS=Escherichia coli O157:H7 GN=fabI PE=3 SV=2	fabI	PIRTLAASGIKDFRKMLAHCE	201	no	no	yes	no		no	no	no	no
sp|P0AB72|ALF_ECO57	Fructose-bisphosphate aldolase class 2 OS=Escherichia coli O157:H7 GN=fbaA PE=3 SV=2	fbaA	MSKIFDFVKPGVI	3	yes	yes	yes	yes		yes	yes	no	no
sp|P0AB72|ALF_ECO57	Fructose-bisphosphate aldolase class 2 OS=Escherichia coli O157:H7 GN=fbaA PE=3 SV=2	fbaA	MSKIFDFVKPGVITGDDVQ	9	yes	yes	yes	yes		yes	yes	no	no
sp|P0AB72|ALF_ECO57	Fructose-bisphosphate aldolase class 2 OS=Escherichia coli O157:H7 GN=fbaA PE=3 SV=2	fbaA	PGVITGDDVQKVFQVAKENNF	20	yes	yes	yes	yes		yes	yes	no	no
sp|P0AB72|ALF_ECO57	Fructose-bisphosphate aldolase class 2 OS=Escherichia coli O157:H7 GN=fbaA PE=3 SV=2	fbaA	SNGGASFIAGKGVKSDVPQGA	72	yes	yes	yes	yes		yes	yes	yes	yes
sp|P0AB72|ALF_ECO57	Fructose-bisphosphate aldolase class 2 OS=Escherichia coli O157:H7 GN=fbaA PE=3 SV=2	fbaA	VILHTDHCAKKLLPWIDGLLD	115	yes	yes	yes	yes		yes	yes	yes	yes
sp|P0AB72|ALF_ECO57	Fructose-bisphosphate aldolase class 2 OS=Escherichia coli O157:H7 GN=fbaA PE=3 SV=2	fbaA	ASFGNVHGVYKPGNVVLTPTI	231	yes	yes	yes	yes		yes	yes	no	no
sp|P0AB72|ALF_ECO57	Fructose-bisphosphate aldolase class 2 OS=Escherichia coli O157:H7 GN=fbaA PE=3 SV=2	fbaA	ILRDSQEYVSKKHNLPHNSLN	251	yes	yes	yes	yes		yes	yes	yes	yes
sp|P0AB72|ALF_ECO57	Fructose-bisphosphate aldolase class 2 OS=Escherichia coli O157:H7 GN=fbaA PE=3 SV=2	fbaA	AYLQGQLGNPKGEDQPNKKYY	319	yes	yes	yes	yes		yes	yes	yes	yes
sp|P0AB72|ALF_ECO57	Fructose-bisphosphate aldolase class 2 OS=Escherichia coli O157:H7 GN=fbaA PE=3 SV=2	fbaA	GNPKGEDQPNKKYYDPRVWLR	326	yes	yes	yes	yes		no	yes	no	no
sp|P0AB72|ALF_ECO57	Fructose-bisphosphate aldolase class 2 OS=Escherichia coli O157:H7 GN=fbaA PE=3 SV=2	fbaA	NPKGEDQPNKKYYDPRVWLRA	327	yes	yes	yes	yes		yes	yes	yes	yes
sp|P0AB72|ALF_ECO57	Fructose-bisphosphate aldolase class 2 OS=Escherichia coli O157:H7 GN=fbaA PE=3 SV=2	fbaA	GQTSMIARLEKAFQELNAIDV	348	yes	yes	yes	yes		no	yes	no	no
sp|Q8XCF0|F16PA_ECO57	Fructose-1,6-bisphosphatase class 1 OS=Escherichia coli O157:H7 GN=fbp PE=3 SV=1	fbp	GELTALLSAIKLGAKIIHRDI	30	yes	yes	yes	yes		no	yes	no	yes
sp|Q8XCF0|F16PA_ECO57	Fructose-1,6-bisphosphatase class 1 OS=Escherichia coli O157:H7 GN=fbp PE=3 SV=1	fbp	KYIKFCQEEDKSTNRPYTSRY	229	yes	yes	yes	yes		yes	yes	no	no
sp|Q8XCF0|F16PA_ECO57	Fructose-1,6-bisphosphatase class 1 OS=Escherichia coli O157:H7 GN=fbp PE=3 SV=1	fbp	YPSTASHPDGKLRLLYECNPM	269	yes	yes	yes	yes		yes	yes	yes	yes
sp|P0AGD8|SRP54_ECOL6	Signal recognition particle protein OS=Escherichia coli O6:H1 (strain CFT073 / ATCC 700928 / UPEC) GN=ffh PE=3 SV=1	ffh	GRGRLTEDNVKDTLREVRMAL	28	yes	yes	yes	yes		yes	yes	no	no
sp|P0AGD9|SRP54_ECO57	Signal recognition particle protein OS=Escherichia coli O157:H7 GN=ffh PE=3 SV=1	ffh	KSLTPGQEFVKIVRNELVAAM	76	no	yes	yes	no		no	no	no	no
sp|P0AGD8|SRP54_ECOL6	Signal recognition particle protein OS=Escherichia coli O6:H1 (strain CFT073 / ATCC 700928 / UPEC) GN=ffh PE=3 SV=1	ffh	KPIKFLGVGEKTEALEPFHPD	278	yes	yes	yes	no		yes	yes	no	no
sp|A7ZSF6|FIS_ECO24	DNA-binding protein fis OS=Escherichia coli O139:H28 (strain E24377A / ETEC) GN=fis PE=3 SV=1	fis	VTQKPLRDSVKQALKNYFAQL	32	yes	yes	yes	yes		no	yes	no	no
sp|P61950|FLAV_ECOL6	Flavodoxin-1 OS=Escherichia coli O6:H1 (strain CFT073 / ATCC 700928 / UPEC) GN=fldA PE=3 SV=2	fldA	NTENIAKMIQKQLGKDVADVH	24	yes	yes	yes	yes		no	no	no	no
sp|P0A9E7|FNR_ECO57	Fumarate and nitrate reduction regulatory protein OS=Escherichia coli O157:H7 GN=fnr PE=3 SV=1	fnr	QKSGMLAVKGKYITIENNDAL	229	yes	yes	yes	no		no	yes	no	no
sp|P0ABQ5|DYR_ECOL6	Dihydrofolate reductase OS=Escherichia coli O6:H1 (strain CFT073 / ATCC 700928 / UPEC) GN=folA PE=3 SV=1	folA	GGRVYEQFLPKAQKLYLTHID	106	no	yes	yes	no		no	yes	no	no
sp|B7UKK6|FOLD_ECO27	Bifunctional protein FolD OS=Escherichia coli O127:H6 (strain E2348/69 / EPEC) GN=folD PE=3 SV=1	folD	MAAKIIDGKTIAQQ	4	yes	yes	yes	yes		yes	yes	no	no
sp|B7UKK6|FOLD_ECO27	Bifunctional protein FolD OS=Escherichia coli O127:H6 (strain E2348/69 / EPEC) GN=folD PE=3 SV=1	folD	MAAKIIDGKTIAQQVRSEV	9	yes	yes	yes	yes		no	yes	no	no
sp|B7UKK6|FOLD_ECO27	Bifunctional protein FolD OS=Escherichia coli O127:H6 (strain E2348/69 / EPEC) GN=folD PE=3 SV=1	folD	NPASQIYVASKRKACEEVGFV	54	yes	no	yes	no		no	no	no	no
sp|B7UFG9|GCH1_ECO27	GTP cyclohydrolase 1 OS=Escherichia coli O127:H6 (strain E2348/69 / EPEC) GN=folE PE=3 SV=1	folE	IPKDSVIGLSKINRIVQFFAQ	137	yes	yes	yes	yes		no	yes	no	yes
sp|P0AC21|FOLX_ECO57	D-erythro-7,8-dihydroneopterin triphosphate epimerase OS=Escherichia coli O157:H7 GN=folX PE=3 SV=2	folX	NDALNYRTVTKNIIQHVENNR	62	yes	yes	yes	yes		yes	yes	no	yes
sp|P28861|FENR_ECOLI	Ferredoxin--NADP reductase OS=Escherichia coli (strain K12) GN=fpr PE=1 SV=4	fpr	QMVRDTQQLLKETRQMTKHLR	226	yes	yes	yes	yes		yes	yes	no	no
sp|P00363|FRDA_ECOLI	Fumarate reductase flavoprotein subunit OS=Escherichia coli (strain K12) GN=frdA PE=1 SV=3	frdA	SVNVRRFGGMKIERTWFAADK	121	yes	yes	yes	yes		no	yes	no	no
sp|P00363|FRDA_ECOLI	Fumarate reductase flavoprotein subunit OS=Escherichia coli (strain K12) GN=frdA PE=1 SV=3	frdA	PETPLGEPKNKYMELGPRDKV	281	yes	yes	yes	yes		no	no	no	no
sp|P00363|FRDA_ECOLI	Fumarate reductase flavoprotein subunit OS=Escherichia coli (strain K12) GN=frdA PE=1 SV=3	frdA	VYGGEADAADKAEAANKKEKA	590	yes	yes	yes	no		no	no	no	no
sp|A7ZHR2|RRF_ECO24	Ribosome-recycling factor OS=Escherichia coli O139:H28 (strain E24377A / ETEC) GN=frr PE=3 SV=1	frr	IRKDAEVRMDKCVEAFKTQIS	15	yes	yes	yes	yes		yes	yes	yes	yes
sp|A7ZHR2|RRF_ECO24	Ribosome-recycling factor OS=Escherichia coli O139:H28 (strain E24377A / ETEC) GN=frr PE=3 SV=1	frr	VRMDKCVEAFKTQISKIRTGR	21	yes	yes	yes	yes		yes	yes	yes	yes
sp|A7ZHR2|RRF_ECO24	Ribosome-recycling factor OS=Escherichia coli O139:H28 (strain E24377A / ETEC) GN=frr PE=3 SV=1	frr	CVEAFKTQISKIRTGRASPSL	26	yes	yes	yes	yes		yes	yes	yes	yes
sp|A7ZHR2|RRF_ECO24	Ribosome-recycling factor OS=Escherichia coli O139:H28 (strain E24377A / ETEC) GN=frr PE=3 SV=1	frr	SVTVEDSRTLKINVFDRSMSP	66	no	no	yes	no		no	no	no	no
sp|A7ZHR2|RRF_ECO24	Ribosome-recycling factor OS=Escherichia coli O139:H28 (strain E24377A / ETEC) GN=frr PE=3 SV=1	frr	FDRSMSPAVEKAIMASDLGLN	80	no	no	yes	no		no	no	no	no
sp|A7ZHR2|RRF_ECO24	Ribosome-recycling factor OS=Escherichia coli O139:H28 (strain E24377A / ETEC) GN=frr PE=3 SV=1	frr	LTEERRKDLTKIVRGEAEQAR	115	yes	yes	yes	yes		yes	yes	yes	yes
sp|A7ZHR2|RRF_ECO24	Ribosome-recycling factor OS=Escherichia coli O139:H28 (strain E24377A / ETEC) GN=frr PE=3 SV=1	frr	NVRRDANDKVKALLKDKEISE	140	no	no	yes	no		no	no	no	no
sp|A7ZHR2|RRF_ECO24	Ribosome-recycling factor OS=Escherichia coli O139:H28 (strain E24377A / ETEC) GN=frr PE=3 SV=1	frr	DANDKVKALLKDKEISEDDDR	144	yes	yes	yes	yes		no	no	no	no
sp|A7ZHR2|RRF_ECO24	Ribosome-recycling factor OS=Escherichia coli O139:H28 (strain E24377A / ETEC) GN=frr PE=3 SV=1	frr	NDKVKALLKDKEISEDDDRRS	146	yes	yes	yes	yes		no	yes	no	no
sp|A7ZHR2|RRF_ECO24	Ribosome-recycling factor OS=Escherichia coli O139:H28 (strain E24377A / ETEC) GN=frr PE=3 SV=1	frr	DDRRSQDDVQKLTDAAIKKIE	162	yes	yes	yes	yes		yes	yes	no	yes
sp|A7ZHR2|RRF_ECO24	Ribosome-recycling factor OS=Escherichia coli O139:H28 (strain E24377A / ETEC) GN=frr PE=3 SV=1	frr	DVQKLTDAAIKKIEAALADKE	169	yes	yes	yes	yes		yes	yes	yes	yes
sp|B7UJC7|FRSA_ECO27	Esterase FrsA OS=Escherichia coli O127:H6 (strain E2348/69 / EPEC) GN=frsA PE=3 SV=1	frsA	LSETLFKPRFKHPETSTLVRR	16	no	yes	yes	no		yes	no	no	no
sp|P69812|PTFAH_ECO57	Multiphosphoryl transfer protein OS=Escherichia coli O157:H7 GN=fruB PE=3 SV=1	fruB	GKPANGRSLMKVVALGVKKGH	336	no	no	yes	no		no	no	no	no
sp|P0A9A7|FTSZ_ECOL6	Cell division protein FtsZ OS=Escherichia coli O6:H1 (strain CFT073 / ATCC 700928 / UPEC) GN=ftsZ PE=3 SV=1	ftsZ	HGMAPLTQEQKPVAKVVNDNA	352	yes	yes	yes	yes		no	no	no	no
sp|P0AC34|FUMA_ECOL6	Fumarate hydratase class I, aerobic OS=Escherichia coli O6:H1 (strain CFT073 / ATCC 700928 / UPEC) GN=fumA PE=3 SV=2	fumA	QDTGTAIIVGKKGQRVWTGGG	116	yes	yes	yes	yes		no	yes	no	no
sp|B7UK50|EFG_ECO27	Elongation factor G OS=Escherichia coli O127:H6 (strain E2348/69 / EPEC) GN=fusA PE=3 SV=1	fusA	YKVPRIAFVNKMDRMGANFLK	143	yes	yes	yes	yes		yes	yes	yes	yes
sp|B7UK50|EFG_ECO27	Elongation factor G OS=Escherichia coli O127:H6 (strain E2348/69 / EPEC) GN=fusA PE=3 SV=1	fusA	KMDRMGANFLKVVNQIKTRLG	153	yes	yes	yes	yes		yes	yes	yes	yes
sp|B7UK50|EFG_ECO27	Elongation factor G OS=Escherichia coli O127:H6 (strain E2348/69 / EPEC) GN=fusA PE=3 SV=1	fusA	QMHANKREEIKEVRAGDIAAA	375	yes	yes	yes	yes		yes	yes	yes	yes
sp|A7ZSL5|EFG_ECO24	Elongation factor G OS=Escherichia coli O139:H28 (strain E24377A / ETEC) GN=fusA PE=3 SV=1	fusA	AGDIAAAIGLKDVTTGDTLCD	389	yes	yes	yes	no		no	no	no	no
sp|B7UK50|EFG_ECO27	Elongation factor G OS=Escherichia coli O127:H6 (strain E2348/69 / EPEC) GN=fusA PE=3 SV=1	fusA	VEPKTKADQEKMGLALGRLAK	430	yes	yes	yes	yes		yes	yes	no	yes
sp|B7UK50|EFG_ECO27	Elongation factor G OS=Escherichia coli O127:H6 (strain E2348/69 / EPEC) GN=fusA PE=3 SV=1	fusA	KMGLALGRLAKEDPSFRVWTD	440	yes	yes	yes	yes		yes	yes	no	yes
sp|B7UK50|EFG_ECO27	Elongation factor G OS=Escherichia coli O127:H6 (strain E2348/69 / EPEC) GN=fusA PE=3 SV=1	fusA	PKGYEFINDIKGGVIPGEYIP	541	yes	yes	yes	no		no	no	no	no
sp|B7UK50|EFG_ECO27	Elongation factor G OS=Escherichia coli O127:H6 (strain E2348/69 / EPEC) GN=fusA PE=3 SV=1	fusA	IPGEYIPAVDKGIQEQLKAGP	555	yes	yes	yes	yes		yes	yes	no	no
sp|B7UK50|EFG_ECO27	Elongation factor G OS=Escherichia coli O127:H6 (strain E2348/69 / EPEC) GN=fusA PE=3 SV=1	fusA	AVDKGIQEQLKAGPLAGYPVV	562	yes	yes	yes	no		no	no	no	no
sp|B7UK50|EFG_ECO27	Elongation factor G OS=Escherichia coli O127:H6 (strain E2348/69 / EPEC) GN=fusA PE=3 SV=1	fusA	IAFKEGFKKAKPVLLEPIMKV	609	yes	yes	yes	yes		no	yes	no	no
sp|B7UK50|EFG_ECO27	Elongation factor G OS=Escherichia coli O127:H6 (strain E2348/69 / EPEC) GN=fusA PE=3 SV=1	fusA	GDLSRRRGMLKGQESEVTGVK	643	yes	yes	yes	yes		yes	yes	no	no
sp|P58228|DCEA_ECO57	Glutamate decarboxylase alpha OS=Escherichia coli O157:H7 GN=gadA PE=3 SV=1	gadA	MDQKLLTDFRSELL	4	no	no	yes	no		no	no	no	yes
sp|P58228|DCEA_ECO57	Glutamate decarboxylase alpha OS=Escherichia coli O157:H7 GN=gadA PE=3 SV=1	gadA	SELLDSRFGAKAISTIAESKR	21	no	no	yes	no		no	no	no	no
sp|P58228|DCEA_ECO57	Glutamate decarboxylase alpha OS=Escherichia coli O157:H7 GN=gadA PE=3 SV=1	gadA	MRPGQLFMDPKRMIEACDENT	192	yes	yes	yes	yes		yes	yes	no	yes
sp|P69909|DCEA_ECOL6	Glutamate decarboxylase alpha OS=Escherichia coli O6:H1 (strain CFT073 / ATCC 700928 / UPEC) GN=gadA PE=1 SV=1	gadA	EGIPAVCFKLKDGEDPGYTLY	383	yes	yes	yes	yes		yes	yes	no	no
sp|P58228|DCEA_ECO57	Glutamate decarboxylase alpha OS=Escherichia coli O157:H7 GN=gadA PE=3 SV=1	gadA	LLLEDYKASLKYLSDHPKLQG	446	yes	yes	yes	yes		yes	yes	yes	yes
sp|P58228|DCEA_ECO57	Glutamate decarboxylase alpha OS=Escherichia coli O157:H7 GN=gadA PE=3 SV=1	gadA	ASLKYLSDHPKLQGIAQQNSF	453	yes	yes	yes	yes		yes	yes	yes	yes
sp|P69910|DCEB_ECOLI	Glutamate decarboxylase beta OS=Escherichia coli (strain K12) GN=gadB PE=1 SV=1	gadB	MDKKQVTDLRSELL	4	no	no	yes	no		no	no	no	yes
sp|P69910|DCEB_ECOLI	Glutamate decarboxylase beta OS=Escherichia coli (strain K12) GN=gadB PE=1 SV=1	gadB	SELLDSRFGAKSISTIAESKR	21	no	no	yes	no		no	no	no	yes
sp|P69911|DCEB_ECO57	Glutamate decarboxylase beta OS=Escherichia coli O157:H7 GN=gadB PE=3 SV=1	gadB	AKSISTIAESKRFPLHEMRDD	30	yes	yes	yes	yes		yes	yes	no	no
sp|Q8FHG5|DCEB_ECOL6	Glutamate decarboxylase beta OS=Escherichia coli O6:H1 (strain CFT073 / ATCC 700928 / UPEC) GN=gadB PE=3 SV=2	gadB	RMEAAGKPTNKPNLVCGPVQI	154	yes	no	yes	no		no	no	no	no
sp|P0AAB6|GALF_ECOLI	UTP--glucose-1-phosphate uridylyltransferase OS=Escherichia coli (strain K12) GN=galF PE=1 SV=1	galF	DLSEYSVIQTKEPLDREGKVS	180	yes	yes	yes	no		yes	yes	no	no
sp|P0AAB6|GALF_ECOLI	UTP--glucose-1-phosphate uridylyltransferase OS=Escherichia coli (strain K12) GN=galF PE=1 SV=1	galF	RNLKEGAKFRKGIEKLLSE	289	no	no	yes	no		no	no	no	no
sp|P0AAB6|GALF_ECOLI	UTP--glucose-1-phosphate uridylyltransferase OS=Escherichia coli (strain K12) GN=galF PE=1 SV=1	galF	EGAKFRKGIEKLLSE	293	yes	yes	yes	no		no	no	no	no
sp|P0A9B3|G3P1_ECOL6	Glyceraldehyde-3-phosphate dehydrogenase A OS=Escherichia coli O6:H1 (strain CFT073 / ATCC 700928 / UPEC) GN=gapA PE=3 SV=2	gapA	HGRFDGTVEVKDGHLIVNGKK	61	yes	yes	yes	yes		yes	yes	no	no
sp|P0A9B3|G3P1_ECOL6	Glyceraldehyde-3-phosphate dehydrogenase A OS=Escherichia coli O6:H1 (strain CFT073 / ATCC 700928 / UPEC) GN=gapA PE=3 SV=2	gapA	AKKVVMTGPSKDNTPMFVKGA	124	yes	yes	yes	yes		yes	yes	yes	yes
sp|P0A9B3|G3P1_ECOL6	Glyceraldehyde-3-phosphate dehydrogenase A OS=Escherichia coli O6:H1 (strain CFT073 / ATCC 700928 / UPEC) GN=gapA PE=3 SV=2	gapA	PSKDNTPMFVKGANFDKYAGQ	132	yes	yes	yes	yes		yes	yes	no	yes
sp|P0A9B3|G3P1_ECOL6	Glyceraldehyde-3-phosphate dehydrogenase A OS=Escherichia coli O6:H1 (strain CFT073 / ATCC 700928 / UPEC) GN=gapA PE=3 SV=2	gapA	PMFVKGANFDKYAGQDIVSNA	138	yes	yes	yes	yes		yes	yes	no	yes
sp|P0A9B3|G3P1_ECOL6	Glyceraldehyde-3-phosphate dehydrogenase A OS=Escherichia coli O6:H1 (strain CFT073 / ATCC 700928 / UPEC) GN=gapA PE=3 SV=2	gapA	TTVHATTATQKTVDGPSHKDW	184	yes	yes	yes	yes		yes	yes	yes	yes
sp|P0A9B3|G3P1_ECOL6	Glyceraldehyde-3-phosphate dehydrogenase A OS=Escherichia coli O6:H1 (strain CFT073 / ATCC 700928 / UPEC) GN=gapA PE=3 SV=2	gapA	TQKTVDGPSHKDWRGGRGASQ	192	yes	yes	yes	yes		yes	yes	yes	yes
sp|P0A9B3|G3P1_ECOL6	Glyceraldehyde-3-phosphate dehydrogenase A OS=Escherichia coli O6:H1 (strain CFT073 / ATCC 700928 / UPEC) GN=gapA PE=3 SV=2	gapA	NIIPSSTGAAKAVGKVLPELN	213	yes	yes	yes	yes		yes	yes	no	yes
sp|P0A9B3|G3P1_ECOL6	Glyceraldehyde-3-phosphate dehydrogenase A OS=Escherichia coli O6:H1 (strain CFT073 / ATCC 700928 / UPEC) GN=gapA PE=3 SV=2	gapA	SSTGAAKAVGKVLPELNGKLT	217	yes	yes	yes	yes		yes	yes	yes	yes
sp|P0A9B3|G3P1_ECOL6	Glyceraldehyde-3-phosphate dehydrogenase A OS=Escherichia coli O6:H1 (strain CFT073 / ATCC 700928 / UPEC) GN=gapA PE=3 SV=2	gapA	SVVDLTVRLEKAATYEQIKAA	249	yes	yes	yes	yes		yes	yes	yes	yes
sp|P0A9B3|G3P1_ECOL6	Glyceraldehyde-3-phosphate dehydrogenase A OS=Escherichia coli O6:H1 (strain CFT073 / ATCC 700928 / UPEC) GN=gapA PE=3 SV=2	gapA	LEKAATYEQIKAAVKAAAEGE	257	yes	yes	yes	yes		yes	yes	yes	yes
sp|P69813|PTKA_ECOL6	Galactitol-specific phosphotransferase enzyme IIA component OS=Escherichia coli O6:H1 (strain CFT073 / ATCC 700928 / UPEC) GN=gatA PE=3 SV=1	gatA	QLKLLRCLFGKLQQPDIVETL	119	yes	no	yes	yes		no	no	yes	no
sp|P37188|PTKB_ECOLI	Galactitol-specific phosphotransferase enzyme IIB component OS=Escherichia coli (strain K12) GN=gatB PE=1 SV=2	gatB	DGVHLICTTAKVDRSFGDIPL	59	no	no	yes	no		no	no	no	yes
sp|A7ZNR5|GATY_ECO24	D-tagatose-1,6-bisphosphate aldolase subunit GatY OS=Escherichia coli O139:H28 (strain E24377A / ETEC) GN=gatY PE=3 SV=1	gatY	ICKINVATELKNAFSQALKNY	236	yes	yes	yes	yes		yes	yes	yes	yes
sp|A7ZNR4|GATZ_ECO24	D-tagatose-1,6-bisphosphate aldolase subunit GatZ OS=Escherichia coli O139:H28 (strain E24377A / ETEC) GN=gatZ PE=3 SV=1	gatZ	AAMEKSVELVKEYVRAGFSKI	111	yes	yes	yes	yes		no	yes	no	yes
sp|A7ZR13|GCSH_ECO24	Glycine cleavage system H protein OS=Escherichia coli O139:H28 (strain E24377A / ETEC) GN=gcvH PE=3 SV=1	gcvH	MSNVPAELKYSKEHEWLRK	9	yes	yes	yes	yes		yes	yes	yes	yes
sp|B7UHV3|GCST_ECO27	Aminomethyltransferase OS=Escherichia coli O127:H6 (strain E2348/69 / EPEC) GN=gcvT PE=3 SV=1	gcvT	LRYLLANDVAKLTKSGKALYS	76	yes	yes	yes	yes		yes	yes	yes	yes
sp|B7UHV3|GCST_ECO27	Aminomethyltransferase OS=Escherichia coli O127:H6 (strain E2348/69 / EPEC) GN=gcvT PE=3 SV=1	gcvT	EKLVGLVMTEKGVLRNELPVR	289	no	yes	yes	no		no	yes	no	no
sp|B7N3I0|GHRA_ECOLU	Glyoxylate/hydroxypyruvate reductase A OS=Escherichia coli O17:K52:H18 (strain UMN026 / ExPEC) GN=ghrA PE=3 SV=1	ghrA	LGAGVDSILSKLKAHPEMLKP	73	no	no	yes	no		no	no	no	no
sp|P37747|GLF_ECOLI	UDP-galactopyranose mutase OS=Escherichia coli (strain K12) GN=glf PE=1 SV=1	glf	SAKELPAFIIKRIPVRFTFDN	169	yes	yes	yes	yes		no	yes	yes	yes
sp|P37747|GLF_ECOLI	UDP-galactopyranose mutase OS=Escherichia coli (strain K12) GN=glf PE=1 SV=1	glf	VNDNKNMELFKKYRELASRED	323	yes	yes	yes	yes		no	no	no	no
sp|B7UG97|GLK_ECO27	Glucokinase OS=Escherichia coli O127:H6 (strain E2348/69 / EPEC) GN=glk PE=3 SV=1	glk	MTKYALVGDVGGT	3	yes	yes	yes	yes		yes	yes	no	no
sp|B7UG97|GLK_ECO27	Glucokinase OS=Escherichia coli O127:H6 (strain E2348/69 / EPEC) GN=glk PE=3 SV=1	glk	KADNRLPENLKPKDITERALA	214	yes	yes	yes	yes		yes	yes	no	no
sp|B7UG97|GLK_ECO27	Glucokinase OS=Escherichia coli O127:H6 (strain E2348/69 / EPEC) GN=glk PE=3 SV=1	glk	DNRLPENLKPKDITERALADS	216	yes	yes	yes	yes		yes	yes	no	no
sp|B7UJ69|GLMM_ECO27	Phosphoglucosamine mutase OS=Escherichia coli O127:H6 (strain E2348/69 / EPEC) GN=glmM PE=3 SV=1	glmM	AKVGDRYVLEKMQEKGWRIGA	314	yes	yes	yes	yes		yes	yes	yes	yes
sp|B7UJ69|GLMM_ECO27	Phosphoglucosamine mutase OS=Escherichia coli O127:H6 (strain E2348/69 / EPEC) GN=glmM PE=3 SV=1	glmM	DRYVLEKMQEKGWRIGAENSG	318	yes	yes	yes	yes		no	yes	no	no
sp|B7UMJ5|GLMU_ECO27	Bifunctional protein GlmU OS=Escherichia coli O127:H6 (strain E2348/69 / EPEC) GN=glmU PE=3 SV=1	glmU	PQGGIGLLTVKLDDPTGYGRI	132	no	yes	yes	no		no	no	no	no
sp|B7UMJ5|GLMU_ECO27	Bifunctional protein GlmU OS=Escherichia coli O127:H6 (strain E2348/69 / EPEC) GN=glmU PE=3 SV=1	glmU	NGKVTGIVEHKDATDEQRQIQ	156	yes	yes	yes	yes		no	yes	no	no
sp|B7UMJ5|GLMU_ECO27	Bifunctional protein GlmU OS=Escherichia coli O127:H6 (strain E2348/69 / EPEC) GN=glmU PE=3 SV=1	glmU	GAHVGNFVEMKKARLGKGSKA	351	yes	yes	yes	yes		yes	yes	no	yes
sp|B7UMJ5|GLMU_ECO27	Bifunctional protein GlmU OS=Escherichia coli O127:H6 (strain E2348/69 / EPEC) GN=glmU PE=3 SV=1	glmU	TITCNYDGANKFKTIIGDDVF	392	yes	yes	yes	yes		no	yes	no	no
sp|P0A9C6|GLNA_ECOL6	Glutamine synthetase OS=Escherichia coli O6:H1 (strain CFT073 / ATCC 700928 / UPEC) GN=glnA PE=3 SV=2	glnA	ALLMAGLDGIKNKIHPGEAMD	384	yes	yes	yes	yes		yes	yes	no	no
sp|B7UKW1|SYQ_ECO27	Glutamine--tRNA ligase OS=Escherichia coli O127:H6 (strain E2348/69 / EPEC) GN=glnS PE=3 SV=1	glnS	NLEYTVMSKRKLNLLVTDKHV	273	yes	yes	yes	yes		no	yes	no	no
sp|B7UKW1|SYQ_ECO27	Glutamine--tRNA ligase OS=Escherichia coli O127:H6 (strain E2348/69 / EPEC) GN=glnS PE=3 SV=1	glnS	NKQYKRLVLGKEVRLRNAYVI	408	yes	yes	yes	yes		no	yes	no	no
sp|P0A9D0|GLPX_ECOL6	Fructose-1,6-bisphosphatase class 2 OS=Escherichia coli O6:H1 (strain CFT073 / ATCC 700928 / UPEC) GN=glpX PE=3 SV=1	glpX	LSELTVTILAKPRHDAVIAEM	164	yes	yes	yes	yes		no	no	no	no
sp|P0ABH8|CISY_ECOL6	Citrate synthase OS=Escherichia coli O6:H1 (strain CFT073 / ATCC 700928 / UPEC) GN=gltA PE=3 SV=1	gltA	LKMLEEISSVKHIPEFVRRAK	283	no	yes	yes	no		no	yes	no	yes
sp|P0ABH8|CISY_ECOL6	Citrate synthase OS=Escherichia coli O6:H1 (strain CFT073 / ATCC 700928 / UPEC) GN=gltA PE=3 SV=1	gltA	IPEFVRRAKDKNDSFRLMGFG	295	no	yes	yes	no		yes	yes	no	yes
sp|B7UGZ1|GLYA_ECO27	Serine hydroxymethyltransferase OS=Escherichia coli O127:H6 (strain E2348/69 / EPEC) GN=glyA PE=3 SV=1	glyA	TNKYAEGYPGKRYYGGCEYVD	62	yes	yes	yes	yes		yes	yes	no	yes
sp|B7UGZ1|GLYA_ECO27	Serine hydroxymethyltransferase OS=Escherichia coli O127:H6 (strain E2348/69 / EPEC) GN=glyA PE=3 SV=1	glyA	TGHIDYADLEKQAKEHKPKMI	160	yes	yes	yes	yes		no	yes	no	no
sp|B7UGZ1|GLYA_ECO27	Serine hydroxymethyltransferase OS=Escherichia coli O127:H6 (strain E2348/69 / EPEC) GN=glyA PE=3 SV=1	glyA	AGPRGGLILAKGGSEELYKKL	242	yes	yes	yes	yes		yes	yes	no	no
sp|B7UGZ1|GLYA_ECO27	Serine hydroxymethyltransferase OS=Escherichia coli O127:H6 (strain E2348/69 / EPEC) GN=glyA PE=3 SV=1	glyA	LAKGGSEELYKKLNSAVFPGG	250	yes	yes	yes	yes		yes	yes	yes	yes
sp|B7UGZ1|GLYA_ECO27	Serine hydroxymethyltransferase OS=Escherichia coli O127:H6 (strain E2348/69 / EPEC) GN=glyA PE=3 SV=1	glyA	AKGGSEELYKKLNSAVFPGGQ	251	yes	yes	yes	yes		yes	no	no	no
sp|B7UGZ1|GLYA_ECO27	Serine hydroxymethyltransferase OS=Escherichia coli O127:H6 (strain E2348/69 / EPEC) GN=glyA PE=3 SV=1	glyA	HVIAGKAVALKEAMEPEFKTY	277	yes	yes	yes	yes		yes	no	no	no
sp|B7UGZ1|GLYA_ECO27	Serine hydroxymethyltransferase OS=Escherichia coli O127:H6 (strain E2348/69 / EPEC) GN=glyA PE=3 SV=1	glyA	ALKEAMEPEFKTYQQQVAKNA	285	yes	yes	yes	yes		yes	yes	no	no
sp|A7ZPZ4|GLYA_ECO24	Serine hydroxymethyltransferase OS=Escherichia coli O139:H28 (strain E24377A / ETEC) GN=glyA PE=3 SV=1	glyA	EFKTYQQQVAKNAKAMVEVFL	293	yes	yes	yes	yes		yes	yes	no	no
sp|B7UGZ1|GLYA_ECO27	Serine hydroxymethyltransferase OS=Escherichia coli O127:H6 (strain E2348/69 / EPEC) GN=glyA PE=3 SV=1	glyA	VDLVDKNLTGKEADAALGRAN	331	yes	yes	yes	yes		yes	yes	yes	yes
sp|B7UGZ1|GLYA_ECO27	Serine hydroxymethyltransferase OS=Escherichia coli O127:H6 (strain E2348/69 / EPEC) GN=glyA PE=3 SV=1	glyA	ALGRANITVNKNSVPNDPKSP	346	yes	yes	yes	yes		yes	yes	yes	yes
sp|B7UGZ1|GLYA_ECO27	Serine hydroxymethyltransferase OS=Escherichia coli O127:H6 (strain E2348/69 / EPEC) GN=glyA PE=3 SV=1	glyA	VNKNSVPNDPKSPFVTSGIRV	354	yes	yes	yes	yes		yes	yes	no	no
sp|B7UGZ1|GLYA_ECO27	Serine hydroxymethyltransferase OS=Escherichia coli O127:H6 (strain E2348/69 / EPEC) GN=glyA PE=3 SV=1	glyA	GTPAITRRGFKEAEAKELAGW	375	yes	yes	yes	yes		yes	yes	no	no
sp|B7UGZ1|GLYA_ECO27	Serine hydroxymethyltransferase OS=Escherichia coli O127:H6 (strain E2348/69 / EPEC) GN=glyA PE=3 SV=1	glyA	DEAVIERIKGKVLDICARYPV	405	yes	yes	yes	yes		yes	yes	no	yes
sp|A7ZTA6|SYGA_ECO24	Glycine--tRNA ligase alpha subunit OS=Escherichia coli O139:H28 (strain E24377A / ETEC) GN=glyQ PE=3 SV=1	glyQ	MQKFDTRTFQGLI	3	no	yes	yes	no		no	no	no	no
sp|B7ULB9|SYGB_ECO27	Glycine--tRNA ligase beta subunit OS=Escherichia coli O127:H6 (strain E2348/69 / EPEC) GN=glyS PE=3 SV=1	glyS	AEAQPDREIEKRGPAIAQAFD	72	yes	yes	yes	yes		yes	yes	no	yes
sp|B7ULB9|SYGB_ECO27	Glycine--tRNA ligase beta subunit OS=Escherichia coli O127:H6 (strain E2348/69 / EPEC) GN=glyS PE=3 SV=1	glyS	VDQAERLTTDKGEWLLYRAHV	112	yes	yes	yes	yes		no	no	no	no
sp|B7ULB9|SYGB_ECO27	Glycine--tRNA ligase beta subunit OS=Escherichia coli O127:H6 (strain E2348/69 / EPEC) GN=glyS PE=3 SV=1	glyS	FGIGQHPKGDKDPFALRRAAL	475	yes	yes	yes	yes		yes	yes	no	yes
sp|B7ULB9|SYGB_ECO27	Glycine--tRNA ligase beta subunit OS=Escherichia coli O127:H6 (strain E2348/69 / EPEC) GN=glyS PE=3 SV=1	glyS	ANKRVSNILAKSDEVLSDRVN	592	yes	yes	yes	no		no	yes	no	no
sp|A7ZHY1|GMHA_ECO24	Phosphoheptose isomerase OS=Escherichia coli O139:H28 (strain E24377A / ETEC) GN=gmhA PE=3 SV=1	gmhA	KGMKVITLTGKDGGKMAGTAD	147	no	yes	yes	yes		no	no	no	no
sp|Q0TBG1|KGUA_ECOL5	Guanylate kinase OS=Escherichia coli O6:K15:H31 (strain 536 / UPEC) GN=gmk PE=3 SV=1	gmk	RGQDSEEVIAKRMAQAVAEMS	148	no	yes	yes	no		no	no	no	no
sp|P37754|6PGD9_ECOLX	6-phosphogluconate dehydrogenase, decarboxylating OS=Escherichia coli GN=gnd PE=3 SV=1	gnd	TVSVFNRSREKTEEVIAENPG	38	yes	yes	yes	yes		yes	yes	no	yes
sp|P00350|6PGD_ECOLI	6-phosphogluconate dehydrogenase, decarboxylating OS=Escherichia coli (strain K12) GN=gnd PE=1 SV=2	gnd	VDVILDEAANKGTGKWTSQSA	260	yes	yes	yes	no		no	no	no	no
sp|P00350|6PGD_ECOLI	6-phosphogluconate dehydrogenase, decarboxylating OS=Escherichia coli (strain K12) GN=gnd PE=1 SV=2	gnd	LDEAANKGTGKWTSQSALDLG	264	yes	yes	yes	yes		no	no	no	no
sp|P37754|6PGD9_ECOLX	6-phosphogluconate dehydrogenase, decarboxylating OS=Escherichia coli GN=gnd PE=3 SV=1	gnd	SLKDQRVAASKVLSGPQAQPA	301	yes	yes	yes	yes		no	no	no	no
sp|P37754|6PGD9_ECOLX	6-phosphogluconate dehydrogenase, decarboxylating OS=Escherichia coli GN=gnd PE=3 SV=1	gnd	QRDYFGAHTYKRTDKEGVFHT	454	yes	yes	yes	yes		no	yes	yes	yes
sp|P0AC93|GNSA_ECOL6	Protein gnsA OS=Escherichia coli O6:H1 (strain CFT073 / ATCC 700928 / UPEC) GN=gnsA PE=3 SV=1	gnsA	MNIEELKKQAETEIADF	7	no	yes	yes	no		no	yes	no	no
sp|P0AC92|GNSA_ECOLI	Protein gnsA OS=Escherichia coli (strain K12) GN=gnsA PE=3 SV=1	gnsA	FIAQKIAELNKNTGKEVSEIR	27	yes	yes	yes	yes		yes	yes	yes	yes
sp|P0AC92|GNSA_ECOLI	Protein gnsA OS=Escherichia coli (strain K12) GN=gnsA PE=3 SV=1	gnsA	VSEIRFTAREKMTGLESYDVK	43	no	yes	yes	no		no	no	no	yes
sp|P0AC92|GNSA_ECOLI	Protein gnsA OS=Escherichia coli (strain K12) GN=gnsA PE=3 SV=1	gnsA	KMTGLESYDVKIKIM	53	yes	yes	yes	yes		yes	yes	no	yes
sp|P77695|GNSB_ECOLI	Protein gnsB OS=Escherichia coli (strain K12) GN=gnsB PE=3 SV=2	gnsB	MNIENLKTKAEADISEYIT	9	yes	yes	yes	yes		yes	yes	yes	yes
sp|P77695|GNSB_ECOLI	Protein gnsB OS=Escherichia coli (strain K12) GN=gnsB PE=3 SV=2	gnsB	AEADISEYITKKIIELKKKTG	20	yes	yes	yes	yes		yes	yes	yes	yes
sp|B7ULM8|GPMA_ECO27	2,3-bisphosphoglycerate-dependent phosphoglycerate mutase OS=Escherichia coli O127:H6 (strain E2348/69 / EPEC) GN=gpmA PE=3 SV=1	gpmA	LVRHGESQWNKENRFTGWYDV	18	yes	yes	yes	yes		yes	yes	no	no
sp|B7ULM8|GPMA_ECO27	2,3-bisphosphoglycerate-dependent phosphoglycerate mutase OS=Escherichia coli O127:H6 (strain E2348/69 / EPEC) GN=gpmA PE=3 SV=1	gpmA	TGWYDVDLSEKGVSEAKAAGK	33	yes	yes	yes	yes		no	yes	no	no
sp|B7ULM8|GPMA_ECO27	2,3-bisphosphoglycerate-dependent phosphoglycerate mutase OS=Escherichia coli O127:H6 (strain E2348/69 / EPEC) GN=gpmA PE=3 SV=1	gpmA	QAWLPVEKSWKLNERHYGALQ	86	yes	yes	yes	yes		yes	yes	no	yes
sp|B7ULM8|GPMA_ECO27	2,3-bisphosphoglycerate-dependent phosphoglycerate mutase OS=Escherichia coli O127:H6 (strain E2348/69 / EPEC) GN=gpmA PE=3 SV=1	gpmA	RHYGALQGLNKAETAEKYGDE	100	yes	yes	yes	yes		yes	yes	yes	yes
sp|B7ULM8|GPMA_ECO27	2,3-bisphosphoglycerate-dependent phosphoglycerate mutase OS=Escherichia coli O127:H6 (strain E2348/69 / EPEC) GN=gpmA PE=3 SV=1	gpmA	QGLNKAETAEKYGDEQVKQWR	106	yes	yes	yes	yes		yes	yes	yes	yes
sp|B7ULM8|GPMA_ECO27	2,3-bisphosphoglycerate-dependent phosphoglycerate mutase OS=Escherichia coli O127:H6 (strain E2348/69 / EPEC) GN=gpmA PE=3 SV=1	gpmA	TAEKYGDEQVKQWRRGFAVTP	113	yes	yes	yes	yes		yes	yes	yes	yes
sp|B7ULM8|GPMA_ECO27	2,3-bisphosphoglycerate-dependent phosphoglycerate mutase OS=Escherichia coli O127:H6 (strain E2348/69 / EPEC) GN=gpmA PE=3 SV=1	gpmA	RYPGHDPRYAKLSEKELPLTE	142	yes	yes	yes	no		no	yes	no	no
sp|B7ULM8|GPMA_ECO27	2,3-bisphosphoglycerate-dependent phosphoglycerate mutase OS=Escherichia coli O127:H6 (strain E2348/69 / EPEC) GN=gpmA PE=3 SV=1	gpmA	HDPRYAKLSEKELPLTESLAL	146	yes	yes	yes	yes		no	yes	no	no
sp|B7ULM8|GPMA_ECO27	2,3-bisphosphoglycerate-dependent phosphoglycerate mutase OS=Escherichia coli O127:H6 (strain E2348/69 / EPEC) GN=gpmA PE=3 SV=1	gpmA	YLGNADEIAAKAAAVANQGKA	239	yes	no	yes	no		no	no	no	yes
sp|Q8XDE9|GPMI_ECO57	2,3-bisphosphoglycerate-independent phosphoglycerate mutase OS=Escherichia coli O157:H7 GN=gpmI PE=3 SV=1	gpmI	QDLTRLDVEIKDRAFFANPVL	89	yes	yes	yes	yes		no	yes	no	no
sp|Q8XDE9|GPMI_ECO57	2,3-bisphosphoglycerate-independent phosphoglycerate mutase OS=Escherichia coli O157:H7 GN=gpmI PE=3 SV=1	gpmI	ANPVLTGAVDKAKNAGKAVHI	105	yes	yes	yes	no		no	no	no	no
sp|Q8XDE9|GPMI_ECO57	2,3-bisphosphoglycerate-independent phosphoglycerate mutase OS=Escherichia coli O157:H7 GN=gpmI PE=3 SV=1	gpmI	YARDENDEFVKATVIRAEGQP	237	yes	yes	yes	yes		no	no	no	no
sp|Q8XDE9|GPMI_ECO57	2,3-bisphosphoglycerate-independent phosphoglycerate mutase OS=Escherichia coli O157:H7 GN=gpmI PE=3 SV=1	gpmI	GEDRILINSPKVATYDLQPEM	364	no	no	yes	no		no	no	no	no
sp|A7ZTG6|GPMI_ECO24	2,3-bisphosphoglycerate-independent phosphoglycerate mutase OS=Escherichia coli O139:H28 (strain E24377A / ETEC) GN=gpmI PE=3 SV=1	gpmI	PEMSSAELTEKLVAAIKSGKY	382	yes	yes	yes	yes		no	no	no	no
sp|B7UH18|GRCA_ECO27	Autonomous glycyl radical cofactor OS=Escherichia coli O127:H6 (strain E2348/69 / EPEC) GN=grcA PE=3 SV=1	grcA	LNSFWLLDSEKGEARCIVAKA	26	yes	yes	yes	yes		no	no	no	no
sp|B7LDH2|GRCA_ECO55	Autonomous glycyl radical cofactor OS=Escherichia coli (strain 55989 / EAEC) GN=grcA PE=3 SV=1	grcA	YAEDEVVAVSKLGDIEYREVP	48	yes	yes	yes	yes		yes	yes	no	yes
sp|B7UH18|GRCA_ECO27	Autonomous glycyl radical cofactor OS=Escherichia coli O127:H6 (strain E2348/69 / EPEC) GN=grcA PE=3 SV=1	grcA	IEYREVPVEVKPEVRVEGGQH	62	yes	yes	yes	yes		yes	yes	yes	yes
sp|B7UH18|GRCA_ECO27	Autonomous glycyl radical cofactor OS=Escherichia coli O127:H6 (strain E2348/69 / EPEC) GN=grcA PE=3 SV=1	grcA	LRRETLEDAVKHPEKYPQLTI	88	yes	yes	yes	yes		no	no	no	yes
sp|B7UH18|GRCA_ECO27	Autonomous glycyl radical cofactor OS=Escherichia coli O127:H6 (strain E2348/69 / EPEC) GN=grcA PE=3 SV=1	grcA	TLEDAVKHPEKYPQLTIRVSG	92	yes	yes	yes	yes		no	no	no	yes
sp|P0A6W7|GREA_ECO57	Transcription elongation factor GreA OS=Escherichia coli O157:H7 GN=greA PE=3 SV=1	greA	IAEAREHGDLKENAEYHAARE	43	no	no	yes	no		no	no	no	yes
sp|P0A6W7|GREA_ECO57	Transcription elongation factor GreA OS=Escherichia coli O157:H7 GN=greA PE=3 SV=1	greA	EQQGFCEGRIKDIEAKLSNAQ	63	yes	yes	yes	yes		no	yes	no	yes
sp|P0A6W7|GREA_ECO57	Transcription elongation factor GreA OS=Escherichia coli O157:H7 GN=greA PE=3 SV=1	greA	RIVGDDEADFKQNLISVNSPI	116	yes	yes	yes	yes		yes	yes	no	no
sp|A1AJ51|CH601_ECOK1	60 kDa chaperonin 1 OS=Escherichia coli O1:K1 / APEC GN=groL1 PE=3 SV=1	groL1	MAAKDVKFGNDARVKML	7	yes	yes	yes	yes		yes	yes	yes	yes
sp|A1AJ51|CH601_ECOK1	60 kDa chaperonin 1 OS=Escherichia coli O1:K1 / APEC GN=groL1 PE=3 SV=1	groL1	GPKGRNVVLDKSFGAPTITKD	42	yes	yes	yes	yes		yes	yes	yes	yes
sp|A1AJ51|CH601_ECOK1	60 kDa chaperonin 1 OS=Escherichia coli O1:K1 / APEC GN=groL1 PE=3 SV=1	groL1	DKSFGAPTITKDGVSVAREIE	51	yes	yes	yes	yes		yes	yes	no	yes
sp|A1AJ51|CH601_ECOK1	60 kDa chaperonin 1 OS=Escherichia coli O1:K1 / APEC GN=groL1 PE=3 SV=1	groL1	VAAGMNPMDLKRGIDKAVTAA	117	yes	yes	yes	yes		yes	yes	no	no
sp|A1AJ51|CH601_ECOK1	60 kDa chaperonin 1 OS=Escherichia coli O1:K1 / APEC GN=groL1 PE=3 SV=1	groL1	NPMDLKRGIDKAVTAAVEELK	122	yes	yes	yes	yes		yes	yes	yes	yes
sp|A1AJ51|CH601_ECOK1	60 kDa chaperonin 1 OS=Escherichia coli O1:K1 / APEC GN=groL1 PE=3 SV=1	groL1	KAVTAAVEELKALSVPCSDSK	132	yes	yes	yes	yes		yes	yes	yes	yes
sp|A1AJ51|CH601_ECOK1	60 kDa chaperonin 1 OS=Escherichia coli O1:K1 / APEC GN=groL1 PE=3 SV=1	groL1	KALSVPCSDSKAIAQVGTISA	142	yes	yes	yes	yes		yes	yes	no	yes
sp|A1AJ51|CH601_ECOK1	60 kDa chaperonin 1 OS=Escherichia coli O1:K1 / APEC GN=groL1 PE=3 SV=1	groL1	ISANSDETVGKLIAEAMDKVG	160	yes	yes	yes	yes		yes	yes	no	no
sp|A1AJ51|CH601_ECOK1	60 kDa chaperonin 1 OS=Escherichia coli O1:K1 / APEC GN=groL1 PE=3 SV=1	groL1	VGKLIAEAMDKVGKEGVITVE	168	yes	yes	yes	yes		yes	yes	yes	yes
sp|A1AJ51|CH601_ECOK1	60 kDa chaperonin 1 OS=Escherichia coli O1:K1 / APEC GN=groL1 PE=3 SV=1	groL1	LVVNTMRGIVKVAAVKAPGFG	272	yes	yes	yes	yes		no	yes	no	no
sp|A1AJ51|CH601_ECOK1	60 kDa chaperonin 1 OS=Escherichia coli O1:K1 / APEC GN=groL1 PE=3 SV=1	groL1	MRGIVKVAAVKAPGFGDRRKA	277	yes	yes	yes	yes		no	no	no	no
sp|A1AJ51|CH601_ECOK1	60 kDa chaperonin 1 OS=Escherichia coli O1:K1 / APEC GN=groL1 PE=3 SV=1	groL1	KATLEDLGQAKRVVINKDTTT	321	yes	yes	yes	yes		yes	yes	yes	yes
sp|A1AJ51|CH601_ECOK1	60 kDa chaperonin 1 OS=Escherichia coli O1:K1 / APEC GN=groL1 PE=3 SV=1	groL1	LGQAKRVVINKDTTTIIDGVG	327	yes	yes	yes	yes		yes	yes	no	yes
sp|A1AJ51|CH601_ECOK1	60 kDa chaperonin 1 OS=Escherichia coli O1:K1 / APEC GN=groL1 PE=3 SV=1	groL1	EEATSDYDREKLQERVAKLAG	364	yes	yes	yes	yes		yes	yes	yes	yes
sp|A1AJ51|CH601_ECOK1	60 kDa chaperonin 1 OS=Escherichia coli O1:K1 / APEC GN=groL1 PE=3 SV=1	groL1	DREKLQERVAKLAGGVAVIKV	371	yes	yes	yes	yes		yes	yes	no	no
sp|A1AJ51|CH601_ECOK1	60 kDa chaperonin 1 OS=Escherichia coli O1:K1 / APEC GN=groL1 PE=3 SV=1	groL1	KVGAATEVEMKEKKARVEDAL	390	yes	yes	yes	yes		yes	yes	no	no
sp|A1AJ51|CH601_ECOK1	60 kDa chaperonin 1 OS=Escherichia coli O1:K1 / APEC GN=groL1 PE=3 SV=1	groL1	GAATEVEMKEKKARVEDALHA	392	yes	yes	yes	yes		no	no	no	no
sp|A1AJ51|CH601_ECOK1	60 kDa chaperonin 1 OS=Escherichia coli O1:K1 / APEC GN=groL1 PE=3 SV=1	groL1	GGVALIRVASKLADLRGQNED	425	yes	yes	yes	yes		yes	yes	yes	yes
sp|A7ZV11|CH10_ECO24	10 kDa chaperonin OS=Escherichia coli O139:H28 (strain E24377A / ETEC) GN=groS PE=3 SV=1	groS	VIVKRKEVETKSAGGIVLTGS	20	no	no	yes	no		no	no	no	no
sp|A7ZV11|CH10_ECO24	10 kDa chaperonin OS=Escherichia coli O139:H28 (strain E24377A / ETEC) GN=groS PE=3 SV=1	groS	GIVLTGSAAAKSTRGEVLAVG	34	yes	yes	yes	yes		yes	yes	no	yes
sp|A7ZV11|CH10_ECO24	10 kDa chaperonin OS=Escherichia coli O139:H28 (strain E24377A / ETEC) GN=groS PE=3 SV=1	groS	NGRILENGEVKPLDVKVGDIV	55	yes	yes	yes	yes		yes	yes	yes	yes
sp|A7ZV11|CH10_ECO24	10 kDa chaperonin OS=Escherichia coli O139:H28 (strain E24377A / ETEC) GN=groS PE=3 SV=1	groS	IVIFNDGYGVKSEKIDNEEVL	74	yes	yes	yes	no		no	no	no	yes
sp|C4ZYN1|GRPE_ECOBW	Protein GrpE OS=Escherichia coli (strain K12 / MC4100 / BW2952) GN=grpE PE=3 SV=1	grpE	SAEQVDPRDEKVANLEAQLAE	43	yes	yes	yes	no		no	no	no	no
sp|B7UH62|GRPE_ECO27	Protein GrpE OS=Escherichia coli O127:H6 (strain E2348/69 / EPEC) GN=grpE PE=3 SV=1	grpE	TRERDGILRVKAEMENLRRRT	66	yes	yes	yes	no		no	no	no	yes
sp|B7UH62|GRPE_ECO27	Protein GrpE OS=Escherichia coli O127:H6 (strain E2348/69 / EPEC) GN=grpE PE=3 SV=1	grpE	LRRRTELDIEKAHKFALEKFI	82	yes	yes	yes	yes		yes	yes	no	no
sp|B7UH62|GRPE_ECO27	Protein GrpE OS=Escherichia coli O127:H6 (strain E2348/69 / EPEC) GN=grpE PE=3 SV=1	grpE	RTELDIEKAHKFALEKFINEL	85	yes	yes	yes	yes		yes	yes	no	no
sp|P68688|GLRX1_ECOLI	Glutaredoxin-1 OS=Escherichia coli (strain K12) GN=grxA PE=1 SV=1	grxA	YVDIRAEGITKEDLQQKAGKP	45	yes	yes	yes	no		no	no	no	yes
sp|P0AC61|GLRX2_ECO57	Glutaredoxin-2 OS=Escherichia coli O157:H7 GN=grxB PE=3 SV=1	grxB	TPAARKYFVDKKEASAGNFAD	125	yes	yes	yes	yes		yes	yes	yes	yes
sp|P0AC63|GLRX3_ECOL6	Glutaredoxin-3 OS=Escherichia coli O6:H1 (strain CFT073 / ATCC 700928 / UPEC) GN=grxC PE=3 SV=2	grxC	MANVEIYTKETCPYCHRAK	9	yes	yes	yes	yes		yes	yes	yes	yes
sp|P0AC64|GLRX3_ECO57	Glutaredoxin-3 OS=Escherichia coli O157:H7 GN=grxC PE=3 SV=2	grxC	KETCPYCHRAKALLSSKGVSF	19	no	yes	yes	no		no	no	no	no
sp|P0AC64|GLRX3_ECO57	Glutaredoxin-3 OS=Escherichia coli O157:H7 GN=grxC PE=3 SV=2	grxC	QELPIDGNAAKREEMIKRSGR	40	yes	yes	yes	yes		no	yes	no	no
sp|P0AC64|GLRX3_ECO57	Glutaredoxin-3 OS=Escherichia coli O157:H7 GN=grxC PE=3 SV=2	grxC	GNAAKREEMIKRSGRTTVPQI	46	yes	yes	yes	yes		no	yes	no	no
sp|P0AC70|GLRX4_ECOL6	Glutaredoxin-4 OS=Escherichia coli O6:H1 (strain CFT073 / ATCC 700928 / UPEC) GN=grxD PE=3 SV=1	grxD	MSTTIEKIQRQIAENPI	7	yes	yes	yes	yes		yes	yes	yes	yes
sp|P0AC70|GLRX4_ECOL6	Glutaredoxin-4 OS=Escherichia coli O6:H1 (strain CFT073 / ATCC 700928 / UPEC) GN=grxD PE=3 SV=1	grxD	IAENPILLYMKGSPKLPSCGF	22	yes	yes	yes	yes		no	yes	no	no
sp|P0AC70|GLRX4_ECOL6	Glutaredoxin-4 OS=Escherichia coli O6:H1 (strain CFT073 / ATCC 700928 / UPEC) GN=grxD PE=3 SV=1	grxD	PILLYMKGSPKLPSCGFSAQA	26	yes	yes	yes	yes		yes	yes	yes	yes
sp|P0AC70|GLRX4_ECOL6	Glutaredoxin-4 OS=Escherichia coli O6:H1 (strain CFT073 / ATCC 700928 / UPEC) GN=grxD PE=3 SV=1	grxD	YQRGELQQLIKETAAKYKSEE	101	yes	yes	yes	yes		yes	yes	yes	yes
sp|P0AC70|GLRX4_ECOL6	Glutaredoxin-4 OS=Escherichia coli O6:H1 (strain CFT073 / ATCC 700928 / UPEC) GN=grxD PE=3 SV=1	grxD	QLIKETAAKYKSEEPDAE	108	no	no	yes	no		no	no	no	no
sp|Q8FE30|GSHB_ECOL6	Glutathione synthetase OS=Escherichia coli O6:H1 (strain CFT073 / ATCC 700928 / UPEC) GN=gshB PE=3 SV=1	gshB	VMDPIANINIKKDSSFAMLLE	17	no	yes	yes	no		no	no	no	no
sp|P0A9D3|GSTA_ECO57	Glutathione S-transferase GstA OS=Escherichia coli O157:H7 GN=gstA PE=3 SV=1	gstA	MKLFYKPGACSLASHI	6	yes	yes	yes	yes		yes	yes	no	no
sp|B7UGU5|GUAA_ECO27	GMP synthase [glutamine-hydrolyzing] OS=Escherichia coli O127:H6 (strain E2348/69 / EPEC) GN=guaA PE=3 SV=1	guaA	TAMLLHRAIGKNLTCVFVDNG	253	yes	yes	yes	no		yes	no	no	no
sp|B7UGU5|GUAA_ECO27	GMP synthase [glutamine-hydrolyzing] OS=Escherichia coli O127:H6 (strain E2348/69 / EPEC) GN=guaA PE=3 SV=1	guaA	ASATGKAHVIKSHHNVGGLPK	356	no	no	yes	no		no	no	no	no
sp|B7UGU5|GUAA_ECO27	GMP synthase [glutamine-hydrolyzing] OS=Escherichia coli O127:H6 (strain E2348/69 / EPEC) GN=guaA PE=3 SV=1	guaA	KSHHNVGGLPKEMKMGLVEPL	366	no	no	yes	no		no	no	no	no
sp|B7UGU5|GUAA_ECO27	GMP synthase [glutamine-hydrolyzing] OS=Escherichia coli O127:H6 (strain E2348/69 / EPEC) GN=guaA PE=3 SV=1	guaA	EMKMGLVEPLKELFKDEVRKI	377	no	yes	yes	yes		yes	yes	no	no
sp|B7UGU5|GUAA_ECO27	GMP synthase [glutamine-hydrolyzing] OS=Escherichia coli O127:H6 (strain E2348/69 / EPEC) GN=guaA PE=3 SV=1	guaA	GLVEPLKELFKDEVRKIGLEL	381	yes	yes	yes	yes		yes	yes	no	no
sp|P0ADG7|IMDH_ECOLI	Inosine-5'-monophosphate dehydrogenase OS=Escherichia coli (strain K12) GN=guaB PE=1 SV=1	guaB	VLPTTTLREVKELTERNGFAG	110	yes	yes	yes	yes		yes	yes	no	no
sp|P0ADG7|IMDH_ECOLI	Inosine-5'-monophosphate dehydrogenase OS=Escherichia coli (strain K12) GN=guaB PE=1 SV=1	guaB	IGMITVKDFQKAERKPNACKD	203	yes	yes	yes	yes		yes	yes	yes	yes
sp|P0ADG7|IMDH_ECOLI	Inosine-5'-monophosphate dehydrogenase OS=Escherichia coli (strain K12) GN=guaB PE=1 SV=1	guaB	RGMGSLGAMSKGSSDRYFQSD	396	no	no	yes	no		no	no	no	no
sp|P0ADG7|IMDH_ECOLI	Inosine-5'-monophosphate dehydrogenase OS=Escherichia coli (strain K12) GN=guaB PE=1 SV=1	guaB	RYFQSDNAADKLVPEGIEGRV	411	yes	yes	yes	yes		yes	yes	no	no
sp|P0ADG7|IMDH_ECOLI	Inosine-5'-monophosphate dehydrogenase OS=Escherichia coli (strain K12) GN=guaB PE=1 SV=1	guaB	EGRVAYKGRLKEIIHQQMGGL	428	yes	yes	yes	yes		yes	yes	yes	yes
sp|A7ZHJ5|GUAC_ECO24	GMP reductase OS=Escherichia coli O139:H28 (strain E24377A / ETEC) GN=guaC PE=3 SV=1	guaC	RIEEDLKLGFKDVLIRPKRST	12	yes	yes	yes	yes		no	no	no	no
sp|B7UIF3|GUAC_ECO27	GMP reductase OS=Escherichia coli O127:H6 (strain E2348/69 / EPEC) GN=guaC PE=3 SV=1	guaC	FYGMSSESAMKRHVGGVAEYR	276	no	no	yes	no		no	no	no	no
sp|A7ZHJ5|GUAC_ECO24	GMP reductase OS=Escherichia coli O139:H28 (strain E24377A / ETEC) GN=guaC PE=3 SV=1	guaC	VGASRLKELTKRTTFIRVQEQ	329	no	yes	yes	no		no	no	no	no
sp|P0AES4|GYRA_ECOLI	DNA gyrase subunit A OS=Escherichia coli (strain K12) GN=gyrA PE=1 SV=1	gyrA	GGKGKSAARIKEEDFIDRLLV	573	yes	yes	yes	no		no	no	no	no
sp|P0AES4|GYRA_ECOLI	DNA gyrase subunit A OS=Escherichia coli (strain K12) GN=gyrA PE=1 SV=1	gyrA	FSSRGRVYSMKVYQLPEATRG	603	no	yes	yes	no		no	no	no	no
sp|P0AES6|GYRB_ECOLI	DNA gyrase subunit B OS=Escherichia coli (strain K12) GN=gyrB PE=1 SV=2	gyrB	DPKFSSQTKDKLVSSEVKSAV	339	yes	yes	yes	yes		no	yes	no	no
sp|P0AET0|HDEA_ECO57	Acid stress chaperone HdeA OS=Escherichia coli O157:H7 GN=hdeA PE=3 SV=1	hdeA	PAIVQACTQDKQANFKDKVKG	91	yes	yes	yes	yes		yes	yes	yes	yes
sp|P0AET3|HDEB_ECOL6	Acid stress chaperone HdeB OS=Escherichia coli O6:H1 (strain CFT073 / ATCC 700928 / UPEC) GN=hdeB PE=3 SV=1	hdeB	TQIPKVIEYCKKNPQKNLYTF	88	yes	yes	yes	yes		yes	yes	yes	yes
sp|P0AET3|HDEB_ECOL6	Acid stress chaperone HdeB OS=Escherichia coli O6:H1 (strain CFT073 / ATCC 700928 / UPEC) GN=hdeB PE=3 SV=1	hdeB	VIEYCKKNPQKNLYTFKNQAS	93	yes	yes	yes	yes		yes	yes	yes	yes
sp|B7UPF2|DCUP_ECO27	Uroporphyrinogen decarboxylase OS=Escherichia coli O127:H6 (strain E2348/69 / EPEC) GN=hemE PE=3 SV=1	hemE	RQAGRYLPEYKATRAQAGDFM	37	no	yes	yes	no		no	no	no	no
sp|B7UIK1|GSA_ECO27	Glutamate-1-semialdehyde 2,1-aminomutase OS=Escherichia coli O127:H6 (strain E2348/69 / EPEC) GN=hemL PE=3 SV=1	hemL	MSKSENLYSAARE	3	yes	yes	yes	yes		yes	no	no	no
sp|Q8FG50|HIS7_ECOL6	Histidine biosynthesis bifunctional protein HisB OS=Escherichia coli O6:H1 (strain CFT073 / ATCC 700928 / UPEC) GN=hisB PE=3 SV=2	hisB	NDHHRVESLFKAFGRTLRQAI	331	yes	yes	yes	yes		yes	yes	yes	yes
sp|A7ZPV7|SYH_ECO24	Histidine--tRNA ligase OS=Escherichia coli O139:H28 (strain E24377A / ETEC) GN=hisS PE=3 SV=1	hisS	NFKKQFARADKWGARVAVVLG	378	yes	yes	yes	yes		no	yes	no	no
sp|B7ULH4|HLDD_ECO27	ADP-L-glycero-D-manno-heptose-6-epimerase OS=Escherichia coli O127:H6 (strain E2348/69 / EPEC) GN=hldD PE=3 SV=1	hldD	ITDILVVDNLKDGTKFVNLVD	34	yes	yes	yes	yes		no	no	no	no
sp|B7ULH4|HLDD_ECO27	ADP-L-glycero-D-manno-heptose-6-epimerase OS=Escherichia coli O127:H6 (strain E2348/69 / EPEC) GN=hldD PE=3 SV=1	hldD	SDFIESREYEKPLNVYGYSKF	135	yes	yes	yes	yes		yes	yes	no	no
sp|B7ULH4|HLDD_ECO27	ADP-L-glycero-D-manno-heptose-6-epimerase OS=Escherichia coli O127:H6 (strain E2348/69 / EPEC) GN=hldD PE=3 SV=1	hldD	GQIEYIPFPDKLKGRYQAFTQ	267	yes	yes	yes	yes		yes	yes	yes	yes
sp|B7UIW0|HLDE_ECO27	Bifunctional protein HldE OS=Escherichia coli O127:H6 (strain E2348/69 / EPEC) GN=hldE PE=3 SV=1	hldE	KAGVPVLIDPKGTDFERYRGA	179	yes	yes	yes	yes		yes	yes	no	no
sp|P0ACF9|HNS_ECOL6	DNA-binding protein H-NS OS=Escherichia coli O6:H1 (strain CFT073 / ATCC 700928 / UPEC) GN=hns PE=3 SV=2	hns	MSEALKILNNIRTLRA	6	yes	yes	yes	yes		yes	yes	no	yes
sp|P0ACG0|HNS_ECO57	DNA-binding protein H-NS OS=Escherichia coli O157:H7 GN=hns PE=3 SV=2	hns	AAAEVEERTRKLQQYREMLIA	57	no	yes	yes	no		no	no	no	no
sp|P0ACF9|HNS_ECOL6	DNA-binding protein H-NS OS=Escherichia coli O6:H1 (strain CFT073 / ATCC 700928 / UPEC) GN=hns PE=3 SV=2	hns	NELLNSLAAVKSGTKAKRAQR	83	no	no	yes	no		no	no	no	no
sp|P0ACF9|HNS_ECOL6	DNA-binding protein H-NS OS=Escherichia coli O6:H1 (strain CFT073 / ATCC 700928 / UPEC) GN=hns PE=3 SV=2	hns	TKAKRAQRPAKYSYVDENGET	96	yes	yes	yes	yes		yes	no	no	yes
sp|P0ACF9|HNS_ECOL6	DNA-binding protein H-NS OS=Escherichia coli O6:H1 (strain CFT073 / ATCC 700928 / UPEC) GN=hns PE=3 SV=2	hns	VIKKAMDEQGKSLDDFLIKQ	128	yes	yes	yes	yes		yes	no	no	yes
sp|P0ACG0|HNS_ECO57	DNA-binding protein H-NS OS=Escherichia coli O157:H7 GN=hns PE=3 SV=2	hns	QGKSLDDFLIKQ	136	yes	yes	yes	no		yes	no	no	yes
sp|P0AFX1|HPF_ECOL6	Ribosome hibernation promoting factor OS=Escherichia coli O6:H1 (strain CFT073 / ATCC 700928 / UPEC) GN=hpf PE=3 SV=1	hpf	TEALREFVTAKFAKLEQYFDR	23	yes	yes	yes	yes		no	yes	no	no
sp|P0AFX1|HPF_ECOL6	Ribosome hibernation promoting factor OS=Escherichia coli O6:H1 (strain CFT073 / ATCC 700928 / UPEC) GN=hpf PE=3 SV=1	hpf	LREFVTAKFAKLEQYFDRINQ	26	yes	yes	yes	yes		yes	yes	no	yes
sp|A7ZPW9|HSCA_ECO24	Chaperone protein HscA OS=Escherichia coli O139:H28 (strain E24377A / ETEC) GN=hscA PE=3 SV=1	hscA	QFNELIAPLVKRTLLACRRAL	309	yes	yes	yes	yes		yes	yes	no	no
sp|B7UGX2|HSCA_ECO27	Chaperone protein HscA OS=Escherichia coli O127:H6 (strain E2348/69 / EPEC) GN=hscA PE=3 SV=1	hscA	RMDQSVRRALKGHSVDEV	609	no	no	yes	no		no	no	no	no
sp|A7ZPX0|HSCB_ECO24	Co-chaperone protein HscB OS=Escherichia coli O139:H28 (strain E24377A / ETEC) GN=hscB PE=3 SV=1	hscB	KDEARLESFIKRVKKMFDTRH	119	no	yes	yes	no		no	yes	no	no
sp|B7UNQ1|HSLU_ECO27	ATP-dependent protease ATPase subunit HslU OS=Escherichia coli O127:H6 (strain E2348/69 / EPEC) GN=hslU PE=3 SV=1	hslU	GKTEIARRLAKLANAPFIKVE	72	yes	yes	yes	yes		no	yes	no	no
sp|P0A6Z5|HTPG_ECO57	Chaperone protein HtpG OS=Escherichia coli O157:H7 GN=htpG PE=3 SV=1	htpG	LISNASDAADKLRFRALSNPD	45	yes	yes	yes	no		no	no	no	no
sp|P0A6Z5|HTPG_ECO57	Chaperone protein HtpG OS=Escherichia coli O157:H7 GN=htpG PE=3 SV=1	htpG	LTKRVLQMLEKLAKDDAEKYQ	362	yes	yes	yes	yes		yes	yes	no	no
sp|P0A6Z5|HTPG_ECO57	Chaperone protein HtpG OS=Escherichia coli O157:H7 GN=htpG PE=3 SV=1	htpG	SVSKVDESLEKLADEVDESAK	492	no	yes	yes	no		no	no	no	no
sp|P0A6Z5|HTPG_ECO57	Chaperone protein HtpG OS=Escherichia coli O157:H7 GN=htpG PE=3 SV=1	htpG	EVDESAKEAEKALTPFIDRVK	506	yes	yes	yes	yes		no	no	no	no
sp|P0ACF2|DBHA_ECO57	DNA-binding protein HU-alpha OS=Escherichia coli O157:H7 GN=hupA PE=3 SV=1	hupA	MNKTQLIDVIAEK	3	yes	yes	yes	no		yes	yes	yes	yes
sp|P0ACF2|DBHA_ECO57	DNA-binding protein HU-alpha OS=Escherichia coli O157:H7 GN=hupA PE=3 SV=1	hupA	KTQLIDVIAEKAELSKTQAKA	13	yes	yes	yes	yes		yes	yes	yes	yes
sp|P0ACF2|DBHA_ECO57	DNA-binding protein HU-alpha OS=Escherichia coli O157:H7 GN=hupA PE=3 SV=1	hupA	DVIAEKAELSKTQAKAALEST	18	yes	yes	yes	yes		yes	yes	no	yes
sp|P0ACF2|DBHA_ECO57	DNA-binding protein HU-alpha OS=Escherichia coli O157:H7 GN=hupA PE=3 SV=1	hupA	EKAELSKTQAKAALESTLAAI	22	yes	yes	yes	no		no	no	no	yes
sp|P0ACF2|DBHA_ECO57	DNA-binding protein HU-alpha OS=Escherichia coli O157:H7 GN=hupA PE=3 SV=1	hupA	STLAAITESLKEGDAVQLVGF	37	yes	yes	yes	no		no	yes	no	no
sp|P0ACF2|DBHA_ECO57	DNA-binding protein HU-alpha OS=Escherichia coli O157:H7 GN=hupA PE=3 SV=1	hupA	ERTGRNPQTGKEIKIAAANVP	67	yes	yes	yes	yes		no	no	no	yes
sp|P0ACF2|DBHA_ECO57	DNA-binding protein HU-alpha OS=Escherichia coli O157:H7 GN=hupA PE=3 SV=1	hupA	GRNPQTGKEIKIAAANVPAFV	70	no	yes	yes	no		no	no	no	yes
sp|P0ACF2|DBHA_ECO57	DNA-binding protein HU-alpha OS=Escherichia coli O157:H7 GN=hupA PE=3 SV=1	hupA	AANVPAFVSGKALKDAVK	83	yes	yes	yes	no		no	yes	no	yes
sp|P0ACF6|DBHB_ECO57	DNA-binding protein HU-beta OS=Escherichia coli O157:H7 GN=hupB PE=3 SV=1	hupB	MNKSQLIDKIAAG	3	yes	yes	yes	yes		no	no	no	yes
sp|P0ACF6|DBHB_ECO57	DNA-binding protein HU-beta OS=Escherichia coli O157:H7 GN=hupB PE=3 SV=1	hupB	MNKSQLIDKIAAGADISKA	9	yes	yes	yes	yes		yes	yes	yes	yes
sp|P0ACF6|DBHB_ECO57	DNA-binding protein HU-beta OS=Escherichia coli O157:H7 GN=hupB PE=3 SV=1	hupB	DKIAAGADISKAAAGRALDAI	18	yes	yes	yes	yes		yes	yes	yes	yes
sp|P0ACF6|DBHB_ECO57	DNA-binding protein HU-beta OS=Escherichia coli O157:H7 GN=hupB PE=3 SV=1	hupB	ARTGRNPQTGKEITIAAAKVP	67	yes	yes	yes	yes		yes	yes	no	yes
sp|P0ACF6|DBHB_ECO57	DNA-binding protein HU-beta OS=Escherichia coli O157:H7 GN=hupB PE=3 SV=1	hupB	TGKEITIAAAKVPSFRAGKAL	75	no	yes	yes	no		no	no	no	no
sp|P08200|IDH_ECOLI	Isocitrate dehydrogenase [NADP] OS=Escherichia coli (strain K12) GN=icd PE=1 SV=1	icd	MLKVVDAAVEKAYKGERKISW	55	yes	yes	yes	yes		yes	yes	no	no
sp|P08200|IDH_ECOLI	Isocitrate dehydrogenase [NADP] OS=Escherichia coli (strain K12) GN=icd PE=1 SV=1	icd	EWKADSADAEKVIKFLREEMG	174	yes	yes	yes	yes		yes	yes	no	yes
sp|P08200|IDH_ECOLI	Isocitrate dehydrogenase [NADP] OS=Escherichia coli (strain K12) GN=icd PE=1 SV=1	icd	ADSADAEKVIKFLREEMGVKK	177	no	yes	yes	yes		no	yes	no	no
sp|P08200|IDH_ECOLI	Isocitrate dehydrogenase [NADP] OS=Escherichia coli (strain K12) GN=icd PE=1 SV=1	icd	IKFLREEMGVKKIRFPEHCGI	186	yes	yes	yes	yes		yes	yes	no	yes
sp|P08200|IDH_ECOLI	Isocitrate dehydrogenase [NADP] OS=Escherichia coli (strain K12) GN=icd PE=1 SV=1	icd	VTLVHKGNIMKFTEGAFKDWG	235	yes	yes	yes	yes		yes	yes	yes	yes
sp|P08200|IDH_ECOLI	Isocitrate dehydrogenase [NADP] OS=Escherichia coli (strain K12) GN=icd PE=1 SV=1	icd	GELIDGGPWLKVKNPNTGKEI	265	yes	yes	yes	yes		no	yes	yes	no
sp|P08200|IDH_ECOLI	Isocitrate dehydrogenase [NADP] OS=Escherichia coli (strain K12) GN=icd PE=1 SV=1	icd	GTAPKYAGQDKVNPGSIILSA	350	yes	yes	yes	no		no	yes	no	no
sp|A7ZQZ8|IDI_ECO24	Isopentenyl-diphosphate Delta-isomerase OS=Escherichia coli O139:H28 (strain E24377A / ETEC) GN=idi PE=3 SV=1	idi	AQGVPTGTLEKYAAHTADTRL	21	yes	yes	yes	yes		yes	yes	no	yes
sp|A7ZMI0|IHFA_ECO24	Integration host factor subunit alpha OS=Escherichia coli O139:H28 (strain E24377A / ETEC) GN=ihfA PE=3 SV=1	ihfA	MALTKAEMSEYLFDK	5	yes	yes	yes	yes		yes	yes	no	no
sp|A7ZMI0|IHFA_ECO24	Integration host factor subunit alpha OS=Escherichia coli O139:H28 (strain E24377A / ETEC) GN=ihfA PE=3 SV=1	ihfA	RRVVTFRPGQKLKSRVENASP	86	yes	yes	yes	yes		no	no	no	yes
sp|B7UMZ8|IHFB_ECO27	Integration host factor subunit beta OS=Escherichia coli O127:H6 (strain E2348/69 / EPEC) GN=ihfB PE=3 SV=1	ihfB	MTKSELIERLATQ	3	yes	yes	yes	yes		yes	yes	yes	yes
sp|B7UMZ8|IHFB_ECO27	Integration host factor subunit beta OS=Escherichia coli O127:H6 (strain E2348/69 / EPEC) GN=ihfB PE=3 SV=1	ihfB	RTGRNPKTGDKVELEGKYVPH	69	yes	yes	yes	yes		yes	yes	yes	yes
sp|B7UMZ8|IHFB_ECO27	Integration host factor subunit beta OS=Escherichia coli O127:H6 (strain E2348/69 / EPEC) GN=ihfB PE=3 SV=1	ihfB	ELEGKYVPHFKPGKELRDRAN	81	yes	yes	yes	yes		no	yes	no	no
sp|B7UI71|SYI_ECO27	Isoleucine--tRNA ligase OS=Escherichia coli O127:H6 (strain E2348/69 / EPEC) GN=ileS PE=3 SV=1	ileS	TGFPMRGDLAKREPGMLARWT	23	yes	yes	yes	no		no	yes	no	no
sp|B7UI71|SYI_ECO27	Isoleucine--tRNA ligase OS=Escherichia coli O127:H6 (strain E2348/69 / EPEC) GN=ileS PE=3 SV=1	ileS	VEQEYGKPGEKFTAAEFRAKC	116	yes	yes	yes	yes		yes	yes	no	no
sp|B7UI71|SYI_ECO27	Isoleucine--tRNA ligase OS=Escherichia coli O127:H6 (strain E2348/69 / EPEC) GN=ileS PE=3 SV=1	ileS	DQKGLRAQSLKEIKGVQWIPD	436	yes	yes	yes	yes		no	yes	no	no
sp|B7UI71|SYI_ECO27	Isoleucine--tRNA ligase OS=Escherichia coli O127:H6 (strain E2348/69 / EPEC) GN=ileS PE=3 SV=1	ileS	TVDGQGRKMSKSIGNTVSPQD	605	no	no	yes	no		no	no	no	no
sp|B7UI71|SYI_ECO27	Isoleucine--tRNA ligase OS=Escherichia coli O127:H6 (strain E2348/69 / EPEC) GN=ileS PE=3 SV=1	ileS	NTVSPQDVMNKLGADILRLWV	619	yes	yes	yes	no		no	no	no	no
sp|A7ZJV1|IF1_ECO24	Translation initiation factor IF-1 OS=Escherichia coli O139:H28 (strain E24377A / ETEC) GN=infA PE=3 SV=1	infA	GHVVTAHISGKMRKNYIRILT	39	no	no	yes	no		no	no	no	yes
sp|A7ZJV1|IF1_ECO24	Translation initiation factor IF-1 OS=Escherichia coli O139:H28 (strain E24377A / ETEC) GN=infA PE=3 SV=1	infA	KNYIRILTGDKVTVELTPYDL	52	yes	yes	yes	yes		no	yes	no	yes
sp|A7ZJV1|IF1_ECO24	Translation initiation factor IF-1 OS=Escherichia coli O139:H28 (strain E24377A / ETEC) GN=infA PE=3 SV=1	infA	TVELTPYDLSKGRIVFRSR	64	yes	yes	yes	no		no	no	no	yes
sp|A7ZS65|IF2_ECO24	Translation initiation factor IF-2 OS=Escherichia coli O139:H28 (strain E24377A / ETEC) GN=infB PE=3 SV=1	infB	HLNQKNSGPDKLTLQRKTRST	58	no	no	yes	no		no	no	no	yes
sp|A7ZS65|IF2_ECO24	Translation initiation factor IF-2 OS=Escherichia coli O139:H28 (strain E24377A / ETEC) GN=infB PE=3 SV=1	infB	IEVRKKRTFVKRDPQEAERLA	93	no	no	yes	no		no	no	no	no
sp|B7UJ63|IF2_ECO27	Translation initiation factor IF-2 OS=Escherichia coli O127:H6 (strain E2348/69 / EPEC) GN=infB PE=3 SV=1	infB	AEQAKREAAEKDKVSNQQDDM	155	no	no	yes	no		no	no	no	no
sp|A7ZS65|IF2_ECO24	Translation initiation factor IF-2 OS=Escherichia coli O139:H28 (strain E24377A / ETEC) GN=infB PE=3 SV=1	infB	ARREQEAAELKRKAEEEARRK	184	no	no	yes	no		no	no	no	no
sp|A7ZS65|IF2_ECO24	Translation initiation factor IF-2 OS=Escherichia coli O139:H28 (strain E24377A / ETEC) GN=infB PE=3 SV=1	infB	KMAVKGSQVIKAMMKLGAMAT	334	no	no	yes	no		no	no	no	no
sp|A7ZS65|IF2_ECO24	Translation initiation factor IF-2 OS=Escherichia coli O139:H28 (strain E24377A / ETEC) GN=infB PE=3 SV=1	infB	IGLAEVRDVFKSPKFGAIAGC	805	no	no	yes	no		no	no	no	yes
sp|A7ZS65|IF2_ECO24	Translation initiation factor IF-2 OS=Escherichia coli O139:H28 (strain E24377A / ETEC) GN=infB PE=3 SV=1	infB	AEVRDVFKSPKFGAIAGCMVT	808	no	yes	yes	yes		no	yes	no	no
sp|A7ZS65|IF2_ECO24	Translation initiation factor IF-2 OS=Escherichia coli O139:H28 (strain E24377A / ETEC) GN=infB PE=3 SV=1	infB	EGELESLRRFKDDVNEVRNGM	849	no	no	yes	no		no	no	no	no
sp|P0A709|IF3_ECO57	Translation initiation factor IF-3 OS=Escherichia coli O157:H7 GN=infC PE=3 SV=1	infC	QKKKQKVIQVKEIKFRPGTDE	94	no	no	yes	no		no	no	no	no
sp|P0A709|IF3_ECO57	Translation initiation factor IF-3 OS=Escherichia coli O157:H7 GN=infC PE=3 SV=1	infC	KQKVIQVKEIKFRPGTDEGDY	97	yes	yes	yes	no		no	no	no	yes
sp|P0A709|IF3_ECO57	Translation initiation factor IF-3 OS=Escherichia coli O157:H7 GN=infC PE=3 SV=1	infC	PGTDEGDYQVKLRSLIRFLEE	110	no	no	yes	no		no	no	no	no
sp|P0A709|IF3_ECO57	Translation initiation factor IF-3 OS=Escherichia coli O157:H7 GN=infC PE=3 SV=1	infC	SLIRFLEEGDKAKITLRFRGR	123	yes	yes	yes	yes		no	no	no	yes
sp|P0A709|IF3_ECO57	Translation initiation factor IF-3 OS=Escherichia coli O157:H7 GN=infC PE=3 SV=1	infC	ELAVVESFPTKIEGRQMIMVL	164	no	yes	yes	no		no	no	no	no
sp|B7UGX6|ISCS_ECO27	Cysteine desulfurase OS=Escherichia coli O127:H6 (strain E2348/69 / EPEC) GN=iscS PE=3 SV=1	iscS	AIKGAANFYQKKGKHIITSKT	92	yes	yes	yes	yes		no	yes	no	no
sp|B7UGX6|ISCS_ECO27	Cysteine desulfurase OS=Escherichia coli O127:H6 (strain E2348/69 / EPEC) GN=iscS PE=3 SV=1	iscS	KHIITSKTEHKAVLDTCRQLE	105	yes	yes	yes	yes		yes	yes	yes	yes
sp|A7ZUG1|KATG_ECO24	Catalase-peroxidase OS=Escherichia coli O139:H28 (strain E24377A / ETEC) GN=katG PE=3 SV=1	katG	LTLRFDPEFEKISRRFLNDPQ	388	yes	yes	yes	yes		yes	yes	no	yes
sp|P0AB77|KBL_ECOLI	2-amino-3-ketobutyrate coenzyme A ligase OS=Escherichia coli (strain K12) GN=kbl PE=1 SV=1	kbl	LETARAEGLFKEERIITSAQQ	23	yes	no	yes	yes		yes	yes	yes	yes
sp|P0AB77|KBL_ECOLI	2-amino-3-ketobutyrate coenzyme A ligase OS=Escherichia coli (strain K12) GN=kbl PE=1 SV=1	kbl	RVDIITGTLGKALGGASGGYT	244	yes	yes	yes	yes		yes	yes	yes	yes
sp|P0AB77|KBL_ECOLI	2-amino-3-ketobutyrate coenzyme A ligase OS=Escherichia coli (strain K12) GN=kbl PE=1 SV=1	kbl	VTGFFYPVVPKGQARIRTQMS	362	yes	yes	yes	yes		no	no	yes	no
sp|B7UQA3|KDSA_ECO27	2-dehydro-3-deoxyphosphooctonate aldolase OS=Escherichia coli O127:H6 (strain E2348/69 / EPEC) GN=kdsA PE=3 SV=1	kdsA	IPYVFKASFDKANRSSIHSYR	60	yes	yes	yes	yes		yes	yes	yes	yes
sp|B7UQA3|KDSA_ECO27	2-dehydro-3-deoxyphosphooctonate aldolase OS=Escherichia coli O127:H6 (strain E2348/69 / EPEC) GN=kdsA PE=3 SV=1	kdsA	MAKTGAVINVKKPQFVSPGQM	138	yes	yes	yes	yes		no	no	no	no
sp|B7UQA3|KDSA_ECO27	2-dehydro-3-deoxyphosphooctonate aldolase OS=Escherichia coli O127:H6 (strain E2348/69 / EPEC) GN=kdsA PE=3 SV=1	kdsA	AKTGAVINVKKPQFVSPGQMG	139	yes	yes	yes	yes		no	no	no	no
sp|B7UQA3|KDSA_ECO27	2-dehydro-3-deoxyphosphooctonate aldolase OS=Escherichia coli O127:H6 (strain E2348/69 / EPEC) GN=kdsA PE=3 SV=1	kdsA	VDKFKEGGNEKVILCDRGANF	162	yes	yes	yes	yes		yes	yes	no	no
sp|B7UQA3|KDSA_ECO27	2-dehydro-3-deoxyphosphooctonate aldolase OS=Escherichia coli O127:H6 (strain E2348/69 / EPEC) GN=kdsA PE=3 SV=1	kdsA	CDGPSALPLAKLEPFLKQMKA	259	yes	yes	yes	yes		yes	yes	no	no
sp|B7UQA3|KDSA_ECO27	2-dehydro-3-deoxyphosphooctonate aldolase OS=Escherichia coli O127:H6 (strain E2348/69 / EPEC) GN=kdsA PE=3 SV=1	kdsA	LPLAKLEPFLKQMKAIDDLVK	265	yes	yes	yes	yes		no	yes	no	no
sp|P52643|LDHD_ECOLI	D-lactate dehydrogenase OS=Escherichia coli (strain K12) GN=ldhA PE=1 SV=1	ldhA	IDSQAAIEALKNQKIGSLGMD	248	yes	yes	yes	yes		yes	yes	no	no
sp|P00803|LEP_ECOLI	Signal peptidase I OS=Escherichia coli (strain K12) GN=lepB PE=1 SV=2	lepB	YPEDPKLDYIKRAVGLPGDKV	146	yes	yes	yes	yes		yes	yes	yes	yes
sp|B7UKT2|SYL_ECO27	Leucine--tRNA ligase OS=Escherichia coli O127:H6 (strain E2348/69 / EPEC) GN=leuS PE=3 SV=1	leuS	PVDAIVERDEKGRIVKAKDAA	598	yes	yes	yes	yes		no	yes	no	no
sp|B7UKT2|SYL_ECO27	Leucine--tRNA ligase OS=Escherichia coli O127:H6 (strain E2348/69 / EPEC) GN=leuS PE=3 SV=1	leuS	ERAGQEHLVAKYLDGVTVRKV	837	no	yes	yes	no		no	no	no	no
sp|A7ZPL2|DNLJ_ECO24	DNA ligase OS=Escherichia coli O139:H28 (strain E24377A / ETEC) GN=ligA PE=3 SV=1	ligA	LVIAGEAAGSKLAKAQELGIE	648	no	yes	yes	no		no	no	no	no
sp|A7ZJ15|LIPA_ECO24	Lipoyl synthase OS=Escherichia coli O139:H28 (strain E24377A / ETEC) GN=lipA PE=3 SV=1	lipA	RSSYHADLQAKGMEVK	316	no	no	yes	no		no	no	no	no
sp|P0A9M0|LON_ECOLI	Lon protease OS=Escherichia coli (strain K12) GN=lon PE=1 SV=1	lon	YLNEQMKAIQKELGEMDDAPD	239	no	no	yes	no		no	no	no	no
sp|P0A9M0|LON_ECOLI	Lon protease OS=Escherichia coli (strain K12) GN=lon PE=1 SV=1	lon	GVRGLEREISKLCRKAVKQLL	550	yes	yes	yes	yes		yes	yes	no	yes
sp|P0A9M0|LON_ECOLI	Lon protease OS=Escherichia coli (strain K12) GN=lon PE=1 SV=1	lon	KLGINPDFYEKRDIHVHVPEG	661	yes	yes	yes	yes		yes	yes	no	no
sp|P0A9M0|LON_ECOLI	Lon protease OS=Escherichia coli (strain K12) GN=lon PE=1 SV=1	lon	IKTVLIPFENKRDLEEIPDNV	741	yes	yes	yes	yes		yes	yes	no	no
sp|P0A9P2|DLDH_ECO57	Dihydrolipoyl dehydrogenase OS=Escherichia coli O157:H7 GN=lpdA PE=3 SV=2	lpdA	VCLNVGCIPSKALLHVAKVIE	54	yes	yes	yes	yes		yes	yes	yes	no
sp|P0A9P2|DLDH_ECO57	Dihydrolipoyl dehydrogenase OS=Escherichia coli O157:H7 GN=lpdA PE=3 SV=2	lpdA	AEHGIVFGEPKTDIDKIRTWK	80	yes	yes	yes	yes		yes	yes	yes	no
sp|P0A9P2|DLDH_ECO57	Dihydrolipoyl dehydrogenase OS=Escherichia coli O157:H7 GN=lpdA PE=3 SV=2	lpdA	VFGEPKTDIDKIRTWKEKVIN	85	yes	yes	yes	yes		yes	yes	yes	yes
sp|P0A9P2|DLDH_ECO57	Dihydrolipoyl dehydrogenase OS=Escherichia coli O157:H7 GN=lpdA PE=3 SV=2	lpdA	DIDKIRTWKEKVINQLTGGLA	92	yes	yes	yes	yes		yes	yes	yes	yes
sp|P0A9P2|DLDH_ECO57	Dihydrolipoyl dehydrogenase OS=Escherichia coli O157:H7 GN=lpdA PE=3 SV=2	lpdA	QLTGGLAGMAKGRKVKVVNGL	106	yes	yes	yes	yes		yes	yes	yes	no
sp|P0A9P2|DLDH_ECO57	Dihydrolipoyl dehydrogenase OS=Escherichia coli O157:H7 GN=lpdA PE=3 SV=2	lpdA	LAGMAKGRKVKVVNGLGKFTG	111	yes	yes	yes	yes		yes	yes	no	yes
sp|P0A9P2|DLDH_ECO57	Dihydrolipoyl dehydrogenase OS=Escherichia coli O157:H7 GN=lpdA PE=3 SV=2	lpdA	RKVKVVNGLGKFTGANTLEVE	118	yes	yes	yes	yes		yes	yes	no	no
sp|P0A9P2|DLDH_ECO57	Dihydrolipoyl dehydrogenase OS=Escherichia coli O157:H7 GN=lpdA PE=3 SV=2	lpdA	IWDSTDALELKEVPERLLVMG	172	no	yes	yes	no		no	yes	no	no
sp|P0A9P2|DLDH_ECO57	Dihydrolipoyl dehydrogenase OS=Escherichia coli O157:H7 GN=lpdA PE=3 SV=2	lpdA	LVAIGRVPNGKNLDAGKAGVE	278	yes	yes	yes	yes		yes	yes	yes	yes
sp|P0A9P2|DLDH_ECO57	Dihydrolipoyl dehydrogenase OS=Escherichia coli O157:H7 GN=lpdA PE=3 SV=2	lpdA	VPNGKNLDAGKAGVEVDDRGF	284	yes	yes	yes	no		yes	yes	no	no
sp|P0A9P2|DLDH_ECO57	Dihydrolipoyl dehydrogenase OS=Escherichia coli O157:H7 GN=lpdA PE=3 SV=2	lpdA	VDDRGFIRVDKQLRTNVPHIF	299	yes	yes	yes	yes		yes	yes	no	yes
sp|P0A9P2|DLDH_ECO57	Dihydrolipoyl dehydrogenase OS=Escherichia coli O157:H7 GN=lpdA PE=3 SV=2	lpdA	GHVAAEVIAGKKHYFDPKVIP	338	yes	yes	yes	no		yes	yes	no	no
sp|P0A9P2|DLDH_ECO57	Dihydrolipoyl dehydrogenase OS=Escherichia coli O157:H7 GN=lpdA PE=3 SV=2	lpdA	PEVAWVGLTEKEAKEKGISYE	365	yes	yes	yes	no		no	yes	no	no
sp|P0A9P2|DLDH_ECO57	Dihydrolipoyl dehydrogenase OS=Escherichia coli O157:H7 GN=lpdA PE=3 SV=2	lpdA	AWVGLTEKEAKEKGISYETAT	368	no	yes	yes	no		no	no	no	no
sp|P0A9P2|DLDH_ECO57	Dihydrolipoyl dehydrogenase OS=Escherichia coli O157:H7 GN=lpdA PE=3 SV=2	lpdA	ADGMTKLIFDKESHRVIGGAI	403	no	yes	yes	no		no	yes	no	no
sp|B7UJ82|LPXA_ECO27	Acyl-[acyl-carrier-protein]--UDP-N-acetylglucosamine O-acyltransferase OS=Escherichia coli O127:H6 (strain E2348/69 / EPEC) GN=lpxA PE=3 SV=1	lpxA	EAITAIRNAYKLIYRSGKTLD	220	yes	yes	yes	yes		yes	yes	yes	yes
sp|P0ACJ2|LRP_ECO57	Leucine-responsive regulatory protein OS=Escherichia coli O157:H7 GN=lrp PE=3 SV=2	lrp	IDRNILNELQKDGRISNVELS	25	yes	yes	yes	yes		yes	yes	no	no
sp|P0ACJ2|LRP_ECO57	Leucine-responsive regulatory protein OS=Escherichia coli O157:H7 GN=lrp PE=3 SV=2	lrp	DGRISNVELSKRVGLSPTPCL	36	no	no	yes	no		no	no	no	no
sp|B7UHB0|LUXS_ECO27	S-ribosylhomocysteine lyase OS=Escherichia coli O127:H6 (strain E2348/69 / EPEC) GN=luxS PE=3 SV=1	luxS	VFDLRFCVPNKEVMPERGIHT	45	yes	yes	yes	yes		no	yes	no	no
sp|B7UHB0|LUXS_ECO27	S-ribosylhomocysteine lyase OS=Escherichia coli O127:H6 (strain E2348/69 / EPEC) GN=luxS PE=3 SV=1	luxS	INSNEELALPKEKLQELHI	163	no	yes	yes	no		no	no	no	no
sp|B7UHB0|LUXS_ECO27	S-ribosylhomocysteine lyase OS=Escherichia coli O127:H6 (strain E2348/69 / EPEC) GN=luxS PE=3 SV=1	luxS	SNEELALPKEKLQELHI	165	no	yes	yes	no		no	no	no	yes
sp|P0A8N4|SYK1_ECOL6	Lysine--tRNA ligase OS=Escherichia coli O6:H1 (strain CFT073 / ATCC 700928 / UPEC) GN=lysS PE=3 SV=2	lysS	GRMMTRRIMGKASFVTLQDVG	82	yes	yes	yes	yes		yes	yes	no	no
sp|P0A8N4|SYK1_ECOL6	Lysine--tRNA ligase OS=Escherichia coli O6:H1 (strain CFT073 / ATCC 700928 / UPEC) GN=lysS PE=3 SV=2	lysS	LPEGVYNEQFKKWDLGDILGA	114	yes	yes	yes	yes		yes	yes	no	no
sp|Q8XD57|SYK1_ECO57	Lysine--tRNA ligase OS=Escherichia coli O157:H7 GN=lysS PE=3 SV=3	lysS	PEGVYNEQFKKWDLGDILGAK	115	yes	yes	yes	yes		yes	no	no	no
sp|P0A8N4|SYK1_ECOL6	Lysine--tRNA ligase OS=Escherichia coli O6:H1 (strain CFT073 / ATCC 700928 / UPEC) GN=lysS PE=3 SV=2	lysS	LTKALRPLPDKFHGLQDQEAR	156	yes	yes	yes	no		yes	yes	no	yes
sp|Q8FAT5|SYK2_ECOL6	Lysine--tRNA ligase, heat inducible OS=Escherichia coli O6:H1 (strain CFT073 / ATCC 700928 / UPEC) GN=lysU PE=3 SV=3	lysU	LPEGVYNDQFKKWDLGDIIGA	114	yes	yes	yes	yes		yes	yes	no	no
sp|Q8FAT5|SYK2_ECOL6	Lysine--tRNA ligase, heat inducible OS=Escherichia coli O6:H1 (strain CFT073 / ATCC 700928 / UPEC) GN=lysU PE=3 SV=3	lysU	LTKALRPLPDKFHGLQDQEVR	156	yes	yes	yes	yes		yes	yes	yes	yes
sp|Q8FAT5|SYK2_ECOL6	Lysine--tRNA ligase, heat inducible OS=Escherichia coli O6:H1 (strain CFT073 / ATCC 700928 / UPEC) GN=lysU PE=3 SV=3	lysU	QRYLDLIANDKSRQTFVVRSK	179	yes	yes	yes	yes		no	yes	no	yes
sp|Q8FAT5|SYK2_ECOL6	Lysine--tRNA ligase, heat inducible OS=Escherichia coli O6:H1 (strain CFT073 / ATCC 700928 / UPEC) GN=lysU PE=3 SV=3	lysU	TYGEHVFDFGKPFEKLTMREA	322	yes	yes	yes	yes		yes	yes	no	no
sp|P23256|MALY_ECOLI	Protein MalY OS=Escherichia coli (strain K12) GN=malY PE=1 SV=1	malY	SSRDAYLSALKGRDGLSSPSV	261	yes	yes	yes	no		no	yes	no	yes
sp|P00946|MANA_ECOLI	Mannose-6-phosphate isomerase OS=Escherichia coli (strain K12) GN=manA PE=1 SV=1	manA	DNVLRAGLTPKYIDIPELVAN	280	yes	yes	yes	yes		yes	yes	no	yes
sp|P69799|PTNAB_ECO57	PTS system mannose-specific EIIAB component OS=Escherichia coli O157:H7 GN=manX PE=3 SV=2	manX	GREGVKALKAKPVEKAAPAPA	132	no	no	yes	no		no	no	no	no
sp|P69799|PTNAB_ECO57	PTS system mannose-specific EIIAB component OS=Escherichia coli O157:H7 GN=manX PE=3 SV=2	manX	VKALKAKPVEKAAPAPAAAAP	136	no	no	yes	no		no	no	no	no
sp|P69798|PTNAB_ECOL6	PTS system mannose-specific EIIAB component OS=Escherichia coli O6:H1 (strain CFT073 / ATCC 700928 / UPEC) GN=manX PE=3 SV=2	manX	AKMIRVYNNPKYAGERVMLLF	234	yes	yes	yes	yes		yes	yes	no	no
sp|P69799|PTNAB_ECO57	PTS system mannose-specific EIIAB component OS=Escherichia coli O157:H7 GN=manX PE=3 SV=2	manX	VRKVSTDPKLKMMDLISKIDK	313	no	yes	yes	no		no	no	no	no
sp|P69799|PTNAB_ECO57	PTS system mannose-specific EIIAB component OS=Escherichia coli O157:H7 GN=manX PE=3 SV=2	manX	PKLKMMDLISKIDK	320	no	no	yes	no		no	no	no	no
sp|P0AE20|AMPM_ECO57	Methionine aminopeptidase OS=Escherichia coli O157:H7 GN=map PE=3 SV=1	map	IRTMKDGWTVKTKDRSLSAQY	224	no	yes	yes	yes		yes	no	no	yes
sp|B7UN35|MATP_ECO27	Macrodomain Ter protein OS=Escherichia coli O127:H6 (strain E2348/69 / EPEC) GN=matP PE=3 SV=1	matP	DAENKEKYANKMSSLKQDLQA	135	no	no	yes	no		no	no	no	yes
sp|A7ZSD0|MDH_ECO24	Malate dehydrogenase OS=Escherichia coli O139:H28 (strain E24377A / ETEC) GN=mdh PE=3 SV=1	mdh	VDLSHIPTAVKIKGFSGEDAT	54	yes	yes	yes	no		yes	yes	no	yes
sp|B7UJW8|MDH_ECO27	Malate dehydrogenase OS=Escherichia coli O127:H6 (strain E2348/69 / EPEC) GN=mdh PE=3 SV=1	mdh	DLFNVNAGIVKNLVQQVAKTC	99	yes	yes	yes	yes		yes	yes	yes	yes
sp|B7UJW8|MDH_ECO27	Malate dehydrogenase OS=Escherichia coli O127:H6 (strain E2348/69 / EPEC) GN=mdh PE=3 SV=1	mdh	IVKNLVQQVAKTCPKACIGII	107	yes	yes	yes	yes		yes	yes	no	no
sp|B7UJW8|MDH_ECO27	Malate dehydrogenase OS=Escherichia coli O127:H6 (strain E2348/69 / EPEC) GN=mdh PE=3 SV=1	mdh	EVLKKAGVYDKNKLFGVTTLD	140	yes	yes	yes	yes		yes	yes	yes	yes
sp|B7UJW8|MDH_ECO27	Malate dehydrogenase OS=Escherichia coli O127:H6 (strain E2348/69 / EPEC) GN=mdh PE=3 SV=1	mdh	RFFSQPLLLGKNGVEERKSIG	272	yes	yes	yes	yes		yes	yes	no	yes
sp|B7UJW8|MDH_ECO27	Malate dehydrogenase OS=Escherichia coli O127:H6 (strain E2348/69 / EPEC) GN=mdh PE=3 SV=1	mdh	LLGKNGVEERKSIGTLSAFEQ	279	yes	yes	yes	no		no	yes	no	no
sp|B7UJW8|MDH_ECO27	Malate dehydrogenase OS=Escherichia coli O127:H6 (strain E2348/69 / EPEC) GN=mdh PE=3 SV=1	mdh	ALEGMLDTLKKDIALGEEFVN	301	yes	yes	yes	yes		yes	yes	yes	yes
sp|P06721|METC_ECOLI	Cystathionine beta-lyase metC OS=Escherichia coli (strain K12) GN=metC PE=1 SV=1	metC	SSLVFDSVEAKKHATRNRANG	42	yes	yes	yes	no		yes	yes	no	no
sp|A7ZNT3|SYM_ECO24	Methionine--tRNA ligase OS=Escherichia coli O139:H28 (strain E24377A / ETEC) GN=metG PE=3 SV=1	metG	LASRNAGFINKRFDGVLASEL	403	yes	yes	yes	yes		yes	yes	no	no
sp|A7ZNT3|SYM_ECO24	Methionine--tRNA ligase OS=Escherichia coli O139:H28 (strain E24377A / ETEC) GN=metG PE=3 SV=1	metG	PLLGHKVNPFKALYNRIDMKQ	529	yes	yes	yes	yes		no	yes	no	no
sp|A7ZNT3|SYM_ECO24	Methionine--tRNA ligase OS=Escherichia coli O139:H28 (strain E24377A / ETEC) GN=metG PE=3 SV=1	metG	ENAEFVEGSDKLLRLTLDLGG	597	yes	yes	yes	no		no	no	no	no
sp|P30958|MFD_ECOLI	Transcription-repair-coupling factor OS=Escherichia coli (strain K12) GN=mfd PE=1 SV=2	mfd	GGAEENAPLHKLGGDAWSRAR	544	no	yes	yes	no		no	no	no	no
sp|P0ABB9|ATMA_ECO57	Magnesium-transporting ATPase, P-type 1 OS=Escherichia coli O157:H7 GN=mgtA PE=3 SV=1	mgtA	MFKEIFTRLIRHL	3	no	no	yes	no		no	no	no	no
sp|P0ABB9|ATMA_ECO57	Magnesium-transporting ATPase, P-type 1 OS=Escherichia coli O157:H7 GN=mgtA PE=3 SV=1	mgtA	VLENHTDISGKTSERVLHSAW	394	no	yes	yes	yes		no	no	no	no
sp|P0ABB8|ATMA_ECOLI	Magnesium-transporting ATPase, P-type 1 OS=Escherichia coli (strain K12) GN=mgtA PE=1 SV=1	mgtA	ETTAPALKALKASGITVKILT	559	yes	yes	yes	yes		yes	no	no	no
sp|B7MFS7|MIAB_ECO45	(Dimethylallyl)adenosine tRNA methylthiotransferase MiaB OS=Escherichia coli O45:K1 (strain S88 / ExPEC) GN=miaB PE=3 SV=1	miaB	TCSIREKAQEKVFHQLGRWKL	58	yes	yes	yes	no		no	no	no	yes
sp|B7MFS7|MIAB_ECO45	(Dimethylallyl)adenosine tRNA methylthiotransferase MiaB OS=Escherichia coli O45:K1 (strain S88 / ExPEC) GN=miaB PE=3 SV=1	miaB	QRILVEGTSRKSIMELSGRTE	395	no	no	yes	no		no	no	no	no
sp|P0AEZ4|MIND_ECOL6	Septum site-determining protein MinD OS=Escherichia coli O6:H1 (strain CFT073 / ATCC 700928 / UPEC) GN=minD PE=3 SV=2	minD	KDALTREGVAKVLDDLKAMDF	104	yes	yes	yes	no		yes	no	no	no
sp|P0AEZ5|MIND_ECO57	Septum site-determining protein MinD OS=Escherichia coli O157:H7 GN=minD PE=3 SV=2	minD	ERPFRFIEEEKKGFLKRLFGG	260	no	no	yes	no		no	no	no	no
sp|B7UQ59|MINE_ECO27	Cell division topological specificity factor OS=Escherichia coli O127:H6 (strain E2348/69 / EPEC) GN=minE PE=3 SV=1	minE	AEPHYLPQLRKDILEVICKYV	44	yes	yes	yes	no		yes	yes	no	yes
sp|A7ZKS3|MNMA_ECO24	tRNA-specific 2-thiouridylase MnmA OS=Escherichia coli O139:H28 (strain E24377A / ETEC) GN=mnmA PE=3 SV=1	mnmA	SRLLRGLDSNKDQSYFLYTLS	149	yes	yes	yes	yes		no	yes	no	no
sp|A7ZKS3|MNMA_ECO24	tRNA-specific 2-thiouridylase MnmA OS=Escherichia coli O139:H28 (strain E24377A / ETEC) GN=mnmA PE=3 SV=1	mnmA	QSLFPVGELEKPQVRKIAEDL	175	yes	yes	yes	yes		no	yes	no	no
sp|A7ZJJ2|MOAC_ECO24	Molybdenum cofactor biosynthesis protein C OS=Escherichia coli O139:H28 (strain E24377A / ETEC) GN=moaC PE=3 SV=1	moaC	GEAHMVDVSAKAETVREARAE	21	no	no	yes	no		no	no	no	no
sp|B7ULY0|MOAC_ECO27	Molybdenum cofactor biosynthesis protein C OS=Escherichia coli O127:H6 (strain E2348/69 / EPEC) GN=moaC PE=3 SV=1	moaC	TIYDMCKAVQKDMVIGPVRLL	135	yes	yes	yes	yes		yes	yes	no	no
sp|P12281|MOEA_ECOLI	Molybdopterin molybdenumtransferase OS=Escherichia coli (strain K12) GN=moeA PE=1 SV=1	moeA	GEIAFWKLAIKPGKPFAFGKL	279	yes	yes	yes	yes		yes	yes	yes	yes
sp|P12281|MOEA_ECOLI	Molybdopterin molybdenumtransferase OS=Escherichia coli (strain K12) GN=moeA PE=1 SV=1	moeA	AFWKLAIKPGKPFAFGKLSNS	282	yes	yes	yes	yes		yes	yes	yes	yes
sp|P0ACS1|MPRA_ECO57	Transcriptional repressor mprA OS=Escherichia coli O157:H7 GN=mprA PE=3 SV=1	mprA	NATRIADELEKRGWIERRESD	97	yes	yes	yes	no		no	yes	no	no
sp|B7USF8|MSRB_ECO27	Peptide methionine sulfoxide reductase MsrB OS=Escherichia coli O127:H6 (strain E2348/69 / EPEC) GN=msrB PE=3 SV=1	msrB	PVSEESIRYIKDLSHGMQRIE	82	yes	yes	yes	yes		no	yes	yes	yes
sp|P76270|MSRC_ECOLI	Free methionine-R-sulfoxide reductase OS=Escherichia coli (strain K12) GN=msrC PE=1 SV=2	msrC	LEKVLATTDYKKFFASVAG	157	no	yes	yes	no		no	yes	no	no
sp|B7ULF5|MTLD_ECO27	Mannitol-1-phosphate 5-dehydrogenase OS=Escherichia coli O127:H6 (strain E2348/69 / EPEC) GN=mtlD PE=3 SV=1	mtlD	LIKRYGFDADKHAAYIQKILG	269	yes	yes	yes	yes		yes	yes	no	no
sp|A7ZRV0|MUG_ECO24	G/U mismatch-specific DNA glycosylase OS=Escherichia coli O139:H28 (strain E24377A / ETEC) GN=mug PE=3 SV=1	mug	RPTVQANEVSKQELHAGGRKL	82	no	no	yes	no		no	no	no	no
sp|B7UJS9|MURA_ECO27	UDP-N-acetylglucosamine 1-carboxyvinyltransferase OS=Escherichia coli O127:H6 (strain E2348/69 / EPEC) GN=murA PE=3 SV=1	murA	NVFCAPYDLVKTMRASIWALG	88	no	yes	yes	no		no	no	no	no
sp|Q8FB88|MURB_ECOL6	UDP-N-acetylenolpyruvoylglucosamine reductase OS=Escherichia coli O6:H1 (strain CFT073 / ATCC 700928 / UPEC) GN=murB PE=3 SV=1	murB	FDAVCHMRTTKLPDPKVNGNA	217	yes	yes	yes	yes		yes	no	no	no
sp|P0AF25|NAGD_ECO57	Ribonucleotide monophosphatase NagD OS=Escherichia coli O157:H7 GN=nagD PE=3 SV=1	nagD	ACGALCAGIEKISGRKPFYVG	165	yes	yes	yes	no		no	no	no	no
sp|A7ZSU3|NFUA_ECO24	Fe/S biogenesis protein NfuA OS=Escherichia coli O139:H28 (strain E24377A / ETEC) GN=nfuA PE=3 SV=1	nfuA	ISDAAQAHFAKLLANQEEGTQ	14	yes	yes	yes	no		yes	no	no	no
sp|P0ACD6|NIFU_ECO57	NifU-like protein OS=Escherichia coli O157:H7 GN=nifU PE=1 SV=1	nifU	MAYSEKVIDHYENPRN	6	no	no	yes	no		no	no	no	no
sp|P08201|NIRB_ECOLI	Nitrite reductase [NAD(P)H] large subunit OS=Escherichia coli (strain K12) GN=nirB PE=3 SV=4	nirB	VFSTGIRPRDKLATQCGLDVA	248	yes	yes	yes	yes		no	no	no	no
sp|P28903|NRDD_ECOLI	Anaerobic ribonucleoside-triphosphate reductase OS=Escherichia coli (strain K12) GN=nrdD PE=1 SV=2	nrdD	MKRDGCKVPFKSERIKEAILR	16	no	yes	yes	no		no	no	no	no
sp|A7ZPR0|NUDK_ECO24	GDP-mannose pyrophosphatase NudK OS=Escherichia coli O139:H28 (strain E24377A / ETEC) GN=nudK PE=3 SV=1	nudK	MTQQITLIKDKILSDNYFT	9	yes	yes	yes	yes		no	yes	no	no
sp|Q8FFJ9|NUOG_ECOL6	NADH-quinone oxidoreductase subunit G OS=Escherichia coli O6:H1 (strain CFT073 / ATCC 700928 / UPEC) GN=nuoG PE=3 SV=3	nuoG	GRFGYGYVNLKDRPRQPVQRR	276	yes	yes	yes	yes		no	yes	no	no
sp|P0AFD8|NUOI_ECO57	NADH-quinone oxidoreductase subunit I OS=Escherichia coli O157:H7 GN=nuoI PE=3 SV=1	nuoI	KDKGEAENEAKPIDVKSLLP	171	yes	yes	yes	yes		yes	yes	no	no
sp|B7UJN9|NUSB_ECO27	N utilization substance protein B homolog OS=Escherichia coli O127:H6 (strain E2348/69 / EPEC) GN=nusB PE=3 SV=1	nusB	VLRIALYELSKRSDVPYKVAI	94	yes	yes	yes	yes		no	no	no	no
sp|B7UJN9|NUSB_ECO27	N utilization substance protein B homolog OS=Escherichia coli O127:H6 (strain E2348/69 / EPEC) GN=nusB PE=3 SV=1	nusB	AKSFGAEDSHKFVNGVLDKAA	121	yes	yes	yes	yes		yes	yes	no	no
sp|P0AA01|NUSG_ECOL6	Transcription antitermination protein NusG OS=Escherichia coli O6:H1 (strain CFT073 / ATCC 700928 / UPEC) GN=nusG PE=3 SV=2	nusG	TSDRPAPISDKEVDAIMNRLQ	106	yes	yes	yes	yes		yes	yes	no	no
sp|P0AA01|NUSG_ECOL6	Transcription antitermination protein NusG OS=Escherichia coli O6:H1 (strain CFT073 / ATCC 700928 / UPEC) GN=nusG PE=3 SV=2	nusG	IMNRLQQVGDKPRPKTLFEPG	121	yes	yes	yes	yes		yes	yes	no	yes
sp|P0AA01|NUSG_ECOL6	Transcription antitermination protein NusG OS=Escherichia coli O6:H1 (strain CFT073 / ATCC 700928 / UPEC) GN=nusG PE=3 SV=2	nusG	LQQVGDKPRPKTLFEPGEMVR	125	no	no	yes	no		no	no	no	yes
sp|P0AA17|OMPR_ECOL6	Transcriptional regulatory protein OmpR OS=Escherichia coli O6:H1 (strain CFT073 / ATCC 700928 / UPEC) GN=ompR PE=3 SV=1	ompR	SHPREPLSRDKLMNLARGREY	184	yes	yes	yes	yes		yes	yes	yes	yes
sp|Q8XDP0|ORN_ECO57	Oligoribonuclease OS=Escherichia coli O157:H7 GN=orn PE=3 SV=2	orn	HYRYLDVSTLKELARRWKPEI	138	yes	yes	yes	yes		yes	yes	no	no
sp|P0C0L2|OSMC_ECOLI	Peroxiredoxin OsmC OS=Escherichia coli (strain K12) GN=osmC PE=1 SV=2	osmC	KGQAHWEGDIKRGKGTVSTES	16	yes	yes	yes	yes		yes	yes	yes	yes
sp|P0C0L2|OSMC_ECOLI	Peroxiredoxin OsmC OS=Escherichia coli (strain K12) GN=osmC PE=1 SV=2	osmC	DASTFDGIIQKAKAGCPVSQV	120	no	yes	yes	yes		yes	yes	no	yes
sp|P0ACQ6|OXYR_ECO57	Hydrogen peroxide-inducible genes activator OS=Escherichia coli O157:H7 GN=oxyR PE=3 SV=1	oxyR	RDGVVYLPCIKPEPRRTIGLV	261	yes	yes	yes	no		no	yes	no	no
sp|B7UII1|PANC_ECO27	Pantothenate synthetase OS=Escherichia coli O127:H6 (strain E2348/69 / EPEC) GN=panC PE=3 SV=1	panC	YPRTLQEDCEKLNKRKVDLVF	81	yes	yes	yes	yes		yes	no	no	no
sp|B7UII1|PANC_ECO27	Pantothenate synthetase OS=Escherichia coli O127:H6 (strain E2348/69 / EPEC) GN=panC PE=3 SV=1	panC	TLQEDCEKLNKRKVDLVFAPS	84	yes	yes	yes	yes		yes	no	no	no
sp|B7UII1|PANC_ECO27	Pantothenate synthetase OS=Escherichia coli O127:H6 (strain E2348/69 / EPEC) GN=panC PE=3 SV=1	panC	EIVGVPIMRAKDGLALSSRNG	181	yes	yes	yes	yes		no	yes	no	yes
sp|B7LGJ5|PANC_ECO55	Pantothenate synthetase OS=Escherichia coli (strain 55989 / EAEC) GN=panC PE=3 SV=1	panC	WLGDARLIDNKMVELA	278	yes	yes	yes	no		no	no	no	no
sp|B7UKA7|PCKA_ECO27	Phosphoenolpyruvate carboxykinase [ATP] OS=Escherichia coli O127:H6 (strain E2348/69 / EPEC) GN=pckA PE=3 SV=1	pckA	TTRDTFWWADKGKGKNDNKPL	87	yes	yes	yes	yes		yes	yes	yes	yes
sp|A7ZST1|PCKA_ECO24	Phosphoenolpyruvate carboxykinase [ATP] OS=Escherichia coli O139:H28 (strain E24377A / ETEC) GN=pckA PE=3 SV=1	pckA	GCYAKTIKLSKEAEPEIYNAI	294	no	yes	yes	no		no	yes	no	no
sp|B7UKA7|PCKA_ECO27	Phosphoenolpyruvate carboxykinase [ATP] OS=Escherichia coli O127:H6 (strain E2348/69 / EPEC) GN=pckA PE=3 SV=1	pckA	QYHFLSGFTAKLAGTERGITE	390	yes	yes	yes	yes		yes	yes	no	yes
sp|A7ZST1|PCKA_ECO24	Phosphoenolpyruvate carboxykinase [ATP] OS=Escherichia coli O139:H28 (strain E24377A / ETEC) GN=pckA PE=3 SV=1	pckA	LVNTGWNGTGKRISIKDTRAI	448	no	yes	yes	no		yes	no	no	no
sp|B7UKA7|PCKA_ECO27	Phosphoenolpyruvate carboxykinase [ATP] OS=Escherichia coli O127:H6 (strain E2348/69 / EPEC) GN=pckA PE=3 SV=1	pckA	WNGTGKRISIKDTRAIIDAIL	453	yes	yes	yes	yes		no	yes	yes	yes
sp|A7ZST1|PCKA_ECO24	Phosphoenolpyruvate carboxykinase [ATP] OS=Escherichia coli O139:H28 (strain E24377A / ETEC) GN=pckA PE=3 SV=1	pckA	LAKLFIDNFDKYTDTPAGAAL	523	yes	yes	yes	no		no	yes	yes	no
sp|A7ZPD6|PDXB_ECO24	Erythronate-4-phosphate dehydrogenase OS=Escherichia coli O139:H28 (strain E24377A / ETEC) GN=pdxB PE=3 SV=1	pdxB	ADALMVRSVTKVNESLLAGKP	48	yes	yes	yes	yes		yes	no	no	no
sp|B5YXW1|PDXB_ECO5E	Erythronate-4-phosphate dehydrogenase OS=Escherichia coli O157:H7 (strain EC4115 / EHEC) GN=pdxB PE=3 SV=1	pdxB	DILTFHTPLFKDGPYKTLHLA	179	yes	yes	yes	yes		yes	yes	no	yes
sp|A7ZMA0|PDXH_ECO24	Pyridoxine/pyridoxamine 5'-phosphate oxidase OS=Escherichia coli O139:H28 (strain E24377A / ETEC) GN=pdxH PE=3 SV=1	pdxH	AQPYQRIVLLKHYDEKGMVFY	72	yes	yes	yes	yes		no	yes	no	no
sp|A7ZMA0|PDXH_ECO24	Pyridoxine/pyridoxamine 5'-phosphate oxidase OS=Escherichia coli O139:H28 (strain E24377A / ETEC) GN=pdxH PE=3 SV=1	pdxH	RISARGILESKFLELKQKFQQ	159	no	no	yes	no		no	no	no	yes
sp|P15288|PEPD_ECOLI	Cytosol non-specific dipeptidase OS=Escherichia coli (strain K12) GN=pepD PE=1 SV=3	pepD	ILKNELAEKEKNLALLLDSVA	296	no	yes	yes	no		no	no	no	no
sp|P04825|AMPN_ECOLI	Aminopeptidase N OS=Escherichia coli (strain K12) GN=pepN PE=1 SV=2	pepN	RPDVLARFTTKIIADKIKYPF	144	yes	yes	yes	yes		yes	yes	yes	yes
sp|P04825|AMPN_ECOLI	Aminopeptidase N OS=Escherichia coli (strain K12) GN=pepN PE=1 SV=2	pepN	EKMRAALEQLKGLENLSGDLY	852	yes	yes	yes	no		no	no	no	no
sp|Q8FBD0|K6PF1_ECOL6	6-phosphofructokinase OS=Escherichia coli O6:H1 (strain CFT073 / ATCC 700928 / UPEC) GN=pfkA PE=3 SV=2	pfkA	NIRAVAIENLKKRGIDALVVI	91	yes	yes	yes	yes		yes	yes	no	no
sp|P0A9N5|PFLA_ECOL6	Pyruvate formate-lyase 1-activating enzyme OS=Escherichia coli O6:H1 (strain CFT073 / ATCC 700928 / UPEC) GN=pflA PE=3 SV=2	pflA	VSNHRTLEFAKYLANKNVKVW	155	yes	yes	yes	no		no	yes	no	no
sp|P0A9N5|PFLA_ECOL6	Pyruvate formate-lyase 1-activating enzyme OS=Escherichia coli O6:H1 (strain CFT073 / ATCC 700928 / UPEC) GN=pflA PE=3 SV=2	pflA	VKGILEQYGHKVMF	243	yes	yes	yes	no		no	yes	no	no
sp|P09373|PFLB_ECOLI	Formate acetyltransferase 1 OS=Escherichia coli (strain K12) GN=pflB PE=1 SV=2	pflB	MSELNEKLATAWEGFTK	7	yes	yes	yes	yes		no	no	no	no
sp|P09373|PFLB_ECOLI	Formate acetyltransferase 1 OS=Escherichia coli (strain K12) GN=pflB PE=1 SV=2	pflB	KLATAWEGFTKGDWQNEVNVR	17	yes	yes	yes	yes		no	no	no	no
sp|P09373|PFLB_ECOLI	Formate acetyltransferase 1 OS=Escherichia coli (strain K12) GN=pflB PE=1 SV=2	pflB	TLWDKVMEGVKLENRTHAPVD	63	yes	yes	yes	yes		yes	yes	no	yes
sp|P09373|PFLB_ECOLI	Formate acetyltransferase 1 OS=Escherichia coli (strain K12) GN=pflB PE=1 SV=2	pflB	ITSHDAGYINKQLEKIVGLQT	92	no	yes	yes	no		yes	no	no	no
sp|P09373|PFLB_ECOLI	Formate acetyltransferase 1 OS=Escherichia coli (strain K12) GN=pflB PE=1 SV=2	pflB	IVGLQTEAPLKRALIPFGGIK	107	no	yes	yes	no		no	no	no	no
sp|P09373|PFLB_ECOLI	Formate acetyltransferase 1 OS=Escherichia coli (strain K12) GN=pflB PE=1 SV=2	pflB	KRALIPFGGIKMIEGSCKAYN	117	yes	yes	yes	yes		yes	yes	yes	yes
sp|P09373|PFLB_ECOLI	Formate acetyltransferase 1 OS=Escherichia coli (strain K12) GN=pflB PE=1 SV=2	pflB	GGIKMIEGSCKAYNRELDPMI	124	yes	yes	yes	yes		yes	no	no	no
sp|P09373|PFLB_ECOLI	Formate acetyltransferase 1 OS=Escherichia coli (strain K12) GN=pflB PE=1 SV=2	pflB	AYNRELDPMIKKIFTEYRKTH	135	yes	yes	yes	yes		yes	yes	yes	yes
sp|P09373|PFLB_ECOLI	Formate acetyltransferase 1 OS=Escherichia coli (strain K12) GN=pflB PE=1 SV=2	pflB	VYTPDILRCRKSGVLTGLPDA	162	yes	yes	yes	yes		no	no	no	no
sp|P09373|PFLB_ECOLI	Formate acetyltransferase 1 OS=Escherichia coli (strain K12) GN=pflB PE=1 SV=2	pflB	VALYGIDYLMKDKLAQFTSLQ	195	yes	yes	yes	yes		yes	yes	yes	yes
sp|P09373|PFLB_ECOLI	Formate acetyltransferase 1 OS=Escherichia coli (strain K12) GN=pflB PE=1 SV=2	pflB	AEQHRALGQMKEMAAKYGYDI	235	yes	yes	yes	yes		no	no	no	no
sp|P09373|PFLB_ECOLI	Formate acetyltransferase 1 OS=Escherichia coli (strain K12) GN=pflB PE=1 SV=2	pflB	QFFGARANLAKTMLYAINGGV	441	yes	yes	yes	no		yes	no	yes	no
sp|P09373|PFLB_ECOLI	Formate acetyltransferase 1 OS=Escherichia coli (strain K12) GN=pflB PE=1 SV=2	pflB	LYAINGGVDEKLKMQVGPKSE	454	yes	yes	yes	yes		yes	yes	yes	yes
sp|P09373|PFLB_ECOLI	Formate acetyltransferase 1 OS=Escherichia coli (strain K12) GN=pflB PE=1 SV=2	pflB	MQVGPKSEPIKGDVLNYDEVM	467	yes	yes	yes	yes		no	no	no	no
sp|P09373|PFLB_ECOLI	Formate acetyltransferase 1 OS=Escherichia coli (strain K12) GN=pflB PE=1 SV=2	pflB	SVAADSLSAIKYAKVKPIRDE	541	yes	yes	yes	yes		no	no	no	no
sp|P09373|PFLB_ECOLI	Formate acetyltransferase 1 OS=Escherichia coli (strain K12) GN=pflB PE=1 SV=2	pflB	LVERFMKKIQKLHTYRDAIPT	591	yes	yes	yes	yes		no	no	no	no
sp|P09373|PFLB_ECOLI	Formate acetyltransferase 1 OS=Escherichia coli (strain K12) GN=pflB PE=1 SV=2	pflB	LTITSNVVYGKKTGNTPDGRR	615	yes	yes	yes	yes		no	no	no	no
sp|P09373|PFLB_ECOLI	Formate acetyltransferase 1 OS=Escherichia coli (strain K12) GN=pflB PE=1 SV=2	pflB	GAVASLTSVAKLPFAYAKDGI	654	no	yes	yes	no		no	no	no	no
sp|P09373|PFLB_ECOLI	Formate acetyltransferase 1 OS=Escherichia coli (strain K12) GN=pflB PE=1 SV=2	pflB	TFSIVPNALGKDDEVRKTNLA	677	yes	yes	yes	yes		no	no	no	no
sp|P09373|PFLB_ECOLI	Formate acetyltransferase 1 OS=Escherichia coli (strain K12) GN=pflB PE=1 SV=2	pflB	MLLDAMENPEKYPQLTIRVSG	725	no	yes	yes	yes		no	no	no	no
sp|P09373|PFLB_ECOLI	Formate acetyltransferase 1 OS=Escherichia coli (strain K12) GN=pflB PE=1 SV=2	pflB	GYAVRFNSLTKEQQQDVITRT	745	yes	yes	yes	yes		no	no	no	no
sp|Q8XD03|PGK_ECO57	Phosphoglycerate kinase OS=Escherichia coli O157:H7 GN=pgk PE=3 SV=3	pgk	MSVIKMTDLDLAGKR	5	yes	yes	yes	yes		yes	yes	no	yes
sp|Q8XD03|PGK_ECO57	Phosphoglycerate kinase OS=Escherichia coli O157:H7 GN=pgk PE=3 SV=3	pgk	IKMTDLDLAGKRVFIRADLNV	14	yes	yes	yes	yes		yes	yes	no	no
sp|Q8XD03|PGK_ECO57	Phosphoglycerate kinase OS=Escherichia coli O157:H7 GN=pgk PE=3 SV=3	pgk	FIRADLNVPVKDGKVTSDARI	27	yes	yes	yes	yes		yes	yes	yes	yes
sp|Q8XD03|PGK_ECO57	Phosphoglycerate kinase OS=Escherichia coli O157:H7 GN=pgk PE=3 SV=3	pgk	ADLNVPVKDGKVTSDARIRAS	30	yes	yes	yes	no		no	yes	no	no
sp|Q8XD03|PGK_ECO57	Phosphoglycerate kinase OS=Escherichia coli O157:H7 GN=pgk PE=3 SV=3	pgk	ASLPTIELALKQGAKVMVTSH	49	yes	yes	yes	yes		no	yes	no	no
sp|Q8XD03|PGK_ECO57	Phosphoglycerate kinase OS=Escherichia coli O157:H7 GN=pgk PE=3 SV=3	pgk	FSLLPVVNYLKDKLSNPVRLV	82	yes	yes	yes	yes		no	yes	no	no
sp|Q8XD03|PGK_ECO57	Phosphoglycerate kinase OS=Escherichia coli O157:H7 GN=pgk PE=3 SV=3	pgk	LLPVVNYLKDKLSNPVRLVKD	84	yes	yes	yes	yes		yes	yes	yes	yes
sp|A7ZR34|PGK_ECO24	Phosphoglycerate kinase OS=Escherichia coli O139:H28 (strain E24377A / ETEC) GN=pgk PE=3 SV=1	pgk	DKLSNPVRLVKDYLDGVDVAE	93	yes	yes	yes	yes		no	no	no	no
sp|A8A466|PGK_ECOHS	Phosphoglycerate kinase OS=Escherichia coli O9:H4 (strain HS) GN=pgk PE=3 SV=1	pgk	LENVRFNKGEKKDDETLSKKY	119	yes	yes	yes	yes		yes	yes	yes	yes
sp|A8A466|PGK_ECOHS	Phosphoglycerate kinase OS=Escherichia coli O9:H4 (strain HS) GN=pgk PE=3 SV=1	pgk	ENVRFNKGEKKDDETLSKKYA	120	yes	yes	yes	yes		yes	yes	yes	yes
sp|Q8XD03|PGK_ECO57	Phosphoglycerate kinase OS=Escherichia coli O157:H7 GN=pgk PE=3 SV=3	pgk	RAQASTHGIGKFADVACAGPL	156	yes	yes	yes	yes		yes	yes	yes	yes
sp|Q8XD03|PGK_ECO57	Phosphoglycerate kinase OS=Escherichia coli O157:H7 GN=pgk PE=3 SV=3	pgk	AELDALGKALKEPARPMVAIV	179	no	yes	yes	yes		no	no	no	no
sp|Q8XD03|PGK_ECO57	Phosphoglycerate kinase OS=Escherichia coli O157:H7 GN=pgk PE=3 SV=3	pgk	AIVGGSKVSTKLTVLDSLSKI	197	yes	yes	yes	yes		yes	yes	yes	yes
sp|Q8XD03|PGK_ECO57	Phosphoglycerate kinase OS=Escherichia coli O157:H7 GN=pgk PE=3 SV=3	pgk	LYEADLVDEAKRLLTTCNIPV	243	yes	yes	yes	yes		yes	yes	no	yes
sp|Q8XD03|PGK_ECO57	Phosphoglycerate kinase OS=Escherichia coli O157:H7 GN=pgk PE=3 SV=3	pgk	PATLKSVNDVKADEQILDIGD	278	yes	yes	yes	yes		yes	yes	no	yes
sp|Q8XD03|PGK_ECO57	Phosphoglycerate kinase OS=Escherichia coli O157:H7 GN=pgk PE=3 SV=3	pgk	ASAQELAEILKNAKTILWNGP	299	yes	yes	yes	yes		no	yes	no	no
sp|A7ZR34|PGK_ECO24	Phosphoglycerate kinase OS=Escherichia coli O139:H28 (strain E24377A / ETEC) GN=pgk PE=3 SV=1	pgk	QELAEILKNAKTILWNGPVGV	302	no	yes	yes	no		no	yes	no	no
sp|P36938|PGM_ECOLI	Phosphoglucomutase OS=Escherichia coli (strain K12) GN=pgm PE=1 SV=1	pgm	DQTFRFMHLDKDGAIRMDCSS	273	no	yes	yes	no		no	no	no	no
sp|P36938|PGM_ECOLI	Phosphoglucomutase OS=Escherichia coli (strain K12) GN=pgm PE=1 SV=1	pgm	NPQEHYNELAKRFGAPSYNRL	438	yes	yes	yes	yes		yes	yes	no	no
sp|P36938|PGM_ECOLI	Phosphoglucomutase OS=Escherichia coli (strain K12) GN=pgm PE=1 SV=1	pgm	ATSAQKAALSKLSPEMVSAST	462	yes	yes	yes	yes		yes	no	no	no
sp|A7ZMI2|SYFA_ECO24	Phenylalanine--tRNA ligase alpha subunit OS=Escherichia coli O139:H28 (strain E24377A / ETEC) GN=pheS PE=3 SV=1	pheS	LDNVRVEYLGKKGHLTLQMTT	34	yes	yes	yes	yes		no	yes	no	yes
sp|Q8XE32|SYFB_ECO57	Phenylalanine--tRNA ligase beta subunit OS=Escherichia coli O157:H7 GN=pheT PE=3 SV=1	pheT	TIGAVLPGDFKIKAAKLRGEP	104	yes	yes	yes	no		yes	yes	no	yes
sp|P0AFJ3|PHNA_ECO57	Protein phnA OS=Escherichia coli O157:H7 GN=phnA PE=4 SV=1	phnA	LKVKGSSSMLKIGTKVKNIRL	74	no	no	yes	no		no	no	no	no
sp|P0AFJ3|PHNA_ECO57	Protein phnA OS=Escherichia coli O157:H7 GN=phnA PE=4 SV=1	phnA	LVEGDHNIDCKIDGFGPMKLK	94	yes	yes	yes	yes		yes	no	no	yes
sp|P0AFJ3|PHNA_ECO57	Protein phnA OS=Escherichia coli O157:H7 GN=phnA PE=4 SV=1	phnA	DCKIDGFGPMKLKSEFVKKN	102	no	yes	yes	no		no	no	no	yes
sp|P0AFJ3|PHNA_ECO57	Protein phnA OS=Escherichia coli O157:H7 GN=phnA PE=4 SV=1	phnA	KIDGFGPMKLKSEFVKKN	104	no	yes	yes	no		no	no	no	yes
sp|P0AFJ3|PHNA_ECO57	Protein phnA OS=Escherichia coli O157:H7 GN=phnA PE=4 SV=1	phnA	GPMKLKSEFVKKN	109	no	yes	yes	no		no	no	no	yes
sp|P0AFJ5|PHOB_ECOLI	Phosphate regulon transcriptional regulatory protein phoB OS=Escherichia coli (strain K12) GN=phoB PE=1 SV=1	phoB	DDYITKPFSPKELVARIKAVM	110	yes	yes	yes	yes		yes	no	no	no
sp|Q8X738|PHOP_ECO57	Transcriptional regulatory protein PhoP OS=Escherichia coli O157:H7 GN=phoP PE=3 SV=1	phoP	LIRNNGKVVSKDSLMLQLYPD	171	no	yes	yes	no		no	no	no	no
sp|P0A9K7|PHOU_ECOLI	Phosphate transport system protein PhoU OS=Escherichia coli (strain K12) GN=phoU PE=1 SV=1	phoU	ELERIGDVADKICRTALEKFS	108	yes	yes	yes	yes		yes	yes	no	no
sp|P37590|PMRD_ECOLI	Signal transduction protein pmrD OS=Escherichia coli (strain K12) GN=pmrD PE=1 SV=2	pmrD	MEWLVKKSCCNKQDNR	6	yes	yes	yes	yes		yes	no	no	no
sp|P37590|PMRD_ECOLI	Signal transduction protein pmrD OS=Escherichia coli (strain K12) GN=pmrD PE=1 SV=2	pmrD	GGAIKMIAEVKSDFAVKVGDL	35	no	yes	yes	no		no	no	no	no
sp|P0A7A9|IPYR_ECOLI	Inorganic pyrophosphatase OS=Escherichia coli (strain K12) GN=ppa PE=1 SV=2	ppa	DAKLVAVPHSKLSKEYDHIKD	113	yes	yes	yes	yes		yes	yes	no	no
sp|A7ZUH4|CAPP_ECO24	Phosphoenolpyruvate carboxylase OS=Escherichia coli O139:H28 (strain E24377A / ETEC) GN=ppc PE=3 SV=1	ppc	KLRPSPVDEAKWGFAVVENSL	203	yes	yes	yes	yes		yes	yes	yes	yes
sp|A7ZUH4|CAPP_ECO24	Phosphoenolpyruvate carboxylase OS=Escherichia coli O139:H28 (strain E24377A / ETEC) GN=ppc PE=3 SV=1	ppc	GAAEPYRYLMKNLRSRLMATQ	317	yes	yes	yes	yes		yes	yes	no	no
sp|P23869|PPIB_ECOLI	Peptidyl-prolyl cis-trans isomerase B OS=Escherichia coli (strain K12) GN=ppiB PE=1 SV=2	ppiB	GDIVIKTFDDKAPETVKNFLD	19	yes	yes	yes	yes		yes	yes	yes	yes
sp|P23869|PPIB_ECOLI	Peptidyl-prolyl cis-trans isomerase B OS=Escherichia coli (strain K12) GN=ppiB PE=1 SV=2	ppiB	MKQKATKEPIKNEANNGLKNT	69	no	yes	yes	no		no	yes	no	no
sp|P0A9L7|PPIC_ECO57	Peptidyl-prolyl cis-trans isomerase C OS=Escherichia coli O157:H7 GN=ppiC PE=3 SV=2	ppiC	KTAAALHILVKEEKLALDLLE	13	no	yes	yes	no		no	no	no	no
sp|P0A9L7|PPIC_ECO57	Peptidyl-prolyl cis-trans isomerase C OS=Escherichia coli O157:H7 GN=ppiC PE=3 SV=2	ppiC	AALHILVKEEKLALDLLEQIK	16	no	yes	yes	no		no	no	no	no
sp|P0A9L6|PPIC_ECOL6	Peptidyl-prolyl cis-trans isomerase C OS=Escherichia coli O6:H1 (strain CFT073 / ATCC 700928 / UPEC) GN=ppiC PE=3 SV=2	ppiC	EQIKNGADFGKLAKKHSICPS	33	yes	yes	yes	yes		yes	yes	yes	yes
sp|Q8FF70|PPK_ECOL6	Polyphosphate kinase OS=Escherichia coli O6:H1 (strain CFT073 / ATCC 700928 / UPEC) GN=ppk PE=3 SV=3	ppk	AHIGTGNFNEKTARLYTDYSL	463	no	yes	yes	no		yes	yes	no	no
sp|P23538|PPSA_ECOLI	Phosphoenolpyruvate synthase OS=Escherichia coli (strain K12) GN=ppsA PE=1 SV=5	ppsA	VNQRIYELLDKTDIDDVTQLA	75	no	yes	yes	no		no	no	no	no
sp|P27298|OPDA_ECOLI	Oligopeptidase A OS=Escherichia coli (strain K12) GN=prlC PE=3 SV=3	prlC	LAKRARPQGEKELAQLRAFAK	311	yes	yes	yes	no		no	no	no	no
sp|B7UJ96|SYP_ECO27	Proline--tRNA ligase OS=Escherichia coli O127:H6 (strain E2348/69 / EPEC) GN=proS PE=3 SV=1	proS	QLMLRAGMIRKLASGLYTWLP	34	yes	yes	yes	yes		no	yes	no	no
sp|A7ZHT6|SYP_ECO24	Proline--tRNA ligase OS=Escherichia coli O139:H28 (strain E24377A / ETEC) GN=proS PE=3 SV=1	proS	IEYKYRRNGEKQLIKTGDIVE	554	yes	yes	yes	yes		yes	yes	no	no
sp|P0A718|KPRS_ECOL6	Ribose-phosphate pyrophosphokinase OS=Escherichia coli O6:H1 (strain CFT073 / ATCC 700928 / UPEC) GN=prs PE=3 SV=2	prs	GGVVRARAIAKLLNDTDMAII	182	yes	yes	yes	yes		yes	yes	yes	yes
sp|P0A718|KPRS_ECOL6	Ribose-phosphate pyrophosphokinase OS=Escherichia coli O6:H1 (strain CFT073 / ATCC 700928 / UPEC) GN=prs PE=3 SV=2	prs	LNDTDMAIIDKRRPRANVSQV	194	yes	yes	yes	yes		yes	yes	no	yes
sp|P0A719|KPRS_ECO57	Ribose-phosphate pyrophosphokinase OS=Escherichia coli O157:H7 GN=prs PE=3 SV=2	prs	DMIDTGGTLCKAAEALKERGA	231	yes	yes	yes	yes		no	yes	no	no
sp|P0AFM6|PSPA_ECOLI	Phage shock protein A OS=Escherichia coli (strain K12) GN=pspA PE=1 SV=2	pspA	VNANINALLEKAEDPQKLVRL	21	no	no	yes	no		no	no	no	no
sp|P0AFM6|PSPA_ECOLI	Phage shock protein A OS=Escherichia coli (strain K12) GN=pspA PE=1 SV=2	pspA	ALLEKAEDPQKLVRLMIQEME	27	yes	yes	yes	yes		yes	yes	yes	yes
sp|P0AFM6|PSPA_ECOLI	Phage shock protein A OS=Escherichia coli (strain K12) GN=pspA PE=1 SV=2	pspA	WQEKAELALLKEREDLARAAL	81	yes	yes	yes	no		no	no	no	no
sp|P0AFM7|PSPA_ECO57	Phage shock protein A OS=Escherichia coli O157:H7 GN=pspA PE=3 SV=2	pspA	LVDDTLARMKKEIGELENKLS	120	no	yes	yes	no		no	no	no	no
sp|P0AFM6|PSPA_ECOLI	Phage shock protein A OS=Escherichia coli (strain K12) GN=pspA PE=1 SV=2	pspA	DAISEQLAQLKAKMKQDNQ	214	no	no	yes	no		no	no	no	no
sp|P23830|PSS_ECOLI	CDP-diacylglycerol--serine O-phosphatidyltransferase OS=Escherichia coli (strain K12) GN=pssA PE=1 SV=2	pssA	DVNRPKSPEIKNDIRLFRQEL	212	no	no	yes	no		no	no	no	no
sp|P0A9M8|PTA_ECOLI	Phosphate acetyltransferase OS=Escherichia coli (strain K12) GN=pta PE=1 SV=2	pta	GGYEMDARISKLCERAFATGL	317	yes	yes	yes	yes		yes	no	no	no
sp|P0A9M8|PTA_ECOLI	Phosphate acetyltransferase OS=Escherichia coli (strain K12) GN=pta PE=1 SV=2	pta	VGRLVELRKNKGMTETVAREQ	479	no	no	yes	no		no	no	no	no
sp|P0A9M8|PTA_ECOLI	Phosphate acetyltransferase OS=Escherichia coli (strain K12) GN=pta PE=1 SV=2	pta	PDLNTGNTTYKAVQRSADLIS	665	yes	no	yes	yes		no	no	no	no
sp|P0AA05|PTHP_ECOL6	Phosphocarrier protein HPr OS=Escherichia coli O6:H1 (strain CFT073 / ATCC 700928 / UPEC) GN=ptsH PE=3 SV=1	ptsH	LHTRPAAQFVKEAKGFTSEIT	24	yes	yes	yes	yes		yes	yes	yes	yes
sp|P0AA05|PTHP_ECOL6	Phosphocarrier protein HPr OS=Escherichia coli O6:H1 (strain CFT073 / ATCC 700928 / UPEC) GN=ptsH PE=3 SV=1	ptsH	RPAAQFVKEAKGFTSEITVTS	27	yes	yes	yes	yes		yes	yes	yes	yes
sp|P0AA06|PTHP_ECO57	Phosphocarrier protein HPr OS=Escherichia coli O157:H7 GN=ptsH PE=3 SV=1	ptsH	VTSNGKSASAKSLFKLQTLGL	45	no	yes	yes	yes		no	no	no	yes
sp|P0AA05|PTHP_ECOL6	Phosphocarrier protein HPr OS=Escherichia coli O6:H1 (strain CFT073 / ATCC 700928 / UPEC) GN=ptsH PE=3 SV=1	ptsH	GKSASAKSLFKLQTLGLTQGT	49	yes	yes	yes	yes		yes	yes	yes	yes
sp|P0AA05|PTHP_ECOL6	Phosphocarrier protein HPr OS=Escherichia coli O6:H1 (strain CFT073 / ATCC 700928 / UPEC) GN=ptsH PE=3 SV=1	ptsH	TISAEGEDEQKAVEHLVKLMA	72	yes	yes	yes	yes		yes	yes	yes	yes
sp|P0AA06|PTHP_ECO57	Phosphocarrier protein HPr OS=Escherichia coli O157:H7 GN=ptsH PE=3 SV=1	ptsH	DEQKAVEHLVKLMAELE	79	yes	yes	yes	yes		no	no	no	yes
sp|P08839|PT1_ECOLI	Phosphoenolpyruvate-protein phosphotransferase OS=Escherichia coli (strain K12) GN=ptsI PE=1 SV=1	ptsI	KEDEIVIDRKKISADQVDQEV	30	yes	yes	yes	yes		no	no	no	no
sp|P08839|PT1_ECOLI	Phosphoenolpyruvate-protein phosphotransferase OS=Escherichia coli (strain K12) GN=ptsI PE=1 SV=1	ptsI	EVERFLSGRAKASAQLETIKT	49	yes	yes	yes	yes		yes	yes	no	no
sp|P08839|PT1_ECOLI	Phosphoenolpyruvate-protein phosphotransferase OS=Escherichia coli (strain K12) GN=ptsI PE=1 SV=1	ptsI	RAVQEQVASEKAELAKLKDLP	250	yes	yes	yes	yes		yes	yes	no	no
sp|P08839|PT1_ECOLI	Phosphoenolpyruvate-protein phosphotransferase OS=Escherichia coli (strain K12) GN=ptsI PE=1 SV=1	ptsI	QVASEKAELAKLKDLPAITLD	255	yes	yes	yes	yes		yes	yes	no	no
sp|P69829|PTSN_ECOLI	Nitrogen regulatory protein OS=Escherichia coli (strain K12) GN=ptsN PE=1 SV=1	ptsN	LSLVAKRLADKTICRRLRAAQ	134	yes	yes	yes	yes		yes	yes	yes	yes
sp|B7UQI6|PURA_ECO27	Adenylosuccinate synthetase OS=Escherichia coli O127:H6 (strain E2348/69 / EPEC) GN=purA PE=3 SV=1	purA	GVVLSPAALMKEMKELEDRGI	82	yes	yes	yes	yes		no	no	no	no
sp|B7UQI6|PURA_ECO27	Adenylosuccinate synthetase OS=Escherichia coli O127:H6 (strain E2348/69 / EPEC) GN=purA PE=3 SV=1	purA	LSPAALMKEMKELEDRGIPVR	85	yes	yes	yes	yes		no	yes	no	no
sp|B7UQI6|PURA_ECO27	Adenylosuccinate synthetase OS=Escherichia coli O127:H6 (strain E2348/69 / EPEC) GN=purA PE=3 SV=1	purA	DNAREKARGAKAIGTTGRGIG	125	no	no	yes	no		no	no	no	no
sp|A7ZV47|PURA_ECO24	Adenylosuccinate synthetase OS=Escherichia coli O139:H28 (strain E24377A / ETEC) GN=purA PE=3 SV=1	purA	GRGIGPAYEDKVARRGLRVGD	141	no	yes	yes	no		no	no	no	no
sp|B7UQI6|PURA_ECO27	Adenylosuccinate synthetase OS=Escherichia coli O127:H6 (strain E2348/69 / EPEC) GN=purA PE=3 SV=1	purA	RGLRVGDLFDKETFAEKLKEV	155	yes	yes	yes	yes		yes	yes	no	no
sp|B7UQI6|PURA_ECO27	Adenylosuccinate synthetase OS=Escherichia coli O127:H6 (strain E2348/69 / EPEC) GN=purA PE=3 SV=1	purA	DLFDKETFAEKLKEVMEYHNF	161	yes	no	yes	yes		yes	no	no	no
sp|B7UQI6|PURA_ECO27	Adenylosuccinate synthetase OS=Escherichia coli O127:H6 (strain E2348/69 / EPEC) GN=purA PE=3 SV=1	purA	LTKLDVLDGLKEVKLCVAYRM	340	yes	yes	yes	yes		yes	yes	no	no
sp|B7UQI6|PURA_ECO27	Adenylosuccinate synthetase OS=Escherichia coli O127:H6 (strain E2348/69 / EPEC) GN=purA PE=3 SV=1	purA	PGWSESTFGVKDRSGLPQAAL	387	no	yes	yes	no		no	no	no	no
sp|P0AB89|PUR8_ECOLI	Adenylosuccinate lyase OS=Escherichia coli (strain K12) GN=purB PE=1 SV=1	purB	VSPVDGRYGDKVSALRGIFSE	19	yes	yes	yes	yes		yes	yes	yes	yes
sp|P0AB89|PUR8_ECOLI	Adenylosuccinate lyase OS=Escherichia coli (strain K12) GN=purB PE=1 SV=1	purB	TIERTTNHDVKAVEYFLKEKV	94	yes	yes	yes	yes		yes	yes	yes	yes
sp|P0AB89|PUR8_ECOLI	Adenylosuccinate lyase OS=Escherichia coli (strain K12) GN=purB PE=1 SV=1	purB	HDVKAVEYFLKEKVAEIPELH	101	yes	yes	yes	yes		no	yes	no	no
sp|P0AB89|PUR8_ECOLI	Adenylosuccinate lyase OS=Escherichia coli (strain K12) GN=purB PE=1 SV=1	purB	AYQSTLKGVSKLEVNRDHLLD	366	yes	yes	yes	yes		yes	no	no	no
sp|P0AB89|PUR8_ECOLI	Adenylosuccinate lyase OS=Escherichia coli (strain K12) GN=purB PE=1 SV=1	purB	QTVMRRYGIEKPYEKLKELTR	400	yes	yes	yes	no		no	yes	no	no
sp|P0AB89|PUR8_ECOLI	Adenylosuccinate lyase OS=Escherichia coli (strain K12) GN=purB PE=1 SV=1	purB	YGIEKPYEKLKELTRGKRVDA	406	yes	yes	yes	yes		no	no	no	yes
sp|B7UGM6|PUR7_ECO27	Phosphoribosylaminoimidazole-succinocarboxamide synthase OS=Escherichia coli O127:H6 (strain E2348/69 / EPEC) GN=purC PE=3 SV=1	purC	RLLSDTECLVKKLDMVPVECV	82	yes	yes	yes	yes		no	no	no	no
sp|B7UGM6|PUR7_ECO27	Phosphoribosylaminoimidazole-succinocarboxamide synthase OS=Escherichia coli O127:H6 (strain E2348/69 / EPEC) GN=purC PE=3 SV=1	purC	LLSDTECLVKKLDMVPVECVV	83	no	yes	yes	no		no	no	no	no
sp|B7UGM6|PUR7_ECO27	Phosphoribosylaminoimidazole-succinocarboxamide synthase OS=Escherichia coli O127:H6 (strain E2348/69 / EPEC) GN=purC PE=3 SV=1	purC	VRNRAAGSLVKRLGIEEGIEL	103	yes	yes	yes	yes		yes	yes	no	no
sp|B7UGM6|PUR7_ECO27	Phosphoribosylaminoimidazole-succinocarboxamide synthase OS=Escherichia coli O127:H6 (strain E2348/69 / EPEC) GN=purC PE=3 SV=1	purC	WVSKENLARMKELTYKANDVL	152	yes	yes	yes	yes		no	no	no	no
sp|B7UGM6|PUR7_ECO27	Phosphoribosylaminoimidazole-succinocarboxamide synthase OS=Escherichia coli O127:H6 (strain E2348/69 / EPEC) GN=purC PE=3 SV=1	purC	FSPDGSRLWDKETLEKMDKDR	203	no	yes	yes	yes		no	no	no	no
sp|B7UGM6|PUR7_ECO27	Phosphoribosylaminoimidazole-succinocarboxamide synthase OS=Escherichia coli O127:H6 (strain E2348/69 / EPEC) GN=purC PE=3 SV=1	purC	WDKETLEKMDKDRFRQSLGGL	211	no	yes	yes	yes		no	no	no	no
sp|Q8FB69|PUR2_ECOL6	Phosphoribosylamine--glycine ligase OS=Escherichia coli O6:H1 (strain CFT073 / ATCC 700928 / UPEC) GN=purD PE=3 SV=1	purD	GFLYAGLMIDKQGNPKVIEFN	278	no	yes	yes	no		no	no	no	no
sp|P15640|PUR2_ECOLI	Phosphoribosylamine--glycine ligase OS=Escherichia coli (strain K12) GN=purD PE=1 SV=2	purD	AGGKVFHAGTKLADDEQVVTN	370	yes	yes	yes	yes		yes	no	no	no
sp|Q8FB69|PUR2_ECOL6	Phosphoribosylamine--glycine ligase OS=Escherichia coli O6:H1 (strain CFT073 / ATCC 700928 / UPEC) GN=purD PE=3 SV=1	purD	ALGHTVAEAQKRAYALMTDIH	399	yes	yes	yes	yes		no	no	no	no
sp|B7UPG1|PUR9_ECO27	Bifunctional purine biosynthesis protein PurH OS=Escherichia coli O127:H6 (strain E2348/69 / EPEC) GN=purH PE=3 SV=1	purH	VRRALLSVSDKAGIVEFAQAL	17	yes	yes	yes	yes		no	no	no	no
sp|B7UPG1|PUR9_ECO27	Bifunctional purine biosynthesis protein PurH OS=Escherichia coli O127:H6 (strain E2348/69 / EPEC) GN=purH PE=3 SV=1	purH	TGGTARLLAEKGLPVTEVSDY	47	yes	yes	yes	yes		no	no	no	no
sp|B7MIZ2|PUR9_ECO45	Bifunctional purine biosynthesis protein PurH OS=Escherichia coli O45:K1 (strain S88 / ExPEC) GN=purH PE=3 SV=1	purH	EFAEPACVIVKHANPCGVAIG	287	yes	yes	yes	yes		no	no	no	no
sp|B7UPG1|PUR9_ECO27	Bifunctional purine biosynthesis protein PurH OS=Escherichia coli O127:H6 (strain E2348/69 / EPEC) GN=purH PE=3 SV=1	purH	SEEALKITAAKQNVRVLICGQ	359	yes	no	yes	no		no	no	no	no
sp|B7LAV3|PUR9_ECO55	Bifunctional purine biosynthesis protein PurH OS=Escherichia coli (strain 55989 / EAEC) GN=purH PE=3 SV=1	purH	WGERVPGLDFKRVNGGLLVQD	380	yes	yes	yes	yes		no	no	no	no
sp|B7UPG1|PUR9_ECO27	Bifunctional purine biosynthesis protein PurH OS=Escherichia coli O127:H6 (strain E2348/69 / EPEC) GN=purH PE=3 SV=1	purH	AGQMSRVYSAKIAGIKAADEG	455	yes	yes	yes	yes		no	no	no	no
sp|Q0TET1|PUR4_ECOL5	Phosphoribosylformylglycinamidine synthase OS=Escherichia coli O6:K15:H31 (strain 536 / UPEC) GN=purL PE=3 SV=3	purL	DGEQQPKSLFKMIKNTFETTP	239	yes	yes	yes	yes		no	yes	no	no
sp|Q0TET1|PUR4_ECOL5	Phosphoribosylformylglycinamidine synthase OS=Escherichia coli O6:K15:H31 (strain 536 / UPEC) GN=purL PE=3 SV=3	purL	PALGLTIPVGKDSMSMKTRWQ	776	yes	yes	yes	yes		no	no	no	no
sp|A7ZPU2|PUR5_ECO24	Phosphoribosylformylglycinamidine cyclo-ligase OS=Escherichia coli O139:H28 (strain E24377A / ETEC) GN=purM PE=3 SV=1	purM	MTDKTSLSYKDAGV	4	no	no	yes	no		no	no	no	no
sp|P08179|PUR3_ECOLI	Phosphoribosylglycinamide formyltransferase OS=Escherichia coli (strain K12) GN=purN PE=1 SV=1	purN	KGTVRAVFSNKADAFGLERAR	37	no	yes	yes	no		yes	no	no	no
sp|Q8XCJ9|PURT_ECO57	Phosphoribosylglycinamide formyltransferase 2 OS=Escherichia coli O157:H7 GN=purT PE=3 SV=1	purT	LNVVPCARATKLTMNREGIRR	109	yes	yes	yes	yes		no	no	no	no
sp|B1XHB7|PURT_ECODH	Phosphoribosylglycinamide formyltransferase 2 OS=Escherichia coli (strain K12 / DH10B) GN=purT PE=3 SV=1	purT	RSAEQLAQAWKYAQQGGRAGA	179	yes	yes	yes	yes		yes	no	no	no
sp|P37051|PURU_ECOLI	Formyltetrahydrofolate deformylase OS=Escherichia coli (strain K12) GN=purU PE=1 SV=1	purU	DMMRAGRDVEKNVLSRALYKV	255	yes	yes	yes	yes		yes	yes	no	no
sp|P37051|PURU_ECOLI	Formyltetrahydrofolate deformylase OS=Escherichia coli (strain K12) GN=purU PE=1 SV=1	purU	EKNVLSRALYKVLAQRVFVYG	264	yes	yes	yes	yes		yes	yes	no	yes
sp|P21599|KPYK2_ECOLI	Pyruvate kinase II OS=Escherichia coli (strain K12) GN=pykA PE=1 SV=3	pykA	RADKVREIAAKLGRHVAILGD	60	yes	yes	yes	no		no	yes	no	no
sp|P21599|KPYK2_ECOLI	Pyruvate kinase II OS=Escherichia coli (strain K12) GN=pykA PE=1 SV=3	pykA	VAILGDLQGPKIRVSTFKEGK	75	yes	yes	yes	yes		no	yes	no	yes
sp|P21599|KPYK2_ECOLI	Pyruvate kinase II OS=Escherichia coli (strain K12) GN=pykA PE=1 SV=3	pykA	KIRVSTFKEGKVFLNIGDKFL	85	yes	yes	yes	yes		yes	yes	no	no
sp|P21599|KPYK2_ECOLI	Pyruvate kinase II OS=Escherichia coli (strain K12) GN=pykA PE=1 SV=3	pykA	DKFLLDANLGKGEGDKEKVGI	102	yes	yes	yes	yes		no	yes	no	no
sp|P21599|KPYK2_ECOLI	Pyruvate kinase II OS=Escherichia coli (strain K12) GN=pykA PE=1 SV=3	pykA	LSAEALTEKDKADIKTAALIG	179	yes	yes	yes	yes		no	no	no	no
sp|P21599|KPYK2_ECOLI	Pyruvate kinase II OS=Escherichia coli (strain K12) GN=pykA PE=1 SV=3	pykA	RLARDAGCDAKIVAKVERAEA	219	yes	yes	yes	yes		yes	yes	no	no
sp|P0AD61|KPYK1_ECOLI	Pyruvate kinase I OS=Escherichia coli (strain K12) GN=pykF PE=1 SV=1	pykF	KTKIVCTIGPKTESEEMLAKM	13	yes	yes	yes	yes		yes	yes	yes	yes
sp|P0AD61|KPYK1_ECOLI	Pyruvate kinase I OS=Escherichia coli (strain K12) GN=pykF PE=1 SV=1	pykF	GKTAAILLDTKGPEIRTMKLE	68	yes	yes	yes	no		yes	no	no	no
sp|P0AD61|KPYK1_ECOLI	Pyruvate kinase I OS=Escherichia coli (strain K12) GN=pykF PE=1 SV=1	pykF	DTKGPEIRTMKLEGGNDVSLK	76	yes	yes	yes	yes		yes	yes	no	no
sp|P0AD61|KPYK1_ECOLI	Pyruvate kinase I OS=Escherichia coli (strain K12) GN=pykF PE=1 SV=1	pykF	TAIEGNKVICKVLNNGDLGEN	145	yes	yes	yes	yes		yes	no	no	no
sp|P0AD61|KPYK1_ECOLI	Pyruvate kinase I OS=Escherichia coli (strain K12) GN=pykF PE=1 SV=1	pykF	VIFAQKMMIEKCIRARKVVIT	266	yes	yes	yes	yes		no	no	no	no
sp|P0AD61|KPYK1_ECOLI	Pyruvate kinase I OS=Escherichia coli (strain K12) GN=pykF PE=1 SV=1	pykF	TATQMLDSMIKNPRPTRAEAG	286	yes	yes	yes	yes		yes	no	no	no
sp|P0AD61|KPYK1_ECOLI	Pyruvate kinase I OS=Escherichia coli (strain K12) GN=pykF PE=1 SV=1	pykF	VMLSGESAKGKYPLEAVSIMA	319	yes	yes	yes	yes		no	no	no	no
sp|P0AD61|KPYK1_ECOLI	Pyruvate kinase I OS=Escherichia coli (strain K12) GN=pykF PE=1 SV=1	pykF	PLIVVATQGGKSARAVRKYFP	382	no	no	yes	no		no	no	no	no
sp|P0AD61|KPYK1_ECOLI	Pyruvate kinase I OS=Escherichia coli (strain K12) GN=pykF PE=1 SV=1	pykF	QGGKSARAVRKYFPDATILAL	389	yes	yes	yes	yes		yes	yes	no	no
sp|P0AD61|KPYK1_ECOLI	Pyruvate kinase I OS=Escherichia coli (strain K12) GN=pykF PE=1 SV=1	pykF	LSKGVVPQLVKEITSTDDFYR	421	yes	yes	yes	yes		no	yes	no	no
sp|P0AD61|KPYK1_ECOLI	Pyruvate kinase I OS=Escherichia coli (strain K12) GN=pykF PE=1 SV=1	pykF	TSTDDFYRLGKELALQSGLAH	434	yes	yes	yes	no		no	no	no	no
sp|B7UQQ5|PYRB_ECO27	Aspartate carbamoyltransferase OS=Escherichia coli O127:H6 (strain E2348/69 / EPEC) GN=pyrB PE=3 SV=1	pyrB	LKANPQPELLKHKVIASCFFE	41	yes	yes	yes	yes		no	no	no	no
sp|B7UQQ5|PYRB_ECO27	Aspartate carbamoyltransferase OS=Escherichia coli O127:H6 (strain E2348/69 / EPEC) GN=pyrB PE=3 SV=1	pyrB	FSDSANTSLGKKGETLADTIS	84	yes	yes	yes	yes		no	yes	no	no
sp|B7UQQ5|PYRB_ECO27	Aspartate carbamoyltransferase OS=Escherichia coli O127:H6 (strain E2348/69 / EPEC) GN=pyrB PE=3 SV=1	pyrB	TVHSLTQALAKFDGNRFYFIA	179	no	yes	yes	no		no	no	no	no
sp|B7UM49|PYRE_ECO27	Orotate phosphoribosyltransferase OS=Escherichia coli O127:H6 (strain E2348/69 / EPEC) GN=pyrE PE=3 SV=1	pyrE	QVLKFGEFTLKSGRKSPYFFN	26	no	no	yes	no		no	no	no	no
sp|B7UHJ6|PYRG_ECO27	CTP synthase OS=Escherichia coli O127:H6 (strain E2348/69 / EPEC) GN=pyrG PE=3 SV=1	pyrG	NVPEKAVISLKDVDSIYKIPG	239	yes	yes	yes	yes		yes	yes	no	yes
sp|B7UHJ6|PYRG_ECO27	CTP synthase OS=Escherichia coli O127:H6 (strain E2348/69 / EPEC) GN=pyrG PE=3 SV=1	pyrG	ISLKDVDSIYKIPGLLKSQGL	246	yes	yes	yes	yes		yes	yes	no	no
sp|B7UHJ6|PYRG_ECO27	CTP synthase OS=Escherichia coli O127:H6 (strain E2348/69 / EPEC) GN=pyrG PE=3 SV=1	pyrG	KSQGLDDYICKRFSLDCPEAN	262	yes	yes	yes	yes		yes	yes	no	yes
sp|B7UHJ6|PYRG_ECO27	CTP synthase OS=Escherichia coli O127:H6 (strain E2348/69 / EPEC) GN=pyrG PE=3 SV=1	pyrG	ENGNVEVRSEKSDLGGTMRLG	432	no	no	yes	no		no	no	no	yes
sp|B7UHJ6|PYRG_ECO27	CTP synthase OS=Escherichia coli O127:H6 (strain E2348/69 / EPEC) GN=pyrG PE=3 SV=1	pyrG	GFVKAASEFQKRQAK	541	no	yes	yes	no		no	no	no	no
sp|A7ZVC6|PYRI_ECO24	Aspartate carbamoyltransferase regulatory chain OS=Escherichia coli O139:H28 (strain E24377A / ETEC) GN=pyrI PE=3 SV=1	pyrI	MTHDNKLQVEAIKRGT	6	no	yes	yes	yes		yes	no	no	no
sp|A7ZVC6|PYRI_ECO24	Aspartate carbamoyltransferase regulatory chain OS=Escherichia coli O139:H28 (strain E24377A / ETEC) GN=pyrI PE=3 SV=1	pyrI	HDNKLQVEAIKRGTVIDHIPA	13	yes	yes	yes	yes		yes	yes	no	no
sp|P64554|QUEE_ECOLI	7-carboxy-7-deazaguanine synthase OS=Escherichia coli (strain K12) GN=queE PE=1 SV=1	queE	RVIALQPISQKDDATRLCIET	194	yes	yes	yes	no		no	no	no	no
sp|P0AD51|RAIA_ECO57	Ribosome-associated inhibitor A OS=Escherichia coli O157:H7 GN=raiA PE=3 SV=2	raiA	MTMNITSKQMEITPAIRQ	8	no	yes	yes	no		no	no	no	no
sp|P0AD51|RAIA_ECO57	Ribosome-associated inhibitor A OS=Escherichia coli O157:H7 GN=raiA PE=3 SV=2	raiA	HVADRLAKLEKWQTHLINPHI	29	yes	yes	yes	yes		no	no	no	no
sp|P0AD51|RAIA_ECO57	Ribosome-associated inhibitor A OS=Escherichia coli O157:H7 GN=raiA PE=3 SV=2	raiA	LINKLERQLNKLQHKGEARRA	87	no	no	yes	no		no	no	no	yes
sp|P0AD51|RAIA_ECO57	Ribosome-associated inhibitor A OS=Escherichia coli O157:H7 GN=raiA PE=3 SV=2	raiA	GEARRAATSVKDANFVEEVEE	102	no	no	yes	no		no	no	no	no
sp|P0AGL5|RATA_ECOLI	Ribosome association toxin RatA OS=Escherichia coli (strain K12) GN=ratA PE=1 SV=1	ratA	AVDVSKAGISKTFTTRNQLTS	73	no	yes	yes	no		no	no	no	no
sp|P52119|RATB_ECOLI	UPF0125 protein RatB OS=Escherichia coli (strain K12) GN=ratB PE=1 SV=1	ratB	LELRTDIDLTKNKVGIYSRPA	50	no	no	yes	no		no	no	no	no
sp|B7UJ62|RBFA_ECO27	Ribosome-binding factor A OS=Escherichia coli O127:H6 (strain E2348/69 / EPEC) GN=rbfA PE=3 SV=1	rbfA	AKVYVTFLNDKDEDAVKAGIK	60	yes	yes	yes	yes		yes	yes	yes	yes
sp|A7ZS64|RBFA_ECO24	Ribosome-binding factor A OS=Escherichia coli O139:H28 (strain E24377A / ETEC) GN=rbfA PE=3 SV=1	rbfA	RMSNLVTSVVKHDEERRVNPD	118	no	no	yes	no		no	no	no	no
sp|P69409|RCSB_ECO57	Capsular synthesis regulator component B OS=Escherichia coli O157:H7 GN=rcsB PE=3 SV=1	rcsB	TPESVSRLLEKISAGGYGDKR	140	no	no	yes	no		no	no	no	no
sp|P69409|RCSB_ECO57	Capsular synthesis regulator component B OS=Escherichia coli O157:H7 GN=rcsB PE=3 SV=1	rcsB	EKISAGGYGDKRLSPKESEVL	149	no	yes	yes	no		no	no	no	no
sp|P69409|RCSB_ECO57	Capsular synthesis regulator component B OS=Escherichia coli O157:H7 GN=rcsB PE=3 SV=1	rcsB	GGYGDKRLSPKESEVLRLFAE	154	yes	yes	yes	no		yes	no	no	no
sp|B7UJL7|RDGC_ECO27	Recombination-associated protein RdgC OS=Escherichia coli O127:H6 (strain E2348/69 / EPEC) GN=rdgC PE=3 SV=1	rdgC	IKQALEAKIAKLEAEQARKLK	90	yes	yes	yes	yes		no	yes	no	no
sp|A7ZQC8|RECA_ECO24	Protein RecA OS=Escherichia coli O139:H28 (strain E24377A / ETEC) GN=recA PE=3 SV=1	recA	ALAAALGQIEKQFGKGSIMRL	20	no	no	yes	no		no	no	no	yes
sp|A7ZQC8|RECA_ECO24	Protein RecA OS=Escherichia coli O139:H28 (strain E24377A / ETEC) GN=recA PE=3 SV=1	recA	DLGVKEKLIEKAGAWYSYKGE	287	yes	yes	yes	yes		no	yes	no	no
sp|A7ZQC8|RECA_ECO24	Protein RecA OS=Escherichia coli O139:H28 (strain E24377A / ETEC) GN=recA PE=3 SV=1	recA	IEKAGAWYSYKGEKIGQGKAN	295	yes	yes	yes	yes		no	yes	no	no
sp|P0AG22|RELA_ECO57	GTP pyrophosphokinase OS=Escherichia coli O157:H7 GN=relA PE=3 SV=1	relA	CFRYLHPTEYKRIAKLLHERR	212	no	yes	yes	no		no	no	no	no
sp|P37745|RMLC_ECOLI	dTDP-4-dehydrorhamnose 3,5-epimerase OS=Escherichia coli (strain K12) GN=rfbC PE=1 SV=1	rfbC	HFQRGEYAQDKLVRCTHGAVF	72	yes	yes	yes	yes		yes	yes	yes	yes
sp|P27833|RFFA_ECOLI	Lipopolysaccharide biosynthesis protein RffA OS=Escherichia coli (strain K12) GN=rffA PE=3 SV=2	rffA	RSQFFRGQVDKYTWRDIGSSY	223	yes	yes	yes	no		no	yes	no	no
sp|A7ZTY2|RHLB_ECO24	ATP-dependent RNA helicase RhlB OS=Escherichia coli O139:H28 (strain E24377A / ETEC) GN=rhlB PE=3 SV=1	rhlB	GLAYGGDGYDKQLKVLESGVD	126	no	yes	yes	no		no	no	no	no
sp|P0AG31|RHO_ECOL6	Transcription termination factor Rho OS=Escherichia coli O6:H1 (strain CFT073 / ATCC 700928 / UPEC) GN=rho PE=3 SV=1	rho	NLRTGDTISGKIRPPKEGERY	100	yes	yes	yes	yes		no	yes	no	no
sp|P0AG31|RHO_ECOL6	Transcription termination factor Rho OS=Escherichia coli O6:H1 (strain CFT073 / ATCC 700928 / UPEC) GN=rho PE=3 SV=1	rho	LLKVNEVNFDKPENARNKILF	123	yes	yes	yes	yes		yes	yes	no	no
sp|P0AG31|RHO_ECOL6	Transcription termination factor Rho OS=Escherichia coli O6:H1 (strain CFT073 / ATCC 700928 / UPEC) GN=rho PE=3 SV=1	rho	NFDKPENARNKILFENLTPLH	130	no	yes	yes	no		yes	yes	no	no
sp|P0AG31|RHO_ECOL6	Transcription termination factor Rho OS=Escherichia coli O6:H1 (strain CFT073 / ATCC 700928 / UPEC) GN=rho PE=3 SV=1	rho	EEVTEMQRLVKGEVVASTFDE	224	no	no	yes	no		no	no	no	no
sp|A7ZL97|RIBA_ECO24	GTP cyclohydrolase-2 OS=Escherichia coli O139:H28 (strain E24377A / ETEC) GN=ribA PE=3 SV=1	ribA	NPNNEHYLDTKAEKMGHLLNK	186	no	no	yes	no		no	no	no	no
sp|P0A946|RIMI_ECO57	Ribosomal-protein-alanine acetyltransferase OS=Escherichia coli O157:H7 GN=rimI PE=3 SV=1	rimI	QRAHAFPWSEKTFASNQGERY	30	no	no	yes	no		no	no	no	yes
sp|P0A948|RIMJ_ECOLI	Ribosomal-protein-alanine acetyltransferase OS=Escherichia coli (strain K12) GN=rimJ PE=3 SV=1	rimJ	DYYAENRHFLKPWEPVRDESH	43	yes	yes	yes	yes		yes	yes	yes	yes
sp|B7UH57|RIMM_ECO27	Ribosome maturation factor RimM OS=Escherichia coli O127:H6 (strain E2348/69 / EPEC) GN=rimM PE=3 SV=1	rimM	QWQQVQLESWKHHNQDMIIKL	64	yes	yes	yes	no		no	no	no	no
sp|B7UH57|RIMM_ECO27	Ribosome maturation factor RimM OS=Escherichia coli O127:H6 (strain E2348/69 / EPEC) GN=rimM PE=3 SV=1	rimM	NDVLVIKANLKDAFGIKERLV	146	yes	no	yes	no		no	no	no	yes
sp|A7ZS68|RIMP_ECO24	Ribosome maturation factor RimP OS=Escherichia coli O139:H28 (strain E24377A / ETEC) GN=rimP PE=3 SV=1	rimP	VLRMAVQNRRKWQGVIKAVDG	112	no	yes	yes	no		no	yes	no	no
sp|P63178|RLMB_ECOL6	23S rRNA (guanosine-2'-O-)-methyltransferase RlmB OS=Escherichia coli O6:H1 (strain CFT073 / ATCC 700928 / UPEC) GN=rlmB PE=3 SV=1	rlmB	AAGVHAVIVPKDRSAQLNATA	128	yes	yes	yes	yes		no	yes	no	no
sp|Q8XED8|RLMD_ECO57	23S rRNA (uracil(1939)-C(5))-methyltransferase RlmD OS=Escherichia coli O157:H7 GN=rlmD PE=3 SV=3	rlmD	MAQFYSAKRRTTTRQIIT	8	no	no	yes	no		no	no	no	no
sp|A7ZJ25|RLMH_ECO24	Ribosomal RNA large subunit methyltransferase H OS=Escherichia coli O139:H28 (strain E24377A / ETEC) GN=rlmH PE=3 SV=1	rlmH	KNADIKRILDKEGEQMLAAAG	55	yes	yes	yes	no		no	yes	no	no
sp|Q8X8J3|RLUC_ECO57	Ribosomal large subunit pseudouridine synthase C OS=Escherichia coli O157:H7 GN=rluC PE=3 SV=1	rluC	HEQLREKGMQKDYLALVRGQW	174	yes	yes	yes	yes		yes	yes	yes	yes
sp|P0AA39|RLUC_ECOLI	Ribosomal large subunit pseudouridine synthase C OS=Escherichia coli (strain K12) GN=rluC PE=1 SV=1	rluC	HVKSVQAPLLKNILQSGERIV	197	no	yes	yes	no		no	no	no	yes
sp|Q8X9F0|RLUD_ECO57	Ribosomal large subunit pseudouridine synthase D OS=Escherichia coli O157:H7 GN=rluD PE=3 SV=3	rluD	MFPDYSRSRIKEWILDQRVLV	37	no	no	yes	no		no	no	no	no
sp|P21513|RNE_ECOLI	Ribonuclease E OS=Escherichia coli (strain K12) GN=rne PE=1 SV=6	rne	GAERHGFLPLKEIAREYFPAN	71	yes	yes	yes	yes		no	yes	no	no
sp|P77285|RNFG_ECOLI	Electron transport complex protein RnfG OS=Escherichia coli (strain K12) GN=rnfG PE=3 SV=1	rnfG	ITPRAVVNAVKRAGLYAQTLP	185	no	yes	yes	no		no	no	no	no
sp|A7ZHV1|RNH_ECO24	Ribonuclease H OS=Escherichia coli O139:H28 (strain E24377A / ETEC) GN=rnhA PE=3 SV=1	rnhA	GAILRYRGREKTFSAGYTRTT	33	yes	yes	yes	yes		no	yes	yes	no
sp|P0AFW8|ROF_ECOLI	Protein rof OS=Escherichia coli (strain K12) GN=rof PE=1 SV=1	rof	ELKDGEKLQAKASDLVSRKNV	39	no	yes	yes	no		no	no	no	no
sp|A7ZR23|RPIA_ECO24	Ribose-5-phosphate isomerase A OS=Escherichia coli O139:H28 (strain E24377A / ETEC) GN=rpiA PE=3 SV=1	rpiA	MTQDELKKAVGWAALQY	7	yes	yes	yes	yes		yes	yes	yes	yes
sp|A7ZR23|RPIA_ECO24	Ribose-5-phosphate isomerase A OS=Escherichia coli O139:H28 (strain E24377A / ETEC) GN=rpiA PE=3 SV=1	rpiA	AVSSSDASTEKLKSLGIHVFD	59	yes	yes	yes	yes		no	no	no	no
sp|A7ZUJ7|RL1_ECO24	50S ribosomal protein L1 OS=Escherichia coli O139:H28 (strain E24377A / ETEC) GN=rplA PE=3 SV=1	rplA	FTQGANAEAAKAAGAELVGME	88	no	yes	yes	no		no	no	no	no
sp|B7UPD9|RL1_ECO27	50S ribosomal protein L1 OS=Escherichia coli O127:H6 (strain E2348/69 / EPEC) GN=rplA PE=3 SV=1	rplA	VGMEDLADQIKKGEMNFDVVI	105	yes	yes	yes	yes		no	yes	no	no
sp|B7UPD9|RL1_ECO27	50S ribosomal protein L1 OS=Escherichia coli O127:H6 (strain E2348/69 / EPEC) GN=rplA PE=3 SV=1	rplA	LGPRGLMPNPKVGTVTPNVAE	141	yes	yes	yes	yes		no	no	no	no
sp|B7UPD9|RL1_ECO27	50S ribosomal protein L1 OS=Escherichia coli O127:H6 (strain E2348/69 / EPEC) GN=rplA PE=3 SV=1	rplA	TVTPNVAEAVKNAKAGQIRYR	154	yes	yes	yes	yes		yes	yes	yes	yes
sp|B7UPD9|RL1_ECO27	50S ribosomal protein L1 OS=Escherichia coli O127:H6 (strain E2348/69 / EPEC) GN=rplA PE=3 SV=1	rplA	KAGQIRYRNDKNGIIHTTIGK	167	yes	yes	yes	yes		no	yes	no	yes
sp|B7UPD9|RL1_ECO27	50S ribosomal protein L1 OS=Escherichia coli O127:H6 (strain E2348/69 / EPEC) GN=rplA PE=3 SV=1	rplA	TIGKVDFDADKLKENLEALLV	184	yes	yes	yes	yes		yes	yes	no	yes
sp|A7ZUJ7|RL1_ECO24	50S ribosomal protein L1 OS=Escherichia coli O139:H28 (strain E24377A / ETEC) GN=rplA PE=3 SV=1	rplA	GKVDFDADKLKENLEALLVAL	186	yes	yes	yes	no		no	yes	no	yes
sp|B7UPD9|RL1_ECO27	50S ribosomal protein L1 OS=Escherichia coli O127:H6 (strain E2348/69 / EPEC) GN=rplA PE=3 SV=1	rplA	ENLEALLVALKKAKPTQAKGV	197	yes	yes	yes	yes		yes	yes	no	no
sp|B7UK41|RL2_ECO27	50S ribosomal protein L2 OS=Escherichia coli O127:H6 (strain E2348/69 / EPEC) GN=rplB PE=3 SV=1	rplB	KKTRSNKRTDKFIVRRRSK	265	yes	yes	yes	yes		no	yes	no	no
sp|A7ZSK9|RL3_ECO24	50S ribosomal protein L3 OS=Escherichia coli O139:H28 (strain E24377A / ETEC) GN=rplC PE=3 SV=1	rplC	TGAKKANRVTKPEAGHFAKAG	62	no	yes	yes	yes		no	yes	no	no
sp|A7ZSK9|RL3_ECO24	50S ribosomal protein L3 OS=Escherichia coli O139:H28 (strain E24377A / ETEC) GN=rplC PE=3 SV=1	rplC	VTKPEAGHFAKAGVEAGRGLW	70	no	yes	yes	no		no	yes	no	no
sp|B7UK43|RL4_ECO27	50S ribosomal protein L4 OS=Escherichia coli O127:H6 (strain E2348/69 / EPEC) GN=rplD PE=3 SV=1	rplD	VNKKMYRGALKSILSELVRQD	106	yes	yes	yes	no		yes	yes	no	no
sp|B7UK43|RL4_ECO27	50S ribosomal protein L4 OS=Escherichia coli O127:H6 (strain E2348/69 / EPEC) GN=rplD PE=3 SV=1	rplD	VRQDRLIVVEKFSVEAPKTKL	123	yes	yes	yes	yes		no	yes	no	no
sp|A7ZSK8|RL4_ECO24	50S ribosomal protein L4 OS=Escherichia coli O139:H28 (strain E24377A / ETEC) GN=rplD PE=3 SV=1	rplD	EKFSVEAPKTKLLAQKLKDMA	132	yes	yes	yes	no		no	yes	no	no
sp|A7ZSJ7|RL5_ECO24	50S ribosomal protein L5 OS=Escherichia coli O139:H28 (strain E24377A / ETEC) GN=rplE PE=3 SV=1	rplE	MAKLHDYYKDEVV	3	yes	yes	yes	yes		yes	yes	yes	yes
sp|A7ZSJ7|RL5_ECO24	50S ribosomal protein L5 OS=Escherichia coli O139:H28 (strain E24377A / ETEC) GN=rplE PE=3 SV=1	rplE	MAKLHDYYKDEVVKKLMTE	9	no	yes	yes	no		no	yes	no	no
sp|A7ZSJ7|RL5_ECO24	50S ribosomal protein L5 OS=Escherichia coli O139:H28 (strain E24377A / ETEC) GN=rplE PE=3 SV=1	rplE	LHDYYKDEVVKKLMTEFNYNS	14	no	yes	yes	no		no	yes	no	no
sp|A7ZSJ7|RL5_ECO24	50S ribosomal protein L5 OS=Escherichia coli O139:H28 (strain E24377A / ETEC) GN=rplE PE=3 SV=1	rplE	NMGVGEAIADKKLLDNAAADL	47	yes	yes	yes	yes		yes	yes	yes	yes
sp|A7ZSJ7|RL5_ECO24	50S ribosomal protein L5 OS=Escherichia coli O139:H28 (strain E24377A / ETEC) GN=rplE PE=3 SV=1	rplE	MGVGEAIADKKLLDNAAADLA	48	yes	yes	yes	yes		yes	yes	yes	yes
sp|A7ZSJ7|RL5_ECO24	50S ribosomal protein L5 OS=Escherichia coli O139:H28 (strain E24377A / ETEC) GN=rplE PE=3 SV=1	rplE	AISGQKPLITKARKSVAGFKI	69	yes	yes	yes	yes		yes	yes	yes	yes
sp|A7ZSJ7|RL5_ECO24	50S ribosomal protein L5 OS=Escherichia coli O139:H28 (strain E24377A / ETEC) GN=rplE PE=3 SV=1	rplE	TKARKSVAGFKIRQGYPIGCK	78	yes	yes	yes	yes		yes	yes	yes	yes
sp|A7ZSJ7|RL5_ECO24	50S ribosomal protein L5 OS=Escherichia coli O139:H28 (strain E24377A / ETEC) GN=rplE PE=3 SV=1	rplE	RIRDFRGLSAKSFDGRGNYSM	120	yes	yes	yes	yes		yes	yes	yes	yes
sp|A7ZSJ7|RL5_ECO24	50S ribosomal protein L5 OS=Escherichia coli O139:H28 (strain E24377A / ETEC) GN=rplE PE=3 SV=1	rplE	QIIFPEIDYDKVDRVRGLDIT	145	yes	yes	yes	yes		yes	yes	yes	yes
sp|A7ZSJ4|RL6_ECO24	50S ribosomal protein L6 OS=Escherichia coli O139:H28 (strain E24377A / ETEC) GN=rplF PE=3 SV=1	rplF	PVVVPAGVDVKINGQVITIKG	18	yes	yes	yes	yes		yes	yes	no	yes
sp|A7ZSJ4|RL6_ECO24	50S ribosomal protein L6 OS=Escherichia coli O139:H28 (strain E24377A / ETEC) GN=rplF PE=3 SV=1	rplF	TRTLNDAVEVKHADNTLTFGP	44	yes	yes	yes	yes		yes	yes	yes	yes
sp|A7ZSJ4|RL6_ECO24	50S ribosomal protein L6 OS=Escherichia coli O139:H28 (strain E24377A / ETEC) GN=rplF PE=3 SV=1	rplF	VIGVTEGFTKKLQLVGVGYRA	86	yes	yes	yes	yes		yes	yes	yes	yes
sp|A7ZSJ4|RL6_ECO24	50S ribosomal protein L6 OS=Escherichia coli O139:H28 (strain E24377A / ETEC) GN=rplF PE=3 SV=1	rplF	LVGVGYRAAVKGNVINLSLGF	99	no	yes	yes	no		no	no	no	no
sp|A7ZSJ4|RL6_ECO24	50S ribosomal protein L6 OS=Escherichia coli O139:H28 (strain E24377A / ETEC) GN=rplF PE=3 SV=1	rplF	QTEIVLKGADKQVIGQVAADL	138	no	yes	yes	yes		yes	yes	no	yes
sp|A7ZV74|RL9_ECO24	50S ribosomal protein L9 OS=Escherichia coli O139:H28 (strain E24377A / ETEC) GN=rplI PE=3 SV=1	rplI	MQVILLDKVANLGSLGDQ	8	yes	yes	yes	no		yes	yes	yes	yes
sp|A7ZV74|RL9_ECO24	50S ribosomal protein L9 OS=Escherichia coli O139:H28 (strain E24377A / ETEC) GN=rplI PE=3 SV=1	rplI	PQGKAVPATKKNIEFFEARRA	42	yes	yes	yes	yes		yes	yes	yes	yes
sp|A7ZV74|RL9_ECO24	50S ribosomal protein L9 OS=Escherichia coli O139:H28 (strain E24377A / ETEC) GN=rplI PE=3 SV=1	rplI	FEARRAELEAKLAEVLAAANA	57	yes	yes	yes	yes		yes	yes	yes	yes
sp|A7ZV74|RL9_ECO24	50S ribosomal protein L9 OS=Escherichia coli O139:H28 (strain E24377A / ETEC) GN=rplI PE=3 SV=1	rplI	VLAAANARAEKINALETVTIA	71	yes	yes	yes	yes		yes	yes	yes	yes
sp|A7ZV74|RL9_ECO24	50S ribosomal protein L9 OS=Escherichia coli O139:H28 (strain E24377A / ETEC) GN=rplI PE=3 SV=1	rplI	TIASKAGDEGKLFGSIGTRDI	89	yes	yes	yes	yes		yes	yes	yes	yes
sp|A7ZV74|RL9_ECO24	50S ribosomal protein L9 OS=Escherichia coli O139:H28 (strain E24377A / ETEC) GN=rplI PE=3 SV=1	rplI	AVTAAGVEVAKSEVRLPNGVL	112	yes	yes	yes	yes		yes	yes	yes	yes
sp|B7UPE0|RL10_ECO27	50S ribosomal protein L10 OS=Escherichia coli O127:H6 (strain E2348/69 / EPEC) GN=rplJ PE=3 SV=1	rplJ	MALNLQDKQAIVAEVSEV	8	no	no	yes	no		no	no	no	no
sp|B7UPE0|RL10_ECO27	50S ribosomal protein L10 OS=Escherichia coli O127:H6 (strain E2348/69 / EPEC) GN=rplJ PE=3 SV=1	rplJ	VADSRGVTVDKMTELRKAGRE	37	yes	yes	yes	yes		yes	yes	yes	yes
sp|B7UPE0|RL10_ECO27	50S ribosomal protein L10 OS=Escherichia coli O127:H6 (strain E2348/69 / EPEC) GN=rplJ PE=3 SV=1	rplJ	EHPGAAARLFKEFAKANAKFE	97	yes	yes	yes	yes		no	yes	no	yes
sp|B7UPE0|RL10_ECO27	50S ribosomal protein L10 OS=Escherichia coli O127:H6 (strain E2348/69 / EPEC) GN=rplJ PE=3 SV=1	rplJ	AAARLFKEFAKANAKFEVKAA	101	yes	yes	yes	yes		yes	yes	no	yes
sp|B7UPE0|RL10_ECO27	50S ribosomal protein L10 OS=Escherichia coli O127:H6 (strain E2348/69 / EPEC) GN=rplJ PE=3 SV=1	rplJ	LFKEFAKANAKFEVKAAAFEG	105	yes	yes	yes	yes		yes	yes	yes	yes
sp|A7ZUJ6|RL11_ECO24	50S ribosomal protein L11 OS=Escherichia coli O139:H28 (strain E24377A / ETEC) GN=rplK PE=3 SV=1	rplK	AFNAKTDSIEKGLPIPVVITV	51	yes	yes	yes	yes		yes	yes	yes	yes
sp|A7ZUJ6|RL11_ECO24	50S ribosomal protein L11 OS=Escherichia coli O139:H28 (strain E24377A / ETEC) GN=rplK PE=3 SV=1	rplK	YADRSFTFVTKTPPAAVLLKK	72	yes	yes	yes	no		no	yes	no	no
sp|A7ZUJ6|RL11_ECO24	50S ribosomal protein L11 OS=Escherichia coli O139:H28 (strain E24377A / ETEC) GN=rplK PE=3 SV=1	rplK	TKTPPAAVLLKKAAGIKSGSG	81	yes	yes	yes	yes		yes	no	yes	yes
sp|A7ZUK0|RL7_ECO24	50S ribosomal protein L7/L12 OS=Escherichia coli O139:H28 (strain E24377A / ETEC) GN=rplL PE=3 SV=1	rplL	DVILKAAGANKVAVIKAVRGA	66	yes	yes	yes	yes		no	no	no	yes
sp|A7ZUK0|RL7_ECO24	50S ribosomal protein L7/L12 OS=Escherichia coli O139:H28 (strain E24377A / ETEC) GN=rplL PE=3 SV=1	rplL	AAGANKVAVIKAVRGATGLGL	71	yes	yes	yes	yes		yes	yes	yes	yes
sp|A7ZUK0|RL7_ECO24	50S ribosomal protein L7/L12 OS=Escherichia coli O139:H28 (strain E24377A / ETEC) GN=rplL PE=3 SV=1	rplL	AVRGATGLGLKEAKDLVESAP	82	no	yes	yes	no		yes	no	no	yes
sp|A7ZUK0|RL7_ECO24	50S ribosomal protein L7/L12 OS=Escherichia coli O139:H28 (strain E24377A / ETEC) GN=rplL PE=3 SV=1	rplL	GATGLGLKEAKDLVESAPAAL	85	yes	yes	yes	yes		yes	yes	yes	yes
sp|A7ZUK0|RL7_ECO24	50S ribosomal protein L7/L12 OS=Escherichia coli O139:H28 (strain E24377A / ETEC) GN=rplL PE=3 SV=1	rplL	DLVESAPAALKEGVSKDDAEA	96	yes	yes	yes	yes		yes	yes	yes	yes
sp|A7ZUK0|RL7_ECO24	50S ribosomal protein L7/L12 OS=Escherichia coli O139:H28 (strain E24377A / ETEC) GN=rplL PE=3 SV=1	rplL	APAALKEGVSKDDAEALKKAL	101	yes	yes	yes	yes		yes	yes	yes	yes
sp|A7ZUK0|RL7_ECO24	50S ribosomal protein L7/L12 OS=Escherichia coli O139:H28 (strain E24377A / ETEC) GN=rplL PE=3 SV=1	rplL	GVSKDDAEALKKALEEAGAEV	108	yes	yes	yes	yes		yes	yes	yes	yes
sp|A7ZSC5|RL13_ECO24	50S ribosomal protein L13 OS=Escherichia coli O139:H28 (strain E24377A / ETEC) GN=rplM PE=3 SV=1	rplM	MKTFTAKPETVKRDWYV	7	yes	yes	yes	yes		yes	yes	yes	yes
sp|B7UJW3|RL13_ECO27	50S ribosomal protein L13 OS=Escherichia coli O127:H6 (strain E2348/69 / EPEC) GN=rplM PE=3 SV=1	rplM	KTFTAKPETVKRDWYVVDATG	12	yes	yes	yes	yes		yes	yes	yes	yes
sp|A7ZSJ9|RL14_ECO24	50S ribosomal protein L14 OS=Escherichia coli O139:H28 (strain E24377A / ETEC) GN=rplN PE=3 SV=1	rplN	GVGDIIKITIKEAIPRGKVKK	44	no	yes	yes	no		no	yes	no	yes
sp|A7ZSJ9|RL14_ECO24	50S ribosomal protein L14 OS=Escherichia coli O139:H28 (strain E24377A / ETEC) GN=rplN PE=3 SV=1	rplN	GPVTRELRSEKFMKIISLAPE	111	yes	yes	yes	no		yes	yes	yes	yes
sp|A7ZSJ9|RL14_ECO24	50S ribosomal protein L14 OS=Escherichia coli O139:H28 (strain E24377A / ETEC) GN=rplN PE=3 SV=1	rplN	TRELRSEKFMKIISLAPEVL	114	yes	yes	yes	yes		yes	yes	yes	yes
sp|B7UK25|RL15_ECO27	50S ribosomal protein L15 OS=Escherichia coli O127:H6 (strain E2348/69 / EPEC) GN=rplO PE=3 SV=1	rplO	ARAAIEAAGGKIEE	141	yes	yes	yes	yes		yes	yes	yes	yes
sp|B7UK37|RL16_ECO27	50S ribosomal protein L16 OS=Escherichia coli O127:H6 (strain E2348/69 / EPEC) GN=rplP PE=3 SV=1	rplP	TDVSFGSFGLKAVGRGRLTAR	34	no	no	yes	no		no	no	no	no
sp|A7ZSK2|RL16_ECO24	50S ribosomal protein L16 OS=Escherichia coli O139:H28 (strain E24377A / ETEC) GN=rplP PE=3 SV=1	rplP	VPEELAREAFKLAAAKLPIKT	118	no	yes	yes	yes		no	yes	no	yes
sp|A7ZSK2|RL16_ECO24	50S ribosomal protein L16 OS=Escherichia coli O139:H28 (strain E24377A / ETEC) GN=rplP PE=3 SV=1	rplP	AREAFKLAAAKLPIKTTFVTK	123	no	no	yes	no		no	no	no	no
sp|A7ZSK2|RL16_ECO24	50S ribosomal protein L16 OS=Escherichia coli O139:H28 (strain E24377A / ETEC) GN=rplP PE=3 SV=1	rplP	KLPIKTTFVTKTVM	133	no	yes	yes	no		no	yes	no	no
sp|A7ZSI3|RL17_ECO24	50S ribosomal protein L17 OS=Escherichia coli O139:H28 (strain E24377A / ETEC) GN=rplQ PE=3 SV=1	rplQ	AGSLVRHEIIKTTLPKAKELR	35	yes	yes	yes	yes		yes	yes	yes	yes
sp|A7ZSI3|RL17_ECO24	50S ribosomal protein L17 OS=Escherichia coli O139:H28 (strain E24377A / ETEC) GN=rplQ PE=3 SV=1	rplQ	RHEIIKTTLPKAKELRRVVEP	40	no	yes	yes	no		no	no	no	no
sp|A7ZSI3|RL17_ECO24	50S ribosomal protein L17 OS=Escherichia coli O139:H28 (strain E24377A / ETEC) GN=rplQ PE=3 SV=1	rplQ	SRAGGYTRILKCGFRAGDNAP	99	no	yes	yes	no		no	no	no	no
sp|B7UK28|RL18_ECO27	50S ribosomal protein L18 OS=Escherichia coli O127:H6 (strain E2348/69 / EPEC) GN=rplR PE=3 SV=1	rplR	RIRRATRARRKLQELGATRLV	17	yes	yes	yes	no		yes	no	no	no
sp|B7UK28|RL18_ECO27	50S ribosomal protein L18 OS=Escherichia coli O127:H6 (strain E2348/69 / EPEC) GN=rplR PE=3 SV=1	rplR	TVEKAIAEQLKYTGNKDAAAA	63	yes	yes	yes	yes		yes	yes	yes	yes
sp|B7UK28|RL18_ECO27	50S ribosomal protein L18 OS=Escherichia coli O127:H6 (strain E2348/69 / EPEC) GN=rplR PE=3 SV=1	rplR	IAEQLKYTGNKDAAAAVGKAV	68	yes	yes	yes	yes		yes	yes	no	no
sp|B7UK28|RL18_ECO27	50S ribosomal protein L18 OS=Escherichia coli O127:H6 (strain E2348/69 / EPEC) GN=rplR PE=3 SV=1	rplR	GKAVAERALEKGIKDVSFDRS	85	yes	yes	yes	yes		yes	yes	no	yes
sp|B7UK28|RL18_ECO27	50S ribosomal protein L18 OS=Escherichia coli O127:H6 (strain E2348/69 / EPEC) GN=rplR PE=3 SV=1	rplR	VAERALEKGIKDVSFDRSGFQ	88	yes	yes	yes	yes		yes	yes	yes	yes
sp|B7UH55|RL19_ECO27	50S ribosomal protein L19 OS=Escherichia coli O127:H6 (strain E2348/69 / EPEC) GN=rplS PE=3 SV=1	rplS	MSNIIKQLEQEQMKQD	6	yes	yes	yes	yes		yes	yes	no	yes
sp|B7UH55|RL19_ECO27	50S ribosomal protein L19 OS=Escherichia coli O127:H6 (strain E2348/69 / EPEC) GN=rplS PE=3 SV=1	rplS	EVKVWVVEGSKKRLQAFEGVV	37	yes	yes	yes	yes		yes	yes	no	yes
sp|B7UH55|RL19_ECO27	50S ribosomal protein L19 OS=Escherichia coli O127:H6 (strain E2348/69 / EPEC) GN=rplS PE=3 SV=1	rplS	HSPVVDSISVKRRGAVRKAKL	87	yes	yes	yes	yes		no	yes	no	no
sp|B7US99|RL20_ECO27	50S ribosomal protein L20 OS=Escherichia coli O127:H6 (strain E2348/69 / EPEC) GN=rplT PE=3 SV=1	rplT	DKVAFTALVEKAKAALA	112	yes	yes	yes	yes		yes	yes	no	no
sp|A7ZS83|RL21_ECO24	50S ribosomal protein L21 OS=Escherichia coli O139:H28 (strain E24377A / ETEC) GN=rplU PE=3 SV=1	rplU	GVPFVDGGVIKAEVVAHGRGE	60	yes	yes	yes	yes		no	yes	no	yes
sp|B7UK39|RL22_ECO27	50S ribosomal protein L22 OS=Escherichia coli O127:H6 (strain E2348/69 / EPEC) GN=rplV PE=3 SV=1	rplV	HNDGADIDDLKVTKIFVDEGP	70	yes	yes	yes	yes		yes	yes	no	yes
sp|A7ZSK4|RL22_ECO24	50S ribosomal protein L22 OS=Escherichia coli O139:H28 (strain E24377A / ETEC) GN=rplV PE=3 SV=1	rplV	KIFVDEGPSMKRIMPRAKGRA	83	no	no	yes	no		no	no	no	no
sp|P0ADZ2|RL23_ECO57	50S ribosomal protein L23 OS=Escherichia coli O157:H7 GN=rplW PE=1 SV=1	rplW	KVLRAPHVSEKASTAMEKSNT	19	no	no	yes	no		no	no	no	no
sp|P0ADZ2|RL23_ECO57	50S ribosomal protein L23 OS=Escherichia coli O157:H7 GN=rplW PE=1 SV=1	rplW	VSEKASTAMEKSNTIVLKVAK	26	yes	yes	yes	yes		yes	yes	no	yes
sp|P0ADZ2|RL23_ECO57	50S ribosomal protein L23 OS=Escherichia coli O157:H7 GN=rplW PE=1 SV=1	rplW	AMEKSNTIVLKVAKDATKAEI	33	yes	yes	yes	yes		yes	yes	no	yes
sp|A7ZSJ8|RL24_ECO24	50S ribosomal protein L24 OS=Escherichia coli O139:H28 (strain E24377A / ETEC) GN=rplX PE=3 SV=1	rplX	GKDKGKRGKVKNVLSSGKVIV	26	yes	yes	yes	yes		yes	yes	no	yes
sp|B7UK33|RL24_ECO27	50S ribosomal protein L24 OS=Escherichia coli O127:H6 (strain E2348/69 / EPEC) GN=rplX PE=3 SV=1	rplX	KVIVEGINLVKKHQKPVPALN	43	yes	yes	yes	yes		yes	yes	yes	yes
sp|A7ZSJ8|RL24_ECO24	50S ribosomal protein L24 OS=Escherichia coli O139:H28 (strain E24377A / ETEC) GN=rplX PE=3 SV=1	rplX	FEDGKKVRFFKSNSETIK	97	no	yes	yes	no		no	no	no	no
sp|B7UFK2|RL25_ECO27	50S ribosomal protein L25 OS=Escherichia coli O127:H6 (strain E2348/69 / EPEC) GN=rplY PE=3 SV=1	rplY	GASRRLRAANKFPAIIYGGKE	25	yes	yes	yes	yes		yes	yes	yes	yes
sp|B7LAK9|RL25_ECO55	50S ribosomal protein L25 OS=Escherichia coli (strain 55989 / EAEC) GN=rplY PE=3 SV=1	rplY	NKFPAIIYGGKEAPLAIELDH	34	yes	yes	yes	yes		yes	yes	yes	yes
sp|B7LAK9|RL25_ECO55	50S ribosomal protein L25 OS=Escherichia coli (strain 55989 / EAEC) GN=rplY PE=3 SV=1	rplY	APLAIELDHDKVMNMQAKAEF	46	yes	yes	yes	yes		yes	yes	yes	yes
sp|B7UFK2|RL25_ECO27	50S ribosomal protein L25 OS=Escherichia coli O127:H6 (strain E2348/69 / EPEC) GN=rplY PE=3 SV=1	rplY	KAQDVQRHPYKPKLLHIDFVR	83	no	yes	yes	no		no	yes	no	no
sp|B7LAK9|RL25_ECO55	50S ribosomal protein L25 OS=Escherichia coli (strain 55989 / EAEC) GN=rplY PE=3 SV=1	rplY	QDVQRHPYKPKLQHIDFVRA	85	yes	yes	yes	yes		no	yes	no	yes
sp|A7ZS81|RL27_ECO24	50S ribosomal protein L27 OS=Escherichia coli O139:H28 (strain E24377A / ETEC) GN=rpmA PE=3 SV=1	rpmA	GSIIVRQRGTKFHAGANVGCG	44	yes	yes	yes	yes		no	yes	yes	yes
sp|A7ZS81|RL27_ECO24	50S ribosomal protein L27 OS=Escherichia coli O139:H28 (strain E24377A / ETEC) GN=rpmA PE=3 SV=1	rpmA	GCGRDHTLFAKADGKVKFEVK	62	yes	yes	yes	yes		no	yes	no	no
sp|A7ZS81|RL27_ECO24	50S ribosomal protein L27 OS=Escherichia coli O139:H28 (strain E24377A / ETEC) GN=rpmA PE=3 SV=1	rpmA	KFEVKGPKNRKFISIEAE	78	no	no	yes	no		no	no	no	no
sp|A7ZTI8|RL28_ECO24	50S ribosomal protein L28 OS=Escherichia coli O139:H28 (strain E24377A / ETEC) GN=rpmB PE=3 SV=1	rpmB	HSHRFWVESEKRFVTLRVSAK	44	yes	yes	yes	yes		yes	yes	yes	no
sp|A7ZTI8|RL28_ECO24	50S ribosomal protein L28 OS=Escherichia coli O139:H28 (strain E24377A / ETEC) GN=rpmB PE=3 SV=1	rpmB	SAKGMRVIDKKGIDTVLAELR	62	no	yes	yes	no		no	yes	no	no
sp|B7UK36|RL29_ECO27	50S ribosomal protein L29 OS=Escherichia coli O127:H6 (strain E2348/69 / EPEC) GN=rpmC PE=3 SV=1	rpmC	MKAKELREKSVEELNTELL	9	yes	yes	yes	yes		yes	yes	yes	yes
sp|B7UK36|RL29_ECO27	50S ribosomal protein L29 OS=Escherichia coli O127:H6 (strain E2348/69 / EPEC) GN=rpmC PE=3 SV=1	rpmC	SGQLQQSHLLKQVRRDVARVK	44	yes	yes	yes	yes		yes	yes	no	yes
sp|B7UK36|RL29_ECO27	50S ribosomal protein L29 OS=Escherichia coli O127:H6 (strain E2348/69 / EPEC) GN=rpmC PE=3 SV=1	rpmC	KQVRRDVARVKTLLNEKAGA	54	yes	yes	yes	yes		yes	yes	yes	yes
sp|B7UK36|RL29_ECO27	50S ribosomal protein L29 OS=Escherichia coli O127:H6 (strain E2348/69 / EPEC) GN=rpmC PE=3 SV=1	rpmC	VARVKTLLNEKAGA	60	yes	yes	yes	yes		yes	yes	yes	yes
sp|A7ZSJ1|RL30_ECO24	50S ribosomal protein L30 OS=Escherichia coli O139:H28 (strain E24377A / ETEC) GN=rpmD PE=3 SV=1	rpmD	MAKTIKITQTRSAIGR	6	yes	yes	yes	yes		yes	yes	no	no
sp|B7UNQ6|RL31_ECO27	50S ribosomal protein L31 OS=Escherichia coli O127:H6 (strain E2348/69 / EPEC) GN=rpmE PE=3 SV=1	rpmE	MKKDIHPKYEEITASCSC	8	yes	yes	yes	yes		yes	yes	yes	yes
sp|A7ZUF1|RL31_ECO24	50S ribosomal protein L31 OS=Escherichia coli O139:H28 (strain E24377A / ETEC) GN=rpmE PE=3 SV=1	rpmE	TASCSCGNVMKIRSTVGHDLN	23	yes	yes	yes	yes		no	yes	no	yes
sp|B7UNQ6|RL31_ECO27	50S ribosomal protein L31 OS=Escherichia coli O127:H6 (strain E2348/69 / EPEC) GN=rpmE PE=3 SV=1	rpmE	GHDLNLDVCSKCHPFFTGKQR	39	yes	yes	yes	yes		yes	yes	yes	yes
sp|A7ZUF1|RL31_ECO24	50S ribosomal protein L31 OS=Escherichia coli O139:H28 (strain E24377A / ETEC) GN=rpmE PE=3 SV=1	rpmE	CSKCHPFFTGKQRDVATGGRV	47	no	yes	yes	no		yes	no	no	yes
sp|A7ZUF1|RL31_ECO24	50S ribosomal protein L31 OS=Escherichia coli O139:H28 (strain E24377A / ETEC) GN=rpmE PE=3 SV=1	rpmE	ATGGRVDRFNKRFNIPGSK	62	no	no	yes	no		no	no	no	no
sp|B7UPA5|RL32_ECO27	50S ribosomal protein L32 OS=Escherichia coli O127:H6 (strain E2348/69 / EPEC) GN=rpmF PE=3 SV=1	rpmF	LTAVTSLSVDKTSGEKHLRHH	32	yes	yes	yes	yes		yes	yes	no	yes
sp|B7UPA5|RL32_ECO27	50S ribosomal protein L32 OS=Escherichia coli O127:H6 (strain E2348/69 / EPEC) GN=rpmF PE=3 SV=1	rpmF	SLSVDKTSGEKHLRHHITADG	37	yes	yes	yes	no		no	yes	no	no
sp|A7ZTI7|RL33_ECO24	50S ribosomal protein L33 OS=Escherichia coli O139:H28 (strain E24377A / ETEC) GN=rpmG PE=3 SV=1	rpmG	MAKGIREKIKLVSSAGTG	8	no	no	yes	no		no	no	no	no
sp|A7ZTI7|RL33_ECO24	50S ribosomal protein L33 OS=Escherichia coli O139:H28 (strain E24377A / ETEC) GN=rpmG PE=3 SV=1	rpmG	MAKGIREKIKLVSSAGTGHF	10	yes	yes	yes	yes		yes	yes	yes	yes
sp|A7ZTI7|RL33_ECO24	50S ribosomal protein L33 OS=Escherichia coli O139:H28 (strain E24377A / ETEC) GN=rpmG PE=3 SV=1	rpmG	TTKNKRTKPEKLELKKFDPVV	33	yes	yes	yes	yes		yes	yes	yes	yes
sp|A7ZTI7|RL33_ECO24	50S ribosomal protein L33 OS=Escherichia coli O139:H28 (strain E24377A / ETEC) GN=rpmG PE=3 SV=1	rpmG	DPVVRQHVIYKEAKIK	50	yes	yes	yes	yes		yes	yes	yes	yes
sp|A7ZSI8|RL361_ECO24	50S ribosomal protein L36 1 OS=Escherichia coli O139:H28 (strain E24377A / ETEC) GN=rpmJ1 PE=3 SV=1	rpmJ1	ASVKKLCRNCKIVKRDGVIRV	15	no	yes	yes	no		no	no	no	no
sp|A7ZSI4|RPOA_ECO24	DNA-directed RNA polymerase subunit alpha OS=Escherichia coli O139:H28 (strain E24377A / ETEC) GN=rpoA PE=3 SV=1	rpoA	DVRQPEVKEEKPEFDPILLRP	246	no	yes	yes	no		no	no	no	no
sp|A7ZSI4|RPOA_ECO24	DNA-directed RNA polymerase subunit alpha OS=Escherichia coli O139:H28 (strain E24377A / ETEC) GN=rpoA PE=3 SV=1	rpoA	LVQRTEVELLKTPNLGKKSLT	291	yes	yes	yes	yes		yes	yes	no	yes
sp|A7ZSI4|RPOA_ECO24	DNA-directed RNA polymerase subunit alpha OS=Escherichia coli O139:H28 (strain E24377A / ETEC) GN=rpoA PE=3 SV=1	rpoA	ELLKTPNLGKKSLTEIKDVLA	298	yes	no	yes	no		no	no	no	no
sp|A7ZSI4|RPOA_ECO24	DNA-directed RNA polymerase subunit alpha OS=Escherichia coli O139:H28 (strain E24377A / ETEC) GN=rpoA PE=3 SV=1	rpoA	NLGKKSLTEIKDVLASRGLSL	304	yes	yes	yes	yes		yes	yes	no	yes
sp|A7ZUK1|RPOB_ECO24	DNA-directed RNA polymerase subunit beta OS=Escherichia coli O139:H28 (strain E24377A / ETEC) GN=rpoB PE=3 SV=1	rpoB	EKVIFEIRDNKLQMELVPERL	236	no	yes	yes	no		no	yes	no	no
sp|A7ZUK1|RPOB_ECO24	DNA-directed RNA polymerase subunit beta OS=Escherichia coli O139:H28 (strain E24377A / ETEC) GN=rpoB PE=3 SV=1	rpoB	ITARHIRQLEKDDVKLIEVPV	279	yes	yes	yes	yes		yes	yes	no	yes
sp|A7ZUK1|RPOB_ECO24	DNA-directed RNA polymerase subunit beta OS=Escherichia coli O139:H28 (strain E24377A / ETEC) GN=rpoB PE=3 SV=1	rpoB	TLMPQDMINAKPISAAVKEFF	496	no	yes	yes	no		no	no	no	no
sp|A7ZUK1|RPOB_ECO24	DNA-directed RNA polymerase subunit beta OS=Escherichia coli O139:H28 (strain E24377A / ETEC) GN=rpoB PE=3 SV=1	rpoB	KGETQLTPEEKLLRAIFGEKA	900	no	yes	yes	no		yes	no	no	no
sp|A7ZUK1|RPOB_ECO24	DNA-directed RNA polymerase subunit beta OS=Escherichia coli O139:H28 (strain E24377A / ETEC) GN=rpoB PE=3 SV=1	rpoB	EKLLRAIFGEKASDVKDSSLR	909	yes	yes	yes	yes		no	yes	no	no
sp|A7ZUK1|RPOB_ECO24	DNA-directed RNA polymerase subunit beta OS=Escherichia coli O139:H28 (strain E24377A / ETEC) GN=rpoB PE=3 SV=1	rpoB	RALEIEEMQLKQAKKDLSEEL	954	no	yes	yes	no		no	yes	no	no
sp|A7ZUK1|RPOB_ECO24	DNA-directed RNA polymerase subunit beta OS=Escherichia coli O139:H28 (strain E24377A / ETEC) GN=rpoB PE=3 SV=1	rpoB	VLVAGGVEAEKLDKLPRDRWL	988	yes	yes	yes	yes		yes	yes	no	no
sp|A7ZUK1|RPOB_ECO24	DNA-directed RNA polymerase subunit beta OS=Escherichia coli O139:H28 (strain E24377A / ETEC) GN=rpoB PE=3 SV=1	rpoB	AGGVEAEKLDKLPRDRWLELG	991	yes	yes	yes	yes		yes	yes	no	no
sp|A7ZUK1|RPOB_ECO24	DNA-directed RNA polymerase subunit beta OS=Escherichia coli O139:H28 (strain E24377A / ETEC) GN=rpoB PE=3 SV=1	rpoB	AVKRRIQPGDKMAGRHGNKGV	1065	yes	yes	yes	yes		yes	no	no	no
sp|A7ZUK1|RPOB_ECO24	DNA-directed RNA polymerase subunit beta OS=Escherichia coli O139:H28 (strain E24377A / ETEC) GN=rpoB PE=3 SV=1	rpoB	GIGDKINAMLKQQQEVAKLRE	1133	yes	yes	yes	yes		yes	yes	no	no
sp|A7ZUK1|RPOB_ECO24	DNA-directed RNA polymerase subunit beta OS=Escherichia coli O139:H28 (strain E24377A / ETEC) GN=rpoB PE=3 SV=1	rpoB	PIATPVFDGAKEAEIKELLKL	1191	no	yes	yes	no		no	no	no	no
sp|A7ZUK1|RPOB_ECO24	DNA-directed RNA polymerase subunit beta OS=Escherichia coli O139:H28 (strain E24377A / ETEC) GN=rpoB PE=3 SV=1	rpoB	AKEAEIKELLKLGDLPTSGQI	1200	yes	yes	yes	yes		yes	yes	no	no
sp|P0A8T8|RPOC_ECO57	DNA-directed RNA polymerase subunit beta' OS=Escherichia coli O157:H7 GN=rpoC PE=3 SV=1	rpoC	DLLKFLKAQTKTEEFDAIKIA	13	yes	yes	yes	yes		yes	yes	no	no
sp|A7ZUK2|RPOC_ECO24	DNA-directed RNA polymerase subunit beta' OS=Escherichia coli O139:H28 (strain E24377A / ETEC) GN=rpoC PE=3 SV=1	rpoC	LFCARIFGPVKDYECLCGKYK	66	no	yes	yes	no		no	no	no	no
sp|P0A8T8|RPOC_ECO57	DNA-directed RNA polymerase subunit beta' OS=Escherichia coli O157:H7 GN=rpoC PE=3 SV=1	rpoC	NGELVAKTSLKDTTVGRAILW	570	yes	yes	yes	no		no	yes	no	no
sp|P0A8T8|RPOC_ECO57	DNA-directed RNA polymerase subunit beta' OS=Escherichia coli O157:H7 GN=rpoC PE=3 SV=1	rpoC	NQALGKKAISKMLNTCYRILG	603	yes	yes	yes	yes		yes	yes	no	yes
sp|P0A8T8|RPOC_ECO57	DNA-directed RNA polymerase subunit beta' OS=Escherichia coli O157:H7 GN=rpoC PE=3 SV=1	rpoC	GSDPYEEMIPKWRQLNVFEGE	1192	yes	yes	yes	yes		no	no	no	no
sp|P00579|RPOD_ECOLI	RNA polymerase sigma factor rpoD OS=Escherichia coli (strain K12) GN=rpoD PE=1 SV=2	rpoD	EEILKLSEVFKQFRLVPKQFD	257	yes	yes	yes	yes		yes	yes	yes	yes
sp|P00579|RPOD_ECOLI	RNA polymerase sigma factor rpoD OS=Escherichia coli (strain K12) GN=rpoD PE=1 SV=2	rpoD	GNIGLMKAVDKFEYRRGYKFS	418	yes	yes	yes	no		no	yes	no	no
sp|P00579|RPOD_ECOLI	RNA polymerase sigma factor rpoD OS=Escherichia coli (strain K12) GN=rpoD PE=1 SV=2	rpoD	IPVHMIETINKLNRISRQMLQ	462	yes	no	yes	yes		yes	no	no	no
sp|P00579|RPOD_ECOLI	RNA polymerase sigma factor rpoD OS=Escherichia coli (strain K12) GN=rpoD PE=1 SV=2	rpoD	LAERMLMPEDKIRKVLKIAKE	493	yes	yes	yes	yes		no	no	no	no
sp|P24255|RP54_ECOLI	RNA polymerase sigma-54 factor OS=Escherichia coli (strain K12) GN=rpoN PE=3 SV=2	rpoN	QFIRSNLQDAKWLIKSLESRN	327	no	yes	yes	no		no	no	no	no
sp|A7ZTK1|RPOZ_ECO24	DNA-directed RNA polymerase subunit omega OS=Escherichia coli O139:H28 (strain E24377A / ETEC) GN=rpoZ PE=3 SV=1	rpoZ	ARVTVQDAVEKIGNRFDLVLV	12	no	no	yes	no		no	no	no	no
sp|P0AG69|RS1_ECO57	30S ribosomal protein S1 OS=Escherichia coli O157:H7 GN=rpsA PE=3 SV=1	rpsA	PVRDTLHLEGKELEFKVIKLD	150	yes	yes	yes	yes		yes	yes	yes	yes
sp|P0AG69|RS1_ECO57	30S ribosomal protein S1 OS=Escherichia coli O157:H7 GN=rpsA PE=3 SV=1	rpsA	LHLEGKELEFKVIKLDQKRNN	155	no	no	yes	no		no	no	no	no
sp|P0AG69|RS1_ECO57	30S ribosomal protein S1 OS=Escherichia coli O157:H7 GN=rpsA PE=3 SV=1	rpsA	EGKELEFKVIKLDQKRNNVVV	158	yes	yes	yes	yes		yes	yes	no	yes
sp|P0AG69|RS1_ECO57	30S ribosomal protein S1 OS=Escherichia coli O157:H7 GN=rpsA PE=3 SV=1	rpsA	VGDEITVKVLKFDRERTRVSL	247	yes	yes	yes	yes		no	yes	no	yes
sp|P0AG69|RS1_ECO57	30S ribosomal protein S1 OS=Escherichia coli O157:H7 GN=rpsA PE=3 SV=1	rpsA	LGEDPWVAIAKRYPEGTKLTG	272	yes	yes	yes	yes		no	yes	no	no
sp|P0AG69|RS1_ECO57	30S ribosomal protein S1 OS=Escherichia coli O157:H7 GN=rpsA PE=3 SV=1	rpsA	AIAKRYPEGTKLTGRVTNLTD	279	yes	yes	yes	yes		yes	yes	no	yes
sp|P0AG69|RS1_ECO57	30S ribosomal protein S1 OS=Escherichia coli O157:H7 GN=rpsA PE=3 SV=1	rpsA	PWQQFAETHNKGDRVEGKIKS	363	yes	yes	yes	yes		no	no	no	no
sp|P0AG68|RS1_ECOL6	30S ribosomal protein S1 OS=Escherichia coli O6:H1 (strain CFT073 / ATCC 700928 / UPEC) GN=rpsA PE=3 SV=1	rpsA	DPFNNWVALNKKGAIVTGKVT	449	no	yes	yes	no		no	no	no	no
sp|P0AG69|RS1_ECO57	30S ribosomal protein S1 OS=Escherichia coli O157:H7 GN=rpsA PE=3 SV=1	rpsA	VTGKVTAVDAKGATVELADGV	464	yes	yes	yes	yes		no	yes	yes	yes
sp|P0AG68|RS1_ECOL6	30S ribosomal protein S1 OS=Escherichia coli O6:H1 (strain CFT073 / ATCC 700928 / UPEC) GN=rpsA PE=3 SV=1	rpsA	NRAISLSVRAKDEADEKDAIA	522	no	yes	yes	yes		yes	yes	no	no
sp|P0AG69|RS1_ECO57	30S ribosomal protein S1 OS=Escherichia coli O157:H7 GN=rpsA PE=3 SV=1	rpsA	SVRAKDEADEKDAIATVNKQE	528	no	yes	yes	yes		yes	yes	no	no
sp|A7ZHQ9|RS2_ECO24	30S ribosomal protein S2 OS=Escherichia coli O139:H28 (strain E24377A / ETEC) GN=rpsB PE=3 SV=1	rpsB	MATVSMRDMLKAGVHFGHQTR	11	no	yes	yes	no		no	yes	no	yes
sp|A7ZHQ9|RS2_ECO24	30S ribosomal protein S2 OS=Escherichia coli O139:H28 (strain E24377A / ETEC) GN=rpsB PE=3 SV=1	rpsB	HQTRYWNPKMKPFIFGARNKV	28	no	yes	yes	no		yes	yes	yes	yes
sp|A7ZHQ9|RS2_ECO24	30S ribosomal protein S2 OS=Escherichia coli O139:H28 (strain E24377A / ETEC) GN=rpsB PE=3 SV=1	rpsB	RNKVHIINLEKTVPMFNEALA	45	yes	yes	yes	yes		no	yes	no	no
sp|A7ZHQ9|RS2_ECO24	30S ribosomal protein S2 OS=Escherichia coli O139:H28 (strain E24377A / ETEC) GN=rpsB PE=3 SV=1	rpsB	MFNEALAELNKIASRKGKILF	59	yes	yes	yes	yes		no	yes	yes	no
sp|A7ZHQ9|RS2_ECO24	30S ribosomal protein S2 OS=Escherichia coli O139:H28 (strain E24377A / ETEC) GN=rpsB PE=3 SV=1	rpsB	GTKRAASEAVKDAALSCDQFF	81	yes	yes	yes	yes		yes	yes	no	no
sp|A7ZHQ9|RS2_ECO24	30S ribosomal protein S2 OS=Escherichia coli O139:H28 (strain E24377A / ETEC) GN=rpsB PE=3 SV=1	rpsB	RWLGGMLTNWKTVRQSIKRLK	105	yes	yes	yes	yes		yes	yes	no	no
sp|B7UIL4|RS2_ECO27	30S ribosomal protein S2 OS=Escherichia coli O127:H6 (strain E2348/69 / EPEC) GN=rpsB PE=3 SV=1	rpsB	KTVRQSIKRLKDLETQSQDGT	115	yes	yes	yes	yes		yes	yes	no	yes
sp|B7UIL4|RS2_ECO27	30S ribosomal protein S2 OS=Escherichia coli O127:H6 (strain E2348/69 / EPEC) GN=rpsB PE=3 SV=1	rpsB	ETQSQDGTFDKLTKKEALMRT	128	yes	yes	yes	yes		yes	yes	yes	yes
sp|B7UIL4|RS2_ECO27	30S ribosomal protein S2 OS=Escherichia coli O127:H6 (strain E2348/69 / EPEC) GN=rpsB PE=3 SV=1	rpsB	SQDGTFDKLTKKEALMRTREL	131	yes	yes	yes	yes		yes	yes	yes	yes
sp|A7ZHQ9|RS2_ECO24	30S ribosomal protein S2 OS=Escherichia coli O139:H28 (strain E24377A / ETEC) GN=rpsB PE=3 SV=1	rpsB	EALMRTRELEKLENSLGGIKD	143	yes	yes	yes	yes		yes	yes	no	no
sp|A7ZSK3|RS3_ECO24	30S ribosomal protein S3 OS=Escherichia coli O139:H28 (strain E24377A / ETEC) GN=rpsC PE=3 SV=1	rpsC	SDFKVRQYLTKELAKASVSRI	45	no	yes	yes	no		no	yes	no	yes
sp|A7ZSK3|RS3_ECO24	30S ribosomal protein S3 OS=Escherichia coli O139:H28 (strain E24377A / ETEC) GN=rpsC PE=3 SV=1	rpsC	VRQYLTKELAKASVSRIVIER	49	no	yes	yes	no		no	yes	no	yes
sp|A7ZSK3|RS3_ECO24	30S ribosomal protein S3 OS=Escherichia coli O139:H28 (strain E24377A / ETEC) GN=rpsC PE=3 SV=1	rpsC	VSRIVIERPAKSIRVTIHTAR	62	no	yes	yes	no		no	no	no	no
sp|A7ZSK3|RS3_ECO24	30S ribosomal protein S3 OS=Escherichia coli O139:H28 (strain E24377A / ETEC) GN=rpsC PE=3 SV=1	rpsC	PAQINIAEVRKPELDAKLVAD	108	yes	yes	yes	yes		no	yes	no	yes
sp|A7ZSK3|RS3_ECO24	30S ribosomal protein S3 OS=Escherichia coli O139:H28 (strain E24377A / ETEC) GN=rpsC PE=3 SV=1	rpsC	GGMAAVEQPEKPAAQPKKQQR	219	yes	yes	yes	yes		no	yes	no	no
sp|B7UK38|RS3_ECO27	30S ribosomal protein S3 OS=Escherichia coli O127:H6 (strain E2348/69 / EPEC) GN=rpsC PE=3 SV=1	rpsC	EQPEKPAAQPKKQQRKGRK	225	no	no	yes	no		no	no	no	no
sp|B7UK20|RS4_ECO27	30S ribosomal protein S4 OS=Escherichia coli O127:H6 (strain E2348/69 / EPEC) GN=rpsD PE=3 SV=1	rpsD	VLERQFRNYYKEAARLKGNTG	77	yes	yes	yes	no		yes	yes	no	yes
sp|B7UK20|RS4_ECO27	30S ribosomal protein S4 OS=Escherichia coli O127:H6 (strain E2348/69 / EPEC) GN=rpsD PE=3 SV=1	rpsD	RNYYKEAARLKGNTGENLLAL	83	yes	yes	yes	no		no	yes	no	no
sp|B7UK20|RS4_ECO27	30S ribosomal protein S4 OS=Escherichia coli O127:H6 (strain E2348/69 / EPEC) GN=rpsD PE=3 SV=1	rpsD	VDAGKMEGTFKRKPERSDLSA	183	no	yes	yes	no		no	yes	no	no
sp|A7ZSJ2|RS5_ECO24	30S ribosomal protein S5 OS=Escherichia coli O139:H28 (strain E24377A / ETEC) GN=rpsE PE=3 SV=1	rpsE	GNGRVGFGYGKAREVPAAIQK	52	no	no	yes	no		no	no	no	no
sp|P0A7W3|RS5_ECO57	30S ribosomal protein S5 OS=Escherichia coli O157:H7 GN=rpsE PE=3 SV=2	rpsE	KAREVPAAIQKAMEKARRNMI	62	no	yes	yes	no		yes	no	no	no
sp|A7ZSJ2|RS5_ECO24	30S ribosomal protein S5 OS=Escherichia coli O139:H28 (strain E24377A / ETEC) GN=rpsE PE=3 SV=1	rpsE	LNNGTLQHPVKGVHTGSRVFM	86	no	yes	yes	no		no	yes	no	no
sp|A7ZV71|RS6_ECO24	30S ribosomal protein S6 OS=Escherichia coli O139:H28 (strain E24377A / ETEC) GN=rpsF PE=3 SV=1	rpsF	YTAAITGAEGKIHRLEDWGRR	35	yes	yes	yes	yes		yes	yes	yes	yes
sp|A7ZV71|RS6_ECO24	30S ribosomal protein S6 OS=Escherichia coli O139:H28 (strain E24377A / ETEC) GN=rpsF PE=3 SV=1	rpsF	QLAYPINKLHKAHYVLMNVEA	56	yes	yes	yes	yes		yes	yes	no	yes
sp|A7ZV71|RS6_ECO24	30S ribosomal protein S6 OS=Escherichia coli O139:H28 (strain E24377A / ETEC) GN=rpsF PE=3 SV=1	rpsF	HAVTEASPMVKAKDERRERRD	104	no	no	yes	no		no	no	no	yes
sp|A7ZSL6|RS7_ECO24	30S ribosomal protein S7 OS=Escherichia coli O139:H28 (strain E24377A / ETEC) GN=rpsG PE=3 SV=1	rpsG	ANELSDAAENKGTAVKKREDV	131	no	yes	yes	no		no	yes	no	no
sp|B7UK51|RS7_ECO27	30S ribosomal protein S7 OS=Escherichia coli O127:H6 (strain E2348/69 / EPEC) GN=rpsG PE=3 SV=1	rpsG	DAAENKGTAVKKREDVHRMAE	136	no	yes	yes	no		yes	yes	no	no
sp|A7ZSL6|RS7_ECO24	30S ribosomal protein S7 OS=Escherichia coli O139:H28 (strain E24377A / ETEC) GN=rpsG PE=3 SV=1	rpsG	EDVHRMAEANKAFAHYRW	149	yes	yes	yes	yes		yes	yes	yes	yes
sp|A7ZSJ5|RS8_ECO24	30S ribosomal protein S8 OS=Escherichia coli O139:H28 (strain E24377A / ETEC) GN=rpsH PE=3 SV=1	rpsH	NKAAVTMPSSKLKVAIANVLK	31	yes	yes	yes	no		yes	yes	no	yes
sp|A7ZSJ5|RS8_ECO24	30S ribosomal protein S8 OS=Escherichia coli O139:H28 (strain E24377A / ETEC) GN=rpsH PE=3 SV=1	rpsH	LKEEGFIEDFKVEGDTKPELE	50	no	yes	yes	no		no	yes	no	no
sp|A7ZSJ5|RS8_ECO24	30S ribosomal protein S8 OS=Escherichia coli O139:H28 (strain E24377A / ETEC) GN=rpsH PE=3 SV=1	rpsH	IEDFKVEGDTKPELELTLKYF	56	no	yes	yes	no		no	yes	no	no
sp|A7ZSC4|RS9_ECO24	30S ribosomal protein S9 OS=Escherichia coli O139:H28 (strain E24377A / ETEC) GN=rpsI PE=3 SV=1	rpsI	ARVFIKPGNGKIVINQRSLEQ	27	no	yes	yes	no		no	no	no	no
sp|A7ZSL0|RS10_ECO24	30S ribosomal protein S10 OS=Escherichia coli O139:H28 (strain E24377A / ETEC) GN=rpsJ PE=3 SV=1	rpsJ	MQNQRIRIRLKAFDHRLIDQA	11	no	no	yes	no		no	no	no	no
sp|A7ZSL0|RS10_ECO24	30S ribosomal protein S10 OS=Escherichia coli O139:H28 (strain E24377A / ETEC) GN=rpsJ PE=3 SV=1	rpsJ	QATAEIVETAKRTGAQVRGPI	30	yes	yes	yes	yes		yes	yes	yes	yes
sp|A7ZSL0|RS10_ECO24	30S ribosomal protein S10 OS=Escherichia coli O139:H28 (strain E24377A / ETEC) GN=rpsJ PE=3 SV=1	rpsJ	FTVLISPHVNKDARDQYEIRT	59	no	no	yes	no		no	no	no	yes
sp|A7ZSL0|RS10_ECO24	30S ribosomal protein S10 OS=Escherichia coli O139:H28 (strain E24377A / ETEC) GN=rpsJ PE=3 SV=1	rpsJ	RLVDIVEPTEKTVDALMRLDL	82	yes	yes	yes	yes		yes	yes	yes	yes
sp|B7UK21|RS11_ECO27	30S ribosomal protein S11 OS=Escherichia coli O127:H6 (strain E2348/69 / EPEC) GN=rpsK PE=3 SV=1	rpsK	VAAERCADAVKEYGIKNLEVM	75	yes	yes	yes	yes		yes	yes	yes	yes
sp|B7UK21|RS11_ECO27	30S ribosomal protein S11 OS=Escherichia coli O127:H6 (strain E2348/69 / EPEC) GN=rpsK PE=3 SV=1	rpsK	CADAVKEYGIKNLEVMVKGPG	80	yes	yes	yes	yes		yes	yes	yes	yes
sp|A7ZSL7|RS12_ECO24	30S ribosomal protein S12 OS=Escherichia coli O139:H28 (strain E24377A / ETEC) GN=rpsL PE=3 SV=1	rpsL	VRGALDCSGVKDRKQARSKYG	108	yes	yes	yes	yes		yes	yes	yes	yes
sp|P0A7T1|RS13_ECO57	30S ribosomal protein S13 OS=Escherichia coli O157:H7 GN=rpsM PE=3 SV=2	rpsM	DLRREISMSIKRLMDLGCYRG	78	no	yes	yes	no		no	no	no	no
sp|A7ZSJ6|RS14_ECO24	30S ribosomal protein S14 OS=Escherichia coli O139:H28 (strain E24377A / ETEC) GN=rpsN PE=3 SV=1	rpsN	REVKRVALADKYFAKRAELKA	19	no	yes	yes	no		no	no	no	no
sp|A7ZS62|RS15_ECO24	30S ribosomal protein S15 OS=Escherichia coli O139:H28 (strain E24377A / ETEC) GN=rpsO PE=3 SV=1	rpsO	MSLSTEATAKIVSEFGRDAN	10	yes	yes	yes	yes		yes	yes	yes	no
sp|A7ZS62|RS15_ECO24	30S ribosomal protein S15 OS=Escherichia coli O139:H28 (strain E24377A / ETEC) GN=rpsO PE=3 SV=1	rpsO	GLLRMVSQRRKLLDYLKRKDV	65	yes	no	yes	yes		no	no	no	no
sp|A7ZS62|RS15_ECO24	30S ribosomal protein S15 OS=Escherichia coli O139:H28 (strain E24377A / ETEC) GN=rpsO PE=3 SV=1	rpsO	SQRRKLLDYLKRKDVARYTQL	71	yes	yes	yes	yes		yes	yes	no	yes
sp|B7UH58|RS16_ECO27	30S ribosomal protein S16 OS=Escherichia coli O127:H6 (strain E2348/69 / EPEC) GN=rpsP PE=3 SV=1	rpsP	VGFFNPIASEKEEGTRLDLDR	46	yes	yes	yes	yes		yes	yes	yes	yes
sp|A7ZQ49|RS16_ECO24	30S ribosomal protein S16 OS=Escherichia coli O139:H28 (strain E24377A / ETEC) GN=rpsP PE=3 SV=1	rpsP	TISDRVAALIKEVNKAA	76	no	yes	yes	no		yes	no	no	yes
sp|A7ZSK0|RS17_ECO24	30S ribosomal protein S17 OS=Escherichia coli O139:H28 (strain E24377A / ETEC) GN=rpsQ PE=3 SV=1	rpsQ	RTLQGRVVSDKMEKSIVVAIE	16	yes	yes	yes	yes		yes	yes	yes	yes
sp|A7ZSK0|RS17_ECO24	30S ribosomal protein S17 OS=Escherichia coli O139:H28 (strain E24377A / ETEC) GN=rpsQ PE=3 SV=1	rpsQ	SIVVAIERFVKHPIYGKFIKR	30	yes	yes	yes	yes		yes	yes	no	yes
sp|A7ZSK0|RS17_ECO24	30S ribosomal protein S17 OS=Escherichia coli O139:H28 (strain E24377A / ETEC) GN=rpsQ PE=3 SV=1	rpsQ	ERFVKHPIYGKFIKRTTKLHV	36	yes	yes	yes	yes		no	yes	no	yes
sp|A7ZSK0|RS17_ECO24	30S ribosomal protein S17 OS=Escherichia coli O139:H28 (strain E24377A / ETEC) GN=rpsQ PE=3 SV=1	rpsQ	IYGKFIKRTTKLHVHDENNEC	43	yes	yes	yes	yes		no	yes	no	no
sp|A7ZSK0|RS17_ECO24	30S ribosomal protein S17 OS=Escherichia coli O139:H28 (strain E24377A / ETEC) GN=rpsQ PE=3 SV=1	rpsQ	VEIRECRPLSKTKSWTLVRVV	69	no	no	yes	no		no	yes	no	no
sp|A7ZSK0|RS17_ECO24	30S ribosomal protein S17 OS=Escherichia coli O139:H28 (strain E24377A / ETEC) GN=rpsQ PE=3 SV=1	rpsQ	IRECRPLSKTKSWTLVRVVEK	71	yes	yes	yes	yes		no	no	no	no
sp|A7ZSK0|RS17_ECO24	30S ribosomal protein S17 OS=Escherichia coli O139:H28 (strain E24377A / ETEC) GN=rpsQ PE=3 SV=1	rpsQ	KSWTLVRVVEKAVL	81	yes	yes	yes	yes		yes	yes	no	no
sp|B7UQL1|RS18_ECO27	30S ribosomal protein S18 OS=Escherichia coli O127:H6 (strain E2348/69 / EPEC) GN=rpsR PE=3 SV=1	rpsR	EIDYKDIATLKNYITESGKIV	30	yes	yes	yes	yes		yes	yes	yes	yes
sp|A7ZSK5|RS19_ECO24	30S ribosomal protein S19 OS=Escherichia coli O139:H28 (strain E24377A / ETEC) GN=rpsS PE=3 SV=1	rpsS	KVEKAVESGDKKPLRTWSRRS	28	yes	yes	yes	yes		yes	yes	yes	yes
sp|A7ZSK5|RS19_ECO24	30S ribosomal protein S19 OS=Escherichia coli O139:H28 (strain E24377A / ETEC) GN=rpsS PE=3 SV=1	rpsS	VEKAVESGDKKPLRTWSRRST	29	yes	yes	yes	yes		yes	yes	yes	yes
sp|A7ZHB2|RS20_ECO24	30S ribosomal protein S20 OS=Escherichia coli O139:H28 (strain E24377A / ETEC) GN=rpsT PE=3 SV=1	rpsT	IEAGDKAAAQKAFNEMQPIVD	49	yes	yes	yes	yes		no	yes	no	no
sp|A7ZHB2|RS20_ECO24	30S ribosomal protein S20 OS=Escherichia coli O139:H28 (strain E24377A / ETEC) GN=rpsT PE=3 SV=1	rpsT	HKANLTAQINKLA	85	yes	yes	yes	yes		no	yes	no	no
sp|A7ZRU7|RS21_ECO24	30S ribosomal protein S21 OS=Escherichia coli O139:H28 (strain E24377A / ETEC) GN=rpsU PE=3 SV=1	rpsU	ALRRFKRSCEKAGVLAEVRRR	25	yes	yes	yes	yes		yes	yes	yes	yes
sp|B7UID2|RSMH_ECO27	Ribosomal RNA small subunit methyltransferase H OS=Escherichia coli O127:H6 (strain E2348/69 / EPEC) GN=rsmH PE=3 SV=1	rsmH	LGGRQLRALGKLMPGEEEVAE	286	yes	yes	yes	no		no	no	no	no
sp|P52108|RSTA_ECOLI	Transcriptional regulatory protein RstA OS=Escherichia coli (strain K12) GN=rstA PE=1 SV=2	rstA	VDVAISRLRKKLLDNAAEPYR	212	no	yes	yes	no		no	no	no	no
sp|P30744|SDHM_ECOLI	L-serine dehydratase 2 OS=Escherichia coli (strain K12) GN=sdaB PE=1 SV=2	sdaB	GISTEGVLPGKLRVPRRAAAL	233	no	no	yes	no		no	no	no	no
sp|P0AC43|DHSA_ECO57	Succinate dehydrogenase flavoprotein subunit OS=Escherichia coli O157:H7 GN=sdhA PE=3 SV=1	sdhA	CRGEGGYLLNKHGERFMERYA	267	yes	yes	yes	yes		no	yes	no	no
sp|P0AC42|DHSA_ECOL6	Succinate dehydrogenase flavoprotein subunit OS=Escherichia coli O6:H1 (strain CFT073 / ATCC 700928 / UPEC) GN=sdhA PE=3 SV=1	sdhA	GCDGPWGPHAKLKLDHLGKEV	312	yes	yes	yes	yes		yes	yes	yes	yes
sp|A7ZTG3|SECB_ECO24	Protein-export protein SecB OS=Escherichia coli O139:H28 (strain E24377A / ETEC) GN=secB PE=3 SV=1	secB	EAPNAPHVFQKDWQPEVKLDL	34	yes	yes	yes	yes		yes	yes	yes	no
sp|P0AFY8|SEQA_ECOLI	Negative modulator of initiation of replication OS=Escherichia coli (strain K12) GN=seqA PE=1 SV=1	seqA	RVASPAIVEAKPVKTIKDKVR	60	yes	yes	yes	no		yes	yes	no	no
sp|P0A9T2|SERA_ECO57	D-3-phosphoglycerate dehydrogenase OS=Escherichia coli O157:H7 GN=serA PE=3 SV=2	serA	NAKAHRGVWNKLAAGSFEARG	141	yes	yes	yes	yes		yes	yes	no	no
sp|P0AGB0|SERB_ECOLI	Phosphoserine phosphatase OS=Escherichia coli (strain K12) GN=serB PE=1 SV=1	serB	AYHAKPKVNEKAEVTIRHADL	298	yes	yes	yes	no		yes	yes	no	no
sp|A7ZJW2|SYS_ECO24	Serine--tRNA ligase OS=Escherichia coli O139:H28 (strain E24377A / ETEC) GN=serS PE=3 SV=1	serS	ARRGFKLDVDKLGALEERRKV	29	yes	yes	yes	yes		yes	yes	no	no
sp|A7ZJW2|SYS_ECO24	Serine--tRNA ligase OS=Escherichia coli O139:H28 (strain E24377A / ETEC) GN=serS PE=3 SV=1	serS	LEERRKVLQVKTENLQAERNS	43	yes	yes	yes	no		no	yes	no	no
sp|B5YQD6|SPEA_ECO5E	Biosynthetic arginine decarboxylase OS=Escherichia coli O157:H7 (strain EC4115 / EHEC) GN=speA PE=3 SV=1	speA	MSSQEASKMLRTYNIAWW	8	no	yes	yes	no		no	no	no	no
sp|B5YQD6|SPEA_ECO5E	Biosynthetic arginine decarboxylase OS=Escherichia coli O157:H7 (strain EC4115 / EHEC) GN=speA PE=3 SV=1	speA	HRLRSINAAFKRARESYGYNG	82	yes	yes	yes	no		no	yes	no	no
sp|P0A952|ATDA_ECO57	Spermidine N(1)-acetyltransferase OS=Escherichia coli O157:H7 GN=speG PE=3 SV=2	speG	EHKTPGQTLLKPTAQ	182	yes	yes	yes	yes		no	yes	no	no
sp|P68193|SRA_ECO57	Stationary-phase-induced ribosome-associated protein OS=Escherichia coli O157:H7 GN=sra PE=3 SV=1	sra	GLDHKISNQRKIVTEGDKSSV	22	yes	yes	yes	yes		no	yes	no	yes
sp|P68193|SRA_ECO57	Stationary-phase-induced ribosome-associated protein OS=Escherichia coli O157:H7 GN=sra PE=3 SV=1	sra	NQRKIVTEGDKSSVVNNPTGR	29	yes	yes	yes	yes		no	yes	no	yes
sp|P0ACA5|SSPA_ECO57	Stringent starvation protein A OS=Escherichia coli O157:H7 GN=sspA PE=3 SV=2	sspA	LGIEFSGPGAKELKGYMTRVF	181	yes	yes	yes	yes		no	yes	no	no
sp|P0ACA5|SSPA_ECO57	Stringent starvation protein A OS=Escherichia coli O157:H7 GN=sspA PE=3 SV=2	sspA	EFSGPGAKELKGYMTRVFERD	184	yes	yes	yes	yes		no	yes	no	no
sp|P0ACG2|STPA_ECO57	DNA-binding protein stpA OS=Escherichia coli O157:H7 GN=stpA PE=3 SV=1	stpA	KKRQPRPAKYKFTDVNGETKT	98	yes	yes	yes	no		yes	no	no	no
sp|P0AFG6|ODO2_ECOLI	Dihydrolipoyllysine-residue succinyltransferase component of 2-oxoglutarate dehydrogenase complex OS=Escherichia coli (strain K12) GN=sucB PE=1 SV=2	sucB	LRKQYGEAFEKRHGIRLGFMS	226	yes	yes	yes	yes		yes	yes	yes	yes
sp|P0AFG6|ODO2_ECOLI	Dihydrolipoyllysine-residue succinyltransferase component of 2-oxoglutarate dehydrogenase complex OS=Escherichia coli (strain K12) GN=sucB PE=1 SV=2	sucB	LGMADIEKKIKELAVKGRDGK	300	yes	yes	yes	yes		yes	yes	yes	yes
sp|B7LAD4|SUCC_ECO55	Succinyl-CoA ligase [ADP-forming] subunit beta OS=Escherichia coli (strain 55989 / EAEC) GN=sucC PE=3 SV=1	sucC	KAGGVKVVNSKEDIRAFAENW	66	yes	yes	yes	yes		yes	yes	yes	yes
sp|B7LAD4|SUCC_ECO55	Succinyl-CoA ligase [ADP-forming] subunit beta OS=Escherichia coli (strain 55989 / EAEC) GN=sucC PE=3 SV=1	sucC	ELAFKLGLEGKLVQQFTKIFM	172	yes	yes	yes	yes		yes	yes	yes	yes
sp|P0AGF0|SUCD_ECOL6	Succinyl-CoA ligase [ADP-forming] subunit alpha OS=Escherichia coli O6:H1 (strain CFT073 / ATCC 700928 / UPEC) GN=sucD PE=3 SV=2	sucD	MSILIDKNTKVICQGFT	7	yes	yes	yes	yes		yes	yes	yes	yes
sp|P0AGF0|SUCD_ECOL6	Succinyl-CoA ligase [ADP-forming] subunit alpha OS=Escherichia coli O6:H1 (strain CFT073 / ATCC 700928 / UPEC) GN=sucD PE=3 SV=2	sucD	RSLADIGEALKTVLK	285	yes	yes	yes	yes		yes	yes	yes	yes
sp|A7ZME4|SUFE_ECO24	Cysteine desulfuration protein SufE OS=Escherichia coli O139:H28 (strain E24377A / ETEC) GN=sufE PE=3 SV=1	sufE	MALLPDKEKLLRNFLRCAN	9	yes	yes	yes	no		yes	yes	no	no
sp|P0ADG5|SUHB_ECOL6	Inositol-1-monophosphatase OS=Escherichia coli O6:H1 (strain CFT073 / ATCC 700928 / UPEC) GN=suhB PE=3 SV=1	suhB	GTILATGFPFKAKQYATTYIN	160	no	no	yes	no		no	no	no	no
sp|P0ADG5|SUHB_ECOL6	Inositol-1-monophosphatase OS=Escherichia coli O6:H1 (strain CFT073 / ATCC 700928 / UPEC) GN=suhB PE=3 SV=1	suhB	NIVAGNPRVVKAMLANMRDEL	251	yes	yes	yes	yes		no	no	no	no
sp|P0A869|TALA_ECO57	Transaldolase A OS=Escherichia coli O157:H7 GN=talA PE=3 SV=1	talA	DRLTIAPNLLKELQEKVSPVV	249	yes	yes	yes	no		yes	no	no	no
sp|Q8FLD1|TALB_ECOL6	Transaldolase B OS=Escherichia coli O6:H1 (strain CFT073 / ATCC 700928 / UPEC) GN=talB PE=3 SV=3	talB	MTDKLTSLRQYTTV	4	yes	yes	yes	yes		yes	yes	yes	yes
sp|Q8FLD1|TALB_ECOL6	Transaldolase B OS=Escherichia coli O6:H1 (strain CFT073 / ATCC 700928 / UPEC) GN=talB PE=3 SV=3	talB	LNAAQIPEYRKLIDDAVAWAK	50	yes	yes	yes	yes		yes	yes	no	yes
sp|Q8FLD1|TALB_ECOL6	Transaldolase B OS=Escherichia coli O6:H1 (strain CFT073 / ATCC 700928 / UPEC) GN=talB PE=3 SV=3	talB	ASIAKAKRLIKLYNDAGISND	117	yes	yes	yes	yes		no	yes	no	no
sp|Q8FLD1|TALB_ECOL6	Transaldolase B OS=Escherichia coli O6:H1 (strain CFT073 / ATCC 700928 / UPEC) GN=talB PE=3 SV=3	talB	PFVGRILDWYKANTDKKEYAP	187	yes	yes	yes	yes		yes	yes	yes	yes
sp|Q8FLD1|TALB_ECOL6	Transaldolase B OS=Escherichia coli O6:H1 (strain CFT073 / ATCC 700928 / UPEC) GN=talB PE=3 SV=3	talB	DRLTIAPALLKELAESEGAIE	250	yes	yes	yes	yes		yes	yes	yes	no
sp|P0A870|TALB_ECOLI	Transaldolase B OS=Escherichia coli (strain K12) GN=talB PE=1 SV=2	talB	AVDKLAEGIRKFAIDQEKLEK	301	yes	yes	yes	yes		yes	yes	yes	yes
sp|P0A870|TALB_ECOLI	Transaldolase B OS=Escherichia coli (strain K12) GN=talB PE=1 SV=2	talB	GIRKFAIDQEKLEKMIGDLL	308	yes	yes	yes	yes		yes	yes	yes	yes
sp|P42632|TDCE_ECOLI	PFL-like enzyme TdcE OS=Escherichia coli (strain K12) GN=tdcE PE=1 SV=2	tdcE	MGLDGRTLVTKNSFRYLHTLH	356	no	yes	yes	yes		no	no	no	no
sp|P42632|TDCE_ECOLI	PFL-like enzyme TdcE OS=Escherichia coli (strain K12) GN=tdcE PE=1 SV=2	tdcE	LYAINGGVDEKLKIQVGPKTA	458	yes	yes	yes	yes		yes	no	no	no
sp|B7USA2|SYT_ECO27	Threonine--tRNA ligase OS=Escherichia coli O127:H6 (strain E2348/69 / EPEC) GN=thrS PE=3 SV=1	thrS	LTQEDVEALEKRMHELAEKNY	122	yes	yes	yes	yes		yes	yes	no	no
sp|B7USA2|SYT_ECO27	Threonine--tRNA ligase OS=Escherichia coli O127:H6 (strain E2348/69 / EPEC) GN=thrS PE=3 SV=1	thrS	QRIYGTAWADKKALNAYLQRL	226	yes	yes	yes	yes		yes	yes	no	no
sp|B7USA2|SYT_ECO27	Threonine--tRNA ligase OS=Escherichia coli O127:H6 (strain E2348/69 / EPEC) GN=thrS PE=3 SV=1	thrS	IRVKADLRNEKIGFKIREHTL	577	yes	yes	yes	yes		no	yes	no	yes
sp|B7UJQ9|TIG_ECO27	Trigger factor OS=Escherichia coli O127:H6 (strain E2348/69 / EPEC) GN=tig PE=3 SV=1	tig	AVKSELVNVAKKVRIDGFRKG	37	no	no	yes	no		no	no	no	no
sp|B7UJQ9|TIG_ECO27	Trigger factor OS=Escherichia coli O127:H6 (strain E2348/69 / EPEC) GN=tig PE=3 SV=1	tig	MSRNFIDAIIKEKINPAGAPT	81	yes	yes	yes	yes		yes	no	no	yes
sp|B7UJQ9|TIG_ECO27	Trigger factor OS=Escherichia coli O127:H6 (strain E2348/69 / EPEC) GN=tig PE=3 SV=1	tig	RNFIDAIIKEKINPAGAPTYV	83	yes	yes	yes	yes		no	no	no	no
sp|B7UJQ9|TIG_ECO27	Trigger factor OS=Escherichia coli O127:H6 (strain E2348/69 / EPEC) GN=tig PE=3 SV=1	tig	HAENLKGKAAKFAINLKKVEE	232	yes	yes	yes	yes		yes	yes	yes	yes
sp|B7UJQ9|TIG_ECO27	Trigger factor OS=Escherichia coli O127:H6 (strain E2348/69 / EPEC) GN=tig PE=3 SV=1	tig	ELPELTAEFIKRFGVEDGSVE	254	no	yes	yes	no		no	no	no	yes
sp|B7UJQ9|TIG_ECO27	Trigger factor OS=Escherichia coli O127:H6 (strain E2348/69 / EPEC) GN=tig PE=3 SV=1	tig	EVRKNMERELKSAIRNRVKSQ	279	yes	yes	yes	yes		yes	yes	no	no
sp|B7UJQ9|TIG_ECO27	Trigger factor OS=Escherichia coli O127:H6 (strain E2348/69 / EPEC) GN=tig PE=3 SV=1	tig	QAAQRFGGNEKQALELPRELF	327	no	no	yes	no		yes	no	no	yes
sp|B7UJQ9|TIG_ECO27	Trigger factor OS=Escherichia coli O127:H6 (strain E2348/69 / EPEC) GN=tig PE=3 SV=1	tig	LGEVIRTNELKADEERVKGLI	361	yes	yes	yes	yes		yes	yes	no	yes
sp|B7UJQ9|TIG_ECO27	Trigger factor OS=Escherichia coli O127:H6 (strain E2348/69 / EPEC) GN=tig PE=3 SV=1	tig	KEVIEFYSKNKELMDNMRNVA	392	no	yes	yes	yes		no	no	no	no
sp|P27302|TKT1_ECOLI	Transketolase 1 OS=Escherichia coli (strain K12) GN=tktA PE=1 SV=5	tktA	DIDGHDAASIKRAVEEARAVT	225	yes	yes	yes	yes		yes	no	no	no
sp|P27302|TKT1_ECOLI	Transketolase 1 OS=Escherichia coli (strain K12) GN=tktA PE=1 SV=5	tktA	QWDAKEAGQAKESAWNEKFAA	303	yes	yes	yes	yes		yes	yes	no	no
sp|P27302|TKT1_ECOLI	Transketolase 1 OS=Escherichia coli (strain K12) GN=tktA PE=1 SV=5	tktA	GQAKESAWNEKFAAYAKAYPQ	310	no	yes	yes	no		no	no	no	no
sp|P27302|TKT1_ECOLI	Transketolase 1 OS=Escherichia coli (strain K12) GN=tktA PE=1 SV=5	tktA	AWNEKFAAYAKAYPQEAAEFT	316	yes	yes	yes	yes		yes	yes	no	no
sp|P27302|TKT1_ECOLI	Transketolase 1 OS=Escherichia coli (strain K12) GN=tktA PE=1 SV=5	tktA	FDAKAKEFIAKLQANPAKIAS	347	yes	yes	yes	yes		yes	yes	no	yes
sp|P27302|TKT1_ECOLI	Transketolase 1 OS=Escherichia coli (strain K12) GN=tktA PE=1 SV=5	tktA	VSMPSTDAFDKQDAAYRESVL	591	yes	yes	yes	yes		no	yes	no	no
sp|P27302|TKT1_ECOLI	Transketolase 1 OS=Escherichia coli (strain K12) GN=tktA PE=1 SV=5	tktA	DAAYRESVLPKAVTARVAVEA	603	yes	yes	yes	yes		no	no	no	no
sp|P33570|TKT2_ECOLI	Transketolase 2 OS=Escherichia coli (strain K12) GN=tktB PE=1 SV=1	tktB	MSGGLPKDWEKTTQKYINELQ	338	yes	yes	yes	yes		no	yes	no	no
sp|P33570|TKT2_ECOLI	Transketolase 2 OS=Escherichia coli (strain K12) GN=tktB PE=1 SV=1	tktB	LPKDWEKTTQKYINELQANPA	342	yes	yes	yes	yes		yes	yes	no	no
sp|P33570|TKT2_ECOLI	Transketolase 2 OS=Escherichia coli (strain K12) GN=tktB PE=1 SV=1	tktB	AQVERTPDQVKEIARGGYVLK	533	yes	yes	yes	yes		yes	yes	no	no
sp|A7ZTR3|TNAA_ECO24	Tryptophanase OS=Escherichia coli O139:H28 (strain E24377A / ETEC) GN=tnaA PE=3 SV=1	tnaA	AEQIYIPVLIKKREQEKGLDR	115	yes	yes	yes	yes		yes	yes	yes	yes
sp|A7ZTR3|TNAA_ECO24	Tryptophanase OS=Escherichia coli O139:H28 (strain E24377A / ETEC) GN=tnaA PE=3 SV=1	tnaA	NLKAMYSIAKKYDIPVVMDSA	219	yes	yes	yes	yes		yes	yes	yes	yes
sp|B7UMH5|TNAA_ECO27	Tryptophanase OS=Escherichia coli O127:H6 (strain E2348/69 / EPEC) GN=tnaA PE=3 SV=1	tnaA	IKGLTFTYEPKVLRHFTAKLK	459	yes	yes	yes	yes		yes	yes	yes	yes
sp|P06612|TOP1_ECOLI	DNA topoisomerase 1 OS=Escherichia coli (strain K12) GN=topA PE=1 SV=2	topA	YSRVVFNEITKNAIRQAFNKP	144	yes	yes	yes	yes		yes	yes	no	no
sp|P06612|TOP1_ECOLI	DNA topoisomerase 1 OS=Escherichia coli (strain K12) GN=topA PE=1 SV=2	topA	VRGYISDNFGKKYLPESPNQY	345	yes	yes	yes	yes		yes	yes	no	no
sp|P06612|TOP1_ECOLI	DNA topoisomerase 1 OS=Escherichia coli (strain K12) GN=topA PE=1 SV=2	topA	RGYISDNFGKKYLPESPNQYA	346	yes	yes	yes	no		yes	no	no	no
sp|P06612|TOP1_ECOLI	DNA topoisomerase 1 OS=Escherichia coli (strain K12) GN=topA PE=1 SV=2	topA	PARFSEASLVKELEKRGIGRP	484	yes	yes	yes	yes		yes	yes	no	no
sp|B7MI51|TPIS_ECO45	Triosephosphate isomerase OS=Escherichia coli O45:K1 (strain S88 / ExPEC) GN=tpiA PE=3 SV=1	tpiA	MRHPLVMGNWKLNGSRHMVHE	11	yes	yes	yes	yes		no	no	no	no
sp|B7MI51|TPIS_ECO45	Triosephosphate isomerase OS=Escherichia coli O45:K1 (strain S88 / ExPEC) GN=tpiA PE=3 SV=1	tpiA	IGHSERRTYHKESDELIAKKF	103	yes	yes	yes	yes		yes	yes	yes	yes
sp|B7MI51|TPIS_ECO45	Triosephosphate isomerase OS=Escherichia coli O45:K1 (strain S88 / ExPEC) GN=tpiA PE=3 SV=1	tpiA	YHKESDELIAKKFAVLKEQGL	111	yes	yes	yes	yes		yes	yes	yes	yes
sp|B7MI51|TPIS_ECO45	Triosephosphate isomerase OS=Escherichia coli O45:K1 (strain S88 / ExPEC) GN=tpiA PE=3 SV=1	tpiA	GETEAENEAGKTEEVCARQID	138	yes	yes	yes	yes		no	yes	no	no
sp|B7MI51|TPIS_ECO45	Triosephosphate isomerase OS=Escherichia coli O45:K1 (strain S88 / ExPEC) GN=tpiA PE=3 SV=1	tpiA	ATPAQAQAVHKFIRDHIAKVD	188	yes	yes	yes	yes		yes	yes	yes	yes
sp|P0A863|TPX_ECOL6	Thiol peroxidase OS=Escherichia coli O6:H1 (strain CFT073 / ATCC 700928 / UPEC) GN=tpx PE=3 SV=2	tpx	SKAQTFTLVAKDLSDVTLGQF	33	yes	yes	yes	yes		no	no	no	no
sp|P0A863|TPX_ECOL6	Thiol peroxidase OS=Escherichia coli O6:H1 (strain CFT073 / ATCC 700928 / UPEC) GN=tpx PE=3 SV=2	tpx	SDVTLGQFAGKRKVLNIFPSI	46	yes	yes	yes	yes		yes	yes	no	no
sp|P0A864|TPX_ECO57	Thiol peroxidase OS=Escherichia coli O157:H7 GN=tpx PE=3 SV=2	tpx	YGVAIADGPLKGLAARAVVVI	128	no	yes	yes	no		no	yes	no	no
sp|A1AE69|TRMJ_ECOK1	tRNA (cytidine/uridine-2'-O-)-methyltransferase TrmJ OS=Escherichia coli O1:K1 / APEC GN=trmJ PE=3 SV=1	trmJ	RENHPGQVMNKLRRLFTRARP	211	yes	yes	yes	yes		yes	yes	no	no
sp|Q8X7B7|TRPC_ECO57	Tryptophan biosynthesis protein TrpCF OS=Escherichia coli O157:H7 GN=trpC PE=3 SV=2	trpC	GARTAFILECKKASPSKGVIC	55	yes	yes	yes	yes		yes	yes	no	no
sp|B7UFX6|TRUA_ECO27	tRNA pseudouridine synthase A OS=Escherichia coli O127:H6 (strain E2348/69 / EPEC) GN=truA PE=3 SV=1	truA	RQNEVRSVQEKLEKALSQVAN	38	yes	yes	yes	yes		yes	yes	no	yes
sp|P0AA26|THIO_ECOL6	Thioredoxin-1 OS=Escherichia coli O6:H1 (strain CFT073 / ATCC 700928 / UPEC) GN=trxA PE=3 SV=2	trxA	MSDKIIHLTDDSFD	4	yes	yes	yes	yes		yes	yes	yes	yes
sp|P0AA26|THIO_ECOL6	Thioredoxin-1 OS=Escherichia coli O6:H1 (strain CFT073 / ATCC 700928 / UPEC) GN=trxA PE=3 SV=2	trxA	LDEIADEYQGKLTVAKLNIDQ	53	yes	yes	yes	yes		yes	yes	no	no
sp|P0AA26|THIO_ECOL6	Thioredoxin-1 OS=Escherichia coli O6:H1 (strain CFT073 / ATCC 700928 / UPEC) GN=trxA PE=3 SV=2	trxA	DEYQGKLTVAKLNIDQNPGTA	58	yes	yes	yes	yes		yes	yes	yes	yes
sp|P0AA26|THIO_ECOL6	Thioredoxin-1 OS=Escherichia coli O6:H1 (strain CFT073 / ATCC 700928 / UPEC) GN=trxA PE=3 SV=2	trxA	NIDQNPGTAPKYGIRGIPTLL	70	yes	yes	yes	yes		yes	yes	yes	yes
sp|P0AA27|THIO_ECO57	Thioredoxin-1 OS=Escherichia coli O157:H7 GN=trxA PE=1 SV=2	trxA	IRGIPTLLLFKNGEVAATKVG	83	yes	yes	yes	no		no	yes	no	no
sp|P0AA26|THIO_ECOL6	Thioredoxin-1 OS=Escherichia coli O6:H1 (strain CFT073 / ATCC 700928 / UPEC) GN=trxA PE=3 SV=2	trxA	VAATKVGALSKGQLKEFLDAN	97	yes	yes	yes	yes		yes	yes	yes	yes
sp|P0AA26|THIO_ECOL6	Thioredoxin-1 OS=Escherichia coli O6:H1 (strain CFT073 / ATCC 700928 / UPEC) GN=trxA PE=3 SV=2	trxA	KVGALSKGQLKEFLDANLA	101	yes	yes	yes	yes		yes	yes	no	no
sp|B7UIL5|EFTS_ECO27	Elongation factor Ts OS=Escherichia coli O127:H6 (strain E2348/69 / EPEC) GN=tsf PE=3 SV=1	tsf	MAEITASLVKELRERTGAGM	10	yes	no	yes	no		no	no	no	no
sp|A7ZHR0|EFTS_ECO24	Elongation factor Ts OS=Escherichia coli O139:H28 (strain E24377A / ETEC) GN=tsf PE=3 SV=1	tsf	ERTGAGMMDCKKALTEANGDI	24	yes	yes	yes	yes		yes	yes	no	yes
sp|B7UIL5|EFTS_ECO27	Elongation factor Ts OS=Escherichia coli O127:H6 (strain E2348/69 / EPEC) GN=tsf PE=3 SV=1	tsf	KDAGFQAFADKVLDAAVAGKI	95	yes	yes	yes	yes		yes	yes	yes	yes
sp|B7UIL5|EFTS_ECO27	Elongation factor Ts OS=Escherichia coli O127:H6 (strain E2348/69 / EPEC) GN=tsf PE=3 SV=1	tsf	GARIGVLVAAKGADEELVKHI	159	yes	yes	yes	no		no	yes	no	no
sp|B7UIL5|EFTS_ECO27	Elongation factor Ts OS=Escherichia coli O127:H6 (strain E2348/69 / EPEC) GN=tsf PE=3 SV=1	tsf	QSGKPKEIAEKMVEGRMKKFT	214	yes	yes	yes	yes		yes	yes	no	yes
sp|B7UIL5|EFTS_ECO27	Elongation factor Ts OS=Escherichia coli O127:H6 (strain E2348/69 / EPEC) GN=tsf PE=3 SV=1	tsf	AEKMVEGRMKKFTGEVSLTGQ	222	no	yes	yes	yes		no	no	no	no
sp|B7UIL5|EFTS_ECO27	Elongation factor Ts OS=Escherichia coli O127:H6 (strain E2348/69 / EPEC) GN=tsf PE=3 SV=1	tsf	EPSKTVGQLLKEHNAEVTGFI	247	yes	yes	yes	yes		yes	yes	yes	yes
sp|A7ZHR0|EFTS_ECO24	Elongation factor Ts OS=Escherichia coli O139:H28 (strain E24377A / ETEC) GN=tsf PE=3 SV=1	tsf	IRFEVGEGIEKVETDFAAEVA	267	yes	yes	yes	yes		no	yes	no	no
sp|A7ZSL4|EFTU1_ECO24	Elongation factor Tu 1 OS=Escherichia coli O139:H28 (strain E24377A / ETEC) GN=tuf1 PE=3 SV=1	tuf1	MSKEKFERTKPHV	3	no	yes	yes	no		yes	no	yes	yes
sp|A7ZSL4|EFTU1_ECO24	Elongation factor Tu 1 OS=Escherichia coli O139:H28 (strain E24377A / ETEC) GN=tuf1 PE=3 SV=1	tuf1	MSKEKFERTKPHVNV	5	no	yes	yes	no		yes	no	yes	yes
sp|A8A5E6|EFTU1_ECOHS	Elongation factor Tu 1 OS=Escherichia coli O9:H4 (strain HS) GN=tuf1 PE=3 SV=1	tuf1	LTAAITTVLAKTYGGAARAFD	38	no	yes	yes	no		no	no	no	no
sp|A8A5E6|EFTU1_ECOHS	Elongation factor Tu 1 OS=Escherichia coli O9:H4 (strain HS) GN=tuf1 PE=3 SV=1	tuf1	FDQIDNAPEEKARGITINTSH	57	no	yes	yes	no		no	no	no	yes
sp|A8A5E6|EFTU1_ECOHS	Elongation factor Tu 1 OS=Escherichia coli O9:H4 (strain HS) GN=tuf1 PE=3 SV=1	tuf1	DTPIVRGSALKALEGDAEWEA	177	yes	yes	yes	yes		yes	yes	yes	yes
sp|A8A5E6|EFTU1_ECOHS	Elongation factor Tu 1 OS=Escherichia coli O9:H4 (strain HS) GN=tuf1 PE=3 SV=1	tuf1	YIPEPERAIDKPFLLPIEDVF	209	yes	yes	yes	yes		yes	yes	yes	yes
sp|A8A5E6|EFTU1_ECOHS	Elongation factor Tu 1 OS=Escherichia coli O9:H4 (strain HS) GN=tuf1 PE=3 SV=1	tuf1	VEIVGIKETQKSTCTGVEMFR	253	yes	yes	yes	yes		yes	yes	no	no
sp|A7ZSL4|EFTU1_ECO24	Elongation factor Tu 1 OS=Escherichia coli O139:H28 (strain E24377A / ETEC) GN=tuf1 PE=3 SV=1	tuf1	STCTGVEMFRKLLDEGRAGEN	264	yes	yes	yes	yes		yes	no	no	yes
sp|A7ZSL4|EFTU1_ECO24	Elongation factor Tu 1 OS=Escherichia coli O139:H28 (strain E24377A / ETEC) GN=tuf1 PE=3 SV=1	tuf1	ENVGVLLRGIKREEIERGQVL	283	no	yes	yes	no		no	yes	no	no
sp|A8A5E6|EFTU1_ECOHS	Elongation factor Tu 1 OS=Escherichia coli O9:H4 (strain HS) GN=tuf1 PE=3 SV=1	tuf1	EEIERGQVLAKPGTIKPHTKF	295	yes	yes	yes	yes		yes	yes	yes	yes
sp|A8A5E6|EFTU1_ECOHS	Elongation factor Tu 1 OS=Escherichia coli O9:H4 (strain HS) GN=tuf1 PE=3 SV=1	tuf1	GQVLAKPGTIKPHTKFESEVY	300	yes	yes	yes	yes		yes	yes	yes	yes
sp|A8A5E6|EFTU1_ECOHS	Elongation factor Tu 1 OS=Escherichia coli O9:H4 (strain HS) GN=tuf1 PE=3 SV=1	tuf1	AKPGTIKPHTKFESEVYILSK	304	yes	yes	yes	yes		yes	yes	no	no
sp|A8A5E6|EFTU1_ECOHS	Elongation factor Tu 1 OS=Escherichia coli O9:H4 (strain HS) GN=tuf1 PE=3 SV=1	tuf1	KFESEVYILSKDEGGRHTPFF	314	yes	yes	yes	yes		yes	yes	yes	yes
sp|A8A5E6|EFTU1_ECOHS	Elongation factor Tu 1 OS=Escherichia coli O9:H4 (strain HS) GN=tuf1 PE=3 SV=1	tuf1	GRTVGAGVVAKVLG	391	yes	yes	yes	yes		yes	yes	yes	yes
sp|A8A779|EFTU2_ECOHS	Elongation factor Tu 2 OS=Escherichia coli O9:H4 (strain HS) GN=tuf2 PE=3 SV=1	tuf2	GRTVGAGVVAKVLS	391	yes	yes	yes	yes		yes	yes	yes	yes
sp|Q8XD82|TUSE_ECO57	Sulfurtransferase TusE OS=Escherichia coli O157:H7 GN=tusE PE=3 SV=2	tusE	NTSPAIRMLVKAMANKFGEEK	68	yes	yes	yes	yes		yes	yes	no	yes
sp|P0A3B3|TYPA_ECO57	GTP-binding protein TypA/BipA OS=Escherichia coli O157:H7 GN=typA PE=3 SV=1	typA	NTSPFCGKEGKFVTSRQILDR	324	yes	yes	yes	yes		yes	yes	no	no
sp|B7URX8|SYY_ECO27	Tyrosine--tRNA ligase OS=Escherichia coli O127:H6 (strain E2348/69 / EPEC) GN=tyrS PE=3 SV=1	tyrS	ATGLIGDPSFKAAERKLNTEE	85	no	yes	yes	no		yes	no	no	no
sp|B7URX8|SYY_ECO27	Tyrosine--tRNA ligase OS=Escherichia coli O127:H6 (strain E2348/69 / EPEC) GN=tyrS PE=3 SV=1	tyrS	VPLITKADGTKFGKTEGGAVW	235	yes	yes	yes	yes		yes	yes	no	no
sp|B7URX8|SYY_ECO27	Tyrosine--tRNA ligase OS=Escherichia coli O127:H6 (strain E2348/69 / EPEC) GN=tyrS PE=3 SV=1	tyrS	ITKADGTKFGKTEGGAVWLDP	238	yes	yes	yes	yes		no	yes	no	no
sp|P0A8F5|URK_ECOL6	Uridine kinase OS=Escherichia coli O6:H1 (strain CFT073 / ATCC 700928 / UPEC) GN=udk PE=3 SV=1	udk	NRIAIDILKAKISQFFE	207	no	yes	yes	yes		yes	no	no	no
sp|P12758|UDP_ECOLI	Uridine phosphorylase OS=Escherichia coli (strain K12) GN=udp PE=1 SV=3	udp	QQEIPNAETMKQTESHAVKIV	235	no	yes	yes	no		no	no	no	no
sp|A7ZQ25|UNG_ECO24	Uracil-DNA glycosylase OS=Escherichia coli O139:H28 (strain E24377A / ETEC) GN=ung PE=3 SV=1	ung	LTWHDVLAEEKQQPYFLNTLQ	15	yes	yes	yes	yes		yes	yes	yes	yes
sp|A7ZQ25|UNG_ECO24	Uracil-DNA glycosylase OS=Escherichia coli O139:H28 (strain E24377A / ETEC) GN=ung PE=3 SV=1	ung	HAQKKGAIIDKQRHHVLKAPH	177	yes	yes	yes	yes		no	yes	no	no
sp|B7UGN6|UPP_ECO27	Uracil phosphoribosyltransferase OS=Escherichia coli O127:H6 (strain E2348/69 / EPEC) GN=upp PE=3 SV=1	upp	MKIVEVKHPLVK	2	yes	yes	yes	yes		yes	yes	no	no
sp|B7UGN6|UPP_ECO27	Uracil phosphoribosyltransferase OS=Escherichia coli O127:H6 (strain E2348/69 / EPEC) GN=upp PE=3 SV=1	upp	MKIVEVKHPLVKHKLGL	7	yes	yes	yes	yes		yes	yes	no	yes
sp|B7UGN6|UPP_ECO27	Uracil phosphoribosyltransferase OS=Escherichia coli O127:H6 (strain E2348/69 / EPEC) GN=upp PE=3 SV=1	upp	PVEIDQIKGKKITVVPILRAG	70	yes	yes	yes	yes		no	yes	no	no
sp|P08390|USG_ECOLI	USG-1 protein OS=Escherichia coli (strain K12) GN=usg PE=1 SV=1	usg	SLISASAQGKKAVDALAGQSA	167	no	yes	yes	no		no	yes	no	no
sp|P67090|USPD_ECO57	Universal stress protein D OS=Escherichia coli O157:H7 GN=uspD PE=3 SV=1	uspD	KSDNKLYKLTKNIQWPKTKLR	75	no	no	yes	no		no	no	no	no
sp|P0AAC1|USPE_ECOL6	Universal stress protein E OS=Escherichia coli O6:H1 (strain CFT073 / ATCC 700928 / UPEC) GN=uspE PE=3 SV=2	uspE	AIRGQHLLAMKALRQKFGINE	230	yes	yes	yes	yes		yes	yes	no	no
sp|Q0TI19|USPF_ECOL5	Universal stress protein F OS=Escherichia coli O6:K15:H31 (strain 536 / UPEC) GN=uspF PE=3 SV=1	uspF	SQLEEIIKKFKLPTDRVHVHV	80	yes	yes	yes	yes		yes	yes	no	yes
sp|P39177|USPG_ECOLI	Universal stress protein G OS=Escherichia coli (strain K12) GN=uspG PE=1 SV=2	uspG	VDVFEMELSDKAVRHAEFLAQ	19	no	yes	yes	no		no	yes	no	no
sp|Q8FAD1|SYV_ECOL6	Valine--tRNA ligase OS=Escherichia coli O6:H1 (strain CFT073 / ATCC 700928 / UPEC) GN=valS PE=3 SV=1	valS	RGKRLVNWDPKLRTAISDLEV	178	yes	yes	yes	no		no	no	no	no
sp|P07118|SYV_ECOLI	Valine--tRNA ligase OS=Escherichia coli (strain K12) GN=valS PE=1 SV=2	valS	IRESAQVFDTKGNESDVYSSE	317	yes	yes	yes	no		yes	yes	no	no
sp|Q8FAD1|SYV_ECOL6	Valine--tRNA ligase OS=Escherichia coli O6:H1 (strain CFT073 / ATCC 700928 / UPEC) GN=valS PE=3 SV=1	valS	GNMMQPQLADKIRKRTEKQFP	593	yes	yes	yes	yes		yes	yes	no	no
sp|Q8FAD1|SYV_ECOL6	Valine--tRNA ligase OS=Escherichia coli O6:H1 (strain CFT073 / ATCC 700928 / UPEC) GN=valS PE=3 SV=1	valS	IEGEISRIENKLANEGFVARA	909	yes	yes	yes	yes		yes	yes	no	no
sp|Q8FAD1|SYV_ECOL6	Valine--tRNA ligase OS=Escherichia coli O6:H1 (strain CFT073 / ATCC 700928 / UPEC) GN=valS PE=3 SV=1	valS	VARAPEAVIAKEREKLEGYAE	926	yes	yes	yes	no		no	yes	no	no
sp|A7ZKA9|WRBA_ECO24	Flavoprotein WrbA OS=Escherichia coli O139:H28 (strain E24377A / ETEC) GN=wrbA PE=3 SV=1	wrbA	PETMPPQLFEKAGGKTQTAPV	50	no	yes	yes	yes		yes	no	no	no
sp|P09030|EX3_ECOLI	Exodeoxyribonuclease III OS=Escherichia coli (strain K12) GN=xthA PE=1 SV=4	xthA	PQGESRDHPIKFPAKAQFYQN	121	yes	yes	yes	yes		yes	yes	no	no
sp|P09030|EX3_ECOLI	Exodeoxyribonuclease III OS=Escherichia coli (strain K12) GN=xthA PE=1 SV=4	xthA	GIDYEIRSMEKPSDHAPVWAT	255	no	yes	yes	no		no	no	no	no
sp|B7UI51|YAAA_ECO27	UPF0246 protein YaaA OS=Escherichia coli O127:H6 (strain E2348/69 / EPEC) GN=yaaA PE=3 SV=1	yaaA	QISSLMRISDKLAGINAARFH	55	no	no	yes	no		no	no	no	no
sp|A7ZHJ2|YACG_ECO24	DNA gyrase inhibitor YacG OS=Escherichia coli O139:H28 (strain E24377A / ETEC) GN=yacG PE=3 SV=1	yacG	SESDDWSEEPKQ	64	no	no	yes	no		no	no	no	no
sp|A7ZHQ5|YAEH_ECO24	UPF0325 protein YaeH OS=Escherichia coli O139:H28 (strain E24377A / ETEC) GN=yaeH PE=3 SV=1	yaeH	MYDNLKSLGITNPEEI	6	no	no	yes	no		no	yes	no	no
sp|B7UIL0|YAEH_ECO27	UPF0325 protein YaeH OS=Escherichia coli O127:H6 (strain E2348/69 / EPEC) GN=yaeH PE=3 SV=1	yaeH	DILKIYFQKDKGEFFAKSVKF	38	no	yes	yes	no		no	no	no	yes
sp|Q46948|YAJL_ECOLI	Chaperone protein YajL OS=Escherichia coli (strain K12) GN=yajL PE=1 SV=2	yajL	DKIPAEQWLDKRVVWDARVKL	142	yes	yes	yes	yes		no	yes	no	no
sp|A7ZII0|YAJQ_ECO24	UPF0234 protein YajQ OS=Escherichia coli O139:H28 (strain E24377A / ETEC) GN=yajQ PE=3 SV=1	yajQ	DVPENIVHSGKTWFVEAKLKQ	90	no	yes	yes	no		no	no	no	no
sp|A7ZII0|YAJQ_ECO24	UPF0234 protein YajQ OS=Escherichia coli O139:H28 (strain E24377A / ETEC) GN=yajQ PE=3 SV=1	yajQ	HSGKTWFVEAKLKQGIESATQ	97	no	yes	yes	no		no	no	no	no
sp|B7UJP9|YAJQ_ECO27	UPF0234 protein YajQ OS=Escherichia coli O127:H6 (strain E2348/69 / EPEC) GN=yajQ PE=3 SV=1	yajQ	LKQGIESATQKKIVKMIKDSK	108	yes	yes	yes	yes		no	yes	no	yes
sp|B7UKF1|YBAB_ECO27	Nucleoid-associated protein YbaB OS=Escherichia coli O127:H6 (strain E2348/69 / EPEC) GN=ybaB PE=3 SV=1	ybaB	FGKGGLGNLMKQAQQMQEKMQ	12	no	no	yes	no		no	no	no	no
sp|B7UKF1|YBAB_ECO27	Nucleoid-associated protein YbaB OS=Escherichia coli O127:H6 (strain E2348/69 / EPEC) GN=ybaB PE=3 SV=1	ybaB	LMKQAQQMQEKMQKMQEEIAQ	20	no	no	yes	no		no	no	no	no
sp|P0AAR3|YBAK_ECOLI	Cys-tRNA(Pro)/Cys-tRNA(Cys) deacylase ybaK OS=Escherichia coli (strain K12) GN=ybaK PE=1 SV=1	ybaK	MTPAVKLLEKNKISFQ	6	no	yes	yes	no		no	no	no	no
sp|P0AAR3|YBAK_ECOLI	Cys-tRNA(Pro)/Cys-tRNA(Cys) deacylase ybaK OS=Escherichia coli (strain K12) GN=ybaK PE=1 SV=1	ybaK	VTPVAGQLDLKKVAKALGAKK	73	yes	yes	yes	yes		yes	yes	no	no
sp|P0AAR3|YBAK_ECOLI	Cys-tRNA(Pro)/Cys-tRNA(Cys) deacylase ybaK OS=Escherichia coli (strain K12) GN=ybaK PE=1 SV=1	ybaK	AGDLAKILDAKFADIARRD	151	yes	yes	yes	no		no	yes	no	no
sp|P0AAS7|YBCJ_ECOLI	Uncharacterized protein YbcJ OS=Escherichia coli (strain K12) GN=ybcJ PE=1 SV=1	ybcJ	EGWSESGAQAKIAIAEGQVKV	31	yes	yes	yes	yes		no	no	no	no
sp|P0AAU1|YBEL_ECO57	Uncharacterized protein YbeL OS=Escherichia coli O157:H7 GN=ybeL PE=4 SV=1	ybeL	MNKVAQYYRELVA	3	yes	yes	yes	no		yes	yes	no	yes
sp|P0A9K4|PHOL_ECOL6	PhoH-like protein OS=Escherichia coli O6:H1 (strain CFT073 / ATCC 700928 / UPEC) GN=ybeZ PE=3 SV=2	ybeZ	FEMLGFEKVEKLIERNVIEVA	214	yes	yes	yes	yes		no	yes	no	no
sp|P30177|YBIB_ECOLI	Uncharacterized protein ybiB OS=Escherichia coli (strain K12) GN=ybiB PE=3 SV=1	ybiB	GVRNSAHTLAKLATPFAEGEA	186	yes	yes	yes	yes		yes	no	no	no
sp|P75821|YBJS_ECOLI	Uncharacterized protein YbjS OS=Escherichia coli (strain K12) GN=ybjS PE=4 SV=2	ybjS	RPQSLFGPHDKVFIPRLAHMM	177	yes	yes	yes	no		no	no	no	no
sp|A7ZK06|YCAR_ECO24	UPF0434 protein YcaR OS=Escherichia coli O139:H28 (strain E24377A / ETEC) GN=ycaR PE=3 SV=1	ycaR	EIIACPVCNGKLWYNQEKQEL	17	no	yes	yes	no		no	no	no	no
sp|A7ZK06|YCAR_ECO24	UPF0434 protein YcaR OS=Escherichia coli O139:H28 (strain E24377A / ETEC) GN=ycaR PE=3 SV=1	ycaR	CNGKLWYNQEKQELICKLDNL	24	yes	yes	yes	yes		no	yes	no	no
sp|A7ZK06|YCAR_ECO24	UPF0434 protein YcaR OS=Escherichia coli O139:H28 (strain E24377A / ETEC) GN=ycaR PE=3 SV=1	ycaR	EARVLTADESKS	59	yes	yes	yes	no		no	no	no	no
sp|P0AB16|YCCJ_ECO57	Uncharacterized protein YccJ OS=Escherichia coli O157:H7 GN=yccJ PE=4 SV=1	yccJ	AIFEVAGYDEKMAEKIWEEGS	37	yes	yes	yes	yes		yes	yes	no	yes
sp|P75874|YCCU_ECOLI	Uncharacterized protein yccU OS=Escherichia coli (strain K12) GN=yccU PE=1 SV=2	yccU	HTIALVGASDKPDRPSYRVMK	24	no	yes	yes	no		no	no	no	no
sp|P75874|YCCU_ECOLI	Uncharacterized protein yccU OS=Escherichia coli (strain K12) GN=yccU PE=1 SV=2	yccU	KPDRPSYRVMKYLLDQGYHVI	34	yes	yes	yes	yes		yes	yes	yes	yes
sp|P75874|YCCU_ECOLI	Uncharacterized protein yccU OS=Escherichia coli (strain K12) GN=yccU PE=1 SV=2	yccU	QGYHVIPVSPKVAGKTLLGQK	49	yes	yes	yes	yes		yes	yes	no	yes
sp|P0AB66|ACYP_ECO57	Acylphosphatase OS=Escherichia coli O157:H7 GN=yccX PE=3 SV=1	yccX	GFRYTTQYEAKRLGLTGYAKN	28	yes	yes	yes	yes		yes	yes	no	no
sp|Q1RD70|YCEF1_ECOUT	Maf-like protein yceF 1 OS=Escherichia coli (strain UTI89 / UPEC) GN=yceF1 PE=3 SV=2	yceF1	RQLVLRLAQEKAQSLASRYPD	52	yes	yes	yes	yes		yes	yes	no	yes
sp|A7ZKH2|YCEH_ECO24	UPF0502 protein YceH OS=Escherichia coli O139:H28 (strain E24377A / ETEC) GN=yceH PE=3 SV=1	yceH	TVSGFGNRVTKYEQRFCNSEF	80	yes	yes	yes	yes		yes	yes	no	no
sp|A7ZKL2|YCFP_ECO24	UPF0227 protein YcfP OS=Escherichia coli O139:H28 (strain E24377A / ETEC) GN=ycfP PE=3 SV=1	ycfP	VWDEEQTHKFKNISPHLQRIK	164	no	yes	yes	no		no	no	no	yes
sp|B7UQ64|YCGL_ECO27	Protein YcgL OS=Escherichia coli O127:H6 (strain E2348/69 / EPEC) GN=ycgL PE=3 SV=2	ycgL	AMILPLDGRKKLVNADIEKVK	62	no	no	yes	no		no	no	no	no
sp|A7ZKV0|YCGL_ECO24	Protein YcgL OS=Escherichia coli O139:H28 (strain E24377A / ETEC) GN=ycgL PE=3 SV=2	ycgL	RKKLVNADIEKVKLALTEQGY	70	yes	yes	yes	no		no	yes	no	yes
sp|P76004|YCGM_ECOLI	Uncharacterized protein ycgM OS=Escherichia coli (strain K12) GN=ycgM PE=1 SV=1	ycgM	KVVCVGSNYAKHIKEMGSAVP	28	no	no	yes	no		no	no	no	no
sp|P0AB63|YCIN_ECO57	Protein yciN OS=Escherichia coli O157:H7 GN=yciN PE=4 SV=1	yciN	MNKETQPIDRETL	3	yes	yes	yes	yes		no	no	no	yes
sp|P0AB63|YCIN_ECO57	Protein yciN OS=Escherichia coli O157:H7 GN=yciN PE=4 SV=1	yciN	TQPIDRETLLKEANKIIREHE	15	yes	yes	yes	yes		no	no	no	yes
sp|P0AB63|YCIN_ECO57	Protein yciN OS=Escherichia coli O157:H7 GN=yciN PE=4 SV=1	yciN	DRETLLKEANKIIREHEDTLA	19	yes	yes	yes	no		no	no	no	no
sp|P0AFR4|YCIO_ECOLI	Uncharacterized protein YciO OS=Escherichia coli (strain K12) GN=yciO PE=1 SV=1	yciO	GYALGCKIEDKNAMERICRIR	47	yes	yes	yes	yes		yes	yes	no	no
sp|P51981|AEEP_ECOLI	L-Ala-D/L-Glu epimerase OS=Escherichia coli (strain K12) GN=ycjG PE=1 SV=2	ycjG	WQAGAKLLKVKLDNHLISERM	151	yes	yes	yes	yes		no	yes	no	no
sp|P76043|YCJQ_ECOLI	Uncharacterized zinc-type alcohol dehydrogenase-like protein YcjQ OS=Escherichia coli (strain K12) GN=ycjQ PE=3 SV=1	ycjQ	MKKLVATAPRVAA	3	yes	yes	yes	yes		yes	yes	yes	yes
sp|P52647|NIFJ_ECOLI	Probable pyruvate-flavodoxin oxidoreductase OS=Escherichia coli (strain K12) GN=ydbK PE=3 SV=2	ydbK	SKATPLGAVTKFGEHGKRKAR	1012	yes	yes	yes	yes		yes	no	no	no
sp|P64456|YDCY_ECOL6	Uncharacterized protein YdcY OS=Escherichia coli O6:H1 (strain CFT073 / ATCC 700928 / UPEC) GN=ydcY PE=4 SV=1	ydcY	DMEARHEQLTKGGTIL	72	no	no	yes	no		no	no	no	yes
sp|P64465|YDFZ_ECO57	Putative selenoprotein ydfZ OS=Escherichia coli O157:H7 GN=ydfZ PE=4 SV=1	ydfZ	VMVSGTGHTGKILSIDTEGLT	27	yes	yes	yes	yes		no	no	no	no
sp|P64465|YDFZ_ECO57	Putative selenoprotein ydfZ OS=Escherichia coli O157:H7 GN=ydfZ PE=4 SV=1	ydfZ	GLTAEQIRRGKTVVVEGCEEK	45	yes	yes	yes	yes		no	no	no	no
sp|P64465|YDFZ_ECO57	Putative selenoprotein ydfZ OS=Escherichia coli O157:H7 GN=ydfZ PE=4 SV=1	ydfZ	KTVVVEGCEEKLAPLDLIRLG	55	yes	yes	yes	yes		no	no	no	no
sp|P0ACX7|YDHZ_ECO57	Uncharacterized protein YdhZ OS=Escherichia coli O157:H7 GN=ydhZ PE=4 SV=1	ydhZ	MGNRTKEDELYREMCR	6	no	no	yes	no		no	no	no	no
sp|P0ACY1|YDJA_ECOLI	Putative NAD(P)H nitroreductase ydjA OS=Escherichia coli (strain K12) GN=ydjA PE=1 SV=1	ydjA	QGAIAAGSDDKAIDKARNAPF	74	yes	yes	yes	yes		yes	no	no	no
sp|P0ACY1|YDJA_ECOLI	Putative NAD(P)H nitroreductase ydjA OS=Escherichia coli (strain K12) GN=ydjA PE=1 SV=1	ydjA	AAGSDDKAIDKARNAPFRAPL	78	yes	yes	yes	yes		no	yes	no	no
sp|P0ACY1|YDJA_ECOLI	Putative NAD(P)H nitroreductase ydjA OS=Escherichia coli (strain K12) GN=ydjA PE=1 SV=1	ydjA	TVVAKCEENHKVPRWEQEMSA	101	yes	yes	yes	yes		no	no	no	no
sp|P77721|YDJF_ECOLI	Uncharacterized HTH-type transcriptional regulator YdjF OS=Escherichia coli (strain K12) GN=ydjF PE=4 SV=1	ydjF	YKRASSFYEEKQLIARKALPF	80	yes	yes	yes	yes		no	yes	no	no
sp|P77721|YDJF_ECOLI	Uncharacterized HTH-type transcriptional regulator YdjF OS=Escherichia coli (strain K12) GN=ydjF PE=4 SV=1	ydjF	NTLSLQGRITKEIIRRYHVDI	158	yes	yes	yes	yes		no	yes	no	no
sp|P0ACY4|YEAG_ECOL6	Uncharacterized protein YeaG OS=Escherichia coli O6:H1 (strain CFT073 / ATCC 700928 / UPEC) GN=yeaG PE=3 SV=1	yeaG	KMRVYDGESLKDTDPKAKSYQ	394	no	yes	yes	no		yes	no	no	no
sp|P0ACY5|YEAG_ECO57	Uncharacterized protein YeaG OS=Escherichia coli O157:H7 GN=yeaG PE=3 SV=1	yeaG	LEFLKGYLIPKYAEFIGKEIQ	478	yes	yes	yes	yes		yes	no	no	no
sp|Q0TGW8|YEBC_ECOL5	Probable transcriptional regulatory protein YebC OS=Escherichia coli O6:K15:H31 (strain 536 / UPEC) GN=yebC PE=3 SV=1	yebC	TVAEVRHAFSKCGGNLGTDGS	119	yes	yes	yes	yes		yes	yes	no	yes
sp|Q0TGW8|YEBC_ECOL5	Probable transcriptional regulatory protein YebC OS=Escherichia coli O6:K15:H31 (strain 536 / UPEC) GN=yebC PE=3 SV=1	yebC	KADMDAETAPKLMRLIDMLED	215	no	yes	yes	no		yes	no	no	no
sp|P0AD05|YECA_ECOLI	Uncharacterized protein YecA OS=Escherichia coli (strain K12) GN=yecA PE=4 SV=1	yecA	ADYVPRWASEKEMTRFMNLAF	70	yes	yes	yes	yes		no	yes	no	no
sp|P0AD05|YECA_ECOLI	Uncharacterized protein YecA OS=Escherichia coli (strain K12) GN=yecA PE=4 SV=1	yecA	PCPCGSGKKFKQCCLH	216	no	yes	yes	no		no	no	no	no
sp|P46887|YECH_ECOLI	Uncharacterized protein yecH OS=Escherichia coli (strain K12) GN=yecH PE=4 SV=2	yecH	ELVAFLAAKGKFIPSKDGFST	61	yes	yes	yes	no		no	no	no	no
sp|P0AA33|YEDF_ECO57	UPF0033 protein YedF OS=Escherichia coli O157:H7 GN=yedF PE=3 SV=1	yedF	MKNIVPDYRLDM	2	no	no	yes	no		no	no	no	no
sp|Q8X8V5|YEEN_ECO57	Probable transcriptional regulatory protein YeeN OS=Escherichia coli O157:H7 GN=yeeN PE=3 SV=1	yeeN	MGRKWANIVAKKTA	4	no	no	yes	no		no	no	no	no
sp|Q0TGH3|YEEN_ECOL5	Probable transcriptional regulatory protein YeeN OS=Escherichia coli O6:K15:H31 (strain 536 / UPEC) GN=yeeN PE=3 SV=1	yeeN	QAQVPKHVIDKAIDKAKGGGD	66	yes	yes	yes	yes		yes	yes	no	no
sp|B7UT45|YEEX_ECO27	UPF0265 protein YeeX OS=Escherichia coli O127:H6 (strain E2348/69 / EPEC) GN=yeeX PE=3 SV=1	yeeX	METTKPSFQDVLEFV	5	yes	yes	yes	yes		yes	yes	yes	yes
sp|B7UT45|YEEX_ECO27	UPF0265 protein YeeX OS=Escherichia coli O127:H6 (strain E2348/69 / EPEC) GN=yeeX PE=3 SV=1	yeeX	KLQREIQDVEKKIRDNQKRVL	33	yes	yes	yes	yes		yes	yes	yes	yes
sp|B7UT45|YEEX_ECO27	UPF0265 protein YeeX OS=Escherichia coli O127:H6 (strain E2348/69 / EPEC) GN=yeeX PE=3 SV=1	yeeX	LQREIQDVEKKIRDNQKRVLL	34	yes	yes	yes	yes		yes	yes	no	yes
sp|A7ZNH9|YEEX_ECO24	UPF0265 protein YeeX OS=Escherichia coli O139:H28 (strain E24377A / ETEC) GN=yeeX PE=3 SV=1	yeeX	LLLDNLSDYIKPGMSVEAIQG	53	yes	yes	yes	yes		yes	no	yes	yes
sp|B7UT45|YEEX_ECO27	UPF0265 protein YeeX OS=Escherichia coli O127:H6 (strain E2348/69 / EPEC) GN=yeeX PE=3 SV=1	yeeX	YEDRVDDYIIKNAELSKERRD	82	yes	yes	yes	yes		yes	yes	yes	yes
sp|B7UT45|YEEX_ECO27	UPF0265 protein YeeX OS=Escherichia coli O127:H6 (strain E2348/69 / EPEC) GN=yeeX PE=3 SV=1	yeeX	DYIIKNAELSKERRDISKKLK	88	yes	yes	yes	yes		yes	yes	yes	yes
sp|A7ZNH9|YEEX_ECO24	UPF0265 protein YeeX OS=Escherichia coli O139:H28 (strain E24377A / ETEC) GN=yeeX PE=3 SV=1	yeeX	KERRDISKKLKAMGEMKNGEA	98	no	yes	yes	no		no	no	no	no
sp|P0AD12|YEEZ_ECOLI	Protein yeeZ OS=Escherichia coli (strain K12) GN=yeeZ PE=1 SV=1	yeeZ	FRNSLDSGKGKIIDGSRICNE	248	yes	yes	yes	yes		yes	yes	yes	yes
sp|P76402|YEGP_ECOLI	UPF0339 protein YegP OS=Escherichia coli (strain K12) GN=yegP PE=1 SV=2	yegP	ELYTSKTSAEKGIASVRSNSP	41	yes	yes	yes	yes		yes	yes	yes	yes
sp|Q8X7I0|YEGP_ECO57	UPF0339 protein YegP OS=Escherichia coli O157:H7 GN=yegP PE=3 SV=2	yegP	RYEKKTASNGKFYFNLKAANH	65	yes	yes	yes	yes		yes	yes	yes	yes
sp|P33355|YEHS_ECOLI	Uncharacterized protein yehS OS=Escherichia coli (strain K12) GN=yehS PE=4 SV=1	yehS	DILRSVRYILKANNNDLVRIL	15	yes	no	yes	no		yes	no	no	no
sp|A7ZNZ5|EFPL_ECO24	Elongation factor P-like protein OS=Escherichia coli O139:H28 (strain E24377A / ETEC) GN=yeiP PE=3 SV=2	yeiP	PTARGAATLYKMRFSDVRTGL	40	no	yes	yes	no		no	no	no	yes
sp|B7UFI8|EFPL_ECO27	Elongation factor P-like protein OS=Escherichia coli O127:H6 (strain E2348/69 / EPEC) GN=yeiP PE=3 SV=1	yeiP	MRFSDVRTGLKVEERFKGDDI	51	yes	yes	yes	yes		no	no	no	no
sp|B7UFI8|EFPL_ECO27	Elongation factor P-like protein OS=Escherichia coli O127:H6 (strain E2348/69 / EPEC) GN=yeiP PE=3 SV=1	yeiP	RTGLKVEERFKGDDIVDTVTL	57	yes	yes	yes	no		yes	yes	no	no
sp|B7UFK4|YEJL_ECO27	UPF0352 protein YejL OS=Escherichia coli O127:H6 (strain E2348/69 / EPEC) GN=yejL PE=3 SV=1	yejL	RALQSSINEDKAH	73	yes	yes	yes	no		no	no	no	yes
sp|P65558|YFCD_ECO57	Uncharacterized Nudix hydrolase YfcD OS=Escherichia coli O157:H7 GN=yfcD PE=3 SV=1	yfcD	DSLKALALWMKRNAKNEAVET	166	no	yes	yes	no		no	no	no	no
sp|P0AD33|YFCZ_ECOLI	UPF0381 protein YfcZ OS=Escherichia coli (strain K12) GN=yfcZ PE=3 SV=1	yfcZ	AEQTLAALTEKARSVESEPCK	50	yes	yes	yes	yes		yes	yes	yes	yes
sp|P76536|YFEX_ECOLI	Probable deferrochelatase/peroxidase YfeX OS=Escherichia coli (strain K12) GN=yfeX PE=1 SV=2	yfeX	ETSHLTRVDLKEDGKGLKIVR	222	no	yes	yes	no		no	no	no	no
sp|P24178|YFFB_ECOLI	Protein YffB OS=Escherichia coli (strain K12) GN=yffB PE=1 SV=1	yffB	LLNTRGTTWRKLDETTRNKIT	64	no	yes	yes	no		no	no	no	no
sp|P76569|YFGD_ECOLI	Uncharacterized protein YfgD OS=Escherichia coli (strain K12) GN=yfgD PE=1 SV=1	yfgD	ADAATLRDLLKILGMNSAREL	50	yes	yes	yes	yes		no	yes	no	no
sp|P76569|YFGD_ECOLI	Uncharacterized protein YfgD OS=Escherichia coli (strain K12) GN=yfgD PE=1 SV=1	yfgD	MNSARELMRQKEDLYKELNLA	64	yes	yes	yes	yes		no	yes	no	yes
sp|P76569|YFGD_ECOLI	Uncharacterized protein YfgD OS=Escherichia coli (strain K12) GN=yfgD PE=1 SV=1	yfgD	ALIQAMVDNPKLMERPIVVAN	92	yes	yes	yes	yes		no	yes	no	no
sp|P0AGJ6|YFIF_ECO57	Uncharacterized tRNA/rRNA methyltransferase YfiF OS=Escherichia coli O157:H7 GN=yfiF PE=3 SV=1	yfiF	DEMKGKSGKVKVMYVRSDDDS	13	no	no	yes	no		no	no	no	no
sp|P0AGJ6|YFIF_ECO57	Uncharacterized tRNA/rRNA methyltransferase YfiF OS=Escherichia coli O157:H7 GN=yfiF PE=3 SV=1	yfiF	SRAPGDETPEKADHGGISGKS	83	no	no	yes	no		no	no	no	no
sp|P0AGJ5|YFIF_ECOLI	Uncharacterized tRNA/rRNA methyltransferase YfiF OS=Escherichia coli (strain K12) GN=yfiF PE=3 SV=1	yfiF	WFIQSVTPRFKEALRWMAANR	141	yes	yes	yes	no		no	no	no	no
sp|P0ADQ8|YGAM_ECOL6	Uncharacterized protein YgaM OS=Escherichia coli O6:H1 (strain CFT073 / ATCC 700928 / UPEC) GN=ygaM PE=4 SV=1	ygaM	AARSKAQALLKETRARMHGRT	59	no	no	yes	no		no	no	no	no
sp|P0ADE7|YGAU_ECOL6	Uncharacterized protein YgaU OS=Escherichia coli O6:H1 (strain CFT073 / ATCC 700928 / UPEC) GN=ygaU PE=3 SV=2	ygaU	MGLFNFVKDAGEKLWDAV	8	no	yes	yes	no		yes	no	no	yes
sp|P0ADE7|YGAU_ECOL6	Uncharacterized protein YgaU OS=Escherichia coli O6:H1 (strain CFT073 / ATCC 700928 / UPEC) GN=ygaU PE=3 SV=2	ygaU	ANKPMLKSPDKIYPGQVLRIP	137	yes	yes	yes	yes		yes	yes	yes	yes
sp|P0ADS0|YGDH_ECO57	LOG family protein ygdH OS=Escherichia coli O157:H7 GN=ygdH PE=3 SV=1	ygdH	RQMKKSMPLVKENRRDTGDAY	337	yes	yes	yes	yes		no	no	no	no
sp|A7ZR19|YGFB_ECO24	UPF0149 protein YgfB OS=Escherichia coli O139:H28 (strain E24377A / ETEC) GN=ygfB PE=3 SV=1	ygfB	HPQPTAPEVQKPTLH	188	yes	yes	yes	no		yes	yes	no	no
sp|B7UHU7|YGFZ_ECO27	tRNA-modifying protein YgfZ OS=Escherichia coli O127:H6 (strain E2348/69 / EPEC) GN=ygfZ PE=3 SV=1	ygfZ	LLAAHCDAKGKMWSNLRLFRD	68	yes	yes	yes	yes		no	no	no	no
sp|P38521|YGGL_ECOLI	Uncharacterized protein yggL OS=Escherichia coli (strain K12) GN=yggL PE=4 SV=2	yggL	CTEEHQAIVRKWLEERKLDEV	87	yes	yes	yes	yes		no	no	no	no
sp|P38521|YGGL_ECOLI	Uncharacterized protein yggL OS=Escherichia coli (strain K12) GN=yggL PE=4 SV=2	yggL	AIVRKWLEERKLDEVRTSELF	93	yes	yes	yes	no		no	yes	no	no
sp|B7UI00|YGGU_ECO27	UPF0235 protein YggU OS=Escherichia coli O127:H6 (strain E2348/69 / EPEC) GN=yggU PE=3 SV=1	yggU	VDGQANSHLVKFLGKQFRVAK	53	no	yes	yes	no		no	no	no	no
sp|A7ZR88|FETP_ECO24	Probable Fe(2+)-trafficking protein OS=Escherichia coli O139:H28 (strain E24377A / ETEC) GN=yggX PE=3 SV=1	yggX	DFQLYPGELGKRIYNEISKEA	28	yes	yes	yes	yes		yes	yes	no	yes
sp|A7ZR88|FETP_ECO24	Probable Fe(2+)-trafficking protein OS=Escherichia coli O139:H28 (strain E24377A / ETEC) GN=yggX PE=3 SV=1	yggX	VHIEGYTPEDKK	90	yes	yes	yes	no		yes	no	no	no
sp|P0AGK5|YHBY_ECOL6	RNA-binding protein YhbY OS=Escherichia coli O6:H1 (strain CFT073 / ATCC 700928 / UPEC) GN=yhbY PE=4 SV=1	yhbY	ALEHHELIKVKIATEDRETKT	50	yes	yes	yes	yes		yes	yes	no	yes
sp|P0ADX0|YHEV_ECO57	Uncharacterized protein YheV OS=Escherichia coli O157:H7 GN=yheV PE=4 SV=1	yheV	ADKEARDHVRKDEQVIGIFHP	55	no	no	yes	no		no	no	no	no
sp|P0ADX3|YHFA_ECO57	Protein yhfA OS=Escherichia coli O157:H7 GN=yhfA PE=4 SV=1	yhfA	LHFIVTGRDLKDAAVARAVDL	97	yes	yes	yes	yes		yes	yes	no	no
sp|P37634|YHIR_ECOLI	Uncharacterized protein yhiR OS=Escherichia coli (strain K12) GN=yhiR PE=4 SV=1	yhiR	LIIESLKEKDKPFLYLDTHAG	34	yes	yes	yes	yes		yes	yes	no	no
sp|P0ADL0|YIBL_ECO57	Uncharacterized protein YibL OS=Escherichia coli O157:H7 GN=yibL PE=4 SV=1	yibL	ADLSLVEAADKYAELEKEKAT	34	no	yes	yes	no		no	no	no	no
sp|P0ADL0|YIBL_ECO57	Uncharacterized protein YibL OS=Escherichia coli O157:H7 GN=yibL PE=4 SV=1	yibL	HSQKLSKEAQKLMKMPFQRAI	66	no	no	yes	no		no	no	no	no
sp|Q0TBK7|YIBT_ECOL5	Uncharacterized protein YibT OS=Escherichia coli O6:K15:H31 (strain 536 / UPEC) GN=yibT PE=4 SV=1	yibT	MGKLGENVPLLID	3	yes	yes	yes	yes		yes	yes	yes	yes
sp|P0C265|YIBT_ECO57	Uncharacterized protein YibT OS=Escherichia coli O157:H7 GN=yibT PE=4 SV=1	yibT	LEYYRRLYRPKQVEGQ	64	no	no	yes	no		no	no	no	yes
sp|P23839|YICC_ECOLI	UPF0701 protein YicC OS=Escherichia coli (strain K12) GN=yicC PE=1 SV=2	yicC	ERIRSRLTRGKVECTLRYEPD	61	yes	yes	yes	yes		yes	no	yes	no
sp|P23839|YICC_ECOLI	UPF0701 protein YicC OS=Escherichia coli (strain K12) GN=yicC PE=1 SV=2	yicC	VARETEGQALKALIEQRLEGV	153	yes	yes	yes	yes		no	no	no	no
sp|P0A8Y6|YIDA_ECOL6	Phosphatase YidA OS=Escherichia coli O6:H1 (strain CFT073 / ATCC 700928 / UPEC) GN=yidA PE=3 SV=1	yidA	LSYDDYRFLEKLSREVGSHFH	98	yes	yes	yes	yes		no	no	no	no
sp|P0ADN3|YIFE_ECOL6	UPF0438 protein YifE OS=Escherichia coli O6:H1 (strain CFT073 / ATCC 700928 / UPEC) GN=yifE PE=3 SV=2	yifE	FTTTNRYFDNKHYPRGFSRHG	15	yes	yes	yes	yes		yes	no	yes	yes
sp|P0ADN3|YIFE_ECOL6	UPF0438 protein YifE OS=Escherichia coli O6:H1 (strain CFT073 / ATCC 700928 / UPEC) GN=yifE PE=3 SV=2	yifE	GFSRHGDFTIKEAQLLERHGY	30	yes	yes	yes	yes		no	no	no	yes
sp|P0ADN3|YIFE_ECOL6	UPF0438 protein YifE OS=Escherichia coli O6:H1 (strain CFT073 / ATCC 700928 / UPEC) GN=yifE PE=3 SV=2	yifE	GYAFNELDLGKREPVTEEEKL	49	yes	yes	yes	yes		yes	yes	yes	yes
sp|P0ADN4|YIFE_ECO57	UPF0438 protein YifE OS=Escherichia coli O157:H7 GN=yifE PE=3 SV=2	yifE	PVTEAERVWSKYMTRIKRPKR	80	no	no	yes	no		no	no	no	no
sp|P0ADN3|YIFE_ECOL6	UPF0438 protein YifE OS=Escherichia coli O6:H1 (strain CFT073 / ATCC 700928 / UPEC) GN=yifE PE=3 SV=2	yifE	PKRFHTLSGGKPQVEGAEDYT	98	yes	yes	yes	yes		yes	yes	no	yes
sp|P0ADQ0|YIHD_ECOL6	Protein yihD OS=Escherichia coli O6:H1 (strain CFT073 / ATCC 700928 / UPEC) GN=yihD PE=4 SV=1	yihD	AKDAVIPGLQKDYEEDFKTAL	70	no	no	yes	no		no	no	no	no
sp|P0ADQ0|YIHD_ECOL6	Protein yihD OS=Escherichia coli O6:H1 (strain CFT073 / ATCC 700928 / UPEC) GN=yihD PE=4 SV=1	yihD	GLQKDYEEDFKTALLRARGVI	77	no	no	yes	no		no	no	no	no
sp|A7ZU67|YIHI_ECO24	Der GTPase-activating protein YihI OS=Escherichia coli O139:H28 (strain E24377A / ETEC) GN=yihI PE=3 SV=1	yihI	KTPIPLGVTEKVTKQHKPKSE	79	no	no	yes	no		no	no	no	no
sp|P09163|YJAB_ECOLI	Uncharacterized N-acetyltransferase YjaB OS=Escherichia coli (strain K12) GN=yjaB PE=1 SV=1	yjaB	TGRSEVDDLGKPYPLLNLAYV	135	yes	yes	yes	yes		yes	no	no	no
sp|P32685|YJBD_ECOLI	Uncharacterized protein yjbD OS=Escherichia coli (strain K12) GN=yjbD PE=4 SV=1	yjbD	MALPRITQKEMTEREQREL	9	no	no	yes	no		no	no	no	no
sp|P32685|YJBD_ECOLI	Uncharacterized protein yjbD OS=Escherichia coli (strain K12) GN=yjbD PE=4 SV=1	yjbD	EMTEREQRELKTLLDRARIAH	20	no	no	yes	no		no	no	no	no
sp|P32685|YJBD_ECOLI	Uncharacterized protein yjbD OS=Escherichia coli (strain K12) GN=yjbD PE=4 SV=1	yjbD	VLTNSETNSIKKDYIDKLMVE	43	no	no	yes	no		no	no	no	no
sp|P68207|YJBJ_ECO57	UPF0337 protein YjbJ OS=Escherichia coli O157:H7 GN=yjbJ PE=3 SV=1	yjbJ	MNKDEAGGNWKQF	3	yes	yes	yes	yes		yes	yes	yes	yes
sp|P68207|YJBJ_ECO57	UPF0337 protein YjbJ OS=Escherichia coli O157:H7 GN=yjbJ PE=3 SV=1	yjbJ	MNKDEAGGNWKQFKGKVKEQW	11	no	yes	yes	no		no	no	no	yes
sp|P68207|YJBJ_ECO57	UPF0337 protein YjbJ OS=Escherichia coli O157:H7 GN=yjbJ PE=3 SV=1	yjbJ	GNWKQFKGKVKEQWGKLTDDD	18	yes	yes	yes	yes		yes	yes	yes	yes
sp|P68207|YJBJ_ECO57	UPF0337 protein YjbJ OS=Escherichia coli O157:H7 GN=yjbJ PE=3 SV=1	yjbJ	FKGKVKEQWGKLTDDDMTIIE	23	yes	yes	yes	yes		yes	yes	yes	yes
sp|P68207|YJBJ_ECO57	UPF0337 protein YjbJ OS=Escherichia coli O157:H7 GN=yjbJ PE=3 SV=1	yjbJ	TDDDMTIIEGKRDQLVGKIQE	35	no	yes	yes	no		no	no	no	yes
sp|P68207|YJBJ_ECO57	UPF0337 protein YjbJ OS=Escherichia coli O157:H7 GN=yjbJ PE=3 SV=1	yjbJ	IEGKRDQLVGKIQERYGYQKD	42	yes	yes	yes	no		yes	yes	yes	yes
sp|P68207|YJBJ_ECO57	UPF0337 protein YjbJ OS=Escherichia coli O157:H7 GN=yjbJ PE=3 SV=1	yjbJ	GKIQERYGYQKDQAEKEVVDW	51	yes	yes	yes	yes		yes	yes	no	yes
sp|P68207|YJBJ_ECO57	UPF0337 protein YjbJ OS=Escherichia coli O157:H7 GN=yjbJ PE=3 SV=1	yjbJ	RYGYQKDQAEKEVVDWETRNE	56	no	yes	yes	no		yes	no	yes	yes
sp|P0AF60|YJDI_ECO57	Uncharacterized protein YjdI OS=Escherichia coli O157:H7 GN=yjdI PE=4 SV=1	yjdI	VRGNGKLFNLKRKPWIMPDEV	44	no	no	yes	no		no	no	no	no
sp|P0AF60|YJDI_ECO57	Uncharacterized protein YjdI OS=Escherichia coli O157:H7 GN=yjdI PE=4 SV=1	yjdI	VIDTCPSGALKYRHK	72	yes	yes	yes	yes		yes	yes	no	yes
sp|P39274|YJDJ_ECOLI	Uncharacterized protein yjdJ OS=Escherichia coli (strain K12) GN=yjdJ PE=4 SV=1	yjdJ	MEIREGHNKFYINDKQGKQ	9	no	no	yes	no		no	no	no	no
sp|P39274|YJDJ_ECOLI	Uncharacterized protein yjdJ OS=Escherichia coli (strain K12) GN=yjdJ PE=4 SV=1	yjdJ	EGHNKFYINDKQGKQIAEIVF	15	yes	yes	yes	yes		yes	yes	yes	yes
sp|P39274|YJDJ_ECOLI	Uncharacterized protein yjdJ OS=Escherichia coli (strain K12) GN=yjdJ PE=4 SV=1	yjdJ	RKIIPLCPFAKHEFDKTREYD	76	no	yes	yes	yes		no	no	no	yes
sp|P39274|YJDJ_ECOLI	Uncharacterized protein yjdJ OS=Escherichia coli (strain K12) GN=yjdJ PE=4 SV=1	yjdJ	LCPFAKHEFDKTREYDDIRS	81	yes	yes	yes	no		no	no	no	yes
sp|A7ZVB3|YJGA_ECO24	UPF0307 protein YjgA OS=Escherichia coli O139:H28 (strain E24377A / ETEC) GN=yjgA PE=3 SV=1	yjgA	IVDLGKNALDKIPLDADLRAA	56	yes	yes	yes	yes		yes	yes	no	yes
sp|P0A9W4|YJJK_ECO57	Uncharacterized ABC transporter ATP-binding protein YjjK OS=Escherichia coli O157:H7 GN=yjjK PE=3 SV=2	yjjK	FIPPGPRLGDKVLEVSNLRKS	322	no	yes	yes	no		yes	yes	no	no
sp|P0A9W3|YJJK_ECOLI	Uncharacterized ABC transporter ATP-binding protein YjjK OS=Escherichia coli (strain K12) GN=yjjK PE=1 SV=2	yjjK	SRAYVGRFNFKGVDQGKRVGE	434	no	no	yes	no		no	no	no	no
sp|Q46868|YQIC_ECOLI	Uncharacterized protein YqiC OS=Escherichia coli (strain K12) GN=yqiC PE=1 SV=2	yqiC	GIREFGEDVEKKIRQTLQAQL	31	no	yes	yes	no		no	no	no	yes
sp|Q46868|YQIC_ECOLI	Uncharacterized protein YqiC OS=Escherichia coli (strain K12) GN=yqiC PE=1 SV=2	yqiC	QTQVLLRTREKLALLEQRISE	65	yes	yes	yes	yes		yes	yes	no	yes
sp|P64583|YQJD_ECO57	Uncharacterized protein YqjD OS=Escherichia coli O157:H7 GN=yqjD PE=4 SV=1	yqjD	HTTEHLRAELKSLSDTLEEVL	15	no	no	yes	no		no	no	no	no
sp|P64583|YQJD_ECO57	Uncharacterized protein YqjD OS=Escherichia coli O157:H7 GN=yqjD PE=4 SV=1	yqjD	EVLSSSGEKSKEELSKIRSKA	33	yes	yes	yes	yes		no	no	no	yes
sp|P0A9W7|YRBA_ECOL6	Uncharacterized protein YrbA OS=Escherichia coli O6:H1 (strain CFT073 / ATCC 700928 / UPEC) GN=yrbA PE=3 SV=1	yrbA	ADNRIHAVSIKAYTPAEWARD	68	no	yes	yes	no		no	no	no	no
sp|P0AB78|BIKB_ECO57	Putative 8-amino-7-oxononanoate synthase/2-amino-3-ketobutyrate coenzyme A ligase OS=Escherichia coli O157:H7 GN=Z5044 PE=3 SV=1	Z5044	LETARAEGLFKEERIITSAQQ	23	yes	yes	yes	yes		yes	yes	yes	yes
sp|P0AB78|BIKB_ECO57	Putative 8-amino-7-oxononanoate synthase/2-amino-3-ketobutyrate coenzyme A ligase OS=Escherichia coli O157:H7 GN=Z5044 PE=3 SV=1	Z5044	RVDIITGTLGKALGGASGGYT	244	yes	yes	yes	yes		yes	yes	yes	no
sp|P0AB78|BIKB_ECO57	Putative 8-amino-7-oxononanoate synthase/2-amino-3-ketobutyrate coenzyme A ligase OS=Escherichia coli O157:H7 GN=Z5044 PE=3 SV=1	Z5044	VTGFFYPVVPKGQARIRTQMS	362	yes	yes	yes	no		no	no	no	no
sp|B7UHV8|ZAPA_ECO27	Cell division protein ZapA OS=Escherichia coli O127:H6 (strain E2348/69 / EPEC) GN=zapA PE=3 SV=1	zapA	ALLEQGRITEKTNQNFE	103	no	no	yes	no		no	no	no	no
sp|B7UNP8|ZAPB_ECO27	Cell division protein ZapB OS=Escherichia coli O127:H6 (strain E2348/69 / EPEC) GN=zapB PE=3 SV=1	zapB	MTMSLEVFEKLEAKVQQAID	10	yes	yes	yes	yes		yes	yes	yes	yes
sp|B7UIF1|ZAPD_ECO27	Cell division protein ZapD OS=Escherichia coli O127:H6 (strain E2348/69 / EPEC) GN=zapD PE=3 SV=1	zapD	ERGEVRTELLKELDRQQRKLQ	65	yes	yes	yes	no		no	yes	no	no
sp|P0AC54|G6PD_ECOL6	Glucose-6-phosphate 1-dehydrogenase OS=Escherichia coli O6:H1 (strain CFT073 / ATCC 700928 / UPEC) GN=zwf PE=3 SV=1	zwf	FGAKGDLARRKLLPSLYQLEK	25	yes	yes	yes	yes		no	no	no	no
sp|P0AC54|G6PD_ECOL6	Glucose-6-phosphate 1-dehydrogenase OS=Escherichia coli O6:H1 (strain CFT073 / ATCC 700928 / UPEC) GN=zwf PE=3 SV=1	zwf	RADWDKAAYTKVVREALETFM	60	yes	yes	yes	yes		no	yes	no	no
sp|P0AC54|G6PD_ECOL6	Glucose-6-phosphate 1-dehydrogenase OS=Escherichia coli O6:H1 (strain CFT073 / ATCC 700928 / UPEC) GN=zwf PE=3 SV=1	zwf	FSRLGAMLDQKNRITINYFAM	109	yes	yes	yes	no		no	yes	no	no
sp|Q8XCJ6|G6PD_ECO57	Glucose-6-phosphate 1-dehydrogenase OS=Escherichia coli O157:H7 GN=zwf PE=3 SV=1	zwf	KGLGEAKLNAKPARVVMEKPL	139	yes	yes	yes	no		no	no	no	no
