# Supplementary material for: Structural, Kinetic and Proteomic Characterization of Acetyl Phosphate-Dependent Bacterial Protein Acetylation
Source: PLoS One. 2014 Apr 22;9(4):e94816. doi: 10.1371/journal.pone.0094816 (PMC3995681; doi:10.1371/journal.pone.0094816)
Supplement: Table S5 — Overview of unique acetyllysine sites for specific strains and growth conditions: all corresponding acetylated proteins containing lysine acetyl sites for all strains combined (and individual strains/conditions). (XLSX) [file pone.0094816.s015.xlsx]

## Sheet: S5_ unique proteins
Table S5. All acetylated proteins containing lysine acetylation sites for all strains combined (with individual strains/conditions)
all strains combined		WT Glucose	AckA Glucose	CobB Glucose	YfiQ Glucose		WT No Glucose	AckA No Glucose	AckA PTA No Glucose	CobB No Glucose
Gene Name		Gene Name	Gene Name	Gene Name	Gene Name		Gene Name	Gene Name	Gene Name	Gene Name
accA		accA	accA	accB	accA		accA	accA	aceA	accB
accB		accC	accB	accC	accC		accC	accC	aceB	accD
accC		accD	accC	accD	accD		accD	accD	aceE	aceA
accD		aceA	accD	aceA	aceA		aceA	aceA	aceF	aceB
aceA		aceB	aceA	aceB	aceB		aceB	aceB	acnB	aceE
aceB		aceE	aceB	aceE	aceE		aceE	aceE	acpP	aceF
aceE		aceF	aceE	aceF	aceF		aceF	aceF	ahpC	ackA
aceF		ackA	aceF	ackA	ackA		ackA	acnA	ampD	acpP
ackA		acnA	acnA	acnB	acnA		acnA	acnB	appY	acpS
acnA		acnB	acnB	acpP	acnB		acnB	acpP	aspS	adhE
acnB		acpP	acpP	acpS	acpP		acpP	acpS	astA	adk
acpP		acpS	acpS	adhE	acpS		acpS	adhE	atpA	ahpC
acpS		adhE	adhE	adk	adhE		adhE	adk	atpD	alaS
adhE		adk	adk	ahpC	adk		adk	agaR	atpG	aldA
adk		ahpC	agaR	ahpF	ahpC		ahpC	ahpC	atpH	appY
agaR		ahpF	ahpC	alaS	ahpF		ahpF	ahpF	bcp	arcA
ahpC		alaS	ahpF	amn	alaS		alaS	alaS	carB	aspA
ahpF		amn	alaS	ampD	amn		amn	aldA	cat	aspS
alaS		ampD	aldA	appY	appY		ampD	aldB	crl	astA
aldA		appY	aldB	apt	apt		appY	amn	crr	astC
aldB		apt	amn	arcA	arcA		apt	ampD	cspC	atpA
amn		arcA	ampD	aroA	aroA		arcA	appY	dapA	atpD
ampD		aroA	ansA	aroG	artP		aroA	apt	dapD	atpH
ansA		aroG	aphA1	aroK	asd		aroG	arcA	dkgA	bcp
aphA1		artP	appY	artP	asnA		artI	argS	dnaK	bioD2
appY		asnA	apt	asd	aspA		aspC	aroA	eco57IR	carA
apt		asnS	arcA	asnA	aspC		aspS	aroG	eda	carB
arcA		aspA	arcB	asnS	aspS		astA	aroK	eno	cat
arcB		aspC	argS	aspC	astA		atpA	artP	fabB	chaB
argS		aspS	aroA	aspS	atpA		atpC	asd	fabD	copA
aroA		astA	aroB	astA	atpD		atpD	asnS	fbaA	crl
aroB		atpA	aroC	atpA	atpF		atpF	aspA	fbp	crp
aroC		atpC	aroF	atpD	atpG		atpH	aspC	feoB	crr
aroF		atpD	aroG	atpF	atpH		bcp	aspS	frr	csiD
aroG		atpF	aroK	atpG	bcp		bglA	astA	fusA	cspA
aroK		atpG	artP	atpH	bglA		bioD2	astC	gabD	cspC
artI		atpH	asd	bcp	bioD2		carA	atpA	gadA	cspE
artP		bcp	asnA	bglA	carA		carB	atpC	gapA	csrA
asd		bglA	asnS	bioD2	carB		cbpA	atpD	gatA	cysH
asnA		bioD2	aspA	carA	cbpA		clpB	atpF	gatB	dapD
asnS		carA	aspC	carB	clpB		cnu	atpG	gatD	dkgA
aspA		carB	aspS	cat	cpxR		cpxR	atpH	gatY	dksA
aspC		cbpA	astA	chaB	crl		crl	avtA	gcvH	dnaK
aspS		clpB	atpA	clpB	crp		crp	bcp	gcvT	dps
astA		cnu	atpC	cmk	crr		crr	bglA	glf	eco57IR
astC		cpxR	atpD	cnu	cspC		cysH	bioD2	glmM	elaB
atpA		crl	atpF	copA	cspE		cysI	c4155	glyA	engB
atpC		crp	atpG	cpxR	cysH		cysJ	carA	gnd	eno
atpD		crr	atpH	crl	cysK		cysK	carB	gnsA	exoX
atpF		cspC	avtA	crp	cysS		cysS	clpB	gnsB	fabB
atpG		cspE	baeR	crr	dapA		dapA	cnu	gpmA	fabD
atpH		cysH	bcp	cspA	dapD		dapD	cpxR	grcA	fbaA
avtA		cysJ	bglA	cspB	deoC		deoB	crl	groL1	fbp
baeR		cysK	bioD2	cspC	der		deoC	crp	groS	folE
bcp		cysS	btuE	cspE	dhaL		dkgA	crr	grxB	folX
bglA		dapA	c4155	csrA	dkgA		dkgB	csiD	grxC	frr
bioD2		dapD	can	cysH	dksA		dnaG	cspC	grxD	fumA
btuE		deoB	carA	cysK	dnaK		dnaK	cspE	guaB	fusA
c4155		deoC	carB	cysS	dps		dnaN	cysK	hdeA	gabD
can		der	cbpA	dapA	elaB		dps	cysS	hdeB	gadA
carA		dhaL	chaB	dapD	engB		eda	dadA	hisB	gadB
carB		dkgA	chbB	dcd	engD		elaB	dapA	hldD	gapA
cat		dkgB	clpA	deoB	eno		engB	dapD	hupA	gatB
cbpA		dksA	clpB	deoC	fabB		engD	deoB	hupB	gatD
chaB		dnaG	clpX	der	fabD		eno	deoC	icd	gatY
chbB		dnaJ	cnu	dgt	fabI		fabB	dhaL	ihfB	gatZ
clpA		dnaK	coaBC	dhaL	fbaA		fabD	dkgA	iscS	gcvH
clpB		dnaN	copA	dkgA	fbp		fabF	dkgB	kbl	gcvT
clpX		eda	corC	dkgB	ffh		fabI	dksA	kdsA	glf
cmk		elaB	cpdA	dksA	fis		fbaA	dnaJ	lepB	glmM
cnu		engB	cpxR	dnaG	fldA		fbp	dnaK	lpdA	glmU
coaBC		engD	crl	dnaK	folD		ffh	dnaN	lpxA	gltA
copA		eno	crp	dnaN	folE		folD	dppF	lysU	glyA
corC		fabB	crr	dps	folX		folX	eco57IR	maeB	glyS
cpdA		fabD	csiD	elaB	fpr		fpr	eda	mdh	gnd
cpxR		fabG	cspC	engB	frdA		frr	elaB	moeA	gnsA
crl		fabI	cspE	engD	frr		frsA	engB	msrB	gnsB
crp		fbaA	curA	eno	ftsZ		ftsE	engD	nrdA	gpmA
crr		fbp	cysB	exoX	fumA		ftsH	eno	ompR	grcA
csiD		ffh	cysH	fabB	fusA		fumA	fabB	osmC	greA
cspA		fis	cysJ	fabD	gabD		fusA	fabD	osmY	groL1
cspB		fldA	cysK	fabG	gadA		gadA	fabG	pckA	groS
cspC		fnr	cysQ	fabI	gadB		gadB	fabH	pepN	grpE
cspE		folD	cysS	fbaA	gapA		galF	fabI	pflB	grxA
csrA		folE	dadA	fbp	gatA		gapA	fadB	pgk	grxB
curA		folX	dapA	ffh	gatY		gatB	fbaA	ppc	grxC
cysB		fpr	dapD	fis	gatZ		gatY	fbp	ppiB	grxD
cysH		frdA	dapF	fldA	gcvH		gcvH	ffh	ppiC	guaB
cysI		frr	dcd	fnr	gcvT		gcvT	fis	prs	hdeA
cysJ		ftsZ	dcp	folA	glcB		glf	fldA	pspA	hdeB
cysK		fumA	ddlA	folD	glf		glk	fnr	ptrB	hisB
cysQ		fusA	ddlB	folE	glk		glmM	folA	ptsH	hldD
cysS		gabD	deoA	folX	glmM		glmU	folD	ptsN	hns
dadA		gadA	deoB	fpr	glmU		glnA	folE	purB	hpf
dapA		gadB	deoC	frdA	glnA		glnS	folX	pykF	htpG
dapD		galF	der	frr	glnS		gltA	fpr	rbfA	hupA
dapF		galU	dhaL	frsA	glpX		glyA	frdA	rfbC	hupB
dcd		gapA	dkgA	fruB	glsA1		glyS	frr	rimJ	icd
dcp		gatA	dkgB	ftsZ	glyA		gnd	ftsE	rluC	idi
ddlA		gatY	dksA	fumA	glyS		gnsA	ftsH	rnhA	ihfA
ddlB		gatZ	dld	fusA	gmhA		gnsB	fumA	rpiA	ihfB
deoA		gcvH	dnaG	gadA	gnd		gpmA	fusA	rplA	infA
deoB		gcvT	dnaJ	gadB	gnsA		grcA	gabD	rplE	infB
deoC		glf	dnaK	galF	gnsB		greA	gadA	rplF	infC
der		glk	dnaN	gapA	gpmA		groL1	gadB	rplI	iscS
dgt		glmM	dps	gatA	gpmI		groS	galF	rplJ	katG
dhaL		glmU	dxr	gatB	grcA		grpE	gapA	rplK	kbl
dkgA		glnA	dxs	gatY	greA		grxB	gatA	rplL	kdsA
dkgB		glnS	ebgR	gatZ	groL1		grxC	gatB	rplM	lepB
dksA		glpX	eda	gcvH	groS		grxD	gatC	rplN	lon
dld		glyA	elaB	gcvT	grpE		gstA	gatD	rplO	lpdA
dnaG		glyS	engB	ghrA	grxB		guaA	gatY	rplQ	lpxA
dnaJ		gnd	engD	glf	grxC		guaB	gatZ	rplR	lsrF
dnaK		gnsA	eno	glk	grxD		hdeA	gcp	rplX	luxS
dnaN		gnsB	entA	glmM	gstA		hdeB	gcvH	rplY	lysS
dppF		gpmA	entF	glmU	guaA		hemL	gcvT	rpmA	lysU
dps		gpmI	era	glnA	guaB		hemN	glcB	rpmB	maeB
dxr		grcA	fabB	glnS	guaC		hisB	glf	rpmC	malY
dxs		greA	fabD	glpX	gyrB		hldD	glk	rpmE	manA
ebgR		groL1	fabF	gltA	hdeA		hldE	glmM	rpmG	map
eco57IR		groS	fabG	glyA	hdeB		hns	glmU	rpoD	matP
eda		grpE	fabH	glyQ	hemL		hpf	glnA	rpsA	mdh
elaB		grxA	fabI	glyS	hisB		hscA	glnS	rpsB	miaB
engB		grxB	fadB	gmhA	hisS		hsdR	gloA	rpsF	minE
engD		grxC	fbaA	gmk	hldD		htpG	gltA	rpsG	moeA
eno		grxD	fbp	gnd	hldE		hupA	glyA	rpsJ	msrB
entA		gstA	fdhE	gnsA	hns		hupB	glyS	rpsK	nrdA
entF		guaA	fdx	gnsB	hpf		icd	gnd	rpsL	nusG
era		guaB	ffh	gpmA	hscA		idi	gnsA	rpsO	ompR
exoX		guaC	fis	gpmI	hslU		ihfA	gnsB	rpsP	osmC
fabB		gyrA	fkpA	grcA	htpG		ihfB	gpmA	rpsQ	osmY
fabD		gyrB	fldA	greA	hupA		ileS	gpmI	rpsR	panC
fabF		hdeA	flgM	groL1	hupB		iscS	grcA	rpsS	pckA
fabG		hdeB	fmt	groS	icd		katG	greA	rpsU	pdxB
fabH		hemL	fnr	grpE	idi		kbl	groL1	sdhA	pdxH
fabI		hisB	folA	grxA	ihfA		kdsA	groS	secB	pepN
fadB		hisS	folD	grxB	ihfB		ldhA	grpE	sucA	pflB
fbaA		hldD	folE	grxC	ileS		lepB	grxB	sucB	pgk
fbp		hldE	folX	grxD	infA		lon	grxC	sucC	pheS
fdhE		hns	fpr	gshB	infB		lpdA	grxD	sucD	pheT
fdx		hpf	frdA	gstA	infC		lpxA	gstA	talB	phnA
feoB		hscA	frdB	guaA	iscS		lrp	guaA	tig	ppc
ffh		hslU	frr	guaB	katG		lysS	guaB	tnaA	ppiB
fis		htpG	frsA	guaC	kbl		lysU	gyrB	tpiA	ppiC
fkpA		hupA	ftsA	gyrA	kdsA		manA	hdeA	trxA	prs
fldA		hupB	ftsE	gyrB	ldhA		manX	hdeB	tsf	pspA
flgM		icd	ftsH	hdeA	lepB		map	hisB	tuf1	ptsH
fmt		idi	ftsZ	hdeB	leuS		mdh	hisS	tuf2	ptsN
fnr		ihfA	fumA	hemE	lon		metC	hldD	ung	purB
folA		ihfB	fumC	hemL	lpdA		metG	hldE	yccU	purU
folD		ileS	fur	hisB	lpxA		mgtA	hns	ycjQ	pykA
folE		infA	fusA	hisS	lrp		minD	hpf	ydbK	pykF
folX		infB	gabD	hldD	lsrB		minE	hscA	yeeX	pyrG
fpr		infC	gabT	hldE	luxS		moaC	hscB	yeeZ	raiA
frdA		iscS	gadA	hns	lysS		moeA	hslU	yegP	rbfA
frdB		katG	gadB	hpf	lysU		mtlD	htpG	yfcZ	rbsB
frr		kbl	gadC	hscA	malP		mug	hupA	ygaU	recA
frsA		kdsA	galF	hscB	manA		murB	hupB	ygiW	rfbC
fruB		ldhA	galU	hslU	manX		nagZ	icd	ygjI	rimI
ftsA		lepA	gapA	htpG	map		narL	idi	yibT	rimJ
ftsE		lepB	gatA	hupA	mdh		ndk	ihfA	yicC	rimM
ftsH		leuS	gatY	hupB	metG		nemA	ihfB	yifE	rluC
ftsZ		lon	gatZ	icd	mgtA		nfuA	ileS	yjbJ	rpiA
fumA		lpdA	gcp	idi	mnmA		nrdA	infA	yjdJ	rplA
fumC		lpxA	gcvH	ihfA	moaC		nuoI	infB	Z5044	rplE
fur		lrp	gcvP	ihfB	moeA		nusB	iraP	zapB	rplF
fusA		luxS	gcvT	ileS	mrp		nusG	iscS		rplI
gabD		lysS	ghrB	infA	msrB		ompR	katG		rplJ
gabT		lysU	glcB	infB	mtlD		orn	kbl		rplK
gadA		malY	glf	infC	murB		osmC	kdsA		rplL
gadB		manA	glk	iscS	narL		panC	ldhA		rplM
gadC		manX	glmM	katG	ndk		papC	lepB		rplN
galF		map	glmS	kbl	nirB		pckA	leuS		rplO
galU		mazG	glmU	kdsA	nudJ		pdxB	lon		rplP
gapA		mdh	glnA	ldhA	nudK		pepN	lpdA		rplQ
gatA		metC	glnB	lepB	nuoF		pfkA	lpxA		rplR
gatB		metG	glnS	leuS	nuoG		pflB	lrp		rplS
gatC		mgtA	gloA	ligA	nuoI		pgk	lsrF		rplU
gatD		miaB	glpX	lipA	nusB		pgm	luxS		rplV
gatY		minD	glsA1	lon	nusG		pheT	lysS		rplW
gatZ		minE	gltA	lpdA	ompR		phnA	lysU		rplX
gcp		mnmA	gltB	lpxA	orn		phoB	maeA		rplY
gcvH		moaC	gltX	lrp	osmC		phoU	maeB		rpmA
gcvP		moeA	glyA	luxS	panC		pmrD	malY		rpmC
gcvT		mprA	glyQ	lysS	pckA		ppa	manA		rpmE
ghrA		mrp	glyS	lysU	pdxB		ppc	manX		rpmF
ghrB		msrB	gmhA	malY	pdxH		ppiB	map		rpmG
glcB		mtlD	gmk	manA	pepN		ppiC	mdh		rpoA
glf		murA	gnd	manX	pfkA		ppk	metC		rpoB
glk		murB	gnsA	map	pflB		prc	metG		rpoC
glmM		nagD	gnsB	matP	pgk		prfC	minE		rpoD
glmS		nagZ	gor	mdh	pgm		proS	mnmA		rpsA
glmU		ndk	gph	metC	pheS		prs	moaC		rpsB
glnA		nfuA	gpmA	metG	phnA		pspA	moeA		rpsC
glnB		nirB	gpmI	mfd	phoB		pssA	mprA		rpsD
glnS		nrdA	gpsA	mgtA	phoU		pta	mrp		rpsF
gloA		nudK	grcA	miaB	pmrD		ptrB	msrB		rpsG
glpX		nuoF	greA	minD	ppa		ptsH	msrC		rpsH
glsA1		nuoG	greB	minE	ppc		ptsI	mtlD		rpsJ
gltA		nuoI	groL1	mnmA	ppiB		ptsN	mug		rpsK
gltB		nusB	groS	moaC	ppiC		purA	narL		rpsL
gltX		nusG	grpE	moeA	ppsA		purB	ndh		rpsO
glyA		ompA	grxA	mprA	proS		purC	ndk		rpsP
glyQ		ompR	grxB	msrB	prs		purD	nrdA		rpsQ
glyS		ompX	grxC	msrC	pspA		purN	nrdD		rpsR
gmhA		orn	grxD	mtlD	pssA		purT	nth		rpsS
gmk		osmC	gshA	mug	pta		purU	nudG		rpsU
gnd		oxyR	gshB	murA	ptrB		pykA	nudJ		rsd
gnsA		panC	gsp	murB	ptsH		pykF	nudK		sdhA
gnsB		pckA	gstA	nagD	ptsI		pyrG	nuoE		sra
gor		pcnB	gstB	nfuA	ptsN		pyrI	nuoG		sucA
gph		pdxB	guaA	nifU	purA		raiA	nuoI		sucB
gpmA		pdxH	guaB	nirB	purB		rbfA	nusB		sucC
gpmI		pepB	guaC	nrdD	purC		rbsB	nusG		sucD
gpsA		pepD	gyrA	nudK	purD		rcsB	ompR		talB
grcA		pepN	gyrB	nuoG	purH		relA	orn		thrS
greA		pfkA	hchA	nuoI	purL		rfbC	osmC		tig
greB		pflA	hda	nusB	purT		rho	osmY		tktA
groL1		pflB	hdeA	nusG	purU		rimJ	oxyR		tnaA
groS		pgk	hdeB	ompR	pykA		rluC	panC		tpiA
grpE		pgl	hdhA	orn	pykF		rpiA	papC		truA
grxA		pgm	hemB	osmC	pyrB		rplA	pckA		trxA
grxB		pheS	hemE	oxyR	pyrG		rplC	pcnB		tsf
grxC		pheT	hemL	panC	pyrI		rplD	pdxB		tuf1
grxD		phnA	hemN	pckA	raiA		rplE	pdxH		tuf2
gshA		phoB	hemY	pdxB	rbfA		rplF	pepB		tusE
gshB		phoU	hinT	pdxH	rdgC		rplI	pepN		ung
gsp		pmrD	hisB	pepD	recA		rplJ	pepT		upp
gstA		polA	hisF	pepN	rfbC		rplK	pfkA		uspF
gstB		ppa	hisH	pfkA	rho		rplL	pflA		yaeH
guaA		ppc	hisP	pflA	rimJ		rplM	pflB		yaeP
guaB		ppiB	hisS	pflB	rlmB		rplN	pgk		yajQ
guaC		ppiC	hldD	pgk	rluC		rplO	pgl		ybeL
gyrA		ppk	hldE	pgm	rnb		rplQ	pgm		yccJ
gyrB		prlC	hns	pheS	rne		rplR	pheS		yccU
hchA		prmB	hpf	pheT	rnhA		rplS	pheT		yceF1
hda		proS	hrpA	phnA	rpiA		rplT	phoU		ycfP
hdeA		prs	hscA	phoB	rplA		rplV	polA		ycgL
hdeB		pspA	hscB	phoP	rplB		rplW	ppa		yciN
hdhA		pta	hslR	phoU	rplC		rplX	ppc		ycjQ
hemB		ptrB	hslU	pmrD	rplD		rplY	ppiB		ydcY
hemE		ptsH	htpG	ppa	rplE		rpmB	ppiC		yebC
hemL		ptsI	hupA	ppc	rplF		rpmC	ppk		yeeX
hemN		ptsN	hupB	ppiB	rplI		rpmD	ppsA		yeeZ
hemY		purA	hypF	ppiC	rplJ		rpmE	prmB		yegP
hinT		purB	icd	ppk	rplK		rpmF	proS		yeiP
hisB		purC	idi	ppsA	rplL		rpmG	prs		yejL
hisF		purD	ihfA	prlC	rplM		rpoA	pspA		yfcZ
hisH		purH	ihfB	proS	rplN		rpoB	pth		yfgD
hisP		purL	ileS	prs	rplO		rpoC	ptsH		ygaU
hisS		purT	infA	pspA	rplP		rpoD	ptsI		yggX
hldD		purU	infB	pssA	rplQ		rpsA	ptsN		ygiW
hldE		pykA	infC	pta	rplR		rpsB	purA		yhbY
hns		pykF	iscS	ptsH	rplS		rpsC	purB		yibT
hpf		pyrB	iscX	ptsI	rplT		rpsD	purC		yifE
hrpA		pyrG	ispA	ptsN	rplU		rpsE	purL		yiiS
hscA		pyrI	ispG	purA	rplV		rpsF	purU		yjbJ
hscB		queE	katG	purB	rplW		rpsG	pykA		yjbR
hsdR		raiA	katG1	purC	rplX		rpsH	pykF		yjdI
hslR		rbfA	kbl	purD	rplY		rpsJ	pyrB		yjdJ
hslU		rcsB	kch	purH	rpmA		rpsK	pyrG		yjgA
htpG		rdgC	kdgK	purL	rpmB		rpsL	pyrI		yqiC
hupA		recA	kdsA	purM	rpmC		rpsO	qseB		yqjD
hupB		rfbC	ldhA	purN	rpmD		rpsP	raiA		Z5044
hypF		rffA	lepA	purT	rpmE		rpsQ	rbfA		zapB
icd		rhlB	lepB	purU	rpmF		rpsR	rbsB
idi		rho	leuS	pykA	rpmG		rpsS	rdgC
ihfA		rimJ	ligA	pykF	rpoA		rpsU	recA
ihfB		rimM	lipA	pyrB	rpoB		sdhA	rfbC
ileS		rimP	lon	pyrE	rpoC		secB	rffA
infA		rlmB	lpdA	pyrG	rpoD		seqA	rhlB
infB		rlmH	lptB	pyrI	rpsA		serA	rho
infC		rluC	lpxA	queE	rpsB		serB	ribH
iraP		rmlA	lpxD	raiA	rpsC		serS	rimJ
iscS		rne	lrp	ratA	rpsF		stpA	rimP
iscX		rnhA	ltaE	ratB	rpsG		sucB	rlmB
ispA		rpiA	luxS	rbfA	rpsJ		sucC	rlmH
ispG		rplA	lysS	rcsB	rpsK		sucD	rluC
katG		rplB	lysU	rdgC	rpsL		sufE	rmlA1
katG1		rplD	maeA	recA	rpsO		suhB	rne
kbl		rplE	maeB	relA	rpsP		talA	rnhA
kch		rplF	mak	rfbC	rpsQ		talB	rpiA
kdgK		rplI	malP	rffA	rpsR		tdcE	rplA
kdsA		rplJ	malY	rhlB	rpsS		thrS	rplB
ldhA		rplK	manA	rho	rpsT		tig	rplC
lepA		rplL	manX	ribA	rpsU		tktA	rplD
lepB		rplM	map	rimI	sdhA		tktB	rplE
leuS		rplN	marR	rimJ	secB		tnaA	rplF
ligA		rplO	mazG	rimM	selD		topA	rplI
lipA		rplQ	mdh	rimP	serA		tpiA	rplJ
lon		rplR	mdoH	rlmB	serS		tpx	rplK
lpdA		rplS	menB	rlmD	speG		trmJ	rplL
lptB		rplT	menC	rlmH	sra		trpC	rplM
lpxA		rplU	metC	rluC	sspA		trpS	rplN
lpxD		rplV	metG	rluD	sucA		truA	rplO
lrp		rplW	metH	rne	sucB		truB	rplP
lsrB		rplX	metJ	rnfG	sucC		trxA	rplQ
lsrF		rplY	metK	rnhA	sucD		tsf	rplR
ltaE		rpmA	metL	rof	suhB		tuf1	rplS
luxS		rpmB	mfd	rpiA	talA		tuf2	rplT
lysS		rpmC	mgtA	rplA	talB		tusE	rplU
lysU		rpmD	miaB	rplB	tdcE		typA	rplV
maeA		rpmE	minC	rplC	thrS		tyrS	rplW
maeB		rpmF	minD	rplD	tig		udk	rplX
mak		rpmG	minE	rplE	tktA		ung	rplY
malP		rpoA	mnmA	rplF	tktB		upp	rpmA
malY		rpoB	moaC	rplI	tnaA		uspE	rpmB
manA		rpoC	moeA	rplJ	topA		uspF	rpmC
manX		rpoD	mpl	rplK	tpiA		valS	rpmD
map		rpsA	mprA	rplL	tpx		wrbA	rpmE
marR		rpsB	mrp	rplM	trmJ		xthA	rpmF
matP		rpsC	msbA	rplN	trpC		yaeH	rpmG
mazG		rpsD	msrB	rplO	truA		ybaK	rpoA
mdh		rpsF	msrC	rplP	trxA		ybeL	rpoB
mdoH		rpsG	mtlD	rplQ	tsf		ybiB	rpoC
menB		rpsH	mtnN	rplR	tuf1		yccJ	rpoD
menC		rpsJ	mug	rplS	tuf2		yccU	rpsA
metC		rpsK	murA	rplT	tusE		yccX	rpsB
metG		rpsL	murB	rplU	typA		yceF1	rpsC
metH		rpsO	murD	rplV	tyrS		yceH	rpsD
metJ		rpsP	mutS	rplW	udk		yciO	rpsE
metK		rpsQ	nadC	rplX	ung		ycjQ	rpsF
metL		rpsR	nadE	rplY	upp		ydbK	rpsG
mfd		rpsS	nagB	rpmA	uspE		ydgJ	rpsH
mgtA		rpsT	nagC	rpmB	uspF		ydjA	rpsJ
miaB		rpsU	nagD	rpmC	uvrA		yeaG	rpsK
minC		rsmH	nagZ	rpmD	valS		yebC	rpsL
minD		sdhA	narG	rpmE	wrbA		yeeN	rpsO
minE		secA	narH	rpmF	xthA		yeeX	rpsP
mnmA		secB	narL	rpmG	yajL		yeeZ	rpsQ
moaC		seqA	ndh	rpmJ1	yajQ		yegP	rpsR
moeA		serA	ndk	rpoA	ybaK		yehS	rpsS
mpl		serB	nemA	rpoB	ybcJ		yeiP	rpsT
mprA		serS	nfnB	rpoC	ybeZ		yfcZ	rpsU
mrp		speA	nfo	rpoD	ybiB		yffB	rsd
msbA		speC	nfuA	rpoN	ycaR		ygaU	rsmD
msrB		speG	nirB	rpoZ	yccJ		ygfB	rsmI
msrC		sra	nrdA	rpsA	yccU		yggX	sdhA
mtlD		sspA	nrdD	rpsB	yccX		yhbY	secA
mtnN		stpA	nrdR	rpsC	yceF1		yhfA	secB
mug		sucA	nth	rpsD	yceH		yhiR	seqA
murA		sucB	nudG	rpsE	yciN		yibT	serA
murB		sucC	nudJ	rpsF	yciO		yicC	serB
murD		sucD	nudK	rpsG	ycjG		yifE	serS
mutS		sufE	nuoC	rpsH	ycjQ		yjaB	speA
nadC		suhB	nuoE	rpsI	ydbK		yjbJ	speC
nadE		talA	nuoF	rpsJ	ydcP		yjbR	speG
nagB		talB	nuoG	rpsK	ydfZ		yjdI	sra
nagC		tdcE	nuoI	rpsL	ydjA		yjdJ	sspA
nagD		tdh	nusA	rpsM	ydjF		yjgA	sucA
nagZ		thiI	nusB	rpsN	yeaG		yjjK	sucB
narG		thrS	nusG	rpsO	yebC		yqiC	sucC
narH		tig	obg	rpsP	yecA		ysgA	sucD
narL		tktA	ompR	rpsQ	yeeN		Z5044	sufE
ndh		tktB	oppA	rpsR	yeeX		zapB	talA
ndk		tnaA	oppD	rpsS	yeeZ			talB
nemA		topA	oppF	rpsT	yegP			tdh
nfnB		tpiA	orn	rpsU	yeiP			thrA
nfo		tpx	osmC	rsmH	yfcZ			thrS
nfuA		trmJ	osmY	rstA	yfgD			tig
nifU		trpC	otsA	sdaB	ygaU			tktA
nirB		truA	oxyR	sdhA	ygdH			tktB
nrdA		truB	panC	secB	ygfZ			tnaA
nrdD		trxA	pckA	seqA	yggL			topA
nrdR		trxB	pcm	serA	yggX			tpiA
nth		tsf	pcnB	serB	yhbY			tpx
nudG		tuf1	pdhR	serS	yhfA			trmJ
nudJ		tuf2	pdxB	speA	yhiR			trpC
nudK		tusE	pdxH	speG	yibT			truA
nuoC		typA	pepA	sra	yicC			truB
nuoE		tyrS	pepB	sspA	yidA			trxA
nuoF		udp	pepD	stpA	yifE			tsf
nuoG		ung	pepN	sucB	yjaB			tuf1
nuoI		upp	pepP	sucC	yjbJ			tuf2
nusA		uspE	pepT	sucD	yjdI			tusE
nusB		uspF	pfkA	sufE	yjdJ			typA
nusG		uvrA	pfkB	suhB	yjgA			tyrS
obg		valS	pflA	talA	yqiC			ulaR
ompA		wrbA	pflB	talB	yqjD			ung
ompR		xthA	pgi	tdcE	yqjI			upp
ompX		yacG	pgk	thrS	Z5044			usg
oppA		yajC	pgl	tig	zapB			uspA
oppD		yajL	pgm	tktA	zwf			uspE
oppF		yajQ	pheA	tktB				uspF
orn		ybaK	pheS	tnaA				uspG
osmC		ybcJ	pheT	topA				uvrA
osmY		ybeL	phnA	tpiA				valS
otsA		ybeZ	phoB	tpx				wrbA
oxyR		ybiB	phoP	trmJ				xseB
panC		ybjS	phoU	trpC				xthA
papC		ycaR	plsB	truA				yaeH
pckA		yccJ	pmbA	trxA				yaeP
pcm		yccU	pmrD	tsf				yajL
pcnB		yccX	pnp	tuf1				yajQ
pdhR		yceF1	pntA	tuf2				ybaK
pdxB		yceH	polA	tusE				ybeD
pdxH		ycgL	poxB	typA				ybeL
pepA		yciH	ppa	tyrS				ybeZ
pepB		yciN	ppc	udk				ycaR
pepD		yciO	ppiB	udp				yccJ
pepN		ycjG	ppiC	ung				yccU
pepP		ycjQ	ppk	upp				yccX
pepT		ydbK	ppnK	usg				yceD
pfkA		ydfZ	ppsA	uspD				yceF1
pfkB		ydjA	prfB	uspE				yceH
pflA		ydjF	prfC	uspF				ycgL
pflB		yeaG	prlC	uspG				yciH
pgi		yebC	prmB	valS				yciO
pgk		yecA	proB	wrbA				ycjG
pgl		yecH	proS	xthA				ycjQ
pgm		yeeN	prs	yaaA				ydjA
pheA		yeeX	pspA	yacG				ydjF
pheS		yeeZ	pssA	yaeH				yebC
pheT		yegP	pta	yajL				yecA
phnA		yehS	pth	yajQ				yeeN
phoB		yeiP	ptrB	ybaB				yeeX
phoP		yejL	ptsH	ybaK				yeeZ
phoU		yfcZ	ptsI	ybcJ				yegP
plsB		yfgD	ptsN	ybeL				yehS
pmbA		yfiF	purA	ybeZ				yeiP
pmrD		ygaU	purB	ybiB				yfcZ
pnp		ygdH	purC	ybjS				yfgD
pntA		ygfB	purD	ycaR				ygaU
polA		ygfZ	purH	yccJ				ygfB
poxB		yggL	purL	yccU				yggL
ppa		yggX	purN	yccX				yggU
ppc		yhbY	purT	yceF1				yggX
ppiB		yhfA	purU	yceH				ygiW
ppiC		yhiR	pykA	ycfP				ygjI
ppk		yibT	pykF	ycgL				yhbY
ppnK		yicC	pyrB	ycgM				yhfA
ppsA		yidA	pyrC	yciN				yhiR
prc		yifE	pyrG	yciO				yibT
prfB		yjaB	pyrH	ycjG				yifE
prfC		yjbJ	pyrI	ycjQ				yihD
prlC		yjbR	qorA	ydbK				yjbJ
prmB		yjdI	qseB	ydcY				yjbR
proB		yjdJ	queA	ydfZ				yjdI
proS		yjgA	queE	ydhZ				yjdJ
prs		yjgB	queF	ydjA				yjgA
pspA		yqiC	raiA	ydjF				yjgF
pssA		yqjD	rarA	yeaG				yjjK
pta		Z5044	ratA	yebC				yqiA
pth		zapB	rbfA	yecA				yqiC
ptrB		zapD	rcsB	yecH				Z5044
ptsH		zwf	rdgB	yedF				zapB
ptsI			rdgC	yeeN				zapD
ptsN			recA	yeeX				zwf
purA			relA	yeeZ
purB			rfaB	yegP
purC			rfaP	yehS
purD			rfbB	yeiP
purH			rfbC	yejL
purL			rfbD	yfcD
purM			rffA	yfcZ
purN			rhlB	yfeX
purT			rho	yffB
purU			ribC	yfgD
pykA			ribD	yfiF
pykF			ribH	ygaM
pyrB			rimJ	ygaU
pyrC			rimM	ygdH
pyrE			rimP	ygfB
pyrG			rlmA	ygfZ
pyrH			rlmB	yggL
pyrI			rlmH	yggU
qorA			rluC	yggX
qseB			rluF	yhbY
queA			rmlA1	yheV
queE			rnb	yhfA
queF			rnc	yhiR
raiA			rne	yibL
rarA			rnfG	yibT
ratA			rnhA	yicC
ratB			rnr	yidA
rbfA			rodZ	yifE
rbsB			rof	yihD
rcsB			rpiA	yihI
rdgB			rplA	yjaB
rdgC			rplB	yjbD
recA			rplC	yjbJ
relA			rplD	yjdI
rfaB			rplE	yjdJ
rfaP			rplF	yjgA
rfbB			rplI	yjjK
rfbC			rplJ	yqiC
rfbD			rplK	yqjD
rffA			rplL	yrbA
rhlB			rplM	Z5044
rho			rplN	zapA
ribA			rplO	zapB
ribC			rplP	zapD
ribD			rplQ	zwf
ribH			rplR
rimI			rplS
rimJ			rplT
rimM			rplU
rimP			rplV
rlmA			rplW
rlmB			rplX
rlmD			rplY
rlmH			rpmA
rluC			rpmB
rluD			rpmC
rluF			rpmD
rmlA			rpmE
rmlA1			rpmF
rnb			rpmG
rnc			rpmJ1
rne			rpoA
rnfG			rpoB
rnhA			rpoC
rnr			rpoD
rodZ			rpoE
rof			rpoN
rpiA			rpoZ
rplA			rpsA
rplB			rpsB
rplC			rpsC
rplD			rpsD
rplE			rpsE
rplF			rpsF
rplI			rpsG
rplJ			rpsH
rplK			rpsI
rplL			rpsJ
rplM			rpsK
rplN			rpsL
rplO			rpsM
rplP			rpsN
rplQ			rpsO
rplR			rpsP
rplS			rpsQ
rplT			rpsR
rplU			rpsS
rplV			rpsT
rplW			rpsU
rplX			rsmD
rplY			rsmE
rpmA			rsmF
rpmB			rsmG
rpmC			rsmH
rpmD			rsmI
rpmE			rstA
rpmF			sapD
rpmG			sdhA
rpmJ1			secA
rpoA			secB
rpoB			selD
rpoC			seqA
rpoD			serA
rpoE			serB
rpoN			serC
rpoZ			serS
rpsA			sodA
rpsB			sohB
rpsC			speA
rpsD			speC
rpsE			speG
rpsF			sra
rpsG			ssb
rpsH			sspA
rpsI			sthA
rpsJ			stpA
rpsK			sucA
rpsL			sucB
rpsM			sucC
rpsN			sucD
rpsO			sufE
rpsP			suhB
rpsQ			talA
rpsR			talB
rpsS			tatB
rpsT			tdcE
rpsU			tdh
rsd			tesB
rsmD			thiI
rsmE			thrA
rsmF			thrS
rsmG			thyA
rsmH			tig
rsmI			tktA
rstA			tktB
sapD			tnaA
sdaB			topA
sdhA			tpiA
secA			tpx
secB			trmJ
selD			trpC
seqA			trpS
serA			truA
serB			truB
serC			truD
serS			trxA
sodA			tsf
sohB			ttcA
speA			tuf1
speC			tuf2
speG			tusE
sra			typA
ssb			tyrB
sspA			tyrS
sthA			ubiF
stpA			ubiG
sucA			udk
sucB			udp
sucC			ung
sucD			upp
sufE			usg
suhB			uspA
talA			uspE
talB			uspF
tatB			uspG
tdcE			uvrB
tdh			uvrC
tesB			valS
thiI			wbbI
thrA			wrbA
thrS			xseB
thyA			xthA
tig			yaaA
tktA			yaeH
tktB			yaeP
tnaA			yahK
topA			yahO
tpiA			yaiA
tpx			yaiL
trmJ			yajC
trpC			yajL
trpS			yajQ
truA			ybaK
truB			ybcJ
truD			ybdF
trxA			ybeD
trxB			ybeL
tsf			ybeZ
ttcA			ybgA
tuf1			ybgI
tuf2			ybhB
tusE			ybiB
typA			ybiV
tyrB			ybjD
tyrS			ybjS
ubiF			ycaC
ubiG			ycaR
udk			ycbX
udp			yccJ
ulaR			yccU
ung			yccX
upp			ycdY
usg			yceD
uspA			yceF1
uspD			yceH
uspE			ycfP
uspF			ycgL
uspG			yciA
uvrA			yciH
uvrB			yciI
uvrC			yciN
valS			yciO
wbbI			ycjG
wrbA			ycjQ
xseB			ydbK
xthA			ydcP
yaaA			ydfG
yacG			ydfZ
yaeH			ydhZ
yaeP			ydjA
yahK			ydjF
yahO			yeaD
yaiA			yeaG
yaiL			yebC
yajC			yecA
yajL			yecH
yajQ			yeeN
ybaB			yeeX
ybaK			yeeZ
ybcJ			yegP
ybdF			yehS
ybeD			yeiP
ybeL			yejL
ybeZ			yfbR
ybgA			yfcD
ybgI			yfcZ
ybhB			yfeX
ybiB			yffB
ybiV			yfgD
ybjD			yfgJ
ybjS			yfiF
ycaC			yfiH
ycaR			ygaM
ycbX			ygaU
yccJ			ygdH
yccU			ygfB
yccX			ygfZ
ycdY			yggL
yceD			yggU
yceF1			yggX
yceH			yghA
ycfP			yghU
ycgL			ygiN
ycgM			ygiW
yciA			yhaJ
yciH			yhbJ
yciI			yhbT
yciN			yhbY
yciO			yhdH
ycjG			yheS
ycjQ			yhfA
ydbK			yhgF
ydcP			yhhK
ydcY			yhhX
ydfG			yhiR
ydfZ			yiaJ
ydgJ			yibL
ydhZ			yibN
ydjA			yibT
ydjF			yicC
yeaD			yidA
yeaG			yieP
yebC			yifE
yecA			yihD
yecH			yihI
yedF			yiiM
yeeN			yiiS
yeeX			yjaB
yeeZ			yjaG
yegP			yjbJ
yehS			yjbR
yeiP			yjdI
yejL			yjdJ
yfbR			yjgA
yfcD			yjgF
yfcZ			yjgR
yfeX			yjhU
yffB			yjjK
yfgD			yjjU
yfgJ			ymgD
yfiF			ypeB
yfiH			yqgE
ygaM			yqhD
ygaU			yqiA
ygdH			yqiC
ygfB			yqjD
ygfZ			yqjI
yggL			yrbA
yggU			ysgA
yggX			Z5044
yghA			zapB
yghU			zapD
ygiN			zwf
ygiW
ygjI
yhaJ
yhbJ
yhbT
yhbY
yhdH
yheS
yheV
yhfA
yhgF
yhhK
yhhX
yhiR
yiaJ
yibL
yibN
yibT
yicC
yidA
yieP
yifE
yihD
yihI
yiiM
yiiS
yjaB
yjaG
yjbD
yjbJ
yjbR
yjdI
yjdJ
yjgA
yjgB
yjgF
yjgR
yjhU
yjjK
yjjU
ymgD
ypeB
yqgE
yqhD
yqiA
yqiC
yqjD
yqjI
yrbA
ysgA
Z5044
zapA
zapB
zapD
zwf
