# Supplementary material for: Structural, Kinetic and Proteomic Characterization of Acetyl Phosphate-Dependent Bacterial Protein Acetylation
Source: PLoS One. 2014 Apr 22;9(4):e94816. doi: 10.1371/journal.pone.0094816 (PMC3995681; doi:10.1371/journal.pone.0094816)
Supplement: Table S6 — Mass spectrometric details for all identified acetyllysine-containing peptides as identified using the AB SCIEX Protein Pilot search engine. (XLSX) [file pone.0094816.s016.xlsx]

## Sheet: S6_MS details Protein Pilot
Table S6. Mass spectrometric details for all identified acetyllysine-containing peptides as identified using the AB SCIEX Protein Pilot search engine (Score cutoff at 99 Confidence Score)
	note: this list includes redundant charge states and redundancy in peptide sequences per unique acetylation site (unique acetyl sites are listed in Table S1)
					Score
Gene Name	Acetyl Site	Accessions	Names	Contribution	Confidence	Sequence	Modifications	Cleavages	dMass	Prec MW	Prec m/z	Theor MW	Theor m/z	Theor z	Begin Peptide	End Peptide
accA	46	sp|P0ABD5|ACCA_ECOLI	Acetyl-coenzyme A carboxylase carboxyl transferase subunit alpha OS=Escherichia coli (strain K12) GN=accA PE=1 SV=2	2	99	LREKSVELTR	Acetyl(K)@4	missed R-E@2; missed K-S@4	-0.00268811	1271.72	424.913	1271.72	424.914	3	43	52
accA	46	sp|P0ABD5|ACCA_ECOLI	Acetyl-coenzyme A carboxylase carboxyl transferase subunit alpha OS=Escherichia coli (strain K12) GN=accA PE=1 SV=2	0.312471	99	EKSVELTR	Acetyl(K)@2	missed K-S@2	-0.00128238	1002.53	502.274	1002.53	502.275	2	45	52
accA	99	sp|P0ABD5|ACCA_ECOLI	Acetyl-coenzyme A carboxylase carboxyl transferase subunit alpha OS=Escherichia coli (strain K12) GN=accA PE=1 SV=2	2	99	AYADDKAIVGGIAR	Acetyl(K)@6	missed K-A@6	0.0016338	1460.76	731.389	1460.76	731.388	2	94	107
accA	243	sp|P0ABD5|ACCA_ECOLI	Acetyl-coenzyme A carboxylase carboxyl transferase subunit alpha OS=Escherichia coli (strain K12) GN=accA PE=1 SV=2	0.442493	99	SADKAPLAAEAMGIIAPR	Acetyl(K)@4	missed K-A@4	-0.011301	1822.95	912.482	1822.96	912.488	2	240	257
accB	100	sp|P0ABD8|BCCP_ECOLI	Biotin carboxyl carrier protein of acetyl-CoA carboxylase OS=Escherichia coli (strain K12) GN=accB PE=1 SV=1	2	99	TPSPDAKAFIEVGQK	Acetyl(K)@7	missed K-A@7	0.00277696	1628.84	815.429	1628.84	815.428	2	94	108
accB	100	sp|P0ABD8|BCCP_ECOLI	Biotin carboxyl carrier protein of acetyl-CoA carboxylase OS=Escherichia coli (strain K12) GN=accB PE=1 SV=1	2	99	TPSPDAKAFIEVGQK	Acetyl(K)@7	missed K-A@7	0.00787454	1628.85	543.957	1628.84	543.954	3	94	108
accC	106	sp|P24182|ACCC_ECOLI	Biotin carboxylase OS=Escherichia coli (strain K12) GN=accC PE=1 SV=2	0	99	SGFIFIGPKAETIR	Acetyl(K)@9	missed K-A@9	-0.00485581	1576.86	789.436	1576.86	789.438	2	98	111
accC	106	sp|P24182|ACCC_ECOLI	Biotin carboxylase OS=Escherichia coli (strain K12) GN=accC PE=1 SV=2	0	99	SGFIFIGPKAETIR	Acetyl(K)@9	missed K-A@9	-0.00867045	1576.85	526.625	1576.86	526.628	3	98	111
accC	144	sp|P24182|ACCC_ECOLI	Biotin carboxylase OS=Escherichia coli (strain K12) GN=accC PE=1 SV=2	0	99	AGVPCVPGSDGPLGDDMDKNR	Carbamidomethyl(C)@5; Acetyl(K)@19	missed K-N@19	0.0272904	2198	733.674	2197.97	733.665	3	126	146
accC	144	sp|P24182|ACCC_ECOLI	Biotin carboxylase OS=Escherichia coli (strain K12) GN=accC PE=1 SV=2	0	99	KAGVPCVPGSDGPLGDDMDKNR	Carbamidomethyl(C)@6; Acetyl(K)@20	missed K-A@1; missed K-N@20	0.00282234	2326.07	776.364	2326.07	776.363	3	125	146
accC	144	sp|P24182|ACCC_ECOLI	Biotin carboxylase OS=Escherichia coli (strain K12) GN=accC PE=1 SV=2	0	99	AGVPCVPGSDGPLGDDMDKNR	Carbamidomethyl(C)@5; Oxidation(M)@17; Acetyl(K)@19	missed K-N@19	0.020486	2213.99	739.004	2213.97	738.997	3	126	146
accC	144	sp|P24182|ACCC_ECOLI	Biotin carboxylase OS=Escherichia coli (strain K12) GN=accC PE=1 SV=2	0	99	AGVPCVPGSDGPLGDDMDKNR	Carbamidomethyl(C)@5; Acetyl(K)@19	missed K-N@19	0.0125378	2197.99	1100	2197.97	1099.99	2	126	146
accC	324	sp|P24182|ACCC_ECOLI	Biotin carboxylase OS=Escherichia coli (strain K12) GN=accC PE=1 SV=2	2	99	IAAGQPLSIKQEEVHVR	Acetyl(K)@10	missed K-Q@10	-0.00282474	1916.05	639.689	1916.05	639.69	3	315	331
accC	442	sp|P24182|ACCC_ECOLI	Biotin carboxylase OS=Escherichia coli (strain K12) GN=accC PE=1 SV=2	2	99	IMNDENFQHGGTNIHYLEKK	Acetyl(K)@19	missed K-K@19	0.00256978	2429.15	608.294	2429.14	608.293	4	424	443
accC	443	sp|P24182|ACCC_ECOLI	Biotin carboxylase OS=Escherichia coli (strain K12) GN=accC PE=1 SV=2	0	99	IMNDENFQHGGTNIHYLEKK	Oxidation(M)@2; Acetyl(K)@20	missed K-K@19	0.00881254	2445.15	612.294	2445.14	612.292	4	424	443
accC	443	sp|P24182|ACCC_ECOLI	Biotin carboxylase OS=Escherichia coli (strain K12) GN=accC PE=1 SV=2	2	99	IMNDENFQHGGTNIHYLEKK	Acetyl(K)@20	missed K-K@19	0.00073017	2429.14	608.293	2429.14	608.293	4	424	443
accC	443	sp|P24182|ACCC_ECOLI	Biotin carboxylase OS=Escherichia coli (strain K12) GN=accC PE=1 SV=2	1.46852	99	KLGLQEK	Acetyl(K)@1	missed K-L@1	-0.000585032	856.501	429.258	856.502	429.258	2	443	449
accD	48	sp|P0A9Q5|ACCD_ECOLI	Acetyl-coenzyme A carboxylase carboxyl transferase subunit beta OS=Escherichia coli (strain K12) GN=accD PE=1 SV=1	2	99	NLEVCPKCDHHMR	Carbamidomethyl(C)@5; Acetyl(K)@7; Carbamidomethyl(C)@8	missed K-C@7	0.00592103	1736.76	435.197	1736.75	435.196	4	42	54
accD	80	sp|P0A9Q5|ACCD_ECOLI	Acetyl-coenzyme A carboxylase carboxyl transferase subunit beta OS=Escherichia coli (strain K12) GN=accD PE=1 SV=1	0	99	LHSLLDEGSLVELGSELEPKDVLK	Acetyl(K)@20		0.00693969	2661.42	888.147	2661.41	888.144	3	61	84
accD	80	sp|P0A9Q5|ACCD_ECOLI	Acetyl-coenzyme A carboxylase carboxyl transferase subunit beta OS=Escherichia coli (strain K12) GN=accD PE=1 SV=1	0	99	LHSLLDEGSLVELGSELEPKDVLK	Acetyl(K)@20		-0.0172582	2661.39	666.356	2661.41	666.36	4	61	84
accD	84	sp|P0A9Q5|ACCD_ECOLI	Acetyl-coenzyme A carboxylase carboxyl transferase subunit beta OS=Escherichia coli (strain K12) GN=accD PE=1 SV=1	0	99	DVLKFR	Acetyl(K)@4	missed K-F@4	-0.00169266	818.464	410.239	818.465	410.24	2	81	86
accD	84	sp|P0A9Q5|ACCD_ECOLI	Acetyl-coenzyme A carboxylase carboxyl transferase subunit beta OS=Escherichia coli (strain K12) GN=accD PE=1 SV=1	2	99	LHSLLDEGSLVELGSELEPKDVLK	Acetyl(K)@24	missed K-D@20	0.00102975	2661.41	888.145	2661.41	888.144	3	61	84
accD	105	sp|P0A9Q5|ACCD_ECOLI	Acetyl-coenzyme A carboxylase carboxyl transferase subunit beta OS=Escherichia coli (strain K12) GN=accD PE=1 SV=1	1.88606	99	ETGEKDALVVMK	Acetyl(K)@5		0.000974746	1360.69	681.353	1360.69	681.353	2	101	112
accD	186	sp|P0A9Q5|ACCD_ECOLI	Acetyl-coenzyme A carboxylase carboxyl transferase subunit beta OS=Escherichia coli (strain K12) GN=accD PE=1 SV=1	2	99	SAALAKMQER	Acetyl(K)@6	cleaved T-S@N-term; missed K-M@6	0.00195042	1145.59	573.801	1145.59	573.8	2	181	190
accD	186	sp|P0A9Q5|ACCD_ECOLI	Acetyl-coenzyme A carboxylase carboxyl transferase subunit beta OS=Escherichia coli (strain K12) GN=accD PE=1 SV=1	0	99	TSAALAKMQER	Acetyl(K)@7	missed K-M@7	0.00396461	1246.64	624.326	1246.63	624.324	2	180	190
accD	240	sp|P0A9Q5|ACCD_ECOLI	Acetyl-coenzyme A carboxylase carboxyl transferase subunit beta OS=Escherichia coli (strain K12) GN=accD PE=1 SV=1	0.336299	86.38	EKLPPGFQR	Acetyl(K)@2	missed K-L@2	-0.00348359	1112.59	557.304	1112.6	557.306	2	239	247
aceA	13	sp|P0A9G6|ACEA_ECOLI	Isocitrate lyase OS=Escherichia coli (strain K12) GN=aceA PE=1 SV=1	0	99	TQQIEELQKEWTQPR	Acetyl(K)@9		0.00802571	1954.98	978.499	1954.97	978.495	2	5	19
aceA	13	sp|P0A9G6|ACEA_ECOLI	Isocitrate lyase OS=Escherichia coli (strain K12) GN=aceA PE=1 SV=1	0	99	TQQIEELQKEWTQPR	Acetyl(K)@9		-0.00331868	1954.97	652.664	1954.97	652.666	3	5	19
aceA	13	sp|P0A9G6|ACEA_ECOLI	Isocitrate lyase OS=Escherichia coli (strain K12) GN=aceA PE=1 SV=1	0.05061	99	TQQIEELQKEWTQPR	Acetyl(K)@9; Deamidated(Q)@13	missed K-E@9	0.062577	1956.02	653.014	1955.96	652.994	3	5	19
aceA	13	sp|P0A9G6|ACEA_ECOLI	Isocitrate lyase OS=Escherichia coli (strain K12) GN=aceA PE=1 SV=1	0	99	TQQIEELQK	Deamidated(Q)@8; Acetyl(K)@9		0.00617558	1158.58	580.299	1158.58	580.296	2	5	13
aceA	13	sp|P0A9G6|ACEA_ECOLI	Isocitrate lyase OS=Escherichia coli (strain K12) GN=aceA PE=1 SV=1	0	99	TQQIEELQKEWTQPR	Acetyl(K)@9; Trp->Kynurenin(W)@11		0.00842875	1958.98	654	1958.97	653.997	3	5	19
aceA	13	sp|P0A9G6|ACEA_ECOLI	Isocitrate lyase OS=Escherichia coli (strain K12) GN=aceA PE=1 SV=1	0	99	TQQIEELQKEWTQPR	Deamidated(Q)@8; Acetyl(K)@9; Trp->Kynurenin(W)@11		0.0132865	1959.97	654.33	1959.95	654.325	3	5	19
aceA	13	sp|P0A9G6|ACEA_ECOLI	Isocitrate lyase OS=Escherichia coli (strain K12) GN=aceA PE=1 SV=1	0	99	TQQIEELQKEWTQPR	Deamidated(Q)@8; Acetyl(K)@9		0.0132099	1955.97	978.993	1955.96	978.987	2	5	19
aceA	13	sp|P0A9G6|ACEA_ECOLI	Isocitrate lyase OS=Escherichia coli (strain K12) GN=aceA PE=1 SV=1	0	99	TQQIEELQKEWTQPR	Deamidated(Q)@8; Acetyl(K)@9		0.0153033	1955.97	652.999	1955.96	652.994	3	5	19
aceA	13	sp|P0A9G6|ACEA_ECOLI	Isocitrate lyase OS=Escherichia coli (strain K12) GN=aceA PE=1 SV=1	0	99	TQQIEELQKEWTQPR	Deamidated(Q)@8; Acetyl(K)@9; Trp->Kynurenin(W)@11		0.0264702	1959.98	491.002	1959.95	490.996	4	5	19
aceA	34	sp|P0A9G6|ACEA_ECOLI	Isocitrate lyase OS=Escherichia coli (strain K12) GN=aceA PE=1 SV=1	0.747147	99	SAEDVVKLR	Acetyl(K)@7	cleaved Y-S@N-term; missed K-L@7	-0.00695055	1057.57	529.792	1057.58	529.796	2	28	36
aceA	34	sp|P0A9G6|ACEA_ECOLI	Isocitrate lyase OS=Escherichia coli (strain K12) GN=aceA PE=1 SV=1	0.00217692	99	GITRPYSAEDVVKLR	Deamidated(R)@4; Acetyl(K)@13	cleaved E-G@N-term; missed K-L@13	-0.0247808	1745.91	582.976	1745.93	582.984	3	22	36
aceA	34	sp|P0A9G6|ACEA_ECOLI	Isocitrate lyase OS=Escherichia coli (strain K12) GN=aceA PE=1 SV=1	2	99	WEGITRPYSAEDVVKLR	Acetyl(K)@15	missed K-L@15	-0.0298325	2060.04	516.017	2060.07	516.025	4	20	36
aceA	34	sp|P0A9G6|ACEA_ECOLI	Isocitrate lyase OS=Escherichia coli (strain K12) GN=aceA PE=1 SV=1	2	99	EGITRPYSAEDVVKLR	Acetyl(K)@14	cleaved W-E@N-term; missed K-L@14	0.0090424	1874	625.673	1873.99	625.671	3	21	36
aceA	34	sp|P0A9G6|ACEA_ECOLI	Isocitrate lyase OS=Escherichia coli (strain K12) GN=aceA PE=1 SV=1	2	99	WEGITRPYSAEDVVKLR	Acetyl(K)@15	missed K-L@15	0.00126548	2060.07	687.697	2060.07	687.697	3	20	36
aceA	34	sp|P0A9G6|ACEA_ECOLI	Isocitrate lyase OS=Escherichia coli (strain K12) GN=aceA PE=1 SV=1	0	99	GITRPYSAEDVVKLR	Acetyl(K)@13	cleaved E-G@N-term; missed K-L@13	0.000533819	1744.95	582.657	1744.95	582.656	3	22	36
aceA	34	sp|P0A9G6|ACEA_ECOLI	Isocitrate lyase OS=Escherichia coli (strain K12) GN=aceA PE=1 SV=1	0.0315171	99	EGITRPYSAEDVVKLR	Deamidated(R)@5; Acetyl(K)@14	cleaved W-E@N-term; missed K-L@14	-0.0023862	1874.97	625.998	1874.97	625.999	3	21	36
aceA	193	sp|P0A9G6|ACEA_ECOLI	Isocitrate lyase OS=Escherichia coli (strain K12) GN=aceA PE=1 SV=1	2	99	AMIEAGAAAVHFEDQLASVKK	Acetyl(K)@20	missed K-K@20	0.021394	2227.15	743.391	2227.13	743.384	3	174	194
aceA	308	sp|P0A9G6|ACEA_ECOLI	Isocitrate lyase OS=Escherichia coli (strain K12) GN=aceA PE=1 SV=1	2	99	AQAIHAKYPGK	Acetyl(K)@7	cleaved F-A@N-term; missed K-Y@7	0.00423858	1224.67	613.34	1224.66	613.338	2	302	312
aceA	308	sp|P0A9G6|ACEA_ECOLI	Isocitrate lyase OS=Escherichia coli (strain K12) GN=aceA PE=1 SV=1	2	99	FAQAIHAKYPGK	Acetyl(K)@8	missed K-Y@8	-3.66e-05	1371.73	686.872	1371.73	686.872	2	301	312
aceA	308	sp|P0A9G6|ACEA_ECOLI	Isocitrate lyase OS=Escherichia coli (strain K12) GN=aceA PE=1 SV=1	0	99	AQAIHAKYPGK	Acetyl(K)@7	cleaved F-A@N-term; missed K-Y@7	0.00494533	1224.67	409.229	1224.66	409.228	3	302	312
aceA	308	sp|P0A9G6|ACEA_ECOLI	Isocitrate lyase OS=Escherichia coli (strain K12) GN=aceA PE=1 SV=1	0	99	FAQAIHAKYPGK	Acetyl(K)@8	missed K-Y@8	0.00535288	1371.74	458.252	1371.73	458.251	3	301	312
aceA	308	sp|P0A9G6|ACEA_ECOLI	Isocitrate lyase OS=Escherichia coli (strain K12) GN=aceA PE=1 SV=1	0	99	RFAQAIHAKYPGK	Acetyl(K)@9	missed R-F@1; missed K-Y@9	0.000177223	1527.83	510.284	1527.83	510.284	3	300	312
aceA	308	sp|P0A9G6|ACEA_ECOLI	Isocitrate lyase OS=Escherichia coli (strain K12) GN=aceA PE=1 SV=1	0	99	QAIHAKYPGK	Acetyl(K)@6	cleaved A-Q@N-term; missed K-Y@6	0.00533225	1153.63	577.822	1153.62	577.819	2	303	312
aceA	326	sp|P0A9G6|ACEA_ECOLI	Isocitrate lyase OS=Escherichia coli (strain K12) GN=aceA PE=1 SV=1	0	99	LLAYNCSPSFNWQKNLDDK	Carbamidomethyl(C)@6; Acetyl(K)@14	missed K-N@14	0.00497585	2354.11	785.709	2354.1	785.707	3	313	331
aceA	326	sp|P0A9G6|ACEA_ECOLI	Isocitrate lyase OS=Escherichia coli (strain K12) GN=aceA PE=1 SV=1	0	99	LAYNCSPSFNWQKNLDDK	Carbamidomethyl(C)@5; Acetyl(K)@13	cleaved L-L@N-term; missed K-N@13	0.00235446	2241.02	748.013	2241.02	748.013	3	314	331
aceA	326	sp|P0A9G6|ACEA_ECOLI	Isocitrate lyase OS=Escherichia coli (strain K12) GN=aceA PE=1 SV=1	0	99	LLAYNCSPSFNWQKNLDDK	Deamidated(N)@5; Carbamidomethyl(C)@6; Acetyl(K)@14	missed K-N@14	0.0242645	2355.11	786.043	2355.08	786.035	3	313	331
aceA	326	sp|P0A9G6|ACEA_ECOLI	Isocitrate lyase OS=Escherichia coli (strain K12) GN=aceA PE=1 SV=1	2	99	LLAYNCSPSFNWQKNLDDK	Carbamidomethyl(C)@6; Deamidated(Q)@13; Acetyl(K)@14	missed K-N@14	0.0213135	2355.11	786.042	2355.08	786.035	3	313	331
aceA	326	sp|P0A9G6|ACEA_ECOLI	Isocitrate lyase OS=Escherichia coli (strain K12) GN=aceA PE=1 SV=1	2	99	LLAYNCSPSFNWQKNLDDKTIASFQQQLSDMGYK	Carbamidomethyl(C)@6; Acetyl(K)@14	missed K-N@14; missed K-T@19	0.0050852	4051.92	1013.99	4051.91	1013.98	4	313	346
aceA	326	sp|P0A9G6|ACEA_ECOLI	Isocitrate lyase OS=Escherichia coli (strain K12) GN=aceA PE=1 SV=1	2	99	LLAYNCSPSFNWQKNLDDK	Carbamidomethyl(C)@6; Acetyl(K)@14	missed K-N@14	-0.00516023	2354.1	1178.06	2354.1	1178.06	2	313	331
aceA	326	sp|P0A9G6|ACEA_ECOLI	Isocitrate lyase OS=Escherichia coli (strain K12) GN=aceA PE=1 SV=1	0	99	LLAYNCSPSFNWQKNLDDK	Carbamidomethyl(C)@6; Deamidated(N)@11; Acetyl(K)@14	missed K-N@14	-0.00628842	2355.08	786.033	2355.08	786.035	3	313	331
aceA	326	sp|P0A9G6|ACEA_ECOLI	Isocitrate lyase OS=Escherichia coli (strain K12) GN=aceA PE=1 SV=1	0	99	LLAYNCSPSFNWQKNLDDK	Carbamidomethyl(C)@6; Acetyl(K)@14; Deamidated(N)@15	missed K-N@14	0.0221613	2355.11	786.043	2355.08	786.035	3	313	331
aceA	326	sp|P0A9G6|ACEA_ECOLI	Isocitrate lyase OS=Escherichia coli (strain K12) GN=aceA PE=1 SV=1	0	99	LLAYNCSPSFNWQKNLDDK	Ammonia-loss(N)@5; Carbamidomethyl(C)@6; Oxidation(P)@8; Acetyl(K)@14	missed K-N@14	-0.0259572	2353.04	785.355	2353.07	785.363	3	313	331
aceA	331	sp|P0A9G6|ACEA_ECOLI	Isocitrate lyase OS=Escherichia coli (strain K12) GN=aceA PE=1 SV=1	0	99	NLDDKTIASFQQQLSDMGYK	Acetyl(K)@5	missed K-T@5	0.00465521	2343.11	782.044	2343.11	782.042	3	327	346
aceA	331	sp|P0A9G6|ACEA_ECOLI	Isocitrate lyase OS=Escherichia coli (strain K12) GN=aceA PE=1 SV=1	0.812479	99	NLDDKTIASFQ	Acetyl(K)@5	cleaved Q-Q@C-term; missed K-T@5	-0.000413749	1292.62	647.319	1292.62	647.32	2	327	337
aceA	331	sp|P0A9G6|ACEA_ECOLI	Isocitrate lyase OS=Escherichia coli (strain K12) GN=aceA PE=1 SV=1	0	99	NLDDKTIASFQQQLSDMGYK	Acetyl(K)@5; Oxidation(M)@17	missed K-T@5	-0.00300453	2359.1	787.373	2359.1	787.374	3	327	346
aceA	331	sp|P0A9G6|ACEA_ECOLI	Isocitrate lyase OS=Escherichia coli (strain K12) GN=aceA PE=1 SV=1	2	99	LLAYNCSPSFNWQKNLDDKTIASFQQQLSDMGYK	Carbamidomethyl(C)@6; Acetyl(K)@19	missed K-N@14; missed K-T@19	0.00796454	4051.92	1013.99	4051.91	1013.98	4	313	346
aceA	331	sp|P0A9G6|ACEA_ECOLI	Isocitrate lyase OS=Escherichia coli (strain K12) GN=aceA PE=1 SV=1	2	99	NLDDKTIASFQQQLSDMGYK	Acetyl(K)@5	missed K-T@5	-0.0107603	2343.1	1172.56	2343.11	1172.56	2	327	346
aceA	331	sp|P0A9G6|ACEA_ECOLI	Isocitrate lyase OS=Escherichia coli (strain K12) GN=aceA PE=1 SV=1	0	99	NLDDKTIASFQQQLSDMGYK	Acetyl(K)@5; Deamidated(Q)@12	missed K-T@5	0.018722	2344.11	782.377	2344.09	782.37	3	327	346
aceA	331	sp|P0A9G6|ACEA_ECOLI	Isocitrate lyase OS=Escherichia coli (strain K12) GN=aceA PE=1 SV=1	0	99	NLDDKTIASFQQQLSDMGYK	Acetyl(K)@5; Deamidated(Q)@11	missed K-T@5	0.0372416	2344.13	782.383	2344.09	782.37	3	327	346
aceA	381	sp|P0A9G6|ACEA_ECOLI	Isocitrate lyase OS=Escherichia coli (strain K12) GN=aceA PE=1 SV=1	2	99	HYVEKVQQPEFAAAK	Acetyl(K)@5	missed K-V@5	0.000928979	1785.91	596.309	1785.91	596.309	3	377	391
aceB	46	sp|P08997|MASY_ECOLI	Malate synthase A OS=Escherichia coli (strain K12) GN=aceB PE=1 SV=1	1.49485	99	NKLLAAR	Acetyl(K)@2	missed K-L@2	-0.000743536	826.502	414.258	826.503	414.259	2	45	51
aceB	101	sp|P08997|MASY_ECOLI	Malate synthase A OS=Escherichia coli (strain K12) GN=aceB PE=1 SV=1	2	99	KMVINALNANVK	Acetyl(K)@1	missed K-M@1	-0.00389744	1355.76	678.885	1355.76	678.887	2	101	112
aceB	101	sp|P08997|MASY_ECOLI	Malate synthase A OS=Escherichia coli (strain K12) GN=aceB PE=1 SV=1	0	99	KMVINALNANVK	Acetyl(K)@1; Oxidation(M)@2	missed K-M@1	0.000670676	1371.76	686.885	1371.75	686.884	2	101	112
aceB	157	sp|P08997|MASY_ECOLI	Malate synthase A OS=Escherichia coli (strain K12) GN=aceB PE=1 SV=1	0	99	IYQLKPNPAVLICR	Acetyl(K)@5; Carbamidomethyl(C)@13		-0.00467331	1725.96	576.326	1725.96	576.327	3	153	166
aceB	157	sp|P08997|MASY_ECOLI	Malate synthase A OS=Escherichia coli (strain K12) GN=aceB PE=1 SV=1	0	99	IYQLKPNPAVLICR	Deamidated(Q)@3; Acetyl(K)@5; Deamidated(N)@7; Carbamidomethyl(C)@13		0.0241562	1727.95	576.991	1727.93	576.983	3	153	166
aceB	157	sp|P08997|MASY_ECOLI	Malate synthase A OS=Escherichia coli (strain K12) GN=aceB PE=1 SV=1	0	99	IYQLKPNPAVLICR	Acetyl(K)@5; Carbamidomethyl(C)@13		-0.00418433	1725.96	863.985	1725.96	863.987	2	153	166
aceB	157	sp|P08997|MASY_ECOLI	Malate synthase A OS=Escherichia coli (strain K12) GN=aceB PE=1 SV=1	0.607303	99	YQLKPNPAVLICR	Acetyl(K)@4; Deamidated(N)@6; Carbamidomethyl(C)@12	cleaved I-Y@N-term	-0.0237488	1613.84	538.953	1613.86	538.961	3	154	166
aceB	157	sp|P08997|MASY_ECOLI	Malate synthase A OS=Escherichia coli (strain K12) GN=aceB PE=1 SV=1	0	99	YQLKPNPAVLICR	Acetyl(K)@4; Carbamidomethyl(C)@12	cleaved I-Y@N-term	-0.0226376	1612.85	807.434	1612.88	807.445	2	154	166
aceB	157	sp|P08997|MASY_ECOLI	Malate synthase A OS=Escherichia coli (strain K12) GN=aceB PE=1 SV=1	0	99	IYQLKPNPAVLICR	Acetyl(K)@5; Deamidated(N)@7; Carbamidomethyl(C)@13		0.0244051	1726.97	576.663	1726.94	576.655	3	153	166
aceB	157	sp|P08997|MASY_ECOLI	Malate synthase A OS=Escherichia coli (strain K12) GN=aceB PE=1 SV=1	0	99	IYQLKPNPAVLICR	Acetyl(K)@5; Deamidated(N)@7; Carbamidomethyl(C)@13		0.00617079	1726.95	864.482	1726.94	864.479	2	153	166
aceB	337	sp|P08997|MASY_ECOLI	Malate synthase A OS=Escherichia coli (strain K12) GN=aceB PE=1 SV=1	2	99	GAFAMGGMAAFIPSKDEEHNNQVLNK	Acetyl(K)@15		0.0106468	2817.33	705.34	2817.32	705.338	4	323	348
aceB	337	sp|P08997|MASY_ECOLI	Malate synthase A OS=Escherichia coli (strain K12) GN=aceB PE=1 SV=1	0	99	GAFAMGGMAAFIPSKDEEHNNQVLNK	Acetyl(K)@15		0.0358489	2817.36	940.126	2817.32	940.114	3	323	348
aceB	337	sp|P08997|MASY_ECOLI	Malate synthase A OS=Escherichia coli (strain K12) GN=aceB PE=1 SV=1	2	99	GGMAAFIPSKDEEHNNQVLNK	Acetyl(K)@10	cleaved M-G@N-term; missed K-D@10	0.0020953	2340.12	781.047	2340.12	781.046	3	328	348
aceB	466	sp|P08997|MASY_ECOLI	Malate synthase A OS=Escherichia coli (strain K12) GN=aceB PE=1 SV=1	2	99	TSIWQWIHHQKTLSNGKPVTK	Acetyl(K)@11	missed K-T@11	0.000942039	2530.35	633.594	2530.34	633.593	4	456	476
aceB	476	sp|P08997|MASY_ECOLI	Malate synthase A OS=Escherichia coli (strain K12) GN=aceB PE=1 SV=1	2	99	TLSNGKPVTKALFR	Acetyl(K)@10	missed K-A@10	0.00289459	1572.9	525.308	1572.9	525.307	3	467	480
aceE	222	sp|P0AFG8|ODP1_ECOLI	Pyruvate dehydrogenase E1 component OS=Escherichia coli (strain K12) GN=aceE PE=1 SV=2	0	99	DTSKQTVYAFLGDGEMDEPESK	Acetyl(K)@4	missed K-Q@4	-0.000511798	2488.09	830.372	2488.1	830.372	3	219	240
aceE	222	sp|P0AFG8|ODP1_ECOLI	Pyruvate dehydrogenase E1 component OS=Escherichia coli (strain K12) GN=aceE PE=1 SV=2	0	99	GLKDTSKQTVYAFLGDGEMDEPESK	Acetyl(K)@7	missed K-Q@7	-0.0167785	2786.28	929.767	2786.3	929.773	3	216	240
aceE	222	sp|P0AFG8|ODP1_ECOLI	Pyruvate dehydrogenase E1 component OS=Escherichia coli (strain K12) GN=aceE PE=1 SV=2	0	99	GLKDTSKQTVYAFLGDGEMDEPESK	Acetyl(K)@7; Oxidation(M)@19	missed K-Q@7	0.00635864	2802.3	935.106	2802.29	935.104	3	216	240
aceE	250	sp|P0AFG8|ODP1_ECOLI	Pyruvate dehydrogenase E1 component OS=Escherichia coli (strain K12) GN=aceE PE=1 SV=2	0	99	EKLDNLVFVINCNLQR	Acetyl(K)@2; Carbamidomethyl(C)@12	missed K-L@2	0.0122213	2016.06	673.027	2016.05	673.023	3	249	264
aceE	250	sp|P0AFG8|ODP1_ECOLI	Pyruvate dehydrogenase E1 component OS=Escherichia coli (strain K12) GN=aceE PE=1 SV=2	2	99	EKLDNLVFVINCNLQR	Acetyl(K)@2; Carbamidomethyl(C)@12	missed K-L@2	-0.000989873	2016.05	1009.03	2016.05	1009.03	2	249	264
aceE	310	sp|P0AFG8|ODP1_ECOLI	Pyruvate dehydrogenase E1 component OS=Escherichia coli (strain K12) GN=aceE PE=1 SV=2	2	99	DTSGKLIQLMNETVDGDYQTFK	Acetyl(K)@5	missed K-L@5	0.0217591	2544.23	849.083	2544.21	849.076	3	306	327
aceE	310	sp|P0AFG8|ODP1_ECOLI	Pyruvate dehydrogenase E1 component OS=Escherichia coli (strain K12) GN=aceE PE=1 SV=2	0	99	KDTSGKLIQLMNETVDGDYQTFK	Acetyl(K)@6	missed K-L@6	0.0134296	2672.31	891.779	2672.3	891.774	3	305	327
aceE	327	sp|P0AFG8|ODP1_ECOLI	Pyruvate dehydrogenase E1 component OS=Escherichia coli (strain K12) GN=aceE PE=1 SV=2	2	99	LIQLMNETVDGDYQTFKSK	Acetyl(K)@17	missed K-S@17	0.00228496	2271.11	758.044	2271.11	758.044	3	311	329
aceE	327	sp|P0AFG8|ODP1_ECOLI	Pyruvate dehydrogenase E1 component OS=Escherichia coli (strain K12) GN=aceE PE=1 SV=2	2	99	LIQLMNETVDGDYQTFKSK	Deamidated(N)@6; Acetyl(K)@17	missed K-S@17	0.0177518	2272.11	758.378	2272.09	758.372	3	311	329
aceE	329	sp|P0AFG8|ODP1_ECOLI	Pyruvate dehydrogenase E1 component OS=Escherichia coli (strain K12) GN=aceE PE=1 SV=2	0	99	SKDGAYVR	Acetyl(K)@2		-0.00314209	936.464	469.239	936.466	469.241	2	328	335
aceE	375	sp|P0AFG8|ODP1_ECOLI	Pyruvate dehydrogenase E1 component OS=Escherichia coli (strain K12) GN=aceE PE=1 SV=2	2	99	KIYAAFKK	Acetyl(K)@7	missed K-I@1; missed K-K@7	0.00507013	1009.6	505.808	1009.6	505.805	2	369	376
aceE	375	sp|P0AFG8|ODP1_ECOLI	Pyruvate dehydrogenase E1 component OS=Escherichia coli (strain K12) GN=aceE PE=1 SV=2	2	99	IYAAFKK	Acetyl(K)@6	missed K-K@6	0.00111796	881.502	441.758	881.501	441.758	2	370	376
aceE	404	sp|P0AFG8|ODP1_ECOLI	Pyruvate dehydrogenase E1 component OS=Escherichia coli (strain K12) GN=aceE PE=1 SV=2	2	99	GYGMGDAAEGKNIAHQVK	Oxidation(M)@4; Acetyl(K)@11	missed K-N@11	0.0234886	1902.91	635.312	1902.89	635.304	3	394	411
aceE	404	sp|P0AFG8|ODP1_ECOLI	Pyruvate dehydrogenase E1 component OS=Escherichia coli (strain K12) GN=aceE PE=1 SV=2	0	99	GYGMGDAAEGKNIAHQVK	Acetyl(K)@11	missed K-N@11	0.0128711	1886.91	629.976	1886.89	629.972	3	394	411
aceE	411	sp|P0AFG8|ODP1_ECOLI	Pyruvate dehydrogenase E1 component OS=Escherichia coli (strain K12) GN=aceE PE=1 SV=2	0	99	NIAHQVKK	Acetyl(K)@7	missed K-K@7	0.00301412	978.564	490.289	978.561	490.288	2	405	412
aceE	411	sp|P0AFG8|ODP1_ECOLI	Pyruvate dehydrogenase E1 component OS=Escherichia coli (strain K12) GN=aceE PE=1 SV=2	2	99	NIAHQVKKMNMDGVR	Acetyl(K)@7; Acetyl(K)@8	missed K-K@7; missed K-M@8	-0.0151162	1823.9	608.973	1823.91	608.978	3	405	419
aceE	412	sp|P0AFG8|ODP1_ECOLI	Pyruvate dehydrogenase E1 component OS=Escherichia coli (strain K12) GN=aceE PE=1 SV=2	2	99	KMNMDGVR	Acetyl(K)@1	missed K-M@1	-0.000683149	991.457	496.736	991.458	496.736	2	412	419
aceE	436	sp|P0AFG8|ODP1_ECOLI	Pyruvate dehydrogenase E1 component OS=Escherichia coli (strain K12) GN=aceE PE=1 SV=2	2	99	DRFNVPVSDADIEKLPYITFPEGSEEHTYLHAQR	Acetyl(K)@14	missed R-F@2; missed K-L@14	0.00126024	4014.94	1004.74	4014.94	1004.74	4	423	456
aceE	436	sp|P0AFG8|ODP1_ECOLI	Pyruvate dehydrogenase E1 component OS=Escherichia coli (strain K12) GN=aceE PE=1 SV=2	2	99	FNVPVSDADIEKLPYITFPEGSEEHTYLHAQR	Acetyl(K)@12	missed K-L@12	-0.000634352	3743.81	936.96	3743.81	936.96	4	425	456
aceE	436	sp|P0AFG8|ODP1_ECOLI	Pyruvate dehydrogenase E1 component OS=Escherichia coli (strain K12) GN=aceE PE=1 SV=2	2	99	DRFNVPVSDADIEKLPYITFPEGSEEHTYLHAQR	Acetyl(K)@14	missed R-F@2; missed K-L@14	-0.00587404	4014.93	803.994	4014.94	803.995	5	423	456
aceE	436	sp|P0AFG8|ODP1_ECOLI	Pyruvate dehydrogenase E1 component OS=Escherichia coli (strain K12) GN=aceE PE=1 SV=2	0	99	DRFNVPVSDADIEKLPYITFPEGSEEHTYLHAQR	Acetyl(K)@14	missed R-F@2; missed K-L@14	0.0194546	4014.96	670.167	4014.94	670.164	6	423	456
aceE	436	sp|P0AFG8|ODP1_ECOLI	Pyruvate dehydrogenase E1 component OS=Escherichia coli (strain K12) GN=aceE PE=1 SV=2	0	97.14	DRFNVPVSDADIEKLPYITFPEGSEEHTYLHAQR	Acetyl(K)@14; Deamidated(Q)@33	missed R-F@2; missed K-L@14	0.032379	4015.96	804.198	4015.92	804.192	5	423	456
aceE	436	sp|P0AFG8|ODP1_ECOLI	Pyruvate dehydrogenase E1 component OS=Escherichia coli (strain K12) GN=aceE PE=1 SV=2	0	99	FNVPVSDADIEKLPYITFPEGSEEHTYLHAQR	Acetyl(K)@12; Deamidated(Q)@31	missed K-L@12	0.0252216	3744.82	937.212	3744.79	937.206	4	425	456
aceE	436	sp|P0AFG8|ODP1_ECOLI	Pyruvate dehydrogenase E1 component OS=Escherichia coli (strain K12) GN=aceE PE=1 SV=2	0	99	FNVPVSDADIEKLPYITFPEGSEEHTYLHAQR	Acetyl(K)@12	missed K-L@12	0.00790263	3743.82	749.771	3743.81	749.769	5	425	456
aceE	458	sp|P0AFG8|ODP1_ECOLI	Pyruvate dehydrogenase E1 component OS=Escherichia coli (strain K12) GN=aceE PE=1 SV=2	0	99	QKLHGYLPSR	Gln->pyro-Glu@N-term; Acetyl(K)@2	missed K-L@2	-0.000819204	1222.65	612.33	1222.65	612.33	2	457	466
aceE	458	sp|P0AFG8|ODP1_ECOLI	Pyruvate dehydrogenase E1 component OS=Escherichia coli (strain K12) GN=aceE PE=1 SV=2	0	99	QKLHGYLPSR	Acetyl(K)@2	missed K-L@2	0.00122336	1239.67	414.232	1239.67	414.231	3	457	466
aceE	458	sp|P0AFG8|ODP1_ECOLI	Pyruvate dehydrogenase E1 component OS=Escherichia coli (strain K12) GN=aceE PE=1 SV=2	0	99	QKLHGYLPSR	Acetyl(K)@2	missed K-L@2	0.000360178	1239.67	620.844	1239.67	620.844	2	457	466
aceE	508	sp|P0AFG8|ODP1_ECOLI	Pyruvate dehydrogenase E1 component OS=Escherichia coli (strain K12) GN=aceE PE=1 SV=2	0	99	ALNVMLK	Acetyl(K)@7		-0.00431809	829.469	415.742	829.473	415.744	2	502	508
aceE	508	sp|P0AFG8|ODP1_ECOLI	Pyruvate dehydrogenase E1 component OS=Escherichia coli (strain K12) GN=aceE PE=1 SV=2	2	99	ALNVMLKNK	Oxidation(M)@5; Acetyl(K)@7	missed K-N@7	-0.000497444	1087.61	544.81	1087.61	544.81	2	502	510
aceE	508	sp|P0AFG8|ODP1_ECOLI	Pyruvate dehydrogenase E1 component OS=Escherichia coli (strain K12) GN=aceE PE=1 SV=2	0	99	LNVMLKNK	Acetyl(K)@6	cleaved A-L@N-term; missed K-N@6	-0.00164464	1000.57	501.293	1000.57	501.294	2	503	510
aceE	508	sp|P0AFG8|ODP1_ECOLI	Pyruvate dehydrogenase E1 component OS=Escherichia coli (strain K12) GN=aceE PE=1 SV=2	2	99	ALNVMLKNK	Acetyl(K)@7	missed K-N@7	0.000705583	1071.61	536.813	1071.61	536.813	2	502	510
aceE	508	sp|P0AFG8|ODP1_ECOLI	Pyruvate dehydrogenase E1 component OS=Escherichia coli (strain K12) GN=aceE PE=1 SV=2	0	98.98	ALNVMLK	Oxidation(M)@5; Acetyl(K)@7		-4.86e-05	845.468	423.741	845.468	423.741	2	502	508
aceE	558	sp|P0AFG8|ODP1_ECOLI	Pyruvate dehydrogenase E1 component OS=Escherichia coli (strain K12) GN=aceE PE=1 SV=2	0	99	EQVAYYKEDEK	Acetyl(K)@7		-0.0012573	1442.66	722.335	1442.66	722.336	2	552	562
aceE	558	sp|P0AFG8|ODP1_ECOLI	Pyruvate dehydrogenase E1 component OS=Escherichia coli (strain K12) GN=aceE PE=1 SV=2	0	99	EQVAYYKEDEK	Acetyl(K)@7		0.0095541	1442.67	481.896	1442.66	481.893	3	552	562
aceE	716	sp|P0AFG8|ODP1_ECOLI	Pyruvate dehydrogenase E1 component OS=Escherichia coli (strain K12) GN=aceE PE=1 SV=2	0	99	GIYKLETIEGSK	Acetyl(K)@4	missed K-L@4	0.00951219	1378.74	460.589	1378.73	460.585	3	713	724
aceE	716	sp|P0AFG8|ODP1_ECOLI	Pyruvate dehydrogenase E1 component OS=Escherichia coli (strain K12) GN=aceE PE=1 SV=2	0	99	KGIYKLETIEGSK	Acetyl(K)@5	missed K-G@1; missed K-L@5	-0.0361574	1506.79	503.272	1506.83	503.284	3	712	724
aceE	716	sp|P0AFG8|ODP1_ECOLI	Pyruvate dehydrogenase E1 component OS=Escherichia coli (strain K12) GN=aceE PE=1 SV=2	0	99	GIYKLETIEGSK	Acetyl(K)@4	missed K-L@4	-0.0122285	1378.72	690.368	1378.73	690.374	2	713	724
aceE	724	sp|P0AFG8|ODP1_ECOLI	Pyruvate dehydrogenase E1 component OS=Escherichia coli (strain K12) GN=aceE PE=1 SV=2	2	99	GIYKLETIEGSKGK	Acetyl(K)@12	missed K-L@4; missed K-G@12	-0.000658274	1563.85	522.291	1563.85	522.291	3	713	726
aceE	724	sp|P0AFG8|ODP1_ECOLI	Pyruvate dehydrogenase E1 component OS=Escherichia coli (strain K12) GN=aceE PE=1 SV=2	0	99	LETIEGSKGK	Acetyl(K)@8	missed K-G@8	-0.0092468	1102.58	552.296	1102.59	552.301	2	717	726
aceE	748	sp|P0AFG8|ODP1_ECOLI	Pyruvate dehydrogenase E1 component OS=Escherichia coli (strain K12) GN=aceE PE=1 SV=2	2	99	EAAEILAKDYGVGSDVYSVTSFTELAR	Acetyl(K)@8	missed K-D@8	0.0127443	2932.45	978.49	2932.43	978.485	3	741	767
aceE	866	sp|P0AFG8|ODP1_ECOLI	Pyruvate dehydrogenase E1 component OS=Escherichia coli (strain K12) GN=aceE PE=1 SV=2	2	99	RGEIDKKVVADAIAK	Acetyl(K)@7	missed R-G@1; missed K-K@6; missed K-V@7	-0.00711812	1653.93	552.319	1653.94	552.321	3	860	874
aceE	866	sp|P0AFG8|ODP1_ECOLI	Pyruvate dehydrogenase E1 component OS=Escherichia coli (strain K12) GN=aceE PE=1 SV=2	2	99	KVVADAIAK	Acetyl(K)@1	missed K-V@1	-0.000930257	955.569	478.792	955.57	478.792	2	866	874
aceE	874	sp|P0AFG8|ODP1_ECOLI	Pyruvate dehydrogenase E1 component OS=Escherichia coli (strain K12) GN=aceE PE=1 SV=2	2	99	VVADAIAKFNIDADKVNPR	Acetyl(K)@8	missed K-F@8; missed K-V@15	0.0270487	2097.15	700.057	2097.12	700.048	3	867	885
aceE	881	sp|P0AFG8|ODP1_ECOLI	Pyruvate dehydrogenase E1 component OS=Escherichia coli (strain K12) GN=aceE PE=1 SV=2	0	99	FNIDADKVNPR	Acetyl(K)@7	missed K-V@7	0.00768941	1329.68	665.845	1329.67	665.841	2	875	885
aceE	881	sp|P0AFG8|ODP1_ECOLI	Pyruvate dehydrogenase E1 component OS=Escherichia coli (strain K12) GN=aceE PE=1 SV=2	0	99	IDADKVNPR	Acetyl(K)@5	cleaved N-I@N-term; missed K-V@5	-0.00159776	1068.55	535.285	1068.56	535.285	2	877	885
aceE	881	sp|P0AFG8|ODP1_ECOLI	Pyruvate dehydrogenase E1 component OS=Escherichia coli (strain K12) GN=aceE PE=1 SV=2	2	99	NIDADKVNPR	Acetyl(K)@6	cleaved F-N@N-term; missed K-V@6	0.00395719	1182.6	592.309	1182.6	592.307	2	876	885
aceE	881	sp|P0AFG8|ODP1_ECOLI	Pyruvate dehydrogenase E1 component OS=Escherichia coli (strain K12) GN=aceE PE=1 SV=2	0	99	FNIDADKVNPR	Acetyl(K)@7	missed K-V@7	0.0964747	1329.76	444.262	1329.67	444.23	3	875	885
aceF	161	sp|P06959|ODP2_ECOLI	Dihydrolipoyllysine-residue acetyltransferase component of pyruvate dehydrogenase complex OS=Escherichia coli (strain K12) GN=aceF PE=1 SV=3	0	99	IKVNVGDK	Acetyl(K)@2	cleaved E-I@N-term; missed K-V@2	-0.00811975	913.515	457.765	913.523	457.769	2	160	167
aceF	161	sp|P06959|ODP2_ECOLI	Dihydrolipoyllysine-residue acetyltransferase component of pyruvate dehydrogenase complex OS=Escherichia coli (strain K12) GN=aceF PE=1 SV=3	1.56864	98.45	EIKVNVGDK	Acetyl(K)@3	missed K-V@3	-0.00303108	1042.56	522.289	1042.57	522.29	2	159	167
aceF	262	sp|P06959|ODP2_ECOLI	Dihydrolipoyllysine-residue acetyltransferase component of pyruvate dehydrogenase complex OS=Escherichia coli (strain K12) GN=aceF PE=1 SV=3	0.510041	99	LKVNVGDK	Acetyl(K)@2	cleaved E-L@N-term; missed K-V@2	-0.00811975	913.515	457.765	913.523	457.769	2	261	268
aceF	262	sp|P06959|ODP2_ECOLI	Dihydrolipoyllysine-residue acetyltransferase component of pyruvate dehydrogenase complex OS=Escherichia coli (strain K12) GN=aceF PE=1 SV=3	0	99	ELKVNVGDKVK	Acetyl(K)@3	missed K-V@3; missed K-V@9	0.00205199	1269.73	424.251	1269.73	424.25	3	260	270
aceF	262	sp|P06959|ODP2_ECOLI	Dihydrolipoyllysine-residue acetyltransferase component of pyruvate dehydrogenase complex OS=Escherichia coli (strain K12) GN=aceF PE=1 SV=3	0	98.45	ELKVNVGDK	Acetyl(K)@3	missed K-V@3	-0.00303108	1042.56	522.289	1042.57	522.29	2	260	268
aceF	268	sp|P06959|ODP2_ECOLI	Dihydrolipoyllysine-residue acetyltransferase component of pyruvate dehydrogenase complex OS=Escherichia coli (strain K12) GN=aceF PE=1 SV=3	0	99	VNVGDKVK	Acetyl(K)@6	missed K-V@6	8.34e-05	899.508	450.761	899.508	450.761	2	263	270
aceF	317	sp|P06959|ODP2_ECOLI	Dihydrolipoyllysine-residue acetyltransferase component of pyruvate dehydrogenase complex OS=Escherichia coli (strain K12) GN=aceF PE=1 SV=3	0	99	AEGKSEFAENDAYVHATPLIR	Acetyl(K)@4	missed K-S@4	0.000831095	2359.15	787.389	2359.14	787.389	3	314	334
aceF	317	sp|P06959|ODP2_ECOLI	Dihydrolipoyllysine-residue acetyltransferase component of pyruvate dehydrogenase complex OS=Escherichia coli (strain K12) GN=aceF PE=1 SV=3	0	99	AEGKSEFAENDAYVHATPLIR	Acetyl(K)@4; Deamidated(N)@10	missed K-S@4	0.0738124	2360.2	787.741	2360.13	787.717	3	314	334
aceF	317	sp|P06959|ODP2_ECOLI	Dihydrolipoyllysine-residue acetyltransferase component of pyruvate dehydrogenase complex OS=Escherichia coli (strain K12) GN=aceF PE=1 SV=3	2	99	AEGKSEFAENDAYVHATPLIR	Acetyl(K)@4	missed K-S@4	0.00114088	2359.15	590.794	2359.14	590.793	4	314	334
aceF	346	sp|P06959|ODP2_ECOLI	Dihydrolipoyllysine-residue acetyltransferase component of pyruvate dehydrogenase complex OS=Escherichia coli (strain K12) GN=aceF PE=1 SV=3	0	99	EFGVNLAKVK	Acetyl(K)@8	missed K-V@8	-0.000442663	1145.64	573.829	1145.64	573.83	2	339	348
aceF	346	sp|P06959|ODP2_ECOLI	Dihydrolipoyllysine-residue acetyltransferase component of pyruvate dehydrogenase complex OS=Escherichia coli (strain K12) GN=aceF PE=1 SV=3	0	99	FGVNLAKVK	Acetyl(K)@7	cleaved E-F@N-term; missed K-V@7	0.0012874	1016.6	509.309	1016.6	509.308	2	340	348
aceF	346	sp|P06959|ODP2_ECOLI	Dihydrolipoyllysine-residue acetyltransferase component of pyruvate dehydrogenase complex OS=Escherichia coli (strain K12) GN=aceF PE=1 SV=3	2	99	EFGVNLAK	Acetyl(K)@8		-0.00283162	918.478	460.246	918.481	460.248	2	339	346
aceF	366	sp|P06959|ODP2_ECOLI	Dihydrolipoyllysine-residue acetyltransferase component of pyruvate dehydrogenase complex OS=Escherichia coli (strain K12) GN=aceF PE=1 SV=3	2	99	ILREDVQAYVKEAIK	Acetyl(K)@11	missed R-E@3; missed K-E@11	0.00131627	1816.01	606.344	1816.01	606.344	3	356	370
aceF	391	sp|P06959|ODP2_ECOLI	Dihydrolipoyllysine-residue acetyltransferase component of pyruvate dehydrogenase complex OS=Escherichia coli (strain K12) GN=aceF PE=1 SV=3	0	99	AEAAPAATGGGIPGMLPWPKVDFSK	Acetyl(K)@20	missed K-V@20	0.006684	2509.27	837.432	2509.27	837.43	3	372	396
aceF	391	sp|P06959|ODP2_ECOLI	Dihydrolipoyllysine-residue acetyltransferase component of pyruvate dehydrogenase complex OS=Escherichia coli (strain K12) GN=aceF PE=1 SV=3	0	99	RAEAAPAATGGGIPGMLPWPKVDFSK	Acetyl(K)@21	missed R-A@1; missed K-V@21	-0.0068713	2665.36	889.461	2665.37	889.464	3	371	396
aceF	396	sp|P06959|ODP2_ECOLI	Dihydrolipoyllysine-residue acetyltransferase component of pyruvate dehydrogenase complex OS=Escherichia coli (strain K12) GN=aceF PE=1 SV=3	0	99	VDFSKFGEIEEVELGR	Acetyl(K)@5	missed K-F@5	0.00865283	1894.94	632.654	1894.93	632.651	3	392	407
aceF	396	sp|P06959|ODP2_ECOLI	Dihydrolipoyllysine-residue acetyltransferase component of pyruvate dehydrogenase complex OS=Escherichia coli (strain K12) GN=aceF PE=1 SV=3	0	99	VDFSKFGEIEEVELGR	Acetyl(K)@5	missed K-F@5	0.000183306	1894.93	948.473	1894.93	948.473	2	392	407
aceF	396	sp|P06959|ODP2_ECOLI	Dihydrolipoyllysine-residue acetyltransferase component of pyruvate dehydrogenase complex OS=Escherichia coli (strain K12) GN=aceF PE=1 SV=3	0.823909	91.09	AEAAPAATGGGIPGMLPWPKVDFSK	Acetyl(K)@25	missed K-V@20	0.00988013	2509.28	837.433	2509.27	837.43	3	372	396
aceF	410	sp|P06959|ODP2_ECOLI	Dihydrolipoyllysine-residue acetyltransferase component of pyruvate dehydrogenase complex OS=Escherichia coli (strain K12) GN=aceF PE=1 SV=3	2	99	IQKISGANLSR	Acetyl(K)@3	missed K-I@3	-0.00191547	1227.69	614.853	1227.69	614.854	2	408	418
aceF	410	sp|P06959|ODP2_ECOLI	Dihydrolipoyllysine-residue acetyltransferase component of pyruvate dehydrogenase complex OS=Escherichia coli (strain K12) GN=aceF PE=1 SV=3	0.519993	99	IQKISGANL	Acetyl(K)@3	cleaved L-S@C-term; missed K-I@3	-0.00425631	984.556	493.285	984.56	493.287	2	408	416
aceF	410	sp|P06959|ODP2_ECOLI	Dihydrolipoyllysine-residue acetyltransferase component of pyruvate dehydrogenase complex OS=Escherichia coli (strain K12) GN=aceF PE=1 SV=3	2	99	IQKISGANLSR	Acetyl(K)@3	missed K-I@3	-0.034429	1227.66	410.227	1227.69	410.238	3	408	418
aceF	452	sp|P06959|ODP2_ECOLI	Dihydrolipoyllysine-residue acetyltransferase component of pyruvate dehydrogenase complex OS=Escherichia coli (strain K12) GN=aceF PE=1 SV=3	2	99	KLDVKITPVVFIMK	Acetyl(K)@1	missed K-L@1; missed K-I@5	-0.00603787	1671.99	558.338	1672	558.341	3	452	465
aceF	456	sp|P06959|ODP2_ECOLI	Dihydrolipoyllysine-residue acetyltransferase component of pyruvate dehydrogenase complex OS=Escherichia coli (strain K12) GN=aceF PE=1 SV=3	0	99	KLDVKITPVVFIMK	Acetyl(K)@5	missed K-L@1; missed K-I@5	0.00183612	1672	558.341	1672	558.341	3	452	465
aceF	456	sp|P06959|ODP2_ECOLI	Dihydrolipoyllysine-residue acetyltransferase component of pyruvate dehydrogenase complex OS=Escherichia coli (strain K12) GN=aceF PE=1 SV=3	2	99	LDVKITPVVFIMK	Acetyl(K)@4	missed K-I@4	0.00245204	1543.91	515.643	1543.9	515.642	3	453	465
aceF	456	sp|P06959|ODP2_ECOLI	Dihydrolipoyllysine-residue acetyltransferase component of pyruvate dehydrogenase complex OS=Escherichia coli (strain K12) GN=aceF PE=1 SV=3	0	99	LDVKITPVVF	Acetyl(K)@4	cleaved F-I@C-term; missed K-I@4	-0.00118716	1171.68	586.849	1171.69	586.85	2	453	462
aceF	456	sp|P06959|ODP2_ECOLI	Dihydrolipoyllysine-residue acetyltransferase component of pyruvate dehydrogenase complex OS=Escherichia coli (strain K12) GN=aceF PE=1 SV=3	0	99	LDVKITPVVFIMK	Acetyl(K)@4	missed K-I@4	-0.0109189	1543.89	772.954	1543.9	772.96	2	453	465
aceF	456	sp|P06959|ODP2_ECOLI	Dihydrolipoyllysine-residue acetyltransferase component of pyruvate dehydrogenase complex OS=Escherichia coli (strain K12) GN=aceF PE=1 SV=3	2	99	KLDVKITPVVFIMK	Acetyl(K)@5	missed K-L@1; missed K-I@5	-0.00167507	1672	837.006	1672	837.007	2	452	465
aceF	531	sp|P06959|ODP2_ECOLI	Dihydrolipoyllysine-residue acetyltransferase component of pyruvate dehydrogenase complex OS=Escherichia coli (strain K12) GN=aceF PE=1 SV=3	1.95861	99	ELMTISKK	Acetyl(K)@7	missed K-K@7	-0.00430724	990.538	496.276	990.542	496.278	2	525	532
aceF	531	sp|P06959|ODP2_ECOLI	Dihydrolipoyllysine-residue acetyltransferase component of pyruvate dehydrogenase complex OS=Escherichia coli (strain K12) GN=aceF PE=1 SV=3	2	99	ELMTISKK	Oxidation(M)@3; Acetyl(K)@7	missed K-K@7	-0.000298134	1006.54	504.276	1006.54	504.276	2	525	532
aceF	537	sp|P06959|ODP2_ECOLI	Dihydrolipoyllysine-residue acetyltransferase component of pyruvate dehydrogenase complex OS=Escherichia coli (strain K12) GN=aceF PE=1 SV=3	2	99	DGKLTAGEMQGGCFTISSIGGLGTTHFAPIVNAPEVAILGVSK	Acetyl(K)@3; Carbamidomethyl(C)@13	missed K-L@3	0.00399783	4342.2	1086.56	4342.2	1086.56	4	535	577
aceF	587	sp|P06959|ODP2_ECOLI	Dihydrolipoyllysine-residue acetyltransferase component of pyruvate dehydrogenase complex OS=Escherichia coli (strain K12) GN=aceF PE=1 SV=3	2	99	AMEPVWNGKEFVPR	Acetyl(K)@9	cleaved S-A@N-term	-5.3e-05	1700.83	851.424	1700.83	851.424	2	579	592
aceF	587	sp|P06959|ODP2_ECOLI	Dihydrolipoyllysine-residue acetyltransferase component of pyruvate dehydrogenase complex OS=Escherichia coli (strain K12) GN=aceF PE=1 SV=3	0	99	SAMEPVWNGKEFVPR	Deamidated(N)@8; Acetyl(K)@10		0.00821824	1788.86	597.293	1788.85	597.291	3	578	592
aceF	587	sp|P06959|ODP2_ECOLI	Dihydrolipoyllysine-residue acetyltransferase component of pyruvate dehydrogenase complex OS=Escherichia coli (strain K12) GN=aceF PE=1 SV=3	0.508638	99	EPVWNGKEFVPR	Acetyl(K)@7	cleaved M-E@N-term	-0.00795981	1498.75	500.59	1498.76	500.593	3	581	592
aceF	587	sp|P06959|ODP2_ECOLI	Dihydrolipoyllysine-residue acetyltransferase component of pyruvate dehydrogenase complex OS=Escherichia coli (strain K12) GN=aceF PE=1 SV=3	0	99	AMEPVWNGKEFVPR	Deamidated(N)@7; Acetyl(K)@9	cleaved S-A@N-term	0.0173303	1701.84	568.286	1701.82	568.28	3	579	592
aceF	587	sp|P06959|ODP2_ECOLI	Dihydrolipoyllysine-residue acetyltransferase component of pyruvate dehydrogenase complex OS=Escherichia coli (strain K12) GN=aceF PE=1 SV=3	0	99	SAMEPVWNGKEFVPR	Acetyl(K)@10		0.00726612	1787.87	596.965	1787.87	596.963	3	578	592
aceF	587	sp|P06959|ODP2_ECOLI	Dihydrolipoyllysine-residue acetyltransferase component of pyruvate dehydrogenase complex OS=Escherichia coli (strain K12) GN=aceF PE=1 SV=3	0	99	SAMEPVWNGKEFVPR	Acetyl(K)@10		-0.0171491	1787.85	447.97	1787.87	447.974	4	578	592
aceF	587	sp|P06959|ODP2_ECOLI	Dihydrolipoyllysine-residue acetyltransferase component of pyruvate dehydrogenase complex OS=Escherichia coli (strain K12) GN=aceF PE=1 SV=3	0	99	SAMEPVWNGKEFVPR	Oxidation(M)@3; Acetyl(K)@10		0.00639227	1803.87	602.297	1803.86	602.294	3	578	592
aceF	587	sp|P06959|ODP2_ECOLI	Dihydrolipoyllysine-residue acetyltransferase component of pyruvate dehydrogenase complex OS=Escherichia coli (strain K12) GN=aceF PE=1 SV=3	0	99	SAMEPVWNGKEFVPR	Deamidated(N)@8; Acetyl(K)@10		0.00234869	1788.85	895.434	1788.85	895.433	2	578	592
aceF	587	sp|P06959|ODP2_ECOLI	Dihydrolipoyllysine-residue acetyltransferase component of pyruvate dehydrogenase complex OS=Escherichia coli (strain K12) GN=aceF PE=1 SV=3	0	99	SAMEPVWNGKEFVPR	Oxidation(M)@3; Acetyl(K)@10		-0.0235408	1803.84	902.926	1803.86	902.938	2	578	592
aceF	587	sp|P06959|ODP2_ECOLI	Dihydrolipoyllysine-residue acetyltransferase component of pyruvate dehydrogenase complex OS=Escherichia coli (strain K12) GN=aceF PE=1 SV=3	0	99	SAMEPVWNGKEFVPR	Acetyl@N-term; Acetyl(K)@10		0.00619665	1829.88	915.949	1829.88	915.946	2	578	592
aceF	587	sp|P06959|ODP2_ECOLI	Dihydrolipoyllysine-residue acetyltransferase component of pyruvate dehydrogenase complex OS=Escherichia coli (strain K12) GN=aceF PE=1 SV=3	2	99	SAMEPVWNGKEFVPR	Acetyl(K)@10	missed K-E@10	-0.00244796	1787.86	894.939	1787.87	894.941	2	578	592
ackA	52	sp|P0A6A3|ACKA_ECOLI	Acetate kinase OS=Escherichia coli (strain K12) GN=ackA PE=1 SV=1	0	99	MDGNKQEAALGAGAAHSEALNFIVNTILAQKPELSAQLTAIGHR	Acetyl(K)@5	missed K-Q@5	0.00235336	4597.37	920.482	4597.37	920.482	5	48	91
ackA	52	sp|P0A6A3|ACKA_ECOLI	Acetate kinase OS=Escherichia coli (strain K12) GN=ackA PE=1 SV=1	0	95.16	MDGNKQEAALGAGAAHSEALNFIVNTILAQKPELSAQLTAIGHR	Oxidation(M)@1; Acetyl(K)@5; Deamidated(N)@25	missed K-Q@5	0.00780738	4614.36	923.879	4614.35	923.877	5	48	91
ackA	272	sp|P0A6A3|ACKA_ECOLI	Acetate kinase OS=Escherichia coli (strain K12) GN=ackA PE=1 SV=1	0	99	LLTKESGLLGLTEVTSDCR	Acetyl(K)@4; Carbamidomethyl(C)@18		0.00389971	2133.1	712.042	2133.1	712.04	3	269	287
ackA	272	sp|P0A6A3|ACKA_ECOLI	Acetate kinase OS=Escherichia coli (strain K12) GN=ackA PE=1 SV=1	2	99	LLTKESGLLGLTEVTSDCR	Acetyl(K)@4; Carbamidomethyl(C)@18	missed K-E@4	-0.00204018	2133.1	1067.56	2133.1	1067.56	2	269	287
ackA	296	sp|P0A6A3|ACKA_ECOLI	Acetate kinase OS=Escherichia coli (strain K12) GN=ackA PE=1 SV=1	0	99	YVEDNYATKEDAKR	Acetyl(K)@9	missed K-R@13	0.0142859	1742.83	581.949	1742.81	581.944	3	288	301
ackA	368	sp|P0A6A3|ACKA_ECOLI	Acetate kinase OS=Escherichia coli (strain K12) GN=ackA PE=1 SV=1	0	99	FGKSGFINK	Acetyl(K)@3	missed K-S@3	0.00333159	1038.55	520.284	1038.55	520.282	2	366	374
acnA	164	sp|P25516|ACON1_ECOLI	Aconitate hydratase 1 OS=Escherichia coli (strain K12) GN=acnA PE=1 SV=3	2	99	WGKQAFSR	Acetyl(K)@3	missed K-Q@3	-0.00703676	1020.51	511.261	1020.51	511.264	2	162	169
acnA	342	sp|P25516|ACON1_ECOLI	Aconitate hydratase 1 OS=Escherichia coli (strain K12) GN=acnA PE=1 SV=3	2	99	SEDQVELVEKYAK	Acetyl(K)@10	missed K-Y@10	-0.0172508	1578.76	527.261	1578.78	527.267	3	333	345
acnA	482	sp|P25516|ACON1_ECOLI	Aconitate hydratase 1 OS=Escherichia coli (strain K12) GN=acnA PE=1 SV=3	0.293282	99	VSDYLAKAK	Acetyl(K)@7	cleaved V-V@N-term; missed K-A@7	-0.00720723	1035.55	518.784	1035.56	518.787	2	476	484
acnA	482	sp|P25516|ACON1_ECOLI	Aconitate hydratase 1 OS=Escherichia coli (strain K12) GN=acnA PE=1 SV=3	2	99	VVSDYLAKAK	Acetyl(K)@8	missed K-A@8	-0.000697408	1134.63	568.321	1134.63	568.322	2	475	484
acnA	482	sp|P25516|ACON1_ECOLI	Aconitate hydratase 1 OS=Escherichia coli (strain K12) GN=acnA PE=1 SV=3	2	99	VVSDYLAK	Acetyl(K)@8		-0.00247758	935.494	468.754	935.496	468.755	2	475	482
acnA	684	sp|P25516|ACON1_ECOLI	Aconitate hydratase 1 OS=Escherichia coli (strain K12) GN=acnA PE=1 SV=3	0.950782	99	ILAMLGDSVTTDHISPAGSIKPDSPAGR	Acetyl(K)@21		-0.043112	2847.4	950.141	2847.44	950.155	3	664	691
acnA	684	sp|P25516|ACON1_ECOLI	Aconitate hydratase 1 OS=Escherichia coli (strain K12) GN=acnA PE=1 SV=3	0	99	ILAMLGDSVTTDHISPAGSIKPDSPAGR	Acetyl(K)@21		0.00960735	2847.45	712.871	2847.44	712.868	4	664	691
acnB	20	sp|P36683|ACON2_ECOLI	Aconitate hydratase 2 OS=Escherichia coli (strain K12) GN=acnB PE=1 SV=3	0	99	AAEGIAPKPLDANQMAALVELLK	Acetyl(K)@8		0.00609132	2404.31	802.444	2404.3	802.442	3	13	35
acnB	77	sp|P36683|ACON2_ECOLI	Aconitate hydratase 2 OS=Escherichia coli (strain K12) GN=acnB PE=1 SV=3	0	99	GEAKSPLLTPEK	Acetyl(K)@4	missed K-S@4	0.00418352	1310.71	656.364	1310.71	656.361	2	74	85
acnB	396	sp|P36683|ACON2_ECOLI	Aconitate hydratase 2 OS=Escherichia coli (strain K12) GN=acnB PE=1 SV=3	2	99	ACGVKGIRPGAYCEPK	Carbamidomethyl(C)@2; Acetyl(K)@5; Carbamidomethyl(C)@13	missed K-G@5	0.00334473	1803.88	602.3	1803.88	602.299	3	392	407
acnB	407	sp|P36683|ACON2_ECOLI	Aconitate hydratase 2 OS=Escherichia coli (strain K12) GN=acnB PE=1 SV=3	0	99	GIRPGAYCEPKMTSVGSQDTTGPMTR	Carbamidomethyl(C)@8; Acetyl(K)@11	missed K-M@11	0.0374335	2838.35	947.123	2838.31	947.111	3	397	422
acnB	407	sp|P36683|ACON2_ECOLI	Aconitate hydratase 2 OS=Escherichia coli (strain K12) GN=acnB PE=1 SV=3	0	99	GIRPGAYCEPKMTSVGSQDTTGPMTR	Carbamidomethyl(C)@8; Acetyl(K)@11	missed K-M@11	0.0504299	2838.36	710.597	2838.31	710.585	4	397	422
acnB	407	sp|P36683|ACON2_ECOLI	Aconitate hydratase 2 OS=Escherichia coli (strain K12) GN=acnB PE=1 SV=3	0	99	GIRPGAYCEPKMTSVGSQDTTGPMTR	Carbamidomethyl(C)@8; Acetyl(K)@11; Deamidated(Q)@18	missed K-M@11	0.0593608	2839.35	710.846	2839.29	710.831	4	397	422
acnB	539	sp|P36683|ACON2_ECOLI	Aconitate hydratase 2 OS=Escherichia coli (strain K12) GN=acnB PE=1 SV=3	2	99	FKGKMQPGITLR	Acetyl(K)@4	missed K-G@2; missed K-M@4	0.0152399	1416.81	473.276	1416.79	473.271	3	536	547
acnB	539	sp|P36683|ACON2_ECOLI	Aconitate hydratase 2 OS=Escherichia coli (strain K12) GN=acnB PE=1 SV=3	2	99	GKMQPGITLR	Acetyl(K)@2	missed K-M@2	-0.000399574	1141.63	571.821	1141.63	571.821	2	538	547
acnB	559	sp|P36683|ACON2_ECOLI	Aconitate hydratase 2 OS=Escherichia coli (strain K12) GN=acnB PE=1 SV=3	0	99	DLVHAIPLYAIKQGLLTVEK	Acetyl(K)@12	missed K-Q@12	-0.0234883	2262.28	755.099	2262.3	755.107	3	548	567
acnB	559	sp|P36683|ACON2_ECOLI	Aconitate hydratase 2 OS=Escherichia coli (strain K12) GN=acnB PE=1 SV=3	0	99	DLVHAIPLYAIKQGLLTVEKK	Acetyl(K)@12	missed K-Q@12; missed K-K@20	0.0115442	2390.41	598.609	2390.39	598.606	4	548	568
acnB	559	sp|P36683|ACON2_ECOLI	Aconitate hydratase 2 OS=Escherichia coli (strain K12) GN=acnB PE=1 SV=3	0	99	DLVHAIPLYAIKQGLLTVEK	Acetyl(K)@12; Deamidated(Q)@13	missed K-Q@12	0.000923148	2263.28	755.435	2263.28	755.435	3	548	567
acnB	567	sp|P36683|ACON2_ECOLI	Aconitate hydratase 2 OS=Escherichia coli (strain K12) GN=acnB PE=1 SV=3	2	99	QGLLTVEKK	Gln->pyro-Glu@N-term; Acetyl(K)@8	missed K-K@8	-0.00286149	1039.59	520.802	1039.59	520.803	2	560	568
acnB	567	sp|P36683|ACON2_ECOLI	Aconitate hydratase 2 OS=Escherichia coli (strain K12) GN=acnB PE=1 SV=3	0	99	QGLLTVEKK	Acetyl(K)@8	missed K-K@8	-0.00300548	1056.62	529.315	1056.62	529.316	2	560	568
acnB	571	sp|P36683|ACON2_ECOLI	Aconitate hydratase 2 OS=Escherichia coli (strain K12) GN=acnB PE=1 SV=3	2	99	KNIFSGR	Acetyl(K)@1	missed K-N@1	0.000277223	862.466	432.24	862.466	432.24	2	571	577
acnB	728	sp|P36683|ACON2_ECOLI	Aconitate hydratase 2 OS=Escherichia coli (strain K12) GN=acnB PE=1 SV=3	2	99	LDAHKGQLPTR	Acetyl(K)@5	cleaved L-L@N-term; missed K-G@5	0.0022723	1276.69	426.571	1276.69	426.57	3	724	734
acnB	728	sp|P36683|ACON2_ECOLI	Aconitate hydratase 2 OS=Escherichia coli (strain K12) GN=acnB PE=1 SV=3	2	99	LLDAHKGQLPTR	Acetyl(K)@6	missed K-G@6	0.00250866	1389.78	464.266	1389.77	464.265	3	723	734
acnB	759	sp|P36683|ACON2_ECOLI	Aconitate hydratase 2 OS=Escherichia coli (strain K12) GN=acnB PE=1 SV=3	0	99	MDAAQLTEEGYYSVFGKSGAR	Acetyl(K)@17	missed K-S@17	0.00306772	2321.07	774.696	2321.06	774.695	3	743	763
acnB	759	sp|P36683|ACON2_ECOLI	Aconitate hydratase 2 OS=Escherichia coli (strain K12) GN=acnB PE=1 SV=3	1.82391	99	DAAQLTEEGYYSVFGKSGAR	Acetyl(K)@16	cleaved M-D@N-term; missed K-S@16	-0.015664	2190.01	731.01	2190.02	731.015	3	744	763
acnB	759	sp|P36683|ACON2_ECOLI	Aconitate hydratase 2 OS=Escherichia coli (strain K12) GN=acnB PE=1 SV=3	0	99	MDAAQLTEEGYYSVFGKSGAR	Deamidated(Q)@5; Acetyl(K)@17	missed K-S@17	0.0843127	2322.13	775.051	2322.05	775.023	3	743	763
acnB	835	sp|P36683|ACON2_ECOLI	Aconitate hydratase 2 OS=Escherichia coli (strain K12) GN=acnB PE=1 SV=3	2	99	LPTPEEYQTYVAQVDKTAVDTYR	Acetyl(K)@16	missed K-T@16	-0.0102167	2728.31	910.445	2728.32	910.448	3	820	842
acpP	10	sp|P0A6A8|ACP_ECOLI	Acyl carrier protein OS=Escherichia coli (strain K12) GN=acpP PE=1 SV=2	0	99	KIIGEQLGVK	Acetyl(K)@1	missed K-I@1	0.00137537	1125.68	563.846	1125.68	563.845	2	10	19
adhE	33	sp|P0A9Q7|ADHE_ECOLI	Aldehyde-alcohol dehydrogenase OS=Escherichia coli (strain K12) GN=adhE PE=1 SV=2	1.82391	99	YASFTQEQVDKIFR	Acetyl(K)@11	cleaved E-Y@N-term; missed K-I@11	0.00350595	1772.88	887.446	1772.87	887.444	2	23	36
adhE	33	sp|P0A9Q7|ADHE_ECOLI	Aldehyde-alcohol dehydrogenase OS=Escherichia coli (strain K12) GN=adhE PE=1 SV=2	0	99	YASFTQEQVDKIFR	Acetyl(K)@11	cleaved E-Y@N-term; missed K-I@11	-0.000609337	1772.87	591.965	1772.87	591.965	3	23	36
adhE	33	sp|P0A9Q7|ADHE_ECOLI	Aldehyde-alcohol dehydrogenase OS=Escherichia coli (strain K12) GN=adhE PE=1 SV=2	0	99	EYASFTQEQVDKIFR	Acetyl(K)@12	missed K-I@12	-0.000798597	1901.92	634.979	1901.92	634.979	3	22	36
adhE	33	sp|P0A9Q7|ADHE_ECOLI	Aldehyde-alcohol dehydrogenase OS=Escherichia coli (strain K12) GN=adhE PE=1 SV=2	2	99	EYASFTQEQVDKIFR	Acetyl(K)@12	missed K-I@12	-0.0020608	1901.91	951.964	1901.92	951.965	2	22	36
adhE	148	sp|P0A9Q7|ADHE_ECOLI	Aldehyde-alcohol dehydrogenase OS=Escherichia coli (strain K12) GN=adhE PE=1 SV=2	0	99	DATNKAADIVLQAAIAAGAPK	Acetyl(K)@5	missed K-A@5	0.0156222	2050.12	684.381	2050.11	684.376	3	144	164
adhE	148	sp|P0A9Q7|ADHE_ECOLI	Aldehyde-alcohol dehydrogenase OS=Escherichia coli (strain K12) GN=adhE PE=1 SV=2	0	99	DATNKAADIVLQAAIAAGAPK	Acetyl(K)@5; Deamidated(Q)@12	missed K-A@5	0.0347305	2051.12	684.716	2051.09	684.704	3	144	164
adhE	228	sp|P0A9Q7|ADHE_ECOLI	Aldehyde-alcohol dehydrogenase OS=Escherichia coli (strain K12) GN=adhE PE=1 SV=2	0	99	AAYSSGKPAIGVGAGNTPVVIDETADIKR	Acetyl(K)@28	missed K-R@28	0.00199647	2898.51	967.178	2898.51	967.177	3	201	229
adhE	228	sp|P0A9Q7|ADHE_ECOLI	Aldehyde-alcohol dehydrogenase OS=Escherichia coli (strain K12) GN=adhE PE=1 SV=2	1.05552	99	PAIGVGAGNTPVVIDETADIKR	Deamidated(N)@9; Acetyl(K)@21	cleaved K-P@N-term; missed K-R@21	-0.0415657	2235.13	746.052	2235.17	746.065	3	208	229
adhE	228	sp|P0A9Q7|ADHE_ECOLI	Aldehyde-alcohol dehydrogenase OS=Escherichia coli (strain K12) GN=adhE PE=1 SV=2	0	99	AAYSSGKPAIGVGAGNTPVVIDETADIKR	Deamidated(N)@16; Acetyl(K)@28; Deamidated(R)@29	missed K-R@28	0.0571624	2900.53	967.852	2900.48	967.833	3	201	229
adhE	228	sp|P0A9Q7|ADHE_ECOLI	Aldehyde-alcohol dehydrogenase OS=Escherichia coli (strain K12) GN=adhE PE=1 SV=2	0	99	PAIGVGAGNTPVVIDETADIKR	Acetyl(K)@21	cleaved K-P@N-term; missed K-R@21	-0.0252518	2234.17	745.729	2234.19	745.737	3	208	229
adhE	228	sp|P0A9Q7|ADHE_ECOLI	Aldehyde-alcohol dehydrogenase OS=Escherichia coli (strain K12) GN=adhE PE=1 SV=2	2	99	AAYSSGKPAIGVGAGNTPVVIDETADIKR	Acetyl(K)@28	missed K-R@28	0.00180875	2898.51	725.635	2898.51	725.634	4	201	229
adhE	228	sp|P0A9Q7|ADHE_ECOLI	Aldehyde-alcohol dehydrogenase OS=Escherichia coli (strain K12) GN=adhE PE=1 SV=2	0	99	AAYSSGKPAIGVGAGNTPVVIDETADIKR	Cation:Na(D)@22; Acetyl(K)@28	missed K-R@28	0.0121103	2920.5	731.133	2920.49	731.13	4	201	229
adhE	228	sp|P0A9Q7|ADHE_ECOLI	Aldehyde-alcohol dehydrogenase OS=Escherichia coli (strain K12) GN=adhE PE=1 SV=2	2	99	AAYSSGKPAIGVGAGNTPVVIDETADIKR	Deamidated(N)@16; Acetyl(K)@28	missed K-R@28	0.0364238	2899.53	725.89	2899.49	725.88	4	201	229
adhE	228	sp|P0A9Q7|ADHE_ECOLI	Aldehyde-alcohol dehydrogenase OS=Escherichia coli (strain K12) GN=adhE PE=1 SV=2	2	99	AAYSSGKPAIGVGAGNTPVVIDETADIKR	Deamidated(N)@16; Didehydro(T)@17; Acetyl(K)@28	missed K-R@28	0.0546836	2897.53	725.39	2897.48	725.377	4	201	229
adhE	228	sp|P0A9Q7|ADHE_ECOLI	Aldehyde-alcohol dehydrogenase OS=Escherichia coli (strain K12) GN=adhE PE=1 SV=2	2	99	AAYSSGKPAIGVGAGNTPVVIDETADIKR	Deamidated(N)@16; Acetyl(K)@28	missed K-R@28	0.0573094	2899.55	967.524	2899.49	967.505	3	201	229
adhE	277	sp|P0A9Q7|ADHE_ECOLI	Aldehyde-alcohol dehydrogenase OS=Escherichia coli (strain K12) GN=adhE PE=1 SV=2	0	99	FATHGGYLLQGKELK	Acetyl(K)@12		-0.0208507	1702.88	852.449	1702.9	852.459	2	266	280
adhE	277	sp|P0A9Q7|ADHE_ECOLI	Aldehyde-alcohol dehydrogenase OS=Escherichia coli (strain K12) GN=adhE PE=1 SV=2	2	99	FATHGGYLLQGKELK	Acetyl(K)@12		0.00294554	1702.91	568.643	1702.9	568.642	3	266	280
adhE	280	sp|P0A9Q7|ADHE_ECOLI	Aldehyde-alcohol dehydrogenase OS=Escherichia coli (strain K12) GN=adhE PE=1 SV=2	2	99	ELKAVQDVILK	Acetyl(K)@3	missed K-A@3	-0.00654448	1296.76	649.387	1296.77	649.39	2	278	288
adhE	288	sp|P0A9Q7|ADHE_ECOLI	Aldehyde-alcohol dehydrogenase OS=Escherichia coli (strain K12) GN=adhE PE=1 SV=2	0	99	AVQDVILKNGALNAAIVGQPAYK	Acetyl(K)@8	missed K-N@8	-0.0112033	2394.32	799.112	2394.33	799.116	3	281	303
adhE	288	sp|P0A9Q7|ADHE_ECOLI	Aldehyde-alcohol dehydrogenase OS=Escherichia coli (strain K12) GN=adhE PE=1 SV=2	0	99	AVQDVILKNGALNAAIVGQPAYK	Acetyl(K)@8; Deamidated(N)@9	missed K-N@8	-0.0526142	2395.26	799.427	2395.31	799.444	3	281	303
adhE	288	sp|P0A9Q7|ADHE_ECOLI	Aldehyde-alcohol dehydrogenase OS=Escherichia coli (strain K12) GN=adhE PE=1 SV=2	0	99	AVQDVILKNGALNAAIVGQPAYK	Acetyl(K)@8; Deamidated(N)@13	missed K-N@8	0.0152469	2395.33	599.839	2395.31	599.835	4	281	303
adhE	288	sp|P0A9Q7|ADHE_ECOLI	Aldehyde-alcohol dehydrogenase OS=Escherichia coli (strain K12) GN=adhE PE=1 SV=2	0	99	AVQDVILKNGALNAAIVGQPAYK	Acetyl(K)@8	missed K-N@8	0.00155846	2394.33	1198.17	2394.33	1198.17	2	281	303
adhE	288	sp|P0A9Q7|ADHE_ECOLI	Aldehyde-alcohol dehydrogenase OS=Escherichia coli (strain K12) GN=adhE PE=1 SV=2	1.82391	99	AVQDVILKNGALN	Acetyl(K)@8	cleaved N-A@C-term; missed K-N@8	-0.00376635	1395.77	698.891	1395.77	698.893	2	281	293
adhE	288	sp|P0A9Q7|ADHE_ECOLI	Aldehyde-alcohol dehydrogenase OS=Escherichia coli (strain K12) GN=adhE PE=1 SV=2	2	99	AVQDVILKNGALNAAIVGQPAYK	Acetyl(K)@8; Deamidated(N)@13	missed K-N@8	0.0251476	2395.34	799.453	2395.31	799.444	3	281	303
adhE	288	sp|P0A9Q7|ADHE_ECOLI	Aldehyde-alcohol dehydrogenase OS=Escherichia coli (strain K12) GN=adhE PE=1 SV=2	0	99	AVQDVILKNGALNAAIVGQPAYK	Acetyl(K)@8; Deamidated(N)@9; Deamidated(N)@13	missed K-N@8	0.0143027	2396.31	799.777	2396.3	799.772	3	281	303
adhE	303	sp|P0A9Q7|ADHE_ECOLI	Aldehyde-alcohol dehydrogenase OS=Escherichia coli (strain K12) GN=adhE PE=1 SV=2	2	99	NGALNAAIVGQPAYKIAELAGFSVPENTK	Acetyl(K)@15	missed K-I@15	-0.00299719	2984.56	995.86	2984.56	995.861	3	289	317
adhE	303	sp|P0A9Q7|ADHE_ECOLI	Aldehyde-alcohol dehydrogenase OS=Escherichia coli (strain K12) GN=adhE PE=1 SV=2	0	99	NGALNAAIVGQPAYKIAELAGFSVPENTK	Deamidated(N)@1; Acetyl(K)@15	missed K-I@15	-0.004785	2985.54	996.187	2985.54	996.189	3	289	317
adhE	303	sp|P0A9Q7|ADHE_ECOLI	Aldehyde-alcohol dehydrogenase OS=Escherichia coli (strain K12) GN=adhE PE=1 SV=2	0	99	NGALNAAIVGQPAYKIAELAGFSVPENTK	Deamidated(Q)@11; Didehydro(Y)@14; Acetyl(K)@15	missed K-I@15	0.00356965	2983.53	995.518	2983.53	995.517	3	289	317
adhE	347	sp|P0A9Q7|ADHE_ECOLI	Aldehyde-alcohol dehydrogenase OS=Escherichia coli (strain K12) GN=adhE PE=1 SV=2	2	99	AKDFEDAVEK	Acetyl(K)@2	missed K-D@2	0.0020315	1192.56	597.289	1192.56	597.288	2	346	355
adhE	347	sp|P0A9Q7|ADHE_ECOLI	Aldehyde-alcohol dehydrogenase OS=Escherichia coli (strain K12) GN=adhE PE=1 SV=2	0	99	AKDFEDAVEKAEK	Acetyl(K)@2	missed K-A@10	0.011893	1520.75	507.923	1520.74	507.919	3	346	358
adhE	436	sp|P0A9Q7|ADHE_ECOLI	Aldehyde-alcohol dehydrogenase OS=Escherichia coli (strain K12) GN=adhE PE=1 SV=2	2	99	LAPSLTLGCGSWGGNSISENVGPKHLINK	Carbamidomethyl(C)@9; Acetyl(K)@24	missed K-H@24	0.0264459	3047.58	1016.87	3047.55	1016.86	3	413	441
adhE	436	sp|P0A9Q7|ADHE_ECOLI	Aldehyde-alcohol dehydrogenase OS=Escherichia coli (strain K12) GN=adhE PE=1 SV=2	2	99	LAPSLTLGCGSWGGNSISENVGPKHLINKK	Carbamidomethyl(C)@9; Acetyl(K)@24	missed K-H@24; missed K-K@29	-0.00517461	3175.64	794.917	3175.64	794.918	4	413	442
adhE	436	sp|P0A9Q7|ADHE_ECOLI	Aldehyde-alcohol dehydrogenase OS=Escherichia coli (strain K12) GN=adhE PE=1 SV=2	1.65758	98.76	LAPSLTLGCGSWGGNSISENVGPKHLINK	Carbamidomethyl(C)@9; Acetyl(K)@24	missed K-H@24	0.00555267	3047.56	762.896	3047.55	762.895	4	413	441
adhE	436	sp|P0A9Q7|ADHE_ECOLI	Aldehyde-alcohol dehydrogenase OS=Escherichia coli (strain K12) GN=adhE PE=1 SV=2	0.772113	99	LAPSLTLGCGSWGGNSISENVGPKHLINKK	Carbamidomethyl(C)@9; Deamidated(N)@15; Acetyl(K)@24	missed K-H@24; missed K-K@29	0.0484712	3176.68	795.177	3176.63	795.164	4	413	442
adhE	458	sp|P0A9Q7|ADHE_ECOLI	Aldehyde-alcohol dehydrogenase OS=Escherichia coli (strain K12) GN=adhE PE=1 SV=2	2	99	LPKSIYFR	Acetyl(K)@3	missed K-S@3	-0.00714881	1064.59	533.305	1064.6	533.308	2	456	463
adhE	536	sp|P0A9Q7|ADHE_ECOLI	Aldehyde-alcohol dehydrogenase OS=Escherichia coli (strain K12) GN=adhE PE=1 SV=2	0	99	GAELANSFKPDVIIALGGGSPMDAAK	Acetyl(K)@9		-0.057422	2570.25	857.756	2570.3	857.776	3	528	553
adhE	536	sp|P0A9Q7|ADHE_ECOLI	Aldehyde-alcohol dehydrogenase OS=Escherichia coli (strain K12) GN=adhE PE=1 SV=2	0	99	GAELANSFKPDVIIALGGGSPMDAAK	Deamidated(N)@6; Acetyl(K)@9		-0.0369427	2571.25	858.091	2571.29	858.104	3	528	553
adhE	536	sp|P0A9Q7|ADHE_ECOLI	Aldehyde-alcohol dehydrogenase OS=Escherichia coli (strain K12) GN=adhE PE=1 SV=2	2	99	KGAELANSFKPDVIIALGGGSPMDAAK	Acetyl(K)@10	missed K-G@1	-0.0121691	2698.39	900.47	2698.4	900.474	3	527	553
adhE	536	sp|P0A9Q7|ADHE_ECOLI	Aldehyde-alcohol dehydrogenase OS=Escherichia coli (strain K12) GN=adhE PE=1 SV=2	0.818156	99	KGAELANSFKPDVIIALGGGSPMDAAK	Deamidated(N)@7; Acetyl(K)@10	missed K-G@1	-0.00767842	2699.38	900.799	2699.38	900.802	3	527	553
adhE	683	sp|P0A9Q7|ADHE_ECOLI	Aldehyde-alcohol dehydrogenase OS=Escherichia coli (strain K12) GN=adhE PE=1 SV=2	0	99	LLKEYLPASYHEGSK	Acetyl(K)@3		-0.0165394	1775.89	592.972	1775.91	592.977	3	681	695
adhE	695	sp|P0A9Q7|ADHE_ECOLI	Aldehyde-alcohol dehydrogenase OS=Escherichia coli (strain K12) GN=adhE PE=1 SV=2	2	99	EYLPASYHEGSKNPVAR	Acetyl(K)@12	missed K-N@12	-0.0117391	1958.94	653.986	1958.95	653.99	3	684	700
adhE	813	sp|P0A9Q7|ADHE_ECOLI	Aldehyde-alcohol dehydrogenase OS=Escherichia coli (strain K12) GN=adhE PE=1 SV=2	2	99	AELGIPKSIR	Acetyl(K)@7	missed K-S@7	-0.00350518	1124.65	563.333	1124.66	563.335	2	807	816
adhE	875	sp|P0A9Q7|ADHE_ECOLI	Aldehyde-alcohol dehydrogenase OS=Escherichia coli (strain K12) GN=adhE PE=1 SV=2	2	99	DYVEGETAAKK	Acetyl(K)@10	missed K-K@10	-0.000470172	1251.6	626.806	1251.6	626.806	2	866	876
adk	40	sp|P69441|KAD_ECOLI	Adenylate kinase OS=Escherichia coli (strain K12) GN=adk PE=1 SV=1	2	99	AAVKSGSELGK	Acetyl(K)@4	missed K-S@4	0.00230047	1087.59	544.802	1087.59	544.801	2	37	47
adk	50	sp|P69441|KAD_ECOLI	Adenylate kinase OS=Escherichia coli (strain K12) GN=adk PE=1 SV=1	2	99	QAKDIMDAGK	Gln->pyro-Glu@N-term; Acetyl(K)@3		0.00166956	1100.52	551.267	1100.52	551.266	2	48	57
adk	50	sp|P69441|KAD_ECOLI	Adenylate kinase OS=Escherichia coli (strain K12) GN=adk PE=1 SV=1	0	99	QAKDIMDAGK	Acetyl(K)@3		0.00858682	1117.55	559.783	1117.54	559.779	2	48	57
adk	136	sp|P69441|KAD_ECOLI	Adenylate kinase OS=Escherichia coli (strain K12) GN=adk PE=1 SV=1	0	99	VYHVKFNPPKVEGKDDVTGEELTTR	Acetyl(K)@5	missed K-F@5; missed K-V@10; missed K-D@14	0.013628	2899.49	580.904	2899.47	580.902	5	132	156
adk	136	sp|P69441|KAD_ECOLI	Adenylate kinase OS=Escherichia coli (strain K12) GN=adk PE=1 SV=1	2	99	VYHVKFNPPK	Acetyl(K)@5	missed K-F@5	0.000272706	1269.69	424.236	1269.69	424.236	3	132	141
adk	136	sp|P69441|KAD_ECOLI	Adenylate kinase OS=Escherichia coli (strain K12) GN=adk PE=1 SV=1	2	99	VYHVKFNPPKVEGKDDVTGEELTTR	Acetyl(K)@5	missed K-F@5; missed K-V@10; missed K-D@14	0.00757117	2899.48	725.877	2899.47	725.875	4	132	156
adk	141	sp|P69441|KAD_ECOLI	Adenylate kinase OS=Escherichia coli (strain K12) GN=adk PE=1 SV=1	0	99	FNPPKVEGKDDVTGEELTTR	Acetyl(K)@5	missed K-V@5	0.0205259	2273.14	758.72	2273.12	758.713	3	137	156
adk	145	sp|P69441|KAD_ECOLI	Adenylate kinase OS=Escherichia coli (strain K12) GN=adk PE=1 SV=1	2	99	FNPPKVEGKDDVTGEELTTR	Acetyl(K)@9	missed K-V@5	-0.00262368	2273.11	758.712	2273.12	758.713	3	137	156
adk	145	sp|P69441|KAD_ECOLI	Adenylate kinase OS=Escherichia coli (strain K12) GN=adk PE=1 SV=1	2	99	VEGKDDVTGEELTTR	Acetyl(K)@4	missed K-D@4	-0.000141158	1689.81	845.91	1689.81	845.91	2	142	156
adk	157	sp|P69441|KAD_ECOLI	Adenylate kinase OS=Escherichia coli (strain K12) GN=adk PE=1 SV=1	0	99	KDDQEETVR	Acetyl(K)@1		-0.00300087	1160.53	581.271	1160.53	581.273	2	157	165
adk	192	sp|P69441|KAD_ECOLI	Adenylate kinase OS=Escherichia coli (strain K12) GN=adk PE=1 SV=1	0	99	EAEAGNTKYAK	Acetyl(K)@8	missed K-Y@8	-0.0023974	1222.58	612.298	1222.58	612.299	2	185	195
adk	192	sp|P69441|KAD_ECOLI	Adenylate kinase OS=Escherichia coli (strain K12) GN=adk PE=1 SV=1	2	99	EAEAGNTKYAK	Acetyl(K)@8	missed K-Y@8	-0.00306043	1222.58	408.534	1222.58	408.535	3	185	195
adk	200	sp|P69441|KAD_ECOLI	Adenylate kinase OS=Escherichia coli (strain K12) GN=adk PE=1 SV=1	2	99	VDGTKPVAEVR	Acetyl(K)@5		0.00913519	1211.66	606.837	1211.65	606.833	2	196	206
adk	211	sp|P69441|KAD_ECOLI	Adenylate kinase OS=Escherichia coli (strain K12) GN=adk PE=1 SV=1	0	99	ADLEKILG	Acetyl(K)@5	missed K-I@5	-0.00188343	899.494	450.755	899.496	450.755	2	207	214
adk	211	sp|P69441|KAD_ECOLI	Adenylate kinase OS=Escherichia coli (strain K12) GN=adk PE=1 SV=1	0	29.52	ADLEKILG	Cation:Na(E)@4; Acetyl(K)@5	missed K-I@5	7.12e-05	921.478	461.747	921.478	461.746	2	207	214
agaR	93	sp|P0ACK2|AGAR_ECOLI	Putative aga operon transcriptional repressor OS=Escherichia coli (strain K12) GN=agaR PE=4 SV=1	0	99	SALNTAMKR	Acetyl(K)@8	missed K-R@8	-0.00614637	1032.53	517.274	1032.54	517.277	2	86	94
ahpC	7	sp|P0AE08|AHPC_ECOLI	Alkyl hydroperoxide reductase subunit C OS=Escherichia coli (strain K12) GN=ahpC PE=1 SV=2	2	99	SLINTKIKPFK	Acetyl(K)@6	cleaved M-S@N-term; missed K-I@6	0.00017082	1329.8	444.275	1329.8	444.275	3	2	12
ahpC	7	sp|P0AE08|AHPC_ECOLI	Alkyl hydroperoxide reductase subunit C OS=Escherichia coli (strain K12) GN=ahpC PE=1 SV=2	0.327902	99	SLINTKIKPF	Acetyl(K)@6	cleaved M-S@N-term; cleaved F-K@C-term; missed K-I@6	-0.00142987	1201.71	601.86	1201.71	601.861	2	2	11
ahpC	7	sp|P0AE08|AHPC_ECOLI	Alkyl hydroperoxide reductase subunit C OS=Escherichia coli (strain K12) GN=ahpC PE=1 SV=2	0.378824	99	SLINTKIKP	Acetyl(K)@6	cleaved M-S@N-term; cleaved P-F@C-term; missed K-I@6	-0.00416546	1054.63	528.324	1054.64	528.327	2	2	10
ahpC	7	sp|P0AE08|AHPC_ECOLI	Alkyl hydroperoxide reductase subunit C OS=Escherichia coli (strain K12) GN=ahpC PE=1 SV=2	2	99	SLINTKIKPFK	Acetyl(K)@6	cleaved M-S@N-term; missed K-I@6	6.03e-05	1329.8	665.908	1329.8	665.908	2	2	12
ahpC	12	sp|P0AE08|AHPC_ECOLI	Alkyl hydroperoxide reductase subunit C OS=Escherichia coli (strain K12) GN=ahpC PE=1 SV=2	2	99	IKPFKNQAFK	Acetyl(K)@5	missed K-N@5	0.00504815	1261.72	421.582	1261.72	421.58	3	8	17
ahpC	17	sp|P0AE08|AHPC_ECOLI	Alkyl hydroperoxide reductase subunit C OS=Escherichia coli (strain K12) GN=ahpC PE=1 SV=2	2	99	NQAFKNGEFIEITEKDTEGR	Acetyl(K)@5	missed K-N@5	0.0150656	2367.15	790.057	2367.13	790.052	3	13	32
ahpC	17	sp|P0AE08|AHPC_ECOLI	Alkyl hydroperoxide reductase subunit C OS=Escherichia coli (strain K12) GN=ahpC PE=1 SV=2	0	99	NQAFKNGEFIEITEKDTEGR	Acetyl(K)@5; Deamidated(N)@6	missed K-N@5; missed K-D@15	0.00780152	2368.13	790.383	2368.12	790.38	3	13	32
ahpC	27	sp|P0AE08|AHPC_ECOLI	Alkyl hydroperoxide reductase subunit C OS=Escherichia coli (strain K12) GN=ahpC PE=1 SV=2	0	99	NGEFIEITEKDTEGR	Deamidated(N)@1; Acetyl(K)@10		0.0270573	1779.84	594.288	1779.82	594.279	3	18	32
ahpC	27	sp|P0AE08|AHPC_ECOLI	Alkyl hydroperoxide reductase subunit C OS=Escherichia coli (strain K12) GN=ahpC PE=1 SV=2	0	99	NGEFIEITEKDTEGR	Acetyl(K)@10	missed K-D@10	0.00649457	1778.84	593.954	1778.83	593.951	3	18	32
ahpC	27	sp|P0AE08|AHPC_ECOLI	Alkyl hydroperoxide reductase subunit C OS=Escherichia coli (strain K12) GN=ahpC PE=1 SV=2	0	99	NGEFIEITEKDTEGR	Deamidated(N)@1; Acetyl(K)@10	missed K-D@10	0.000876188	1779.82	890.916	1779.82	890.915	2	18	32
ahpC	27	sp|P0AE08|AHPC_ECOLI	Alkyl hydroperoxide reductase subunit C OS=Escherichia coli (strain K12) GN=ahpC PE=1 SV=2	2	99	NGEFIEITEKDTEGR	Acetyl(K)@10	missed K-D@10	-0.00884243	1778.82	890.419	1778.83	890.423	2	18	32
ahpC	80	sp|P0AE08|AHPC_ECOLI	Alkyl hydroperoxide reductase subunit C OS=Escherichia coli (strain K12) GN=ahpC PE=1 SV=2	2	99	LGVDVYAVSTDTHFTHKAWHSSSETIAK	Acetyl(K)@17	missed K-A@17	0.00917678	3128.53	783.14	3128.52	783.137	4	64	91
ahpC	91	sp|P0AE08|AHPC_ECOLI	Alkyl hydroperoxide reductase subunit C OS=Escherichia coli (strain K12) GN=ahpC PE=1 SV=2	2	99	AWHSSSETIAKIK	Acetyl(K)@11	missed K-I@11	0.00434362	1498.78	500.601	1498.78	500.6	3	81	93
ahpC	91	sp|P0AE08|AHPC_ECOLI	Alkyl hydroperoxide reductase subunit C OS=Escherichia coli (strain K12) GN=ahpC PE=1 SV=2	0	99	AWHSSSETIAK	Acetyl(K)@11		0.00504467	1257.6	629.809	1257.6	629.807	2	81	91
ahpC	93	sp|P0AE08|AHPC_ECOLI	Alkyl hydroperoxide reductase subunit C OS=Escherichia coli (strain K12) GN=ahpC PE=1 SV=2	0	99	IKYAMIGDPTGALTR	Acetyl(K)@2	missed K-Y@2	-0.00345174	1647.86	824.938	1647.87	824.94	2	92	106
ahpC	93	sp|P0AE08|AHPC_ECOLI	Alkyl hydroperoxide reductase subunit C OS=Escherichia coli (strain K12) GN=ahpC PE=1 SV=2	2	99	KYAMIGDPTGALTR	Acetyl(K)@1; Oxidation(M)@4	cleaved I-K@N-term; missed K-Y@1	0.0148715	1550.79	776.403	1550.78	776.395	2	93	106
ahpC	93	sp|P0AE08|AHPC_ECOLI	Alkyl hydroperoxide reductase subunit C OS=Escherichia coli (strain K12) GN=ahpC PE=1 SV=2	0	99	IKYAMIGDPTGALTR	Acetyl(K)@2; Oxidation(M)@5	missed K-Y@2	-0.0141779	1663.85	832.93	1663.86	832.937	2	92	106
ahpC	93	sp|P0AE08|AHPC_ECOLI	Alkyl hydroperoxide reductase subunit C OS=Escherichia coli (strain K12) GN=ahpC PE=1 SV=2	0	99	KYAMIGDPTGALTR	Acetyl(K)@1	cleaved I-K@N-term; missed K-Y@1	-0.0180708	1534.76	768.389	1534.78	768.398	2	93	106
ahpC	93	sp|P0AE08|AHPC_ECOLI	Alkyl hydroperoxide reductase subunit C OS=Escherichia coli (strain K12) GN=ahpC PE=1 SV=2	0.545155	99	IKYAMIGDPTGAL	Acetyl(K)@2	cleaved L-T@C-term; missed K-Y@2	0.00137088	1390.72	696.366	1390.72	696.366	2	92	104
ahpC	93	sp|P0AE08|AHPC_ECOLI	Alkyl hydroperoxide reductase subunit C OS=Escherichia coli (strain K12) GN=ahpC PE=1 SV=2	0	99	IKYAMIGDPTGAL	Acetyl(K)@2; Oxidation(M)@5	cleaved L-T@C-term; missed K-Y@2	-0.00279152	1406.71	704.362	1406.71	704.363	2	92	104
ahpC	93	sp|P0AE08|AHPC_ECOLI	Alkyl hydroperoxide reductase subunit C OS=Escherichia coli (strain K12) GN=ahpC PE=1 SV=2	2	99	IKYAMIGDPTGALTR	Acetyl(K)@2	missed K-Y@2	-0.000306841	1647.87	550.296	1647.87	550.296	3	92	106
ahpC	93	sp|P0AE08|AHPC_ECOLI	Alkyl hydroperoxide reductase subunit C OS=Escherichia coli (strain K12) GN=ahpC PE=1 SV=2	0	99	IKYAMIGDPTGALTR	Acetyl(K)@2; Cation:Na(D)@8	missed K-Y@2	0.00293792	1669.85	557.624	1669.85	557.623	3	92	106
ahpC	93	sp|P0AE08|AHPC_ECOLI	Alkyl hydroperoxide reductase subunit C OS=Escherichia coli (strain K12) GN=ahpC PE=1 SV=2	0	99	IKYAMIGDPTGALTR	Acetyl(K)@2; Oxidation(M)@5	missed K-Y@2	-0.000293946	1663.86	555.627	1663.86	555.627	3	92	106
ahpC	153	sp|P0AE08|AHPC_ECOLI	Alkyl hydroperoxide reductase subunit C OS=Escherichia coli (strain K12) GN=ahpC PE=1 SV=2	2	99	IKAAQYVASHPGEVCPAK	Acetyl(K)@2; Carbamidomethyl(C)@15	missed K-A@2	-0.0029003	1966.99	656.671	1966.99	656.672	3	152	169
ahpC	153	sp|P0AE08|AHPC_ECOLI	Alkyl hydroperoxide reductase subunit C OS=Escherichia coli (strain K12) GN=ahpC PE=1 SV=2	2	99	KIKAAQYVASHPGEVCPAK	Acetyl(K)@3; Carbamidomethyl(C)@16	missed K-I@1; missed K-A@3	0.0109799	2095.1	524.782	2095.09	524.779	4	151	169
ahpC	169	sp|P0AE08|AHPC_ECOLI	Alkyl hydroperoxide reductase subunit C OS=Escherichia coli (strain K12) GN=ahpC PE=1 SV=2	2	99	AAQYVASHPGEVCPAKWK	Carbamidomethyl(C)@13; Acetyl(K)@16	missed K-W@16	-0.00673769	2039.98	681.001	2039.99	681.004	3	154	171
ahpC	171	sp|P0AE08|AHPC_ECOLI	Alkyl hydroperoxide reductase subunit C OS=Escherichia coli (strain K12) GN=ahpC PE=1 SV=2	2	99	WKEGEATLAPSLDLVGK	Acetyl(K)@2	missed K-E@2	0.013835	1854.99	619.336	1854.97	619.332	3	170	186
ahpC	171	sp|P0AE08|AHPC_ECOLI	Alkyl hydroperoxide reductase subunit C OS=Escherichia coli (strain K12) GN=ahpC PE=1 SV=2	0	99	WKEGEATLAPSLDLVGKI	Acetyl(K)@2	missed K-E@2; missed K-I@17	0.00186606	1968.06	657.027	1968.06	657.026	3	170	187
ahpC	171	sp|P0AE08|AHPC_ECOLI	Alkyl hydroperoxide reductase subunit C OS=Escherichia coli (strain K12) GN=ahpC PE=1 SV=2	2	99	AAQYVASHPGEVCPAKWK	Carbamidomethyl(C)@13; Acetyl(K)@18	missed K-W@16	0.00335423	2039.99	681.005	2039.99	681.004	3	154	171
ahpC	171	sp|P0AE08|AHPC_ECOLI	Alkyl hydroperoxide reductase subunit C OS=Escherichia coli (strain K12) GN=ahpC PE=1 SV=2	2	99	WKEGEATLAPSLDLVGKI	Acetyl(K)@2	missed K-E@2; missed K-I@17	0.00481434	1968.06	985.038	1968.06	985.036	2	170	187
ahpC	186	sp|P0AE08|AHPC_ECOLI	Alkyl hydroperoxide reductase subunit C OS=Escherichia coli (strain K12) GN=ahpC PE=1 SV=2	0	99	WKEGEATLAPSLDLVGKI	Acetyl(K)@17	missed K-I@17	-0.0193903	1968.04	985.026	1968.06	985.036	2	170	187
ahpC	186	sp|P0AE08|AHPC_ECOLI	Alkyl hydroperoxide reductase subunit C OS=Escherichia coli (strain K12) GN=ahpC PE=1 SV=2	0	99	EGEATLAPSLDLVGKI	Acetyl(K)@15	missed K-I@15	-0.0247571	1653.86	827.936	1653.88	827.949	2	172	187
ahpF	11	sp|P35340|AHPF_ECOLI	Alkyl hydroperoxide reductase subunit F OS=Escherichia coli (strain K12) GN=ahpF PE=1 SV=2	1.4318	99	TQLKAYLEK	Acetyl(K)@4	missed K-A@4	-0.0224326	1134.61	568.31	1134.63	568.322	2	8	16
ahpF	16	sp|P35340|AHPF_ECOLI	Alkyl hydroperoxide reductase subunit F OS=Escherichia coli (strain K12) GN=ahpF PE=1 SV=2	2	99	AYLEKLTKPVELIATLDDSAK	Acetyl(K)@5	missed K-L@5	0.00321029	2359.29	787.438	2359.29	787.437	3	12	32
ahpF	16	sp|P35340|AHPF_ECOLI	Alkyl hydroperoxide reductase subunit F OS=Escherichia coli (strain K12) GN=ahpF PE=1 SV=2	0	99	AYLEKLTKPVELIATLDDSAK	Acetyl(K)@5	missed K-L@5	0.0119345	2359.3	590.832	2359.29	590.829	4	12	32
ahpF	179	sp|P35340|AHPF_ECOLI	Alkyl hydroperoxide reductase subunit F OS=Escherichia coli (strain K12) GN=ahpF PE=1 SV=2	0	99	NVMGVPAVFVNGKEFGQGR	Acetyl(K)@13		0.0355206	2047.07	683.363	2047.03	683.351	3	167	185
ahpF	209	sp|P35340|AHPF_ECOLI	Alkyl hydroperoxide reductase subunit F OS=Escherichia coli (strain K12) GN=ahpF PE=1 SV=2	2	99	AAEELNKR	Acetyl(K)@7	missed K-R@7	0.000588458	971.504	486.759	971.504	486.759	2	203	210
ahpF	268	sp|P35340|AHPF_ECOLI	Alkyl hydroperoxide reductase subunit F OS=Escherichia coli (strain K12) GN=ahpF PE=1 SV=2	0	99	TEGQKLAGALK	Acetyl(K)@5	missed K-L@5	0.00494363	1156.65	579.332	1156.65	579.33	2	264	274
ahpF	325	sp|P35340|AHPF_ECOLI	Alkyl hydroperoxide reductase subunit F OS=Escherichia coli (strain K12) GN=ahpF PE=1 SV=2	0.774691	99	IVATGAKWR	Acetyl(K)@7	cleaved I-I@N-term; missed K-W@7	-0.0177813	1042.57	522.295	1042.59	522.303	2	319	327
ahpF	325	sp|P35340|AHPF_ECOLI	Alkyl hydroperoxide reductase subunit F OS=Escherichia coli (strain K12) GN=ahpF PE=1 SV=2	0.501689	99	SIIVATGAKWR	Acetyl(K)@9	missed K-W@9	-0.0199672	1242.69	622.351	1242.71	622.362	2	317	327
ahpF	354	sp|P35340|AHPF_ECOLI	Alkyl hydroperoxide reductase subunit F OS=Escherichia coli (strain K12) GN=ahpF PE=1 SV=2	2	99	GVTYCPHCDGPLFKGK	Carbamidomethyl(C)@5; Carbamidomethyl(C)@8; Acetyl(K)@14	missed K-G@14	-0.00576978	1876.85	626.625	1876.86	626.627	3	341	356
ahpF	399	sp|P35340|AHPF_ECOLI	Alkyl hydroperoxide reductase subunit F OS=Escherichia coli (strain K12) GN=ahpF PE=1 SV=2	2	99	ADQVLQDKLR	Acetyl(K)@8	missed K-L@8	0.00753025	1226.67	614.342	1226.66	614.338	2	392	401
ahpF	404	sp|P35340|AHPF_ECOLI	Alkyl hydroperoxide reductase subunit F OS=Escherichia coli (strain K12) GN=ahpF PE=1 SV=2	2	99	SLKNVDIILNAQTTEVKGDGSK	Acetyl(K)@3	missed K-N@3; missed K-G@17	-0.00219023	2371.26	791.426	2371.26	791.427	3	402	423
alaS	56	sp|P00957|SYA_ECOLI	Alanine--tRNA ligase OS=Escherichia coli (strain K12) GN=alaS PE=1 SV=2	2	99	DVFLGLDKR	Acetyl(K)@8	missed K-R@8	0.0162851	1103.61	552.814	1103.6	552.806	2	49	57
alaS	74	sp|P00957|SYA_ECOLI	Alanine--tRNA ligase OS=Escherichia coli (strain K12) GN=alaS PE=1 SV=2	0	99	AGGKHNDLENVGYTAR	Acetyl(K)@4	missed K-H@4	0.00414402	1742.84	581.953	1742.83	581.952	3	71	86
alaS	536	sp|P00957|SYA_ECOLI	Alanine--tRNA ligase OS=Escherichia coli (strain K12) GN=alaS PE=1 SV=2	1.56864	99	YGQAIGHIGKLAAGSLK	Acetyl(K)@10	missed K-L@10	-0.0111536	1724.95	575.989	1724.96	575.993	3	527	543
alaS	592	sp|P00957|SYA_ECOLI	Alanine--tRNA ligase OS=Escherichia coli (strain K12) GN=alaS PE=1 SV=2	0	99	GSLVNDKVLR	Acetyl(K)@7	missed K-V@7	-0.0024615	1141.64	571.829	1141.65	571.83	2	586	595
alaS	648	sp|P00957|SYA_ECOLI	Alanine--tRNA ligase OS=Escherichia coli (strain K12) GN=alaS PE=1 SV=2	2	99	GAMALFGEKYDER	Acetyl(K)@9	missed K-Y@9	0.0217305	1527.72	764.87	1527.7	764.859	2	640	652
alaS	731	sp|P00957|SYA_ECOLI	Alanine--tRNA ligase OS=Escherichia coli (strain K12) GN=alaS PE=1 SV=2	2	99	GDSNNLADKVR	Acetyl(K)@9	missed K-V@9	-0.00258539	1229.6	615.806	1229.6	615.807	2	723	733
alaS	744	sp|P00957|SYA_ECOLI	Alanine--tRNA ligase OS=Escherichia coli (strain K12) GN=alaS PE=1 SV=2	0	99	QLEKELQQLK	Acetyl(K)@4		0.000142688	1297.72	649.869	1297.72	649.869	2	741	750
alaS	744	sp|P00957|SYA_ECOLI	Alanine--tRNA ligase OS=Escherichia coli (strain K12) GN=alaS PE=1 SV=2	0	99	QLEKELQQLK	Gln->pyro-Glu@N-term; Acetyl(K)@4		-0.0136478	1280.68	641.349	1280.7	641.356	2	741	750
alaS	784	sp|P00957|SYA_ECOLI	Alanine--tRNA ligase OS=Escherichia coli (strain K12) GN=alaS PE=1 SV=2	2	99	LLVSELSGVEPKMLR	Acetyl(K)@12	missed K-M@12	0.0160665	1711.97	571.664	1711.95	571.659	3	773	787
alaS	784	sp|P00957|SYA_ECOLI	Alanine--tRNA ligase OS=Escherichia coli (strain K12) GN=alaS PE=1 SV=2	0	99	VSELSGVEPKMLR	Acetyl(K)@10	cleaved L-V@N-term; missed K-M@10	-0.00975612	1485.78	743.895	1485.79	743.9	2	775	787
alaS	784	sp|P00957|SYA_ECOLI	Alanine--tRNA ligase OS=Escherichia coli (strain K12) GN=alaS PE=1 SV=2	0	99	LLVSELSGVEPKMLR	Acetyl(K)@12	missed K-M@12	-0.0162375	1711.94	856.976	1711.95	856.984	2	773	787
alaS	820	sp|P00957|SYA_ECOLI	Alanine--tRNA ligase OS=Escherichia coli (strain K12) GN=alaS PE=1 SV=2	0	99	VSLIAGVSKDVTDR	Acetyl(K)@9		-0.0175316	1500.8	751.406	1500.81	751.415	2	812	825
aldA	48	sp|P25553|ALDA_ECOLI	Lactaldehyde dehydrogenase OS=Escherichia coli (strain K12) GN=aldA PE=1 SV=2	1.67778	99	KAIDAAER	Acetyl(K)@1	missed K-A@1	0.000204207	914.482	458.248	914.482	458.248	2	48	55
aldA	243	sp|P25553|ALDA_ECOLI	Lactaldehyde dehydrogenase OS=Escherichia coli (strain K12) GN=aldA PE=1 SV=2	2	99	IMATAAKNITK	Acetyl(K)@7	missed K-N@7	-0.00828555	1202.66	602.338	1202.67	602.342	2	237	247
aldA	356	sp|P25553|ALDA_ECOLI	Lactaldehyde dehydrogenase OS=Escherichia coli (strain K12) GN=aldA PE=1 SV=2	0	99	VAFGGKAVEGK	Acetyl(K)@6	missed K-A@6	-0.0177042	1103.58	552.797	1103.6	552.806	2	351	361
aldB	77	sp|P37685|ALDB_ECOLI	Aldehyde dehydrogenase B OS=Escherichia coli (strain K12) GN=aldB PE=1 SV=2	2	99	DKWAHTSVQDR	Acetyl(K)@2	missed K-W@2	-0.00348469	1383.65	462.224	1383.65	462.225	3	76	86
amn	356	sp|P0AE12|AMN_ECOLI	AMP nucleosidase OS=Escherichia coli (strain K12) GN=amn PE=1 SV=1	0	99	ALYDATKLVSGRPGEEVK	Acetyl(K)@7	missed K-L@7	0.0213271	1974.06	659.028	1974.04	659.021	3	350	367
ampD	92	sp|P13016|AMPD_ECOLI	1,6-anhydro-N-acetylmuramyl-L-alanine amidase AmpD OS=Escherichia coli (strain K12) GN=ampD PE=2 SV=1	2	99	DGEIVQYVPFDKR	Acetyl(K)@12	missed K-R@12	0.00485681	1606.8	804.409	1606.8	804.407	2	81	93
ampD	92	sp|P13016|AMPD_ECOLI	1,6-anhydro-N-acetylmuramyl-L-alanine amidase AmpD OS=Escherichia coli (strain K12) GN=ampD PE=2 SV=1	2	99	DGEIVQYVPFDKR	Acetyl(K)@12	missed K-R@12	0.00586575	1606.8	536.609	1606.8	536.607	3	81	93
ansA	251	sp|P0A962|ASPG1_ECOLI	L-asparaginase 1 OS=Escherichia coli (strain K12) GN=ansA PE=1 SV=1	0	99	SYGVGNAPQNKAFLQELQEASDR	Acetyl(K)@11	missed K-A@11	0.0310166	2563.26	855.428	2563.23	855.417	3	241	263
ansA	251	sp|P0A962|ASPG1_ECOLI	L-asparaginase 1 OS=Escherichia coli (strain K12) GN=ansA PE=1 SV=1	0	99	SYGVGNAPQNKAFLQELQEASDR	Acetyl(K)@11; Deamidated(Q)@15	missed K-A@11	0.0683601	2564.28	855.768	2564.21	855.745	3	241	263
appY	47	sp|P05052|APPY_ECOLI	HTH-type transcriptional regulator AppY OS=Escherichia coli (strain K12) GN=appY PE=1 SV=3	0.465974	99	ELPVCPSKLR	Carbamidomethyl(C)@5; Acetyl(K)@8	missed K-L@8	-0.0011836	1239.66	620.839	1239.66	620.84	2	40	49
appY	55	sp|P05052|APPY_ECOLI	HTH-type transcriptional regulator AppY OS=Escherichia coli (strain K12) GN=appY PE=1 SV=3	0.486782	99	IVDIDKK	Acetyl(K)@6	missed K-K@6	-0.00275648	871.499	436.757	871.501	436.758	2	50	56
apt	12	sp|P69503|APT_ECOLI	Adenine phosphoribosyltransferase OS=Escherichia coli (strain K12) GN=apt PE=1 SV=1	0	99	TATAQQLEYLKNSIK	Acetyl(K)@11	cleaved M-T@N-term; missed K-N@11	-0.000258568	1748.93	875.473	1748.93	875.473	2	2	16
apt	12	sp|P69503|APT_ECOLI	Adenine phosphoribosyltransferase OS=Escherichia coli (strain K12) GN=apt PE=1 SV=1	2	99	TATAQQLEYLKNSIK	Acetyl(K)@11	cleaved M-T@N-term; missed K-N@11	0.0139555	1748.94	583.989	1748.93	583.984	3	2	16
apt	23	sp|P69503|APT_ECOLI	Adenine phosphoribosyltransferase OS=Escherichia coli (strain K12) GN=apt PE=1 SV=1	0	99	SIQDYPKPGILFR	Acetyl(K)@7		0.00120255	1574.85	788.431	1574.85	788.43	2	17	29
apt	23	sp|P69503|APT_ECOLI	Adenine phosphoribosyltransferase OS=Escherichia coli (strain K12) GN=apt PE=1 SV=1	0	99	SIQDYPKPGILFR	Acetyl(K)@7		-0.00446282	1574.84	525.954	1574.85	525.956	3	17	29
apt	23	sp|P69503|APT_ECOLI	Adenine phosphoribosyltransferase OS=Escherichia coli (strain K12) GN=apt PE=1 SV=1	0.411168	99	QDYPKPGILFR	Acetyl(K)@5	cleaved I-Q@N-term	-0.00914561	1374.72	688.367	1374.73	688.372	2	19	29
apt	39	sp|P69503|APT_ECOLI	Adenine phosphoribosyltransferase OS=Escherichia coli (strain K12) GN=apt PE=1 SV=1	2	99	DVTSLLEDPKAYALSIDLLVER	Acetyl(K)@10	missed K-A@10	-0.00298728	2501.32	834.782	2501.33	834.783	3	30	51
apt	169	sp|P69503|APT_ECOLI	Adenine phosphoribosyltransferase OS=Escherichia coli (strain K12) GN=apt PE=1 SV=1	0	99	LEKQGITSYSLVPFPGH	Acetyl(K)@3	missed K-Q@3	-0.00284812	1913.99	639.003	1913.99	639.004	3	167	183
apt	169	sp|P69503|APT_ECOLI	Adenine phosphoribosyltransferase OS=Escherichia coli (strain K12) GN=apt PE=1 SV=1	0	99	LEKQGITSYSLVPFPGH	Acetyl(K)@3	missed K-Q@3	-0.000640692	1913.99	958.001	1913.99	958.002	2	167	183
arcA	160	sp|P0A9Q1|ARCA_ECOLI	Aerobic respiration control protein ArcA OS=Escherichia coli (strain K12) GN=arcA PE=1 SV=1	0	99	IGPDGEQYKLPR	Acetyl(K)@9	cleaved L-I@N-term; missed K-L@9	-0.00296479	1413.72	707.868	1413.73	707.87	2	152	163
arcA	160	sp|P0A9Q1|ARCA_ECOLI	Aerobic respiration control protein ArcA OS=Escherichia coli (strain K12) GN=arcA PE=1 SV=1	0	99	SLIGPDGEQYKLPR	Acetyl(K)@11	missed K-L@11	-0.00177887	1613.84	538.954	1613.84	538.954	3	150	163
arcA	160	sp|P0A9Q1|ARCA_ECOLI	Aerobic respiration control protein ArcA OS=Escherichia coli (strain K12) GN=arcA PE=1 SV=1	0	99	SLIGPDGEQYKLPR	Acetyl(K)@11	missed K-L@11	-0.00995736	1613.83	807.923	1613.84	807.928	2	150	163
arcB	93	sp|P0AEC3|ARCB_ECOLI	Aerobic respiration control sensor protein ArcB OS=Escherichia coli (strain K12) GN=arcB PE=1 SV=1	2	99	LVQKLEEMR	Acetyl(K)@4	missed K-L@4	-0.0123986	1186.63	594.32	1186.64	594.326	2	90	98
arcB	93	sp|P0AEC3|ARCB_ECOLI	Aerobic respiration control sensor protein ArcB OS=Escherichia coli (strain K12) GN=arcB PE=1 SV=1	0.156767	99	VQKLEEMR	Acetyl(K)@3	cleaved L-V@N-term; missed K-L@3	-0.00976671	1073.54	537.779	1073.55	537.784	2	91	98
argS	112	sp|P11875|SYR_ECOLI	Arginine--tRNA ligase OS=Escherichia coli (strain K12) GN=argS PE=1 SV=1	0.617983	99	LGVATPEKQTIVVDYSAPNVAK	Acetyl(K)@8	missed K-Q@8	-0.0241996	2341.23	781.417	2341.25	781.425	3	105	126
argS	126	sp|P11875|SYR_ECOLI	Arginine--tRNA ligase OS=Escherichia coli (strain K12) GN=argS PE=1 SV=1	2	99	QTIVVDYSAPNVAKEMHVGHLR	Gln->pyro-Glu@N-term; Acetyl(K)@14	missed K-E@14	0.00290769	2488.26	830.426	2488.25	830.425	3	113	134
argS	126	sp|P11875|SYR_ECOLI	Arginine--tRNA ligase OS=Escherichia coli (strain K12) GN=argS PE=1 SV=1	2	99	QTIVVDYSAPNVAKEMHVGHLR	Acetyl(K)@14	missed K-E@14	0.012858	2505.29	836.105	2505.28	836.101	3	113	134
argS	126	sp|P11875|SYR_ECOLI	Arginine--tRNA ligase OS=Escherichia coli (strain K12) GN=argS PE=1 SV=1	0	99	QTIVVDYSAPNVAKEMHVGHLR	Acetyl(K)@14; Oxidation(M)@16	missed K-E@14	0.00539298	2521.28	631.327	2521.27	631.326	4	113	134
argS	126	sp|P11875|SYR_ECOLI	Arginine--tRNA ligase OS=Escherichia coli (strain K12) GN=argS PE=1 SV=1	2	99	QTIVVDYSAPNVAKEMHVGHLR	Acetyl(K)@14	missed K-E@14	0.00569494	2505.29	627.329	2505.28	627.327	4	113	134
argS	152	sp|P11875|SYR_ECOLI	Arginine--tRNA ligase OS=Escherichia coli (strain K12) GN=argS PE=1 SV=1	2	99	TLEFLGHKVIR	Acetyl(K)@8	missed K-V@8	-0.000130117	1353.78	452.266	1353.78	452.266	3	145	155
argS	216	sp|P11875|SYR_ECOLI	Arginine--tRNA ligase OS=Escherichia coli (strain K12) GN=argS PE=1 SV=1	2	99	NYVVKLQSGDEYFR	Acetyl(K)@5	missed K-L@5	-0.00196343	1758.86	880.435	1758.86	880.436	2	212	225
aroA	411	sp|P0A6D3|AROA_ECOLI	3-phosphoshikimate 1-carboxyvinyltransferase OS=Escherichia coli (strain K12) GN=aroA PE=1 SV=1	0	99	CTAKTFPDYFEQLAR	Carbamidomethyl(C)@1; Acetyl(K)@4	missed K-T@4	0.0402453	1887.92	630.315	1887.88	630.301	3	408	422
aroA	411	sp|P0A6D3|AROA_ECOLI	3-phosphoshikimate 1-carboxyvinyltransferase OS=Escherichia coli (strain K12) GN=aroA PE=1 SV=1	0	99	CTAKTFPDYFEQLAR	Carbamidomethyl(C)@1; Acetyl(K)@4	missed K-T@4	0.0136847	1887.9	944.955	1887.88	944.949	2	408	422
aroA	411	sp|P0A6D3|AROA_ECOLI	3-phosphoshikimate 1-carboxyvinyltransferase OS=Escherichia coli (strain K12) GN=aroA PE=1 SV=1	0	99	CTAKTFPDYFEQLAR	Carbamidomethyl(C)@1; Acetyl(K)@4; Deamidated(Q)@12	missed K-T@4	0.00917039	1888.88	945.445	1888.87	945.441	2	408	422
aroB	142	sp|P07639|AROB_ECOLI	3-dehydroquinate synthase OS=Escherichia coli (strain K12) GN=aroB PE=3 SV=1	2	99	FIQVPTTLLSQVDSSVGGKTAVNHPLGK	Acetyl(K)@19	missed K-T@19	0.0162486	2934.6	734.657	2934.58	734.653	4	124	151
aroG	48	sp|P0AB91|AROG_ECOLI	Phospho-2-dehydro-3-deoxyheptonate aldolase, Phe-sensitive OS=Escherichia coli (strain K12) GN=aroG PE=1 SV=1	0	99	ILKGNDDR	Acetyl(K)@3	missed K-G@3	-0.0015552	971.502	486.758	971.504	486.759	2	46	53
aroG	97	sp|P0AB91|AROG_ECOLI	Phospho-2-dehydro-3-deoxyheptonate aldolase, Phe-sensitive OS=Escherichia coli (strain K12) GN=aroG PE=1 SV=1	1.38722	99	VYFEKPR	Acetyl(K)@5		-0.00437129	979.508	490.761	979.513	490.764	2	93	99
aroG	97	sp|P0AB91|AROG_ECOLI	Phospho-2-dehydro-3-deoxyheptonate aldolase, Phe-sensitive OS=Escherichia coli (strain K12) GN=aroG PE=1 SV=1	0	26.14	YFEKPR	Acetyl(K)@4	cleaved V-Y@N-term	-0.00265521	880.442	441.228	880.444	441.229	2	94	99
aroG	273	sp|P0AB91|AROG_ECOLI	Phospho-2-dehydro-3-deoxyheptonate aldolase, Phe-sensitive OS=Escherichia coli (strain K12) GN=aroG PE=1 SV=1	0	99	AGLPAQVMIDFSHANSSKQFK	Acetyl(K)@18	missed K-Q@18	-0.00344151	2317.15	773.39	2317.15	773.391	3	256	276
aroK	73	sp|P0A6D7|AROK_ECOLI	Shikimate kinase 1 OS=Escherichia coli (strain K12) GN=aroK PE=1 SV=2	2	99	VINELTEKQGIVLATGGGSVK	Acetyl(K)@8	missed K-Q@8	-0.0231669	2154.17	719.063	2154.19	719.07	3	66	86
aroK	160	sp|P0A6D7|AROK_ECOLI	Shikimate kinase 1 OS=Escherichia coli (strain K12) GN=aroK PE=1 SV=2	1.72125	99	TDDQSAKVVANQIIHMLESN	Acetyl(K)@7	missed K-V@7	0.000139647	2254.09	752.371	2254.09	752.371	3	154	173
aroK	160	sp|P0A6D7|AROK_ECOLI	Shikimate kinase 1 OS=Escherichia coli (strain K12) GN=aroK PE=1 SV=2	0.117475	98.81	TDDQSAKVVANQIIHMLESN	Deamidated(Q)@4; Acetyl(K)@7	missed K-V@7	0.0167903	2255.09	752.704	2255.07	752.699	3	154	173
artI	198	sp|P30859|ARTI_ECOLI	Putative ABC transporter arginine-binding protein 2 OS=Escherichia coli (strain K12) GN=artI PE=1 SV=3	0	99	LAAVGDKVTDKDYFGTGLGIAVR	Acetyl(K)@11	missed K-V@7; missed K-D@11	-0.0201942	2407.25	803.426	2407.27	803.432	3	188	210
artP	115	sp|P0AAF6|ARTP_ECOLI	Arginine transport ATP-binding protein ArtP OS=Escherichia coli (strain K12) GN=artP PE=1 SV=1	2	99	VLGLSKDQALAR	Acetyl(K)@6	missed K-D@6	0.00112639	1311.75	656.883	1311.75	656.883	2	110	121
artP	124	sp|P0AAF6|ARTP_ECOLI	Arginine transport ATP-binding protein ArtP OS=Escherichia coli (strain K12) GN=artP PE=1 SV=1	2	99	AEKLLER	Acetyl(K)@3	missed K-L@3	-0.00154176	899.506	450.76	899.508	450.761	2	122	128
artP	124	sp|P0AAF6|ARTP_ECOLI; RRRRRsp|P75797|GSIB_ECOLI	Arginine transport ATP-binding protein ArtP OS=Escherichia coli (strain K12) GN=artP PE=1 SV=1; REVERSED Glutathione-binding protein gsiB OS=Escherichia coli (strain K12) GN=gsiB PE=1 SV=1	0	56.41	AEKLLER	Delta:H(4)C(2)@N-term; Acetyl(K)@3	missed K-L@3	-0.00255555	927.536	464.776	927.539	464.777	2	122	128
asd	232	sp|P0A9Q9|DHAS_ECOLI	Aspartate-semialdehyde dehydrogenase OS=Escherichia coli (strain K12) GN=asd PE=1 SV=1	0.268411	99	SGELPVDNFGVPLAGSLIPWIDKQLDNGQSR	Trp->Kynurenin(W)@20; Acetyl(K)@23	missed K-Q@23	0.0137904	3367.72	842.937	3367.7	842.933	4	210	240
asd	232	sp|P0A9Q9|DHAS_ECOLI	Aspartate-semialdehyde dehydrogenase OS=Escherichia coli (strain K12) GN=asd PE=1 SV=1	2	99	SGELPVDNFGVPLAGSLIPWIDKQLDNGQSR	Acetyl(K)@23	missed K-Q@23	-0.00357126	3363.71	1122.24	3363.71	1122.24	3	210	240
asd	232	sp|P0A9Q9|DHAS_ECOLI	Aspartate-semialdehyde dehydrogenase OS=Escherichia coli (strain K12) GN=asd PE=1 SV=1	2	99	SGELPVDNFGVPLAGSLIPWIDKQLDNGQSREEWK	Acetyl(K)@23	missed K-Q@23; missed R-E@31	0.00731883	3935.98	985.001	3935.97	985	4	210	244
asd	232	sp|P0A9Q9|DHAS_ECOLI	Aspartate-semialdehyde dehydrogenase OS=Escherichia coli (strain K12) GN=asd PE=1 SV=1	0	99	SGELPVDNFGVPLAGSLIPWIDKQLDNGQSR	Acetyl(K)@23	missed K-Q@23	-0.000728475	3363.71	841.935	3363.71	841.935	4	210	240
asd	244	sp|P0A9Q9|DHAS_ECOLI	Aspartate-semialdehyde dehydrogenase OS=Escherichia coli (strain K12) GN=asd PE=1 SV=1	2	99	EEWKGQAETNK	Acetyl(K)@4	missed K-G@4	-0.0032809	1360.62	681.319	1360.63	681.32	2	241	251
asnA	204	sp|P00963|ASNA_ECOLI	Aspartate--ammonia ligase OS=Escherichia coli (strain K12) GN=asnA PE=1 SV=1	2	99	DLGAVFLVGIGGKLSDGHR	Acetyl(K)@13	missed K-L@13	-0.00238157	1952.05	651.689	1952.05	651.69	3	192	210
asnA	204	sp|P00963|ASNA_ECOLI	Aspartate--ammonia ligase OS=Escherichia coli (strain K12) GN=asnA PE=1 SV=1	2	99	DLGAVFLVGIGGKLSDGHR	Acetyl(K)@13	missed K-L@13	-0.0228013	1952.03	977.02	1952.05	977.031	2	192	210
asnA	204	sp|P00963|ASNA_ECOLI	Aspartate--ammonia ligase OS=Escherichia coli (strain K12) GN=asnA PE=1 SV=1	1.76955	99	LVGIGGKLSDGHR	Acetyl(K)@7	cleaved F-L@N-term; missed K-L@7	-0.0153223	1349.73	450.916	1349.74	450.921	3	198	210
asnS	114	sp|P0A8M0|SYN_ECOLI	Asparagine--tRNA ligase OS=Escherichia coli (strain K12) GN=asnS PE=1 SV=2	2	99	VEVAGWVEDPDTYPMAAKR	Acetyl(K)@18	missed K-R@18	-0.000171539	2175.03	726.018	2175.03	726.018	3	97	115
asnS	199	sp|P0A8M0|SYN_ECOLI	Asparagine--tRNA ligase OS=Escherichia coli (strain K12) GN=asnS PE=1 SV=2	0	99	VDFDKDFFGK	Acetyl(K)@5		-0.00135871	1258.59	630.3	1258.59	630.301	2	195	204
asnS	275	sp|P0A8M0|SYN_ECOLI	Asparagine--tRNA ligase OS=Escherichia coli (strain K12) GN=asnS PE=1 SV=2	2	99	YVFKAVLEER	Acetyl(K)@4	missed K-A@4	-0.00466632	1294.69	648.351	1294.69	648.353	2	272	281
asnS	286	sp|P0A8M0|SYN_ECOLI	Asparagine--tRNA ligase OS=Escherichia coli (strain K12) GN=asnS PE=1 SV=2	2	99	ADDMKFFAER	Acetyl(K)@5	missed K-F@5	0.00365732	1270.57	636.292	1270.57	636.29	2	282	291
asnS	294	sp|P0A8M0|SYN_ECOLI	Asparagine--tRNA ligase OS=Escherichia coli (strain K12) GN=asnS PE=1 SV=2	0	99	VDKDAVSR	Acetyl(K)@3		-0.000717691	930.477	466.245	930.477	466.246	2	292	299
asnS	351	sp|P0A8M0|SYN_ECOLI	Asparagine--tRNA ligase OS=Escherichia coli (strain K12) GN=asnS PE=1 SV=2	2	99	YLAEEHFKAPVVVK	Acetyl(K)@8	missed K-A@8	0.0106262	1670.91	557.979	1670.9	557.975	3	344	357
aspA	63	sp|P0AC38|ASPA_ECOLI	Aspartate ammonia-lyase OS=Escherichia coli (strain K12) GN=aspA PE=1 SV=1	2	99	AAAMANKELQTIPK	Acetyl(K)@7	missed K-E@7	0.000489664	1526.81	764.414	1526.81	764.414	2	57	70
aspA	70	sp|P0AC38|ASPA_ECOLI	Aspartate ammonia-lyase OS=Escherichia coli (strain K12) GN=aspA PE=1 SV=1	2	99	ELQTIPKSVANAIIAACDEVLNNGK	Acetyl(K)@7; Carbamidomethyl(C)@17	missed K-S@7	-0.00225985	2709.4	904.14	2709.4	904.141	3	64	88
aspA	212	sp|P0AC38|ASPA_ECOLI	Aspartate ammonia-lyase OS=Escherichia coli (strain K12) GN=aspA PE=1 SV=1	2	99	AFSILLKEEVK	Acetyl(K)@7	missed K-E@7	-0.0023872	1317.75	659.883	1317.75	659.884	2	206	216
aspA	251	sp|P0AC38|ASPA_ECOLI	Aspartate ammonia-lyase OS=Escherichia coli (strain K12) GN=aspA PE=1 SV=1	2	99	EYSPLAVKK	Acetyl(K)@8	missed K-K@8	-0.0125703	1075.58	538.797	1075.59	538.803	2	244	252
aspC	37	sp|P00509|AAT_ECOLI	Aspartate aminotransferase OS=Escherichia coli (strain K12) GN=aspC PE=1 SV=1	0	99	INLGIGVYKDETGKTPVLTSVK	Acetyl(K)@9	missed K-T@14	0.0157459	2373.33	792.118	2373.32	792.112	3	29	50
aspC	37	sp|P00509|AAT_ECOLI	Aspartate aminotransferase OS=Escherichia coli (strain K12) GN=aspC PE=1 SV=1	2	99	INLGIGVYKDETGK	Acetyl(K)@9	missed K-D@9	-0.00428918	1547.82	774.915	1547.82	774.917	2	29	42
aspC	51	sp|P00509|AAT_ECOLI	Aspartate aminotransferase OS=Escherichia coli (strain K12) GN=aspC PE=1 SV=1	0	99	KAEQYLLENETTK	Acetyl(K)@1	missed K-A@1	-0.00731124	1607.8	804.906	1607.8	804.909	2	51	63
aspC	51	sp|P00509|AAT_ECOLI	Aspartate aminotransferase OS=Escherichia coli (strain K12) GN=aspC PE=1 SV=1	2	99	KAEQYLLENETTK	Acetyl(K)@1	missed K-A@1	-0.000468185	1607.8	536.942	1607.8	536.942	3	51	63
aspC	85	sp|P00509|AAT_ECOLI	Aspartate aminotransferase OS=Escherichia coli (strain K12) GN=aspC PE=1 SV=1	2	99	CTQELLFGKGSALINDKR	Carbamidomethyl(C)@1; Acetyl(K)@9	missed K-G@9; missed K-R@17	-0.002795	2091.08	698.032	2091.08	698.033	3	77	94
aspC	93	sp|P00509|AAT_ECOLI	Aspartate aminotransferase OS=Escherichia coli (strain K12) GN=aspC PE=1 SV=1	0	99	GSALINDKR	Acetyl(K)@8	missed K-R@8	0.000944319	1014.55	508.281	1014.55	508.28	2	86	94
aspC	134	sp|P00509|AAT_ECOLI	Aspartate aminotransferase OS=Escherichia coli (strain K12) GN=aspC PE=1 SV=1	2	99	VWVSNPSWPNHKSVFNSAGLEVR	Acetyl(K)@12	missed K-S@12	0.00482729	2651.33	884.784	2651.32	884.782	3	123	145
aspC	276	sp|P00509|AAT_ECOLI	Aspartate aminotransferase OS=Escherichia coli (strain K12) GN=aspC PE=1 SV=1	0	99	AFSQMKAAIR	Acetyl(K)@6	missed K-A@6	0.00567996	1163.62	582.816	1163.61	582.813	2	271	280
aspC	276	sp|P00509|AAT_ECOLI	Aspartate aminotransferase OS=Escherichia coli (strain K12) GN=aspC PE=1 SV=1	0.127844	99	AFSQMKAAIR	Acetyl(K)@6; Deamidated(R)@10	missed K-A@6	0.0145228	1164.61	583.313	1164.6	583.305	2	271	280
aspS	186	sp|P21889|SYD_ECOLI	Aspartate--tRNA ligase OS=Escherichia coli (strain K12) GN=aspS PE=1 SV=1	2	99	GKFYALPQSPQLFK	Acetyl(K)@2	missed K-F@2	0.00722913	1664.9	555.974	1664.89	555.971	3	185	198
aspS	186	sp|P21889|SYD_ECOLI	Aspartate--tRNA ligase OS=Escherichia coli (strain K12) GN=aspS PE=1 SV=1	0	99	GKFYALPQSPQLFK	Acetyl(K)@2; Deamidated(Q)@8	missed K-F@2	-0.00370354	1665.87	556.298	1665.88	556.299	3	185	198
aspS	186	sp|P21889|SYD_ECOLI	Aspartate--tRNA ligase OS=Escherichia coli (strain K12) GN=aspS PE=1 SV=1	2	99	GKFYALPQSPQLFK	Acetyl(K)@2	missed K-F@2	0.00355061	1664.9	833.455	1664.89	833.454	2	185	198
aspS	283	sp|P21889|SYD_ECOLI	Aspartate--tRNA ligase OS=Escherichia coli (strain K12) GN=aspS PE=1 SV=1	0	99	RYGSDKPDLRNPMELTDVADLLK	Acetyl(K)@6	missed R-Y@1; missed R-N@10	0.00229698	2687.36	672.848	2687.36	672.847	4	278	300
aspS	283	sp|P21889|SYD_ECOLI	Aspartate--tRNA ligase OS=Escherichia coli (strain K12) GN=aspS PE=1 SV=1	0	99	YGSDKPDLR	Acetyl(K)@5		0.000533731	1091.53	546.77	1091.52	546.77	2	279	287
aspS	283	sp|P21889|SYD_ECOLI	Aspartate--tRNA ligase OS=Escherichia coli (strain K12) GN=aspS PE=1 SV=1	0	99	YGSDKPDLRNPMELTDVADLLK	Acetyl(K)@5	missed R-N@9	0.00112678	2531.26	844.76	2531.26	844.76	3	279	300
aspS	283	sp|P21889|SYD_ECOLI	Aspartate--tRNA ligase OS=Escherichia coli (strain K12) GN=aspS PE=1 SV=1	0	99	YGSDKPDLRNPMELTDVADLLK	Acetyl(K)@5; Oxidation(M)@12	missed R-N@9	0.00413526	2547.26	850.093	2547.25	850.091	3	279	300
aspS	283	sp|P21889|SYD_ECOLI	Aspartate--tRNA ligase OS=Escherichia coli (strain K12) GN=aspS PE=1 SV=1	0	99	YGSDKPDLRNPMELTDVADLLK	Acetyl(K)@5; Deamidated(N)@10; Oxidation(M)@12	missed R-N@9	0.0266346	2548.26	850.428	2548.24	850.419	3	279	300
aspS	283	sp|P21889|SYD_ECOLI	Aspartate--tRNA ligase OS=Escherichia coli (strain K12) GN=aspS PE=1 SV=1	2	99	RYGSDKPDLR	Acetyl(K)@6	missed R-Y@1	0.00529644	1247.63	416.884	1247.63	416.883	3	278	287
aspS	283	sp|P21889|SYD_ECOLI	Aspartate--tRNA ligase OS=Escherichia coli (strain K12) GN=aspS PE=1 SV=1	0	99	YGSDKPDLRNPMELTDVADLLK	Acetyl(K)@5; Deamidated(N)@10	missed R-N@9	0.0342642	2532.28	845.099	2532.24	845.088	3	279	300
aspS	332	sp|P21889|SYD_ECOLI	Aspartate--tRNA ligase OS=Escherichia coli (strain K12) GN=aspS PE=1 SV=1	0	99	KQIDEYGNFVK	Acetyl(K)@1	missed K-Q@1	0.011494	1381.7	691.857	1381.69	691.851	2	332	342
aspS	353	sp|P21889|SYD_ECOLI	Aspartate--tRNA ligase OS=Escherichia coli (strain K12) GN=aspS PE=1 SV=1	2	99	GLAYIKVNER	Acetyl(K)@6	missed K-V@6	-0.00115777	1203.66	602.837	1203.66	602.838	2	348	357
aspS	353	sp|P21889|SYD_ECOLI	Aspartate--tRNA ligase OS=Escherichia coli (strain K12) GN=aspS PE=1 SV=1	0	99	AYIKVNER	Acetyl(K)@4	cleaved L-A@N-term; missed K-V@4	-0.000928988	1033.55	517.785	1033.56	517.785	2	350	357
aspS	370	sp|P21889|SYD_ECOLI	Aspartate--tRNA ligase OS=Escherichia coli (strain K12) GN=aspS PE=1 SV=1	2	99	GLEGINSPVAKFLNAEIIEDILDR	Acetyl(K)@11	missed K-F@11	0.00161572	2667.41	890.145	2667.41	890.145	3	360	383
aspS	370	sp|P21889|SYD_ECOLI	Aspartate--tRNA ligase OS=Escherichia coli (strain K12) GN=aspS PE=1 SV=1	0	99	GLEGINSPVAKFLNAEIIEDILDR	Deamidated(N)@6; Acetyl(K)@11; Deamidated(N)@14	missed K-F@11	-0.0703439	2669.31	890.777	2669.38	890.801	3	360	383
aspS	415	sp|P21889|SYD_ECOLI	Aspartate--tRNA ligase OS=Escherichia coli (strain K12) GN=aspS PE=1 SV=1	0	99	VGKDLGLTDESK	Acetyl(K)@3		0.00365133	1302.67	652.342	1302.67	652.341	2	413	424
astA	142	sp|P0AE37|ASTA_ECOLI	Arginine N-succinyltransferase OS=Escherichia coli (strain K12) GN=astA PE=2 SV=1	0	99	EGNGYLLSKSR	Acetyl(K)@9	missed K-S@9	0.00295863	1264.64	633.329	1264.64	633.328	2	134	144
astA	142	sp|P0AE37|ASTA_ECOLI	Arginine N-succinyltransferase OS=Escherichia coli (strain K12) GN=astA PE=2 SV=1	0	99	EGNGYLLSKSR	Deamidated(N)@3; Acetyl(K)@9	missed K-S@9	0.00198204	1265.63	633.821	1265.63	633.82	2	134	144
astA	142	sp|P0AE37|ASTA_ECOLI	Arginine N-succinyltransferase OS=Escherichia coli (strain K12) GN=astA PE=2 SV=1	2	99	KEGNGYLLSKSR	Acetyl(K)@10	missed K-E@1; missed K-S@10	-0.00187258	1392.73	465.252	1392.74	465.253	3	133	144
astA	142	sp|P0AE37|ASTA_ECOLI	Arginine N-succinyltransferase OS=Escherichia coli (strain K12) GN=astA PE=2 SV=1	0	99	EGNGYLLSKSR	Acetyl(K)@9	missed K-S@9	-0.00173899	1264.64	422.554	1264.64	422.554	3	134	144
astA	142	sp|P0AE37|ASTA_ECOLI	Arginine N-succinyltransferase OS=Escherichia coli (strain K12) GN=astA PE=2 SV=1	0	99	GNGYLLSKSR	Acetyl(K)@8	cleaved E-G@N-term; missed K-S@8	-0.0053299	1135.59	568.804	1135.6	568.807	2	135	144
astA	142	sp|P0AE37|ASTA_ECOLI	Arginine N-succinyltransferase OS=Escherichia coli (strain K12) GN=astA PE=2 SV=1	0	99	EGNGYLLSKSR	Deamidated(N)@3; Acetyl(K)@9; Methyl(R)@11	missed K-S@9	-0.00736657	1279.63	640.824	1279.64	640.828	2	134	144
astA	142	sp|P0AE37|ASTA_ECOLI	Arginine N-succinyltransferase OS=Escherichia coli (strain K12) GN=astA PE=2 SV=1	0	99	GNGYLLSKSR	Deamidated(N)@2; Acetyl(K)@8	cleaved E-G@N-term; missed K-S@8	0.00269234	1136.59	569.3	1136.58	569.299	2	135	144
astA	241	sp|P0AE37|ASTA_ECOLI	Arginine N-succinyltransferase OS=Escherichia coli (strain K12) GN=astA PE=2 SV=1	2	99	AVLEKEGFR	Acetyl(K)@5	missed K-E@5	-0.00069945	1089.58	545.798	1089.58	545.798	2	237	245
astC	135	sp|P77581|ASTC_ECOLI	Succinylornithine transaminase OS=Escherichia coli (strain K12) GN=astC PE=1 SV=1	0	99	SGIVAFKNAFHGR	Acetyl(K)@7	missed K-N@7	0.0082838	1444.77	482.596	1444.76	482.593	3	129	141
atpA	13	sp|P0ABB0|ATPA_ECOLI	ATP synthase subunit alpha OS=Escherichia coli (strain K12) GN=atpA PE=1 SV=1	2	99	MQLNSTEISELIKQR	Acetyl(K)@13	missed K-Q@13	0.000636563	1830.95	611.324	1830.95	611.324	3	1	15
atpA	13	sp|P0ABB0|ATPA_ECOLI	ATP synthase subunit alpha OS=Escherichia coli (strain K12) GN=atpA PE=1 SV=1	2	99	MQLNSTEISELIKQR	Acetyl(K)@13	missed K-Q@13	-0.00433847	1830.95	916.481	1830.95	916.483	2	1	15
atpA	118	sp|P0ABB0|ATPA_ECOLI	ATP synthase subunit alpha OS=Escherichia coli (strain K12) GN=atpA PE=1 SV=1	0	99	VVNTLGAPIDGKGPLDHDGFSAVEAIAPGVIER	Acetyl(K)@12	missed K-G@12	0.000875383	3355.74	839.943	3355.74	839.943	4	107	139
atpA	192	sp|P0ABB0|ATPA_ECOLI	ATP synthase subunit alpha OS=Escherichia coli (strain K12) GN=atpA PE=1 SV=1	2	99	DSGIKCIYVAIGQK	Acetyl(K)@5; Carbamidomethyl(C)@6	missed K-C@5	0.0195031	1592.84	797.429	1592.82	797.419	2	188	201
atpA	314	sp|P0ABB0|ATPA_ECOLI	ATP synthase subunit alpha OS=Escherichia coli (strain K12) GN=atpA PE=1 SV=1	0	99	VNAEYVEAFTKGEVK	Acetyl(K)@11	missed K-G@11	-0.0135363	1724.85	863.432	1724.86	863.438	2	304	318
atpA	314	sp|P0ABB0|ATPA_ECOLI	ATP synthase subunit alpha OS=Escherichia coli (strain K12) GN=atpA PE=1 SV=1	0	99	VNAEYVEAFTKGEVK	Deamidated(N)@2; Acetyl(K)@11	missed K-G@11	0.00467173	1725.85	863.933	1725.85	863.93	2	304	318
atpA	314	sp|P0ABB0|ATPA_ECOLI	ATP synthase subunit alpha OS=Escherichia coli (strain K12) GN=atpA PE=1 SV=1	0	99	VNAEYVEAFTKGEVK	Acetyl(K)@11	missed K-G@11	0.0027246	1724.86	575.962	1724.86	575.961	3	304	318
atpA	384	sp|P0ABB0|ATPA_ECOLI	ATP synthase subunit alpha OS=Escherichia coli (strain K12) GN=atpA PE=1 SV=1	0	99	VGGAAQTKIMK	Acetyl(K)@8	missed K-I@8	-0.000265705	1144.63	573.321	1144.63	573.321	2	377	387
atpA	384	sp|P0ABB0|ATPA_ECOLI	ATP synthase subunit alpha OS=Escherichia coli (strain K12) GN=atpA PE=1 SV=1	2	99	VGGAAQTKIMKK	Acetyl(K)@8; Acetyl(K)@12	missed K-I@8; missed K-K@11	-0.0106094	1314.72	658.369	1314.73	658.374	2	377	388
atpA	384	sp|P0ABB0|ATPA_ECOLI	ATP synthase subunit alpha OS=Escherichia coli (strain K12) GN=atpA PE=1 SV=1	0	99	VGGAAQTKIMK	Acetyl(K)@8; Oxidation(M)@10	missed K-I@8	-0.00357841	1160.62	581.317	1160.62	581.318	2	377	387
atpA	384	sp|P0ABB0|ATPA_ECOLI	ATP synthase subunit alpha OS=Escherichia coli (strain K12) GN=atpA PE=1 SV=1	0	99	VGGAAQTKIMKK	Acetyl(K)@8	missed K-I@8; missed K-K@11	-0.00454423	1272.72	425.247	1272.72	425.248	3	377	388
atpA	384	sp|P0ABB0|ATPA_ECOLI	ATP synthase subunit alpha OS=Escherichia coli (strain K12) GN=atpA PE=1 SV=1	0	99	VGGAAQTKIM	Acetyl(K)@8	cleaved M-K@C-term; missed K-I@8	0.000573863	1016.53	509.274	1016.53	509.273	2	377	386
atpA	384	sp|P0ABB0|ATPA_ECOLI	ATP synthase subunit alpha OS=Escherichia coli (strain K12) GN=atpA PE=1 SV=1	0.0540393	99	VGGAAQTKIM	Acetyl(K)@8; Oxidation(M)@10	cleaved M-K@C-term; missed K-I@8	-0.000825768	1032.53	517.271	1032.53	517.271	2	377	386
atpA	384	sp|P0ABB0|ATPA_ECOLI	ATP synthase subunit alpha OS=Escherichia coli (strain K12) GN=atpA PE=1 SV=1	0	99	VGGAAQTKIMK	Carbamidomethyl@N-term; Acetyl(K)@8	missed K-I@8	-0.000131267	1201.65	601.832	1201.65	601.832	2	377	387
atpA	384	sp|P0ABB0|ATPA_ECOLI	ATP synthase subunit alpha OS=Escherichia coli (strain K12) GN=atpA PE=1 SV=1	2	99	VGGAAQTKIMKK	Acetyl(K)@8; Acetyl(K)@11	missed K-I@8; missed K-K@11	0.000564473	1314.73	658.374	1314.73	658.374	2	377	388
atpA	384	sp|P0ABB0|ATPA_ECOLI	ATP synthase subunit alpha OS=Escherichia coli (strain K12) GN=atpA PE=1 SV=1	0	99	VGGAAQTKIMK	Acetyl(K)@8; Oxidation(K)@11	missed K-I@8	0.000113634	1160.62	581.318	1160.62	581.318	2	377	387
atpA	384	sp|P0ABB0|ATPA_ECOLI	ATP synthase subunit alpha OS=Escherichia coli (strain K12) GN=atpA PE=1 SV=1	0	99	VGGAAQTKIMK	Methyl(T)@7; Acetyl(K)@8	missed K-I@8	0.000265056	1158.64	580.329	1158.64	580.329	2	377	387
atpA	387	sp|P0ABB0|ATPA_ECOLI	ATP synthase subunit alpha OS=Escherichia coli (strain K12) GN=atpA PE=1 SV=1	0	99	VGGAAQTKIMKK	Acetyl(K)@11	missed K-I@8; missed K-K@11	-0.0022041	1272.72	425.247	1272.72	425.248	3	377	388
atpA	432	sp|P0ABB0|ATPA_ECOLI	ATP synthase subunit alpha OS=Escherichia coli (strain K12) GN=atpA PE=1 SV=1	2	99	VTELLKQK	Acetyl(K)@6	missed K-Q@6	0.00136578	999.598	500.806	999.596	500.806	2	427	434
atpA	501	sp|P0ABB0|ATPA_ECOLI	ATP synthase subunit alpha OS=Escherichia coli (strain K12) GN=atpA PE=1 SV=1	2	99	LKGILDSFK	Acetyl(K)@2	missed K-G@2	-0.00175197	1061.61	531.812	1061.61	531.813	2	500	508
atpA	501	sp|P0ABB0|ATPA_ECOLI	ATP synthase subunit alpha OS=Escherichia coli (strain K12) GN=atpA PE=1 SV=1	2	99	KGILDSFK	Acetyl(K)@1	cleaved L-K@N-term; missed K-G@1	-0.00211961	948.526	475.27	948.528	475.271	2	501	508
atpA	501	sp|P0ABB0|ATPA_ECOLI	ATP synthase subunit alpha OS=Escherichia coli (strain K12) GN=atpA PE=1 SV=1	2	99	IGSFEAALLAYVDRDHAPLMQEINQTGGYNDEIEGKLK	Acetyl(K)@38	missed R-D@14; missed K-L@36	0.0165445	4247.1	1062.78	4247.08	1062.78	4	464	501
atpC	101	sp|P0A6E6|ATPE_ECOLI	ATP synthase epsilon chain OS=Escherichia coli (strain K12) GN=atpC PE=1 SV=2	2	99	KAEEHISSSHGDVDYAQASAELAK	Acetyl(K)@1	missed K-A@1	0.00250206	2584.21	647.059	2584.2	647.058	4	101	124
atpC	101	sp|P0A6E6|ATPE_ECOLI	ATP synthase epsilon chain OS=Escherichia coli (strain K12) GN=atpC PE=1 SV=2	2	99	RKAEEHISSSHGDVDYAQASAELAK	Acetyl(K)@2	missed R-K@1; missed K-A@2	-0.00423194	2740.3	549.067	2740.31	549.068	5	100	124
atpC	101	sp|P0A6E6|ATPE_ECOLI	ATP synthase epsilon chain OS=Escherichia coli (strain K12) GN=atpC PE=1 SV=2	2	99	RKAEEHISSSHGDVDYAQASAELAK	Acetyl(K)@2	missed R-K@1; missed K-A@2	0.00722141	2740.31	686.085	2740.31	686.084	4	100	124
atpC	124	sp|P0A6E6|ATPE_ECOLI	ATP synthase epsilon chain OS=Escherichia coli (strain K12) GN=atpC PE=1 SV=2	2	99	KAEEHISSSHGDVDYAQASAELAKAIAQLR	Acetyl(K)@24	missed K-A@1; missed K-A@24	0.00382882	3236.61	810.16	3236.61	810.159	4	101	130
atpD	70	sp|P0ABB4|ATPB_ECOLI	ATP synthase subunit beta OS=Escherichia coli (strain K12) GN=atpD PE=1 SV=2	0	99	GLDVKDLEHPIEVPVGK	Acetyl(K)@5		-0.00579481	1886.01	944.012	1886.01	944.015	2	66	82
atpD	70	sp|P0ABB4|ATPB_ECOLI	ATP synthase subunit beta OS=Escherichia coli (strain K12) GN=atpD PE=1 SV=2	2	99	GLDVKDLEHPIEVPVGK	Acetyl(K)@5		-0.00483371	1886.01	629.677	1886.01	629.679	3	66	82
atpD	82	sp|P0ABB4|ATPB_ECOLI	ATP synthase subunit beta OS=Escherichia coli (strain K12) GN=atpD PE=1 SV=2	0	99	DLEHPIEVPVGKATLGR	Acetyl(K)@12	missed K-A@12	-0.00378373	1872.01	625.01	1872.01	625.011	3	71	87
atpD	82	sp|P0ABB4|ATPB_ECOLI	ATP synthase subunit beta OS=Escherichia coli (strain K12) GN=atpD PE=1 SV=2	2	99	DLEHPIEVPVGKATLGR	Acetyl(K)@12	missed K-A@12	-0.0010947	1872.01	937.012	1872.01	937.013	2	71	87
atpD	99	sp|P0ABB4|ATPB_ECOLI	ATP synthase subunit beta OS=Escherichia coli (strain K12) GN=atpD PE=1 SV=2	0	99	IMNVLGEPVDMKGEIGEEER	Acetyl(K)@12	missed K-G@12	0.00123347	2286.09	763.037	2286.09	763.036	3	88	107
atpD	99	sp|P0ABB4|ATPB_ECOLI	ATP synthase subunit beta OS=Escherichia coli (strain K12) GN=atpD PE=1 SV=2	0	99	IMNVLGEPVDMKGEIGEEER	Oxidation(M)@2; Acetyl(K)@12	missed K-G@12	-0.00403008	2302.08	768.367	2302.08	768.368	3	88	107
atpD	142	sp|P0ABB4|ATPB_ECOLI	ATP synthase subunit beta OS=Escherichia coli (strain K12) GN=atpD PE=1 SV=2	0	99	IDLMCPFAKGGK	Carbamidomethyl(C)@5; Acetyl(K)@9	cleaved V-I@N-term; missed K-G@9	0.00330742	1377.68	689.848	1377.68	689.846	2	134	145
atpD	142	sp|P0ABB4|ATPB_ECOLI	ATP synthase subunit beta OS=Escherichia coli (strain K12) GN=atpD PE=1 SV=2	0	99	VIDLMCPFAKGGK	Carbamidomethyl(C)@6; Acetyl(K)@10	missed K-G@10	-0.00723922	1476.74	493.254	1476.75	493.256	3	133	145
atpD	142	sp|P0ABB4|ATPB_ECOLI	ATP synthase subunit beta OS=Escherichia coli (strain K12) GN=atpD PE=1 SV=2	0	99	VIDLMCPFAKGGK	Carbamidomethyl(C)@6; Acetyl(K)@10	missed K-G@10	0.000564503	1476.75	739.381	1476.75	739.381	2	133	145
atpD	156	sp|P0ABB4|ATPB_ECOLI	ATP synthase subunit beta OS=Escherichia coli (strain K12) GN=atpD PE=1 SV=2	2	99	VGLFGGAGVGKTVN	Acetyl(K)@11	cleaved N-M@C-term; missed K-T@11	-0.000100157	1316.71	659.362	1316.71	659.362	2	146	159
atpD	156	sp|P0ABB4|ATPB_ECOLI	ATP synthase subunit beta OS=Escherichia coli (strain K12) GN=atpD PE=1 SV=2	0	99	VGLFGGAGVGKTVNMMELIR	Acetyl(K)@11	missed K-T@11	-0.00279916	2090.1	697.707	2090.1	697.708	3	146	165
atpD	156	sp|P0ABB4|ATPB_ECOLI	ATP synthase subunit beta OS=Escherichia coli (strain K12) GN=atpD PE=1 SV=2	1.79588	99	VGLFGGAGVGKTVNMM	Acetyl(K)@11	cleaved M-E@C-term; missed K-T@11	-0.0116434	1578.78	790.396	1578.79	790.402	2	146	161
atpD	156	sp|P0ABB4|ATPB_ECOLI	ATP synthase subunit beta OS=Escherichia coli (strain K12) GN=atpD PE=1 SV=2	0	99	VGLFGGAGVGKTVNMMELIR	Acetyl(K)@11; Deamidated(N)@14; Oxidation(M)@16	missed K-T@11	0.0147365	2107.1	703.372	2107.08	703.367	3	146	165
atpD	156	sp|P0ABB4|ATPB_ECOLI	ATP synthase subunit beta OS=Escherichia coli (strain K12) GN=atpD PE=1 SV=2	0	99	VGLFGGAGVGKTVNMMELIR	Acetyl(K)@11	missed K-T@11	0.000403645	2090.1	1046.06	2090.1	1046.06	2	146	165
atpD	156	sp|P0ABB4|ATPB_ECOLI	ATP synthase subunit beta OS=Escherichia coli (strain K12) GN=atpD PE=1 SV=2	2	99	VGLFGGAGVGK	Acetyl(K)@11		-0.00563687	1002.54	502.279	1002.55	502.282	2	146	156
atpD	156	sp|P0ABB4|ATPB_ECOLI	ATP synthase subunit beta OS=Escherichia coli (strain K12) GN=atpD PE=1 SV=2	0	99	VGLFGGAGVGKTVNMM	Acetyl(K)@11; Oxidation(M)@16	cleaved M-E@C-term; missed K-T@11	-0.00374805	1594.78	798.398	1594.78	798.4	2	146	161
atpD	156	sp|P0ABB4|ATPB_ECOLI	ATP synthase subunit beta OS=Escherichia coli (strain K12) GN=atpD PE=1 SV=2	0	99	VGLFGGAGVGKTVNMMELIR	Acetyl(K)@11; Oxidation(M)@16	missed K-T@11	-0.00951812	2106.09	703.036	2106.1	703.039	3	146	165
atpD	156	sp|P0ABB4|ATPB_ECOLI	ATP synthase subunit beta OS=Escherichia coli (strain K12) GN=atpD PE=1 SV=2	0	99	VGLFGGAGVGKTVNMMELIR	Acetyl(K)@11; Oxidation(M)@15; Oxidation(M)@16	missed K-T@11	0.00190614	2122.09	708.372	2122.09	708.371	3	146	165
atpD	156	sp|P0ABB4|ATPB_ECOLI	ATP synthase subunit beta OS=Escherichia coli (strain K12) GN=atpD PE=1 SV=2	2	99	VGLFGGAGVGKTV	Acetyl(K)@11	cleaved V-N@C-term; missed K-T@11	0.00159343	1202.67	602.341	1202.67	602.34	2	146	158
atpD	156	sp|P0ABB4|ATPB_ECOLI	ATP synthase subunit beta OS=Escherichia coli (strain K12) GN=atpD PE=1 SV=2	0	99	VGLFGGAGVGKTVNMMELIR	Acetyl(K)@11; Deamidated(N)@14	missed K-T@11	-0.0177566	2091.07	698.03	2091.09	698.036	3	146	165
atpD	156	sp|P0ABB4|ATPB_ECOLI	ATP synthase subunit beta OS=Escherichia coli (strain K12) GN=atpD PE=1 SV=2	0	99	VGLFGGAGVGKTVNMMELIR	Acetyl(K)@11; Oxidation(M)@15	missed K-T@11	-0.0185941	2106.08	703.033	2106.1	703.039	3	146	165
atpD	230	sp|P0ABB4|ATPB_ECOLI	ATP synthase subunit beta OS=Escherichia coli (strain K12) GN=atpD PE=1 SV=2	2	99	VALTGLTMAEKFR	Acetyl(K)@11	missed K-F@11	-0.00729228	1477.79	493.604	1477.8	493.606	3	220	232
atpD	417	sp|P0ABB4|ATPB_ECOLI	ATP synthase subunit beta OS=Escherichia coli (strain K12) GN=atpD PE=1 SV=2	0.36251	99	VAEVFTGSPGKYVSLK	Acetyl(K)@11	cleaved F-V@N-term; missed K-Y@11	-0.0249094	1722.89	862.455	1722.92	862.467	2	407	422
atpD	417	sp|P0ABB4|ATPB_ECOLI	ATP synthase subunit beta OS=Escherichia coli (strain K12) GN=atpD PE=1 SV=2	0	99	VAEVFTGSPGKYVSLK	Acetyl(K)@11	cleaved F-V@N-term; missed K-Y@11	-0.00543868	1722.91	575.312	1722.92	575.314	3	407	422
atpD	417	sp|P0ABB4|ATPB_ECOLI	ATP synthase subunit beta OS=Escherichia coli (strain K12) GN=atpD PE=1 SV=2	0.00612309	28.38	VAEVFTGSPGKYVSLKDTIR	Acetyl(K)@11	cleaved F-V@N-term; missed K-Y@11; missed K-D@16	0.000520938	2208.18	737.067	2208.18	737.067	3	407	426
atpD	422	sp|P0ABB4|ATPB_ECOLI	ATP synthase subunit beta OS=Escherichia coli (strain K12) GN=atpD PE=1 SV=2	0	99	YVSLKDTIR	Acetyl(K)@5		5.04e-05	1135.62	568.819	1135.62	568.819	2	418	426
atpD	422	sp|P0ABB4|ATPB_ECOLI	ATP synthase subunit beta OS=Escherichia coli (strain K12) GN=atpD PE=1 SV=2	1.21467	99	VSLKDTIR	Acetyl(K)@4	cleaved Y-V@N-term	-0.00481168	972.556	487.285	972.56	487.287	2	419	426
atpF	66	sp|P0ABA0|ATPF_ECOLI	ATP synthase subunit b OS=Escherichia coli (strain K12) GN=atpF PE=1 SV=1	0	99	ASATDQLKK	Acetyl(K)@8	missed K-K@8	0.00232517	1002.54	502.276	1002.53	502.275	2	59	67
atpF	81	sp|P0ABA0|ATPF_ECOLI	ATP synthase subunit b OS=Escherichia coli (strain K12) GN=atpF PE=1 SV=1	2	99	AEAQVIIEQANKR	Acetyl(K)@12	missed K-R@12	0.000115787	1510.81	756.413	1510.81	756.412	2	70	82
atpF	81	sp|P0ABA0|ATPF_ECOLI	ATP synthase subunit b OS=Escherichia coli (strain K12) GN=atpF PE=1 SV=1	0	99	AEAQVIIEQANKR	Deamidated(Q)@9; Acetyl(K)@12	missed K-R@12	-0.0175082	1511.78	756.896	1511.79	756.904	2	70	82
atpF	91	sp|P0ABA0|ATPF_ECOLI	ATP synthase subunit b OS=Escherichia coli (strain K12) GN=atpF PE=1 SV=1	2	99	RSQILDEAKAEAEQER	Acetyl(K)@9	missed R-S@1; missed K-A@9	0.0105463	1913.95	638.992	1913.94	638.989	3	83	98
atpF	91	sp|P0ABA0|ATPF_ECOLI	ATP synthase subunit b OS=Escherichia coli (strain K12) GN=atpF PE=1 SV=1	0	99	SQILDEAKAEAEQER	Acetyl(K)@8	missed K-A@8	0.00163393	1757.84	879.93	1757.84	879.929	2	84	98
atpG	22	sp|P0ABA6|ATPG_ECOLI	ATP synthase gamma chain OS=Escherichia coli (strain K12) GN=atpG PE=1 SV=1	0	99	ITKAMEMVAASK	Acetyl(K)@3	missed K-A@3	0.00857531	1320.69	661.351	1320.68	661.346	2	20	31
atpG	98	sp|P0ABA6|ATPG_ECOLI	ATP synthase gamma chain OS=Escherichia coli (strain K12) GN=atpG PE=1 SV=1	2	99	KLLAEMK	Acetyl(K)@1	missed K-L@1	0.0044611	873.504	437.759	873.499	437.757	2	98	104
atpG	104	sp|P0ABA6|ATPG_ECOLI	ATP synthase gamma chain OS=Escherichia coli (strain K12) GN=atpG PE=1 SV=1	0	99	AEMKTWTDK	Acetyl(K)@4	cleaved L-A@N-term; missed K-T@4	-0.00979234	1150.52	576.269	1150.53	576.274	2	101	109
atpG	104	sp|P0ABA6|ATPG_ECOLI	ATP synthase gamma chain OS=Escherichia coli (strain K12) GN=atpG PE=1 SV=1	1.85387	99	LLAEMKTWTDK	Acetyl(K)@6	missed K-T@6	0.0010965	1376.7	689.358	1376.7	689.358	2	99	109
atpG	109	sp|P0ABA6|ATPG_ECOLI	ATP synthase gamma chain OS=Escherichia coli (strain K12) GN=atpG PE=1 SV=1	0	99	TWTDKGVQCDLAMIGSK	Acetyl(K)@5; Carbamidomethyl(C)@9	missed K-G@5	-0.0166667	1950.9	976.458	1950.92	976.466	2	105	121
atpG	109	sp|P0ABA6|ATPG_ECOLI	ATP synthase gamma chain OS=Escherichia coli (strain K12) GN=atpG PE=1 SV=1	0.336299	99	WTDKGVQCDLAMIGSK	Acetyl(K)@4; Carbamidomethyl(C)@8	cleaved T-W@N-term; missed K-G@4	-0.000265029	1849.87	925.942	1849.87	925.942	2	106	121
atpG	109	sp|P0ABA6|ATPG_ECOLI	ATP synthase gamma chain OS=Escherichia coli (strain K12) GN=atpG PE=1 SV=1	2	99	TWTDKGVQCDLAMIGSK	Acetyl(K)@5; Carbamidomethyl(C)@9	missed K-G@5	0.00373108	1950.92	651.314	1950.92	651.313	3	105	121
atpG	200	sp|P0ABA6|ATPG_ECOLI	ATP synthase gamma chain OS=Escherichia coli (strain K12) GN=atpG PE=1 SV=1	0	99	FINTMSQVPTISQLLPLPASDDDDLKHK	Acetyl(K)@26	missed K-H@26	0.0089883	3164.62	792.161	3164.61	792.159	4	175	202
atpG	200	sp|P0ABA6|ATPG_ECOLI	ATP synthase gamma chain OS=Escherichia coli (strain K12) GN=atpG PE=1 SV=1	2	99	FINTMSQVPTISQLLPLPASDDDDLKHK	Acetyl(K)@26	missed K-H@26	0.000304225	3164.61	1055.88	3164.61	1055.88	3	175	202
atpH	124	sp|P0ABA4|ATPD_ECOLI	ATP synthase subunit delta OS=Escherichia coli (strain K12) GN=atpH PE=1 SV=1	2	99	AVSEATAEVDVISAAALSEQQLAKISAAMEK	Acetyl(K)@24	missed K-I@24	0.00605018	3172.62	1058.55	3172.62	1058.55	3	101	131
atpH	124	sp|P0ABA4|ATPD_ECOLI	ATP synthase subunit delta OS=Escherichia coli (strain K12) GN=atpH PE=1 SV=1	2	99	AVSEATAEVDVISAAALSEQQLAKISAAMEKR	Acetyl(K)@24	missed K-I@24; missed K-R@31	0.000665527	3328.72	833.187	3328.72	833.187	4	101	132
atpH	131	sp|P0ABA4|ATPD_ECOLI	ATP synthase subunit delta OS=Escherichia coli (strain K12) GN=atpH PE=1 SV=1	0.173925	99	SAAMEKR	Acetyl(K)@6	cleaved I-S@N-term; missed K-R@6	-0.00247785	833.404	417.709	833.407	417.711	2	126	132
atpH	131	sp|P0ABA4|ATPD_ECOLI	ATP synthase subunit delta OS=Escherichia coli (strain K12) GN=atpH PE=1 SV=1	0	99	ISAAMEKR	Acetyl(K)@7	missed K-R@7	-0.0368795	946.454	474.234	946.491	474.253	2	125	132
atpH	131	sp|P0ABA4|ATPD_ECOLI	ATP synthase subunit delta OS=Escherichia coli (strain K12) GN=atpH PE=1 SV=1	0	99	ISAAMEKR	Oxidation(M)@5; Acetyl(K)@7	missed K-R@7	0.000887416	962.486	482.25	962.486	482.25	2	125	132
atpH	131	sp|P0ABA4|ATPD_ECOLI	ATP synthase subunit delta OS=Escherichia coli (strain K12) GN=atpH PE=1 SV=1	0.982967	97.08	ISAAMEKRLSR	Acetyl(K)@7	missed K-R@7; missed R-L@8	-0.00395367	1302.7	652.359	1302.71	652.361	2	125	135
atpH	142	sp|P0ABA4|ATPD_ECOLI	ATP synthase subunit delta OS=Escherichia coli (strain K12) GN=atpH PE=1 SV=1	0	99	LNCKIDK	Carbamidomethyl(C)@3; Acetyl(K)@4	missed K-I@4	-0.000550704	931.479	466.747	931.48	466.747	2	139	145
atpH	145	sp|P0ABA4|ATPD_ECOLI	ATP synthase subunit delta OS=Escherichia coli (strain K12) GN=atpH PE=1 SV=1	2	99	IDKSVMAGVIIR	Acetyl(K)@3	missed K-S@3	-0.000682773	1342.76	672.389	1342.76	672.389	2	143	154
avtA	249	sp|P09053|AVTA_ECOLI	Valine--pyruvate aminotransferase OS=Escherichia coli (strain K12) GN=avtA PE=1 SV=3	0	99	SLSKLGLPGSR	Acetyl(K)@4	cleaved M-S@N-term; missed K-L@4	-0.00676987	1155.65	578.835	1155.66	578.838	2	246	256
avtA	249	sp|P09053|AVTA_ECOLI	Valine--pyruvate aminotransferase OS=Escherichia coli (strain K12) GN=avtA PE=1 SV=3	0.0772745	99	VLCMSLSKLGLPGSR	Carbamidomethyl(C)@3; Acetyl(K)@8	cleaved I-V@N-term; missed K-L@8	-0.0210868	1658.86	830.439	1658.88	830.45	2	242	256
avtA	249	sp|P09053|AVTA_ECOLI	Valine--pyruvate aminotransferase OS=Escherichia coli (strain K12) GN=avtA PE=1 SV=3	0	99	VLCMSLSKLGLPGSR	Carbamidomethyl(C)@3; Acetyl(K)@8	cleaved I-V@N-term; missed K-L@8	0.0079049	1658.89	553.971	1658.88	553.969	3	242	256
avtA	249	sp|P09053|AVTA_ECOLI	Valine--pyruvate aminotransferase OS=Escherichia coli (strain K12) GN=avtA PE=1 SV=3	0	99	MSLSKLGLPGSR	Acetyl(K)@5	cleaved C-M@N-term; missed K-L@5	-0.00124849	1286.7	644.357	1286.7	644.358	2	245	256
avtA	353	sp|P09053|AVTA_ECOLI	Valine--pyruvate aminotransferase OS=Escherichia coli (strain K12) GN=avtA PE=1 SV=3	0	99	DLPITTKQLYQR	Acetyl(K)@7	missed K-Q@7	0.0343768	1516.86	759.437	1516.82	759.42	2	347	358
avtA	353	sp|P09053|AVTA_ECOLI	Valine--pyruvate aminotransferase OS=Escherichia coli (strain K12) GN=avtA PE=1 SV=3	0.0893756	99	KDLPITTKQLYQR	Acetyl(K)@8	cleaved F-K@N-term; missed K-D@1; missed K-Q@8	0.00476981	1644.92	549.316	1644.92	549.314	3	346	358
baeR	206	sp|P69228|BAER_ECOLI	Transcriptional regulatory protein BaeR OS=Escherichia coli (strain K12) GN=baeR PE=1 SV=1	2	99	TIDSHIKNLR	Acetyl(K)@7	missed K-N@7	0.000825611	1237.68	413.567	1237.68	413.567	3	200	209
bcp	5	sp|P0AE52|BCP_ECOLI	Putative peroxiredoxin bcp OS=Escherichia coli (strain K12) GN=bcp PE=1 SV=1	0	99	MNPLKAGDIAPK	Acetyl(K)@5	missed K-A@5	-0.00685301	1295.68	648.849	1295.69	648.853	2	1	12
bcp	12	sp|P0AE52|BCP_ECOLI	Putative peroxiredoxin bcp OS=Escherichia coli (strain K12) GN=bcp PE=1 SV=1	0	99	AGDIAPKFSLPDQDGEQVNLTDFQGQR	Acetyl(K)@7	missed K-F@7	0.0471038	2987.47	996.832	2987.43	996.816	3	6	32
bcp	12	sp|P0AE52|BCP_ECOLI	Putative peroxiredoxin bcp OS=Escherichia coli (strain K12) GN=bcp PE=1 SV=1	0	99	AGDIAPKFSLPDQDGEQVNLTDFQGQR	Acetyl(K)@7	missed K-F@7	0.0135378	2987.44	747.867	2987.43	747.864	4	6	32
bcp	40	sp|P0AE52|BCP_ECOLI	Putative peroxiredoxin bcp OS=Escherichia coli (strain K12) GN=bcp PE=1 SV=1	2	99	VLVYFYPKAMTPGCTVQACGLR	Acetyl(K)@8; Carbamidomethyl(C)@14; Carbamidomethyl(C)@19	missed K-A@8	0.00796449	2572.27	858.431	2572.26	858.429	3	33	54
bcp	40	sp|P0AE52|BCP_ECOLI	Putative peroxiredoxin bcp OS=Escherichia coli (strain K12) GN=bcp PE=1 SV=1	0.0535477	99	VYFYPKAMTPGCTVQACGLR	Acetyl(K)@6; Carbamidomethyl(C)@12; Deamidated(Q)@15; Carbamidomethyl(C)@17	cleaved L-V@N-term; missed K-A@6	-0.0177166	2361.08	788.033	2361.1	788.039	3	35	54
bcp	40	sp|P0AE52|BCP_ECOLI	Putative peroxiredoxin bcp OS=Escherichia coli (strain K12) GN=bcp PE=1 SV=1	0	99	VLVYFYPKAMTPGCTVQACGLR	Acetyl(K)@8; Oxidation(M)@10; Carbamidomethyl(C)@14; Carbamidomethyl(C)@19	missed K-A@8	0.0308346	2588.29	863.771	2588.26	863.76	3	33	54
bcp	40	sp|P0AE52|BCP_ECOLI	Putative peroxiredoxin bcp OS=Escherichia coli (strain K12) GN=bcp PE=1 SV=1	0	99	VLVYFYPKAMTPGCTVQACGLR	Acetyl(K)@8; Carbamidomethyl(C)@14; Deamidated(Q)@17; Carbamidomethyl(C)@19	missed K-A@8	0.0181021	2573.27	858.763	2573.25	858.757	3	33	54
bcp	40	sp|P0AE52|BCP_ECOLI	Putative peroxiredoxin bcp OS=Escherichia coli (strain K12) GN=bcp PE=1 SV=1	0	99	VLVYFYPKAMTPGCTVQACGLR	Acetyl(K)@8; Carbamidomethyl(C)@14; Carbamidomethyl(C)@19	missed K-A@8	0.00678219	2572.27	644.075	2572.26	644.073	4	33	54
bcp	40	sp|P0AE52|BCP_ECOLI	Putative peroxiredoxin bcp OS=Escherichia coli (strain K12) GN=bcp PE=1 SV=1	0.649752	91.76	VLVYFYPKAMTPGCTVQACGLRDNMDELKK	Acetyl(K)@8; Carbamidomethyl(C)@14; Carbamidomethyl(C)@19	missed K-A@8; missed R-D@22; missed K-K@29	0.00684397	3545.72	887.438	3545.72	887.437	4	33	62
bcp	61	sp|P0AE52|BCP_ECOLI	Putative peroxiredoxin bcp OS=Escherichia coli (strain K12) GN=bcp PE=1 SV=1	1.88606	99	DNMDELKK	Acetyl(K)@7	missed K-K@7	0.0246062	1033.5	517.757	1033.47	517.745	2	55	62
bcp	74	sp|P0AE52|BCP_ECOLI	Putative peroxiredoxin bcp OS=Escherichia coli (strain K12) GN=bcp PE=1 SV=1	2	99	AGVDVLGISTDKPEK	Acetyl(K)@12		-0.00436593	1569.82	785.918	1569.82	785.92	2	63	77
bcp	74	sp|P0AE52|BCP_ECOLI	Putative peroxiredoxin bcp OS=Escherichia coli (strain K12) GN=bcp PE=1 SV=1	0	99	AGVDVLGISTDKPEK	Acetyl(K)@12		-0.00156584	1569.82	524.282	1569.82	524.282	3	63	77
bcp	77	sp|P0AE52|BCP_ECOLI	Putative peroxiredoxin bcp OS=Escherichia coli (strain K12) GN=bcp PE=1 SV=1	2	99	AGVDVLGISTDKPEKLSR	Acetyl(K)@15	missed K-L@15	0.00756227	1926.05	643.024	1926.04	643.021	3	63	80
bcp	77	sp|P0AE52|BCP_ECOLI	Putative peroxiredoxin bcp OS=Escherichia coli (strain K12) GN=bcp PE=1 SV=1	0	99	AGVDVLGISTDKPEKLSR	Acetyl(K)@15	missed K-L@15	0.0202345	1926.06	482.523	1926.04	482.518	4	63	80
bcp	77	sp|P0AE52|BCP_ECOLI	Putative peroxiredoxin bcp OS=Escherichia coli (strain K12) GN=bcp PE=1 SV=1	0	99	AGVDVLGISTDKPEKLSR	Formyl(K)@12; Acetyl(K)@15	missed K-L@15	0.00194083	1954.04	652.354	1954.04	652.353	3	63	80
bcp	77	sp|P0AE52|BCP_ECOLI	Putative peroxiredoxin bcp OS=Escherichia coli (strain K12) GN=bcp PE=1 SV=1	2	99	AGVDVLGISTDKPEKLSR	Acetyl(K)@15	missed K-L@15	-0.00424604	1926.04	964.026	1926.04	964.028	2	63	80
bcp	77	sp|P0AE52|BCP_ECOLI	Putative peroxiredoxin bcp OS=Escherichia coli (strain K12) GN=bcp PE=1 SV=1	0.350665	99	GISTDKPEKLSR	Acetyl(K)@9	cleaved L-G@N-term; missed K-L@9	0.00803123	1371.74	458.255	1371.74	458.253	3	69	80
bcp	77	sp|P0AE52|BCP_ECOLI	Putative peroxiredoxin bcp OS=Escherichia coli (strain K12) GN=bcp PE=1 SV=1	2	99	DVLGISTDKPEKLSR	Acetyl(K)@12	cleaved V-D@N-term; missed K-L@12	-0.00225169	1698.91	850.464	1698.92	850.465	2	66	80
bcp	77	sp|P0AE52|BCP_ECOLI	Putative peroxiredoxin bcp OS=Escherichia coli (strain K12) GN=bcp PE=1 SV=1	0	99	AGVDVLGISTDKPEKLSR	Carbamyl@N-term; Acetyl(K)@15	missed K-L@15	-0.0226671	1969.03	657.349	1969.05	657.357	3	63	80
bcp	77	sp|P0AE52|BCP_ECOLI	Putative peroxiredoxin bcp OS=Escherichia coli (strain K12) GN=bcp PE=1 SV=1	2	99	KAGVDVLGISTDKPEKLSR	Acetyl(K)@16	missed K-A@1; missed K-L@16	-0.00178421	2054.14	514.541	2054.14	514.542	4	62	80
bcp	77	sp|P0AE52|BCP_ECOLI	Putative peroxiredoxin bcp OS=Escherichia coli (strain K12) GN=bcp PE=1 SV=1	2	99	AGVDVLGISTDKPEK	Acetyl(K)@15		-0.000583121	1569.82	785.919	1569.82	785.92	2	63	77
bcp	114	sp|P0AE52|BCP_ECOLI	Putative peroxiredoxin bcp OS=Escherichia coli (strain K12) GN=bcp PE=1 SV=1	0	99	SFMGKTYDGIHR	Oxidation(M)@3; Acetyl(K)@5	missed K-T@5	0.0127971	1468.69	490.57	1468.68	490.566	3	110	121
bcp	114	sp|P0AE52|BCP_ECOLI	Putative peroxiredoxin bcp OS=Escherichia coli (strain K12) GN=bcp PE=1 SV=1	1.82391	99	SFMGKTYDGIHR	Acetyl(K)@5	missed K-T@5	0.00319088	1452.69	485.236	1452.68	485.235	3	110	121
bcp	114	sp|P0AE52|BCP_ECOLI	Putative peroxiredoxin bcp OS=Escherichia coli (strain K12) GN=bcp PE=1 SV=1	2	99	SFMGKTYDGIHR	Acetyl(K)@5	missed K-T@5	0.000472122	1452.68	727.348	1452.68	727.348	2	110	121
bcp	114	sp|P0AE52|BCP_ECOLI	Putative peroxiredoxin bcp OS=Escherichia coli (strain K12) GN=bcp PE=1 SV=1	0	99	MGKTYDGIHR	Acetyl(K)@3	cleaved F-M@N-term; missed K-T@3	0.00281549	1218.58	407.202	1218.58	407.201	3	112	121
bcp	131	sp|P0AE52|BCP_ECOLI	Putative peroxiredoxin bcp OS=Escherichia coli (strain K12) GN=bcp PE=1 SV=1	2	99	ISFLIDADGKIEHVFDDFK	Acetyl(K)@10	missed K-I@10	-0.00165243	2250.12	751.047	2250.12	751.048	3	122	140
bglA	10	sp|Q46829|BGLA_ECOLI	6-phospho-beta-glucosidase BglA OS=Escherichia coli (strain K12) GN=bglA PE=1 SV=2	0.723538	95.8	LTLPKDFLWGGAVAAHQVEGGWNK	Acetyl(K)@5	missed K-D@5	0.00331095	2635.36	879.46	2635.35	879.459	3	6	29
bglA	29	sp|Q46829|BGLA_ECOLI	6-phospho-beta-glucosidase BglA OS=Escherichia coli (strain K12) GN=bglA PE=1 SV=2	0	99	DFLWGGAVAAHQVEGGWNKGGK	Acetyl(K)@19	missed K-G@19	0.0207842	2325.15	776.057	2325.13	776.05	3	11	32
bglA	53	sp|Q46829|BGLA_ECOLI	6-phospho-beta-glucosidase BglA OS=Escherichia coli (strain K12) GN=bglA PE=1 SV=2	0	99	EITKEVLPGK	Acetyl(K)@4		0.00315211	1154.66	578.336	1154.65	578.335	2	50	59
bglA	478	sp|Q46829|BGLA_ECOLI	6-phospho-beta-glucosidase BglA OS=Escherichia coli (strain K12) GN=bglA PE=1 SV=2	2	99	EVIASNGEKL	Acetyl(K)@9	missed K-L@9	-0.00293225	1100.57	551.292	1100.57	551.293	2	470	479
bioD2	38	sp|P0A6E9|BIOD2_ECOLI	ATP-dependent dethiobiotin synthetase BioD 2 OS=Escherichia coli (strain K12) GN=bioD2 PE=3 SV=1	0	99	TVAGYKPVAK	Acetyl(K)@6		0.00113016	1074.61	538.312	1074.61	538.311	2	33	42
bioD2	38	sp|P0A6E9|BIOD2_ECOLI	ATP-dependent dethiobiotin synthetase BioD 2 OS=Escherichia coli (strain K12) GN=bioD2 PE=3 SV=1	0.0118872	97.15	TVAGYKPV	Acetyl(K)@6	cleaved V-A@C-term	-0.00363935	875.472	438.743	875.475	438.745	2	33	40
bioD2	38	sp|P0A6E9|BIOD2_ECOLI	ATP-dependent dethiobiotin synthetase BioD 2 OS=Escherichia coli (strain K12) GN=bioD2 PE=3 SV=1	0.112383	99	VAGYKPVAK	Acetyl(K)@5	cleaved T-V@N-term	-0.0169479	973.543	487.779	973.56	487.787	2	34	42
bioD2	45	sp|P0A6E9|BIOD2_ECOLI	ATP-dependent dethiobiotin synthetase BioD 2 OS=Escherichia coli (strain K12) GN=bioD2 PE=3 SV=1	2	99	GSKETPEGLR	Acetyl(K)@3	missed K-E@3	0.00378646	1114.57	558.29	1114.56	558.288	2	43	52
btuE	11	sp|P06610|BTUE_ECOLI	Vitamin B12 transport periplasmic protein BtuE OS=Escherichia coli (strain K12) GN=btuE PE=3 SV=1	2	99	MQDSILTTVVKDIDGEVTTLEK	Acetyl(K)@11	missed K-D@11	3.34e-05	2476.26	826.428	2476.26	826.428	3	1	22
btuE	178	sp|P06610|BTUE_ECOLI	Vitamin B12 transport periplasmic protein BtuE OS=Escherichia coli (strain K12) GN=btuE PE=3 SV=1	2	99	FSPDMTPEDPIVMESIKLALAK	Acetyl(K)@17	missed K-L@17	-0.00758193	2473.24	825.421	2473.25	825.423	3	162	183
can	2	sp|P61517|CAN_ECOLI	Carbonic anhydrase 2 OS=Escherichia coli (strain K12) GN=can PE=1 SV=1	0	99	KDIDTLISNNALWSK	Acetyl(K)@1	cleaved M-K@N-term	-0.0070635	1758.91	587.31	1758.92	587.312	3	2	16
can	2	sp|P61517|CAN_ECOLI	Carbonic anhydrase 2 OS=Escherichia coli (strain K12) GN=can PE=1 SV=1	2	99	MKDIDTLISNNALWSK	Acetyl(K)@2		-0.00224941	1889.95	630.992	1889.96	630.992	3	1	16
can	2	sp|P61517|CAN_ECOLI	Carbonic anhydrase 2 OS=Escherichia coli (strain K12) GN=can PE=1 SV=1	2	99	MKDIDTLISNNALWSK	Acetyl(K)@2	missed K-D@2	0.0153093	1889.97	945.993	1889.96	945.985	2	1	16
carA	3	sp|P0A6F1|CARA_ECOLI	Carbamoyl-phosphate synthase small chain OS=Escherichia coli (strain K12) GN=carA PE=1 SV=1	2	99	MIKSALLVLEDGTQFHGR	Acetyl(K)@3	missed K-S@3	0.00291489	2056.08	686.367	2056.08	686.366	3	1	18
carA	103	sp|P0A6F1|CARA_ECOLI	Carbamoyl-phosphate synthase small chain OS=Escherichia coli (strain K12) GN=carA PE=1 SV=1	2	99	NTEDLSSYLKR	Acetyl(K)@10	missed K-R@10	-0.000467179	1366.67	684.343	1366.67	684.344	2	94	104
carA	103	sp|P0A6F1|CARA_ECOLI	Carbamoyl-phosphate synthase small chain OS=Escherichia coli (strain K12) GN=carA PE=1 SV=1	0	99	NTEDLSSYLKR	Acetyl(K)@10	missed K-R@10	0.00599791	1366.68	456.567	1366.67	456.565	3	94	104
carA	103	sp|P0A6F1|CARA_ECOLI	Carbamoyl-phosphate synthase small chain OS=Escherichia coli (strain K12) GN=carA PE=1 SV=1	0	99	EDLSSYLKR	Acetyl(K)@8	cleaved T-E@N-term; missed K-R@8	-0.00127935	1151.58	576.798	1151.58	576.798	2	96	104
carA	146	sp|P0A6F1|CARA_ECOLI	Carbamoyl-phosphate synthase small chain OS=Escherichia coli (strain K12) GN=carA PE=1 SV=1	0	99	EKGAQNGCIIAGDNPDAALALEKAR	Carbamidomethyl(C)@8; Acetyl(K)@23	missed K-G@2; missed K-A@23	0.0172573	2623.32	875.447	2623.3	875.441	3	124	148
carA	146	sp|P0A6F1|CARA_ECOLI	Carbamoyl-phosphate synthase small chain OS=Escherichia coli (strain K12) GN=carA PE=1 SV=1	0	99	GAQNGCIIAGDNPDAALALEKAR	Deamidated(N)@4; Carbamidomethyl(C)@6; Acetyl(K)@21	missed K-A@21	-0.0238916	2367.13	790.049	2367.15	790.057	3	126	148
carA	146	sp|P0A6F1|CARA_ECOLI	Carbamoyl-phosphate synthase small chain OS=Escherichia coli (strain K12) GN=carA PE=1 SV=1	0	99	GAQNGCIIAGDNPDAALALEKAR	Carbamidomethyl(C)@6; Acetyl(K)@21	missed K-A@21	-0.00599166	2366.16	1184.09	2366.16	1184.09	2	126	148
carA	146	sp|P0A6F1|CARA_ECOLI	Carbamoyl-phosphate synthase small chain OS=Escherichia coli (strain K12) GN=carA PE=1 SV=1	0	99	GAQNGCIIAGDNPDAALALEKAR	Deamidated(N)@4; Carbamidomethyl(C)@6; Deamidated(N)@12; Acetyl(K)@21	missed K-A@21	0.0329832	2368.17	790.396	2368.13	790.385	3	126	148
carA	146	sp|P0A6F1|CARA_ECOLI	Carbamoyl-phosphate synthase small chain OS=Escherichia coli (strain K12) GN=carA PE=1 SV=1	0	99	GAQNGCIIAGDNPDAALALEKAR	Carbamidomethyl(C)@6; Acetyl(K)@21	missed K-A@21	-0.00502185	2366.16	789.727	2366.16	789.729	3	126	148
carA	146	sp|P0A6F1|CARA_ECOLI	Carbamoyl-phosphate synthase small chain OS=Escherichia coli (strain K12) GN=carA PE=1 SV=1	0	99	GAQNGCIIAGDNPDAALALEKAR	Carbamidomethyl(C)@6; Deamidated(N)@12; Acetyl(K)@21	missed K-A@21	0.0697566	2367.22	1184.62	2367.15	1184.58	2	126	148
carA	146	sp|P0A6F1|CARA_ECOLI	Carbamoyl-phosphate synthase small chain OS=Escherichia coli (strain K12) GN=carA PE=1 SV=1	0	99	GAQNGCIIAGDNPDAALALEKAR	Deamidated(Q)@3; Carbamidomethyl(C)@6; Acetyl(K)@21	missed K-A@21	0.00198211	2367.15	790.058	2367.15	790.057	3	126	148
carA	146	sp|P0A6F1|CARA_ECOLI	Carbamoyl-phosphate synthase small chain OS=Escherichia coli (strain K12) GN=carA PE=1 SV=1	0	99	EKGAQNGCIIAGDNPDAALALEKAR	Deamidated(N)@6; Carbamidomethyl(C)@8; Acetyl(K)@23	missed K-G@2; missed K-A@23	0.00849699	2624.29	875.772	2624.29	875.769	3	124	148
carA	146	sp|P0A6F1|CARA_ECOLI	Carbamoyl-phosphate synthase small chain OS=Escherichia coli (strain K12) GN=carA PE=1 SV=1	2	99	GAQNGCIIAGDNPDAALALEKAR	Carbamidomethyl(C)@6; Deamidated(N)@12; Acetyl(K)@21	missed K-A@21	-0.00891801	2367.14	790.054	2367.15	790.057	3	126	148
carA	146	sp|P0A6F1|CARA_ECOLI	Carbamoyl-phosphate synthase small chain OS=Escherichia coli (strain K12) GN=carA PE=1 SV=1	2	99	EKGAQNGCIIAGDNPDAALALEKAR	Carbamidomethyl(C)@8; Deamidated(N)@14; Acetyl(K)@23	missed K-G@2; missed K-A@23	0.00076418	2624.29	875.77	2624.29	875.769	3	124	148
carA	230	sp|P0A6F1|CARA_ECOLI	Carbamoyl-phosphate synthase small chain OS=Escherichia coli (strain K12) GN=carA PE=1 SV=1	2	99	LTIVPAQTSAEDVLKMNPDGIFLSNGPGDPAPCDYAITAIQK	Acetyl(K)@15; Carbamidomethyl(C)@33	missed K-M@15	0.0120277	4469.23	1118.31	4469.21	1118.31	4	216	257
carA	330	sp|P0A6F1|CARA_ECOLI	Carbamoyl-phosphate synthase small chain OS=Escherichia coli (strain K12) GN=carA PE=1 SV=1	2	99	VTHKSLFDGTLQGIHR	Acetyl(K)@4	missed K-S@4	0.00397978	1849.98	617.669	1849.98	617.667	3	327	342
carA	330	sp|P0A6F1|CARA_ECOLI	Carbamoyl-phosphate synthase small chain OS=Escherichia coli (strain K12) GN=carA PE=1 SV=1	2	99	VTHKSLFDGTLQGIHR	Acetyl(K)@4	missed K-S@4	-0.00097652	1849.98	463.502	1849.98	463.502	4	327	342
carB	137	sp|P00968|CARB_ECOLI	Carbamoyl-phosphate synthase large chain OS=Escherichia coli (strain K12) GN=carB PE=1 SV=2	2	99	FDVAMKK	Acetyl(K)@6	missed K-K@6	-0.00228277	879.45	440.732	879.452	440.733	2	132	138
carB	366	sp|P00968|CARB_ECOLI	Carbamoyl-phosphate synthase large chain OS=Escherichia coli (strain K12) GN=carB PE=1 SV=2	0	99	FNFEKFAGANDR	Acetyl(K)@5	missed K-F@5	0.0290761	1456.7	486.575	1456.67	486.565	3	362	373
carB	366	sp|P00968|CARB_ECOLI	Carbamoyl-phosphate synthase large chain OS=Escherichia coli (strain K12) GN=carB PE=1 SV=2	2	99	NFEKFAGANDR	Acetyl(K)@4	cleaved F-N@N-term; missed K-F@4	-0.0080079	1309.6	655.806	1309.61	655.81	2	363	373
carB	366	sp|P00968|CARB_ECOLI	Carbamoyl-phosphate synthase large chain OS=Escherichia coli (strain K12) GN=carB PE=1 SV=2	0	99	FEKFAGANDR	Acetyl(K)@3	cleaved N-F@N-term; missed K-F@3	0.00577195	1195.57	598.791	1195.56	598.788	2	364	373
carB	366	sp|P00968|CARB_ECOLI	Carbamoyl-phosphate synthase large chain OS=Escherichia coli (strain K12) GN=carB PE=1 SV=2	2	99	FNFEKFAGANDR	Acetyl(K)@5	missed K-F@5	-0.00027849	1456.67	729.344	1456.67	729.344	2	362	373
carB	412	sp|P00968|CARB_ECOLI	Carbamoyl-phosphate synthase large chain OS=Escherichia coli (strain K12) GN=carB PE=1 SV=2	0	99	GLEVGATGFDPKVSLDDPEALTK	Acetyl(K)@12	missed K-V@12	0.00217095	2400.21	801.077	2400.21	801.076	3	401	423
carB	423	sp|P00968|CARB_ECOLI	Carbamoyl-phosphate synthase large chain OS=Escherichia coli (strain K12) GN=carB PE=1 SV=2	2	99	VSLDDPEALTKIR	Acetyl(K)@11	missed K-I@11	-0.00159455	1497.8	749.908	1497.8	749.909	2	413	425
carB	423	sp|P00968|CARB_ECOLI	Carbamoyl-phosphate synthase large chain OS=Escherichia coli (strain K12) GN=carB PE=1 SV=2	0	99	VSLDDPEALTKIR	Acetyl(K)@11	missed K-I@11	-0.00635813	1497.8	500.273	1497.8	500.275	3	413	425
carB	475	sp|P00968|CARB_ECOLI	Carbamoyl-phosphate synthase large chain OS=Escherichia coli (strain K12) GN=carB PE=1 SV=2	2	99	LEEKVAEVGITGLNADFLR	Acetyl(K)@4	missed K-V@4	0.00269222	2115.12	706.049	2115.12	706.048	3	472	490
carB	504	sp|P00968|CARB_ECOLI	Carbamoyl-phosphate synthase large chain OS=Escherichia coli (strain K12) GN=carB PE=1 SV=2	2	99	LAKLAGVR	Acetyl(K)@3	missed K-L@3	0.00353877	868.553	435.284	868.549	435.282	2	502	509
carB	649	sp|P00968|CARB_ECOLI	Carbamoyl-phosphate synthase large chain OS=Escherichia coli (strain K12) GN=carB PE=1 SV=2	2	99	GVIVQYGGQTPLKLAR	Acetyl(K)@13	missed K-L@13	-0.0109559	1740.98	871.496	1740.99	871.502	2	637	652
carB	649	sp|P00968|CARB_ECOLI	Carbamoyl-phosphate synthase large chain OS=Escherichia coli (strain K12) GN=carB PE=1 SV=2	0	99	GVIVQYGGQTPLKLAR	Deamidated(Q)@5; Acetyl(K)@13	missed K-L@13	-0.0157353	1741.96	871.986	1741.97	871.994	2	637	652
carB	649	sp|P00968|CARB_ECOLI	Carbamoyl-phosphate synthase large chain OS=Escherichia coli (strain K12) GN=carB PE=1 SV=2	2	99	GVIVQYGGQTPLKLAR	Acetyl(K)@13	missed K-L@13	0.00228353	1740.99	581.338	1740.99	581.337	3	637	652
carB	649	sp|P00968|CARB_ECOLI	Carbamoyl-phosphate synthase large chain OS=Escherichia coli (strain K12) GN=carB PE=1 SV=2	2	99	GVIVQYGGQTPLKL	Acetyl(K)@13	cleaved L-A@C-term; missed K-L@13	-0.0111081	1513.84	757.927	1513.85	757.932	2	637	650
carB	649	sp|P00968|CARB_ECOLI	Carbamoyl-phosphate synthase large chain OS=Escherichia coli (strain K12) GN=carB PE=1 SV=2	0.790485	99	GVIVQYGGQTPLKLAR	Deamidated(Q)@5; Acetyl(K)@13	missed K-L@13	0.0228354	1742	581.672	1741.97	581.665	3	637	652
carB	881	sp|P00968|CARB_ECOLI	Carbamoyl-phosphate synthase large chain OS=Escherichia coli (strain K12) GN=carB PE=1 SV=2	2	99	SLAEQGVTKEVIPPYYSVK	Acetyl(K)@9	missed K-E@9	-0.00419869	2149.13	717.383	2149.13	717.384	3	873	891
carB	899	sp|P00968|CARB_ECOLI	Carbamoyl-phosphate synthase large chain OS=Escherichia coli (strain K12) GN=carB PE=1 SV=2	0	99	EVVLPFNKFPGVDPLLGPEMR	Acetyl(K)@8	missed K-F@8	0.00557518	2395.27	799.429	2395.26	799.428	3	892	912
carB	899	sp|P00968|CARB_ECOLI	Carbamoyl-phosphate synthase large chain OS=Escherichia coli (strain K12) GN=carB PE=1 SV=2	0	99	EVVLPFNKFPGVDPLLGPEMR	Acetyl(K)@8; Oxidation(M)@20	missed K-F@8	-0.0166982	2411.24	804.754	2411.26	804.759	3	892	912
carB	940	sp|P00968|CARB_ECOLI	Carbamoyl-phosphate synthase large chain OS=Escherichia coli (strain K12) GN=carB PE=1 SV=2	0	99	AQLGSNSTMKK	Acetyl(K)@10	missed K-K@10	0.000791079	1205.61	603.811	1205.61	603.811	2	931	941
carB	963	sp|P00968|CARB_ECOLI	Carbamoyl-phosphate synthase large chain OS=Escherichia coli (strain K12) GN=carB PE=1 SV=2	0	99	VDLAAKLLK	Acetyl(K)@6	cleaved V-V@N-term; missed K-L@6	-0.000813601	1011.63	506.823	1011.63	506.824	2	958	966
carB	963	sp|P00968|CARB_ECOLI	Carbamoyl-phosphate synthase large chain OS=Escherichia coli (strain K12) GN=carB PE=1 SV=2	0	99	VVDLAAKLLK	Acetyl(K)@7	missed K-L@7	-0.000186858	1110.7	556.358	1110.7	556.358	2	957	966
carB	966	sp|P00968|CARB_ECOLI	Carbamoyl-phosphate synthase large chain OS=Escherichia coli (strain K12) GN=carB PE=1 SV=2	2	99	LLKQGFELDATHGTAIVLGEAGINPR	Acetyl(K)@3	missed K-Q@3	-0.0188476	2761.46	921.493	2761.48	921.499	3	964	989
carB	993	sp|P00968|CARB_ECOLI	Carbamoyl-phosphate synthase large chain OS=Escherichia coli (strain K12) GN=carB PE=1 SV=2	2	99	LVNKVHEGRPHIQDR	Acetyl(K)@4	missed K-V@4	0.000745898	1838.99	460.754	1838.99	460.754	4	990	1004
cbpA	19	sp|P36659|CBPA_ECOLI	Curved DNA-binding protein OS=Escherichia coli (strain K12) GN=cbpA PE=1 SV=2	0	99	DYYAIMGVKPTDDLKTIK	Acetyl(K)@15	missed K-T@15	0.00664408	2112.09	705.037	2112.08	705.034	3	5	22
cbpA	19	sp|P36659|CBPA_ECOLI	Curved DNA-binding protein OS=Escherichia coli (strain K12) GN=cbpA PE=1 SV=2	2	99	MELKDYYAIMGVKPTDDLKTIK	Acetyl(K)@19	missed K-D@4; missed K-T@19	-0.00554793	2613.34	654.342	2613.34	654.343	4	1	22
cbpA	19	sp|P36659|CBPA_ECOLI	Curved DNA-binding protein OS=Escherichia coli (strain K12) GN=cbpA PE=1 SV=2	0	99	DYYAIMGVKPTDDLKTIK	Oxidation(M)@6; Acetyl(K)@15	missed K-T@15	0.00568853	2128.08	710.368	2128.08	710.366	3	5	22
cbpA	19	sp|P36659|CBPA_ECOLI	Curved DNA-binding protein OS=Escherichia coli (strain K12) GN=cbpA PE=1 SV=2	0	99	DYYAIMGVKPTDDLKTIK	Acetyl(K)@15	missed K-T@15	0.0138132	2112.1	1057.06	2112.08	1057.05	2	5	22
cbpA	22	sp|P36659|CBPA_ECOLI	Curved DNA-binding protein OS=Escherichia coli (strain K12) GN=cbpA PE=1 SV=2	2	99	TIKTAYR	Acetyl(K)@3	missed K-T@3	0.00174319	893.499	447.757	893.497	447.756	2	20	26
cbpA	22	sp|P36659|CBPA_ECOLI	Curved DNA-binding protein OS=Escherichia coli (strain K12) GN=cbpA PE=1 SV=2	2	99	DYYAIMGVKPTDDLKTIK	Acetyl(K)@18	missed K-T@15	0.00052137	2112.08	705.034	2112.08	705.034	3	5	22
cbpA	22	sp|P36659|CBPA_ECOLI	Curved DNA-binding protein OS=Escherichia coli (strain K12) GN=cbpA PE=1 SV=2	1.16115	99	MELKDYYAIMGVKPTDDLKTIK	Acetyl(K)@22	missed K-D@4; missed K-T@19	0.00684593	2613.35	654.345	2613.34	654.343	4	1	22
cbpA	22	sp|P36659|CBPA_ECOLI	Curved DNA-binding protein OS=Escherichia coli (strain K12) GN=cbpA PE=1 SV=2	0.476254	99	DYYAIMGVKPTDDLKTIK	Oxidation(M)@6; Acetyl(K)@18	missed K-T@15	0.00758475	2128.08	710.369	2128.08	710.366	3	5	22
cbpA	31	sp|P36659|CBPA_ECOLI	Curved DNA-binding protein OS=Escherichia coli (strain K12) GN=cbpA PE=1 SV=2	2	99	KYHPDVSKEPDAEAR	Acetyl(K)@1	missed K-Y@1; missed K-E@8	0.00130781	1782.85	446.721	1782.85	446.721	4	31	45
cbpA	163	sp|P36659|CBPA_ECOLI	Curved DNA-binding protein OS=Escherichia coli (strain K12) GN=cbpA PE=1 SV=2	0.90309	99	LNVKIPAGVGNGQR	Acetyl(K)@4	cleaved T-L@N-term; missed K-I@4	-0.00914429	1463.81	488.945	1463.82	488.948	3	160	173
cbpA	163	sp|P36659|CBPA_ECOLI	Curved DNA-binding protein OS=Escherichia coli (strain K12) GN=cbpA PE=1 SV=2	2	99	TLNVKIPAGVGNGQR	Acetyl(K)@5	missed K-I@5	-0.00616524	1564.86	522.628	1564.87	522.63	3	159	173
cbpA	163	sp|P36659|CBPA_ECOLI	Curved DNA-binding protein OS=Escherichia coli (strain K12) GN=cbpA PE=1 SV=2	0	99	TLNVKIPAGVGNGQR	Acetyl(K)@5; Deamidated(N)@12	missed K-I@5	-0.00383585	1565.85	783.932	1565.85	783.934	2	159	173
cbpA	163	sp|P36659|CBPA_ECOLI	Curved DNA-binding protein OS=Escherichia coli (strain K12) GN=cbpA PE=1 SV=2	2	99	TLNVKIPAGVGNGQR	Acetyl(K)@5	missed K-I@5	0.00329443	1564.87	783.443	1564.87	783.442	2	159	173
cbpA	262	sp|P36659|CBPA_ECOLI	Curved DNA-binding protein OS=Escherichia coli (strain K12) GN=cbpA PE=1 SV=2	1.34679	99	KQTGDLYAVLK	Acetyl(K)@1	missed K-Q@1	-0.00546216	1276.7	639.356	1276.7	639.359	2	262	272
chaB	61	sp|P0AE63|CHAB_ECOLI	Cation transport regulator ChaB OS=Escherichia coli (strain K12) GN=chaB PE=1 SV=1	2	99	VAWAAVKHEYAK	Acetyl(K)@7	missed K-H@7	0.00414122	1413.74	472.255	1413.74	472.254	3	55	66
chaB	61	sp|P0AE63|CHAB_ECOLI	Cation transport regulator ChaB OS=Escherichia coli (strain K12) GN=chaB PE=1 SV=1	2	99	VAWAAVKHEYAK	Acetyl(K)@7	missed K-H@7	0.00461985	1413.75	707.88	1413.74	707.878	2	55	66
chbB	29	sp|P69795|PTQB_ECOLI	N,N'-diacetylchitobiose-specific phosphotransferase enzyme IIB component OS=Escherichia coli (strain K12) GN=chbB PE=1 SV=1	2	99	AQAEKYEVPVIIEAFPETLAGEK	Acetyl(K)@5	missed K-Y@5	-0.00259189	2573.32	858.782	2573.33	858.783	3	25	47
clpA	633	sp|P0ABH9|CLPA_ECOLI	ATP-dependent Clp protease ATP-binding subunit ClpA OS=Escherichia coli (strain K12) GN=clpA PE=1 SV=1	0	99	SIGLIHQDNSTDAMEEIKK	Acetyl(K)@18	missed K-K@18	0.0134073	2170.07	724.364	2170.06	724.36	3	616	634
clpB	96	sp|P63284|CLPB_ECOLI	Chaperone protein ClpB OS=Escherichia coli (strain K12) GN=clpB PE=1 SV=1	0	99	VLNLCDKLAQK	Carbamidomethyl(C)@5; Acetyl(K)@7	missed K-L@7	0.000264255	1342.73	672.371	1342.73	672.371	2	90	100
clpB	100	sp|P63284|CLPB_ECOLI	Chaperone protein ClpB OS=Escherichia coli (strain K12) GN=clpB PE=1 SV=1	1.11919	99	VLNLCDKLAQKR	Carbamidomethyl(C)@5; Deamidated(Q)@10; Acetyl(K)@11	missed K-L@7; missed K-R@11	0.00748907	1499.82	500.947	1499.81	500.945	3	90	101
clpB	100	sp|P63284|CLPB_ECOLI	Chaperone protein ClpB OS=Escherichia coli (strain K12) GN=clpB PE=1 SV=1	2	99	VLNLCDKLAQKR	Carbamidomethyl(C)@5; Acetyl(K)@11	missed K-L@7; missed K-R@11	0.0251227	1498.85	500.625	1498.83	500.617	3	90	101
clpB	163	sp|P63284|CLPB_ECOLI	Chaperone protein ClpB OS=Escherichia coli (strain K12) GN=clpB PE=1 SV=1	2	99	KYTIDLTER	Acetyl(K)@1	missed K-Y@1	-0.00143484	1179.61	590.813	1179.61	590.814	2	163	171
clpB	176	sp|P63284|CLPB_ECOLI	Chaperone protein ClpB OS=Escherichia coli (strain K12) GN=clpB PE=1 SV=1	2	99	AEQGKLDPVIGR	Acetyl(K)@5	missed K-L@5	-0.000133958	1323.71	662.865	1323.71	662.865	2	172	183
clpB	176	sp|P63284|CLPB_ECOLI	Chaperone protein ClpB OS=Escherichia coli (strain K12) GN=clpB PE=1 SV=1	2	99	AEQGKLDPVIGRDEEIR	Acetyl(K)@5	missed K-L@5; missed R-D@12	-0.00956791	1966	656.341	1966.01	656.345	3	172	188
clpB	176	sp|P63284|CLPB_ECOLI	Chaperone protein ClpB OS=Escherichia coli (strain K12) GN=clpB PE=1 SV=1	2	99	AEQGKLDPVIGRDEEIRR	Acetyl(K)@5	missed K-L@5; missed R-D@12; missed R-R@17	0.0044509	2122.12	531.537	2122.11	531.536	4	172	189
clpB	250	sp|P63284|CLPB_ECOLI	Chaperone protein ClpB OS=Escherichia coli (strain K12) GN=clpB PE=1 SV=1	2	99	VLALDMGALVAGAKYR	Acetyl(K)@14	missed K-Y@14	0.00247458	1688.93	563.984	1688.93	563.983	3	237	252
clpB	250	sp|P63284|CLPB_ECOLI	Chaperone protein ClpB OS=Escherichia coli (strain K12) GN=clpB PE=1 SV=1	2	99	VLALDMGALVAGAKYR	Acetyl(K)@14	missed K-Y@14	-0.00136716	1688.93	845.471	1688.93	845.471	2	237	252
clpB	250	sp|P63284|CLPB_ECOLI	Chaperone protein ClpB OS=Escherichia coli (strain K12) GN=clpB PE=1 SV=1	0.151811	99	DMGALVAGAKYR	Oxidation(M)@2; Acetyl(K)@10	cleaved L-D@N-term; missed K-Y@10	-0.00138809	1308.65	655.331	1308.65	655.332	2	241	252
clpB	250	sp|P63284|CLPB_ECOLI	Chaperone protein ClpB OS=Escherichia coli (strain K12) GN=clpB PE=1 SV=1	0	99	DMGALVAGAKYR	Acetyl(K)@10	cleaved L-D@N-term; missed K-Y@10	0.023324	1292.68	647.346	1292.65	647.335	2	241	252
clpB	260	sp|P63284|CLPB_ECOLI	Chaperone protein ClpB OS=Escherichia coli (strain K12) GN=clpB PE=1 SV=1	2	99	LKGVLNDLAK	Acetyl(K)@2	missed K-G@2	-0.0051889	1111.65	556.835	1111.66	556.837	2	259	268
clpB	325	sp|P63284|CLPB_ECOLI	Chaperone protein ClpB OS=Escherichia coli (strain K12) GN=clpB PE=1 SV=1	0	99	IEKDAALER	Acetyl(K)@3	cleaved Y-I@N-term	0.00411088	1085.58	543.795	1085.57	543.793	2	323	331
clpB	325	sp|P63284|CLPB_ECOLI	Chaperone protein ClpB OS=Escherichia coli (strain K12) GN=clpB PE=1 SV=1	0	99	YIEKDAALER	Acetyl(K)@4	cleaved Q-Y@N-term	-0.00323635	1248.63	625.323	1248.64	625.325	2	322	331
clpB	325	sp|P63284|CLPB_ECOLI	Chaperone protein ClpB OS=Escherichia coli (strain K12) GN=clpB PE=1 SV=1	2	99	QYIEKDAALER	Gln->pyro-Glu@N-term; Acetyl(K)@5	missed K-D@5	-0.00269134	1359.66	680.84	1359.67	680.841	2	321	331
clpB	325	sp|P63284|CLPB_ECOLI	Chaperone protein ClpB OS=Escherichia coli (strain K12) GN=clpB PE=1 SV=1	0	99	QYIEKDAALER	Acetyl(K)@5	missed K-D@5	0.00215631	1376.7	689.355	1376.69	689.354	2	321	331
clpB	335	sp|P63284|CLPB_ECOLI	Chaperone protein ClpB OS=Escherichia coli (strain K12) GN=clpB PE=1 SV=1	0	99	FQKVFVAEPSVEDTIAILR	Acetyl(K)@3	missed K-V@3	0.00660337	2203.2	735.406	2203.19	735.404	3	333	351
clpB	335	sp|P63284|CLPB_ECOLI	Chaperone protein ClpB OS=Escherichia coli (strain K12) GN=clpB PE=1 SV=1	0	99	FQKVFVAEPSVEDTIAILR	Acetyl(K)@3	missed K-V@3	-0.00933449	2203.18	1102.6	2203.19	1102.6	2	333	351
clpB	408	sp|P63284|CLPB_ECOLI	Chaperone protein ClpB OS=Escherichia coli (strain K12) GN=clpB PE=1 SV=1	2	99	MQIDSKPEELDR	Acetyl(K)@6		0.00250587	1501.71	751.863	1501.71	751.861	2	403	414
clpB	451	sp|P63284|CLPB_ECOLI	Chaperone protein ClpB OS=Escherichia coli (strain K12) GN=clpB PE=1 SV=1	2	99	DMLNEELSDKER	Acetyl(K)@10	cleaved L-D@N-term	0.0468196	1519.73	760.872	1519.68	760.849	2	442	453
clpB	451	sp|P63284|CLPB_ECOLI	Chaperone protein ClpB OS=Escherichia coli (strain K12) GN=clpB PE=1 SV=1	0	99	DMLNEELSDKER	Acetyl(K)@10	cleaved L-D@N-term	0.0122755	1519.69	507.572	1519.68	507.568	3	442	453
clpB	451	sp|P63284|CLPB_ECOLI	Chaperone protein ClpB OS=Escherichia coli (strain K12) GN=clpB PE=1 SV=1	0	99	LDMLNEELSDKER	Acetyl(K)@11		0.00216317	1632.77	817.392	1632.77	817.391	2	441	453
clpB	451	sp|P63284|CLPB_ECOLI	Chaperone protein ClpB OS=Escherichia coli (strain K12) GN=clpB PE=1 SV=1	2	99	KRLDMLNEELSDKER	Acetyl(K)@13	missed K-R@1; missed R-L@2; missed K-E@13	0.00656281	1916.97	639.997	1916.96	639.995	3	439	453
clpB	451	sp|P63284|CLPB_ECOLI	Chaperone protein ClpB OS=Escherichia coli (strain K12) GN=clpB PE=1 SV=1	0	99	RLDMLNEELSDKER	Acetyl(K)@12	missed R-L@1	-0.00302587	1788.86	597.295	1788.87	597.297	3	440	453
clpB	451	sp|P63284|CLPB_ECOLI	Chaperone protein ClpB OS=Escherichia coli (strain K12) GN=clpB PE=1 SV=1	0	99	LDMLNEELSDKER	Oxidation(M)@3; Acetyl(K)@11	missed K-E@11	0.00146801	1648.76	550.595	1648.76	550.594	3	441	453
clpB	451	sp|P63284|CLPB_ECOLI	Chaperone protein ClpB OS=Escherichia coli (strain K12) GN=clpB PE=1 SV=1	0	99	RLDMLNEELSDKER	Oxidation(M)@4; Acetyl(K)@12	missed R-L@1; missed K-E@12	0.00321728	1804.87	602.629	1804.86	602.628	3	440	453
clpB	451	sp|P63284|CLPB_ECOLI	Chaperone protein ClpB OS=Escherichia coli (strain K12) GN=clpB PE=1 SV=1	0	99	LDMLNEELSDKER	Acetyl(K)@11	missed K-E@11	-0.000149005	1632.77	545.263	1632.77	545.263	3	441	453
clpB	451	sp|P63284|CLPB_ECOLI	Chaperone protein ClpB OS=Escherichia coli (strain K12) GN=clpB PE=1 SV=1	0	86.63	RLDMLNEELSDKER	Acetyl(K)@12	missed R-L@1; missed K-E@12	-0.00192199	1788.87	895.44	1788.87	895.441	2	440	453
clpB	451	sp|P63284|CLPB_ECOLI	Chaperone protein ClpB OS=Escherichia coli (strain K12) GN=clpB PE=1 SV=1	0	99	LDMLNEELSDKER	Oxidation(M)@3; Acetyl(K)@11	missed K-E@11	0.00786888	1648.77	825.392	1648.76	825.388	2	441	453
clpB	451	sp|P63284|CLPB_ECOLI	Chaperone protein ClpB OS=Escherichia coli (strain K12) GN=clpB PE=1 SV=1	0	99	RLDMLNEELSDKER	Deamidated(N)@6; Acetyl(K)@12	missed R-L@1	0.0538149	1789.91	597.642	1789.85	597.625	3	440	453
clpB	463	sp|P63284|CLPB_ECOLI	Chaperone protein ClpB OS=Escherichia coli (strain K12) GN=clpB PE=1 SV=1	2	99	QYSELEEEWKAEK	Gln->pyro-Glu@N-term; Acetyl(K)@10	missed K-A@10	0.000609061	1692.75	847.384	1692.75	847.383	2	454	466
clpB	463	sp|P63284|CLPB_ECOLI	Chaperone protein ClpB OS=Escherichia coli (strain K12) GN=clpB PE=1 SV=1	2	99	QYSELEEEWKAEK	Acetyl(K)@10	missed K-A@10	0.00363736	1709.78	855.898	1709.78	855.896	2	454	466
clpB	463	sp|P63284|CLPB_ECOLI	Chaperone protein ClpB OS=Escherichia coli (strain K12) GN=clpB PE=1 SV=1	0	99	QYSELEEEWKAEK	Acetyl(K)@10	missed K-A@10	0.0467182	1709.83	570.949	1709.78	570.933	3	454	466
clpB	476	sp|P63284|CLPB_ECOLI	Chaperone protein ClpB OS=Escherichia coli (strain K12) GN=clpB PE=1 SV=1	0	99	ASLSGTQTIKAELEQAK	Acetyl(K)@10	missed K-A@10	-0.0309332	1815.93	908.971	1815.96	908.986	2	467	483
clpB	476	sp|P63284|CLPB_ECOLI	Chaperone protein ClpB OS=Escherichia coli (strain K12) GN=clpB PE=1 SV=1	2	99	ASLSGTQTIKAELEQAK	Acetyl(K)@10	missed K-A@10	0.00139229	1815.96	606.327	1815.96	606.327	3	467	483
clpB	476	sp|P63284|CLPB_ECOLI	Chaperone protein ClpB OS=Escherichia coli (strain K12) GN=clpB PE=1 SV=1	0	99	ASLSGTQTIKAELEQAK	Deamidated(Q)@7; Acetyl(K)@10	missed K-A@10	0.0300995	1816.97	909.493	1816.94	909.478	2	467	483
clpB	476	sp|P63284|CLPB_ECOLI	Chaperone protein ClpB OS=Escherichia coli (strain K12) GN=clpB PE=1 SV=1	0	99	ASLSGTQTIKAELEQAK	Deamidated(Q)@7; Acetyl(K)@10	missed K-A@10	0.0225415	1816.96	606.662	1816.94	606.655	3	467	483
clpB	505	sp|P63284|CLPB_ECOLI	Chaperone protein ClpB OS=Escherichia coli (strain K12) GN=clpB PE=1 SV=1	0	99	MSELQYGKIPELEK	Acetyl(K)@8	missed K-I@8	-0.0280413	1705.83	853.923	1705.86	853.937	2	498	511
clpB	505	sp|P63284|CLPB_ECOLI	Chaperone protein ClpB OS=Escherichia coli (strain K12) GN=clpB PE=1 SV=1	2	99	SELQYGKIPELEK	Acetyl(K)@7	cleaved M-S@N-term; missed K-I@7	-0.0208256	1574.8	788.406	1574.82	788.417	2	499	511
clpB	505	sp|P63284|CLPB_ECOLI	Chaperone protein ClpB OS=Escherichia coli (strain K12) GN=clpB PE=1 SV=1	2	99	MSELQYGKIPELEK	Acetyl(K)@8	missed K-I@8	0.00356992	1705.86	569.628	1705.86	569.627	3	498	511
clpB	530	sp|P63284|CLPB_ECOLI	Chaperone protein ClpB OS=Escherichia coli (strain K12) GN=clpB PE=1 SV=1	2	99	NKVTDAEIAEVLAR	Acetyl(K)@2	missed K-V@2	0.00311631	1569.84	785.927	1569.84	785.925	2	529	542
clpB	530	sp|P63284|CLPB_ECOLI	Chaperone protein ClpB OS=Escherichia coli (strain K12) GN=clpB PE=1 SV=1	2	99	NKVTDAEIAEVLAR	Acetyl(K)@2	missed K-V@2	-0.00073408	1569.84	524.286	1569.84	524.286	3	529	542
clpB	640	sp|P63284|CLPB_ECOLI	Chaperone protein ClpB OS=Escherichia coli (strain K12) GN=clpB PE=1 SV=1	2	99	IDMSEFMEKHSVSR	Acetyl(K)@9	missed K-H@9	0.0152877	1736.8	869.408	1736.79	869.4	2	632	645
clpB	640	sp|P63284|CLPB_ECOLI	Chaperone protein ClpB OS=Escherichia coli (strain K12) GN=clpB PE=1 SV=1	0	99	IDMSEFMEKHSVSR	Oxidation(M)@7; Acetyl(K)@9	missed K-H@9	-0.000719259	1752.78	585.267	1752.78	585.268	3	632	645
clpB	640	sp|P63284|CLPB_ECOLI	Chaperone protein ClpB OS=Escherichia coli (strain K12) GN=clpB PE=1 SV=1	0	99	IDMSEFMEKHSVSR	Acetyl(K)@9	missed K-H@9	0.00663656	1736.79	579.938	1736.79	579.936	3	632	645
clpB	640	sp|P63284|CLPB_ECOLI	Chaperone protein ClpB OS=Escherichia coli (strain K12) GN=clpB PE=1 SV=1	0	99	IDMSEFMEKHSVSR	Oxidation(M)@3; Acetyl(K)@9	missed K-H@9	0.00733734	1752.79	585.27	1752.78	585.268	3	632	645
clpB	780	sp|P63284|CLPB_ECOLI	Chaperone protein ClpB OS=Escherichia coli (strain K12) GN=clpB PE=1 SV=1	2	99	IDEVVVFHPLGEQHIASIAQIQLKR	Acetyl(K)@24	missed K-R@24	0.00069321	2881.58	721.403	2881.58	721.403	4	757	781
clpB	780	sp|P63284|CLPB_ECOLI	Chaperone protein ClpB OS=Escherichia coli (strain K12) GN=clpB PE=1 SV=1	0.318759	98.9	LGEQHIASIAQIQLKR	Acetyl(K)@15	cleaved P-L@N-term; missed K-R@15	0.00625336	1846.05	616.357	1846.04	616.355	3	766	781
clpB	780	sp|P63284|CLPB_ECOLI	Chaperone protein ClpB OS=Escherichia coli (strain K12) GN=clpB PE=1 SV=1	0	99	IDEVVVFHPLGEQHIASIAQIQLKR	Deamidated(Q)@22; Acetyl(K)@24	missed K-R@24	0.0171355	2882.58	721.653	2882.57	721.649	4	757	781
clpB	842	sp|P63284|CLPB_ECOLI	Chaperone protein ClpB OS=Escherichia coli (strain K12) GN=clpB PE=1 SV=1	2	99	AIQQQIENPLAQQILSGELVPGKVIR	Acetyl(K)@23	missed K-V@23	0.00858608	2883.63	962.216	2883.62	962.213	3	820	845
clpX	168	sp|P0A6H1|CLPX_ECOLI	ATP-dependent Clp protease ATP-binding subunit ClpX OS=Escherichia coli (strain K12) GN=clpX PE=1 SV=2	2	99	LLQKCDYDVQK	Acetyl(K)@4; Carbamidomethyl(C)@5	missed K-C@4	-0.0152717	1450.7	726.356	1450.71	726.364	2	165	175
clpX	175	sp|P0A6H1|CLPX_ECOLI	ATP-dependent Clp protease ATP-binding subunit ClpX OS=Escherichia coli (strain K12) GN=clpX PE=1 SV=2	1.56864	99	CDYDVQKAQR	Carbamidomethyl(C)@1; Acetyl(K)@7	missed K-A@7	0.0192312	1323.61	442.21	1323.59	442.203	3	169	178
clpX	297	sp|P0A6H1|CLPX_ECOLI	ATP-dependent Clp protease ATP-binding subunit ClpX OS=Escherichia coli (strain K12) GN=clpX PE=1 SV=2	2	99	ASEGELLAQVEPEDLIKFGLIPEFIGR	Acetyl(K)@17	missed K-F@17	-0.010468	3011.58	1004.87	3011.59	1004.87	3	281	307
cmk	165	sp|P0A6I0|KCY_ECOLI	Cytidylate kinase OS=Escherichia coli (strain K12) GN=cmk PE=1 SV=1	2	99	MLQLQEKGFSVNFER	Acetyl(K)@7	missed K-G@7	0.00329973	1866.93	934.474	1866.93	934.472	2	159	173
cnu	9	sp|P64467|CNU_ECOLI	OriC-binding nucleoid-associated protein OS=Escherichia coli (strain K12) GN=cnu PE=1 SV=1	2	99	MTVQDYLLKFR	Acetyl(K)@9	missed K-F@9	0.000979432	1454.76	728.387	1454.76	728.387	2	1	11
cnu	9	sp|P64467|CNU_ECOLI	OriC-binding nucleoid-associated protein OS=Escherichia coli (strain K12) GN=cnu PE=1 SV=1	2	99	TVQDYLLKFR	Acetyl(K)@8	cleaved M-T@N-term; missed K-F@8	-0.00261536	1323.72	662.865	1323.72	662.867	2	2	11
cnu	9	sp|P64467|CNU_ECOLI	OriC-binding nucleoid-associated protein OS=Escherichia coli (strain K12) GN=cnu PE=1 SV=1	2	99	VQDYLLKFR	Acetyl(K)@7	cleaved T-V@N-term; missed K-F@7	-0.00310249	1222.67	612.341	1222.67	612.343	2	3	11
cnu	9	sp|P64467|CNU_ECOLI	OriC-binding nucleoid-associated protein OS=Escherichia coli (strain K12) GN=cnu PE=1 SV=1	2	99	MTVQDYLLKFRK	Acetyl(K)@9	missed K-F@9; missed R-K@11	-0.00842249	1582.85	792.43	1582.85	792.434	2	1	12
cnu	12	sp|P64467|CNU_ECOLI	OriC-binding nucleoid-associated protein OS=Escherichia coli (strain K12) GN=cnu PE=1 SV=1	2	99	KISSLESLEK	Acetyl(K)@1	missed K-I@1	-0.000353055	1174.64	588.329	1174.64	588.33	2	12	21
coaBC	306	sp|P0ABQ0|COABC_ECOLI	Coenzyme A biosynthesis bifunctional protein CoaBC OS=Escherichia coli (strain K12) GN=coaBC PE=1 SV=2	0	99	MVKNPDIVAGVAALK	Acetyl(K)@3	missed K-N@3	-0.00812285	1566.87	784.443	1566.88	784.447	2	304	318
coaBC	345	sp|P0ABQ0|COABC_ECOLI	Coenzyme A biosynthesis bifunctional protein CoaBC OS=Escherichia coli (strain K12) GN=coaBC PE=1 SV=2	2	99	KNLDLICANDVSQPTQGFNSDNNALHLFWQDGDK	Acetyl(K)@1; Carbamidomethyl(C)@7	missed K-N@1	0.0152737	3915.83	979.964	3915.81	979.96	4	345	378
coaBC	345	sp|P0ABQ0|COABC_ECOLI	Coenzyme A biosynthesis bifunctional protein CoaBC OS=Escherichia coli (strain K12) GN=coaBC PE=1 SV=2	1.95861	99	KNLDLICANDVSQPTQGFNSDNNALHLFWQDGDKVLPLER	Acetyl(K)@1; Carbamidomethyl(C)@7	missed K-N@1; missed K-V@34	-0.0329483	4623.21	1156.81	4623.25	1156.82	4	345	384
coaBC	345	sp|P0ABQ0|COABC_ECOLI	Coenzyme A biosynthesis bifunctional protein CoaBC OS=Escherichia coli (strain K12) GN=coaBC PE=1 SV=2	2	99	KNLDLICANDVSQPTQGFNSDNNALHLFWQDGDK	Acetyl(K)@1; Carbamidomethyl(C)@7; Deamidated(N)@23	missed K-N@1	0.00572063	3916.8	980.208	3916.8	980.206	4	345	378
copA	19	sp|Q59385|COPA_ECOLI	Copper-exporting P-type ATPase A OS=Escherichia coli (strain K12) GN=copA PE=1 SV=4	2	99	SQTIDLTLDGLSCGHCVKR	Carbamidomethyl(C)@13; Carbamidomethyl(C)@16; Acetyl(K)@18	cleaved M-S@N-term; missed K-R@18	-0.00348648	2201.05	734.692	2201.06	734.693	3	2	20
corC	110	sp|P0AE78|CORC_ECOLI	Magnesium and cobalt efflux protein CorC OS=Escherichia coli (strain K12) GN=corC PE=3 SV=1	1.03621	99	FPVISEDKDHIEGILMAK	Acetyl(K)@8		0.00304263	2083.07	695.364	2083.07	695.363	3	103	120
cpdA	150	sp|P0AEW4|CPDA_ECOLI	3',5'-cyclic adenosine monophosphate phosphodiesterase CpdA OS=Escherichia coli (strain K12) GN=cpdA PE=1 SV=1	2	99	KLADAPER	Acetyl(K)@1	missed K-L@1	-0.00121401	940.497	471.256	940.498	471.256	2	150	157
cpxR	219	sp|P0AE88|CPXR_ECOLI	Transcriptional regulatory protein CpxR OS=Escherichia coli (strain K12) GN=cpxR PE=3 SV=1	0.879426	99	DGHPWFKTLR	Acetyl(K)@7	missed K-T@7	-0.00572181	1297.65	433.558	1297.66	433.56	3	213	222
cpxR	219	sp|P0AE88|CPXR_ECOLI	Transcriptional regulatory protein CpxR OS=Escherichia coli (strain K12) GN=cpxR PE=3 SV=1	2	99	DGHPWFKTLR	Acetyl(K)@7	missed K-T@7	-0.0024664	1297.65	649.834	1297.66	649.836	2	213	222
crl	14	sp|P24251|CRL_ECOLI	Sigma factor-binding protein crl OS=Escherichia coli (strain K12) GN=crl PE=1 SV=5	2	99	LIKKFTALGPYIR	Acetyl(K)@3; Acetyl(K)@4	missed K-K@3; missed K-F@4	0.000794513	1602.95	802.482	1602.95	802.482	2	12	24
crl	14	sp|P24251|CRL_ECOLI	Sigma factor-binding protein crl OS=Escherichia coli (strain K12) GN=crl PE=1 SV=5	2	99	IKKFTALGPYIR	Acetyl(K)@2; Acetyl(K)@3	cleaved L-I@N-term; missed K-K@2; missed K-F@3	-0.00741284	1489.86	745.936	1489.87	745.94	2	13	24
crl	15	sp|P24251|CRL_ECOLI	Sigma factor-binding protein crl OS=Escherichia coli (strain K12) GN=crl PE=1 SV=5	2	99	KFTALGPYIR	Acetyl(K)@1	missed K-F@1	-0.00836052	1206.67	604.341	1206.68	604.345	2	15	24
crl	15	sp|P24251|CRL_ECOLI	Sigma factor-binding protein crl OS=Escherichia coli (strain K12) GN=crl PE=1 SV=5	0.302771	99	KFTALGPY	Acetyl(K)@1	cleaved Y-I@C-term; missed K-F@1	0.00128611	937.492	469.753	937.491	469.753	2	15	22
crl	15	sp|P24251|CRL_ECOLI	Sigma factor-binding protein crl OS=Escherichia coli (strain K12) GN=crl PE=1 SV=5	0	99	KFTALGPYIR	Acetyl(K)@1	missed K-F@1	-0.00149931	1206.67	403.232	1206.68	403.233	3	15	24
crl	83	sp|P24251|CRL_ECOLI	Sigma factor-binding protein crl OS=Escherichia coli (strain K12) GN=crl PE=1 SV=5	2	99	AGDWKSVPVKDTEVVER	Acetyl(K)@5	missed K-S@5; missed K-D@10	0.000488612	1956	653.006	1956	653.006	3	79	95
crl	88	sp|P24251|CRL_ECOLI	Sigma factor-binding protein crl OS=Escherichia coli (strain K12) GN=crl PE=1 SV=5	0	99	SVPVKDTEVVER	Acetyl(K)@5		0.00338779	1398.74	700.377	1398.74	700.375	2	84	95
crl	88	sp|P24251|CRL_ECOLI	Sigma factor-binding protein crl OS=Escherichia coli (strain K12) GN=crl PE=1 SV=5	0	99	SVPVKDTEVVER	Acetyl(K)@5		-0.00282158	1398.73	467.252	1398.74	467.252	3	84	95
crp	27	sp|P0ACJ8|CRP_ECOLI	Catabolite gene activator OS=Escherichia coli (strain K12) GN=crp PE=1 SV=1	2	99	YPSKSTLIHQGEK	Acetyl(K)@4	missed K-S@4	0.00372559	1528.79	510.605	1528.79	510.603	3	24	36
crp	36	sp|P0ACJ8|CRP_ECOLI	cAMP receptor protein OS=Escherichia coli (strain K12) GN=crp PE=1 SV=1	2	99	STLIHQGEKAETLYYIVK	Acetyl(K)@9	missed K-A@9	0.0364533	2134.17	712.396	2134.13	712.384	3	28	45
crp	101	sp|P0ACJ8|CRP_ECOLI	cAMP receptor protein OS=Escherichia coli (strain K12) GN=crp PE=1 SV=1	0	99	ACEVAEISYKK	Carbamidomethyl(C)@2; Acetyl(K)@10	cleaved T-A@N-term; missed K-K@10	-0.00596342	1338.64	670.329	1338.65	670.332	2	92	102
crp	101	sp|P0ACJ8|CRP_ECOLI	cAMP receptor protein OS=Escherichia coli (strain K12) GN=crp PE=1 SV=1	0	99	TACEVAEISYKK	Carbamidomethyl(C)@3; Acetyl(K)@11	missed K-K@11	0.000518545	1439.7	720.856	1439.7	720.856	2	91	102
crp	101	sp|P0ACJ8|CRP_ECOLI	cAMP receptor protein OS=Escherichia coli (strain K12) GN=crp PE=1 SV=1	0	99	AKTACEVAEISYKK	Carbamidomethyl(C)@5; Acetyl(K)@13	missed K-T@2; missed K-K@13	-0.00491774	1638.82	547.282	1638.83	547.284	3	89	102
crp	101	sp|P0ACJ8|CRP_ECOLI	cAMP receptor protein OS=Escherichia coli (strain K12) GN=crp PE=1 SV=1	0	99	TACEVAEISYKK	Carbamidomethyl(C)@3; Acetyl(K)@11	missed K-K@11	0.00368964	1439.7	480.907	1439.7	480.906	3	91	102
crp	101	sp|P0ACJ8|CRP_ECOLI	Catabolite gene activator OS=Escherichia coli (strain K12) GN=crp PE=1 SV=1	0	96.88	TACEVAEISYKK	GlyGly(T)@1; Carbamidomethyl(C)@3; Cation:K(E)@4; Acetyl(K)@11	missed K-K@11	-0.00295667	1591.69	796.854	1591.7	796.855	2	91	102
crp	153	sp|P0ACJ8|CRP_ECOLI	cAMP receptor protein OS=Escherichia coli (strain K12) GN=crp PE=1 SV=1	0	99	IAQTLLNLAKQPDAMTHPDGMQIK	Acetyl(K)@10	missed K-Q@10	-0.0139475	2675.36	892.795	2675.38	892.8	3	144	167
crp	153	sp|P0ACJ8|CRP_ECOLI	Catabolite gene activator OS=Escherichia coli (strain K12) GN=crp PE=1 SV=1	2	99	IAQTLLNLAKQPDAMTHPDGMQIK	Acetyl(K)@10	missed K-Q@10	0.00210238	2675.38	669.852	2675.38	669.852	4	144	167
crp	167	sp|P0ACJ8|CRP_ECOLI	cAMP receptor protein OS=Escherichia coli (strain K12) GN=crp PE=1 SV=1	2	99	QPDAMTHPDGMQIKITR	Gln->pyro-Glu@N-term; Acetyl(K)@14	missed K-I@14	0.0339236	1962.96	655.328	1962.93	655.317	3	154	170
crp	167	sp|P0ACJ8|CRP_ECOLI	Catabolite gene activator OS=Escherichia coli (strain K12) GN=crp PE=1 SV=1	2	99	QPDAMTHPDGMQIKITR	Acetyl(K)@14	missed K-I@14	0.000866944	1979.96	660.993	1979.96	660.992	3	154	170
crp	167	sp|P0ACJ8|CRP_ECOLI	cAMP receptor protein OS=Escherichia coli (strain K12) GN=crp PE=1 SV=1	0	99	PDAMTHPDGMQIKITR	Acetyl(K)@13	cleaved Q-P@N-term; missed K-I@13	0.00011349	1851.9	618.306	1851.9	618.306	3	155	170
crp	189	sp|P0ACJ8|CRP_ECOLI	cAMP receptor protein OS=Escherichia coli (strain K12) GN=crp PE=1 SV=1	0	99	ILKMLEDQNLISAHGK	Acetyl(K)@3	missed K-M@3	0.0160459	1851.01	618.01	1850.99	618.005	3	187	202
crp	202	sp|P0ACJ8|CRP_ECOLI	cAMP receptor protein OS=Escherichia coli (strain K12) GN=crp PE=1 SV=1	0	99	MLEDQNLISAHGKTIVVYGTR	Acetyl(K)@13	missed K-T@13	0.00890283	2386.24	796.421	2386.23	796.418	3	190	210
crp	202	sp|P0ACJ8|CRP_ECOLI	cAMP receptor protein OS=Escherichia coli (strain K12) GN=crp PE=1 SV=1	0	99	MLEDQNLISAHGKTIVVYGTR	Deamidated(N)@6; Acetyl(K)@13	missed K-T@13	0.0144786	2387.23	796.751	2387.22	796.746	3	190	210
crp	202	sp|P0ACJ8|CRP_ECOLI	Catabolite gene activator OS=Escherichia coli (strain K12) GN=crp PE=1 SV=1	0	99	MLEDQNLISAHGKTIVVYGTR	Acetyl(K)@13	missed K-T@13	0.00686816	2386.24	597.567	2386.23	597.565	4	190	210
crr	6	sp|P69783|PTGA_ECOLI	Glucose-specific phosphotransferase enzyme IIA component OS=Escherichia coli (strain K12) GN=crr PE=1 SV=2	2	99	GLFDKLK	Acetyl(K)@5	cleaved M-G@N-term; missed K-L@5	-0.00277241	861.493	431.754	861.496	431.755	2	2	8
crr	54	sp|P69783|PTGA_ECOLI	Glucose-specific phosphotransferase enzyme IIA component OS=Escherichia coli (strain K12) GN=crr PE=1 SV=2	0	99	IVGDGIAIKPTGNK	Acetyl(K)@9		-0.000392139	1423.8	712.909	1423.8	712.909	2	46	59
crr	54	sp|P69783|PTGA_ECOLI	Glucose-specific phosphotransferase enzyme IIA component OS=Escherichia coli (strain K12) GN=crr PE=1 SV=2	0	99	VGDGIAIKPTGNK	Acetyl(K)@8	cleaved I-V@N-term	-0.0176957	1310.7	656.358	1310.72	656.367	2	47	59
crr	59	sp|P69783|PTGA_ECOLI	Glucose-specific phosphotransferase enzyme IIA component OS=Escherichia coli (strain K12) GN=crr PE=1 SV=2	2	99	IVGDGIAIKPTGNKMVAPVDGTIGK	Acetyl(K)@14	missed K-M@14	0.00304446	2492.37	831.797	2492.37	831.796	3	46	70
crr	59	sp|P69783|PTGA_ECOLI	Glucose-specific phosphotransferase enzyme IIA component OS=Escherichia coli (strain K12) GN=crr PE=1 SV=2	0	99	IVGDGIAIKPTGNKMVAPVDGTIGK	Acetyl(K)@14; Oxidation(M)@15	missed K-M@14	0.00256104	2508.36	837.129	2508.36	837.128	3	46	70
crr	59	sp|P69783|PTGA_ECOLI	Glucose-specific phosphotransferase enzyme IIA component OS=Escherichia coli (strain K12) GN=crr PE=1 SV=2	0	99	IVGDGIAIKPTGNK	Acetyl(K)@14		0.00531757	1423.81	712.912	1423.8	712.909	2	46	59
crr	131	sp|P69783|PTGA_ECOLI	Glucose-specific phosphotransferase enzyme IIA component OS=Escherichia coli (strain K12) GN=crr PE=1 SV=2	0	99	VGDTVIEFDLPLLEEKAK	Acetyl(K)@16	missed K-A@16	-0.00123763	2057.09	686.705	2057.09	686.705	3	116	133
crr	131	sp|P69783|PTGA_ECOLI	Glucose-specific phosphotransferase enzyme IIA component OS=Escherichia coli (strain K12) GN=crr PE=1 SV=2	2	99	VKVGDTVIEFDLPLLEEKAK	Acetyl(K)@18	missed K-V@2; missed K-A@18	-0.00283194	2284.25	762.425	2284.26	762.426	3	114	133
crr	131	sp|P69783|PTGA_ECOLI	Glucose-specific phosphotransferase enzyme IIA component OS=Escherichia coli (strain K12) GN=crr PE=1 SV=2	2	99	VGDTVIEFDLPLLEEKAK	Acetyl(K)@16	missed K-A@16	-0.00152921	2057.09	1029.55	2057.09	1029.55	2	116	133
crr	148	sp|P69783|PTGA_ECOLI	Glucose-specific phosphotransferase enzyme IIA component OS=Escherichia coli (strain K12) GN=crr PE=1 SV=2	0	99	STLTPVVISNMDEIKELIK	Acetyl(K)@15		0.0299095	2171.21	724.743	2171.18	724.733	3	134	152
crr	148	sp|P69783|PTGA_ECOLI	Glucose-specific phosphotransferase enzyme IIA component OS=Escherichia coli (strain K12) GN=crr PE=1 SV=2	2	99	STLTPVVISNMDEIKELIK	Acetyl(K)@15	missed K-E@15	2.94e-05	2171.18	1086.6	2171.18	1086.6	2	134	152
crr	148	sp|P69783|PTGA_ECOLI	Glucose-specific phosphotransferase enzyme IIA component OS=Escherichia coli (strain K12) GN=crr PE=1 SV=2	0	99	STLTPVVISNMDEIKELIK	Oxidation(M)@11; Acetyl(K)@15	missed K-E@15	-0.000112511	2187.17	730.064	2187.17	730.064	3	134	152
crr	148	sp|P69783|PTGA_ECOLI	Glucose-specific phosphotransferase enzyme IIA component OS=Escherichia coli (strain K12) GN=crr PE=1 SV=2	0	99	STLTPVVISNMDEIKELIK	Oxidation(M)@11; Acetyl(K)@15	missed K-E@15	0.00136706	2187.17	1094.59	2187.17	1094.59	2	134	152
crr	148	sp|P69783|PTGA_ECOLI	Glucose-specific phosphotransferase enzyme IIA component OS=Escherichia coli (strain K12) GN=crr PE=1 SV=2	0	99	STLTPVVISNMDEIKELIK	Deamidated(N)@10; Acetyl(K)@15		0.000772019	2172.16	725.061	2172.16	725.061	3	134	152
csiD	141	sp|P76621|CSID_ECOLI	Protein CsiD OS=Escherichia coli (strain K12) GN=csiD PE=1 SV=2	0	99	FVVKNVDNSDSYLR	Acetyl(K)@4	missed K-N@4	-0.0130786	1696.83	849.422	1696.84	849.428	2	138	151
csiD	141	sp|P76621|CSID_ECOLI	Protein CsiD OS=Escherichia coli (strain K12) GN=csiD PE=1 SV=2	0	99	FVVKNVDNSDSYLR	Acetyl(K)@4	missed K-N@4	-0.0112433	1696.83	566.618	1696.84	566.621	3	138	151
cspA	4	sp|P0A9X9|CSPA_ECOLI	Cold shock protein CspA OS=Escherichia coli (strain K12) GN=cspA PE=1 SV=2	1.34679	99	SGKMTGIVK	Acetyl(K)@3	cleaved M-S@N-term; missed K-M@3	-0.0153635	961.511	481.763	961.527	481.771	2	2	10
cspA	60	sp|P0A9X9|CSPA_ECOLI	Cold shock protein CspA OS=Escherichia coli (strain K12) GN=cspA PE=1 SV=2	1.39794	99	VSFTIESGAKGPAAGNVTSL	Acetyl(K)@10	missed K-G@10	0.00408495	1947	974.507	1946.99	974.505	2	51	70
cspB	10	sp|P36995|CSPB_ECOLI	Cold shock-like protein CspB OS=Escherichia coli (strain K12) GN=cspB PE=2 SV=1	0	99	MTGLVKWFNADK	Acetyl(K)@6	missed K-W@6	0.00220089	1450.73	726.372	1450.73	726.371	2	5	16
cspC	9	sp|P0A9Y6|CSPC_ECOLI	Cold shock-like protein CspC OS=Escherichia coli (strain K12) GN=cspC PE=1 SV=2	2	99	GQVKWFNESK	Acetyl(K)@4	missed K-W@4	0.00239909	1263.63	632.821	1263.62	632.82	2	6	15
cspC	9	sp|P0A9Y6|CSPC_ECOLI	Cold shock-like protein CspC OS=Escherichia coli (strain K12) GN=cspC PE=1 SV=2	2	99	IKGQVKWFNESK	Acetyl(K)@6	missed K-G@2; missed K-W@6	0.00165651	1504.81	502.609	1504.8	502.609	3	4	15
cspC	9	sp|P0A9Y6|CSPC_ECOLI	Cold shock-like protein CspC OS=Escherichia coli (strain K12) GN=cspC PE=1 SV=2	1.69897	99	IKGQVKWFNE	Acetyl(K)@6	cleaved E-S@C-term; missed K-G@2; missed K-W@6	0.000973467	1289.68	645.846	1289.68	645.846	2	4	13
cspC	9	sp|P0A9Y6|CSPC_ECOLI	Cold shock-like protein CspC OS=Escherichia coli (strain K12) GN=cspC PE=1 SV=2	0	99	IKGQVKWFNESK	Acetyl(K)@6	missed K-G@2; missed K-W@6	0.00145895	1504.81	753.41	1504.8	753.409	2	4	15
cspC	9	sp|P0A9Y6|CSPC_ECOLI	Cold shock-like protein CspC OS=Escherichia coli (strain K12) GN=cspC PE=1 SV=2	1.60206	99	GQVKWFNESK	Acetyl(K)@4	missed K-W@4	-0.0174188	1263.61	422.21	1263.62	422.216	3	6	15
cspC	9	sp|P0A9Y6|CSPC_ECOLI	Cold shock-like protein CspC OS=Escherichia coli (strain K12) GN=cspC PE=1 SV=2	0	99	GQVKWFNESK	Acetyl(K)@4; Oxidation(W)@5	missed K-W@4	0.00139428	1279.62	640.818	1279.62	640.817	2	6	15
cspC	15	sp|P0A9Y6|CSPC_ECOLI	Cold shock-like protein CspC OS=Escherichia coli (strain K12) GN=cspC PE=1 SV=2	0	99	WFNESKGFGFITPADGSK	Acetyl(K)@6	missed K-G@6	-0.00359277	2028.95	677.325	2028.96	677.327	3	10	27
cspC	15	sp|P0A9Y6|CSPC_ECOLI	Cold shock-like protein CspC OS=Escherichia coli (strain K12) GN=cspC PE=1 SV=2	0	99	WFNESKGFGFITPADGSK	Acetyl(K)@6	missed K-G@6	0.002646	2028.96	1015.49	2028.96	1015.49	2	10	27
cspC	15	sp|P0A9Y6|CSPC_ECOLI	Cold shock-like protein CspC OS=Escherichia coli (strain K12) GN=cspC PE=1 SV=2	0.688246	99	FNESKGFGFITPADGSK	Acetyl(K)@5	cleaved W-F@N-term; missed K-G@5	0.00190684	1842.88	615.301	1842.88	615.3	3	11	27
cspC	15	sp|P0A9Y6|CSPC_ECOLI	Cold shock-like protein CspC OS=Escherichia coli (strain K12) GN=cspC PE=1 SV=2	0.0958256	99	FNESKGFGFITPADGSK	Acetyl(K)@5	cleaved W-F@N-term; missed K-G@5	0.0018764	1842.88	922.448	1842.88	922.447	2	11	27
cspC	15	sp|P0A9Y6|CSPC_ECOLI	Cold shock-like protein CspC OS=Escherichia coli (strain K12) GN=cspC PE=1 SV=2	0	99	WFNESKGFGFITPADGSK	Oxidation(W)@1; Acetyl(K)@6	missed K-G@6	-0.000487479	2044.95	682.658	2044.95	682.658	3	10	27
cspC	27	sp|P0A9Y6|CSPC_ECOLI	Cold shock-like protein CspC OS=Escherichia coli (strain K12) GN=cspC PE=1 SV=2	1.02687	99	GFGFITPADGSKDVFVHF	Acetyl(K)@12	cleaved F-S@C-term; missed K-D@12	-0.00435364	1981.95	661.658	1981.96	661.66	3	16	33
cspC	27	sp|P0A9Y6|CSPC_ECOLI	Cold shock-like protein CspC OS=Escherichia coli (strain K12) GN=cspC PE=1 SV=2	1.92082	99	GFGFITPADGSKDVFVH	Acetyl(K)@12	cleaved H-F@C-term; missed K-D@12	0.00275655	1834.89	918.453	1834.89	918.452	2	16	32
cspC	27	sp|P0A9Y6|CSPC_ECOLI	Cold shock-like protein CspC OS=Escherichia coli (strain K12) GN=cspC PE=1 SV=2	2	99	GFGFITPADGSKDVFVHFSAIQGNGFK	Acetyl(K)@12	missed K-D@12	0.00420128	2884.42	962.481	2884.42	962.48	3	16	42
cspC	27	sp|P0A9Y6|CSPC_ECOLI	Cold shock-like protein CspC OS=Escherichia coli (strain K12) GN=cspC PE=1 SV=2	0	99	GFGFITPADGSKDVFVHFSAIQGNGFK	Acetyl(K)@12	missed K-D@12	0.0065998	2884.43	722.114	2884.42	722.112	4	16	42
cspC	27	sp|P0A9Y6|CSPC_ECOLI	Cold shock-like protein CspC OS=Escherichia coli (strain K12) GN=cspC PE=1 SV=2	0	99	GFGFITPADGSKDVFVHFSAIQGNGFK	Acetyl(K)@12; Deamidated(N)@24	missed K-D@12	0.00461206	2885.41	962.81	2885.4	962.808	3	16	42
cspC	27	sp|P0A9Y6|CSPC_ECOLI	Cold shock-like protein CspC OS=Escherichia coli (strain K12) GN=cspC PE=1 SV=2	0	99	GFGFITPADGSKDVFVHF	Acetyl(K)@12	cleaved F-S@C-term; missed K-D@12	-0.0015689	1981.96	991.985	1981.96	991.986	2	16	33
cspC	27	sp|P0A9Y6|CSPC_ECOLI	Cold shock-like protein CspC OS=Escherichia coli (strain K12) GN=cspC PE=1 SV=2	0.388277	99	GFGFITPADGSKDVFVHFS	Acetyl(K)@12	cleaved S-A@C-term; missed K-D@12	0.0046837	2068.99	1035.5	2068.99	1035.5	2	16	34
cspC	27	sp|P0A9Y6|CSPC_ECOLI	Cold shock-like protein CspC OS=Escherichia coli (strain K12) GN=cspC PE=1 SV=2	0	99	GFGFITPADGSKDVFVHFSAIQGNGFK	Acetyl(K)@12; Deamidated(N)@24	missed K-D@12	0.00502193	2885.41	722.359	2885.4	722.358	4	16	42
cspC	27	sp|P0A9Y6|CSPC_ECOLI	Cold shock-like protein CspC OS=Escherichia coli (strain K12) GN=cspC PE=1 SV=2	0	99	GFGFITPADGSKDVFVHFSAIQGNGFK	Acetyl(K)@12; Deamidated(Q)@22; Deamidated(N)@24	missed K-D@12	0.0249404	2886.41	963.144	2886.39	963.136	3	16	42
cspC	59	sp|P0A9Y6|CSPC_ECOLI	Cold shock-like protein CspC OS=Escherichia coli (strain K12) GN=cspC PE=1 SV=2	2	99	TLAEGQNVEFEIQDGQKGPAAVNVTAI	Acetyl(K)@17	missed K-G@17	-0.00376318	2840.42	947.812	2840.42	947.814	3	43	69
cspC	59	sp|P0A9Y6|CSPC_ECOLI	Cold shock-like protein CspC OS=Escherichia coli (strain K12) GN=cspC PE=1 SV=2	1.10237	99	TLAEGQNVEFEIQDGQKGPAAVNVTAI	Acetyl(K)@17; Deamidated(N)@23	missed K-G@17	0.0174505	2841.42	948.148	2841.4	948.142	3	43	69
cspE	9	sp|P0A972|CSPE_ECOLI	Cold shock-like protein CspE OS=Escherichia coli (strain K12) GN=cspE PE=1 SV=2	1.58503	99	GNVKWFNESK	Acetyl(K)@4	missed K-W@4	-0.0139571	1249.6	625.805	1249.61	625.812	2	6	15
cspE	9	sp|P0A972|CSPE_ECOLI	Cold shock-like protein CspE OS=Escherichia coli (strain K12) GN=cspE PE=1 SV=2	2	99	GNVKWFNESK	Acetyl(K)@4	missed K-W@4	0.00119683	1249.61	417.544	1249.61	417.544	3	6	15
cspE	9	sp|P0A972|CSPE_ECOLI	Cold shock-like protein CspE OS=Escherichia coli (strain K12) GN=cspE PE=1 SV=2	2	99	IKGNVKWFNESK	Acetyl(K)@6	missed K-G@2; missed K-W@6	0.00140222	1490.79	497.937	1490.79	497.937	3	4	15
cspE	15	sp|P0A972|CSPE_ECOLI	Cold shock-like protein CspE OS=Escherichia coli (strain K12) GN=cspE PE=1 SV=2	2	99	WFNESKGFGFITPEDGSK	Acetyl(K)@6	missed K-G@6	0.00247583	2086.97	696.663	2086.96	696.662	3	10	27
cspE	15	sp|P0A972|CSPE_ECOLI	Cold shock-like protein CspE OS=Escherichia coli (strain K12) GN=cspE PE=1 SV=2	2	99	WFNESKGFGFITPEDGSK	Acetyl(K)@6	missed K-G@6	0.00190441	2086.97	1044.49	2086.96	1044.49	2	10	27
cspE	15	sp|P0A972|CSPE_ECOLI	Cold shock-like protein CspE OS=Escherichia coli (strain K12) GN=cspE PE=1 SV=2	0.258061	99	FNESKGFGFITPEDGSK	Acetyl(K)@5	cleaved W-F@N-term; missed K-G@5	0.00315809	1900.89	634.636	1900.88	634.635	3	11	27
cspE	15	sp|P0A972|CSPE_ECOLI	Cold shock-like protein CspE OS=Escherichia coli (strain K12) GN=cspE PE=1 SV=2	2	99	FNESKGFGFITPEDGSK	Acetyl(K)@5	cleaved W-F@N-term; missed K-G@5	0.00367575	1900.89	951.451	1900.88	951.449	2	11	27
cspE	27	sp|P0A972|CSPE_ECOLI	Cold shock-like protein CspE OS=Escherichia coli (strain K12) GN=cspE PE=1 SV=2	0.213959	99	GFGFITPEDGSKDVFVH	Acetyl(K)@12	cleaved H-F@C-term; missed K-D@12	-0.00502739	1892.89	947.452	1892.89	947.455	2	16	32
cspE	27	sp|P0A972|CSPE_ECOLI	Cold shock-like protein CspE OS=Escherichia coli (strain K12) GN=cspE PE=1 SV=2	2	99	GFGFITPEDGSKDVFVH	Acetyl(K)@12	cleaved H-F@C-term; missed K-D@12	0.00281814	1892.9	631.973	1892.89	631.972	3	16	32
cspE	27	sp|P0A972|CSPE_ECOLI	Cold shock-like protein CspE OS=Escherichia coli (strain K12) GN=cspE PE=1 SV=2	0	99	GFGFITPEDGSKDVFVHFSAIQTNGFK	Acetyl(K)@12	missed K-D@12	0.0107389	2986.46	996.494	2986.45	996.491	3	16	42
cspE	27	sp|P0A972|CSPE_ECOLI	Cold shock-like protein CspE OS=Escherichia coli (strain K12) GN=cspE PE=1 SV=2	2	99	GFGFITPEDGSKDVFVHF	Acetyl(K)@12	cleaved F-S@C-term; missed K-D@12	-0.00449464	2039.96	680.993	2039.96	680.995	3	16	33
cspE	27	sp|P0A972|CSPE_ECOLI	Cold shock-like protein CspE OS=Escherichia coli (strain K12) GN=cspE PE=1 SV=2	0.333482	99	GFGFITPEDGSKDVFVHFS	Acetyl(K)@12	cleaved S-A@C-term; missed K-D@12	0.00851738	2127	1064.51	2126.99	1064.5	2	16	34
cspE	27	sp|P0A972|CSPE_ECOLI	Cold shock-like protein CspE OS=Escherichia coli (strain K12) GN=cspE PE=1 SV=2	0	99	GFGFITPEDGSKDVFVHFSAIQTNGFK	Acetyl(K)@12; Deamidated(N)@24	missed K-D@12	0.00455708	2987.44	996.82	2987.43	996.819	3	16	42
cspE	27	sp|P0A972|CSPE_ECOLI	Cold shock-like protein CspE OS=Escherichia coli (strain K12) GN=cspE PE=1 SV=2	2	99	GFGFITPEDGSKDVFVHF	Acetyl(K)@12	cleaved F-S@C-term; missed K-D@12	0.00310823	2039.97	1020.99	2039.96	1020.99	2	16	33
cspE	27	sp|P0A972|CSPE_ECOLI	Cold shock-like protein CspE OS=Escherichia coli (strain K12) GN=cspE PE=1 SV=2	0	99	GFGFITPEDGSKDVFVHFSAIQTNGFK	Acetyl(K)@12	missed K-D@12	0.00661224	2986.46	747.621	2986.45	747.62	4	16	42
cspE	27	sp|P0A972|CSPE_ECOLI	Cold shock-like protein CspE OS=Escherichia coli (strain K12) GN=cspE PE=1 SV=2	0	99	GFGFITPEDGSKDVFVHFSAIQTNGFK	Acetyl(K)@12; Deamidated(N)@24	missed K-D@12	0.00482213	2987.44	747.867	2987.43	747.866	4	16	42
cspE	27	sp|P0A972|CSPE_ECOLI	Cold shock-like protein CspE OS=Escherichia coli (strain K12) GN=cspE PE=1 SV=2	0	42.25	GFGFITPEDGSKDVFVHFSAIQTNGFK	Cation:Na(E)@8; Acetyl(K)@12	missed K-D@12	-0.000360804	3008.43	753.115	3008.43	753.115	4	16	42
cspE	27	sp|P0A972|CSPE_ECOLI	Cold shock-like protein CspE OS=Escherichia coli (strain K12) GN=cspE PE=1 SV=2	0.00217692	18.2	GFGFITPEDGSKDVF	Acetyl(K)@12	cleaved F-V@C-term; missed K-D@12	0.00524193	1656.77	829.394	1656.77	829.391	2	16	30
cspE	27	sp|P0A972|CSPE_ECOLI	Cold shock-like protein CspE OS=Escherichia coli (strain K12) GN=cspE PE=1 SV=2	2	99	GFGFITPEDGSKDVFVHFS	Acetyl(K)@12	cleaved S-A@C-term; missed K-D@12	0.00345269	2127	710.007	2126.99	710.006	3	16	34
csrA	38	sp|P69913|CSRA_ECOLI	Carbon storage regulator OS=Escherichia coli (strain K12) GN=csrA PE=1 SV=1	2	99	IGVNAPKEVSVHREEIYQR	Acetyl(K)@7	missed K-E@7; missed R-E@13	-0.00173798	2265.19	567.303	2265.19	567.304	4	32	50
csrA	38	sp|P69913|CSRA_ECOLI	Carbon storage regulator OS=Escherichia coli (strain K12) GN=csrA PE=1 SV=1	2	99	IGVNAPKEVSVHR	Acetyl(K)@7	missed K-E@7	0.00248049	1446.8	483.273	1446.79	483.272	3	32	44
csrA	55	sp|P69913|CSRA_ECOLI	Carbon storage regulator OS=Escherichia coli (strain K12) GN=csrA PE=1 SV=1	2	99	IQAEKSQQSSY	Acetyl(K)@5	missed K-S@5	0.000240535	1309.62	655.815	1309.61	655.815	2	51	61
curA	186	sp|P76113|CURA_ECOLI	NADPH-dependent curcumin reductase OS=Escherichia coli (strain K12) GN=curA PE=1 SV=3	2	99	VVGVAGGAEKCR	Acetyl(K)@10; Carbamidomethyl(C)@11	missed K-C@10	0.00359151	1243.64	622.826	1243.63	622.824	2	177	188
cysB	92	sp|P0A9F3|CYSB_ECOLI	HTH-type transcriptional regulator CysB OS=Escherichia coli (strain K12) GN=cysB PE=3 SV=1	2	99	SVAGEHTWPDKGSLYIATTHTQAR	Acetyl(K)@11	missed K-G@11	0.00129575	2667.31	667.834	2667.3	667.833	4	82	105
cysH	14	sp|P17854|CYSH_ECOLI	Phosphoadenosine phosphosulfate reductase OS=Escherichia coli (strain K12) GN=cysH PE=1 SV=3	0	99	LDLNALNELPKVDR	Acetyl(K)@11	missed K-V@11	-0.0243319	1650.87	826.442	1650.89	826.454	2	4	17
cysH	14	sp|P17854|CYSH_ECOLI	Phosphoadenosine phosphosulfate reductase OS=Escherichia coli (strain K12) GN=cysH PE=1 SV=3	2	99	SKLDLNALNELPKVDR	Acetyl(K)@13	cleaved M-S@N-term; missed K-L@2; missed K-V@13	0.00412754	1866.03	623.016	1866.02	623.014	3	2	17
cysH	14	sp|P17854|CYSH_ECOLI	Phosphoadenosine phosphosulfate reductase OS=Escherichia coli (strain K12) GN=cysH PE=1 SV=3	0	99	LDLNALNELPKVDR	Deamidated(N)@7; Acetyl(K)@11	missed K-V@11	0.0239725	1651.9	826.958	1651.88	826.946	2	4	17
cysH	14	sp|P17854|CYSH_ECOLI	Phosphoadenosine phosphosulfate reductase OS=Escherichia coli (strain K12) GN=cysH PE=1 SV=3	0	99	SKLDLNALNELPKVDR	Acetyl(K)@13	cleaved M-S@N-term; missed K-L@2; missed K-V@13	-0.0153573	1866.01	934.01	1866.02	934.018	2	2	17
cysH	14	sp|P17854|CYSH_ECOLI	Phosphoadenosine phosphosulfate reductase OS=Escherichia coli (strain K12) GN=cysH PE=1 SV=3	0	99	SKLDLNALNELPKVDR	Deamidated(N)@9; Acetyl(K)@13	cleaved M-S@N-term; missed K-L@2; missed K-V@13	0.0258776	1867.03	623.351	1867.01	623.342	3	2	17
cysH	14	sp|P17854|CYSH_ECOLI	Phosphoadenosine phosphosulfate reductase OS=Escherichia coli (strain K12) GN=cysH PE=1 SV=3	0	99	SKLDLNALNELPKVDR	Acetyl(K)@13	cleaved M-S@N-term; missed K-L@2; missed K-V@13	0.00509371	1866.03	467.514	1866.02	467.513	4	2	17
cysH	14	sp|P17854|CYSH_ECOLI	Phosphoadenosine phosphosulfate reductase OS=Escherichia coli (strain K12) GN=cysH PE=1 SV=3	0	99	LDLNALNELPKVDR	Acetyl(K)@11	missed K-V@11	-0.00116681	1650.89	551.305	1650.89	551.305	3	4	17
cysH	14	sp|P17854|CYSH_ECOLI	Phosphoadenosine phosphosulfate reductase OS=Escherichia coli (strain K12) GN=cysH PE=1 SV=3	0	99	SKLDLNALNELPKVDR	Deamidated(N)@9; Acetyl(K)@13	cleaved M-S@N-term; missed K-L@2; missed K-V@13	0.0045357	1867.01	934.512	1867.01	934.51	2	2	17
cysH	30	sp|P17854|CYSH_ECOLI	Phosphoadenosine phosphosulfate reductase OS=Escherichia coli (strain K12) GN=cysH PE=1 SV=3	2	99	ILALAETNAELEKLDAEGR	Acetyl(K)@13	missed K-L@13	-0.00635082	2097.09	700.037	2097.1	700.039	3	18	36
cysH	96	sp|P17854|CYSH_ECOLI	Phosphoadenosine phosphosulfate reductase OS=Escherichia coli (strain K12) GN=cysH PE=1 SV=3	2	99	FIDELTDKLK	Acetyl(K)@8	missed K-L@8	0.00379918	1262.68	632.347	1262.68	632.345	2	89	98
cysH	136	sp|P17854|CYSH_ECOLI	Phosphoadenosine phosphosulfate reductase OS=Escherichia coli (strain K12) GN=cysH PE=1 SV=3	2	99	YNDINKVEPMNR	Acetyl(K)@6	missed K-V@6	0.00222309	1533.73	767.871	1533.72	767.87	2	131	142
cysH	136	sp|P17854|CYSH_ECOLI	Phosphoadenosine phosphosulfate reductase OS=Escherichia coli (strain K12) GN=cysH PE=1 SV=3	0	99	YNDINKVEPMNR	Acetyl(K)@6	missed K-V@6	0.00337367	1533.73	512.25	1533.72	512.249	3	131	142
cysH	178	sp|P17854|CYSH_ECOLI	Phosphoadenosine phosphosulfate reductase OS=Escherichia coli (strain K12) GN=cysH PE=1 SV=3	0	99	GVFKVLPIIDWDNR	Acetyl(K)@4	missed K-V@4	0.00314021	1712.93	571.983	1712.93	571.982	3	175	188
cysH	178	sp|P17854|CYSH_ECOLI	Phosphoadenosine phosphosulfate reductase OS=Escherichia coli (strain K12) GN=cysH PE=1 SV=3	0	99	GVFKVLPIIDWDNR	Acetyl(K)@4; Trp->Kynurenin(W)@11	missed K-V@4	-0.00283089	1716.92	573.313	1716.92	573.314	3	175	188
cysH	178	sp|P17854|CYSH_ECOLI	Phosphoadenosine phosphosulfate reductase OS=Escherichia coli (strain K12) GN=cysH PE=1 SV=3	2	99	GVFKVLPIIDWDNR	Acetyl(K)@4	missed K-V@4	-0.00134842	1712.92	857.469	1712.93	857.47	2	175	188
cysI	384	sp|P17846|CYSI_ECOLI	Sulfite reductase [NADPH] hemoprotein beta-component OS=Escherichia coli (strain K12) GN=cysI PE=1 SV=4	0.677781	99	TGLLEIAKIHK	Acetyl(K)@8	missed K-I@8	-0.0477154	1263.71	422.243	1263.76	422.259	3	377	387
cysJ	94	sp|P38038|CYSJ_ECOLI	Sulfite reductase [NADPH] flavoprotein alpha-component OS=Escherichia coli (strain K12) GN=cysJ PE=1 SV=4	1.29243	99	LNVKLVNAGDYK	Acetyl(K)@4	missed K-L@4	-0.0328993	1374.72	688.366	1374.75	688.383	2	91	102
cysJ	102	sp|P38038|CYSJ_ECOLI	Sulfite reductase [NADPH] flavoprotein alpha-component OS=Escherichia coli (strain K12) GN=cysJ PE=1 SV=4	2	99	LVNAGDYKFK	Acetyl(K)@8	missed K-F@8	-0.0032446	1195.62	598.817	1195.62	598.819	2	95	104
cysJ	102	sp|P38038|CYSJ_ECOLI	Sulfite reductase [NADPH] flavoprotein alpha-component OS=Escherichia coli (strain K12) GN=cysJ PE=1 SV=4	0.221126	98.51	VNAGDYKFK	Acetyl(K)@7	cleaved L-V@N-term; missed K-F@7	0.00915388	1082.55	542.282	1082.54	542.277	2	96	104
cysJ	102	sp|P38038|CYSJ_ECOLI	Sulfite reductase [NADPH] flavoprotein alpha-component OS=Escherichia coli (strain K12) GN=cysJ PE=1 SV=4	0.0736576	99	NAGDYKFK	Acetyl(K)@6	cleaved V-N@N-term; missed K-F@6	-0.00114458	983.47	492.742	983.471	492.743	2	97	104
cysJ	104	sp|P38038|CYSJ_ECOLI	Sulfite reductase [NADPH] flavoprotein alpha-component OS=Escherichia coli (strain K12) GN=cysJ PE=1 SV=4	2	99	FKQIASEK	Acetyl(K)@2	missed K-Q@2	-0.00295785	991.531	496.773	991.534	496.774	2	103	110
cysJ	104	sp|P38038|CYSJ_ECOLI	Sulfite reductase [NADPH] flavoprotein alpha-component OS=Escherichia coli (strain K12) GN=cysJ PE=1 SV=4	2	99	LVNAGDYKFK	Acetyl(K)@10	missed K-F@8	-0.00376776	1195.62	598.817	1195.62	598.819	2	95	104
cysJ	348	sp|P38038|CYSJ_ECOLI	Sulfite reductase [NADPH] flavoprotein alpha-component OS=Escherichia coli (strain K12) GN=cysJ PE=1 SV=4	2	99	SETLLPLVGDKAK	Acetyl(K)@11	missed K-A@11	0.00268442	1411.79	706.905	1411.79	706.903	2	338	350
cysJ	507	sp|P38038|CYSJ_ECOLI	Sulfite reductase [NADPH] flavoprotein alpha-component OS=Escherichia coli (strain K12) GN=cysJ PE=1 SV=4	2	99	YVKDGVLTR	Acetyl(K)@3		0.00355797	1091.6	546.808	1091.6	546.806	2	505	513
cysJ	525	sp|P38038|CYSJ_ECOLI	Sulfite reductase [NADPH] flavoprotein alpha-component OS=Escherichia coli (strain K12) GN=cysJ PE=1 SV=4	2	99	EKVYVQDK	Acetyl(K)@2	missed K-V@2	-0.00284763	1049.54	525.775	1049.54	525.777	2	524	531
cysK	3	sp|P0ABK5|CYSK_ECOLI	Cysteine synthase A OS=Escherichia coli (strain K12) GN=cysK PE=1 SV=2	0	99	SKIFEDNSLTIGHTPLVR	Acetyl(K)@2	cleaved M-S@N-term; missed K-I@2	-0.0148344	2068.08	690.367	2068.1	690.372	3	2	19
cysK	3	sp|P0ABK5|CYSK_ECOLI	Cysteine synthase A OS=Escherichia coli (strain K12) GN=cysK PE=1 SV=2	0	99	SKIFEDNSLTIGHTPLVR	Acetyl(K)@2; Deamidated(N)@7	cleaved M-S@N-term; missed K-I@2	0.0422784	2069.12	690.715	2069.08	690.7	3	2	19
cysK	42	sp|P0ABK5|CYSK_ECOLI	Cysteine synthase A OS=Escherichia coli (strain K12) GN=cysK PE=1 SV=2	0	99	NPSFSVKCR	Acetyl(K)@7; Carbamidomethyl(C)@8	missed K-C@7	-0.000151032	1135.54	568.779	1135.54	568.779	2	36	44
cysK	55	sp|P0ABK5|CYSK_ECOLI	Cysteine synthase A OS=Escherichia coli (strain K12) GN=cysK PE=1 SV=2	2	99	IGANMIWDAEKR	Acetyl(K)@11	missed K-R@11	0.00473692	1444.72	723.366	1444.71	723.364	2	45	56
cysK	55	sp|P0ABK5|CYSK_ECOLI	Cysteine synthase A OS=Escherichia coli (strain K12) GN=cysK PE=1 SV=2	0	99	IGANMIWDAEKR	Oxidation(M)@5; Acetyl(K)@11	missed K-R@11	-0.00135649	1460.71	731.361	1460.71	731.361	2	45	56
cysK	55	sp|P0ABK5|CYSK_ECOLI	Cysteine synthase A OS=Escherichia coli (strain K12) GN=cysK PE=1 SV=2	0	99	IGANMIWDAEKR	Acetyl(K)@11	missed K-R@11	0.0339401	1444.75	482.59	1444.71	482.578	3	45	56
cysK	60	sp|P0ABK5|CYSK_ECOLI	Cysteine synthase A OS=Escherichia coli (strain K12) GN=cysK PE=1 SV=2	0	99	GVLKPGVELVEPTSGNTGIALAYVAAAR	Acetyl(K)@4; Deamidated(N)@16		-0.0256313	2795.48	932.834	2795.51	932.843	3	57	84
cysK	60	sp|P0ABK5|CYSK_ECOLI	Cysteine synthase A OS=Escherichia coli (strain K12) GN=cysK PE=1 SV=2	0	99	GVLKPGVELVEPTSGNTGIALAYVAAAR	Acetyl(K)@4		0.00797129	2794.53	932.518	2794.52	932.515	3	57	84
cysK	87	sp|P0ABK5|CYSK_ECOLI	Cysteine synthase A OS=Escherichia coli (strain K12) GN=cysK PE=1 SV=2	2	99	GYKLTLTMPETMSIER	Acetyl(K)@3	missed K-L@3	0.00348857	1910.95	956.483	1910.95	956.481	2	85	100
cysK	87	sp|P0ABK5|CYSK_ECOLI	Cysteine synthase A OS=Escherichia coli (strain K12) GN=cysK PE=1 SV=2	0	99	GYKLTLTMPETMSIER	Acetyl(K)@3	missed K-L@3	-0.0152553	1910.93	637.985	1910.95	637.99	3	85	100
cysK	118	sp|P0ABK5|CYSK_ECOLI	Cysteine synthase A OS=Escherichia coli (strain K12) GN=cysK PE=1 SV=2	0.278189	99	ALGANLVLTEGAKGMK	Acetyl(K)@13	missed K-G@13	-0.0332407	1613.85	807.931	1613.88	807.948	2	106	121
cysK	118	sp|P0ABK5|CYSK_ECOLI	Cysteine synthase A OS=Escherichia coli (strain K12) GN=cysK PE=1 SV=2	2	99	ALGANLVLTEGAKGMK	Acetyl(K)@13	missed K-G@13	-0.00297413	1613.88	538.967	1613.88	538.968	3	106	121
cysK	121	sp|P0ABK5|CYSK_ECOLI	Cysteine synthase A OS=Escherichia coli (strain K12) GN=cysK PE=1 SV=2	0	99	GMKGAIQK	Acetyl(K)@3	missed K-G@3	-0.00116692	873.473	437.744	873.474	437.744	2	119	126
cysK	121	sp|P0ABK5|CYSK_ECOLI	Cysteine synthase A OS=Escherichia coli (strain K12) GN=cysK PE=1 SV=2	0.0788339	99	ALGANLVLTEGAKGMK	Acetyl(K)@16	missed K-G@13	-0.0389512	1613.84	807.928	1613.88	807.948	2	106	121
cysK	126	sp|P0ABK5|CYSK_ECOLI	Cysteine synthase A OS=Escherichia coli (strain K12) GN=cysK PE=1 SV=2	2	99	GAIQKAEEIVASNPEK	Acetyl(K)@5	missed K-A@5	-0.00557806	1724.89	863.452	1724.89	863.455	2	122	137
cysK	126	sp|P0ABK5|CYSK_ECOLI	Cysteine synthase A OS=Escherichia coli (strain K12) GN=cysK PE=1 SV=2	0	99	GAIQKAEEIVASNPEK	Acetyl(K)@5	missed K-A@5	0.00377885	1724.9	575.973	1724.89	575.972	3	122	137
cysK	137	sp|P0ABK5|CYSK_ECOLI	Cysteine synthase A OS=Escherichia coli (strain K12) GN=cysK PE=1 SV=2	0	99	AEEIVASNPEKYLLLQQFSNPANPEIHEK	Acetyl(K)@11	missed K-Y@11	0.0477271	3349.73	1117.58	3349.68	1117.57	3	127	155
cysK	137	sp|P0ABK5|CYSK_ECOLI	Cysteine synthase A OS=Escherichia coli (strain K12) GN=cysK PE=1 SV=2	0	99	AEEIVASNPEKYLLLQQFSNPANPEIHEK	Deamidated(N)@8; Acetyl(K)@11	missed K-Y@11	0.0394113	3350.71	838.684	3350.67	838.674	4	127	155
cysK	137	sp|P0ABK5|CYSK_ECOLI	Cysteine synthase A OS=Escherichia coli (strain K12) GN=cysK PE=1 SV=2	0	99	AEEIVASNPEKYLLLQQFSNPANPEIHEK	Acetyl(K)@11	missed K-Y@11	0.049298	3349.73	838.44	3349.68	838.428	4	127	155
cysK	242	sp|P0ABK5|CYSK_ECOLI	Cysteine synthase A OS=Escherichia coli (strain K12) GN=cysK PE=1 SV=2	0	99	IQGIGAGFIPANLDLKLVDK	Acetyl(K)@16	missed K-L@16	-0.0642854	2123.13	708.719	2123.2	708.74	3	227	246
cysK	242	sp|P0ABK5|CYSK_ECOLI	Cysteine synthase A OS=Escherichia coli (strain K12) GN=cysK PE=1 SV=2	0	99	IQGIGAGFIPANLDLKLVDK	Deamidated(N)@12; Acetyl(K)@16	missed K-L@16	0.0387846	2124.22	709.081	2124.18	709.068	3	227	246
cysK	242	sp|P0ABK5|CYSK_ECOLI	Cysteine synthase A OS=Escherichia coli (strain K12) GN=cysK PE=1 SV=2	2	99	IQGIGAGFIPANLDLKLVDK	Acetyl(K)@16	missed K-L@16	0.0113281	2123.21	1062.61	2123.2	1062.61	2	227	246
cysK	246	sp|P0ABK5|CYSK_ECOLI	Cysteine synthase A OS=Escherichia coli (strain K12) GN=cysK PE=1 SV=2	2	99	LVDKVIGITNEEAISTAR	Acetyl(K)@4	missed K-V@4	-0.0047264	1970.06	657.695	1970.07	657.697	3	243	260
cysK	246	sp|P0ABK5|CYSK_ECOLI	Cysteine synthase A OS=Escherichia coli (strain K12) GN=cysK PE=1 SV=2	0	99	IQGIGAGFIPANLDLKLVDK	Acetyl(K)@20	missed K-L@16	-0.00366729	2123.2	1062.61	2123.2	1062.61	2	227	246
cysQ	89	sp|P22255|CYSQ_ECOLI	3'(2'),5'-bisphosphate nucleotidase CysQ OS=Escherichia coli (strain K12) GN=cysQ PE=1 SV=2	2	99	YWLVDPLDGTKEFIKR	Acetyl(K)@11	missed K-R@15	0.00495461	2021.07	674.696	2021.06	674.695	3	79	94
cysQ	89	sp|P22255|CYSQ_ECOLI	3'(2'),5'-bisphosphate nucleotidase CysQ OS=Escherichia coli (strain K12) GN=cysQ PE=1 SV=2	0	99	YWLVDPLDGTKEFIK	Acetyl(K)@11		0.0399909	1865	933.508	1864.96	933.488	2	79	93
cysQ	89	sp|P22255|CYSQ_ECOLI	3'(2'),5'-bisphosphate nucleotidase CysQ OS=Escherichia coli (strain K12) GN=cysQ PE=1 SV=2	0	99	YWLVDPLDGTKEFIK	Acetyl(K)@11	missed K-E@11	0.00482019	1864.97	622.663	1864.96	622.661	3	79	93
cysS	73	sp|P21888|SYC_ECOLI	Cysteine--tRNA ligase OS=Escherichia coli (strain K12) GN=cysS PE=1 SV=2	2	99	ITDIDDKIIK	Acetyl(K)@7	cleaved N-I@N-term; missed K-I@7	-0.0036976	1214.67	608.343	1214.68	608.345	2	67	76
cysS	73	sp|P21888|SYC_ECOLI	Cysteine--tRNA ligase OS=Escherichia coli (strain K12) GN=cysS PE=1 SV=2	2	99	NITDIDDKIIK	Acetyl(K)@8	missed K-I@8	-0.00522086	1328.71	443.912	1328.72	443.914	3	66	76
cysS	73	sp|P21888|SYC_ECOLI	Cysteine--tRNA ligase OS=Escherichia coli (strain K12) GN=cysS PE=1 SV=2	2	99	NITDIDDKIIKR	Acetyl(K)@8	missed K-I@8; missed K-R@11	-0.00619124	1484.81	743.414	1484.82	743.417	2	66	77
cysS	73	sp|P21888|SYC_ECOLI	Cysteine--tRNA ligase OS=Escherichia coli (strain K12) GN=cysS PE=1 SV=2	0	99	ITDIDDKIIK	Acetyl(K)@7	cleaved N-I@N-term; missed K-I@7	0.000392083	1214.68	405.899	1214.68	405.899	3	67	76
cysS	73	sp|P21888|SYC_ECOLI	Cysteine--tRNA ligase OS=Escherichia coli (strain K12) GN=cysS PE=1 SV=2	2	99	NITDIDDKIIKR	Acetyl(K)@8	missed K-I@8; missed K-R@11	0.000668472	1484.82	495.947	1484.82	495.947	3	66	77
cysS	73	sp|P21888|SYC_ECOLI	Cysteine--tRNA ligase OS=Escherichia coli (strain K12) GN=cysS PE=1 SV=2	0	99	NITDIDDKIIK	Acetyl(K)@8	missed K-I@8	0.00131719	1328.72	665.367	1328.72	665.367	2	66	76
cysS	73	sp|P21888|SYC_ECOLI	Cysteine--tRNA ligase OS=Escherichia coli (strain K12) GN=cysS PE=1 SV=2	0.00130484	41.34	TDIDDKIIKR	Acetyl(K)@6	cleaved I-T@N-term; missed K-I@6; missed K-R@9	-9.5e-05	1257.69	629.854	1257.69	629.854	2	68	77
cysS	73	sp|P21888|SYC_ECOLI	Cysteine--tRNA ligase OS=Escherichia coli (strain K12) GN=cysS PE=1 SV=2	0.00130484	99	ITDIDDKIIKR	Acetyl(K)@7	cleaved N-I@N-term; missed K-I@7; missed K-R@10	-0.0719351	1370.7	457.909	1370.78	457.933	3	67	77
cysS	73	sp|P21888|SYC_ECOLI	Cysteine--tRNA ligase OS=Escherichia coli (strain K12) GN=cysS PE=1 SV=2	0	99	NITDIDDKIIKR	Deamidated(N)@1; Acetyl(K)@8	missed K-I@8; missed K-R@11	0.0114659	1485.82	743.915	1485.8	743.909	2	66	77
cysS	76	sp|P21888|SYC_ECOLI	Cysteine--tRNA ligase OS=Escherichia coli (strain K12) GN=cysS PE=1 SV=2	0	99	NITDIDDKIIKR	Acetyl(K)@11	missed K-I@8; missed K-R@11	0.00298871	1484.82	495.948	1484.82	495.947	3	66	77
cysS	76	sp|P21888|SYC_ECOLI	Cysteine--tRNA ligase OS=Escherichia coli (strain K12) GN=cysS PE=1 SV=2	0	99	NITDIDDKIIKR	Deamidated(N)@1; Acetyl(K)@11	missed K-I@8; missed K-R@11	0.00693097	1485.81	496.278	1485.8	496.275	3	66	77
cysS	76	sp|P21888|SYC_ECOLI	Cysteine--tRNA ligase OS=Escherichia coli (strain K12) GN=cysS PE=1 SV=2	1.65758	99	NITDIDDKIIKR	Acetyl(K)@11	missed K-I@8; missed K-R@11	-0.00346042	1484.82	743.415	1484.82	743.417	2	66	77
cysS	175	sp|P21888|SYC_ECOLI	Cysteine--tRNA ligase OS=Escherichia coli (strain K12) GN=cysS PE=1 SV=2	1.34679	99	VDVVDDKR	Acetyl(K)@7	missed K-R@7	0.0301009	986.533	494.274	986.503	494.259	2	169	176
cysS	175	sp|P21888|SYC_ECOLI	Cysteine--tRNA ligase OS=Escherichia coli (strain K12) GN=cysS PE=1 SV=2	2	99	VDVVDDKRNPMDFVLWK	Acetyl(K)@7	missed K-R@7; missed R-N@8	0.00429838	2117.07	706.696	2117.06	706.694	3	169	185
cysS	282	sp|P21888|SYC_ECOLI	Cysteine--tRNA ligase OS=Escherichia coli (strain K12) GN=cysS PE=1 SV=2	2	99	DVLKYYDAETVR	Acetyl(K)@4	missed K-Y@4	-0.00195645	1512.74	757.379	1512.75	757.38	2	279	290
dadA	217	sp|P0A6J5|DADA_ECOLI	D-amino acid dehydrogenase small subunit OS=Escherichia coli (strain K12) GN=dadA PE=2 SV=1	0.767004	99	AEQAGVKFR	Acetyl(K)@7	cleaved M-A@N-term; missed K-F@7	-0.0169076	1046.53	524.274	1046.55	524.283	2	211	219
dapA	161	sp|P0A6L2|DAPA_ECOLI	Dihydrodipicolinate synthase OS=Escherichia coli (strain K12) GN=dapA PE=1 SV=1	0	99	NIIGIKEATGNLTR	Acetyl(K)@6		0.00186591	1540.86	771.437	1540.86	771.436	2	156	169
dapA	161	sp|P0A6L2|DAPA_ECOLI	Dihydrodipicolinate synthase OS=Escherichia coli (strain K12) GN=dapA PE=1 SV=1	0	99	NIIGIKEATGNLTR	Acetyl(K)@6		-0.0107798	1540.85	514.623	1540.86	514.626	3	156	169
dapA	219	sp|P0A6L2|DAPA_ECOLI	Dihydrodipicolinate synthase OS=Escherichia coli (strain K12) GN=dapA PE=1 SV=1	0.069051	99	DMAQMCKLAAEGHFAEAR	Deamidated(Q)@4; Carbamidomethyl(C)@6; Acetyl(K)@7	missed K-L@7	0.0586098	2077.96	693.661	2077.9	693.641	3	213	230
dapA	219	sp|P0A6L2|DAPA_ECOLI	Dihydrodipicolinate synthase OS=Escherichia coli (strain K12) GN=dapA PE=1 SV=1	1.92082	99	DMAQMCKLAAEGHFAEAR	Carbamidomethyl(C)@6; Acetyl(K)@7	missed K-L@7	0.00495851	2076.92	693.315	2076.92	693.313	3	213	230
dapA	242	sp|P0A6L2|DAPA_ECOLI	Dihydrodipicolinate synthase OS=Escherichia coli (strain K12) GN=dapA PE=1 SV=1	1.24413	99	LMPLHNKLFVEPNPIPVK	Oxidation(M)@2; Deamidated(N)@6; Acetyl(K)@7	missed K-L@7	0.017613	2144.19	715.737	2144.17	715.731	3	236	253
dapA	242	sp|P0A6L2|DAPA_ECOLI	Dihydrodipicolinate synthase OS=Escherichia coli (strain K12) GN=dapA PE=1 SV=1	0	99	LMPLHNKLFVEPNPIPVK	Acetyl(K)@7	missed K-L@7	0.011248	2127.2	710.075	2127.19	710.071	3	236	253
dapA	242	sp|P0A6L2|DAPA_ECOLI	Dihydrodipicolinate synthase OS=Escherichia coli (strain K12) GN=dapA PE=1 SV=1	0	99	LMPLHNKLFVEPNPIPVK	Oxidation(M)@2; Acetyl(K)@7	missed K-L@7	-0.0107711	2143.18	715.399	2143.19	715.403	3	236	253
dapA	242	sp|P0A6L2|DAPA_ECOLI	Dihydrodipicolinate synthase OS=Escherichia coli (strain K12) GN=dapA PE=1 SV=1	0	99	LMPLHNKLFVEPNPIPVK	Deamidated(N)@6; Acetyl(K)@7	missed K-L@7	-0.000982792	2128.17	710.399	2128.18	710.399	3	236	253
dapA	287	sp|P0A6L2|DAPA_ECOLI	Dihydrodipicolinate synthase OS=Escherichia coli (strain K12) GN=dapA PE=1 SV=1	2	99	AALKHAGLL	Acetyl(K)@4	missed K-H@4	-0.00343951	934.557	468.286	934.56	468.287	2	284	292
dapD	85	sp|P0A9D8|DAPD_ECOLI	2,3,4,5-tetrahydropyridine-2,6-dicarboxylate N-succinyltransferase OS=Escherichia coli (strain K12) GN=dapD PE=1 SV=1	0	99	FDKVPMK	Acetyl(K)@3	cleaved Y-F@N-term; missed K-V@3	-0.00118995	905.467	453.741	905.468	453.741	2	83	89
dapD	85	sp|P0A9D8|DAPD_ECOLI	2,3,4,5-tetrahydropyridine-2,6-dicarboxylate N-succinyltransferase OS=Escherichia coli (strain K12) GN=dapD PE=1 SV=1	2	99	YFDKVPMK	Acetyl(K)@4	missed K-V@4	0.00132483	1068.53	535.274	1068.53	535.273	2	82	89
dapD	85	sp|P0A9D8|DAPD_ECOLI	2,3,4,5-tetrahydropyridine-2,6-dicarboxylate N-succinyltransferase OS=Escherichia coli (strain K12) GN=dapD PE=1 SV=1	0	99	YFDKVPMK	Acetyl(K)@4; Oxidation(M)@7	missed K-V@4	-0.000373141	1084.53	543.27	1084.53	543.27	2	82	89
dapD	85	sp|P0A9D8|DAPD_ECOLI	2,3,4,5-tetrahydropyridine-2,6-dicarboxylate N-succinyltransferase OS=Escherichia coli (strain K12) GN=dapD PE=1 SV=1	0	99	FDKVPMK	Acetyl(K)@3; Oxidation(M)@6	cleaved Y-F@N-term; missed K-V@3	0.00296259	921.466	461.74	921.463	461.739	2	83	89
dapD	100	sp|P0A9D8|DAPD_ECOLI	2,3,4,5-tetrahydropyridine-2,6-dicarboxylate N-succinyltransferase OS=Escherichia coli (strain K12) GN=dapD PE=1 SV=1	2	99	FQKEGFR	Acetyl(K)@3	missed K-E@3	0.000341331	952.477	477.246	952.477	477.246	2	98	104
dapD	241	sp|P0A9D8|DAPD_ECOLI	2,3,4,5-tetrahydropyridine-2,6-dicarboxylate N-succinyltransferase OS=Escherichia coli (strain K12) GN=dapD PE=1 SV=1	0	99	VPAGSVVVSGNLPSKDGK	Acetyl(K)@15		0.019768	1751.96	584.994	1751.94	584.988	3	227	244
dapD	241	sp|P0A9D8|DAPD_ECOLI	2,3,4,5-tetrahydropyridine-2,6-dicarboxylate N-succinyltransferase OS=Escherichia coli (strain K12) GN=dapD PE=1 SV=1	2	99	VPAGSVVVSGNLPSKDGK	Acetyl(K)@15	missed K-D@15	0.00405266	1751.95	876.98	1751.94	876.978	2	227	244
dapD	244	sp|P0A9D8|DAPD_ECOLI	2,3,4,5-tetrahydropyridine-2,6-dicarboxylate N-succinyltransferase OS=Escherichia coli (strain K12) GN=dapD PE=1 SV=1	0	99	VPAGSVVVSGNLPSKDGK	Acetyl(K)@18		-0.0101797	1751.93	876.973	1751.94	876.978	2	227	244
dapD	244	sp|P0A9D8|DAPD_ECOLI	2,3,4,5-tetrahydropyridine-2,6-dicarboxylate N-succinyltransferase OS=Escherichia coli (strain K12) GN=dapD PE=1 SV=1	2	99	DGKYSLYCAVIVK	Acetyl(K)@3; Carbamidomethyl(C)@8	missed K-Y@3	-0.00499236	1556.79	779.4	1556.79	779.403	2	242	254
dapD	244	sp|P0A9D8|DAPD_ECOLI	2,3,4,5-tetrahydropyridine-2,6-dicarboxylate N-succinyltransferase OS=Escherichia coli (strain K12) GN=dapD PE=1 SV=1	0.958607	97.64	VPAGSVVVSGNLPSKDGKYSLYCAVIVK	Acetyl(K)@18; Carbamidomethyl(C)@23	missed K-D@15; missed K-Y@18	0.011488	2948.58	738.152	2948.57	738.149	4	227	254
dapD	263	sp|P0A9D8|DAPD_ECOLI	2,3,4,5-tetrahydropyridine-2,6-dicarboxylate N-succinyltransferase OS=Escherichia coli (strain K12) GN=dapD PE=1 SV=1	2	99	GKVGINELLR	Acetyl(K)@2	missed K-V@2	-0.00326261	1139.66	570.839	1139.67	570.84	2	262	271
dapF	198	sp|P0A6K1|DAPF_ECOLI	Diaminopimelate epimerase OS=Escherichia coli (strain K12) GN=dapF PE=3 SV=1	2	99	ANIGFMQVVKR	Acetyl(K)@10	missed K-R@10	0.00112306	1303.71	652.861	1303.71	652.861	2	189	199
dcd	58	sp|P28248|DCD_ECOLI	Deoxycytidine triphosphate deaminase OS=Escherichia coli (strain K12) GN=dcd PE=1 SV=1	0	99	GHTAAFIDLSGPKDEVSAALDR	Acetyl(K)@13		0.0203571	2311.17	771.396	2311.14	771.389	3	46	67
dcp	149	sp|P24171|DCP_ECOLI	Peptidyl-dipeptidase dcp OS=Escherichia coli (strain K12) GN=dcp PE=1 SV=4	2	99	FVLAGAKLAQADK	Acetyl(K)@7	missed K-L@7	-0.00514757	1372.77	687.39	1372.77	687.393	2	143	155
dcp	241	sp|P24171|DCP_ECOLI	Peptidyl-dipeptidase dcp OS=Escherichia coli (strain K12) GN=dcp PE=1 SV=4	2	99	EKLFIAGWTR	Acetyl(K)@2	missed K-L@2	0.000989338	1261.68	631.849	1261.68	631.848	2	240	249
ddlA	281	sp|P0A6J8|DDLA_ECOLI	D-alanine--D-alanine ligase A OS=Escherichia coli (strain K12) GN=ddlA PE=3 SV=1	2	99	VVVPAAIAPEINDKIR	Acetyl(K)@14	missed K-I@14	-0.00116097	1746	583.008	1746	583.009	3	268	283
ddlB	43	sp|P07862|DDLB_ECOLI	D-alanine--D-alanine ligase B OS=Escherichia coli (strain K12) GN=ddlB PE=1 SV=3	2	99	EGGIDAYPVDPKEVDVTQLK	Acetyl(K)@12		0.0486117	2214.15	739.059	2214.11	739.042	3	32	51
ddlB	124	sp|P07862|DDLB_ECOLI	D-alanine--D-alanine ligase B OS=Escherichia coli (strain K12) GN=ddlB PE=1 SV=3	0	99	AEFEKGLSDK	Acetyl(K)@5	missed K-G@5	0.00330844	1164.57	583.292	1164.57	583.29	2	120	129
deoA	415	sp|P07650|TYPH_ECOLI	Thymidine phosphorylase OS=Escherichia coli (strain K12) GN=deoA PE=1 SV=3	0	99	DENNWQEAAKAVK	Acetyl(K)@10	missed K-A@10	0.000736135	1543.73	772.871	1543.73	772.871	2	406	418
deoA	426	sp|P07650|TYPH_ECOLI	Thymidine phosphorylase OS=Escherichia coli (strain K12) GN=deoA PE=1 SV=3	2	99	LADKAPESTPTVYR	Acetyl(K)@4	missed K-A@4	-0.0107272	1588.8	530.607	1588.81	530.611	3	423	436
deoA	426	sp|P07650|TYPH_ECOLI	Thymidine phosphorylase OS=Escherichia coli (strain K12) GN=deoA PE=1 SV=3	2	99	LADKAPESTPTVYR	Acetyl(K)@4	missed K-A@4	0.00322791	1588.81	795.414	1588.81	795.412	2	423	436
deoB	220	sp|P0A6K6|DEOB_ECOLI	Phosphopentomutase OS=Escherichia coli (strain K12) GN=deoB PE=1 SV=1	2	99	IGDKAGNFQR	Acetyl(K)@4	cleaved F-I@N-term; missed K-A@4	0.0134923	1146.59	574.303	1146.58	574.296	2	217	226
deoB	220	sp|P0A6K6|DEOB_ECOLI	Phosphopentomutase OS=Escherichia coli (strain K12) GN=deoB PE=1 SV=1	1.67778	99	PFIGDKAGNFQR	Acetyl(K)@6	cleaved R-P@N-term; missed K-A@6	0.00237902	1390.7	696.358	1390.7	696.357	2	215	226
deoB	220	sp|P0A6K6|DEOB_ECOLI	Phosphopentomutase OS=Escherichia coli (strain K12) GN=deoB PE=1 SV=1	0	99	VIARPFIGDKAGNFQR	Acetyl(K)@10	missed K-A@10	-0.0106381	1829.98	611	1829.99	611.004	3	211	226
deoB	220	sp|P0A6K6|DEOB_ECOLI	Phosphopentomutase OS=Escherichia coli (strain K12) GN=deoB PE=1 SV=1	0.109579	99	VIARPFIGDKAGNF	Acetyl(K)@10	cleaved F-Q@C-term; missed K-A@10	-0.00426435	1545.83	773.92	1545.83	773.922	2	211	224
deoB	220	sp|P0A6K6|DEOB_ECOLI	Phosphopentomutase OS=Escherichia coli (strain K12) GN=deoB PE=1 SV=1	0.0525663	99	VIARPFIGDKAGNFQR	Deamidated(R)@4; Acetyl(K)@10	missed K-A@10	-0.0230034	1830.95	611.324	1830.97	611.332	3	211	226
deoB	250	sp|P0A6K6|DEOB_ECOLI	Phosphopentomutase OS=Escherichia coli (strain K12) GN=deoB PE=1 SV=1	0	99	LVDEKHGQVVSVGK	Acetyl(K)@5	missed K-H@5	0.00512164	1535.84	512.953	1535.83	512.951	3	246	259
deoB	250	sp|P0A6K6|DEOB_ECOLI	Phosphopentomutase OS=Escherichia coli (strain K12) GN=deoB PE=1 SV=1	1.04576	99	VDEKHGQVVSVGK	Acetyl(K)@4	cleaved L-V@N-term; missed K-H@4	-0.00522671	1422.74	475.254	1422.75	475.256	3	247	259
deoB	259	sp|P0A6K6|DEOB_ECOLI	Phosphopentomutase OS=Escherichia coli (strain K12) GN=deoB PE=1 SV=1	2	99	HGQVVSVGKIADIYANCGITK	Acetyl(K)@9; Carbamidomethyl(C)@17	missed K-I@9	0.0111017	2271.18	758.067	2271.17	758.063	3	251	271
deoB	287	sp|P0A6K6|DEOB_ECOLI	Phosphopentomutase OS=Escherichia coli (strain K12) GN=deoB PE=1 SV=1	0	99	ATGLDALFDATIKEMK	Acetyl(K)@13		0.00526459	1764.9	589.308	1764.9	589.306	3	275	290
deoB	287	sp|P0A6K6|DEOB_ECOLI	Phosphopentomutase OS=Escherichia coli (strain K12) GN=deoB PE=1 SV=1	2	99	ATGLDALFDATIKEMK	Acetyl(K)@13	missed K-E@13	-0.000311552	1764.9	883.456	1764.9	883.456	2	275	290
deoC	5	sp|P0A6L0|DEOC_ECOLI	Deoxyribose-phosphate aldolase OS=Escherichia coli (strain K12) GN=deoC PE=1 SV=1	0	99	TDLKASSLR	Acetyl(K)@4	cleaved M-T@N-term; missed K-A@4	-0.0342897	1031.53	516.771	1031.56	516.788	2	2	10
deoC	5	sp|P0A6L0|DEOC_ECOLI	Deoxyribose-phosphate aldolase OS=Escherichia coli (strain K12) GN=deoC PE=1 SV=1	2	99	MTDLKASSLR	Acetyl(K)@5	missed K-A@5	-0.00849507	1162.59	582.304	1162.6	582.308	2	1	10
deoC	13	sp|P0A6L0|DEOC_ECOLI	Deoxyribose-phosphate aldolase OS=Escherichia coli (strain K12) GN=deoC PE=1 SV=1	2	99	ALKLMDLTTLNDDDTDEKVIALCHQAK	Acetyl(K)@3; Carbamidomethyl(C)@23	missed K-L@3; missed K-V@18	-0.00256111	3112.54	779.142	3112.54	779.143	4	11	37
deoC	196	sp|P0A6L0|DEOC_ECOLI	Deoxyribose-phosphate aldolase OS=Escherichia coli (strain K12) GN=deoC PE=1 SV=1	2	99	DMGVEKTVGFKPAGGVR	Acetyl(K)@6	missed K-T@6	3.69e-05	1788.92	597.314	1788.92	597.314	3	191	207
deoC	246	sp|P0A6L0|DEOC_ECOLI	Deoxyribose-phosphate aldolase OS=Escherichia coli (strain K12) GN=deoC PE=1 SV=1	2	99	FGASSLLASLLKALGHGDGK	Acetyl(K)@12	missed K-A@12	-0.00245881	1983.08	662.033	1983.08	662.034	3	235	254
der	104	sp|P0A6P5|DER_ECOLI	GTPase Der OS=Escherichia coli (strain K12) GN=der PE=1 SV=1	0.525784	99	AGLMPADEAIAKHLR	Oxidation(M)@4; Acetyl(K)@12	missed K-H@12	-0.00387685	1649.85	550.958	1649.86	550.959	3	93	107
der	104	sp|P0A6P5|DER_ECOLI	GTPase Der OS=Escherichia coli (strain K12) GN=der PE=1 SV=1	0	99	AGLMPADEAIAKHLR	Acetyl(K)@12	missed K-H@12	0.00264137	1633.86	545.629	1633.86	545.628	3	93	107
der	408	sp|P0A6P5|DER_ECOLI	GTPase Der OS=Escherichia coli (strain K12) GN=der PE=1 SV=1	0.970616	99	LKYAHAGGYNPPIVVIHGNQVK	Acetyl(K)@2	missed K-Y@2	-0.0308396	2416.27	605.075	2416.3	605.083	4	407	428
dgt	23	sp|P15723|DGTP_ECOLI	Deoxyguanosinetriphosphate triphosphohydrolase OS=Escherichia coli (strain K12) GN=dgt PE=1 SV=4	2	99	SPQGVKTEHEILR	Acetyl(K)@6	missed K-T@6	0.001807	1534.81	512.611	1534.81	512.611	3	18	30
dhaL	48	sp|P76014|DHAL_ECOLI	PTS-dependent dihydroxyacetone kinase, ADP-binding subunit dhaL OS=Escherichia coli (strain K12) GN=dhaL PE=1 SV=3	2	99	GFSKVVEK	Acetyl(K)@4	missed K-V@4	0.000936958	934.513	468.264	934.512	468.263	2	45	52
dhaL	52	sp|P76014|DHAL_ECOLI	PTS-dependent dihydroxyacetone kinase, ADP-binding subunit DhaL OS=Escherichia coli (strain K12) GN=dhaL PE=1 SV=3	2	99	VVEKLPAIADKDIGFILK	Acetyl(K)@4	missed K-L@4	0.00130073	2010.18	671.067	2010.18	671.066	3	49	66
dhaL	59	sp|P76014|DHAL_ECOLI	PTS-dependent dihydroxyacetone kinase, ADP-binding subunit DhaL OS=Escherichia coli (strain K12) GN=dhaL PE=1 SV=3	2	99	LPAIADKDIGFILK	Acetyl(K)@7		-0.0128063	1554.89	778.452	1554.9	778.458	2	53	66
dhaL	59	sp|P76014|DHAL_ECOLI	PTS-dependent dihydroxyacetone kinase, ADP-binding subunit DhaL OS=Escherichia coli (strain K12) GN=dhaL PE=1 SV=3	0	99	LPAIADKDIGFILK	Acetyl(K)@7		-0.0175914	1554.88	519.302	1554.9	519.308	3	53	66
dhaL	59	sp|P76014|DHAL_ECOLI	PTS-dependent dihydroxyacetone kinase, ADP-binding subunit DhaL OS=Escherichia coli (strain K12) GN=dhaL PE=1 SV=3	0	99	VVEKLPAIADKDIGFILK	Acetyl(K)@11	missed K-L@4	-0.0123908	2010.16	671.062	2010.18	671.066	3	49	66
dkgA	52	sp|Q46857|DKGA_ECOLI	2,5-diketo-D-gluconic acid reductase A OS=Escherichia coli (strain K12) GN=dkgA PE=1 SV=3	2	99	SIDTAAAYKNEEGVGK	Acetyl(K)@9	missed K-N@9	0.0115381	1693.83	847.921	1693.82	847.915	2	44	59
dkgA	52	sp|Q46857|DKGA_ECOLI	2,5-diketo-D-gluconic acid reductase A OS=Escherichia coli (strain K12) GN=dkgA PE=1 SV=3	0	99	SIDTAAAYKNEEGVGK	Acetyl(K)@9	missed K-N@9	0.00299016	1693.82	565.614	1693.82	565.613	3	44	59
dkgA	52	sp|Q46857|DKGA_ECOLI	2,5-diketo-D-gluconic acid reductase A OS=Escherichia coli (strain K12) GN=dkgA PE=1 SV=3	1.56864	99	SIDTAAAYKNEEGVGK	Acetyl(K)@9; Deamidated(N)@10	missed K-N@9	0.0176253	1694.82	565.947	1694.8	565.941	3	44	59
dkgA	59	sp|Q46857|DKGA_ECOLI	2,5-diketo-D-gluconic acid reductase A OS=Escherichia coli (strain K12) GN=dkgA PE=1 SV=3	2	99	SIDTAAAYKNEEGVGKALK	Acetyl(K)@16	missed K-N@9; missed K-A@16	-0.000336522	2006.03	669.684	2006.03	669.685	3	44	62
dkgA	94	sp|Q46857|DKGA_ECOLI	2,5-diketo-D-gluconic acid reductase A OS=Escherichia coli (strain K12) GN=dkgA PE=1 SV=3	2	99	EALLDSLKK	Acetyl(K)@8	missed K-K@8	4.07e-05	1057.6	529.808	1057.6	529.808	2	87	95
dkgA	128	sp|Q46857|DKGA_ECOLI	2,5-diketo-D-gluconic acid reductase A OS=Escherichia coli (strain K12) GN=dkgA PE=1 SV=3	2	99	GMIELQKEGLIK	Acetyl(K)@7	missed K-E@7	-0.000950549	1399.77	700.894	1399.77	700.895	2	122	133
dkgA	194	sp|Q46857|DKGA_ECOLI	2,5-diketo-D-gluconic acid reductase A OS=Escherichia coli (strain K12) GN=dkgA PE=1 SV=3	2	99	IQTESWSPLAQGGKGVFDQK	Acetyl(K)@14	missed K-G@14	0.0609523	2217.17	740.063	2217.11	740.043	3	181	200
dkgA	200	sp|Q46857|DKGA_ECOLI	2,5-diketo-D-gluconic acid reductase A OS=Escherichia coli (strain K12) GN=dkgA PE=1 SV=3	0	99	GVFDQKVIR	Acetyl(K)@6	missed K-V@6	-0.00727104	1102.61	552.31	1102.61	552.314	2	195	203
dkgA	200	sp|Q46857|DKGA_ECOLI	2,5-diketo-D-gluconic acid reductase A OS=Escherichia coli (strain K12) GN=dkgA PE=1 SV=3	0	99	GVFDQKVIR	Deamidated(Q)@5; Acetyl(K)@6	missed K-V@6	0.00239242	1103.6	552.807	1103.6	552.806	2	195	203
dkgA	251	sp|Q46857|DKGA_ECOLI	2,5-diketo-D-gluconic acid reductase A OS=Escherichia coli (strain K12) GN=dkgA PE=1 SV=3	2	99	LDKDELGEIAK	Acetyl(K)@3	missed K-D@3	-0.000931447	1271.66	636.837	1271.66	636.838	2	249	259
dkgA	251	sp|Q46857|DKGA_ECOLI	2,5-diketo-D-gluconic acid reductase A OS=Escherichia coli (strain K12) GN=dkgA PE=1 SV=3	2	99	IAENFDVWDFRLDKDELGEIAK	Acetyl(K)@14	missed R-L@11; missed K-D@14	0.00346002	2664.31	889.111	2664.31	889.11	3	238	259
dkgB	188	sp|P30863|DKGB_ECOLI	2,5-diketo-D-gluconic acid reductase B OS=Escherichia coli (strain K12) GN=dkgB PE=1 SV=2	0	99	ALKDEVIAR	Acetyl(K)@3		0.0066824	1055.6	528.809	1055.6	528.806	2	186	194
dksA	26	sp|P0ABS1|DKSA_ECOLI	DnaK suppressor protein OS=Escherichia coli (strain K12) GN=dksA PE=1 SV=1	2	99	TSSLSILAIAGVEPYQEKPGEEYMNEAQLAHFR	Acetyl(K)@18		0.00576125	3719.82	930.962	3719.81	930.961	4	9	41
dksA	26	sp|P0ABS1|DKSA_ECOLI	DnaK suppressor protein OS=Escherichia coli (strain K12) GN=dksA PE=1 SV=1	0.477556	99	TSSLSILAIAGVEPYQEKPGEEYMNEAQLAHFR	Deamidated(Q)@16; Acetyl(K)@18		0.0286996	3720.83	931.214	3720.8	931.207	4	9	41
dksA	97	sp|P0ABS1|DKSA_ECOLI	DnaK suppressor protein OS=Escherichia coli (strain K12) GN=dksA PE=1 SV=1	2	99	LIKKIEK	Acetyl(K)@3; Acetyl(K)@4	missed K-K@3; missed K-I@4	0.00125328	954.613	478.314	954.611	478.313	2	95	101
dksA	97	sp|P0ABS1|DKSA_ECOLI	DnaK suppressor protein OS=Escherichia coli (strain K12) GN=dksA PE=1 SV=1	0	99	KLIKKIEK	Acetyl(K)@4; Acetyl(K)@5	missed K-L@1; missed K-K@4; missed K-I@5	-0.00142833	1082.7	542.36	1082.71	542.36	2	94	101
dksA	98	sp|P0ABS1|DKSA_ECOLI	DnaK suppressor protein OS=Escherichia coli (strain K12) GN=dksA PE=1 SV=1	0	99	KIEKTLK	Acetyl(K)@1; Acetyl(K)@4	missed K-I@1; missed K-T@4	-0.000590225	942.574	472.295	942.575	472.295	2	98	104
dksA	101	sp|P0ABS1|DKSA_ECOLI	DnaK suppressor protein OS=Escherichia coli (strain K12) GN=dksA PE=1 SV=1	2	99	KIEKTLK	Acetyl(K)@4	missed K-I@1; missed K-T@4	-0.00062216	900.564	451.289	900.564	451.289	2	98	104
dksA	139	sp|P0ABS1|DKSA_ECOLI	RNA polymerase-binding transcription factor DksA OS=Escherichia coli (strain K12) GN=dksA PE=1 SV=1	0	99	LEARPTADLCIDCKTLAEIR	Carbamidomethyl(C)@10; Carbamidomethyl(C)@13; Acetyl(K)@14	missed K-T@14	0.0222431	2386.22	796.414	2386.2	796.407	3	126	145
dksA	139	sp|P0ABS1|DKSA_ECOLI	RNA polymerase-binding transcription factor DksA OS=Escherichia coli (strain K12) GN=dksA PE=1 SV=1	2	99	PTADLCIDCKTLAEIR	Carbamidomethyl(C)@6; Carbamidomethyl(C)@9; Acetyl(K)@10	cleaved R-P@N-term; missed K-T@10	0.00412013	1916.94	959.476	1916.93	959.474	2	130	145
dksA	139	sp|P0ABS1|DKSA_ECOLI	DnaK suppressor protein OS=Escherichia coli (strain K12) GN=dksA PE=1 SV=1	2	99	PTADLCIDCKTLAEIR	Carbamidomethyl(C)@6; Carbamidomethyl(C)@9; Acetyl(K)@10	cleaved R-P@N-term; missed K-T@10	0.00533443	1916.94	639.987	1916.93	639.985	3	130	145
dksA	139	sp|P0ABS1|DKSA_ECOLI	DnaK suppressor protein OS=Escherichia coli (strain K12) GN=dksA PE=1 SV=1	2	99	RLEARPTADLCIDCKTLAEIR	Carbamidomethyl(C)@11; Carbamidomethyl(C)@14; Acetyl(K)@15	missed R-L@1; missed K-T@15	0.00655424	2542.31	636.584	2542.3	636.582	4	125	145
dksA	139	sp|P0ABS1|DKSA_ECOLI	DnaK suppressor protein OS=Escherichia coli (strain K12) GN=dksA PE=1 SV=1	0	99	RLEARPTADLCIDCKTLAEIR	Carbamidomethyl(C)@11; Carbamidomethyl(C)@14; Acetyl(K)@15	missed R-L@1; missed K-T@15	-0.00176976	2542.3	848.44	2542.3	848.44	3	125	145
dld	543	sp|P06149|DLD_ECOLI	D-lactate dehydrogenase OS=Escherichia coli (strain K12) GN=dld PE=1 SV=3	2	99	APETLQKFYR	Acetyl(K)@7	missed K-F@7	0.00700072	1293.68	647.847	1293.67	647.843	2	537	546
dnaG	229	sp|P0ABS5|PRIM_ECOLI	DNA primase OS=Escherichia coli (strain K12) GN=dnaG PE=1 SV=1	0	99	VLGNDTPKYLNSPETDIFHK	Acetyl(K)@8	missed K-Y@8	0.0187505	2329.18	777.4	2329.16	777.394	3	222	241
dnaG	229	sp|P0ABS5|PRIM_ECOLI	DNA primase OS=Escherichia coli (strain K12) GN=dnaG PE=1 SV=1	0	99	VLGNDTPKYLNSPETDIFHK	Deamidated(N)@4; Acetyl(K)@8; Deamidated(N)@11	missed K-Y@8	0.00447652	2331.13	778.051	2331.13	778.05	3	222	241
dnaJ	3	sp|P08622|DNAJ_ECOLI	Chaperone protein DnaJ OS=Escherichia coli (strain K12) GN=dnaJ PE=1 SV=3	2	99	AKQDYYEILGVSK	Acetyl(K)@2	cleaved M-A@N-term; missed K-Q@2	9.54e-05	1554.79	778.404	1554.79	778.404	2	2	14
dnaJ	194	sp|P08622|DNAJ_ECOLI	Chaperone protein DnaJ OS=Escherichia coli (strain K12) GN=dnaJ PE=1 SV=3	1.65758	99	GTLIKDPCNK	Acetyl(K)@5; Carbamidomethyl(C)@8	missed K-D@5	0.00791377	1186.61	594.312	1186.6	594.308	2	190	199
dnaJ	301	sp|P08622|DNAJ_ECOLI	Chaperone protein DnaJ OS=Escherichia coli (strain K12) GN=dnaJ PE=1 SV=3	1.95861	99	LKVPGETQTGKLFR	Acetyl(K)@11	missed K-V@2; missed K-L@11	-0.00153634	1614.91	539.31	1614.91	539.31	3	291	304
dnaJ	301	sp|P08622|DNAJ_ECOLI	Chaperone protein DnaJ OS=Escherichia coli (strain K12) GN=dnaJ PE=1 SV=3	1.22915	99	VPGETQTGKLFR	Acetyl(K)@9	missed K-L@9	-0.00603014	1373.72	687.869	1373.73	687.872	2	293	304
dnaK	106	sp|P0A6Y8|DNAK_ECOLI	Chaperone protein DnaK OS=Escherichia coli (strain K12) GN=dnaK PE=1 SV=2	0	99	IIAADNGDAWVEVKGQK	Acetyl(K)@14	missed K-G@14	0.0103686	1854.96	619.327	1854.95	619.323	3	93	109
dnaK	106	sp|P0A6Y8|DNAK_ECOLI	Chaperone protein DnaK OS=Escherichia coli (strain K12) GN=dnaK PE=1 SV=2	0	99	IIAADNGDAWVEVKGQK	Acetyl(K)@14	missed K-G@14	-0.0131525	1854.93	928.475	1854.95	928.481	2	93	109
dnaK	121	sp|P0A6Y8|DNAK_ECOLI	Chaperone protein DnaK OS=Escherichia coli (strain K12) GN=dnaK PE=1 SV=2	0	99	MAPPQISAEVLKK	Acetyl(K)@12	missed K-K@12	-0.00332373	1452.8	727.406	1452.8	727.408	2	110	122
dnaK	121	sp|P0A6Y8|DNAK_ECOLI	Chaperone protein DnaK OS=Escherichia coli (strain K12) GN=dnaK PE=1 SV=2	0	99	MAPPQISAEVLKK	Acetyl(K)@12	missed K-K@12	0.00575405	1452.81	485.276	1452.8	485.274	3	110	122
dnaK	155	sp|P0A6Y8|DNAK_ECOLI	Chaperone protein DnaK OS=Escherichia coli (strain K12) GN=dnaK PE=1 SV=2	2	99	QATKDAGR	Gln->pyro-Glu@N-term; Acetyl(K)@4	missed K-D@4	-0.00532356	870.414	436.214	870.42	436.217	2	152	159
dnaK	166	sp|P0A6Y8|DNAK_ECOLI	Chaperone protein DnaK OS=Escherichia coli (strain K12) GN=dnaK PE=1 SV=2	2	99	IAGLEVKR	Acetyl(K)@7	missed K-R@7	-0.00416508	926.551	464.283	926.555	464.285	2	160	167
dnaK	166	sp|P0A6Y8|DNAK_ECOLI	Chaperone protein DnaK OS=Escherichia coli (strain K12) GN=dnaK PE=1 SV=2	0	99	AGLEVKR	Acetyl(K)@6	cleaved I-A@N-term; missed K-R@6	0.00161292	813.472	407.743	813.471	407.743	2	161	167
dnaK	183	sp|P0A6Y8|DNAK_ECOLI	Chaperone protein DnaK OS=Escherichia coli (strain K12) GN=dnaK PE=1 SV=2	2	99	IINEPTAAALAYGLDKGTGNR	Acetyl(K)@16	missed K-G@16	0.0219758	2186.16	729.726	2186.13	729.718	3	168	188
dnaK	183	sp|P0A6Y8|DNAK_ECOLI	Chaperone protein DnaK OS=Escherichia coli (strain K12) GN=dnaK PE=1 SV=2	0	99	INEPTAAALAYGLDKGTGNR	Acetyl(K)@15	cleaved I-I@N-term; missed K-G@15	0.00685994	2073.06	692.026	2073.05	692.024	3	169	188
dnaK	183	sp|P0A6Y8|DNAK_ECOLI	Chaperone protein DnaK OS=Escherichia coli (strain K12) GN=dnaK PE=1 SV=2	2	99	RIINEPTAAALAYGLDKGTGNR	Acetyl(K)@17	missed R-I@1; missed K-G@17	-0.00247964	2342.23	781.751	2342.23	781.752	3	167	188
dnaK	183	sp|P0A6Y8|DNAK_ECOLI	Chaperone protein DnaK OS=Escherichia coli (strain K12) GN=dnaK PE=1 SV=2	2	99	IINEPTAAALAYGLDKGTGNR	Acetyl(K)@16	missed K-G@16	0.00168887	2186.14	1094.08	2186.13	1094.07	2	168	188
dnaK	245	sp|P0A6Y8|DNAK_ECOLI	Chaperone protein DnaK OS=Escherichia coli (strain K12) GN=dnaK PE=1 SV=2	0	99	LINYLVEEFKK	Acetyl(K)@10	missed K-K@10	-0.00719956	1436.78	719.399	1436.79	719.403	2	236	246
dnaK	245	sp|P0A6Y8|DNAK_ECOLI	Chaperone protein DnaK OS=Escherichia coli (strain K12) GN=dnaK PE=1 SV=2	0	99	LINYLVEEFKKDQGIDLR	Acetyl(K)@10	missed K-K@10	-0.00532173	2234.19	745.737	2234.19	745.739	3	236	253
dnaK	245	sp|P0A6Y8|DNAK_ECOLI	Chaperone protein DnaK OS=Escherichia coli (strain K12) GN=dnaK PE=1 SV=2	1.50864	99	VEEFKKDQGIDLR	Acetyl(K)@5	cleaved L-V@N-term; missed K-K@5	-0.0274601	1617.81	540.277	1617.84	540.286	3	241	253
dnaK	245	sp|P0A6Y8|DNAK_ECOLI	Chaperone protein DnaK OS=Escherichia coli (strain K12) GN=dnaK PE=1 SV=2	0.0680339	99	INYLVEEFKKDQGIDLR	Deamidated(N)@2; Acetyl(K)@9	cleaved L-I@N-term; missed K-K@9	0.0522752	2122.15	708.39	2122.09	708.372	3	237	253
dnaK	245	sp|P0A6Y8|DNAK_ECOLI	Chaperone protein DnaK OS=Escherichia coli (strain K12) GN=dnaK PE=1 SV=2	0	99	INYLVEEFKKDQGIDLR	Acetyl(K)@9	cleaved L-I@N-term; missed K-K@9	0.00840534	2121.12	708.047	2121.11	708.044	3	237	253
dnaK	245	sp|P0A6Y8|DNAK_ECOLI	Chaperone protein DnaK OS=Escherichia coli (strain K12) GN=dnaK PE=1 SV=2	0	99	LINYLVEEFKKDQGIDLR	Acetyl(K)@10	missed K-K@10	0.00988997	2234.2	559.558	2234.19	559.556	4	236	253
dnaK	245	sp|P0A6Y8|DNAK_ECOLI	Chaperone protein DnaK OS=Escherichia coli (strain K12) GN=dnaK PE=1 SV=2	0.463442	99	INYLVEEFKK	Acetyl(K)@9	cleaved L-I@N-term; missed K-K@9	-0.00217583	1323.71	662.86	1323.71	662.861	2	237	246
dnaK	245	sp|P0A6Y8|DNAK_ECOLI	Chaperone protein DnaK OS=Escherichia coli (strain K12) GN=dnaK PE=1 SV=2	0	99	LINYLVEEFKKDQGIDLR	Acetyl(K)@10	missed K-K@10; missed K-D@11	0.0113139	2234.21	1118.11	2234.19	1118.1	2	236	253
dnaK	245	sp|P0A6Y8|DNAK_ECOLI	Chaperone protein DnaK OS=Escherichia coli (strain K12) GN=dnaK PE=1 SV=2	1.33724	99	INYLVEEFKK	Acetyl(K)@9	cleaved L-I@N-term; missed K-K@9	0.00811496	1323.72	442.246	1323.71	442.243	3	237	246
dnaK	245	sp|P0A6Y8|DNAK_ECOLI	Chaperone protein DnaK OS=Escherichia coli (strain K12) GN=dnaK PE=1 SV=2	0	99	LINYLVEEFKKDQGIDLR	Deamidated(N)@3; Acetyl(K)@10	missed K-K@10	0.0446426	2235.22	746.082	2235.18	746.067	3	236	253
dnaK	246	sp|P0A6Y8|DNAK_ECOLI	Chaperone protein DnaK OS=Escherichia coli (strain K12) GN=dnaK PE=1 SV=2	0	99	INYLVEEFKK	Acetyl(K)@10	cleaved L-I@N-term; missed K-K@9	0.00125793	1323.71	662.862	1323.71	662.861	2	237	246
dnaK	246	sp|P0A6Y8|DNAK_ECOLI	Chaperone protein DnaK OS=Escherichia coli (strain K12) GN=dnaK PE=1 SV=2	0	99	LINYLVEEFKK	Acetyl(K)@11	missed K-K@10	0.00303029	1436.79	719.404	1436.79	719.403	2	236	246
dnaK	246	sp|P0A6Y8|DNAK_ECOLI	Chaperone protein DnaK OS=Escherichia coli (strain K12) GN=dnaK PE=1 SV=2	0	99	LINYLVEEFKK	Acetyl(K)@11	missed K-K@10	0.00495679	1436.8	479.939	1436.79	479.938	3	236	246
dnaK	246	sp|P0A6Y8|DNAK_ECOLI	Chaperone protein DnaK OS=Escherichia coli (strain K12) GN=dnaK PE=1 SV=2	2	99	KDQGIDLR	Acetyl(K)@1	missed K-D@1	-0.00149851	985.518	493.766	985.519	493.767	2	246	253
dnaK	246	sp|P0A6Y8|DNAK_ECOLI	Chaperone protein DnaK OS=Escherichia coli (strain K12) GN=dnaK PE=1 SV=2	0	99	LINYLVEEFKKDQGIDLR	Acetyl(K)@11	missed K-K@10; missed K-D@11	-0.00093613	2234.19	745.739	2234.19	745.739	3	236	253
dnaK	299	sp|P0A6Y8|DNAK_ECOLI	Chaperone protein DnaK OS=Escherichia coli (strain K12) GN=dnaK PE=1 SV=2	1.11351	99	MNIKVTR	Acetyl(K)@4	cleaved H-M@N-term; missed K-V@4	-0.000385884	902.5	452.257	902.501	452.258	2	296	302
dnaK	299	sp|P0A6Y8|DNAK_ECOLI	Chaperone protein DnaK OS=Escherichia coli (strain K12) GN=dnaK PE=1 SV=2	2	99	HMNIKVTR	Acetyl(K)@5	missed K-V@5	-0.000570033	1039.56	520.787	1039.56	520.787	2	295	302
dnaK	304	sp|P0A6Y8|DNAK_ECOLI	Chaperone protein DnaK OS=Escherichia coli (strain K12) GN=dnaK PE=1 SV=2	2	99	AKLESLVEDLVNR	Acetyl(K)@2	missed K-L@2	0.00374463	1526.83	764.424	1526.83	764.422	2	303	315
dnaK	304	sp|P0A6Y8|DNAK_ECOLI	Chaperone protein DnaK OS=Escherichia coli (strain K12) GN=dnaK PE=1 SV=2	0	99	AKLESLVEDLVNR	Acetyl(K)@2	missed K-L@2	-0.017347	1526.81	509.945	1526.83	509.951	3	303	315
dnaK	304	sp|P0A6Y8|DNAK_ECOLI	Chaperone protein DnaK OS=Escherichia coli (strain K12) GN=dnaK PE=1 SV=2	0	99	AKLESLVEDLVNR	Acetyl(K)@2; Deamidated(N)@12	missed K-L@2	-0.0357675	1527.78	764.897	1527.81	764.914	2	303	315
dnaK	304	sp|P0A6Y8|DNAK_ECOLI	Chaperone protein DnaK OS=Escherichia coli (strain K12) GN=dnaK PE=1 SV=2	0	99	AKLESLVEDLVNR	Acetyl(K)@2; Cation:Na(E)@4	missed K-L@2	0.000552557	1548.81	517.278	1548.81	517.278	3	303	315
dnaK	304	sp|P0A6Y8|DNAK_ECOLI	Chaperone protein DnaK OS=Escherichia coli (strain K12) GN=dnaK PE=1 SV=2	0	99	AKLESLVEDLVNR	Acetyl(K)@2; Cation:Na(E)@4	missed K-L@2	-0.0048414	1548.81	775.411	1548.81	775.413	2	303	315
dnaK	321	sp|P0A6Y8|DNAK_ECOLI	Chaperone protein DnaK OS=Escherichia coli (strain K12) GN=dnaK PE=1 SV=2	0	99	SIEPLKVALQDAGLSVSDIDDVILVGGQTR	Acetyl(K)@6	missed K-V@6	0.0107116	3149.69	788.43	3149.68	788.428	4	316	345
dnaK	321	sp|P0A6Y8|DNAK_ECOLI	Chaperone protein DnaK OS=Escherichia coli (strain K12) GN=dnaK PE=1 SV=2	2	99	SIEPLKVALQDAGLSVSDIDDVILVGGQTR	Acetyl(K)@6	missed K-V@6	-0.000801383	3149.68	1050.9	3149.68	1050.9	3	316	345
dnaK	351	sp|P0A6Y8|DNAK_ECOLI	Chaperone protein DnaK OS=Escherichia coli (strain K12) GN=dnaK PE=1 SV=2	2	99	MPMVQKK	Acetyl(K)@6	missed K-K@6	0.00123184	902.473	452.244	902.472	452.243	2	346	352
dnaK	352	sp|P0A6Y8|DNAK_ECOLI	Chaperone protein DnaK OS=Escherichia coli (strain K12) GN=dnaK PE=1 SV=2	2	99	KVAEFFGK	Acetyl(K)@1	missed K-V@1	0.000673344	966.518	484.266	966.517	484.266	2	352	359
dnaK	352	sp|P0A6Y8|DNAK_ECOLI	Chaperone protein DnaK OS=Escherichia coli (strain K12) GN=dnaK PE=1 SV=2	2	99	MPMVQKK	Acetyl(K)@7	missed K-K@6	0.00159652	902.473	452.244	902.472	452.243	2	346	352
dnaK	359	sp|P0A6Y8|DNAK_ECOLI	Chaperone protein DnaK OS=Escherichia coli (strain K12) GN=dnaK PE=1 SV=2	0	99	VAEFFGKEPR	Acetyl(K)@7		0.00132944	1220.62	611.317	1220.62	611.317	2	353	362
dnaK	498	sp|P0A6Y8|DNAK_ECOLI	Chaperone protein DnaK OS=Escherichia coli (strain K12) GN=dnaK PE=1 SV=2	2	99	EQKITIK	Acetyl(K)@3	missed K-I@3	-0.00207589	900.526	451.27	900.528	451.271	2	496	502
dnaK	502	sp|P0A6Y8|DNAK_ECOLI	Chaperone protein DnaK OS=Escherichia coli (strain K12) GN=dnaK PE=1 SV=2	2	99	ITIKASSGLNEDEIQK	Acetyl(K)@4	missed K-A@4	-0.000872014	1786.93	894.472	1786.93	894.473	2	499	514
dnaK	514	sp|P0A6Y8|DNAK_ECOLI	Chaperone protein DnaK OS=Escherichia coli (strain K12) GN=dnaK PE=1 SV=2	2	99	ASSGLNEDEIQKMVR	Acetyl(K)@12	missed K-M@12	0.0117022	1717.84	573.621	1717.83	573.617	3	503	517
dnaK	514	sp|P0A6Y8|DNAK_ECOLI	Chaperone protein DnaK OS=Escherichia coli (strain K12) GN=dnaK PE=1 SV=2	0	99	ASSGLNEDEIQKMVR	Acetyl(K)@12	missed K-M@12	-0.00228031	1717.83	859.921	1717.83	859.923	2	503	517
dnaK	514	sp|P0A6Y8|DNAK_ECOLI	Chaperone protein DnaK OS=Escherichia coli (strain K12) GN=dnaK PE=1 SV=2	0	99	ASSGLNEDEIQKMVR	Deamidated(N)@6; Acetyl(K)@12	missed K-M@12	0.0175741	1718.83	860.423	1718.81	860.415	2	503	517
dnaK	514	sp|P0A6Y8|DNAK_ECOLI	Chaperone protein DnaK OS=Escherichia coli (strain K12) GN=dnaK PE=1 SV=2	0	99	ASSGLNEDEIQK	Deamidated(Q)@11; Acetyl(K)@12		0.0020045	1332.61	667.311	1332.6	667.31	2	503	514
dnaK	514	sp|P0A6Y8|DNAK_ECOLI	Chaperone protein DnaK OS=Escherichia coli (strain K12) GN=dnaK PE=1 SV=2	0.8041	99	ASSGLNEDEIQKMVR	Deamidated(Q)@11; Acetyl(K)@12	missed K-M@12	0.0205268	1718.83	573.952	1718.81	573.945	3	503	517
dnaK	514	sp|P0A6Y8|DNAK_ECOLI	Chaperone protein DnaK OS=Escherichia coli (strain K12) GN=dnaK PE=1 SV=2	2	99	ASSGLNEDEIQKMVR	Deamidated(N)@6; Acetyl(K)@12	missed K-M@12	-0.00584144	1718.81	573.943	1718.81	573.945	3	503	517
dnaK	528	sp|P0A6Y8|DNAK_ECOLI	Chaperone protein DnaK OS=Escherichia coli (strain K12) GN=dnaK PE=1 SV=2	2	99	DAEANAEADRKFEELVQTR	Acetyl(K)@11	missed R-K@10; missed K-F@11	0.000881688	2233.06	745.361	2233.06	745.361	3	518	536
dnaK	528	sp|P0A6Y8|DNAK_ECOLI	Chaperone protein DnaK OS=Escherichia coli (strain K12) GN=dnaK PE=1 SV=2	2	99	KFEELVQTR	Acetyl(K)@1	missed K-F@1	0.0120438	1190.64	596.328	1190.63	596.322	2	528	536
dnaK	528	sp|P0A6Y8|DNAK_ECOLI	Chaperone protein DnaK OS=Escherichia coli (strain K12) GN=dnaK PE=1 SV=2	0	99	DAEANAEADRKFEELVQTR	Deamidated(N)@5; Acetyl(K)@11	missed R-K@10; missed K-F@11	0.0522366	2234.1	745.706	2234.05	745.689	3	518	536
dnaN	277	sp|P0A988|DPO3B_ECOLI	DNA polymerase III subunit beta OS=Escherichia coli (strain K12) GN=dnaN PE=1 SV=1	0.995679	99	AAILSNEKFR	Acetyl(K)@8	missed K-F@8	-0.00437376	1189.64	595.828	1189.65	595.83	2	270	279
dppF	151	sp|P37313|DPPF_ECOLI	Dipeptide transport ATP-binding protein DppF OS=Escherichia coli (strain K12) GN=dppF PE=3 SV=1	1.04096	99	VGLKTEHYDR	Acetyl(K)@4	missed K-T@4	-0.00492582	1258.63	420.549	1258.63	420.551	3	148	157
dps	10	sp|P0ABT2|DPS_ECOLI	DNA protection during starvation protein OS=Escherichia coli (strain K12) GN=dps PE=1 SV=2	2	99	SKATNLLYTR	Acetyl(K)@2	missed K-A@2	0.00121336	1207.66	604.836	1207.66	604.835	2	9	18
dps	101	sp|P0ABT2|DPS_ECOLI	DNA protection during starvation protein OS=Escherichia coli (strain K12) GN=dps PE=1 SV=2	2	99	AVQLGGVALGTTQVINSKTPLK	Acetyl(K)@18	missed K-T@18	0.00723128	2236.29	746.436	2236.28	746.434	3	84	105
dps	119	sp|P0ABT2|DPS_ECOLI	DNA protection during starvation protein OS=Escherichia coli (strain K12) GN=dps PE=1 SV=2	2	99	SYPLDIHNVQDHLKELADR	Acetyl(K)@14	missed K-E@14	0.00392447	2304.15	577.046	2304.15	577.045	4	106	124
dps	140	sp|P0ABT2|DPS_ECOLI	DNA protection during starvation protein OS=Escherichia coli (strain K12) GN=dps PE=1 SV=2	2	99	AIGEAKDDDTADILTAASR	Acetyl(K)@6	missed K-D@6	-0.000762706	1973.95	658.992	1973.95	658.992	3	135	153
dps	140	sp|P0ABT2|DPS_ECOLI	DNA protection during starvation protein OS=Escherichia coli (strain K12) GN=dps PE=1 SV=2	0	99	AIGEAKDDDTADILTAASR	Acetyl(K)@6	missed K-D@6	-0.00306911	1973.95	987.983	1973.95	987.984	2	135	153
dps	140	sp|P0ABT2|DPS_ECOLI	DNA protection during starvation protein OS=Escherichia coli (strain K12) GN=dps PE=1 SV=2	2	99	KAIGEAKDDDTADILTAASR	Acetyl(K)@7	missed K-A@1; missed K-D@7	0.00758155	2102.06	701.693	2102.05	701.69	3	134	153
dxr	295	sp|P45568|DXR_ECOLI	1-deoxy-D-xylulose 5-phosphate reductoisomerase OS=Escherichia coli (strain K12) GN=dxr PE=1 SV=2	2	99	VNSGVKPLDFCK	Acetyl(K)@6; Carbamidomethyl(C)@11		0.00441613	1404.71	703.363	1404.71	703.361	2	290	301
dxs	491	sp|P77488|DXS_ECOLI	1-deoxy-D-xylulose-5-phosphate synthase OS=Escherichia coli (strain K12) GN=dxs PE=1 SV=3	2	99	GNAVGVELTPLEKLPIGK	Acetyl(K)@13	missed K-L@13	-0.0160389	1876.05	939.033	1876.07	939.041	2	479	496
dxs	491	sp|P77488|DXS_ECOLI	1-deoxy-D-xylulose-5-phosphate synthase OS=Escherichia coli (strain K12) GN=dxs PE=1 SV=3	0	99	GNAVGVELTPLEKLPIGK	Acetyl(K)@13	missed K-L@13	-0.00339131	1876.06	626.362	1876.07	626.363	3	479	496
ebgR	319	sp|P06846|EBGR_ECOLI	HTH-type transcriptional regulator EbgR OS=Escherichia coli (strain K12) GN=ebgR PE=4 SV=2	2	99	ALPLLVFVPSKLK	Acetyl(K)@11	missed K-L@11	0.00199276	1465.93	733.972	1465.93	733.971	2	309	321
eda	133	sp|P0A955|ALKH_ECOLI	KHG/KDPG aldolase OS=Escherichia coli (strain K12) GN=eda PE=1 SV=1	1.39794	99	EFKFFPAEANGGVK	Acetyl(K)@3	missed K-F@3	0.00194815	1581.78	791.9	1581.78	791.899	2	131	144
eda	133	sp|P0A955|ALKH_ECOLI	KHG/KDPG aldolase OS=Escherichia coli (strain K12) GN=eda PE=1 SV=1	0	99	EFKFFPAEANGGVK	Acetyl(K)@3	missed K-F@3	-0.00490278	1581.78	528.266	1581.78	528.268	3	131	144
elaB	35	sp|P0AEH5|ELAB_ECOLI	Protein ElaB OS=Escherichia coli (strain K12) GN=elaB PE=1 SV=1	0	99	SSGDPADQKYVELK	Acetyl(K)@9	missed K-Y@9	0.00707477	1577.76	789.889	1577.76	789.886	2	27	40
elaB	35	sp|P0AEH5|ELAB_ECOLI	Protein elaB OS=Escherichia coli (strain K12) GN=elaB PE=1 SV=1	2	99	SSGDPADQKYVELK	Acetyl(K)@9	missed K-Y@9	0.000746456	1577.76	526.927	1577.76	526.926	3	27	40
elaB	45	sp|P0AEH5|ELAB_ECOLI	Protein ElaB OS=Escherichia coli (strain K12) GN=elaB PE=1 SV=1	2	99	AEKALDDVK	Acetyl(K)@3	missed K-A@3	-0.00333551	1029.53	515.773	1029.53	515.774	2	43	51
engB	105	sp|P0A6P7|ENGB_ECOLI	Probable GTP-binding protein EngB OS=Escherichia coli (strain K12) GN=engB PE=1 SV=1	2	99	ALGEYLEKR	Acetyl(K)@8	missed K-R@8	0.00112837	1119.59	560.804	1119.59	560.803	2	98	106
engB	105	sp|P0A6P7|ENGB_ECOLI	Probable GTP-binding protein EngB OS=Escherichia coli (strain K12) GN=engB PE=1 SV=1	0.0315171	99	LGEYLEKR	Acetyl(K)@7	cleaved A-L@N-term; missed K-R@7	-0.0268844	1048.53	525.271	1048.56	525.285	2	99	106
engB	149	sp|P0A6P7|ENGB_ECOLI	Probable GTP-binding protein EngB OS=Escherichia coli (strain K12) GN=engB PE=1 SV=1	0	99	ADKLASGAR	Acetyl(K)@3	missed K-L@3	0.00850354	929.502	465.758	929.493	465.754	2	147	155
engB	149	sp|P0A6P7|ENGB_ECOLI	Probable GTP-binding protein EngB OS=Escherichia coli (strain K12) GN=engB PE=1 SV=1	0	99	ADKLASGAR	Methyl(D)@2; Acetyl(K)@3	missed K-L@3	0.00121819	943.51	472.762	943.509	472.762	2	147	155
engB	188	sp|P0A6P7|ENGB_ECOLI	Probable GTP-binding protein EngB OS=Escherichia coli (strain K12) GN=engB PE=1 SV=1	0	99	QGVDKLR	Gln->pyro-Glu@N-term; Acetyl(K)@5	missed K-L@5	0.019085	839.469	420.742	839.45	420.732	2	184	190
engB	188	sp|P0A6P7|ENGB_ECOLI	Probable GTP-binding protein EngB OS=Escherichia coli (strain K12) GN=engB PE=1 SV=1	1.74473	99	QGVDKLR	Acetyl(K)@5	missed K-L@5	-0.000211082	856.477	429.245	856.477	429.246	2	184	190
engD	4	sp|P0ABU2|ENGD_ECOLI	GTP-dependent nucleic acid-binding protein EngD OS=Escherichia coli (strain K12) GN=engD PE=1 SV=2	0	99	GFKCGIVGLPNVGK	Acetyl(K)@3; Carbamidomethyl(C)@4	cleaved M-G@N-term; missed K-C@3	-0.0146491	1486.78	744.398	1486.8	744.406	2	2	15
engD	159	sp|P0ABU2|ENGD_ECOLI	GTP-dependent nucleic acid-binding protein engD OS=Escherichia coli (strain K12) GN=engD PE=1 SV=2	2	99	GGDKDAKAELAVLEK	Acetyl(K)@7	missed K-D@4; missed K-A@7	-0.00267166	1584.83	529.285	1584.84	529.286	3	153	167
engD	188	sp|P0ABU2|ENGD_ECOLI	GTP-dependent nucleic acid-binding protein EngD OS=Escherichia coli (strain K12) GN=engD PE=1 SV=2	0	99	ALDLSAEEKAAIR	Acetyl(K)@9	missed K-A@9	-0.0137965	1427.75	714.881	1427.76	714.888	2	180	192
engD	188	sp|P0ABU2|ENGD_ECOLI	GTP-dependent nucleic acid-binding protein EngD OS=Escherichia coli (strain K12) GN=engD PE=1 SV=2	0	99	ALDLSAEEKAAIR	Acetyl(K)@9	missed K-A@9	0.0158819	1427.78	476.933	1427.76	476.928	3	180	192
engD	314	sp|P0ABU2|ENGD_ECOLI	GTP-dependent nucleic acid-binding protein engD OS=Escherichia coli (strain K12) GN=engD PE=1 SV=2	2	99	IHTDFEKGFIR	Acetyl(K)@7	missed K-G@7	-0.000199697	1403.72	468.914	1403.72	468.914	3	308	318
engD	347	sp|P0ABU2|ENGD_ECOLI	GTP-dependent nucleic acid-binding protein EngD OS=Escherichia coli (strain K12) GN=engD PE=1 SV=2	0	99	AEGKDYIVK	Acetyl(K)@4		0.000279142	1063.56	532.785	1063.55	532.785	2	344	352
engD	347	sp|P0ABU2|ENGD_ECOLI	GTP-dependent nucleic acid-binding protein engD OS=Escherichia coli (strain K12) GN=engD PE=1 SV=2	2	99	MRAEGKDYIVK	Acetyl(K)@6	missed R-A@2; missed K-D@6	-0.00424735	1350.69	451.238	1350.7	451.239	3	342	352
eno	6	sp|P0A6P9|ENO_ECOLI	Enolase OS=Escherichia coli (strain K12) GN=eno PE=1 SV=2	0	99	IVKIIGR	Acetyl(K)@3	missed K-I@3	-0.0126919	839.547	420.781	839.559	420.787	2	4	10
rimN	56	sp|P45748|RIMN_ECOLI	tRNA threonylcarbamoyladenosine biosynthesis protein RimN OS=Escherichia coli (strain K12) GN=rimN PE=1 SV=2	2	99	QRPVDKGLILIAANYEQLKPYIDDTMLTDVQR	Acetyl(K)@6	missed K-G@6	-0.00744346	3757.96	940.498	3757.97	940.5	4	51	82
eno	56	sp|P0A6P9|ENO_ECOLI	Enolase OS=Escherichia coli (strain K12) GN=eno PE=1 SV=2	2	99	EALELRDGDKSR	Acetyl(K)@10	missed R-D@6; missed K-S@10	0.00244775	1429.72	477.58	1429.72	477.579	3	47	58
eno	62	sp|P0A6P9|ENO_ECOLI	Enolase OS=Escherichia coli (strain K12) GN=eno PE=1 SV=2	0	99	FLGKGVTK	Acetyl(K)@4	missed K-G@4	-0.000268735	890.522	446.268	890.523	446.269	2	59	66
eno	82	sp|P0A6P9|ENO_ECOLI	Enolase OS=Escherichia coli (strain K12) GN=eno PE=1 SV=2	0	99	AVAAVNGPIAQALIGKDAK	Acetyl(K)@16		0.00730318	1848.05	925.034	1848.05	925.031	2	67	85
eno	82	sp|P0A6P9|ENO_ECOLI	Enolase OS=Escherichia coli (strain K12) GN=eno PE=1 SV=2	0	99	AVAAVNGPIAQALIGKDAK	Acetyl(K)@16		-0.00129835	1848.05	617.023	1848.05	617.023	3	67	85
eno	82	sp|P0A6P9|ENO_ECOLI	Enolase OS=Escherichia coli (strain K12) GN=eno PE=1 SV=2	0	99	AVAAVNGPIAQALIGKDAK	Deamidated(N)@6; Acetyl(K)@16		0.0271948	1849.06	617.36	1849.03	617.351	3	67	85
eno	82	sp|P0A6P9|ENO_ECOLI	Enolase OS=Escherichia coli (strain K12) GN=eno PE=1 SV=2	0	40.73	ALIGKDAK	Acetyl(K)@5; Oxidation(D)@6	cleaved Q-A@N-term; missed K-D@5	0.0170444	872.514	437.264	872.497	437.256	2	78	85
eno	82	sp|P0A6P9|ENO_ECOLI	Enolase OS=Escherichia coli (strain K12) GN=eno PE=1 SV=2	1.76955	99	AVAAVNGPIAQALIGKDAK	Deamidated(Q)@11; Acetyl(K)@16		0.0297296	1849.06	617.361	1849.03	617.351	3	67	85
eno	85	sp|P0A6P9|ENO_ECOLI	Enolase OS=Escherichia coli (strain K12) GN=eno PE=1 SV=2	2	99	AVAAVNGPIAQALIGKDAK	Acetyl(K)@19		0.00321506	1848.05	617.024	1848.05	617.023	3	67	85
eno	85	sp|P0A6P9|ENO_ECOLI	Enolase OS=Escherichia coli (strain K12) GN=eno PE=1 SV=2	0	99	DAKDQAGIDK	Acetyl(K)@3		-0.000168524	1101.53	551.772	1101.53	551.772	2	83	92
eno	85	sp|P0A6P9|ENO_ECOLI	Enolase OS=Escherichia coli (strain K12) GN=eno PE=1 SV=2	0	99	DAKDQAGIDKIMIDLDGTENK	Acetyl(K)@3	missed K-I@10	0.00709871	2331.13	778.052	2331.13	778.049	3	83	103
eno	85	sp|P0A6P9|ENO_ECOLI	Enolase OS=Escherichia coli (strain K12) GN=eno PE=1 SV=2	0	99	DAKDQAGIDKIMIDLDGTENK	Acetyl(K)@3; Oxidation(M)@12	missed K-D@3; missed K-I@10	0.019668	2347.14	783.388	2347.12	783.381	3	83	103
eno	85	sp|P0A6P9|ENO_ECOLI	Enolase OS=Escherichia coli (strain K12) GN=eno PE=1 SV=2	2	99	AVAAVNGPIAQALIGKDAKDQAGIDKIMIDLDGTENK	Acetyl(K)@19	missed K-D@16; missed K-D@19; missed K-I@26	-0.00161114	3804.99	952.255	3804.99	952.256	4	67	103
eno	85	sp|P0A6P9|ENO_ECOLI	Enolase OS=Escherichia coli (strain K12) GN=eno PE=1 SV=2	2	99	AVAAVNGPIAQALIGKDAK	Acetyl(K)@19	missed K-D@16	0.00048386	1848.05	925.031	1848.05	925.031	2	67	85
eno	85	sp|P0A6P9|ENO_ECOLI	Enolase OS=Escherichia coli (strain K12) GN=eno PE=1 SV=2	2	99	AVAAVNGPIAQALIGKDAKDQAGIDK	Acetyl(K)@19	missed K-D@16; missed K-D@19	-0.00186525	2575.4	859.472	2575.4	859.473	3	67	92
eno	85	sp|P0A6P9|ENO_ECOLI	Enolase OS=Escherichia coli (strain K12) GN=eno PE=1 SV=2	2	99	DAKDQAGIDKIMIDLDGTENK	Acetyl(K)@3; Deamidated(Q)@5	missed K-I@10	0.0277213	2332.14	778.387	2332.11	778.377	3	83	103
eno	92	sp|P0A6P9|ENO_ECOLI	Enolase OS=Escherichia coli (strain K12) GN=eno PE=1 SV=2	0	99	DAKDQAGIDKIMIDLDGTENK	Acetyl(K)@10	missed K-I@10	0.0259583	2331.15	778.058	2331.13	778.049	3	83	103
eno	92	sp|P0A6P9|ENO_ECOLI	Enolase OS=Escherichia coli (strain K12) GN=eno PE=1 SV=2	2	99	DQAGIDKIMIDLDGTENK	Acetyl(K)@7	missed K-I@7	-0.000327572	2016.97	673.33	2016.97	673.33	3	86	103
eno	92	sp|P0A6P9|ENO_ECOLI	Enolase OS=Escherichia coli (strain K12) GN=eno PE=1 SV=2	0	99	DQAGIDKIMIDLDGTENK	Acetyl(K)@7	missed K-I@7	0.00310605	2016.97	1009.49	2016.97	1009.49	2	86	103
eno	92	sp|P0A6P9|ENO_ECOLI	Enolase OS=Escherichia coli (strain K12) GN=eno PE=1 SV=2	0	99	DAKDQAGIDKIMIDLDGTENK	Acetyl(K)@10; Oxidation(M)@12	missed K-D@3; missed K-I@10	-0.0120949	2347.11	783.377	2347.12	783.381	3	83	103
eno	92	sp|P0A6P9|ENO_ECOLI	Enolase OS=Escherichia coli (strain K12) GN=eno PE=1 SV=2	2	99	AVAAVNGPIAQALIGKDAKDQAGIDKIMIDLDGTENK	Acetyl(K)@26	missed K-D@16; missed K-D@19; missed K-I@26	0.0036198	3805	952.256	3804.99	952.256	4	67	103
eno	105	sp|P0A6P9|ENO_ECOLI	Enolase OS=Escherichia coli (strain K12) GN=eno PE=1 SV=2	2	99	SKFGANAILAVSLANAK	Acetyl(K)@2	missed K-F@2	-0.000430507	1715.96	858.986	1715.96	858.986	2	104	120
eno	105	sp|P0A6P9|ENO_ECOLI	Enolase OS=Escherichia coli (strain K12) GN=eno PE=1 SV=2	0	99	SKFGANAILAVSLANAK	Acetyl(K)@2	missed K-F@2	0.0130702	1715.97	572.997	1715.96	572.993	3	104	120
eno	105	sp|P0A6P9|ENO_ECOLI	Enolase OS=Escherichia coli (strain K12) GN=eno PE=1 SV=2	0	99	SKFGANAILAVSLANAK	Acetyl@N-term; Acetyl(K)@2	missed K-F@2	-0.00061868	1757.97	879.991	1757.97	879.991	2	104	120
eno	180	sp|P0A6P9|ENO_ECOLI	Enolase OS=Escherichia coli (strain K12) GN=eno PE=1 SV=2	2	99	YSMPVPMMNIINGGEHADNNVDIQEFMIQPVGAKTVK	Deamidated(N)@12; Acetyl(K)@37	missed K-T@34	0.0191236	4129.98	1033.5	4129.96	1033.5	4	144	180
eno	180	sp|P0A6P9|ENO_ECOLI	Enolase OS=Escherichia coli (strain K12) GN=eno PE=1 SV=2	0	99	YSMPVPMMNIINGGEHADNNVDIQEFMIQPVGAKTVK	Oxidation(M)@8; Deamidated(N)@20; Acetyl(K)@37	missed K-T@34	0.0109928	4145.97	1037.5	4145.96	1037.5	4	144	180
eno	180	sp|P0A6P9|ENO_ECOLI	Enolase OS=Escherichia coli (strain K12) GN=eno PE=1 SV=2	1.33724	99	YSMPVPMMNIINGGEHADNNVDIQEFMIQPVGAKTVK	Oxidation(M)@3; Deamidated(N)@20; Acetyl(K)@37	missed K-T@34	0.0234519	4145.98	1037.5	4145.96	1037.5	4	144	180
eno	180	sp|P0A6P9|ENO_ECOLI	Enolase OS=Escherichia coli (strain K12) GN=eno PE=1 SV=2	2	99	YSMPVPMMNIINGGEHADNNVDIQEFMIQPVGAKTVK	Acetyl(K)@37	missed K-T@34	0.000780359	4128.98	1033.25	4128.98	1033.25	4	144	180
eno	180	sp|P0A6P9|ENO_ECOLI	Enolase OS=Escherichia coli (strain K12) GN=eno PE=1 SV=2	0	99	TVKEAIR	Acetyl(K)@3	missed K-E@3	-0.00312096	857.494	429.754	857.497	429.756	2	178	184
eno	195	sp|P0A6P9|ENO_ECOLI	Enolase OS=Escherichia coli (strain K12) GN=eno PE=1 SV=2	2	99	MGSEVFHHLAKVLK	Acetyl(K)@11	missed K-V@11	0.00353898	1636.88	546.634	1636.88	546.633	3	185	198
eno	195	sp|P0A6P9|ENO_ECOLI	Enolase OS=Escherichia coli (strain K12) GN=eno PE=1 SV=2	0	99	GSEVFHHLAKVLK	Acetyl(K)@10	cleaved M-G@N-term; missed K-V@10	-0.000244025	1505.84	753.925	1505.84	753.925	2	186	198
eno	195	sp|P0A6P9|ENO_ECOLI	Enolase OS=Escherichia coli (strain K12) GN=eno PE=1 SV=2	0	99	MGSEVFHHLAKVLK	Acetyl(K)@11	missed K-V@11	-0.00162216	1636.87	819.444	1636.88	819.445	2	185	198
eno	195	sp|P0A6P9|ENO_ECOLI	Enolase OS=Escherichia coli (strain K12) GN=eno PE=1 SV=2	0	99	MGSEVFHHLAKVLK	Oxidation(M)@1; Acetyl(K)@11	missed K-V@11	-0.000122058	1652.87	551.964	1652.87	551.964	3	185	198
eno	195	sp|P0A6P9|ENO_ECOLI	Enolase OS=Escherichia coli (strain K12) GN=eno PE=1 SV=2	0	99	MGSEVFHHLAKVLK	Oxidation(M)@1; Acetyl(K)@11	missed K-V@11	0.00449097	1652.88	414.226	1652.87	414.225	4	185	198
eno	195	sp|P0A6P9|ENO_ECOLI	Enolase OS=Escherichia coli (strain K12) GN=eno PE=1 SV=2	0	99	MGSEVFHHLAKVLK	Acetyl(K)@11	missed K-V@11	0.0014409	1636.88	410.227	1636.88	410.226	4	185	198
eno	195	sp|P0A6P9|ENO_ECOLI	Enolase OS=Escherichia coli (strain K12) GN=eno PE=1 SV=2	0.619789	99	GSEVFHHLAKVLK	Acetyl(K)@10	cleaved M-G@N-term; missed K-V@10	-0.00656267	1505.83	502.95	1505.84	502.952	3	186	198
eno	195	sp|P0A6P9|ENO_ECOLI	Enolase OS=Escherichia coli (strain K12) GN=eno PE=1 SV=2	0.252588	97.66	HLAKVLK	Acetyl(K)@4	cleaved H-H@N-term; missed K-V@4	-0.00356882	849.54	425.777	849.544	425.779	2	192	198
eno	195	sp|P0A6P9|ENO_ECOLI	Enolase OS=Escherichia coli (strain K12) GN=eno PE=1 SV=2	0	99	MGSEVFHHLAKVLK	Oxidation(M)@1; Acetyl(K)@11	missed K-V@11	-9.72e-07	1652.87	827.443	1652.87	827.443	2	185	198
eno	254	sp|P0A6P9|ENO_ECOLI	Enolase OS=Escherichia coli (strain K12) GN=eno PE=1 SV=2	0	99	DITLAMDCAASEFYKDGK	Carbamidomethyl(C)@8; Acetyl(K)@15		0.0247249	2075.94	692.988	2075.92	692.98	3	240	257
eno	254	sp|P0A6P9|ENO_ECOLI	Enolase OS=Escherichia coli (strain K12) GN=eno PE=1 SV=2	0	99	AAGYELGKDITLAMDCAASEFYKDGK	Carbamidomethyl(C)@16; Acetyl(K)@23	missed K-D@8; missed K-D@23	-0.00228345	2865.32	717.337	2865.32	717.337	4	232	257
eno	254	sp|P0A6P9|ENO_ECOLI	Enolase OS=Escherichia coli (strain K12) GN=eno PE=1 SV=2	0	99	AAGYELGKDITLAMDCAASEFYKDGK	Carbamidomethyl(C)@16; Acetyl(K)@23	missed K-D@8; missed K-D@23	-0.00126048	2865.32	956.114	2865.32	956.114	3	232	257
eno	254	sp|P0A6P9|ENO_ECOLI	Enolase OS=Escherichia coli (strain K12) GN=eno PE=1 SV=2	0	99	AAGYELGKDITLAMDCAASEFYKDGK	Oxidation(M)@14; Carbamidomethyl(C)@16; Acetyl(K)@23	missed K-D@8; missed K-D@23	0.00879181	2881.32	961.448	2881.31	961.446	3	232	257
eno	254	sp|P0A6P9|ENO_ECOLI	Enolase OS=Escherichia coli (strain K12) GN=eno PE=1 SV=2	2	99	DITLAMDCAASEFYKDGK	Carbamidomethyl(C)@8; Acetyl(K)@15	missed K-D@15	0.0156754	2075.93	1038.97	2075.92	1038.97	2	240	257
eno	257	sp|P0A6P9|ENO_ECOLI	Enolase OS=Escherichia coli (strain K12) GN=eno PE=1 SV=2	2	99	DITLAMDCAASEFYKDGKYVLAGEGNK	Carbamidomethyl(C)@8; Acetyl(K)@18	missed K-Y@18	0.0114227	3007.41	1003.48	3007.39	1003.47	3	240	266
eno	257	sp|P0A6P9|ENO_ECOLI	Enolase OS=Escherichia coli (strain K12) GN=eno PE=1 SV=2	0	99	GKYVLAGEGNK	Acetyl(K)@2	cleaved D-G@N-term; missed K-Y@2	-0.0125538	1176.6	589.308	1176.61	589.314	2	256	266
eno	257	sp|P0A6P9|ENO_ECOLI	Enolase OS=Escherichia coli (strain K12) GN=eno PE=1 SV=2	0	99	DITLAMDCAASEFYKDGKYVLAGEGNK	Carbamidomethyl(C)@8; Acetyl(K)@18	missed K-Y@18	0.00886873	3007.4	752.858	3007.39	752.856	4	240	266
ptsI	257	sp|P08839|PT1_ECOLI	Phosphoenolpyruvate-protein phosphotransferase OS=Escherichia coli (strain K12) GN=ptsI PE=1 SV=1	0	99	AVQEQVASEKAELAKLK	Acetyl(K)@17	missed K-A@10; missed K-L@15	0.00187335	1883.04	628.687	1883.04	628.686	3	241	257
eno	257	sp|P0A6P9|ENO_ECOLI	Enolase OS=Escherichia coli (strain K12) GN=eno PE=1 SV=2	2	99	DGKYVLAGEGNK	Acetyl(K)@3	missed K-Y@3	0.00162948	1291.64	431.555	1291.64	431.554	3	255	266
eno	257	sp|P0A6P9|ENO_ECOLI	Enolase OS=Escherichia coli (strain K12) GN=eno PE=1 SV=2	2	99	DGKYVLAGEGNK	Acetyl(K)@3	missed K-Y@3	0.0045668	1291.65	646.83	1291.64	646.828	2	255	266
eno	257	sp|P0A6P9|ENO_ECOLI	Enolase OS=Escherichia coli (strain K12) GN=eno PE=1 SV=2	2	99	AAGYELGKDITLAMDCAASEFYKDGKYVLAGEGNK	Carbamidomethyl(C)@16; Acetyl(K)@26	missed K-D@8; missed K-D@23; missed K-Y@26	0.00591722	3796.8	950.208	3796.8	950.206	4	232	266
eno	257	sp|P0A6P9|ENO_ECOLI	Enolase OS=Escherichia coli (strain K12) GN=eno PE=1 SV=2	2	99	DITLAMDCAASEFYKDGK	Carbamidomethyl(C)@8; Acetyl(K)@18	missed K-D@15	0.0100132	2075.93	1038.97	2075.92	1038.97	2	240	257
ptsI	257	sp|P08839|PT1_ECOLI	Phosphoenolpyruvate-protein phosphotransferase OS=Escherichia coli (strain K12) GN=ptsI PE=1 SV=1	0	99	AVQEQVASEKAELAKLK	Deamidated(Q)@5; Acetyl(K)@17	missed K-A@10; missed K-L@15	0.00925335	1884.03	629.017	1884.02	629.014	3	241	257
eno	311	sp|P0A6P9|ENO_ECOLI	Enolase OS=Escherichia coli (strain K12) GN=eno PE=1 SV=2	0	99	VLGDKIQLVGDDLFVTNTK	Acetyl(K)@5	missed K-I@5	-0.00490017	2116.14	1059.08	2116.14	1059.08	2	307	325
eno	311	sp|P0A6P9|ENO_ECOLI	Enolase OS=Escherichia coli (strain K12) GN=eno PE=1 SV=2	1.50864	99	LGDKIQLVGDDLFVTNTK	Acetyl(K)@4	cleaved V-L@N-term; missed K-I@4	-0.00249588	2017.07	673.364	2017.07	673.365	3	308	325
eno	311	sp|P0A6P9|ENO_ECOLI	Enolase OS=Escherichia coli (strain K12) GN=eno PE=1 SV=2	0	99	VLGDKIQLVGDDLFVTNTK	Acetyl(K)@5	missed K-I@5	-0.00852517	2116.13	706.385	2116.14	706.388	3	307	325
eno	311	sp|P0A6P9|ENO_ECOLI	Enolase OS=Escherichia coli (strain K12) GN=eno PE=1 SV=2	0	99	VLGDKIQLVGDDLFVTNTK	Cation:Na(D)@4; Acetyl(K)@5	missed K-I@5	0.00110299	2138.12	713.716	2138.12	713.715	3	307	325
eno	311	sp|P0A6P9|ENO_ECOLI	Enolase OS=Escherichia coli (strain K12) GN=eno PE=1 SV=2	0	99	VLGDKIQLVGDDLFVTNTK	Acetyl(K)@5; Deamidated(Q)@7	missed K-I@5	0.0389018	2117.16	706.729	2117.13	706.716	3	307	325
eno	311	sp|P0A6P9|ENO_ECOLI	Enolase OS=Escherichia coli (strain K12) GN=eno PE=1 SV=2	0	99	VLGDKIQLVGDDLFVTNTK	Acetyl(K)@5; Deamidated(N)@17	missed K-I@5	0.0246546	2117.15	706.724	2117.13	706.716	3	307	325
eno	325	sp|P0A6P9|ENO_ECOLI	Enolase OS=Escherichia coli (strain K12) GN=eno PE=1 SV=2	0	99	IQLVGDDLFVTNTKILK	Acetyl(K)@14	missed K-I@14	-0.00614497	1958.1	653.708	1958.11	653.71	3	312	328
eno	325	sp|P0A6P9|ENO_ECOLI	Enolase OS=Escherichia coli (strain K12) GN=eno PE=1 SV=2	2	99	IQLVGDDLFVTNTKILK	Acetyl(K)@14	missed K-I@14	0.00266903	1958.11	980.063	1958.11	980.062	2	312	328
eno	328	sp|P0A6P9|ENO_ECOLI	Enolase OS=Escherichia coli (strain K12) GN=eno PE=1 SV=2	2	99	ILKEGIEK	Acetyl(K)@3	missed K-E@3	-0.00143022	970.568	486.291	970.57	486.292	2	326	333
eno	328	sp|P0A6P9|ENO_ECOLI	Enolase OS=Escherichia coli (strain K12) GN=eno PE=1 SV=2	2	99	IQLVGDDLFVTNTKILK	Acetyl(K)@17	missed K-I@14	-0.000344259	1958.11	980.062	1958.11	980.062	2	312	328
eno	328	sp|P0A6P9|ENO_ECOLI	Enolase OS=Escherichia coli (strain K12) GN=eno PE=1 SV=2	0.00305075	36.37	LKEGIEK	Acetyl(K)@2	cleaved I-L@N-term; missed K-E@2	0.00215663	857.488	429.751	857.486	429.75	2	327	333
eno	333	sp|P0A6P9|ENO_ECOLI	Enolase OS=Escherichia coli (strain K12) GN=eno PE=1 SV=2	0	99	EGIEKGIANSILIK	Acetyl(K)@5	missed K-G@5	0.00233238	1525.87	763.944	1525.87	763.943	2	329	342
eno	333	sp|P0A6P9|ENO_ECOLI	Enolase OS=Escherichia coli (strain K12) GN=eno PE=1 SV=2	0	99	EGIEKGIANSILIK	Acetyl(K)@5; Deamidated(N)@9	missed K-G@5	0.0387879	1526.89	764.455	1526.86	764.435	2	329	342
eno	333	sp|P0A6P9|ENO_ECOLI	Enolase OS=Escherichia coli (strain K12) GN=eno PE=1 SV=2	2	99	ILKEGIEKGIANSILIK	Acetyl(K)@8	missed K-E@3; missed K-G@8	-0.00425539	1880.13	627.717	1880.13	627.719	3	326	342
eno	342	sp|P0A6P9|ENO_ECOLI	Enolase OS=Escherichia coli (strain K12) GN=eno PE=1 SV=2	0	99	KFNQIGSLTETLAAIK	Acetyl(K)@1	cleaved I-K@N-term; missed K-F@1	0.0251959	1775.01	592.677	1774.98	592.668	3	342	357
eno	342	sp|P0A6P9|ENO_ECOLI	Enolase OS=Escherichia coli (strain K12) GN=eno PE=1 SV=2	0	99	GIANSILIKFN	Acetyl(K)@9	cleaved N-Q@C-term; missed K-F@9	-0.0117814	1230.69	616.35	1230.7	616.356	2	334	344
eno	342	sp|P0A6P9|ENO_ECOLI	Enolase OS=Escherichia coli (strain K12) GN=eno PE=1 SV=2	0	99	GIANSILIK	Acetyl(K)@9		0.000355431	969.586	485.8	969.586	485.8	2	334	342
eno	342	sp|P0A6P9|ENO_ECOLI	Enolase OS=Escherichia coli (strain K12) GN=eno PE=1 SV=2	0	99	GIANSILIKFN	Deamidated(N)@4; Acetyl(K)@9	cleaved N-Q@C-term; missed K-F@9	0.000323042	1231.68	616.848	1231.68	616.848	2	334	344
eno	342	sp|P0A6P9|ENO_ECOLI	Enolase OS=Escherichia coli (strain K12) GN=eno PE=1 SV=2	0	99	GIANSILIK	Deamidated(N)@4; Acetyl(K)@9		0.0160282	970.586	486.3	970.57	486.292	2	334	342
eno	342	sp|P0A6P9|ENO_ECOLI	Enolase OS=Escherichia coli (strain K12) GN=eno PE=1 SV=2	2	99	GIANSILIKFNQIGSLTETLAAIK	Deamidated(N)@4; Acetyl(K)@9	missed K-F@9	-0.00545306	2557.43	853.484	2557.44	853.486	3	334	357
eno	342	sp|P0A6P9|ENO_ECOLI	Enolase OS=Escherichia coli (strain K12) GN=eno PE=1 SV=2	2	99	GIANSILIKFNQIGSLTETLAAIK	Acetyl(K)@9	missed K-F@9	-0.00220249	2556.45	640.12	2556.45	640.12	4	334	357
eno	342	sp|P0A6P9|ENO_ECOLI	Enolase OS=Escherichia coli (strain K12) GN=eno PE=1 SV=2	2	99	GIANSILIKFNQIGSLTETLAAIK	Acetyl(K)@9	missed K-F@9	-0.00108335	2556.45	853.158	2556.45	853.158	3	334	357
eno	342	sp|P0A6P9|ENO_ECOLI	Enolase OS=Escherichia coli (strain K12) GN=eno PE=1 SV=2	0	99	KFNQIGSLTETLA	Acetyl(K)@1	cleaved I-K@N-term; cleaved A-A@C-term; missed K-F@1	-0.0126836	1462.75	732.384	1462.77	732.391	2	342	354
eno	342	sp|P0A6P9|ENO_ECOLI	Enolase OS=Escherichia coli (strain K12) GN=eno PE=1 SV=2	0	99	KFNQIGSLTETLAAIK	Acetyl(K)@1; Deamidated(N)@3	cleaved I-K@N-term; missed K-F@1	-0.010161	1775.96	592.993	1775.97	592.996	3	342	357
eno	342	sp|P0A6P9|ENO_ECOLI	Enolase OS=Escherichia coli (strain K12) GN=eno PE=1 SV=2	1.25964	99	SILIKFN	Acetyl(K)@5	cleaved N-S@N-term; cleaved N-Q@C-term; missed K-F@5	-0.000507338	875.511	438.763	875.512	438.763	2	338	344
eno	342	sp|P0A6P9|ENO_ECOLI	Enolase OS=Escherichia coli (strain K12) GN=eno PE=1 SV=2	0	99	KFNQIGSLTETLAAIK	Acetyl(K)@1; Deamidated(Q)@4	cleaved I-K@N-term; missed K-F@1	0.0145602	1775.98	593.001	1775.97	592.996	3	342	357
eno	357	sp|P0A6P9|ENO_ECOLI	Enolase OS=Escherichia coli (strain K12) GN=eno PE=1 SV=2	0	99	FNQIGSLTETLAAIKMAK	Acetyl(K)@15	missed K-M@15	0.0010196	1977.06	660.028	1977.06	660.027	3	343	360
eno	360	sp|P0A6P9|ENO_ECOLI	Enolase OS=Escherichia coli (strain K12) GN=eno PE=1 SV=2	2	99	MAKDAGYTAVISHR	Acetyl(K)@3	missed K-D@3	0.00234159	1560.77	521.265	1560.77	521.265	3	358	371
eno	419	sp|P0A6P9|ENO_ECOLI	Enolase OS=Escherichia coli (strain K12) GN=eno PE=1 SV=2	0	99	EEALGEKAPYNGR	Acetyl(K)@7	cleaved I-E@N-term; missed K-A@7	0.00136891	1474.71	738.361	1474.71	738.36	2	413	425
eno	419	sp|P0A6P9|ENO_ECOLI	Enolase OS=Escherichia coli (strain K12) GN=eno PE=1 SV=2	2	99	IEEALGEKAPYNGR	Acetyl(K)@8; Deamidated(N)@12	missed K-A@8	0.01106	1588.78	530.602	1588.77	530.598	3	412	425
eno	419	sp|P0A6P9|ENO_ECOLI	Enolase OS=Escherichia coli (strain K12) GN=eno PE=1 SV=2	0	99	IEEALGEKAPYNGRK	Acetyl(K)@8; Deamidated(N)@12	missed K-A@8; missed R-K@14	0.00294188	1716.87	573.298	1716.87	573.297	3	412	426
eno	419	sp|P0A6P9|ENO_ECOLI	Enolase OS=Escherichia coli (strain K12) GN=eno PE=1 SV=2	0	99	IEEALGEKAPYNGR	Acetyl(K)@8	missed K-A@8	0.0160649	1587.81	794.91	1587.79	794.902	2	412	425
eno	419	sp|P0A6P9|ENO_ECOLI	Enolase OS=Escherichia coli (strain K12) GN=eno PE=1 SV=2	0	99	IEEALGEKAPYNGRK	Acetyl(K)@8	missed K-A@8; missed R-K@14	0.00807578	1715.89	572.971	1715.88	572.969	3	412	426
eno	419	sp|P0A6P9|ENO_ECOLI	Enolase OS=Escherichia coli (strain K12) GN=eno PE=1 SV=2	0	99	IEEALGEKAPYNGRK	Acetyl(K)@8	missed K-A@8; missed R-K@14	-0.00561861	1715.88	858.947	1715.88	858.949	2	412	426
eno	419	sp|P0A6P9|ENO_ECOLI	Enolase OS=Escherichia coli (strain K12) GN=eno PE=1 SV=2	0	99	IEEALGEKAPYNGRK	Acetyl(K)@8	missed K-A@8; missed R-K@14	0.00563341	1715.89	429.98	1715.88	429.978	4	412	426
eno	419	sp|P0A6P9|ENO_ECOLI	Enolase OS=Escherichia coli (strain K12) GN=eno PE=1 SV=2	2	99	IEEALGEKAPYNGR	Acetyl(K)@8	missed K-A@8	-0.000186428	1587.79	530.27	1587.79	530.27	3	412	425
eno	419	sp|P0A6P9|ENO_ECOLI	Enolase OS=Escherichia coli (strain K12) GN=eno PE=1 SV=2	0	99	IEEALGEKAPYNGR	Acetyl(K)@8; Deamidated(N)@12	missed K-A@8	-0.00159668	1588.77	795.393	1588.77	795.394	2	412	425
entA	204	sp|P15047|ENTA_ECOLI	2,3-dihydro-2,3-dihydroxybenzoate dehydrogenase OS=Escherichia coli (strain K12) GN=entA PE=1 SV=1	0	99	GFGEQFKLGIPLGK	Acetyl(K)@7	missed K-L@7	-0.00221923	1531.84	511.62	1531.84	511.621	3	198	211
entA	204	sp|P15047|ENTA_ECOLI	2,3-dihydro-2,3-dihydroxybenzoate dehydrogenase OS=Escherichia coli (strain K12) GN=entA PE=1 SV=1	2	99	GFGEQFKLGIPLGK	Acetyl(K)@7	missed K-L@7	-0.00417966	1531.84	766.925	1531.84	766.927	2	198	211
entF	861	sp|P11454|ENTF_ECOLI	Enterobactin synthase component F OS=Escherichia coli (strain K12) GN=entF PE=1 SV=3	0	99	SDDQLKIR	Acetyl(K)@6	missed K-I@6	0.00252155	1015.53	508.773	1015.53	508.772	2	856	863
tpiA	111	sp|P0A858|TPIS_ECOLI	Triosephosphate isomerase OS=Escherichia coli (strain K12) GN=tpiA PE=1 SV=1	0.0510982	99	SDELIAKK	Acetyl(K)@7	cleaved E-S@N-term; missed K-K@7	-0.0320454	944.486	473.25	944.518	473.266	2	105	112
era	111	sp|P06616|ERA_ECOLI	GTPase Era OS=Escherichia coli (strain K12) GN=era PE=1 SV=2	2	99	WTPDDEMVLNKLR	Acetyl(K)@11	missed K-L@11	0.00725593	1657.82	829.918	1657.81	829.914	2	101	113
tpiA	111	sp|P0A858|TPIS_ECOLI	Triosephosphate isomerase OS=Escherichia coli (strain K12) GN=tpiA PE=1 SV=1	0	99	ESDELIAKK	Acetyl(K)@8	missed K-K@8	-0.00112681	1073.56	537.787	1073.56	537.787	2	104	112
tpiA	111	sp|P0A858|TPIS_ECOLI	Triosephosphate isomerase OS=Escherichia coli (strain K12) GN=tpiA PE=1 SV=1	2	99	TYHKESDELIAKK	Acetyl(K)@12	missed K-E@4; missed K-K@12	0.00445382	1602.83	535.284	1602.83	535.282	3	100	112
gatA	111	sp|P69828|PTKA_ECOLI	Galactitol-specific phosphotransferase enzyme IIA component OS=Escherichia coli (strain K12) GN=gatA PE=4 SV=1	2	99	IVENPQQQLKLLR	Acetyl(K)@10	cleaved L-I@N-term; missed K-L@10	0.000864036	1619.94	810.976	1619.94	810.975	2	102	114
tpiA	111	sp|P0A858|TPIS_ECOLI	Triosephosphate isomerase OS=Escherichia coli (strain K12) GN=tpiA PE=1 SV=1	0	99	TYHKESDELIAKK	Acetyl(K)@12	missed K-E@4; missed K-K@12	0.00115604	1602.83	401.714	1602.83	401.714	4	100	112
exoX	111	sp|P0AEK0|EXOX_ECOLI	Exodeoxyribonuclease 10 OS=Escherichia coli (strain K12) GN=exoX PE=1 SV=1	1.42022	99	LWPGIKYSNMALYK	Acetyl(K)@6	missed K-Y@6	0.00483468	1724.9	863.458	1724.9	863.455	2	106	119
exoX	111	sp|P0AEK0|EXOX_ECOLI	Exodeoxyribonuclease 10 OS=Escherichia coli (strain K12) GN=exoX PE=1 SV=1	2	99	RLWPGIKYSNMALYK	Acetyl(K)@7	missed R-L@1; missed K-Y@7	-0.00300793	1880.99	628.005	1881	628.006	3	105	119
exoX	111	sp|P0AEK0|EXOX_ECOLI	Exodeoxyribonuclease 10 OS=Escherichia coli (strain K12) GN=exoX PE=1 SV=1	0	99	WPGIKYSNMALYK	Acetyl(K)@5	cleaved L-W@N-term; missed K-Y@5	0.00153158	1611.81	806.914	1611.81	806.913	2	107	119
fabB	40	sp|P0A953|FABB_ECOLI	3-oxoacyl-[acyl-carrier-protein] synthase 1 OS=Escherichia coli (strain K12) GN=fabB PE=1 SV=1	0	99	SGITFSQELKDSGMR	Acetyl(K)@10		-0.00015408	1696.81	849.412	1696.81	849.412	2	31	45
fabB	40	sp|P0A953|FABB_ECOLI	3-oxoacyl-[acyl-carrier-protein] synthase 1 OS=Escherichia coli (strain K12) GN=fabB PE=1 SV=1	0	99	SGITFSQELKDSGMR	Acetyl(K)@10; Oxidation(M)@14		0.00420474	1712.81	857.411	1712.8	857.409	2	31	45
fabB	40	sp|P0A953|FABB_ECOLI	3-oxoacyl-[acyl-carrier-protein] synthase 1 OS=Escherichia coli (strain K12) GN=fabB PE=1 SV=1	0	99	SGITFSQELKDSGMR	Acetyl(K)@10		-0.00162325	1696.81	566.61	1696.81	566.61	3	31	45
fabB	40	sp|P0A953|FABB_ECOLI	3-oxoacyl-[acyl-carrier-protein] synthase 1 OS=Escherichia coli (strain K12) GN=fabB PE=1 SV=1	0	99	SGITFSQELKDSGMR	Deamidated(Q)@7; Acetyl(K)@10		0.00254706	1697.8	566.939	1697.79	566.938	3	31	45
fabB	40	sp|P0A953|FABB_ECOLI	3-oxoacyl-[acyl-carrier-protein] synthase 1 OS=Escherichia coli (strain K12) GN=fabB PE=1 SV=1	0	99	SGITFSQELKDSGMR	Acetyl(K)@10; Oxidation(M)@14		0.00131856	1712.81	571.942	1712.8	571.942	3	31	45
fabB	40	sp|P0A953|FABB_ECOLI	3-oxoacyl-[acyl-carrier-protein] synthase 1 OS=Escherichia coli (strain K12) GN=fabB PE=1 SV=1	0	99	SGITFSQELKDSGMR	Deamidated(Q)@7; Acetyl(K)@10		-0.0211504	1697.77	849.893	1697.79	849.904	2	31	45
fabB	127	sp|P0A953|FABB_ECOLI	3-oxoacyl-[acyl-carrier-protein] synthase 1 OS=Escherichia coli (strain K12) GN=fabB PE=1 SV=1	2	99	GLKAVGPYVVTK	Acetyl(K)@3	missed K-A@3	0.000592604	1272.74	425.255	1272.74	425.255	3	125	136
fabB	127	sp|P0A953|FABB_ECOLI	3-oxoacyl-[acyl-carrier-protein] synthase 1 OS=Escherichia coli (strain K12) GN=fabB PE=1 SV=1	0	99	GLKAVGPYVVTK	Acetyl(K)@3	missed K-A@3	-0.00163077	1272.74	637.379	1272.74	637.379	2	125	136
fabB	217	sp|P0A953|FABB_ECOLI	3-oxoacyl-[acyl-carrier-protein] synthase 1 OS=Escherichia coli (strain K12) GN=fabB PE=1 SV=1	0	99	YNDTPEKASR	Acetyl(K)@7	missed K-A@7	0.00268746	1221.57	611.79	1221.56	611.789	2	211	220
fabB	308	sp|P0A953|FABB_ECOLI	3-oxoacyl-[acyl-carrier-protein] synthase 1 OS=Escherichia coli (strain K12) GN=fabB PE=1 SV=1	2	99	MAMHGVDTPIDYLNSHGTSTPVGDVKELAAIR	Deamidated(N)@14; Acetyl(K)@26		0.0260942	3437.69	860.429	3437.66	860.422	4	283	314
fabB	308	sp|P0A953|FABB_ECOLI	3-oxoacyl-[acyl-carrier-protein] synthase 1 OS=Escherichia coli (strain K12) GN=fabB PE=1 SV=1	0	99	MAMHGVDTPIDYLNSHGTSTPVGDVKELAAIR	Acetyl(K)@26		-0.00523318	3436.67	860.175	3436.68	860.176	4	283	314
fabB	308	sp|P0A953|FABB_ECOLI	3-oxoacyl-[acyl-carrier-protein] synthase 1 OS=Escherichia coli (strain K12) GN=fabB PE=1 SV=1	0.0952845	99	SHGTSTPVGDVKELAAIR	Acetyl(K)@12	cleaved N-S@N-term; missed K-E@12	-0.0458233	1878.93	627.319	1878.98	627.334	3	297	314
fabB	308	sp|P0A953|FABB_ECOLI	3-oxoacyl-[acyl-carrier-protein] synthase 1 OS=Escherichia coli (strain K12) GN=fabB PE=1 SV=1	0	99	MAMHGVDTPIDYLNSHGTSTPVGDVKELAAIR	Oxidation(M)@3; Acetyl(K)@26	missed K-E@26	0.0226108	3452.69	864.181	3452.67	864.175	4	283	314
fabB	308	sp|P0A953|FABB_ECOLI	3-oxoacyl-[acyl-carrier-protein] synthase 1 OS=Escherichia coli (strain K12) GN=fabB PE=1 SV=1	0.00612309	83.2	KELAAIR	Acetyl(K)@1	cleaved V-K@N-term; missed K-E@1	0.000224757	841.503	421.759	841.502	421.758	2	308	314
fabB	308	sp|P0A953|FABB_ECOLI	3-oxoacyl-[acyl-carrier-protein] synthase 1 OS=Escherichia coli (strain K12) GN=fabB PE=1 SV=1	2	99	MAMHGVDTPIDYLNSHGTSTPVGDVKELAAIR	Oxidation(M)@3; Deamidated(N)@14; Acetyl(K)@26	missed K-E@26	0.0259659	3453.68	864.427	3453.65	864.421	4	283	314
fabB	320	sp|P0A953|FABB_ECOLI	3-oxoacyl-[acyl-carrier-protein] synthase 1 OS=Escherichia coli (strain K12) GN=fabB PE=1 SV=1	0	99	EVFGDKSPAISATK	Acetyl(K)@6	missed K-S@6	0.00157607	1490.76	746.389	1490.76	746.388	2	315	328
fabB	320	sp|P0A953|FABB_ECOLI	3-oxoacyl-[acyl-carrier-protein] synthase 1 OS=Escherichia coli (strain K12) GN=fabB PE=1 SV=1	0	99	EVFGDKSPAISATK	Acetyl(K)@6	missed K-S@6	0.00399491	1490.77	497.929	1490.76	497.928	3	315	328
fabD	119	sp|P0AAI9|FABD_ECOLI	Malonyl CoA-acyl carrier protein transacylase OS=Escherichia coli (strain K12) GN=fabD PE=1 SV=2	2	99	GKFMQEAVPEGTGAMAAIIGLDDASIAK	Acetyl(K)@2	missed K-F@2	-0.0100595	2832.39	945.139	2832.4	945.142	3	118	145
fabD	206	sp|P0AAI9|FABD_ECOLI	Malonyl CoA-acyl carrier protein transacylase OS=Escherichia coli (strain K12) GN=fabD PE=1 SV=2	2	99	ALPLPVSVPSHCALMKPAADKLAVELAK	Carbamidomethyl(C)@12; Acetyl(K)@16	missed K-L@21	0.0116666	2967.64	742.917	2967.63	742.914	4	191	218
fabD	235	sp|P0AAI9|FABD_ECOLI	Malonyl CoA-acyl carrier protein transacylase OS=Escherichia coli (strain K12) GN=fabD PE=1 SV=2	2	99	ITFNAPTVPVVNNVDVKCETNGDAIR	Acetyl(K)@17; Carbamidomethyl(C)@18	missed K-C@17	0.00953823	2884.45	962.49	2884.44	962.487	3	219	244
fabD	235	sp|P0AAI9|FABD_ECOLI	Malonyl CoA-acyl carrier protein transacylase OS=Escherichia coli (strain K12) GN=fabD PE=1 SV=2	2	99	ITFNAPTVPVVNNVDVKCETNGDAIRDALVR	Acetyl(K)@17; Carbamidomethyl(C)@18	missed K-C@17; missed R-D@26	-0.00604821	3438.75	860.695	3438.76	860.696	4	219	249
fabD	279	sp|P0AAI9|FABD_ECOLI	Malonyl CoA-acyl carrier protein transacylase OS=Escherichia coli (strain K12) GN=fabD PE=1 SV=2	2	99	SVEYMAAQGVEHLYEVGPGKVLTGLTK	Acetyl(K)@20	missed K-V@20	0.00426293	2917.49	730.381	2917.49	730.38	4	260	286
fabD	279	sp|P0AAI9|FABD_ECOLI	Malonyl CoA-acyl carrier protein transacylase OS=Escherichia coli (strain K12) GN=fabD PE=1 SV=2	2	99	SVEYMAAQGVEHLYEVGPGKVLTGLTK	Acetyl(K)@20	missed K-V@20	-0.00312155	2917.49	973.503	2917.49	973.504	3	260	286
fabD	286	sp|P0AAI9|FABD_ECOLI	Malonyl CoA-acyl carrier protein transacylase OS=Escherichia coli (strain K12) GN=fabD PE=1 SV=2	2	99	VLTGLTKR	Acetyl(K)@7	missed K-R@7	0.00251633	928.573	465.294	928.571	465.293	2	280	287
fabD	286	sp|P0AAI9|FABD_ECOLI	Malonyl CoA-acyl carrier protein transacylase OS=Escherichia coli (strain K12) GN=fabD PE=1 SV=2	1.45593	99	LTGLTKR	Acetyl(K)@6	cleaved V-L@N-term; missed K-R@6	-0.00186253	829.5	415.757	829.502	415.758	2	281	287
fabF	225	sp|P0AAI5|FABF_ECOLI	3-oxoacyl-[acyl-carrier-protein] synthase 2 OS=Escherichia coli (strain K12) GN=fabF PE=1 SV=2	1.31876	99	NDNPQAASRPWDKER	Acetyl(K)@13	missed K-E@13	0.00219491	1824.85	609.291	1824.85	609.291	3	213	227
fabG	72	sp|P0AEK2|FABG_ECOLI	3-oxoacyl-[acyl-carrier-protein] reductase FabG OS=Escherichia coli (strain K12) GN=fabG PE=1 SV=1	0	99	GLMLNVTDPASIESVLEKIR	Oxidation(M)@3; Acetyl(K)@18	missed K-I@18	-0.0068087	2242.18	748.401	2242.19	748.403	3	55	74
fabG	72	sp|P0AEK2|FABG_ECOLI	3-oxoacyl-[acyl-carrier-protein] reductase FabG OS=Escherichia coli (strain K12) GN=fabG PE=1 SV=1	2	99	GLMLNVTDPASIESVLEKIR	Acetyl(K)@18	missed K-I@18	-0.0066056	2226.19	743.069	2226.19	743.072	3	55	74
fabG	72	sp|P0AEK2|FABG_ECOLI	3-oxoacyl-[acyl-carrier-protein] reductase FabG OS=Escherichia coli (strain K12) GN=fabG PE=1 SV=1	0	99	GLMLNVTDPASIESVLEKIR	Acetyl(K)@18	missed K-I@18	0.00180848	2226.2	1114.11	2226.19	1114.1	2	55	74
fabG	99	sp|P0AEK2|FABG_ECOLI	3-oxoacyl-[acyl-carrier-protein] reductase FabG OS=Escherichia coli (strain K12) GN=fabG PE=1 SV=1	2	99	MKDEEWNDIIETNLSSVFR	Acetyl(K)@2	missed K-D@2	-0.00277237	2367.1	790.041	2367.11	790.042	3	98	116
fabG	119	sp|P0AEK2|FABG_ECOLI	3-oxoacyl-[acyl-carrier-protein] reductase FabG OS=Escherichia coli (strain K12) GN=fabG PE=1 SV=1	2	99	LSKAVMR	Acetyl(K)@3	missed K-A@3	-0.00155352	845.478	423.746	845.479	423.747	2	117	123
fabH	257	sp|P0A6R0|FABH_ECOLI	3-oxoacyl-[acyl-carrier-protein] synthase 3 OS=Escherichia coli (strain K12) GN=fabH PE=1 SV=1	2	99	KLGMSMDNVVVTLDR	Acetyl(K)@1	missed K-L@1	0.00231728	1718.87	860.443	1718.87	860.442	2	257	271
fabI	17	sp|P0AEK4|FABI_ECOLI	Enoyl-[acyl-carrier-protein] reductase [NADH] FabI OS=Escherichia coli (strain K12) GN=fabI PE=1 SV=2	2	99	ILVTGVASKLSIAYGIAQAMHR	Acetyl(K)@9	missed K-L@9	0.00331222	2340.3	781.108	2340.3	781.107	3	9	30
fabI	43	sp|P0AEK4|FABI_ECOLI	Enoyl-[acyl-carrier-protein] reductase [NADH] FabI OS=Escherichia coli (strain K12) GN=fabI PE=1 SV=2	2	99	EGAELAFTYQNDKLK	Acetyl(K)@13	missed K-L@13	0.000970444	1767.87	884.942	1767.87	884.941	2	31	45
fabI	43	sp|P0AEK4|FABI_ECOLI	Enoyl-[acyl-carrier-protein] reductase [NADH] FabI OS=Escherichia coli (strain K12) GN=fabI PE=1 SV=2	0	99	GAELAFTYQNDKLK	Acetyl(K)@12	cleaved E-G@N-term; missed K-L@12	-0.000487474	1638.82	820.42	1638.83	820.42	2	32	45
fabI	43	sp|P0AEK4|FABI_ECOLI	Enoyl-[acyl-carrier-protein] reductase [NADH] FabI OS=Escherichia coli (strain K12) GN=fabI PE=1 SV=2	0	99	EGAELAFTYQNDKLK	Acetyl(K)@13	missed K-L@13	-0.00124557	1767.87	590.296	1767.87	590.297	3	31	45
fabI	43	sp|P0AEK4|FABI_ECOLI	Enoyl-[acyl-carrier-protein] reductase [NADH] FabI OS=Escherichia coli (strain K12) GN=fabI PE=1 SV=2	0.10902	98.96	FTYQNDKLK	Acetyl(K)@7	cleaved A-F@N-term; missed K-L@7	-0.00168088	1197.6	599.808	1197.6	599.809	2	37	45
fabI	201	sp|P0AEK4|FABI_ECOLI	Enoyl-[acyl-carrier-protein] reductase [NADH] FabI OS=Escherichia coli (strain K12) GN=fabI PE=1 SV=2	2	99	TLAASGIKDFRK	Acetyl(K)@8	missed K-D@8; missed R-K@11	-0.0282164	1347.72	450.248	1347.75	450.258	3	194	205
fabI	201	sp|P0AEK4|FABI_ECOLI	Enoyl-[acyl-carrier-protein] reductase [NADH] FabI OS=Escherichia coli (strain K12) GN=fabI PE=1 SV=2	0.801343	99	AASGIKDFR	Acetyl(K)@6	cleaved L-A@N-term	-0.00422997	1005.52	503.767	1005.52	503.769	2	196	204
fadB	362	sp|P21177|FADB_ECOLI	Fatty acid oxidation complex subunit alpha OS=Escherichia coli (strain K12) GN=fadB PE=1 SV=2	0.707744	99	LLNKQLER	Acetyl(K)@4	missed K-Q@4	0.014884	1054.63	528.322	1054.61	528.314	2	359	366
fbaA	3	sp|P0AB71|ALF_ECOLI	Fructose-bisphosphate aldolase class 2 OS=Escherichia coli (strain K12) GN=fbaA PE=1 SV=2	0	99	SKIFDFVKPGVITGDDVQK	Acetyl(K)@2	cleaved M-S@N-term; missed K-I@2	0.013016	2134.14	712.389	2134.13	712.384	3	2	20
fbaA	9	sp|P0AB71|ALF_ECOLI	Fructose-bisphosphate aldolase class 2 OS=Escherichia coli (strain K12) GN=fbaA PE=1 SV=2	0	99	FDFVKPGVITGDDVQK	Acetyl(K)@5	cleaved I-F@N-term	0.0205737	1805.94	602.987	1805.92	602.981	3	5	20
fbaA	9	sp|P0AB71|ALF_ECOLI	Fructose-bisphosphate aldolase class 2 OS=Escherichia coli (strain K12) GN=fbaA PE=1 SV=2	2	99	SKIFDFVKPGVITGDDVQK	Acetyl(K)@8	cleaved M-S@N-term; missed K-I@2	0.0141203	2134.15	712.389	2134.13	712.384	3	2	20
fbaA	9	sp|P0AB71|ALF_ECOLI	Fructose-bisphosphate aldolase class 2 OS=Escherichia coli (strain K12) GN=fbaA PE=1 SV=2	0	99	FDFVKPGVITGDDVQK	Acetyl(K)@5	cleaved I-F@N-term	-0.0116687	1805.91	903.961	1805.92	903.967	2	5	20
fbaA	9	sp|P0AB71|ALF_ECOLI	Fructose-bisphosphate aldolase class 2 OS=Escherichia coli (strain K12) GN=fbaA PE=1 SV=2	0	99	IFDFVKPGVITGDDVQK	Acetyl(K)@6		-0.00393405	1919	640.674	1919	640.675	3	4	20
fbaA	9	sp|P0AB71|ALF_ECOLI	Fructose-bisphosphate aldolase class 2 OS=Escherichia coli (strain K12) GN=fbaA PE=1 SV=2	0	99	IFDFVKPGVITGDDVQK	Acetyl(K)@6		-0.00531648	1919	960.507	1919	960.509	2	4	20
fbaA	9	sp|P0AB71|ALF_ECOLI	Fructose-bisphosphate aldolase class 2 OS=Escherichia coli (strain K12) GN=fbaA PE=1 SV=2	0	99	IFDFVKPGVITGDDVQK	Cation:Na(D)@3; Acetyl(K)@6		0.00559873	1940.99	648.005	1940.99	648.003	3	4	20
fbaA	20	sp|P0AB71|ALF_ECOLI	Fructose-bisphosphate aldolase class 2 OS=Escherichia coli (strain K12) GN=fbaA PE=1 SV=2	0	99	IFDFVKPGVITGDDVQKVFQVAK	Acetyl(K)@17	missed K-V@17	0.00436124	2591.4	864.809	2591.4	864.807	3	4	26
fbaA	20	sp|P0AB71|ALF_ECOLI	Fructose-bisphosphate aldolase class 2 OS=Escherichia coli (strain K12) GN=fbaA PE=1 SV=2	0	99	IFDFVKPGVITGDDVQKVFQVAK	Deamidated(Q)@16; Acetyl(K)@17	missed K-V@17	0.0621583	2592.45	865.156	2592.38	865.135	3	4	26
fbaA	20	sp|P0AB71|ALF_ECOLI	Fructose-bisphosphate aldolase class 2 OS=Escherichia coli (strain K12) GN=fbaA PE=1 SV=2	0	99	IFDFVKPGVITGDDVQKVFQVAK	Deamidated(Q)@16; Acetyl(K)@17	missed K-V@17	0.035956	2592.42	649.112	2592.38	649.103	4	4	26
fbaA	20	sp|P0AB71|ALF_ECOLI	Fructose-bisphosphate aldolase class 2 OS=Escherichia coli (strain K12) GN=fbaA PE=1 SV=2	0	99	IFDFVKPGVITGDDVQKVFQVAK	Acetyl(K)@17	missed K-V@17	-0.0118178	2591.39	648.854	2591.4	648.857	4	4	26
fbaA	52	sp|P0AB71|ALF_ECOLI	Fructose-bisphosphate aldolase class 2 OS=Escherichia coli (strain K12) GN=fbaA PE=1 SV=2	2	99	ENNFALPAVNCVGTDSINAVLETAAKVK	Carbamidomethyl(C)@11; Acetyl(K)@26	missed K-V@26	-0.0166239	2986.49	996.504	2986.51	996.51	3	27	54
fbaA	72	sp|P0AB71|ALF_ECOLI	Fructose-bisphosphate aldolase class 2 OS=Escherichia coli (strain K12) GN=fbaA PE=1 SV=2	2	99	APVIVQFSNGGASFIAGKGVK	Acetyl(K)@18	missed K-G@18	0.00135484	2088.14	1045.08	2088.14	1045.08	2	55	75
fbaA	72	sp|P0AB71|ALF_ECOLI	Fructose-bisphosphate aldolase class 2 OS=Escherichia coli (strain K12) GN=fbaA PE=1 SV=2	0	99	GGASFIAGKGVK	Acetyl(K)@9	cleaved N-G@N-term; missed K-G@9	-0.0104518	1132.61	567.314	1132.62	567.319	2	64	75
fbaA	72	sp|P0AB71|ALF_ECOLI	Fructose-bisphosphate aldolase class 2 OS=Escherichia coli (strain K12) GN=fbaA PE=1 SV=2	0	99	QFSNGGASFIAGKGVK	Acetyl(K)@13	cleaved V-Q@N-term; missed K-G@13	0.00714083	1608.83	805.424	1608.83	805.42	2	60	75
fbaA	72	sp|P0AB71|ALF_ECOLI	Fructose-bisphosphate aldolase class 2 OS=Escherichia coli (strain K12) GN=fbaA PE=1 SV=2	0	99	SNGGASFIAGKGVK	Acetyl(K)@11	cleaved F-S@N-term; missed K-G@11	-0.00444035	1333.69	667.855	1333.7	667.857	2	62	75
fbaA	72	sp|P0AB71|ALF_ECOLI	Fructose-bisphosphate aldolase class 2 OS=Escherichia coli (strain K12) GN=fbaA PE=1 SV=2	0	99	VKAPVIVQFSNGGASFIAGKGVK	Acetyl(K)@20	missed K-A@2; missed K-G@20	0.00442936	2315.3	772.775	2315.3	772.774	3	53	75
fbaA	72	sp|P0AB71|ALF_ECOLI	Fructose-bisphosphate aldolase class 2 OS=Escherichia coli (strain K12) GN=fbaA PE=1 SV=2	0	99	APVIVQFSNGGASFIAGKGVK	Deamidated(N)@9; Acetyl(K)@18	missed K-G@18	-0.0140148	2089.11	1045.56	2089.12	1045.57	2	55	75
fbaA	72	sp|P0AB71|ALF_ECOLI	Fructose-bisphosphate aldolase class 2 OS=Escherichia coli (strain K12) GN=fbaA PE=1 SV=2	0	99	APVIVQFSNGGASFIAGKGVK	Deamidated(N)@9; Acetyl(K)@18	missed K-G@18	-0.00802523	2089.11	697.378	2089.12	697.381	3	55	75
fbaA	72	sp|P0AB71|ALF_ECOLI	Fructose-bisphosphate aldolase class 2 OS=Escherichia coli (strain K12) GN=fbaA PE=1 SV=2	0	99	APVIVQFSNGGASFIAGKGVK	Acetyl(K)@18	missed K-G@18	0.00974556	2088.15	697.056	2088.14	697.053	3	55	75
fbaA	72	sp|P0AB71|ALF_ECOLI	Fructose-bisphosphate aldolase class 2 OS=Escherichia coli (strain K12) GN=fbaA PE=1 SV=2	0	99	APVIVQFSNGGASFIAGKGVK	Deamidated(Q)@6; Deamidated(N)@9; Acetyl(K)@18	missed K-G@18	-0.0246301	2090.08	697.701	2090.1	697.709	3	55	75
fbaA	72	sp|P0AB71|ALF_ECOLI	Fructose-bisphosphate aldolase class 2 OS=Escherichia coli (strain K12) GN=fbaA PE=1 SV=2	0	99	QFSNGGASFIAGKGVK	Gln->pyro-Glu@N-term; Acetyl(K)@13	cleaved V-Q@N-term; missed K-G@13	0.00756737	1591.81	796.911	1591.8	796.907	2	60	75
fbaA	72	sp|P0AB71|ALF_ECOLI	Fructose-bisphosphate aldolase class 2 OS=Escherichia coli (strain K12) GN=fbaA PE=1 SV=2	0	99	SNGGASFIAGKGVK	Deamidated(N)@2; Acetyl(K)@11	cleaved F-S@N-term; missed K-G@11	-0.0183811	1334.66	668.34	1334.68	668.349	2	62	75
fbaA	72	sp|P0AB71|ALF_ECOLI	Fructose-bisphosphate aldolase class 2 OS=Escherichia coli (strain K12) GN=fbaA PE=1 SV=2	0	99	SNGGASFIAGKGVK	Deamidated(N)@2; Acetyl(K)@11	cleaved F-S@N-term; missed K-G@11	-0.0131611	1334.67	445.897	1334.68	445.902	3	62	75
fbaA	72	sp|P0AB71|ALF_ECOLI	Fructose-bisphosphate aldolase class 2 OS=Escherichia coli (strain K12) GN=fbaA PE=1 SV=2	0	99	VKAPVIVQFSNGGASFIAGKGVK	Deamidated(N)@11; Acetyl(K)@20	missed K-A@2; missed K-G@20	0.0214401	2316.31	773.109	2316.28	773.102	3	53	75
fbaA	72	sp|P0AB71|ALF_ECOLI	Fructose-bisphosphate aldolase class 2 OS=Escherichia coli (strain K12) GN=fbaA PE=1 SV=2	0	99	VKAPVIVQFSNGGASFIAGKGVK	Deamidated(N)@11; Acetyl(K)@20	missed K-A@2; missed K-G@20	-0.0107669	2316.27	580.076	2316.28	580.078	4	53	75
fbaA	72	sp|P0AB71|ALF_ECOLI	Fructose-bisphosphate aldolase class 2 OS=Escherichia coli (strain K12) GN=fbaA PE=1 SV=2	0	99	VKAPVIVQFSNGGASFIAGKGVK	Acetyl(K)@20	missed K-A@2; missed K-G@20	0.013833	2315.31	579.836	2315.3	579.832	4	53	75
fbaA	72	sp|P0AB71|ALF_ECOLI	Fructose-bisphosphate aldolase class 2 OS=Escherichia coli (strain K12) GN=fbaA PE=1 SV=2	0	99	VKAPVIVQFSNGGASFIAGKGVK	Acetyl(K)@20	missed K-A@2; missed K-G@20	-0.00553046	2315.3	1158.65	2315.3	1158.66	2	53	75
fbaA	72	sp|P0AB71|ALF_ECOLI	Fructose-bisphosphate aldolase class 2 OS=Escherichia coli (strain K12) GN=fbaA PE=1 SV=2	0	99	VKAPVIVQFSNGGASFIAGKGVK	Deamidated(Q)@8; Deamidated(N)@11; Acetyl(K)@20	missed K-A@2; missed K-G@20	0.0343741	2317.3	580.333	2317.27	580.324	4	53	75
fbaA	72	sp|P0AB71|ALF_ECOLI	Fructose-bisphosphate aldolase class 2 OS=Escherichia coli (strain K12) GN=fbaA PE=1 SV=2	0	99	VKAPVIVQFSNGGASFIAGKGVK	Deamidated(Q)@8; Deamidated(N)@11; Acetyl(K)@20	missed K-A@2; missed K-G@20	0.0343782	2317.3	773.442	2317.27	773.43	3	53	75
fbaA	72	sp|P0AB71|ALF_ECOLI	Fructose-bisphosphate aldolase class 2 OS=Escherichia coli (strain K12) GN=fbaA PE=1 SV=2	0	99	VKAPVIVQFSNGGASFIAGKGVK	Deamidated(Q)@8; Acetyl(K)@20	missed K-A@2; missed K-G@20	-0.00447094	2316.28	773.101	2316.28	773.102	3	53	75
fbaA	72	sp|P0AB71|ALF_ECOLI	Fructose-bisphosphate aldolase class 2 OS=Escherichia coli (strain K12) GN=fbaA PE=1 SV=2	0	99	QFSNGGASFIAGKGVK	Acetyl(K)@13	cleaved V-Q@N-term; missed K-G@13	-0.00913898	1608.82	537.279	1608.83	537.283	3	60	75
fbaA	72	sp|P0AB71|ALF_ECOLI	Fructose-bisphosphate aldolase class 2 OS=Escherichia coli (strain K12) GN=fbaA PE=1 SV=2	0	99	VKAPVIVQFSNGGASFIAGKGVK	Deamidated(Q)@8; Deamidated(N)@11; Acetyl(K)@20	missed K-A@2; missed K-G@20	-0.00608186	2317.26	1159.64	2317.27	1159.64	2	53	75
fbaA	72	sp|P0AB71|ALF_ECOLI	Fructose-bisphosphate aldolase class 2 OS=Escherichia coli (strain K12) GN=fbaA PE=1 SV=2	0	99	VKAPVIVQFSNGGASFIAGKGVK	Deamidated(N)@11; Acetyl(K)@20	missed K-A@2; missed K-G@20	0.0167986	2316.3	1159.16	2316.28	1159.15	2	53	75
fbaA	115	sp|P0AB71|ALF_ECOLI	Fructose-bisphosphate aldolase class 2 OS=Escherichia coli (strain K12) GN=fbaA PE=1 SV=2	0	99	KLLPWIDGLLDAGEK	Acetyl(K)@1	missed K-L@1	-0.000345648	1708.94	855.477	1708.94	855.477	2	115	129
fbaA	115	sp|P0AB71|ALF_ECOLI	Fructose-bisphosphate aldolase class 2 OS=Escherichia coli (strain K12) GN=fbaA PE=1 SV=2	0	99	KLLPWIDGLLDAGEK	Acetyl(K)@1; Cation:Na(D)@7	missed K-L@1	0.00133529	1730.92	577.982	1730.92	577.981	3	115	129
fbaA	115	sp|P0AB71|ALF_ECOLI	Fructose-bisphosphate aldolase class 2 OS=Escherichia coli (strain K12) GN=fbaA PE=1 SV=2	0	99	KLLPWIDGLLDAGEK	Acetyl(K)@1	missed K-L@1	0.00630407	1708.95	570.656	1708.94	570.654	3	115	129
fbaA	115	sp|P0AB71|ALF_ECOLI	Fructose-bisphosphate aldolase class 2 OS=Escherichia coli (strain K12) GN=fbaA PE=1 SV=2	0	99	KLLPWIDGLLDAGEK	Acetyl(K)@1; Dioxidation(W)@5	missed K-L@1	-0.00381018	1740.93	581.316	1740.93	581.317	3	115	129
fbaA	115	sp|P0AB71|ALF_ECOLI	Fructose-bisphosphate aldolase class 2 OS=Escherichia coli (strain K12) GN=fbaA PE=1 SV=2	0	99	KLLPWIDGLLDAGEK	Acetyl(K)@1; Trp->Kynurenin(W)@5	missed K-L@1	0.00386433	1712.94	571.987	1712.93	571.986	3	115	129
fbaA	115	sp|P0AB71|ALF_ECOLI	Fructose-bisphosphate aldolase class 2 OS=Escherichia coli (strain K12) GN=fbaA PE=1 SV=2	0	99	KLLPWIDGLLDAGEK	Acetyl(K)@1; Dioxidation(W)@5	missed K-L@1	-0.00448281	1740.93	871.47	1740.93	871.472	2	115	129
fbaA	115	sp|P0AB71|ALF_ECOLI	Fructose-bisphosphate aldolase class 2 OS=Escherichia coli (strain K12) GN=fbaA PE=1 SV=2	0	99	KLLPWIDGLLDAGEK	Acetyl(K)@1; Dioxidation(W)@5; Cation:Na(D)@7	missed K-L@1	-0.00494837	1762.91	588.643	1762.91	588.645	3	115	129
fbaA	115	sp|P0AB71|ALF_ECOLI	Fructose-bisphosphate aldolase class 2 OS=Escherichia coli (strain K12) GN=fbaA PE=1 SV=2	0	99	KLLPWIDGLLDAGEK	Acetyl(K)@1; Trp->Kynurenin(W)@5	missed K-L@1	-0.0040429	1712.93	857.473	1712.93	857.475	2	115	129
fbaA	231	sp|P0AB71|ALF_ECOLI	Fructose-bisphosphate aldolase class 2 OS=Escherichia coli (strain K12) GN=fbaA PE=1 SV=2	0	99	VHGVYKPGNVVLTPTILR	Acetyl(K)@6	cleaved N-V@N-term	0.00586974	2004.16	669.06	2004.15	669.058	3	226	243
fbaA	231	sp|P0AB71|ALF_ECOLI	Fructose-bisphosphate aldolase class 2 OS=Escherichia coli (strain K12) GN=fbaA PE=1 SV=2	0	99	VYKPGNVVLTPTILR	Acetyl(K)@3	cleaved G-V@N-term	0.0256574	1711.03	571.35	1711	571.342	3	229	243
fbaA	231	sp|P0AB71|ALF_ECOLI	Fructose-bisphosphate aldolase class 2 OS=Escherichia coli (strain K12) GN=fbaA PE=1 SV=2	0	99	NVHGVYKPGNVVLTPTILR	Acetyl(K)@7	cleaved G-N@N-term	0.0300862	2118.23	707.082	2118.2	707.072	3	225	243
fbaA	231	sp|P0AB71|ALF_ECOLI	Fructose-bisphosphate aldolase class 2 OS=Escherichia coli (strain K12) GN=fbaA PE=1 SV=2	0	99	HGVYKPGNVVLTPTILR	Acetyl(K)@5	cleaved V-H@N-term	-0.00349544	1905.08	636.034	1905.08	636.035	3	227	243
fbaA	231	sp|P0AB71|ALF_ECOLI	Fructose-bisphosphate aldolase class 2 OS=Escherichia coli (strain K12) GN=fbaA PE=1 SV=2	0	99	VYKPGNVVLTPTILR	Acetyl(K)@3	cleaved G-V@N-term	-0.00490043	1711	856.506	1711	856.509	2	229	243
fbaA	231	sp|P0AB71|ALF_ECOLI	Fructose-bisphosphate aldolase class 2 OS=Escherichia coli (strain K12) GN=fbaA PE=1 SV=2	0.449772	99	GVYKPGNVVLTPTILR	Acetyl(K)@4	cleaved H-G@N-term	0.0053349	1768.03	590.351	1768.02	590.349	3	228	243
fbaA	231	sp|P0AB71|ALF_ECOLI	Fructose-bisphosphate aldolase class 2 OS=Escherichia coli (strain K12) GN=fbaA PE=1 SV=2	0.430626	99	GVYKPGNVVLTPTILR	Acetyl(K)@4	cleaved H-G@N-term	0.00227006	1768.03	885.021	1768.02	885.02	2	228	243
fbaA	231	sp|P0AB71|ALF_ECOLI	Fructose-bisphosphate aldolase class 2 OS=Escherichia coli (strain K12) GN=fbaA PE=1 SV=2	0	99	FTIAASFGNVHGVYKPGNVVLTPTILR	Acetyl(K)@15		-0.00418886	2912.59	971.87	2912.59	971.871	3	217	243
fbaA	231	sp|P0AB71|ALF_ECOLI	Fructose-bisphosphate aldolase class 2 OS=Escherichia coli (strain K12) GN=fbaA PE=1 SV=2	0	99	FTIAASFGNVHGVYKPGNVVLTPTILR	Deamidated(N)@9; Acetyl(K)@15		0.0358385	2913.61	729.41	2913.58	729.401	4	217	243
fbaA	231	sp|P0AB71|ALF_ECOLI	Fructose-bisphosphate aldolase class 2 OS=Escherichia coli (strain K12) GN=fbaA PE=1 SV=2	0	99	FTIAASFGNVHGVYKPGNVVLTPTILR	Acetyl(K)@15; Deamidated(N)@18		0.000388113	2913.58	729.401	2913.58	729.401	4	217	243
fbaA	231	sp|P0AB71|ALF_ECOLI	Fructose-bisphosphate aldolase class 2 OS=Escherichia coli (strain K12) GN=fbaA PE=1 SV=2	0	99	FTIAASFGNVHGVYKPGNVVLTPTILR	Acetyl(K)@15		-0.00600334	2912.59	729.154	2912.59	729.155	4	217	243
fbaA	231	sp|P0AB71|ALF_ECOLI	Fructose-bisphosphate aldolase class 2 OS=Escherichia coli (strain K12) GN=fbaA PE=1 SV=2	2	99	ASFGNVHGVYKPGNVVLTPTILR	Acetyl(K)@11	cleaved A-A@N-term	0.0126388	2480.37	827.796	2480.35	827.792	3	221	243
fbaA	231	sp|P0AB71|ALF_ECOLI	Fructose-bisphosphate aldolase class 2 OS=Escherichia coli (strain K12) GN=fbaA PE=1 SV=2	2	99	SFGNVHGVYKPGNVVLTPTILR	Acetyl(K)@10	cleaved A-S@N-term	-0.00418033	2409.31	804.111	2409.32	804.113	3	222	243
fbaA	231	sp|P0AB71|ALF_ECOLI	Fructose-bisphosphate aldolase class 2 OS=Escherichia coli (strain K12) GN=fbaA PE=1 SV=2	0	99	FTIAASFGNVHGVYKPGNVVLTPTILR	Deamidated(N)@9; Acetyl(K)@15		0.0202837	2913.6	972.206	2913.58	972.199	3	217	243
fbaA	231	sp|P0AB71|ALF_ECOLI	Fructose-bisphosphate aldolase class 2 OS=Escherichia coli (strain K12) GN=fbaA PE=1 SV=2	0	99	FTIAASFGNVHGVYKPGNVVLTPTILR	Acetyl(K)@15; Deamidated(N)@18		0.00602657	2913.58	972.201	2913.58	972.199	3	217	243
fbaA	231	sp|P0AB71|ALF_ECOLI	Fructose-bisphosphate aldolase class 2 OS=Escherichia coli (strain K12) GN=fbaA PE=1 SV=2	0	99	VHGVYKPGNVVLTPTILR	Acetyl(K)@6; Deamidated(N)@9	cleaved N-V@N-term	-0.0504007	2005.09	502.279	2005.14	502.291	4	226	243
fbaA	231	sp|P0AB71|ALF_ECOLI	Fructose-bisphosphate aldolase class 2 OS=Escherichia coli (strain K12) GN=fbaA PE=1 SV=2	0	99	VHGVYKPGNVVLTPTILR	Acetyl(K)@6; Deamidated(N)@9	cleaved N-V@N-term	-0.000479196	2005.14	669.386	2005.14	669.386	3	226	243
fbaA	231	sp|P0AB71|ALF_ECOLI	Fructose-bisphosphate aldolase class 2 OS=Escherichia coli (strain K12) GN=fbaA PE=1 SV=2	0	99	NVHGVYKPGNVVLTPTILR	Acetyl(K)@7; Deamidated(N)@10	cleaved G-N@N-term	0.063473	2119.24	707.421	2119.18	707.4	3	225	243
fbaA	251	sp|P0AB71|ALF_ECOLI	Fructose-bisphosphate aldolase class 2 OS=Escherichia coli (strain K12) GN=fbaA PE=1 SV=2	0	99	DSQEYVSKK	Acetyl(K)@8	missed K-K@8	-0.00683575	1124.53	563.271	1124.53	563.275	2	244	252
fbaA	251	sp|P0AB71|ALF_ECOLI	Fructose-bisphosphate aldolase class 2 OS=Escherichia coli (strain K12) GN=fbaA PE=1 SV=2	0	99	SQEYVSKK	Acetyl(K)@7	cleaved D-S@N-term; missed K-K@7	0.000689843	1009.51	505.762	1009.51	505.761	2	245	252
fbaA	319	sp|P0AB71|ALF_ECOLI	Fructose-bisphosphate aldolase class 2 OS=Escherichia coli (strain K12) GN=fbaA PE=1 SV=2	0	99	ANEAYLQGQLGNPKGEDQPNKK	Acetyl(K)@14	missed K-G@14; missed K-K@21	0.0238733	2440.22	814.415	2440.2	814.407	3	306	327
fbaA	319	sp|P0AB71|ALF_ECOLI	Fructose-bisphosphate aldolase class 2 OS=Escherichia coli (strain K12) GN=fbaA PE=1 SV=2	0	99	ANEAYLQGQLGNPKGEDQPNKK	Acetyl(K)@14	missed K-G@14; missed K-K@21	0.00215509	2440.2	611.057	2440.2	611.057	4	306	327
fbaA	319	sp|P0AB71|ALF_ECOLI	Fructose-bisphosphate aldolase class 2 OS=Escherichia coli (strain K12) GN=fbaA PE=1 SV=2	0	99	ANEAYLQGQLGNPKGEDQPNKK	Deamidated(Q)@7; Acetyl(K)@14	missed K-G@14; missed K-K@21	0.0344601	2441.22	814.746	2441.18	814.735	3	306	327
fbaA	326	sp|P0AB71|ALF_ECOLI	Fructose-bisphosphate aldolase class 2 OS=Escherichia coli (strain K12) GN=fbaA PE=1 SV=2	0	99	GEDQPNKKYYDPR	Acetyl(K)@7; Acetyl(K)@8	missed K-K@7; missed K-Y@8	0.0228029	1692.8	565.273	1692.77	565.265	3	320	332
fbaA	326	sp|P0AB71|ALF_ECOLI	Fructose-bisphosphate aldolase class 2 OS=Escherichia coli (strain K12) GN=fbaA PE=1 SV=2	0	99	ANEAYLQGQLGNPKGEDQPNKK	Deamidated(N)@12; Acetyl(K)@21	missed K-G@14; missed K-K@21	0.0425218	2441.22	611.313	2441.18	611.303	4	306	327
fbaA	326	sp|P0AB71|ALF_ECOLI	Fructose-bisphosphate aldolase class 2 OS=Escherichia coli (strain K12) GN=fbaA PE=1 SV=2	0	97.7	ANEAYLQGQLGNPKGEDQPNKKYYDPR	Acetyl(K)@21; Acetyl(K)@22	missed K-G@14; missed K-K@21; missed K-Y@22	-0.00694454	3176.51	795.135	3176.52	795.136	4	306	332
fbaA	326	sp|P0AB71|ALF_ECOLI	Fructose-bisphosphate aldolase class 2 OS=Escherichia coli (strain K12) GN=fbaA PE=1 SV=2	2	99	ANEAYLQGQLGNPKGEDQPNKK	Acetyl(K)@21	missed K-G@14; missed K-K@21	-0.0116848	2440.19	611.054	2440.2	611.057	4	306	327
fbaA	327	sp|P0AB71|ALF_ECOLI	Fructose-bisphosphate aldolase class 2 OS=Escherichia coli (strain K12) GN=fbaA PE=1 SV=2	2	99	ANEAYLQGQLGNPKGEDQPNKK	Acetyl(K)@22	missed K-G@14; missed K-K@21	0.011239	2440.21	814.41	2440.2	814.407	3	306	327
fbaA	327	sp|P0AB71|ALF_ECOLI	Fructose-bisphosphate aldolase class 2 OS=Escherichia coli (strain K12) GN=fbaA PE=1 SV=2	0	99	ANEAYLQGQLGNPKGEDQPNKK	Deamidated(Q)@7; Acetyl(K)@22	missed K-G@14; missed K-K@21	0.0414936	2441.22	814.749	2441.18	814.735	3	306	327
fbaA	327	sp|P0AB71|ALF_ECOLI	Fructose-bisphosphate aldolase class 2 OS=Escherichia coli (strain K12) GN=fbaA PE=1 SV=2	0	99	GEDQPNKKYYDPR	Acetyl(K)@8	missed K-K@7; missed K-Y@8	0.00837508	1650.77	551.265	1650.76	551.262	3	320	332
fbaA	327	sp|P0AB71|ALF_ECOLI	Fructose-bisphosphate aldolase class 2 OS=Escherichia coli (strain K12) GN=fbaA PE=1 SV=2	2	99	ANEAYLQGQLGNPKGEDQPNKKYYDPR	Acetyl(K)@22	missed K-G@14; missed K-K@21; missed K-Y@22	0.00686199	3134.51	784.635	3134.51	784.634	4	306	332
fbaA	327	sp|P0AB71|ALF_ECOLI	Fructose-bisphosphate aldolase class 2 OS=Escherichia coli (strain K12) GN=fbaA PE=1 SV=2	0	99	ANEAYLQGQLGNPKGEDQPNKK	Acetyl(K)@22	missed K-G@14; missed K-K@21	0.0153252	2440.21	611.061	2440.2	611.057	4	306	327
fbaA	327	sp|P0AB71|ALF_ECOLI	Fructose-bisphosphate aldolase class 2 OS=Escherichia coli (strain K12) GN=fbaA PE=1 SV=2	2	99	KYYDPR	Acetyl(K)@1	missed K-Y@1	0.000995809	882.424	442.219	882.424	442.219	2	327	332
fbaA	327	sp|P0AB71|ALF_ECOLI	Fructose-bisphosphate aldolase class 2 OS=Escherichia coli (strain K12) GN=fbaA PE=1 SV=2	0	99	ANEAYLQGQLGNPKGEDQPNKK	Deamidated(Q)@9; Acetyl(K)@22	missed K-G@14; missed K-K@21	0.0243129	2441.21	814.743	2441.18	814.735	3	306	327
fbaA	348	sp|P0AB71|ALF_ECOLI	Fructose-bisphosphate aldolase class 2 OS=Escherichia coli (strain K12) GN=fbaA PE=1 SV=2	0	99	LEKAFQELNAIDVL	Acetyl(K)@3	missed K-A@3	-0.00183229	1643.88	822.945	1643.88	822.946	2	346	359
fbaA	348	sp|P0AB71|ALF_ECOLI	Fructose-bisphosphate aldolase class 2 OS=Escherichia coli (strain K12) GN=fbaA PE=1 SV=2	0	99	EKAFQELNAIDVL	Acetyl(K)@2	cleaved L-E@N-term; missed K-A@2	-0.00583309	1530.79	766.401	1530.79	766.404	2	347	359
fbaA	348	sp|P0AB71|ALF_ECOLI	Fructose-bisphosphate aldolase class 2 OS=Escherichia coli (strain K12) GN=fbaA PE=1 SV=2	2	99	LEKAFQELNAIDVL	Acetyl(K)@3; Cation:Na(E)@7	missed K-A@3	-0.0038709	1665.86	833.935	1665.86	833.937	2	346	359
fbaA	348	sp|P0AB71|ALF_ECOLI	Fructose-bisphosphate aldolase class 2 OS=Escherichia coli (strain K12) GN=fbaA PE=1 SV=2	0	99	LEKAFQELNAIDVL	Acetyl(K)@3; Cation:Na(D)@12	missed K-A@3	-0.0027454	1665.86	833.935	1665.86	833.937	2	346	359
fbp	30	sp|P0A993|F16PA_ECOLI	Fructose-1,6-bisphosphatase class 1 OS=Escherichia coli (strain K12) GN=fbp PE=1 SV=1	2	99	ATGELTALLSAIKLGAK	Acetyl(K)@13	cleaved H-A@N-term; missed K-L@13	-0.00689287	1697.99	567.003	1697.99	567.005	3	18	34
fbp	30	sp|P0A993|F16PA_ECOLI	Fructose-1,6-bisphosphatase class 1 OS=Escherichia coli (strain K12) GN=fbp PE=1 SV=1	0	99	QHEFSHATGELTALLSAIKLGAK	Gln->pyro-Glu@N-term; Acetyl(K)@19	missed K-L@19	0.0158684	2446.3	612.583	2446.29	612.579	4	12	34
fbp	30	sp|P0A993|F16PA_ECOLI	Fructose-1,6-bisphosphatase class 1 OS=Escherichia coli (strain K12) GN=fbp PE=1 SV=1	0	99	SHATGELTALLSAIKLGAK	Acetyl(K)@15	cleaved F-S@N-term; missed K-L@15	0.0115426	1922.1	641.706	1922.08	641.702	3	16	34
fbp	30	sp|P0A993|F16PA_ECOLI	Fructose-1,6-bisphosphatase class 1 OS=Escherichia coli (strain K12) GN=fbp PE=1 SV=1	0.320572	99	SAIKLGAK	Acetyl(K)@4	cleaved L-S@N-term; missed K-L@4	-0.0118549	828.495	415.255	828.507	415.261	2	27	34
fbp	30	sp|P0A993|F16PA_ECOLI	Fructose-1,6-bisphosphatase class 1 OS=Escherichia coli (strain K12) GN=fbp PE=1 SV=1	0	99	QHEFSHATGELTALLSAIKLGAK	Gln->pyro-Glu@N-term; Acetyl(K)@19	missed K-L@19	-0.00147653	2446.28	816.435	2446.29	816.436	3	12	34
fbp	30	sp|P0A993|F16PA_ECOLI	Fructose-1,6-bisphosphatase class 1 OS=Escherichia coli (strain K12) GN=fbp PE=1 SV=1	0	99	QHEFSHATGELTALLSAIKLGAK	Acetyl(K)@19	missed K-L@19	-0.00165489	2463.31	822.111	2463.31	822.111	3	12	34
fbp	30	sp|P0A993|F16PA_ECOLI	Fructose-1,6-bisphosphatase class 1 OS=Escherichia coli (strain K12) GN=fbp PE=1 SV=1	0.226214	99	FSHATGELTALLSAIKLGAK	Acetyl(K)@16	cleaved E-F@N-term; missed K-L@16	0.00340933	2069.16	690.726	2069.15	690.725	3	15	34
fbp	30	sp|P0A993|F16PA_ECOLI	Fructose-1,6-bisphosphatase class 1 OS=Escherichia coli (strain K12) GN=fbp PE=1 SV=1	0	99	QHEFSHATGELTALLSAIKLGAK	Acetyl(K)@19	missed K-L@19	-0.00204207	2463.31	616.835	2463.31	616.835	4	12	34
fbp	30	sp|P0A993|F16PA_ECOLI	Fructose-1,6-bisphosphatase class 1 OS=Escherichia coli (strain K12) GN=fbp PE=1 SV=1	0	99	QHEFSHATGELTALLSAIKLGAK	Gln->pyro-Glu@N-term; Acetyl(K)@19; Amidated@C-term	missed K-L@19	-0.0540028	2445.25	612.319	2445.3	612.333	4	12	34
fbp	34	sp|P0A993|F16PA_ECOLI	Fructose-1,6-bisphosphatase class 1 OS=Escherichia coli (strain K12) GN=fbp PE=1 SV=1	0	99	LGAKIIHR	Acetyl(K)@4	missed K-I@4	-0.00607749	948.581	475.298	948.587	475.301	2	31	38
fbp	34	sp|P0A993|F16PA_ECOLI	Fructose-1,6-bisphosphatase class 1 OS=Escherichia coli (strain K12) GN=fbp PE=1 SV=1	0.970616	99	GAKIIHR	Acetyl(K)@3	cleaved L-G@N-term; missed K-I@3	0.00191944	835.505	418.76	835.503	418.759	2	32	38
fbp	34	sp|P0A993|F16PA_ECOLI	Fructose-1,6-bisphosphatase class 1 OS=Escherichia coli (strain K12) GN=fbp PE=1 SV=1	2	99	QHEFSHATGELTALLSAIKLGAK	Gln->pyro-Glu@N-term; Acetyl(K)@23	missed K-L@19	-0.0218317	2446.26	816.428	2446.29	816.436	3	12	34
fbp	72	sp|P0A993|F16PA_ECOLI	Fructose-1,6-bisphosphatase class 1 OS=Escherichia coli (strain K12) GN=fbp PE=1 SV=1	2	99	LDLFANEKLK	Acetyl(K)@8	missed K-L@8	-0.0113557	1231.67	616.842	1231.68	616.848	2	65	74
fbp	222	sp|P0A993|F16PA_ECOLI	Fructose-1,6-bisphosphatase class 1 OS=Escherichia coli (strain K12) GN=fbp PE=1 SV=1	2	99	YIKFCQEEDK	Acetyl(K)@3; Carbamidomethyl(C)@5	missed K-F@3	0.00753221	1400.64	701.325	1400.63	701.321	2	220	229
fbp	222	sp|P0A993|F16PA_ECOLI	Fructose-1,6-bisphosphatase class 1 OS=Escherichia coli (strain K12) GN=fbp PE=1 SV=1	2	99	YIKFCQEEDKSTNRPYTSR	Acetyl(K)@3; Carbamidomethyl(C)@5	missed K-F@3; missed K-S@10	0.00209005	2463.15	616.795	2463.15	616.794	4	220	238
fbp	229	sp|P0A993|F16PA_ECOLI	Fructose-1,6-bisphosphatase class 1 OS=Escherichia coli (strain K12) GN=fbp PE=1 SV=1	2	99	FCQEEDKSTNRPYTSR	Carbamidomethyl(C)@2; Acetyl(K)@7	missed K-S@7	-0.00295946	2058.9	515.733	2058.91	515.734	4	223	238
fbp	229	sp|P0A993|F16PA_ECOLI	Fructose-1,6-bisphosphatase class 1 OS=Escherichia coli (strain K12) GN=fbp PE=1 SV=1	2	99	FCQEEDKSTNRPYTSR	Carbamidomethyl(C)@2; Acetyl(K)@7	missed K-S@7	0.00442531	2058.91	687.311	2058.91	687.309	3	223	238
fbp	269	sp|P0A993|F16PA_ECOLI	Fructose-1,6-bisphosphatase class 1 OS=Escherichia coli (strain K12) GN=fbp PE=1 SV=1	0	99	GGIYLYPSTASHPDGKLR	Acetyl(K)@16	missed K-L@16	0.00156495	1973	987.508	1973	987.508	2	254	271
fbp	269	sp|P0A993|F16PA_ECOLI	Fructose-1,6-bisphosphatase class 1 OS=Escherichia coli (strain K12) GN=fbp PE=1 SV=1	0	99	GGIYLYPSTASHPDGKLR	Acetyl(K)@16	missed K-L@16	0.00699337	1973.01	658.677	1973	658.674	3	254	271
fbp	269	sp|P0A993|F16PA_ECOLI	Fructose-1,6-bisphosphatase class 1 OS=Escherichia coli (strain K12) GN=fbp PE=1 SV=1	2	99	GGIYLYPSTASHPDGKLR	Acetyl(K)@16	missed K-L@16	0.00575727	1973.01	494.259	1973	494.257	4	254	271
fdhE	269	sp|P13024|FDHE_ECOLI	Protein FdhE OS=Escherichia coli (strain K12) GN=fdhE PE=3 SV=2	2	99	ILYQEKDPK	Acetyl(K)@6	missed K-D@6	-0.00400131	1174.62	588.317	1174.62	588.319	2	264	272
fdx	75	sp|P0A9R4|FER_ECOLI	2Fe-2S ferredoxin OS=Escherichia coli (strain K12) GN=fdx PE=1 SV=2	2	99	EGFDSLPESSEQEDDMLDKAWGLEPESR	Acetyl(K)@19	missed K-A@19	0.021129	3237.41	1080.14	3237.39	1080.14	3	57	84
feoB	509	sp|P33650|FEOB_ECOLI	Ferrous iron transport protein B OS=Escherichia coli (strain K12) GN=feoB PE=1 SV=1	2	99	LKGFVLRAGK	Acetyl(K)@2	missed K-G@2; missed R-A@7	-0.00871295	1129.69	565.851	1129.7	565.856	2	508	517
ffh	28	sp|P0AGD7|SRP54_ECOLI	Signal recognition particle protein OS=Escherichia coli (strain K12) GN=ffh PE=1 SV=1	0	99	GRLTEDNVKDTLR	Acetyl(K)@9	missed R-L@2	0.00793931	1557.82	520.28	1557.81	520.278	3	20	32
ffh	28	sp|P0AGD7|SRP54_ECOLI	Signal recognition particle protein OS=Escherichia coli (strain K12) GN=ffh PE=1 SV=1	0	99	LTEDNVKDTLR	Acetyl(K)@7		0.00375992	1344.69	673.353	1344.69	673.352	2	22	32
ffh	28	sp|P0AGD7|SRP54_ECOLI	Signal recognition particle protein OS=Escherichia coli (strain K12) GN=ffh PE=1 SV=1	0.275724	99	EDNVKDTLR	Acetyl(K)@5	cleaved T-E@N-term	-0.00598962	1130.55	566.283	1130.56	566.286	2	24	32
ffh	28	sp|P0AGD7|SRP54_ECOLI	Signal recognition particle protein OS=Escherichia coli (strain K12) GN=ffh PE=1 SV=1	2	99	TEDNVKDTLR	Acetyl(K)@6	cleaved L-T@N-term	0.00453674	1231.61	616.812	1231.6	616.81	2	23	32
ffh	76	sp|P0AGD7|SRP54_ECOLI	Signal recognition particle protein OS=Escherichia coli (strain K12) GN=ffh PE=1 SV=1	2	99	SLTPGQEFVKIVR	Acetyl(K)@10	missed K-I@10	-0.00788894	1514.84	505.953	1514.85	505.956	3	67	79
ffh	76	sp|P0AGD7|SRP54_ECOLI	Signal recognition particle protein OS=Escherichia coli (strain K12) GN=ffh PE=1 SV=1	0	99	SLTPGQEFVKIVR	Acetyl(K)@10	missed K-I@10	-0.015166	1514.83	758.423	1514.85	758.43	2	67	79
ffh	278	sp|P0AGD7|SRP54_ECOLI	Signal recognition particle protein OS=Escherichia coli (strain K12) GN=ffh PE=1 SV=1	2	99	FLGVGEKTEALEPFHPDR	Acetyl(K)@7	missed K-T@7	0.00391672	2083.04	695.354	2083.04	695.353	3	272	289
ffh	371	sp|P0AGD7|SRP54_ECOLI	Signal recognition particle protein OS=Escherichia coli (strain K12) GN=ffh PE=1 SV=1	0.512862	99	SQMDDKVLVR	Acetyl(K)@6	missed K-V@6	-0.0242824	1231.6	616.807	1231.62	616.819	2	366	375
fis	25	sp|P0A6R3|FIS_ECOLI	DNA-binding protein fis OS=Escherichia coli (strain K12) GN=fis PE=1 SV=1	2	99	VNSDVLTVSTVNSQDQVTQKPLR	Acetyl(K)@20		0.00417252	2569.34	857.454	2569.33	857.452	3	6	28
fis	25	sp|P0A6R3|FIS_ECOLI	DNA-binding protein fis OS=Escherichia coli (strain K12) GN=fis PE=1 SV=1	0.328827	91.87	VNSDVLTVSTVNSQDQVTQKPLRDSVK	Acetyl(K)@20	missed R-D@23	0.00822024	2998.57	750.649	2998.56	750.647	4	6	32
fis	25	sp|P0A6R3|FIS_ECOLI	DNA-binding protein fis OS=Escherichia coli (strain K12) GN=fis PE=1 SV=1	1.69897	99	VNSDVLTVSTVNSQDQVTQKPLRDSVK	Acetyl(K)@20	missed R-D@23	0.0112402	2998.57	1000.53	2998.56	1000.53	3	6	32
fis	32	sp|P0A6R3|FIS_ECOLI	DNA-binding protein fis OS=Escherichia coli (strain K12) GN=fis PE=1 SV=1	2	99	DSVKQALK	Acetyl(K)@4	missed K-Q@4	0.000171034	929.518	465.766	929.518	465.766	2	29	36
fkpA	76	sp|P45523|FKBA_ECOLI	FKBP-type peptidyl-prolyl cis-trans isomerase fkpA OS=Escherichia coli (strain K12) GN=fkpA PE=1 SV=1	0	99	LDKDQLIAGVQDAFADK	Acetyl(K)@3	missed K-D@3	0.00515374	1887.96	944.989	1887.96	944.986	2	74	90
fkpA	76	sp|P45523|FKBA_ECOLI	FKBP-type peptidyl-prolyl cis-trans isomerase fkpA OS=Escherichia coli (strain K12) GN=fkpA PE=1 SV=1	0	99	LDKDQLIAGVQDAFADK	Acetyl(K)@3; Deamidated(Q)@5	missed K-D@3	0.0123724	1888.95	945.484	1888.94	945.478	2	74	90
fkpA	76	sp|P45523|FKBA_ECOLI	FKBP-type peptidyl-prolyl cis-trans isomerase FkpA OS=Escherichia coli (strain K12) GN=fkpA PE=1 SV=1	0	99	LDKDQLIAGVQDAFADK	Acetyl(K)@3; Deamidated(Q)@5		0.0143777	1888.96	630.659	1888.94	630.655	3	74	90
fkpA	76	sp|P45523|FKBA_ECOLI	FKBP-type peptidyl-prolyl cis-trans isomerase fkpA OS=Escherichia coli (strain K12) GN=fkpA PE=1 SV=1	2	99	LGIKLDKDQLIAGVQDAFADK	Acetyl(K)@7; Deamidated(Q)@9	missed K-L@4; missed K-D@7	0.00819666	2300.23	767.752	2300.23	767.749	3	70	90
fkpA	76	sp|P45523|FKBA_ECOLI	FKBP-type peptidyl-prolyl cis-trans isomerase fkpA OS=Escherichia coli (strain K12) GN=fkpA PE=1 SV=1	2	99	LDKDQLIAGVQDAFADKSK	Acetyl(K)@3; Deamidated(Q)@5	missed K-D@3; missed K-S@17	0.00486799	2104.07	702.365	2104.07	702.364	3	74	92
fkpA	76	sp|P45523|FKBA_ECOLI	FKBP-type peptidyl-prolyl cis-trans isomerase fkpA OS=Escherichia coli (strain K12) GN=fkpA PE=1 SV=1	0	99	LDKDQLIAGVQDAFADK	Acetyl(K)@3; Cation:Na(D)@4; Deamidated(Q)@5	missed K-D@3	0.00908212	1910.93	637.985	1910.92	637.982	3	74	90
fkpA	216	sp|P45523|FKBA_ECOLI	FKBP-type peptidyl-prolyl cis-trans isomerase fkpA OS=Escherichia coli (strain K12) GN=fkpA PE=1 SV=1	2	99	IKLVIPPELAYGK	Acetyl(K)@2	missed K-L@2	-0.00220832	1481.88	741.949	1481.89	741.95	2	215	227
fldA	24	sp|P61949|FLAV_ECOLI	Flavodoxin-1 OS=Escherichia coli (strain K12) GN=fldA PE=1 SV=2	0	99	MIQKQLGK	Acetyl(K)@4	missed K-Q@4	-0.0130707	986.545	494.28	986.558	494.286	2	21	28
fldA	28	sp|P61949|FLAV_ECOLI	Flavodoxin-1 OS=Escherichia coli (strain K12) GN=fldA PE=1 SV=2	0	99	QLGKDVADVHDIAK	Acetyl(K)@4		0.000499362	1549.81	517.611	1549.81	517.611	3	25	38
fldA	28	sp|P61949|FLAV_ECOLI	Flavodoxin-1 OS=Escherichia coli (strain K12) GN=fldA PE=1 SV=2	2	99	QLGKDVADVHDIAK	Gln->pyro-Glu@N-term; Acetyl(K)@4	missed K-D@4	0.00318783	1532.79	767.401	1532.78	767.399	2	25	38
fldA	28	sp|P61949|FLAV_ECOLI	Flavodoxin-1 OS=Escherichia coli (strain K12) GN=fldA PE=1 SV=2	0	99	QLGKDVADVHDIAK	Deamidated(Q)@1; Acetyl(K)@4		0.0262385	1550.82	517.947	1550.79	517.939	3	25	38
fldA	159	sp|P61949|FLAV_ECOLI	Flavodoxin-1 OS=Escherichia coli (strain K12) GN=fldA PE=1 SV=2	2	99	VEKWVK	Acetyl(K)@3	missed K-W@3	0.00181512	829.472	415.743	829.47	415.742	2	157	162
fmt	210	sp|P23882|FMT_ECOLI	Methionyl-tRNA formyltransferase OS=Escherichia coli (strain K12) GN=fmt PE=1 SV=4	2	99	LSKEEAR	Acetyl(K)@3	missed K-E@3	-0.00053256	873.455	437.735	873.456	437.735	2	208	214
fnr	60	sp|P0A9E5|FNR_ECOLI	Fumarate and nitrate reduction regulatory protein OS=Escherichia coli (strain K12) GN=fnr PE=1 SV=1	2	99	GQTLFKAGDELK	Acetyl(K)@6	missed K-A@6	-0.000483112	1347.7	674.859	1347.7	674.859	2	55	66
fnr	66	sp|P0A9E5|FNR_ECOLI	Fumarate and nitrate reduction regulatory protein OS=Escherichia coli (strain K12) GN=fnr PE=1 SV=1	1.56864	99	AGDELKSLYAIR	Acetyl(K)@6	missed K-S@6	0.0465772	1376.78	689.396	1376.73	689.372	2	61	72
fnr	229	sp|P0A9E5|FNR_ECOLI	Fumarate and nitrate reduction regulatory protein OS=Escherichia coli (strain K12) GN=fnr PE=1 SV=1	2	99	GKYITIENNDALAQLAGHTR	Acetyl(K)@2	missed K-Y@2	0.0049874	2226.14	743.055	2226.14	743.054	3	228	247
folA	106	sp|P0ABQ4|DYR_ECOLI	Dihydrofolate reductase OS=Escherichia coli (strain K12) GN=folA PE=1 SV=1	2	99	VYEQFLPKAQK	Acetyl(K)@8	missed K-A@8	0.00176431	1391.75	696.881	1391.74	696.88	2	99	109
folD	4	sp|P24186|FOLD_ECOLI	Bifunctional protein FolD OS=Escherichia coli (strain K12) GN=folD PE=1 SV=4	0	99	AAKIIDGK	Acetyl(K)@3	cleaved M-A@N-term; missed K-I@3	-0.00279558	856.499	429.257	856.502	429.258	2	2	9
folD	9	sp|P24186|FOLD_ECOLI	Bifunctional protein FolD OS=Escherichia coli (strain K12) GN=folD PE=1 SV=4	0	99	IIDGKTIAQQVR	Acetyl(K)@5	missed K-T@5	0.00299269	1382.79	692.403	1382.79	692.401	2	5	16
folD	9	sp|P24186|FOLD_ECOLI	Bifunctional protein FolD OS=Escherichia coli (strain K12) GN=folD PE=1 SV=4	1.25181	99	IDGKTIAQQVR	Acetyl(K)@4	cleaved I-I@N-term; missed K-T@4	-0.0109555	1269.69	635.854	1269.7	635.859	2	6	16
folD	54	sp|P24186|FOLD_ECOLI	Bifunctional protein FolD OS=Escherichia coli (strain K12) GN=folD PE=1 SV=4	0	99	APGLAVVLVGSNPASQIYVASKR	Acetyl(K)@22	missed K-R@22	-0.00382967	2338.3	780.44	2338.3	780.441	3	33	55
folD	251	sp|P24186|FOLD_ECOLI	Bifunctional protein FolD OS=Escherichia coli (strain K12) GN=folD PE=1 SV=4	0	99	VGDVVFEDAAKR	Acetyl(K)@11	cleaved V-V@N-term; missed K-R@11	-0.00198864	1346.68	674.348	1346.68	674.349	2	241	252
folD	251	sp|P24186|FOLD_ECOLI	Bifunctional protein FolD OS=Escherichia coli (strain K12) GN=folD PE=1 SV=4	2	99	VVGDVVFEDAAKR	Acetyl(K)@12	missed K-R@12	-0.0110975	1445.74	723.877	1445.75	723.883	2	240	252
folD	251	sp|P24186|FOLD_ECOLI	Bifunctional protein FolD OS=Escherichia coli (strain K12) GN=folD PE=1 SV=4	0	99	VVGDVVFEDAAKR	Acetyl(K)@12	missed K-R@12	-0.0056888	1445.75	482.923	1445.75	482.924	3	240	252
folE	129	sp|P0A6T5|GCH1_ECOLI	GTP cyclohydrolase 1 OS=Escherichia coli (strain K12) GN=folE PE=1 SV=2	0	99	ATVAYIPKDSVIGLSK	Acetyl(K)@8		0.00545181	1702.96	852.485	1702.95	852.483	2	122	137
folE	137	sp|P0A6T5|GCH1_ECOLI	GTP cyclohydrolase 1 OS=Escherichia coli (strain K12) GN=folE PE=1 SV=2	0	99	DSVIGLSKINR	Acetyl(K)@8	missed K-I@8	-0.00323777	1242.69	622.352	1242.69	622.354	2	130	140
folE	137	sp|P0A6T5|GCH1_ECOLI	GTP cyclohydrolase 1 OS=Escherichia coli (strain K12) GN=folE PE=1 SV=2	0	99	SVIGLSKINR	Acetyl(K)@7	cleaved D-S@N-term; missed K-I@7	0.000674212	1127.67	564.841	1127.67	564.84	2	131	140
folE	137	sp|P0A6T5|GCH1_ECOLI	GTP cyclohydrolase 1 OS=Escherichia coli (strain K12) GN=folE PE=1 SV=2	0.396856	99	IGLSKINR	Acetyl(K)@5	cleaved V-I@N-term; missed K-I@5	0.0041678	941.57	471.792	941.566	471.79	2	133	140
folE	137	sp|P0A6T5|GCH1_ECOLI	GTP cyclohydrolase 1 OS=Escherichia coli (strain K12) GN=folE PE=1 SV=2	0	99	DSVIGLSKINR	Phospho(S)@7; Acetyl(K)@8	missed K-I@8	0.00271309	1322.66	662.338	1322.66	662.337	2	130	140
folE	137	sp|P0A6T5|GCH1_ECOLI	GTP cyclohydrolase 1 OS=Escherichia coli (strain K12) GN=folE PE=1 SV=2	0	99	DSVIGLSKINR	Acetyl(K)@8	missed K-I@8	-0.0352183	1242.66	415.227	1242.69	415.238	3	130	140
folX	62	sp|P0AC19|FOLX_ECOLI	D-erythro-7,8-dihydroneopterin triphosphate epimerase OS=Escherichia coli (strain K12) GN=folX PE=1 SV=2	2	99	TVTKNIIQHVENNR	Acetyl(K)@4	missed K-N@4	0.00476595	1706.91	854.463	1706.91	854.46	2	59	72
folX	62	sp|P0AC19|FOLX_ECOLI	D-erythro-7,8-dihydroneopterin triphosphate epimerase OS=Escherichia coli (strain K12) GN=folX PE=1 SV=2	0	99	TVTKNIIQHVENNR	Acetyl(K)@4	missed K-N@4	0.00410256	1706.91	569.977	1706.91	569.976	3	59	72
fpr	226	sp|P28861|FENR_ECOLI	Ferredoxin--NADP reductase OS=Escherichia coli (strain K12) GN=fpr PE=1 SV=4	0	99	DTQQLLKETR	Acetyl(K)@7		0.00208684	1272.67	637.342	1272.67	637.341	2	220	229
fpr	226	sp|P28861|FENR_ECOLI	Ferredoxin--NADP reductase OS=Escherichia coli (strain K12) GN=fpr PE=1 SV=4	1.11919	99	DTQQLLKETR	Deamidated(Q)@4; Acetyl(K)@7	missed K-E@7	0.0296054	1273.68	637.848	1273.65	637.833	2	220	229
fpr	233	sp|P28861|FENR_ECOLI	Ferredoxin--NADP reductase OS=Escherichia coli (strain K12) GN=fpr PE=1 SV=4	1.02228	99	QMTKHLR	Gln->pyro-Glu@N-term; Acetyl(K)@4	missed K-H@4	-0.00454947	937.476	469.745	937.48	469.747	2	230	236
frdA	121	sp|P00363|FRDA_ECOLI	Fumarate reductase flavoprotein subunit OS=Escherichia coli (strain K12) GN=frdA PE=1 SV=3	2	99	FGGMKIER	Acetyl(K)@5	missed K-I@5	-0.00581941	978.49	490.252	978.496	490.255	2	117	124
frdA	121	sp|P00363|FRDA_ECOLI	Fumarate reductase flavoprotein subunit OS=Escherichia coli (strain K12) GN=frdA PE=1 SV=3	0.630784	99	FGGMKIER	Oxidation(M)@4; Acetyl(K)@5	missed K-I@5	0.000292968	994.491	498.253	994.491	498.253	2	117	124
frdA	281	sp|P00363|FRDA_ECOLI	Fumarate reductase flavoprotein subunit OS=Escherichia coli (strain K12) GN=frdA PE=1 SV=3	2	99	NKYMELGPR	Acetyl(K)@2	missed K-Y@2	-0.00102654	1148.56	575.289	1148.56	575.29	2	280	288
frdA	438	sp|P00363|FRDA_ECOLI	Fumarate reductase flavoprotein subunit OS=Escherichia coli (strain K12) GN=frdA PE=1 SV=3	2	99	LKDLVNQDGGENWAK	Acetyl(K)@2	missed K-D@2	0.0031629	1727.85	864.933	1727.85	864.931	2	437	451
frdA	590	sp|P00363|FRDA_ECOLI	Fumarate reductase flavoprotein subunit OS=Escherichia coli (strain K12) GN=frdA PE=1 SV=3	2	99	VYGGEADAADKAEAANKK	Acetyl(K)@11	missed K-A@11; missed K-K@17	0.00016107	1848.89	617.302	1848.89	617.302	3	580	597
frdB	5	sp|P0AC47|FRDB_ECOLI	Fumarate reductase iron-sulfur subunit OS=Escherichia coli (strain K12) GN=frdB PE=1 SV=2	1.50864	99	AEMKNLK	Acetyl(K)@4	cleaved M-A@N-term; missed K-N@4	0.00224768	874.46	438.238	874.458	438.236	2	2	8
frdB	8	sp|P0AC47|FRDB_ECOLI	Fumarate reductase iron-sulfur subunit OS=Escherichia coli (strain K12) GN=frdB PE=1 SV=2	2	99	NLKIEVVR	Acetyl(K)@3	missed K-I@3	-0.00161701	1011.61	506.81	1011.61	506.811	2	6	13
frdB	79	sp|P0AC47|FRDB_ECOLI	Fumarate reductase iron-sulfur subunit OS=Escherichia coli (strain K12) GN=frdB PE=1 SV=2	2	99	LACKTFLR	Carbamidomethyl(C)@3; Acetyl(K)@4	missed K-T@4	-0.000212095	1049.57	525.792	1049.57	525.792	2	76	83
frr	15	sp|P0A805|RRF_ECOLI	Ribosome-recycling factor OS=Escherichia coli (strain K12) GN=frr PE=1 SV=1	0	99	MDKCVEAFK	Acetyl(K)@3; Carbamidomethyl(C)@4	missed K-C@3	0.00155855	1168.53	585.271	1168.53	585.27	2	13	21
frr	15	sp|P0A805|RRF_ECOLI	Ribosome-recycling factor OS=Escherichia coli (strain K12) GN=frr PE=1 SV=1	0	99	DKCVEAFK	Acetyl(K)@2; Carbamidomethyl(C)@3	cleaved M-D@N-term; missed K-C@2	-0.00215683	1037.48	519.749	1037.49	519.75	2	14	21
frr	15	sp|P0A805|RRF_ECOLI	Ribosome-recycling factor OS=Escherichia coli (strain K12) GN=frr PE=1 SV=1	0	99	MDKCVEAFK	Oxidation(M)@1; Acetyl(K)@3; Carbamidomethyl(C)@4	missed K-C@3	-0.00495221	1184.52	593.265	1184.52	593.268	2	13	21
frr	15	sp|P0A805|RRF_ECOLI	Ribosome-recycling factor OS=Escherichia coli (strain K12) GN=frr PE=1 SV=1	0	99	MDKCVEAFK	Oxidation(M)@1; Dehydrated(D)@2; Acetyl(K)@3; Carbamidomethyl(C)@4	missed K-C@3	0.00187513	1166.51	584.263	1166.51	584.262	2	13	21
frr	21	sp|P0A805|RRF_ECOLI	Ribosome-recycling factor OS=Escherichia coli (strain K12) GN=frr PE=1 SV=1	0	99	CVEAFKTQISK	Carbamidomethyl(C)@1; Acetyl(K)@6	missed K-T@6	-0.00830839	1351.67	676.843	1351.68	676.848	2	16	26
frr	21	sp|P0A805|RRF_ECOLI	Ribosome-recycling factor OS=Escherichia coli (strain K12) GN=frr PE=1 SV=1	0.0433514	99	VEAFKTQISK	Acetyl(K)@5	cleaved C-V@N-term; missed K-T@5	-0.0236386	1191.63	596.82	1191.65	596.832	2	17	26
frr	21	sp|P0A805|RRF_ECOLI	Ribosome-recycling factor OS=Escherichia coli (strain K12) GN=frr PE=1 SV=1	2	99	MDKCVEAFKTQISK	Carbamidomethyl(C)@4; Acetyl(K)@9	missed K-C@3; missed K-T@9	0.0208498	1725.86	576.295	1725.84	576.288	3	13	26
frr	21	sp|P0A805|RRF_ECOLI	Ribosome-recycling factor OS=Escherichia coli (strain K12) GN=frr PE=1 SV=1	0	99	CVEAFKTQISK	Carbamidomethyl(C)@1; Acetyl(K)@6	missed K-T@6	0.00179946	1351.68	451.568	1351.68	451.567	3	16	26
frr	26	sp|P0A805|RRF_ECOLI	Ribosome-recycling factor OS=Escherichia coli (strain K12) GN=frr PE=1 SV=1	2	99	TQISKIR	Acetyl(K)@5	missed K-I@5	-0.0003872	886.523	444.269	886.524	444.269	2	22	28
frr	66	sp|P0A805|RRF_ECOLI	Ribosome-recycling factor OS=Escherichia coli (strain K12) GN=frr PE=1 SV=1	2	99	TLKINVFDR	Acetyl(K)@3	missed K-I@3	-0.00131858	1146.64	574.327	1146.64	574.327	2	64	72
frr	80	sp|P0A805|RRF_ECOLI	Ribosome-recycling factor OS=Escherichia coli (strain K12) GN=frr PE=1 SV=1	0	99	SMSPAVEKAIMASDLGLNPNSAGSDIR	Acetyl(K)@8	missed K-A@8	-0.00284381	2772.34	925.12	2772.34	925.121	3	73	99
frr	80	sp|P0A805|RRF_ECOLI	Ribosome-recycling factor OS=Escherichia coli (strain K12) GN=frr PE=1 SV=1	1.10237	99	SMSPAVEKAIMASDLGLNPNSAGSDIRVPLPPLTEER	Acetyl(K)@8; Deamidated(N)@20	missed K-A@8; missed R-V@27	0.0258482	3904.98	977.253	3904.96	977.246	4	73	109
frr	80	sp|P0A805|RRF_ECOLI	Ribosome-recycling factor OS=Escherichia coli (strain K12) GN=frr PE=1 SV=1	2	99	SMSPAVEKAIMASDLGLNPNSAGSDIRVPLPPLTEER	Acetyl(K)@8	missed K-A@8; missed R-V@27	0.00424674	3903.98	977.001	3903.97	977	4	73	109
frr	80	sp|P0A805|RRF_ECOLI	Ribosome-recycling factor OS=Escherichia coli (strain K12) GN=frr PE=1 SV=1	2	99	SMSPAVEKAIMASDLGLNPNSAGSDIRVPLPPLTEER	Acetyl(K)@8; Deamidated(N)@18	missed K-A@8; missed R-V@27	0.0123752	3904.97	977.249	3904.96	977.246	4	73	109
frr	115	sp|P0A805|RRF_ECOLI	Ribosome-recycling factor OS=Escherichia coli (strain K12) GN=frr PE=1 SV=1	0	99	DLTKIVR	Acetyl(K)@4	missed K-I@4	-0.00214939	885.526	443.77	885.528	443.771	2	112	118
frr	140	sp|P0A805|RRF_ECOLI	Ribosome-recycling factor OS=Escherichia coli (strain K12) GN=frr PE=1 SV=1	2	99	DANDKVKALLK	Acetyl(K)@7	missed K-V@5; missed K-A@7	-0.000964015	1255.71	419.578	1255.71	419.578	3	134	144
frr	140	sp|P0A805|RRF_ECOLI	Ribosome-recycling factor OS=Escherichia coli (strain K12) GN=frr PE=1 SV=1	2	99	DANDKVKALLK	Acetyl(K)@7	missed K-V@5; missed K-A@7	0.00149149	1255.72	628.865	1255.71	628.864	2	134	144
frr	144	sp|P0A805|RRF_ECOLI	Ribosome-recycling factor OS=Escherichia coli (strain K12) GN=frr PE=1 SV=1	0	99	ALLKDKEISEDDDRR	Acetyl(K)@4	missed K-D@4; missed K-E@6; missed R-R@14	0.00756968	1843.94	461.991	1843.93	461.989	4	141	155
frr	144	sp|P0A805|RRF_ECOLI	Ribosome-recycling factor OS=Escherichia coli (strain K12) GN=frr PE=1 SV=1	2	99	ALLKDKEISEDDDRRSQDDVQK	Acetyl(K)@4	missed K-D@4; missed K-E@6; missed R-R@14; missed R-S@15	0.00648593	2644.3	662.082	2644.29	662.081	4	141	162
frr	144	sp|P0A805|RRF_ECOLI	Ribosome-recycling factor OS=Escherichia coli (strain K12) GN=frr PE=1 SV=1	2	99	ALLKDKEISEDDDRR	Acetyl(K)@4	missed K-D@4; missed K-E@6; missed R-R@14	0.00419224	1843.93	615.651	1843.93	615.65	3	141	155
frr	144	sp|P0A805|RRF_ECOLI	Ribosome-recycling factor OS=Escherichia coli (strain K12) GN=frr PE=1 SV=1	0	99	ALLKDKEISEDDDRRSQDDVQK	Acetyl(K)@4	missed K-D@4; missed K-E@6; missed R-R@14; missed R-S@15	0.0142312	2644.31	529.869	2644.29	529.866	5	141	162
frr	146	sp|P0A805|RRF_ECOLI	Ribosome-recycling factor OS=Escherichia coli (strain K12) GN=frr PE=1 SV=1	2	99	DKEISEDDDRR	Acetyl(K)@2	missed K-E@2; missed R-R@10	-0.00162907	1418.63	473.882	1418.63	473.883	3	145	155
frr	146	sp|P0A805|RRF_ECOLI	Ribosome-recycling factor OS=Escherichia coli (strain K12) GN=frr PE=1 SV=1	2	99	DKEISEDDDRRSQDDVQK	Acetyl(K)@2	missed K-E@2; missed R-R@10; missed R-S@11	-0.0033487	2218.99	555.755	2218.99	555.756	4	145	162
frr	146	sp|P0A805|RRF_ECOLI	Ribosome-recycling factor OS=Escherichia coli (strain K12) GN=frr PE=1 SV=1	2	99	ALLKDKEISEDDDRR	Acetyl(K)@6	missed K-D@4; missed K-E@6; missed R-R@14	0.0059828	1843.93	461.991	1843.93	461.989	4	141	155
frr	146	sp|P0A805|RRF_ECOLI	Ribosome-recycling factor OS=Escherichia coli (strain K12) GN=frr PE=1 SV=1	0	99	DKEISEDDDRRSQDDVQK	Acetyl(K)@2	missed K-E@2; missed R-R@10; missed R-S@11	-0.0017298	2218.99	740.671	2218.99	740.672	3	145	162
frr	146	sp|P0A805|RRF_ECOLI	Ribosome-recycling factor OS=Escherichia coli (strain K12) GN=frr PE=1 SV=1	2	99	ALLKDKEISEDDDRRSQDDVQK	Acetyl(K)@6	missed K-D@4; missed K-E@6; missed R-R@14; missed R-S@15	0.00447818	2644.3	662.082	2644.29	662.081	4	141	162
frr	146	sp|P0A805|RRF_ECOLI	Ribosome-recycling factor OS=Escherichia coli (strain K12) GN=frr PE=1 SV=1	2	99	ALLKDKEISEDDDRRSQDDVQK	Acetyl(K)@6	missed K-D@4; missed K-E@6; missed R-R@14; missed R-S@15	0.0068663	2644.3	529.867	2644.29	529.866	5	141	162
frr	162	sp|P0A805|RRF_ECOLI	Ribosome-recycling factor OS=Escherichia coli (strain K12) GN=frr PE=1 SV=1	0	99	SQDDVQKLTDAAIK	Acetyl(K)@7	missed K-L@7	-0.00186248	1572.8	787.406	1572.8	787.407	2	156	169
frr	162	sp|P0A805|RRF_ECOLI	Ribosome-recycling factor OS=Escherichia coli (strain K12) GN=frr PE=1 SV=1	2	99	SQDDVQKLTDAAIKK	Acetyl(K)@7	missed K-L@7; missed K-K@14	-0.0092934	1700.89	567.969	1700.89	567.972	3	156	170
frr	162	sp|P0A805|RRF_ECOLI	Ribosome-recycling factor OS=Escherichia coli (strain K12) GN=frr PE=1 SV=1	1.52288	99	DKEISEDDDRRSQDDVQKLTDAAIK	Acetyl(K)@18	missed R-R@10; missed R-S@11; missed K-L@18	0.00623822	2931.41	733.86	2931.41	733.859	4	145	169
frr	162	sp|P0A805|RRF_ECOLI	Ribosome-recycling factor OS=Escherichia coli (strain K12) GN=frr PE=1 SV=1	0	99	SQDDVQKLTDAAIK	Deamidated(Q)@6; Acetyl(K)@7	missed K-L@7	0.0189837	1573.8	525.608	1573.78	525.602	3	156	169
frr	162	sp|P0A805|RRF_ECOLI	Ribosome-recycling factor OS=Escherichia coli (strain K12) GN=frr PE=1 SV=1	0	99	SQDDVQKLTDAAIK	Acetyl(K)@7	missed K-L@7	-0.00901286	1572.79	525.271	1572.8	525.274	3	156	169
frr	162	sp|P0A805|RRF_ECOLI	Ribosome-recycling factor OS=Escherichia coli (strain K12) GN=frr PE=1 SV=1	0	99	DKEISEDDDRRSQDDVQKLTDAAIK	Acetyl(K)@18	missed K-E@2; missed R-R@10; missed R-S@11; missed K-L@18	0.0101692	2931.42	587.29	2931.41	587.288	5	145	169
frr	162	sp|P0A805|RRF_ECOLI	Ribosome-recycling factor OS=Escherichia coli (strain K12) GN=frr PE=1 SV=1	2	99	EISEDDDRRSQDDVQKLTDAAIK	Acetyl(K)@16	missed R-R@8; missed R-S@9; missed K-L@16	0.0020189	2688.29	673.079	2688.28	673.078	4	147	169
frr	162	sp|P0A805|RRF_ECOLI	Ribosome-recycling factor OS=Escherichia coli (strain K12) GN=frr PE=1 SV=1	0	99	SQDDVQKLTDAAIK	Deamidated(Q)@6; Acetyl(K)@7	missed K-L@7	0.0372643	1573.82	787.918	1573.78	787.899	2	156	169
frr	169	sp|P0A805|RRF_ECOLI	Ribosome-recycling factor OS=Escherichia coli (strain K12) GN=frr PE=1 SV=1	2	99	LTDAAIKK	Acetyl(K)@7	missed K-K@7	-0.00292061	900.525	451.27	900.528	451.271	2	163	170
frr	170	sp|P0A805|RRF_ECOLI	Ribosome-recycling factor OS=Escherichia coli (strain K12) GN=frr PE=1 SV=1	0	99	KIEAALADKEAELMQF	Acetyl(K)@1	missed K-I@1	-0.00481171	1847.93	616.984	1847.93	616.985	3	170	185
frr	170	sp|P0A805|RRF_ECOLI	Ribosome-recycling factor OS=Escherichia coli (strain K12) GN=frr PE=1 SV=1	0	99	LTDAAIKK	Acetyl(K)@8	missed K-K@7	0.000423412	900.529	451.272	900.528	451.271	2	163	170
frr	170	sp|P0A805|RRF_ECOLI	Ribosome-recycling factor OS=Escherichia coli (strain K12) GN=frr PE=1 SV=1	2	99	KIEAALADKEAELMQF	Acetyl(K)@1	missed K-I@1; missed K-E@9	-0.00019237	1847.93	924.974	1847.93	924.974	2	170	185
frsA	12	sp|P04335|FRSA_ECOLI	Esterase FrsA OS=Escherichia coli (strain K12) GN=frsA PE=3 SV=2	0	99	TQANLSETLFKPR	Acetyl(K)@11	cleaved M-T@N-term	0.0187543	1545.83	516.285	1545.82	516.279	3	2	14
frsA	12	sp|P04335|FRSA_ECOLI	Esterase FrsA OS=Escherichia coli (strain K12) GN=frsA PE=3 SV=2	2	99	TQANLSETLFKPR	Acetyl(K)@11	cleaved M-T@N-term	-0.00396132	1545.81	773.913	1545.82	773.915	2	2	14
frsA	16	sp|P04335|FRSA_ECOLI	Esterase FrsA OS=Escherichia coli (strain K12) GN=frsA PE=3 SV=2	0	99	FKHPETSTLVR	Acetyl(K)@2	missed K-H@2	0.0038835	1355.72	452.915	1355.72	452.914	3	15	25
frsA	42	sp|P04335|FRSA_ECOLI	Esterase FrsA OS=Escherichia coli (strain K12) GN=frsA PE=3 SV=2	2	99	FNHGAQPPVQSALDGKTIPHWYR	Acetyl(K)@16	missed K-T@16	0.00425943	2660.33	666.09	2660.32	666.089	4	27	49
frsA	411	sp|P04335|FRSA_ECOLI	Esterase FrsA OS=Escherichia coli (strain K12) GN=frsA PE=3 SV=2	2	99	GLQEITDWIEKR	Acetyl(K)@11	missed K-R@11	0.0052167	1528.79	765.404	1528.79	765.402	2	401	412
fruB	336	sp|P69811|PTFAH_ECOLI	Multiphosphoryl transfer protein OS=Escherichia coli (strain K12) GN=fruB PE=1 SV=1	0.987163	99	SLMKVVALGVK	Acetyl(K)@4	missed K-V@4	-0.00175072	1185.71	593.864	1185.72	593.865	2	333	343
ftsA	48	sp|P0ABH0|FTSA_ECOLI	Cell division protein FtsA OS=Escherichia coli (strain K12) GN=ftsA PE=3 SV=1	2	99	GMDKGGVNDLESVVK	Acetyl(K)@4	missed K-G@4	0.000286242	1588.78	795.396	1588.78	795.396	2	45	59
ftsA	59	sp|P0ABH0|FTSA_ECOLI	Cell division protein FtsA OS=Escherichia coli (strain K12) GN=ftsA PE=3 SV=1	1.55284	99	GGVNDLESVVKCVQR	Acetyl(K)@11; Carbamidomethyl(C)@12	missed K-C@11	-0.0254893	1700.83	851.42	1700.85	851.433	2	49	63
ftsE	124	sp|P0A9R7|FTSE_ECOLI	Cell division ATP-binding protein FtsE OS=Escherichia coli (strain K12) GN=ftsE PE=1 SV=1	0	99	VSAALDKVGLLDK	Acetyl(K)@7	missed K-V@7	-0.014887	1369.77	685.891	1369.78	685.898	2	118	130
ftsH	179	sp|P0AAI3|FTSH_ECOLI	ATP-dependent zinc metalloprotease FtsH OS=Escherichia coli (strain K12) GN=ftsH PE=1 SV=1	1.45593	99	FQKLGGK	Acetyl(K)@3	missed K-L@3	-0.000598599	818.464	410.24	818.465	410.24	2	177	183
ftsH	387	sp|P0AAI3|FTSH_ECOLI	ATP-dependent zinc metalloprotease FtsH OS=Escherichia coli (strain K12) GN=ftsH PE=1 SV=1	0.405607	99	VVSMVEFEKAKDK	Acetyl(K)@9	missed K-A@9	-0.0383347	1550.76	517.928	1550.8	517.941	3	379	391
ftsH	580	sp|P0AAI3|FTSH_ECOLI	ATP-dependent zinc metalloprotease FtsH OS=Escherichia coli (strain K12) GN=ftsH PE=1 SV=1	0	99	DALMKYETIDAPQIDDLMAR	Acetyl(K)@5	missed K-Y@5	0.00839854	2350.13	784.383	2350.12	784.38	3	576	595
ftsZ	352	sp|P0A9A6|FTSZ_ECOLI	Cell division protein FtsZ OS=Escherichia coli (strain K12) GN=ftsZ PE=1 SV=1	0	99	YQQHGMAPLTQEQKPVAK	Acetyl(K)@14		0.0149107	2095.07	699.363	2095.05	699.358	3	339	356
ftsZ	352	sp|P0A9A6|FTSZ_ECOLI	Cell division protein FtsZ OS=Escherichia coli (strain K12) GN=ftsZ PE=1 SV=1	0	99	YQQHGMAPLTQEQKPVAK	Deamidated(Q)@11; Acetyl(K)@14		0.0153872	2096.05	699.691	2096.04	699.686	3	339	356
fumA	116	sp|P0AC33|FUMA_ECOLI	Fumarate hydratase class I, aerobic OS=Escherichia coli (strain K12) GN=fumA PE=1 SV=2	0	99	GVLPTCQDTGTAIIVGKK	Carbamidomethyl(C)@6; Acetyl(K)@17	missed K-K@17	-0.00518757	1899.01	950.511	1899.01	950.514	2	100	117
fumA	116	sp|P0AC33|FUMA_ECOLI	Fumarate hydratase class I, aerobic OS=Escherichia coli (strain K12) GN=fumA PE=1 SV=2	0	99	GVLPTCQDTGTAIIVGKK	Carbamidomethyl(C)@6; Acetyl(K)@17	missed K-K@17	-0.000748738	1899.01	634.011	1899.01	634.012	3	100	117
fumA	179	sp|P0AC33|FUMA_ECOLI	Fumarate hydratase class I, aerobic OS=Escherichia coli (strain K12) GN=fumA PE=1 SV=2	2	99	EVNTGTNLPAQIDLYAVDGDEYKFLCIAK	Acetyl(K)@23; Carbamidomethyl(C)@26	missed K-F@23	-0.00237303	3298.6	1100.54	3298.61	1100.54	3	157	185
fumA	192	sp|P0AC33|FUMA_ECOLI	Fumarate hydratase class I, aerobic OS=Escherichia coli (strain K12) GN=fumA PE=1 SV=2	2	99	GGGSANKTYLYQETK	Acetyl(K)@7	missed K-T@7	0.00443446	1657.8	829.907	1657.79	829.905	2	186	200
fumA	207	sp|P0AC33|FUMA_ECOLI	Fumarate hydratase class I, aerobic OS=Escherichia coli (strain K12) GN=fumA PE=1 SV=2	0	99	ALLTPGKLK	Acetyl(K)@7	missed K-L@7	-0.000933072	981.621	491.818	981.622	491.818	2	201	209
fumC	8	sp|P05042|FUMC_ECOLI	Fumarate hydratase class II OS=Escherichia coli (strain K12) GN=fumC PE=1 SV=1	2	99	SEKDSMGAIDVPADK	Acetyl(K)@3		0.043809	1603.78	802.899	1603.74	802.877	2	6	20
fumC	8	sp|P05042|FUMC_ECOLI	Fumarate hydratase class II OS=Escherichia coli (strain K12) GN=fumC PE=1 SV=1	0	99	SEKDSMGAIDVPADKLWGAQTQR	Acetyl(K)@3	missed K-L@15	-0.0241452	2544.2	849.075	2544.23	849.083	3	6	28
fur	41	sp|P0A9A9|FUR_ECOLI	Ferric uptake regulation protein OS=Escherichia coli (strain K12) GN=fur PE=1 SV=1	2	99	ILEVLQEPDNHHVSAEDLYKR	Acetyl(K)@20	missed K-R@20	0.00310825	2546.28	637.577	2546.28	637.576	4	22	42
fusA	132	sp|P0A6M8|EFG_ECOLI	Elongation factor G OS=Escherichia coli (strain K12) GN=fusA PE=1 SV=2	0	99	QANKYKVPR	Gln->pyro-Glu@N-term; Acetyl(K)@4	missed K-Y@4; missed K-V@6	-0.00413223	1127.6	564.81	1127.61	564.812	2	129	137
fusA	143	sp|P0A6M8|EFG_ECOLI	Elongation factor G OS=Escherichia coli (strain K12) GN=fusA PE=1 SV=2	0	99	IAFVNKMDR	Acetyl(K)@6	missed K-M@6	0.0018332	1134.59	568.301	1134.59	568.3	2	138	146
fusA	143	sp|P0A6M8|EFG_ECOLI	Elongation factor G OS=Escherichia coli (strain K12) GN=fusA PE=1 SV=2	0	99	AFVNKMDR	Acetyl(K)@5	cleaved I-A@N-term; missed K-M@5	0.00143629	1021.5	511.759	1021.5	511.758	2	139	146
fusA	143	sp|P0A6M8|EFG_ECOLI	Elongation factor G OS=Escherichia coli (strain K12) GN=fusA PE=1 SV=2	0	99	IAFVNKMDR	Acetyl(K)@6; Oxidation(M)@7	missed K-M@6	0.0025043	1150.58	576.299	1150.58	576.297	2	138	146
fusA	143	sp|P0A6M8|EFG_ECOLI	Elongation factor G OS=Escherichia coli (strain K12) GN=fusA PE=1 SV=2	0.0154727	95.27	IAFVNKM	Acetyl(K)@6; Oxidation(M)@7	cleaved M-D@C-term; missed K-M@6	0.000256313	879.453	440.734	879.452	440.733	2	138	144
fusA	143	sp|P0A6M8|EFG_ECOLI	Elongation factor G OS=Escherichia coli (strain K12) GN=fusA PE=1 SV=2	0.173277	98.26	IAFVNKM	Acetyl(K)@6	cleaved M-D@C-term; missed K-M@6	-0.00216045	863.455	432.735	863.458	432.736	2	138	144
fusA	143	sp|P0A6M8|EFG_ECOLI	Elongation factor G OS=Escherichia coli (strain K12) GN=fusA PE=1 SV=2	0	99	FVNKMDR	Acetyl(K)@4	cleaved A-F@N-term; missed K-M@4	0.00151728	950.466	476.24	950.464	476.239	2	140	146
fusA	143	sp|P0A6M8|EFG_ECOLI	Elongation factor G OS=Escherichia coli (strain K12) GN=fusA PE=1 SV=2	0	99	AFVNKMDR	Acetyl(K)@5; Oxidation(M)@6	cleaved I-A@N-term; missed K-M@5	-0.00146208	1037.5	519.755	1037.5	519.755	2	139	146
fusA	143	sp|P0A6M8|EFG_ECOLI	Elongation factor G OS=Escherichia coli (strain K12) GN=fusA PE=1 SV=2	0	99	IAFVNKMDR	Acetyl(K)@6; Methyl(D)@8	missed K-M@6	-0.00512205	1148.6	575.305	1148.6	575.308	2	138	146
fusA	143	sp|P0A6M8|EFG_ECOLI	Elongation factor G OS=Escherichia coli (strain K12) GN=fusA PE=1 SV=2	0	99	IAFVNKMDR	Deamidated(N)@5; Acetyl(K)@6; Oxidation(M)@7	missed K-M@6	0.0311275	1151.6	576.805	1151.56	576.79	2	138	146
fusA	143	sp|P0A6M8|EFG_ECOLI	Elongation factor G OS=Escherichia coli (strain K12) GN=fusA PE=1 SV=2	0	99	IAFVNKMDR	Carbamidomethyl@N-term; Acetyl(K)@6	missed K-M@6	0.0141332	1191.62	596.818	1191.61	596.811	2	138	146
fusA	153	sp|P0A6M8|EFG_ECOLI	Elongation factor G OS=Escherichia coli (strain K12) GN=fusA PE=1 SV=2	0	99	GANFLKVVNQIK	Acetyl(K)@6	cleaved M-G@N-term; missed K-V@6	-0.00198557	1371.79	686.9	1371.79	686.901	2	148	159
fusA	153	sp|P0A6M8|EFG_ECOLI	Elongation factor G OS=Escherichia coli (strain K12) GN=fusA PE=1 SV=2	0	99	MGANFLKVVNQIK	Acetyl(K)@7	missed K-V@7	-0.00433454	1502.82	752.419	1502.83	752.421	2	147	159
fusA	153	sp|P0A6M8|EFG_ECOLI	Elongation factor G OS=Escherichia coli (strain K12) GN=fusA PE=1 SV=2	0	99	GANFLKVVNQIK	Acetyl(K)@6	cleaved M-G@N-term; missed K-V@6	0.00877255	1371.8	458.273	1371.79	458.27	3	148	159
fusA	153	sp|P0A6M8|EFG_ECOLI	Elongation factor G OS=Escherichia coli (strain K12) GN=fusA PE=1 SV=2	0	99	MGANFLKVVNQIK	Oxidation(M)@1; Acetyl(K)@7	missed K-V@7	-0.00736149	1518.82	760.415	1518.82	760.419	2	147	159
fusA	153	sp|P0A6M8|EFG_ECOLI	Elongation factor G OS=Escherichia coli (strain K12) GN=fusA PE=1 SV=2	0.0649968	99	MGANFLKVVNQ	Acetyl(K)@7	cleaved Q-I@C-term; missed K-V@7	-0.000715062	1261.65	631.831	1261.65	631.832	2	147	157
fusA	153	sp|P0A6M8|EFG_ECOLI	Elongation factor G OS=Escherichia coli (strain K12) GN=fusA PE=1 SV=2	0	99	MGANFLKVVNQ	Oxidation(M)@1; Acetyl(K)@7	cleaved Q-I@C-term; missed K-V@7	-0.00291958	1277.64	639.828	1277.64	639.829	2	147	157
fusA	153	sp|P0A6M8|EFG_ECOLI	Elongation factor G OS=Escherichia coli (strain K12) GN=fusA PE=1 SV=2	2	99	MGANFLKVVNQIK	Acetyl(K)@7	missed K-V@7	0.000433201	1502.83	501.95	1502.83	501.95	3	147	159
fusA	153	sp|P0A6M8|EFG_ECOLI	Elongation factor G OS=Escherichia coli (strain K12) GN=fusA PE=1 SV=2	0	99	MGANFLKVVNQIK	Oxidation(M)@1; Acetyl(K)@7	missed K-V@7	-0.000942417	1518.82	507.281	1518.82	507.282	3	147	159
fusA	153	sp|P0A6M8|EFG_ECOLI	Elongation factor G OS=Escherichia coli (strain K12) GN=fusA PE=1 SV=2	0	99	MGANFLKVVNQIK	Oxidation(M)@1; Acetyl(K)@7; Deamidated(N)@10	missed K-V@7	0.0243967	1519.83	760.923	1519.81	760.911	2	147	159
fusA	153	sp|P0A6M8|EFG_ECOLI	Elongation factor G OS=Escherichia coli (strain K12) GN=fusA PE=1 SV=2	0	99	MGANFLKVVNQIK	Acetyl(K)@7; Deamidated(N)@10	missed K-V@7	0.0058297	1503.82	752.916	1503.81	752.913	2	147	159
fusA	153	sp|P0A6M8|EFG_ECOLI	Elongation factor G OS=Escherichia coli (strain K12) GN=fusA PE=1 SV=2	0	99	MGANFLKVVNQIK	Acetyl(K)@7; Deamidated(N)@10	missed K-V@7	0.0205179	1503.83	502.285	1503.81	502.278	3	147	159
fusA	153	sp|P0A6M8|EFG_ECOLI	Elongation factor G OS=Escherichia coli (strain K12) GN=fusA PE=1 SV=2	0.00174066	99	MGANFLKVVNQ	Oxidation(N)@4; Acetyl(K)@7	cleaved Q-I@C-term; missed K-V@7	-0.00681748	1277.64	639.826	1277.64	639.829	2	147	157
fusA	159	sp|P0A6M8|EFG_ECOLI	Elongation factor G OS=Escherichia coli (strain K12) GN=fusA PE=1 SV=2	0	99	VVNQIKTR	Acetyl(K)@6	missed K-T@6	-0.000769819	998.586	500.3	998.587	500.301	2	154	161
fusA	303	sp|P0A6M8|EFG_ECOLI	Elongation factor G OS=Escherichia coli (strain K12) GN=fusA PE=1 SV=2	2	99	GVQAMLDAVIDYLPSPVDVPAINGILDDGKDTPAER	Acetyl(K)@30	missed K-D@30	0.00353043	3805.91	952.485	3805.91	952.484	4	274	309
fusA	375	sp|P0A6M8|EFG_ECOLI	Elongation factor G OS=Escherichia coli (strain K12) GN=fusA PE=1 SV=2	0.782516	99	EEIKEVR	Glu->pyro-Glu@N-term; Acetyl(K)@4		-0.00572561	925.481	463.748	925.487	463.751	2	372	378
fusA	375	sp|P0A6M8|EFG_ECOLI	Elongation factor G OS=Escherichia coli (strain K12) GN=fusA PE=1 SV=2	2	99	EEIKEVR	Acetyl(K)@4		0.00189496	943.499	472.757	943.497	472.756	2	372	378
fusA	389	sp|P0A6M8|EFG_ECOLI	Elongation factor G OS=Escherichia coli (strain K12) GN=fusA PE=1 SV=2	0	99	AGDIAAAIGLKDVTTGDTLCDPDAPIILER	Acetyl(K)@11; Carbamidomethyl(C)@20		0.0013937	3122.58	1041.87	3122.58	1041.87	3	379	408
fusA	389	sp|P0A6M8|EFG_ECOLI	Elongation factor G OS=Escherichia coli (strain K12) GN=fusA PE=1 SV=2	0	99	AGDIAAAIGLKDVTTGDTLCDPDAPIILER	Acetyl(K)@11; Carbamidomethyl(C)@20; Oxidation(P)@22; Cation:K(D)@23		-0.0479587	3176.48	795.128	3176.53	795.14	4	379	408
fusA	389	sp|P0A6M8|EFG_ECOLI	Elongation factor G OS=Escherichia coli (strain K12) GN=fusA PE=1 SV=2	0	99	AGDIAAAIGLKDVTTGDTLCDPDAPIILER	Acetyl(K)@11; Carbamidomethyl(C)@20	missed K-D@11	0.00999704	3122.59	781.655	3122.58	781.652	4	379	408
fusA	430	sp|P0A6M8|EFG_ECOLI	Elongation factor G OS=Escherichia coli (strain K12) GN=fusA PE=1 SV=2	2	99	ADQEKMGLALGR	Acetyl(K)@5	missed K-M@5	0.0315449	1329.7	444.241	1329.67	444.231	3	426	437
fusA	430	sp|P0A6M8|EFG_ECOLI	Elongation factor G OS=Escherichia coli (strain K12) GN=fusA PE=1 SV=2	2	99	TKADQEKMGLALGR	Acetyl(K)@7	missed K-A@2; missed K-M@7	0.00450564	1558.82	520.613	1558.81	520.612	3	424	437
fusA	430	sp|P0A6M8|EFG_ECOLI	Elongation factor G OS=Escherichia coli (strain K12) GN=fusA PE=1 SV=2	0	99	ADQEKMGLALGR	Acetyl(K)@5	missed K-M@5	0.0272069	1329.7	665.856	1329.67	665.843	2	426	437
fusA	430	sp|P0A6M8|EFG_ECOLI	Elongation factor G OS=Escherichia coli (strain K12) GN=fusA PE=1 SV=2	2	99	TKADQEKMGLALGR	Deamidated(Q)@5; Acetyl(K)@7	missed K-A@2; missed K-M@7	0.032855	1559.83	520.951	1559.8	520.94	3	424	437
fusA	440	sp|P0A6M8|EFG_ECOLI	Elongation factor G OS=Escherichia coli (strain K12) GN=fusA PE=1 SV=2	1.3279	99	AKEDPSFR	Acetyl(K)@2	cleaved L-A@N-term	0.00632878	990.483	496.249	990.477	496.246	2	439	446
fusA	440	sp|P0A6M8|EFG_ECOLI	Elongation factor G OS=Escherichia coli (strain K12) GN=fusA PE=1 SV=2	2	99	LAKEDPSFR	Acetyl(K)@3	missed K-E@3	-0.00103552	1103.56	552.787	1103.56	552.788	2	438	446
fusA	485	sp|P0A6M8|EFG_ECOLI	Elongation factor G OS=Escherichia coli (strain K12) GN=fusA PE=1 SV=2	0	99	FNVEANVGKPQVAYR	Acetyl(K)@9	cleaved E-F@N-term	-0.00586765	1732.88	867.449	1732.89	867.452	2	477	491
fusA	485	sp|P0A6M8|EFG_ECOLI	Elongation factor G OS=Escherichia coli (strain K12) GN=fusA PE=1 SV=2	0	99	EFNVEANVGKPQVAYR	Acetyl(K)@10		0.0123506	1861.94	931.98	1861.93	931.973	2	476	491
fusA	485	sp|P0A6M8|EFG_ECOLI	Elongation factor G OS=Escherichia coli (strain K12) GN=fusA PE=1 SV=2	0	99	EFNVEANVGKPQVAYR	Acetyl(K)@10		0.00637687	1861.94	621.654	1861.93	621.651	3	476	491
fusA	504	sp|P0A6M8|EFG_ECOLI	Elongation factor G OS=Escherichia coli (strain K12) GN=fusA PE=1 SV=2	0	99	QKVTDVEGKHAK	Gln->pyro-Glu@N-term; Acetyl(K)@9	missed K-V@2; missed K-H@9	0.00783248	1363.72	455.58	1363.71	455.577	3	496	507
fusA	541	sp|P0A6M8|EFG_ECOLI	Elongation factor G OS=Escherichia coli (strain K12) GN=fusA PE=1 SV=2	0	99	GYEFINDIKGGVIPGEYIPAVDK	Acetyl(K)@9	missed K-G@9	0.00733517	2535.3	846.106	2535.29	846.104	3	533	555
fusA	541	sp|P0A6M8|EFG_ECOLI	Elongation factor G OS=Escherichia coli (strain K12) GN=fusA PE=1 SV=2	2	99	GYEFINDIKGGVIPGEYIPAVDKGIQEQLK	Acetyl(K)@9	missed K-G@9; missed K-G@23	0.0310255	3331.76	833.948	3331.73	833.941	4	533	562
fusA	541	sp|P0A6M8|EFG_ECOLI	Elongation factor G OS=Escherichia coli (strain K12) GN=fusA PE=1 SV=2	0	99	GYEFINDIKGGVIPGEYIPAVDK	Oxidation(N)@6; Cation:K(D)@7; Acetyl(K)@9	missed K-G@9	0.0258359	2589.27	648.324	2589.24	648.317	4	533	555
fusA	541	sp|P0A6M8|EFG_ECOLI	Elongation factor G OS=Escherichia coli (strain K12) GN=fusA PE=1 SV=2	0	99	GYEFINDIKGGVIPGEYIPAVDK	Deamidated(N)@6; Acetyl(K)@9	missed K-G@9	0.00997385	2536.28	846.435	2536.27	846.432	3	533	555
fusA	555	sp|P0A6M8|EFG_ECOLI	Elongation factor G OS=Escherichia coli (strain K12) GN=fusA PE=1 SV=2	0	99	GGVIPGEYIPAVDKGIQEQLK	Acetyl(K)@14	missed K-G@14	-0.00513837	2252.2	751.741	2252.21	751.742	3	542	562
fusA	555	sp|P0A6M8|EFG_ECOLI	Elongation factor G OS=Escherichia coli (strain K12) GN=fusA PE=1 SV=2	0	99	GGVIPGEYIPAVDKGIQEQLK	Acetyl(K)@14	missed K-G@14	0.00423644	2252.21	1127.11	2252.21	1127.11	2	542	562
fusA	555	sp|P0A6M8|EFG_ECOLI	Elongation factor G OS=Escherichia coli (strain K12) GN=fusA PE=1 SV=2	0	99	GGVIPGEYIPAVDKGIQEQLK	Acetyl(K)@14; Deamidated(Q)@17	missed K-G@14	0.0196359	2253.21	752.077	2253.19	752.07	3	542	562
fusA	555	sp|P0A6M8|EFG_ECOLI	Elongation factor G OS=Escherichia coli (strain K12) GN=fusA PE=1 SV=2	2	99	GYEFINDIKGGVIPGEYIPAVDKGIQEQLK	Acetyl(K)@23	missed K-G@9; missed K-G@23	0.00437201	3331.74	833.942	3331.73	833.941	4	533	562
fusA	555	sp|P0A6M8|EFG_ECOLI	Elongation factor G OS=Escherichia coli (strain K12) GN=fusA PE=1 SV=2	2	99	GGVIPGEYIPAVDKGIQEQLK	Acetyl(K)@14; Deamidated(Q)@19	missed K-G@14	-0.0131103	2253.18	752.066	2253.19	752.07	3	542	562
fusA	555	sp|P0A6M8|EFG_ECOLI	Elongation factor G OS=Escherichia coli (strain K12) GN=fusA PE=1 SV=2	2	99	GYEFINDIKGGVIPGEYIPAVDKGIQEQLK	Acetyl(K)@23	missed K-G@9; missed K-G@23	-0.0144157	3331.72	1111.58	3331.73	1111.59	3	533	562
fusA	562	sp|P0A6M8|EFG_ECOLI	Elongation factor G OS=Escherichia coli (strain K12) GN=fusA PE=1 SV=2	2	99	GIQEQLKAGPLAGYPVVDMGIR	Deamidated(Q)@5; Acetyl(K)@7	missed K-A@7	-0.0225891	2354.21	785.743	2354.23	785.751	3	556	577
fusA	562	sp|P0A6M8|EFG_ECOLI	Elongation factor G OS=Escherichia coli (strain K12) GN=fusA PE=1 SV=2	2	99	GIQEQLKAGPLAGYPVVDMGIR	Acetyl(K)@7	missed K-A@7	0.00359596	2353.25	785.424	2353.25	785.423	3	556	577
fusA	602	sp|P0A6M8|EFG_ECOLI	Elongation factor G OS=Escherichia coli (strain K12) GN=fusA PE=1 SV=2	0	99	LAASIAFKEGFKK	Acetyl(K)@8	missed K-K@12	0.00894728	1450.83	484.616	1450.82	484.613	3	595	607
fusA	602	sp|P0A6M8|EFG_ECOLI	Elongation factor G OS=Escherichia coli (strain K12) GN=fusA PE=1 SV=2	0	99	AASIAFKEGFK	Acetyl(K)@7	cleaved L-A@N-term	0.00160981	1209.64	605.828	1209.64	605.827	2	596	606
fusA	602	sp|P0A6M8|EFG_ECOLI	Elongation factor G OS=Escherichia coli (strain K12) GN=fusA PE=1 SV=2	2	99	LAASIAFKEGFK	Acetyl(K)@8	missed K-E@8	0.00165759	1322.73	662.37	1322.72	662.369	2	595	606
fusA	602	sp|P0A6M8|EFG_ECOLI	Elongation factor G OS=Escherichia coli (strain K12) GN=fusA PE=1 SV=2	0.55752	99	ASIAFKEGFK	Acetyl(K)@6	cleaved A-A@N-term; missed K-E@6	0.00140422	1138.6	570.309	1138.6	570.308	2	597	606
fusA	602	sp|P0A6M8|EFG_ECOLI	Elongation factor G OS=Escherichia coli (strain K12) GN=fusA PE=1 SV=2	0.823909	99	ASIAFKEGFKK	Acetyl(K)@6	cleaved A-A@N-term; missed K-K@10	-0.010717	1266.69	423.236	1266.7	423.24	3	597	607
fusA	602	sp|P0A6M8|EFG_ECOLI	Elongation factor G OS=Escherichia coli (strain K12) GN=fusA PE=1 SV=2	2	99	LAASIAFKEGFKK	Acetyl(K)@8	missed K-E@8; missed K-K@12	-0.00669117	1450.81	726.413	1450.82	726.417	2	595	607
fusA	609	sp|P0A6M8|EFG_ECOLI	Elongation factor G OS=Escherichia coli (strain K12) GN=fusA PE=1 SV=2	0	99	AKPVLLEPIMK	Acetyl(K)@2		-0.000403893	1279.76	640.886	1279.76	640.886	2	608	618
fusA	609	sp|P0A6M8|EFG_ECOLI	Elongation factor G OS=Escherichia coli (strain K12) GN=fusA PE=1 SV=2	0	99	AKPVLLEPIMK	Acetyl(K)@2; Oxidation(M)@10		0.00128545	1295.75	648.884	1295.75	648.883	2	608	618
fusA	618	sp|P0A6M8|EFG_ECOLI	Elongation factor G OS=Escherichia coli (strain K12) GN=fusA PE=1 SV=2	2	99	AKPVLLEPIMKVEVETPEENTGDVIGDLSR	Acetyl(K)@11	missed K-V@11	0.00622549	3319.73	830.939	3319.72	830.938	4	608	637
fusA	618	sp|P0A6M8|EFG_ECOLI	Elongation factor G OS=Escherichia coli (strain K12) GN=fusA PE=1 SV=2	2	99	AKPVLLEPIMKVEVETPEENTGDVIGDLSR	Acetyl(K)@11	missed K-V@11	0.00306788	3319.72	1107.58	3319.72	1107.58	3	608	637
fusA	643	sp|P0A6M8|EFG_ECOLI	Elongation factor G OS=Escherichia coli (strain K12) GN=fusA PE=1 SV=2	0	99	GMLKGQESEVTGVK	Oxidation(M)@2; Acetyl(K)@4	missed K-G@4	-0.00785496	1519.75	760.881	1519.76	760.885	2	640	653
fusA	643	sp|P0A6M8|EFG_ECOLI	Elongation factor G OS=Escherichia coli (strain K12) GN=fusA PE=1 SV=2	0	99	GMLKGQESEVTGVK	Acetyl(K)@4	missed K-G@4	0.00142096	1503.76	752.888	1503.76	752.887	2	640	653
fusA	643	sp|P0A6M8|EFG_ECOLI	Elongation factor G OS=Escherichia coli (strain K12) GN=fusA PE=1 SV=2	0	99	GMLKGQESEVTGVK	Acetyl(K)@4	missed K-G@4	0.0155865	1503.78	502.266	1503.76	502.261	3	640	653
fusA	643	sp|P0A6M8|EFG_ECOLI	Elongation factor G OS=Escherichia coli (strain K12) GN=fusA PE=1 SV=2	0	99	GMLKGQESEVTGVK	Oxidation(M)@2; Acetyl(K)@4; Deamidated(Q)@6	missed K-G@4	-0.00260437	1520.74	761.376	1520.74	761.377	2	640	653
fusA	643	sp|P0A6M8|EFG_ECOLI	Elongation factor G OS=Escherichia coli (strain K12) GN=fusA PE=1 SV=2	2	99	RGMLKGQESEVTGVK	Acetyl(K)@5	missed R-G@1; missed K-G@5	-0.0127741	1659.85	554.29	1659.86	554.294	3	639	653
fusA	643	sp|P0A6M8|EFG_ECOLI	Elongation factor G OS=Escherichia coli (strain K12) GN=fusA PE=1 SV=2	0	99	GMLKGQESEVTGVK	Acetyl(K)@4; Deamidated(Q)@6	missed K-G@4	0.0446213	1504.79	753.402	1504.74	753.379	2	640	653
gabD	2	sp|P25526|GABD_ECOLI	Succinate-semialdehyde dehydrogenase [NADP(+)] GabD OS=Escherichia coli (strain K12) GN=gabD PE=1 SV=1	2	99	MKLNDSNLFR	Acetyl(K)@2	missed K-L@2	0.00536596	1278.64	640.33	1278.64	640.327	2	1	10
gabD	308	sp|P25526|GABD_ECOLI	Succinate-semialdehyde dehydrogenase [NADP(+)] GabD OS=Escherichia coli (strain K12) GN=gabD PE=1 SV=1	2	99	FAEKLQQAVSK	Acetyl(K)@4	missed K-L@4	-0.00281359	1289.7	645.855	1289.7	645.856	2	305	315
gabD	350	sp|P25526|GABD_ECOLI	Succinate-semialdehyde dehydrogenase [NADP(+)] GabD OS=Escherichia coli (strain K12) GN=gabD PE=1 SV=1	2	99	VEEHIADALEKGAR	Acetyl(K)@11	missed K-G@11	-0.0296977	1578.77	527.264	1578.8	527.274	3	340	353
gabT	5	sp|P22256|GABT_ECOLI	4-aminobutyrate aminotransferase GabT OS=Escherichia coli (strain K12) GN=gabT PE=1 SV=1	2	99	MNSNKELMQR	Acetyl(K)@5	missed K-E@5	-0.00410794	1291.6	646.806	1291.6	646.808	2	1	10
gabT	330	sp|P22256|GABT_ECOLI	4-aminobutyrate aminotransferase GabT OS=Escherichia coli (strain K12) GN=gabT PE=1 SV=1	2	99	ANDLGQKLK	Acetyl(K)@7	missed K-L@7	-0.00351181	1027.56	514.789	1027.57	514.79	2	324	332
gadA	4	sp|P69908|DCEA_ECOLI	Glutamate decarboxylase alpha OS=Escherichia coli (strain K12) GN=gadA PE=1 SV=1	0	99	DQKLLTDFR	Acetyl(K)@3	cleaved M-D@N-term; missed K-L@3	-0.00592603	1176.61	589.311	1176.61	589.314	2	2	10
gadA	4	sp|P69908|DCEA_ECOLI	Glutamate decarboxylase alpha OS=Escherichia coli (strain K12) GN=gadA PE=1 SV=1	0	99	MDQKLLTDFR	Acetyl(K)@4	missed K-L@4	-0.00934515	1307.65	654.83	1307.65	654.834	2	1	10
gadA	4	sp|P69908|DCEA_ECOLI	Glutamate decarboxylase alpha OS=Escherichia coli (strain K12) GN=gadA PE=1 SV=1	0	99	MDQKLLTDFR	Oxidation(M)@1; Acetyl(K)@4	missed K-L@4	-0.00280423	1323.65	662.831	1323.65	662.832	2	1	10
gadA	4	sp|P69908|DCEA_ECOLI	Glutamate decarboxylase alpha OS=Escherichia coli (strain K12) GN=gadA PE=1 SV=1	0	99	MDQKLLTDFR	Acetyl(K)@4	missed K-L@4	-0.0199433	1307.63	436.885	1307.65	436.892	3	1	10
gadA	21	sp|P69908|DCEA_ECOLI	Glutamate decarboxylase alpha OS=Escherichia coli (strain K12) GN=gadA PE=1 SV=1	2	99	FGAKAISTIAESK	Acetyl(K)@4	missed K-A@4	-0.00898779	1363.73	682.87	1363.73	682.875	2	18	30
gadA	87	sp|P69908|DCEA_ECOLI	Glutamate decarboxylase alpha OS=Escherichia coli (strain K12) GN=gadA PE=1 SV=1	0	99	NWIDKEEYPQSAAIDLR	Acetyl(K)@5		0.040147	2089.05	697.358	2089.01	697.344	3	83	99
gadA	87	sp|P69908|DCEA_ECOLI	Glutamate decarboxylase alpha OS=Escherichia coli (strain K12) GN=gadA PE=1 SV=1	0	99	NWIDKEEYPQSAAIDLR	Deamidated(N)@1; Acetyl(K)@5	missed K-E@5	0.00977673	2090.01	697.676	2090	697.672	3	83	99
gadA	87	sp|P69908|DCEA_ECOLI	Glutamate decarboxylase alpha OS=Escherichia coli (strain K12) GN=gadA PE=1 SV=1	0	99	NWIDKEEYPQSAAIDLR	Deamidated(N)@1; Acetyl(K)@5	missed K-E@5	0.0134327	2090.01	1046.01	2090	1046.01	2	83	99
gadA	154	sp|P69908|DCEA_ECOLI	Glutamate decarboxylase alpha OS=Escherichia coli (strain K12) GN=gadA PE=1 SV=1	0	99	MEAAGKPTDKPNLVCGPVQICWHK	Acetyl(K)@10; Carbamidomethyl(C)@15; Carbamidomethyl(C)@21		-0.0038188	2777.34	695.343	2777.35	695.344	4	145	168
gadA	154	sp|P69908|DCEA_ECOLI	Glutamate decarboxylase alpha OS=Escherichia coli (strain K12) GN=gadA PE=1 SV=1	0	99	MEAAGKPTDKPNLVCGPVQICWHK	Oxidation(M)@1; Acetyl(K)@10; Carbamidomethyl(C)@15; Carbamidomethyl(C)@21		0.0119984	2793.35	699.345	2793.34	699.342	4	145	168
gadA	192	sp|P69908|DCEA_ECOLI	Glutamate decarboxylase alpha OS=Escherichia coli (strain K12) GN=gadA PE=1 SV=1	2	99	EIPMRPGQLFMDPKR	Acetyl(K)@14	missed K-R@14	-0.00362351	1855.94	619.654	1855.94	619.655	3	179	193
gadA	192	sp|P69908|DCEA_ECOLI	Glutamate decarboxylase alpha OS=Escherichia coli (strain K12) GN=gadA PE=1 SV=1	0	99	EIPMRPGQLFMDPKR	Acetyl(K)@14	missed K-R@14	0.0074543	1855.95	464.995	1855.94	464.993	4	179	193
gadA	192	sp|P69908|DCEA_ECOLI	Glutamate decarboxylase alpha OS=Escherichia coli (strain K12) GN=gadA PE=1 SV=1	0	99	EIPMRPGQLFMDPKR	Oxidation(M)@4; Acetyl(K)@14	missed K-R@14	-0.00107718	1871.94	624.986	1871.94	624.987	3	179	193
gadA	192	sp|P69908|DCEA_ECOLI	Glutamate decarboxylase alpha OS=Escherichia coli (strain K12) GN=gadA PE=1 SV=1	0	99	EIPMRPGQLFMDPKR	Oxidation(M)@11; Acetyl(K)@14	missed K-R@14	0.00325159	1871.94	624.988	1871.94	624.987	3	179	193
gadA	192	sp|P69908|DCEA_ECOLI	Glutamate decarboxylase alpha OS=Escherichia coli (strain K12) GN=gadA PE=1 SV=1	0	98.01	EIPMRPGQLFMDPKR	Oxidation(M)@4; Oxidation(M)@11; Acetyl(K)@14	missed K-R@14	-0.00206505	1887.93	630.318	1887.93	630.318	3	179	193
gadA	276	sp|P69908|DCEA_ECOLI	Glutamate decarboxylase alpha OS=Escherichia coli (strain K12) GN=gadA PE=1 SV=1	0	99	SGHKFGLAPLGCGWV	Acetyl(K)@4; Carbamidomethyl(C)@12	cleaved A-S@N-term; cleaved V-I@C-term; missed K-F@4	-0.00687815	1626.79	814.403	1626.8	814.406	2	273	287
gadA	276	sp|P69908|DCEA_ECOLI	Glutamate decarboxylase alpha OS=Escherichia coli (strain K12) GN=gadA PE=1 SV=1	0	99	SISASGHKFGLAPLGC	Acetyl(K)@8; Carbamidomethyl(C)@16	cleaved C-G@C-term; missed K-F@8	0.00107338	1642.81	822.415	1642.81	822.414	2	269	284
gadA	276	sp|P69908|DCEA_ECOLI	Glutamate decarboxylase alpha OS=Escherichia coli (strain K12) GN=gadA PE=1 SV=1	0	99	SISASGHKFGLAPLGCGWVIWR	Acetyl(K)@8; Carbamidomethyl(C)@16	missed K-F@8	0.0125993	2440.26	814.427	2440.25	814.423	3	269	290
gadA	276	sp|P69908|DCEA_ECOLI	Glutamate decarboxylase alpha OS=Escherichia coli (strain K12) GN=gadA PE=1 SV=1	0	99	KFGLAPLGCGWV	Acetyl(K)@1; Carbamidomethyl(C)@9	cleaved H-K@N-term; cleaved V-I@C-term; missed K-F@1	0.000960613	1345.69	673.85	1345.69	673.85	2	276	287
gadA	276	sp|P69908|DCEA_ECOLI	Glutamate decarboxylase alpha OS=Escherichia coli (strain K12) GN=gadA PE=1 SV=1	0	99	KFGLAPLGCGWVIWR	Acetyl(K)@1; Carbamidomethyl(C)@9	cleaved H-K@N-term; missed K-F@1	0.00284141	1800.95	601.325	1800.95	601.324	3	276	290
gadA	276	sp|P69908|DCEA_ECOLI	Glutamate decarboxylase alpha OS=Escherichia coli (strain K12) GN=gadA PE=1 SV=1	0	99	SISASGHKF	Acetyl(K)@8	cleaved F-G@C-term; missed K-F@8	-0.00411075	974.478	488.246	974.482	488.248	2	269	277
gadA	276	sp|P69908|DCEA_ECOLI	Glutamate decarboxylase alpha OS=Escherichia coli (strain K12) GN=gadA PE=1 SV=1	0	99	SISASGHKFGLAPL	Acetyl(K)@8	cleaved L-G@C-term; missed K-F@8	-0.000835418	1425.76	713.888	1425.76	713.888	2	269	282
gadA	276	sp|P69908|DCEA_ECOLI	Glutamate decarboxylase alpha OS=Escherichia coli (strain K12) GN=gadA PE=1 SV=1	0.262807	99	SISASGHKFGLAPLG	Acetyl(K)@8	cleaved G-C@C-term; missed K-F@8	-0.00213255	1482.78	742.398	1482.78	742.399	2	269	283
gadA	276	sp|P69908|DCEA_ECOLI	Glutamate decarboxylase alpha OS=Escherichia coli (strain K12) GN=gadA PE=1 SV=1	0	99	SISASGHKFGLAPLGCGWVIWR	Acetyl(K)@8; Carbamidomethyl(C)@16	missed K-F@8	0.00545472	2440.25	611.071	2440.25	611.069	4	269	290
gadA	276	sp|P69908|DCEA_ECOLI	Glutamate decarboxylase alpha OS=Escherichia coli (strain K12) GN=gadA PE=1 SV=1	0	99	SGHKFGLAPLG	Acetyl(K)@4	cleaved A-S@N-term; cleaved G-C@C-term; missed K-F@4	-0.00171122	1124.6	563.305	1124.6	563.306	2	273	283
gadA	276	sp|P69908|DCEA_ECOLI	Glutamate decarboxylase alpha OS=Escherichia coli (strain K12) GN=gadA PE=1 SV=1	0	99	SISASGHKFGLAPLGC	Acetyl(K)@8; Carbamidomethyl(C)@16	cleaved C-G@C-term; missed K-F@8	0.00234581	1642.82	548.613	1642.81	548.612	3	269	284
gadA	276	sp|P69908|DCEA_ECOLI	Glutamate decarboxylase alpha OS=Escherichia coli (strain K12) GN=gadA PE=1 SV=1	0	99	SISASGHKFGLAPLGCGWVIWR	Acetyl(K)@8; Carbamidomethyl(C)@16; Dioxidation(W)@18	missed K-F@8	-7.15e-05	2472.24	825.086	2472.24	825.086	3	269	290
gadA	276	sp|P69908|DCEA_ECOLI	Glutamate decarboxylase alpha OS=Escherichia coli (strain K12) GN=gadA PE=1 SV=1	0	99	SISASGHKFGLAPLGCGWVIWR	Acetyl(K)@8; Carbamidomethyl(C)@16; Dioxidation(W)@21	missed K-F@8	-0.00336738	2472.23	825.085	2472.24	825.086	3	269	290
gadA	341	sp|P69908|DCEA_ECOLI	Glutamate decarboxylase alpha OS=Escherichia coli (strain K12) GN=gadA PE=1 SV=1	2	99	EGYTKVQNASYQVAAYLADEIAK	Acetyl(K)@5	missed K-V@5	-0.00364603	2573.26	858.761	2573.26	858.762	3	337	359
gadA	383	sp|P69908|DCEA_ECOLI	Glutamate decarboxylase alpha OS=Escherichia coli (strain K12) GN=gadA PE=1 SV=1	0	99	KDGEDPGYTLYDLSER	Acetyl(K)@1	cleaved L-K@N-term	0.0249398	1898.88	633.967	1898.85	633.958	3	383	398
gadA	383	sp|P69908|DCEA_ECOLI	Glutamate decarboxylase alpha OS=Escherichia coli (strain K12) GN=gadA PE=1 SV=1	0	99	KDGEDPGYTLYDLSER	Acetyl(K)@1	cleaved L-K@N-term	-0.0250918	1898.83	950.421	1898.85	950.434	2	383	398
gadA	383	sp|P69908|DCEA_ECOLI	Glutamate decarboxylase alpha OS=Escherichia coli (strain K12) GN=gadA PE=1 SV=1	0	99	LKDGEDPGYTLYDLSER	Acetyl(K)@2		-0.0132681	2011.92	1006.97	2011.94	1006.98	2	382	398
gadA	383	sp|P69908|DCEA_ECOLI	Glutamate decarboxylase alpha OS=Escherichia coli (strain K12) GN=gadA PE=1 SV=1	0	99	LKDGEDPGYTLYDLSER	Acetyl(K)@2; Cation:Na(D)@6	missed K-D@2	0.00683906	2033.93	678.983	2033.92	678.98	3	382	398
gadA	383	sp|P69908|DCEA_ECOLI	Glutamate decarboxylase alpha OS=Escherichia coli (strain K12) GN=gadA PE=1 SV=1	0	99	LKDGEDPGYTLYDLSER	Acetyl(K)@2		0.0183376	2011.96	671.659	2011.94	671.653	3	382	398
gadA	383	sp|P69908|DCEA_ECOLI	Glutamate decarboxylase alpha OS=Escherichia coli (strain K12) GN=gadA PE=1 SV=1	0	99	LKDGEDPGYTLYDLSER	Acetyl(K)@2; Cation:Na(E)@5	missed K-D@2	-4.72e-05	2033.92	678.98	2033.92	678.98	3	382	398
gadB	383	sp|P69910|DCEB_ECOLI	Glutamate decarboxylase beta OS=Escherichia coli (strain K12) GN=gadB PE=1 SV=1	0	99	LKDGEDPGYTLYDLSER	Acetyl(K)@2		0.0183376	2011.96	671.659	2011.94	671.653	3	382	398
gadA	446	sp|P69908|DCEA_ECOLI	Glutamate decarboxylase alpha OS=Escherichia coli (strain K12) GN=gadA PE=1 SV=1	0	99	ASLKYLSDHPK	Acetyl(K)@4	missed K-Y@4	0.00235875	1299.68	434.236	1299.68	434.235	3	443	453
gadA	446	sp|P69908|DCEA_ECOLI	Glutamate decarboxylase alpha OS=Escherichia coli (strain K12) GN=gadA PE=1 SV=1	0.123782	99	LKYLSDHPK	Acetyl(K)@2	cleaved S-L@N-term; missed K-Y@2	-0.000721217	1141.61	571.813	1141.61	571.814	2	445	453
gadA	446	sp|P69908|DCEA_ECOLI	Glutamate decarboxylase alpha OS=Escherichia coli (strain K12) GN=gadA PE=1 SV=1	2	99	ASLKYLSDHPK	Acetyl(K)@4	missed K-Y@4	-0.00722591	1299.68	650.845	1299.68	650.848	2	443	453
gadA	453	sp|P69908|DCEA_ECOLI	Glutamate decarboxylase alpha OS=Escherichia coli (strain K12) GN=gadA PE=1 SV=1	0	99	LSDHPKLQGIAQQNSFK	Acetyl(K)@6	cleaved Y-L@N-term; missed K-L@6	0.0160608	1952.03	651.683	1952.01	651.678	3	448	464
gadA	453	sp|P69908|DCEA_ECOLI	Glutamate decarboxylase alpha OS=Escherichia coli (strain K12) GN=gadA PE=1 SV=1	0	99	SDHPKLQGIAQQNSFK	Acetyl(K)@5	cleaved L-S@N-term; missed K-L@5	0.0279445	1838.96	613.992	1838.93	613.983	3	449	464
gadA	453	sp|P69908|DCEA_ECOLI	Glutamate decarboxylase alpha OS=Escherichia coli (strain K12) GN=gadA PE=1 SV=1	0	99	YLSDHPKLQGIAQQNSFK	Acetyl(K)@7	missed K-L@7	0.0131249	2115.09	706.037	2115.07	706.032	3	447	464
gadA	453	sp|P69908|DCEA_ECOLI	Glutamate decarboxylase alpha OS=Escherichia coli (strain K12) GN=gadA PE=1 SV=1	0	99	YLSDHPKLQGIAQQNSFK	Acetyl(K)@7; Deamidated(Q)@14	missed K-L@7	0.0215541	2116.08	706.367	2116.06	706.36	3	447	464
gadA	453	sp|P69908|DCEA_ECOLI	Glutamate decarboxylase alpha OS=Escherichia coli (strain K12) GN=gadA PE=1 SV=1	0.432974	99	YLSDHPKLQ	Acetyl(K)@7	cleaved Q-G@C-term; missed K-L@7	0.0022172	1141.58	571.797	1141.58	571.796	2	447	455
gadA	453	sp|P69908|DCEA_ECOLI	Glutamate decarboxylase alpha OS=Escherichia coli (strain K12) GN=gadA PE=1 SV=1	0.304518	99	YLSDHPKLQGIAQQNS	Acetyl(K)@7	cleaved S-F@C-term; missed K-L@7	0.00645999	1839.92	614.313	1839.91	614.311	3	447	462
gadA	453	sp|P69908|DCEA_ECOLI	Glutamate decarboxylase alpha OS=Escherichia coli (strain K12) GN=gadA PE=1 SV=1	0	99	YLSDHPKLQGIAQQNSFK	Acetyl(K)@7; Deamidated(N)@15	missed K-L@7	0.0010029	2116.06	706.361	2116.06	706.36	3	447	464
gadA	453	sp|P69908|DCEA_ECOLI	Glutamate decarboxylase alpha OS=Escherichia coli (strain K12) GN=gadA PE=1 SV=1	0	99	YLSDHPKLQGIAQQNSFK	Carbamyl@N-term; Acetyl(K)@7	missed K-L@7	0.00263215	2158.08	720.368	2158.08	720.367	3	447	464
gadA	453	sp|P69908|DCEA_ECOLI	Glutamate decarboxylase alpha OS=Escherichia coli (strain K12) GN=gadA PE=1 SV=1	0	99	YLSDHPKLQGIAQQNSFK	Acetyl(K)@7; Deamidated(N)@15	missed K-L@7	0.00965129	2116.07	530.024	2116.06	530.022	4	447	464
gadA	453	sp|P69908|DCEA_ECOLI	Glutamate decarboxylase alpha OS=Escherichia coli (strain K12) GN=gadA PE=1 SV=1	0	99	YLSDHPKLQGIAQQNSFK	Acetyl(K)@7; Formyl(K)@18	missed K-L@7	-0.00398711	2143.07	715.362	2143.07	715.364	3	447	464
gadA	453	sp|P69908|DCEA_ECOLI	Glutamate decarboxylase alpha OS=Escherichia coli (strain K12) GN=gadA PE=1 SV=1	0	99	YLSDHPKLQGIAQQNSFK	Cation:Na(D)@4; Acetyl(K)@7	missed K-L@7	0.00229153	2137.06	713.36	2137.06	713.36	3	447	464
gadA	453	sp|P69908|DCEA_ECOLI	Glutamate decarboxylase alpha OS=Escherichia coli (strain K12) GN=gadA PE=1 SV=1	0	99	YLSDHPKLQGIAQQNSFK	Acetyl(K)@7; Deamidated(Q)@9	missed K-L@7	0.0215831	2116.08	706.367	2116.06	706.36	3	447	464
gadA	453	sp|P69908|DCEA_ECOLI	Glutamate decarboxylase alpha OS=Escherichia coli (strain K12) GN=gadA PE=1 SV=1	0	99	YLSDHPKLQGIAQQNSFK	Formyl@N-term; Acetyl(K)@7	missed K-L@7	-0.00338931	2143.07	715.363	2143.07	715.364	3	447	464
gadA	453	sp|P69908|DCEA_ECOLI	Glutamate decarboxylase alpha OS=Escherichia coli (strain K12) GN=gadA PE=1 SV=1	2	99	YLSDHPKLQGIAQQNSFK	Acetyl(K)@7	missed K-L@7	0.00100938	2115.08	1058.55	2115.07	1058.54	2	447	464
gadA	453	sp|P69908|DCEA_ECOLI	Glutamate decarboxylase alpha OS=Escherichia coli (strain K12) GN=gadA PE=1 SV=1	0	99	YLSDHPKLQGIAQQNSFK	Acetyl(K)@7	missed K-L@7	-0.00179605	2115.07	529.776	2115.07	529.776	4	447	464
gadA	453	sp|P69908|DCEA_ECOLI	Glutamate decarboxylase alpha OS=Escherichia coli (strain K12) GN=gadA PE=1 SV=1	0	99	SDHPKLQGIAQQNSFK	Acetyl(K)@5	cleaved L-S@N-term; missed K-L@5	0.0018781	1838.93	920.472	1838.93	920.471	2	449	464
gadA	453	sp|P69908|DCEA_ECOLI	Glutamate decarboxylase alpha OS=Escherichia coli (strain K12) GN=gadA PE=1 SV=1	0	99	YLSDHPKLQGIAQQNSFK	Carbamidomethyl@N-term; Acetyl(K)@7	missed K-L@7	-0.00422548	2172.09	725.038	2172.1	725.039	3	447	464
gadA	453	sp|P69908|DCEA_ECOLI	Glutamate decarboxylase alpha OS=Escherichia coli (strain K12) GN=gadA PE=1 SV=1	0	99	YLSDHPKLQGIAQQNSFK	Acetyl(K)@7; Deamidated(Q)@13	missed K-L@7	0.0168311	2116.08	706.366	2116.06	706.36	3	447	464
gadB	453	sp|P69910|DCEB_ECOLI	Glutamate decarboxylase beta OS=Escherichia coli (strain K12) GN=gadB PE=1 SV=1	0	99	YLSDHPKLQGIAQQNSFK	Acetyl(K)@7	missed K-L@7	0.0131249	2115.09	706.037	2115.07	706.032	3	447	464
gadB	453	sp|P69910|DCEB_ECOLI	Glutamate decarboxylase beta OS=Escherichia coli (strain K12) GN=gadB PE=1 SV=1	0	99	YLSDHPKLQGIAQQNSFK	Acetyl(K)@7; Deamidated(N)@15	missed K-L@7	0.00281179	2116.06	706.361	2116.06	706.36	3	447	464
gadA	464	sp|P69908|DCEA_ECOLI	Glutamate decarboxylase alpha OS=Escherichia coli (strain K12) GN=gadA PE=1 SV=1	0	99	QGIAQQNSFKHT	Acetyl(K)@10	cleaved L-Q@N-term; missed K-H@10	-0.0113234	1399.67	700.844	1399.68	700.849	2	455	466
gadA	464	sp|P69908|DCEA_ECOLI	Glutamate decarboxylase alpha OS=Escherichia coli (strain K12) GN=gadA PE=1 SV=1	2	99	LQGIAQQNSFKHT	Acetyl(K)@11	missed K-H@11	0.00279512	1512.77	757.393	1512.77	757.392	2	454	466
gadB	4	sp|P69910|DCEB_ECOLI	Glutamate decarboxylase beta OS=Escherichia coli (strain K12) GN=gadB PE=1 SV=1	0	99	MDKKQVTDLR	Acetyl(K)@4	missed K-K@3; missed K-Q@4	0.00791293	1274.67	425.898	1274.67	425.896	3	1	10
gadB	4	sp|P69910|DCEB_ECOLI	Glutamate decarboxylase beta OS=Escherichia coli (strain K12) GN=gadB PE=1 SV=1	1.46852	99	KQVTDLR	Acetyl(K)@1	missed K-Q@1	-0.000393353	900.503	451.259	900.503	451.259	2	4	10
gadB	21	sp|P69910|DCEB_ECOLI	Glutamate decarboxylase beta OS=Escherichia coli (strain K12) GN=gadB PE=1 SV=1	2	99	FGAKSISTIAESK	Acetyl(K)@4	missed K-S@4	-0.00375108	1379.73	690.87	1379.73	690.872	2	18	30
gadB	30	sp|P69910|DCEB_ECOLI	Glutamate decarboxylase beta OS=Escherichia coli (strain K12) GN=gadB PE=1 SV=1	2	99	SISTIAESKR	Acetyl(K)@9	missed K-R@9	-0.00203158	1132.61	567.311	1132.61	567.312	2	22	31
gadB	30	sp|P69910|DCEB_ECOLI	Glutamate decarboxylase beta OS=Escherichia coli (strain K12) GN=gadB PE=1 SV=1	1.92082	99	ISTIAESKR	Acetyl(K)@8	cleaved S-I@N-term; missed K-R@8	-0.00414365	1045.57	523.794	1045.58	523.796	2	23	31
gadB	154	sp|P69910|DCEB_ECOLI	Glutamate decarboxylase beta OS=Escherichia coli (strain K12) GN=gadB PE=1 SV=1	0	99	MEAAGKPTDKPNLVCGPVQICWHK	Acetyl(K)@10; Carbamidomethyl(C)@15; Carbamidomethyl(C)@21		0.000258928	2777.35	695.344	2777.35	695.344	4	145	168
gadB	154	sp|P69910|DCEB_ECOLI	Glutamate decarboxylase beta OS=Escherichia coli (strain K12) GN=gadB PE=1 SV=1	0	99	MEAAGKPTDKPNLVCGPVQICWHK	Oxidation(M)@1; Acetyl(K)@10; Carbamidomethyl(C)@15; Carbamidomethyl(C)@21		0.0119984	2793.35	699.345	2793.34	699.342	4	145	168
gadC	509	sp|P63235|GADC_ECOLI	Probable glutamate/gamma-aminobutyrate antiporter OS=Escherichia coli (strain K12) GN=gadC PE=1 SV=1	2	99	SPHYIVMNDKKH	Acetyl(K)@10	missed K-K@10; missed K-H@11	-0.00145086	1509.74	504.253	1509.74	504.254	3	500	511
gadC	510	sp|P63235|GADC_ECOLI	Probable glutamate/gamma-aminobutyrate antiporter OS=Escherichia coli (strain K12) GN=gadC PE=1 SV=1	1.02687	99	SPHYIVMNDKKH	Acetyl(K)@11	missed K-K@10; missed K-H@11	0.00885582	1509.75	504.257	1509.74	504.254	3	500	511
galF	180	sp|P0AAB6|GALF_ECOLI	UTP--glucose-1-phosphate uridylyltransferase OS=Escherichia coli (strain K12) GN=galF PE=1 SV=1	0	99	MPGDLSEYSVIQTKEPLDR	Acetyl(K)@14		0.0049956	2219.08	740.702	2219.08	740.7	3	167	185
galF	180	sp|P0AAB6|GALF_ECOLI	UTP--glucose-1-phosphate uridylyltransferase OS=Escherichia coli (strain K12) GN=galF PE=1 SV=1	0	99	RMPGDLSEYSVIQTKEPLDR	Acetyl(K)@15	missed R-M@1	0.0229934	2375.2	792.741	2375.18	792.734	3	166	185
galF	180	sp|P0AAB6|GALF_ECOLI	UTP--glucose-1-phosphate uridylyltransferase OS=Escherichia coli (strain K12) GN=galF PE=1 SV=1	2	99	RMPGDLSEYSVIQTKEPLDREGK	Acetyl(K)@15	missed R-M@1; missed R-E@20	-0.00920118	2689.33	673.34	2689.34	673.342	4	166	188
galF	180	sp|P0AAB6|GALF_ECOLI	UTP--glucose-1-phosphate uridylyltransferase OS=Escherichia coli (strain K12) GN=galF PE=1 SV=1	2	99	RMPGDLSEYSVIQTKEPLDR	Acetyl(K)@15	missed R-M@1; missed K-E@15	0.00136782	2375.18	594.802	2375.18	594.802	4	166	185
galF	180	sp|P0AAB6|GALF_ECOLI	UTP--glucose-1-phosphate uridylyltransferase OS=Escherichia coli (strain K12) GN=galF PE=1 SV=1	0	99	RMPGDLSEYSVIQTKEPLDR	Oxidation(M)@2; Acetyl(K)@15	missed R-M@1; missed K-E@15	0.00182174	2391.18	798.066	2391.17	798.065	3	166	185
galF	180	sp|P0AAB6|GALF_ECOLI	UTP--glucose-1-phosphate uridylyltransferase OS=Escherichia coli (strain K12) GN=galF PE=1 SV=1	2	99	MPGDLSEYSVIQTKEPLDREGK	Acetyl(K)@14	missed K-E@14; missed R-E@19	0.0243079	2533.26	845.428	2533.24	845.42	3	167	188
galF	180	sp|P0AAB6|GALF_ECOLI	UTP--glucose-1-phosphate uridylyltransferase OS=Escherichia coli (strain K12) GN=galF PE=1 SV=1	2	99	RMPGDLSEYSVIQTKEPLDREGK	Deamidated(Q)@13; Acetyl(K)@15	missed R-M@1; missed K-E@15; missed R-E@20	0.0100621	2690.33	673.59	2690.32	673.588	4	166	188
galF	180	sp|P0AAB6|GALF_ECOLI	UTP--glucose-1-phosphate uridylyltransferase OS=Escherichia coli (strain K12) GN=galF PE=1 SV=1	0.457175	99	MPGDLSEYSVIQTKEPLDR	Deamidated(Q)@12; Acetyl(K)@14	missed K-E@14	0.015072	2220.08	741.033	2220.06	741.028	3	167	185
galF	289	sp|P0AAB6|GALF_ECOLI	UTP--glucose-1-phosphate uridylyltransferase OS=Escherichia coli (strain K12) GN=galF PE=1 SV=1	1.61979	99	KGIEKLLSE	Acetyl(K)@1	missed K-G@1; missed K-L@5	-0.00546074	1057.6	529.806	1057.6	529.808	2	289	297
galF	293	sp|P0AAB6|GALF_ECOLI	UTP--glucose-1-phosphate uridylyltransferase OS=Escherichia coli (strain K12) GN=galF PE=1 SV=1	0	99	GIEKLLSE	Acetyl(K)@4	missed K-L@4	-0.00562965	929.501	465.758	929.507	465.761	2	290	297
galF	293	sp|P0AAB6|GALF_ECOLI	UTP--glucose-1-phosphate uridylyltransferase OS=Escherichia coli (strain K12) GN=galF PE=1 SV=1	0.970616	98.08	KGIEKLLSE	Acetyl(K)@5	missed K-G@1; missed K-L@5	-0.00181012	1057.6	529.807	1057.6	529.808	2	289	297
galU	202	sp|P0AEP3|GALU_ECOLI	UTP--glucose-1-phosphate uridylyltransferase OS=Escherichia coli (strain K12) GN=galU PE=1 SV=2	2	99	GVELAPGESVPMVGVVEKPK	Acetyl(K)@18		-0.00246396	2063.09	688.706	2063.1	688.706	3	185	204
galU	204	sp|P0AEP3|GALU_ECOLI	UTP--glucose-1-phosphate uridylyltransferase OS=Escherichia coli (strain K12) GN=galU PE=1 SV=2	2	99	GVELAPGESVPMVGVVEKPKADVAPSNLAIVGR	Acetyl(K)@20	missed K-A@20	0.00775512	3326.8	832.707	3326.79	832.705	4	185	217
gapA	4	sp|P0A9B2|G3P1_ECOLI	Glyceraldehyde-3-phosphate dehydrogenase A OS=Escherichia coli (strain K12) GN=gapA PE=1 SV=2	2	99	TIKVGINGFGR	Acetyl(K)@3	cleaved M-T@N-term; missed K-V@3	-0.00258351	1202.67	602.345	1202.68	602.346	2	2	12
gapA	4	sp|P0A9B2|G3P1_ECOLI	Glyceraldehyde-3-phosphate dehydrogenase A OS=Escherichia coli (strain K12) GN=gapA PE=1 SV=2	2	99	TIKVGINGFGR	Acetyl(K)@3; Deamidated(N)@7	cleaved M-T@N-term; missed K-V@3	0.000673987	1203.66	602.838	1203.66	602.838	2	2	12
gapA	61	sp|P0A9B2|G3P1_ECOLI	Glyceraldehyde-3-phosphate dehydrogenase A OS=Escherichia coli (strain K12) GN=gapA PE=1 SV=2	0	99	FDGTVEVKDGHLIVNGK	Acetyl(K)@8		0.00251861	1868.97	935.49	1868.96	935.489	2	54	70
gapA	61	sp|P0A9B2|G3P1_ECOLI	Glyceraldehyde-3-phosphate dehydrogenase A OS=Escherichia coli (strain K12) GN=gapA PE=1 SV=2	0	99	FDGTVEVKDGHLIVNGK	Acetyl(K)@8; Deamidated(N)@15		-0.00152959	1869.95	624.322	1869.95	624.323	3	54	70
gapA	61	sp|P0A9B2|G3P1_ECOLI	Glyceraldehyde-3-phosphate dehydrogenase A OS=Escherichia coli (strain K12) GN=gapA PE=1 SV=2	0	99	FDGTVEVKDGHLIVNGK	Acetyl(K)@8; Deamidated(N)@15		0.00359979	1869.95	935.983	1869.95	935.981	2	54	70
gapA	61	sp|P0A9B2|G3P1_ECOLI	Glyceraldehyde-3-phosphate dehydrogenase A OS=Escherichia coli (strain K12) GN=gapA PE=1 SV=2	0	99	FDGTVEVKDGHLIVNGK	Acetyl(K)@8		0.0162227	1868.98	624	1868.96	623.995	3	54	70
gapA	61	sp|P0A9B2|G3P1_ECOLI	Glyceraldehyde-3-phosphate dehydrogenase A OS=Escherichia coli (strain K12) GN=gapA PE=1 SV=2	2	99	FDGTVEVKDGHLIVNGKK	Acetyl(K)@8	missed K-D@8; missed K-K@17	-0.00298286	1997.06	500.271	1997.06	500.272	4	54	71
gapA	61	sp|P0A9B2|G3P1_ECOLI	Glyceraldehyde-3-phosphate dehydrogenase A OS=Escherichia coli (strain K12) GN=gapA PE=1 SV=2	2	99	YDSTHGRFDGTVEVKDGHLIVNGK	Acetyl(K)@15	missed R-F@7; missed K-D@15	0.00271327	2685.32	672.337	2685.31	672.336	4	47	70
gapA	61	sp|P0A9B2|G3P1_ECOLI	Glyceraldehyde-3-phosphate dehydrogenase A OS=Escherichia coli (strain K12) GN=gapA PE=1 SV=2	0	99	FDGTVEVKDGHLIVNGKK	Acetyl(K)@8; Deamidated(N)@15	missed K-D@8; missed K-K@17	-0.000717502	1998.04	667.021	1998.04	667.021	3	54	71
gapA	84	sp|P0A9B2|G3P1_ECOLI	Glyceraldehyde-3-phosphate dehydrogenase A OS=Escherichia coli (strain K12) GN=gapA PE=1 SV=2	2	99	VTAERDPANLKWDEVGVDVVAEATGLFLTDETAR	Acetyl(K)@11	missed R-D@5; missed K-W@11	0.00865704	3728.86	933.223	3728.85	933.221	4	74	107
gapA	84	sp|P0A9B2|G3P1_ECOLI	Glyceraldehyde-3-phosphate dehydrogenase A OS=Escherichia coli (strain K12) GN=gapA PE=1 SV=2	2	99	VTAERDPANLKWDEVGVDVVAEATGLFLTDETARK	Acetyl(K)@11	missed R-D@5; missed K-W@11; missed R-K@34	-0.00101629	3856.95	965.244	3856.95	965.244	4	74	108
gapA	84	sp|P0A9B2|G3P1_ECOLI	Glyceraldehyde-3-phosphate dehydrogenase A OS=Escherichia coli (strain K12) GN=gapA PE=1 SV=2	2	99	VTAERDPANLKWDEVGVDVVAEATGLFLTDETAR	Acetyl(K)@11	missed R-D@5; missed K-W@11	0.00108212	3728.86	1243.96	3728.85	1243.96	3	74	107
gapA	84	sp|P0A9B2|G3P1_ECOLI	Glyceraldehyde-3-phosphate dehydrogenase A OS=Escherichia coli (strain K12) GN=gapA PE=1 SV=2	1.22185	99	VTAERDPANLKWDEVGVDVVAEATGLFLTDETARK	Deamidated(N)@9; Acetyl(K)@11	missed R-D@5; missed K-W@11; missed R-K@34	0.0152441	3857.95	965.494	3857.93	965.49	4	74	108
gapA	84	sp|P0A9B2|G3P1_ECOLI	Glyceraldehyde-3-phosphate dehydrogenase A OS=Escherichia coli (strain K12) GN=gapA PE=1 SV=2	0	83.59	VTAERDPANLKWDEVGVDVVAEATGLFLTDETAR	Deamidated(N)@9; Acetyl(K)@11	missed R-D@5; missed K-W@11	0.0308337	3729.87	1244.3	3729.84	1244.29	3	74	107
gapA	124	sp|P0A9B2|G3P1_ECOLI	Glyceraldehyde-3-phosphate dehydrogenase A OS=Escherichia coli (strain K12) GN=gapA PE=1 SV=2	0	99	KVVMTGPSKDNTPM	Acetyl(K)@9	cleaved M-F@C-term; missed K-V@1	0.0019598	1545.76	773.885	1545.75	773.884	2	116	129
gapA	124	sp|P0A9B2|G3P1_ECOLI	Glyceraldehyde-3-phosphate dehydrogenase A OS=Escherichia coli (strain K12) GN=gapA PE=1 SV=2	0	99	KVVMTGPSKDNTPMFVK	Acetyl(K)@9	missed K-V@1	0.00844519	1919.99	641.005	1919.98	641.002	3	116	132
gapA	124	sp|P0A9B2|G3P1_ECOLI	Glyceraldehyde-3-phosphate dehydrogenase A OS=Escherichia coli (strain K12) GN=gapA PE=1 SV=2	0	99	MTGPSKDNTPMFVK	Acetyl(K)@6	cleaved V-M@N-term	-0.00117451	1593.75	797.883	1593.75	797.884	2	119	132
gapA	124	sp|P0A9B2|G3P1_ECOLI	Glyceraldehyde-3-phosphate dehydrogenase A OS=Escherichia coli (strain K12) GN=gapA PE=1 SV=2	0	99	TGPSKDNTPMFVK	Acetyl(K)@5	cleaved M-T@N-term	0.00682993	1462.72	732.367	1462.71	732.364	2	120	132
gapA	124	sp|P0A9B2|G3P1_ECOLI	Glyceraldehyde-3-phosphate dehydrogenase A OS=Escherichia coli (strain K12) GN=gapA PE=1 SV=2	0	99	VVMTGPSKDNTPMFVK	Oxidation(M)@3; Acetyl(K)@8		-0.00448864	1807.88	904.947	1807.88	904.95	2	117	132
gapA	124	sp|P0A9B2|G3P1_ECOLI	Glyceraldehyde-3-phosphate dehydrogenase A OS=Escherichia coli (strain K12) GN=gapA PE=1 SV=2	0	99	VMTGPSKDNTPMFVK	Acetyl(K)@7	cleaved V-V@N-term	-0.00152863	1692.82	847.417	1692.82	847.418	2	118	132
gapA	124	sp|P0A9B2|G3P1_ECOLI	Glyceraldehyde-3-phosphate dehydrogenase A OS=Escherichia coli (strain K12) GN=gapA PE=1 SV=2	0	99	KVVMTGPSKDNTPMFVK	Acetyl(K)@9; Oxidation(M)@14	missed K-V@1	0.00868453	1935.99	646.337	1935.98	646.334	3	116	132
gapA	124	sp|P0A9B2|G3P1_ECOLI	Glyceraldehyde-3-phosphate dehydrogenase A OS=Escherichia coli (strain K12) GN=gapA PE=1 SV=2	0	99	KVVMTGPSKDNTPMFVK	Oxidation(M)@4; Acetyl(K)@9	missed K-V@1	0.00923385	1935.99	646.337	1935.98	646.334	3	116	132
gapA	124	sp|P0A9B2|G3P1_ECOLI	Glyceraldehyde-3-phosphate dehydrogenase A OS=Escherichia coli (strain K12) GN=gapA PE=1 SV=2	0	99	KVVMTGPSKDNTPMFVK	Oxidation(M)@4; Acetyl(K)@9; Oxidation(M)@14	missed K-V@1	0.00785888	1951.98	651.668	1951.97	651.666	3	116	132
gapA	124	sp|P0A9B2|G3P1_ECOLI	Glyceraldehyde-3-phosphate dehydrogenase A OS=Escherichia coli (strain K12) GN=gapA PE=1 SV=2	0	99	KVVMTGPSKDNTPMFVK	Acetyl(K)@9	missed K-V@1	0.0131923	1920	481.007	1919.98	481.004	4	116	132
gapA	124	sp|P0A9B2|G3P1_ECOLI	Glyceraldehyde-3-phosphate dehydrogenase A OS=Escherichia coli (strain K12) GN=gapA PE=1 SV=2	0	99	KVVMTGPSKDNTPMFVK	Carbamidomethyl@N-term; Acetyl(K)@9	missed K-V@1	-0.0284268	1976.98	660	1977.01	660.009	3	116	132
gapA	124	sp|P0A9B2|G3P1_ECOLI	Glyceraldehyde-3-phosphate dehydrogenase A OS=Escherichia coli (strain K12) GN=gapA PE=1 SV=2	0	99	MTGPSKDNTPMFVK	Oxidation(M)@1; Acetyl(K)@6	cleaved V-M@N-term	-0.00178102	1609.75	805.88	1609.75	805.881	2	119	132
gapA	124	sp|P0A9B2|G3P1_ECOLI	Glyceraldehyde-3-phosphate dehydrogenase A OS=Escherichia coli (strain K12) GN=gapA PE=1 SV=2	0	99	VVMTGPSKDNTPMFVK	Acetyl(K)@8		-0.0054938	1791.88	896.949	1791.89	896.952	2	117	132
gapA	124	sp|P0A9B2|G3P1_ECOLI	Glyceraldehyde-3-phosphate dehydrogenase A OS=Escherichia coli (strain K12) GN=gapA PE=1 SV=2	0	99	VVMTGPSKDNTPMFVK	Acetyl(K)@8		0.00688136	1791.9	598.306	1791.89	598.304	3	117	132
gapA	124	sp|P0A9B2|G3P1_ECOLI	Glyceraldehyde-3-phosphate dehydrogenase A OS=Escherichia coli (strain K12) GN=gapA PE=1 SV=2	0	99	VVMTGPSKDNTPMFVK	Acetyl(K)@8; Oxidation(M)@13		0.00190189	1807.89	904.951	1807.88	904.95	2	117	132
gapA	124	sp|P0A9B2|G3P1_ECOLI	Glyceraldehyde-3-phosphate dehydrogenase A OS=Escherichia coli (strain K12) GN=gapA PE=1 SV=2	0	99	VVMTGPSKDNTPMFVK	Oxidation(M)@3; Acetyl(K)@8; Deamidated(N)@10		0.0302289	1808.9	603.974	1808.87	603.964	3	117	132
gapA	124	sp|P0A9B2|G3P1_ECOLI	Glyceraldehyde-3-phosphate dehydrogenase A OS=Escherichia coli (strain K12) GN=gapA PE=1 SV=2	0.779892	99	VVMTGPSKDNTPMF	Acetyl(K)@8	cleaved F-V@C-term; missed K-D@8	0.00128776	1564.73	783.371	1564.73	783.371	2	117	130
gapA	124	sp|P0A9B2|G3P1_ECOLI	Glyceraldehyde-3-phosphate dehydrogenase A OS=Escherichia coli (strain K12) GN=gapA PE=1 SV=2	0.832683	99	KVVMTGPSKDNTPMF	Acetyl(K)@9	cleaved F-V@C-term; missed K-V@1; missed K-D@9	0.00513666	1692.83	847.421	1692.82	847.418	2	116	130
gapA	124	sp|P0A9B2|G3P1_ECOLI	Glyceraldehyde-3-phosphate dehydrogenase A OS=Escherichia coli (strain K12) GN=gapA PE=1 SV=2	0.442493	99	VVMTGPSKDNTPMFVKGA	Oxidation(M)@3; Acetyl(K)@8	cleaved A-N@C-term; missed K-G@16	0.0451494	1935.99	646.337	1935.94	646.322	3	117	134
gapA	124	sp|P0A9B2|G3P1_ECOLI	Glyceraldehyde-3-phosphate dehydrogenase A OS=Escherichia coli (strain K12) GN=gapA PE=1 SV=2	0	99	KVVMTGPSKDNTPMFVK	Oxidation(M)@4; Acetyl(K)@9; Oxidation(M)@14	missed K-V@1; missed K-D@9	0.0154692	1951.99	489.005	1951.97	489.001	4	116	132
gapA	124	sp|P0A9B2|G3P1_ECOLI	Glyceraldehyde-3-phosphate dehydrogenase A OS=Escherichia coli (strain K12) GN=gapA PE=1 SV=2	0	99	KVVMTGPSKDNTPMFVK	Acetyl(K)@9; Oxidation(M)@14	missed K-V@1	0.0232714	1936	485.008	1935.98	485.002	4	116	132
gapA	124	sp|P0A9B2|G3P1_ECOLI	Glyceraldehyde-3-phosphate dehydrogenase A OS=Escherichia coli (strain K12) GN=gapA PE=1 SV=2	0	99	KVVMTGPSKDNTPMFVK	Carbamyl@N-term; Acetyl(K)@9	missed K-V@1; missed K-D@9	0.000256743	1962.99	655.338	1962.99	655.338	3	116	132
gapA	124	sp|P0A9B2|G3P1_ECOLI	Glyceraldehyde-3-phosphate dehydrogenase A OS=Escherichia coli (strain K12) GN=gapA PE=1 SV=2	0	99	KVVMTGPSKDNTPMFVK	Oxidation(P)@7; Acetyl(K)@9	missed K-V@1; missed K-D@9	0.00151579	1935.98	646.334	1935.98	646.334	3	116	132
gapA	124	sp|P0A9B2|G3P1_ECOLI	Glyceraldehyde-3-phosphate dehydrogenase A OS=Escherichia coli (strain K12) GN=gapA PE=1 SV=2	0	99	VVMTGPSKDNTPMFVK	Acetyl(K)@8; Oxidation(M)@13	missed K-D@8	-0.00189541	1807.88	603.635	1807.88	603.636	3	117	132
gapA	124	sp|P0A9B2|G3P1_ECOLI	Glyceraldehyde-3-phosphate dehydrogenase A OS=Escherichia coli (strain K12) GN=gapA PE=1 SV=2	0	99	VVMTGPSKDNTPMFVK	Oxidation(M)@3; Acetyl(K)@8; Oxidation(M)@13		-0.0160354	1823.86	912.939	1823.88	912.947	2	117	132
gapA	124	sp|P0A9B2|G3P1_ECOLI	Glyceraldehyde-3-phosphate dehydrogenase A OS=Escherichia coli (strain K12) GN=gapA PE=1 SV=2	0	99	VVMTGPSKDNTPMFVK	Dehydrated(S)@7; Acetyl(K)@8	missed K-D@8	-0.00432049	1773.88	592.299	1773.88	592.3	3	117	132
gapA	124	sp|P0A9B2|G3P1_ECOLI	Glyceraldehyde-3-phosphate dehydrogenase A OS=Escherichia coli (strain K12) GN=gapA PE=1 SV=2	0	99	VVMTGPSKDNTPMFVK	Oxidation(M)@3; Acetyl(K)@8; Cation:Na(D)@9	missed K-D@8	0.00425593	1829.87	610.964	1829.87	610.963	3	117	132
gapA	124	sp|P0A9B2|G3P1_ECOLI	Glyceraldehyde-3-phosphate dehydrogenase A OS=Escherichia coli (strain K12) GN=gapA PE=1 SV=2	0	99	VVMTGPSKDNTPMFVK	Acetyl(K)@8; Cation:Na(D)@9	missed K-D@8	-0.00159841	1813.87	605.631	1813.87	605.631	3	117	132
gapA	124	sp|P0A9B2|G3P1_ECOLI	Glyceraldehyde-3-phosphate dehydrogenase A OS=Escherichia coli (strain K12) GN=gapA PE=1 SV=2	0	99	VVMTGPSKDNTPMFVKGA	Acetyl(K)@8	cleaved A-N@C-term; missed K-G@16	0.0217182	1919.97	640.997	1919.95	640.99	3	117	134
gapA	124	sp|P0A9B2|G3P1_ECOLI	Glyceraldehyde-3-phosphate dehydrogenase A OS=Escherichia coli (strain K12) GN=gapA PE=1 SV=2	0	99	KVVMTGPSKDNTPMF	Oxidation(P)@7; Acetyl(K)@9	cleaved F-V@C-term; missed K-V@1; missed K-D@9	0.0123265	1708.83	855.422	1708.82	855.415	2	116	130
gapA	124	sp|P0A9B2|G3P1_ECOLI	Glyceraldehyde-3-phosphate dehydrogenase A OS=Escherichia coli (strain K12) GN=gapA PE=1 SV=2	0	99	KVVMTGPSKDNTPMFVK	Oxidation(M)@4; Acetyl(K)@9	missed K-V@1; missed K-D@9	-0.00078578	1935.98	968.997	1935.98	968.997	2	116	132
gapA	124	sp|P0A9B2|G3P1_ECOLI	Glyceraldehyde-3-phosphate dehydrogenase A OS=Escherichia coli (strain K12) GN=gapA PE=1 SV=2	0	99	KVVMTGPSKDNTPMFVK	Acetyl(K)@9; Oxidation(M)@14	missed K-V@1; missed K-D@9	4.58e-05	1935.98	968.997	1935.98	968.997	2	116	132
gapA	124	sp|P0A9B2|G3P1_ECOLI	Glyceraldehyde-3-phosphate dehydrogenase A OS=Escherichia coli (strain K12) GN=gapA PE=1 SV=2	0	99	KVVMTGPSKDNTPMFVK	Acetyl(K)@9; Deamidated(N)@11	missed K-V@1; missed K-D@9	0.0206487	1920.99	641.337	1920.97	641.33	3	116	132
gapA	124	sp|P0A9B2|G3P1_ECOLI	Glyceraldehyde-3-phosphate dehydrogenase A OS=Escherichia coli (strain K12) GN=gapA PE=1 SV=2	0	99	KVVMTGPSKDNTPMFVK	Acetyl(K)@9; Cation:Na(D)@10	missed K-V@1; missed K-D@9	0.00798212	1941.97	648.332	1941.97	648.33	3	116	132
gapA	124	sp|P0A9B2|G3P1_ECOLI	Glyceraldehyde-3-phosphate dehydrogenase A OS=Escherichia coli (strain K12) GN=gapA PE=1 SV=2	0	97.78	VVMTGPSKDNTPMFVK	Oxidation(M)@3; Acetyl(K)@8; Deamidated(N)@10; Oxidation(M)@13	missed K-D@8	0.0169934	1824.88	609.301	1824.86	609.295	3	117	132
gapA	124	sp|P0A9B2|G3P1_ECOLI	Glyceraldehyde-3-phosphate dehydrogenase A OS=Escherichia coli (strain K12) GN=gapA PE=1 SV=2	0	99	KVVMTGPSKDNTPMF	Oxidation(M)@4; Acetyl(K)@9	cleaved F-V@C-term; missed K-V@1; missed K-D@9	0.00828946	1708.82	855.42	1708.82	855.415	2	116	130
gapA	124	sp|P0A9B2|G3P1_ECOLI	Glyceraldehyde-3-phosphate dehydrogenase A OS=Escherichia coli (strain K12) GN=gapA PE=1 SV=2	0	99	VVMTGPSKDNTPMFVK	Oxidation(M)@3; Acetyl(K)@8		0.000996878	1807.89	603.636	1807.88	603.636	3	117	132
gapA	124	sp|P0A9B2|G3P1_ECOLI	Glyceraldehyde-3-phosphate dehydrogenase A OS=Escherichia coli (strain K12) GN=gapA PE=1 SV=2	0	99	KVVMTGPSKDNTPMFVK	Oxidation(M)@4; Acetyl(K)@9	missed K-V@1	0.0136279	1935.99	485.006	1935.98	485.002	4	116	132
gapA	124	sp|P0A9B2|G3P1_ECOLI	Glyceraldehyde-3-phosphate dehydrogenase A OS=Escherichia coli (strain K12) GN=gapA PE=1 SV=2	2	99	KVVMTGPSKDNTPMFVK	Acetyl(K)@9	missed K-V@1; missed K-D@9	0.00371682	1919.99	961.002	1919.98	961	2	116	132
gapA	124	sp|P0A9B2|G3P1_ECOLI	Glyceraldehyde-3-phosphate dehydrogenase A OS=Escherichia coli (strain K12) GN=gapA PE=1 SV=2	0	77.75	VVMTGPSKDNTPMFVK	Carbamidomethyl@N-term; Acetyl(K)@8	missed K-D@8	0.000497205	1848.91	617.311	1848.91	617.311	3	117	132
gapA	124	sp|P0A9B2|G3P1_ECOLI	Glyceraldehyde-3-phosphate dehydrogenase A OS=Escherichia coli (strain K12) GN=gapA PE=1 SV=2	2	99	VVMTGPSKDNTPM	Acetyl(K)@8	cleaved M-F@C-term; missed K-D@8	0.00187887	1417.66	709.837	1417.66	709.836	2	117	129
gapA	124	sp|P0A9B2|G3P1_ECOLI	Glyceraldehyde-3-phosphate dehydrogenase A OS=Escherichia coli (strain K12) GN=gapA PE=1 SV=2	0	99	KVVMTGPSKDNTPMFVK	Acetyl(K)@9; Deamidated(N)@11; Oxidation(M)@14	missed K-V@1	0.0209703	1936.98	646.669	1936.96	646.662	3	116	132
gapA	124	sp|P0A9B2|G3P1_ECOLI	Glyceraldehyde-3-phosphate dehydrogenase A OS=Escherichia coli (strain K12) GN=gapA PE=1 SV=2	0	99	VVMTGPSKDNTPMFVK	Acetyl(K)@8; Deamidated(N)@10; Oxidation(M)@13		0.0247837	1808.89	603.972	1808.87	603.964	3	117	132
gapA	124	sp|P0A9B2|G3P1_ECOLI	Glyceraldehyde-3-phosphate dehydrogenase A OS=Escherichia coli (strain K12) GN=gapA PE=1 SV=2	0	99	VVMTGPSKDNTPMFVK	Oxidation(M)@3; Acetyl(K)@8; Deamidated(N)@10		0.0163452	1808.89	905.45	1808.87	905.442	2	117	132
gapA	124	sp|P0A9B2|G3P1_ECOLI	Glyceraldehyde-3-phosphate dehydrogenase A OS=Escherichia coli (strain K12) GN=gapA PE=1 SV=2	0.0644927	97.47	VVMTGPSKDNTPMFVKGA	Acetyl(K)@8	cleaved A-N@C-term; missed K-D@8; missed K-G@16	0.042786	1919.99	481.005	1919.95	480.994	4	117	134
gapA	124	sp|P0A9B2|G3P1_ECOLI	Glyceraldehyde-3-phosphate dehydrogenase A OS=Escherichia coli (strain K12) GN=gapA PE=1 SV=2	0	99	VVMTGPSKDNTPMFVK	Oxidation(M)@3; Acetyl(K)@8; Oxidation(M)@13		0.00148833	1823.88	608.968	1823.88	608.967	3	117	132
gapA	124	sp|P0A9B2|G3P1_ECOLI	Glyceraldehyde-3-phosphate dehydrogenase A OS=Escherichia coli (strain K12) GN=gapA PE=1 SV=2	2	99	VVMTGPSKDNTPMFVK	Acetyl(K)@8; Dehydrated(T)@11	missed K-D@8	0.00242566	1773.88	592.301	1773.88	592.3	3	117	132
gapA	124	sp|P0A9B2|G3P1_ECOLI	Glyceraldehyde-3-phosphate dehydrogenase A OS=Escherichia coli (strain K12) GN=gapA PE=1 SV=2	0	99	VVMTGPSKDNTPMFVK	Acetyl(K)@8		0.0199538	1791.91	448.985	1791.89	448.98	4	117	132
gapA	124	sp|P0A9B2|G3P1_ECOLI	Glyceraldehyde-3-phosphate dehydrogenase A OS=Escherichia coli (strain K12) GN=gapA PE=1 SV=2	0	99	VVMTGPSKDNTPMFVK	Acetyl(K)@8; Oxidation(P)@12		0.00939583	1807.89	603.639	1807.88	603.636	3	117	132
gapA	124	sp|P0A9B2|G3P1_ECOLI	Glyceraldehyde-3-phosphate dehydrogenase A OS=Escherichia coli (strain K12) GN=gapA PE=1 SV=2	0	99	VVMTGPSKDNTPMFVK	Acetyl(K)@8; Deamidated(N)@10	missed K-D@8	0.015485	1792.89	598.637	1792.87	598.632	3	117	132
gapA	124	sp|P0A9B2|G3P1_ECOLI	Glyceraldehyde-3-phosphate dehydrogenase A OS=Escherichia coli (strain K12) GN=gapA PE=1 SV=2	0	99	KVVMTGPSKDNTPMFVK	Oxidation(M)@4; Acetyl(K)@9; Deamidated(N)@11	missed K-V@1	0.0317677	1937	646.673	1936.96	646.662	3	116	132
gapA	124	sp|P0A9B2|G3P1_ECOLI	Glyceraldehyde-3-phosphate dehydrogenase A OS=Escherichia coli (strain K12) GN=gapA PE=1 SV=2	0	99	VVMTGPSKDNTPMFVK	Methyl(S)@7; Acetyl(K)@8		0.00884959	1805.91	602.979	1805.91	602.976	3	117	132
gapA	124	sp|P0A9B2|G3P1_ECOLI	Glyceraldehyde-3-phosphate dehydrogenase A OS=Escherichia coli (strain K12) GN=gapA PE=1 SV=2	0	99	VVMTGPSKDNTPMFVK	Acetyl(K)@8; Deamidated(N)@10		-0.00058299	1792.87	897.444	1792.87	897.444	2	117	132
gapA	124	sp|P0A9B2|G3P1_ECOLI	Glyceraldehyde-3-phosphate dehydrogenase A OS=Escherichia coli (strain K12) GN=gapA PE=1 SV=2	0	99	KVVMTGPSKDNTPMFVK	Oxidation(M)@4; Acetyl(K)@9; Deamidated(N)@11; Oxidation(M)@14	missed K-V@1	0.0362635	1952.99	652.006	1952.96	651.994	3	116	132
gapA	124	sp|P0A9B2|G3P1_ECOLI	Glyceraldehyde-3-phosphate dehydrogenase A OS=Escherichia coli (strain K12) GN=gapA PE=1 SV=2	0	99	KVVMTGPSKDNTPMFVK	Carbamyl(M)@4; Acetyl(K)@9	missed K-V@1	-0.00120504	1962.99	655.337	1962.99	655.338	3	116	132
gapA	124	sp|P0A9B2|G3P1_ECOLI	Glyceraldehyde-3-phosphate dehydrogenase A OS=Escherichia coli (strain K12) GN=gapA PE=1 SV=2	0	99	MTGPSKDNTPMFVK	Acetyl(K)@6	cleaved V-M@N-term	0.0338847	1593.79	532.27	1593.75	532.258	3	119	132
gapA	124	sp|P0A9B2|G3P1_ECOLI	Glyceraldehyde-3-phosphate dehydrogenase A OS=Escherichia coli (strain K12) GN=gapA PE=1 SV=2	0	99	VMTGPSKDNTPMFVK	Acetyl(K)@7	cleaved V-V@N-term	0.0250281	1692.85	565.289	1692.82	565.281	3	118	132
gapA	132	sp|P0A9B2|G3P1_ECOLI	Glyceraldehyde-3-phosphate dehydrogenase A OS=Escherichia coli (strain K12) GN=gapA PE=1 SV=2	2	99	DNTPMFVKGANFDKYAGQDIVSNASCTTNCLAPLAK	Acetyl(K)@8; Deamidated(Q)@18; Deamidated(N)@23; Carbamidomethyl(C)@26; Carbamidomethyl(C)@30	missed K-G@8; missed K-Y@14	0.0709418	3961.89	991.479	3961.82	991.462	4	125	160
gapA	132	sp|P0A9B2|G3P1_ECOLI	Glyceraldehyde-3-phosphate dehydrogenase A OS=Escherichia coli (strain K12) GN=gapA PE=1 SV=2	2	99	KVVMTGPSKDNTPMFVKGANFDKYAGQDIVSNASCTTNCLAPLAK	Acetyl(K)@17; Deamidated(N)@32; Carbamidomethyl(C)@35; Carbamidomethyl(C)@39	missed K-V@1; missed K-G@17; missed K-Y@23	0.0326624	4888.39	978.685	4888.35	978.678	5	116	160
gapA	132	sp|P0A9B2|G3P1_ECOLI	Glyceraldehyde-3-phosphate dehydrogenase A OS=Escherichia coli (strain K12) GN=gapA PE=1 SV=2	2	99	VVMTGPSKDNTPMFVKGANFDK	Acetyl(K)@16	missed K-G@16	0.0131729	2424.2	809.072	2424.18	809.068	3	117	138
gapA	132	sp|P0A9B2|G3P1_ECOLI	Glyceraldehyde-3-phosphate dehydrogenase A OS=Escherichia coli (strain K12) GN=gapA PE=1 SV=2	1.79588	99	DNTPMFVKGANFDK	Oxidation(M)@5; Acetyl(K)@8	missed K-G@8	0.00343555	1640.75	821.384	1640.75	821.383	2	125	138
gapA	132	sp|P0A9B2|G3P1_ECOLI	Glyceraldehyde-3-phosphate dehydrogenase A OS=Escherichia coli (strain K12) GN=gapA PE=1 SV=2	0	99	DNTPMFVKGANFDKYAGQDIVSNASCTTNCLAPLAK	Acetyl(K)@8; Deamidated(N)@23; Carbamidomethyl(C)@26; Carbamidomethyl(C)@30	missed K-G@8; missed K-Y@14	-0.0518642	3960.78	991.203	3960.83	991.216	4	125	160
gapA	132	sp|P0A9B2|G3P1_ECOLI	Glyceraldehyde-3-phosphate dehydrogenase A OS=Escherichia coli (strain K12) GN=gapA PE=1 SV=2	0	99	DNTPMFVKGANFDKYAGQDIVSNASCTTNCLAPLAK	Acetyl(K)@8; Carbamidomethyl(C)@26; Carbamidomethyl(C)@30	missed K-G@8; missed K-Y@14	-0.0205528	3959.83	990.964	3959.85	990.97	4	125	160
gapA	132	sp|P0A9B2|G3P1_ECOLI	Glyceraldehyde-3-phosphate dehydrogenase A OS=Escherichia coli (strain K12) GN=gapA PE=1 SV=2	0	99	DNTPMFVKGANFDK	Acetyl(K)@8	missed K-G@8	-0.0109094	1624.74	813.38	1624.76	813.385	2	125	138
gapA	132	sp|P0A9B2|G3P1_ECOLI	Glyceraldehyde-3-phosphate dehydrogenase A OS=Escherichia coli (strain K12) GN=gapA PE=1 SV=2	2	99	KVVMTGPSKDNTPMFVKGANFDK	Acetyl(K)@17	missed K-V@1; missed K-D@9; missed K-G@17	-0.00374673	2552.27	639.076	2552.28	639.076	4	116	138
gapA	132	sp|P0A9B2|G3P1_ECOLI	Glyceraldehyde-3-phosphate dehydrogenase A OS=Escherichia coli (strain K12) GN=gapA PE=1 SV=2	0	99	DNTPMFVKGANFDKYAGQDIVSNASCTTNCLAPLAK	Oxidation(M)@5; Acetyl(K)@8; Carbamidomethyl(C)@26; Carbamidomethyl(C)@30	missed K-G@8; missed K-Y@14	-0.00509656	3975.84	994.967	3975.84	994.968	4	125	160
gapA	132	sp|P0A9B2|G3P1_ECOLI	Glyceraldehyde-3-phosphate dehydrogenase A OS=Escherichia coli (strain K12) GN=gapA PE=1 SV=2	0	99	DNTPMFVKGANFDK	Acetyl(K)@8	missed K-G@8	-0.00494967	1624.75	542.591	1624.76	542.592	3	125	138
gapA	132	sp|P0A9B2|G3P1_ECOLI	Glyceraldehyde-3-phosphate dehydrogenase A OS=Escherichia coli (strain K12) GN=gapA PE=1 SV=2	2	99	KVVMTGPSKDNTPMFVKGANFDKYAGQDIVSNASCTTNCLAPLAK	Acetyl(K)@17; Carbamidomethyl(C)@35; Carbamidomethyl(C)@39	missed K-V@1; missed K-D@9; missed K-G@17; missed K-Y@23	0.00638791	4887.38	978.483	4887.37	978.481	5	116	160
gapA	132	sp|P0A9B2|G3P1_ECOLI	Glyceraldehyde-3-phosphate dehydrogenase A OS=Escherichia coli (strain K12) GN=gapA PE=1 SV=2	0	98.99	DNTPMFVKGANFDKYAGQDIVSNASCTTNCLAPLAK	Acetyl(K)@8; Carbamidomethyl(K)@14; Carbamidomethyl(C)@26; Carbamidomethyl(C)@30	missed K-G@8; missed K-Y@14	0.00514024	4016.88	1005.23	4016.87	1005.22	4	125	160
gapA	132	sp|P0A9B2|G3P1_ECOLI	Glyceraldehyde-3-phosphate dehydrogenase A OS=Escherichia coli (strain K12) GN=gapA PE=1 SV=2	2	99	FVKGANFDK	Acetyl(K)@3	cleaved M-F@N-term; missed K-G@3	0.00158837	1066.55	534.28	1066.54	534.28	2	130	138
gapA	132	sp|P0A9B2|G3P1_ECOLI	Glyceraldehyde-3-phosphate dehydrogenase A OS=Escherichia coli (strain K12) GN=gapA PE=1 SV=2	0	99	KVVMTGPSKDNTPMFVKGANFDKYAGQDIVSNASCTTNCLAPLAK	Oxidation(M)@14; Acetyl(K)@17; Carbamidomethyl(C)@35; Carbamidomethyl(C)@39	missed K-V@1; missed K-D@9; missed K-G@17; missed K-Y@23	0.00165771	4903.37	981.681	4903.37	981.68	5	116	160
gapA	132	sp|P0A9B2|G3P1_ECOLI	Glyceraldehyde-3-phosphate dehydrogenase A OS=Escherichia coli (strain K12) GN=gapA PE=1 SV=2	0	99	KVVMTGPSKDNTPMFVKGANFDKYAGQDIVSNASCTTNCLAPLAK	Oxidation(M)@4; Acetyl(K)@17; Carbamidomethyl(C)@35; Carbamidomethyl(C)@39	missed K-V@1; missed K-D@9; missed K-G@17; missed K-Y@23	-0.0163076	4903.35	981.677	4903.37	981.68	5	116	160
gapA	132	sp|P0A9B2|G3P1_ECOLI	Glyceraldehyde-3-phosphate dehydrogenase A OS=Escherichia coli (strain K12) GN=gapA PE=1 SV=2	0	99	DNTPMFVKGANFDK	Oxidation(M)@5; Acetyl(K)@8	missed K-G@8	0.0153642	1640.77	547.929	1640.75	547.924	3	125	138
gapA	132	sp|P0A9B2|G3P1_ECOLI	Glyceraldehyde-3-phosphate dehydrogenase A OS=Escherichia coli (strain K12) GN=gapA PE=1 SV=2	2	99	DNTPMFVKGANFDKYAGQDIVSNASCTTNCLAPLAK	Acetyl(K)@8; Carbamidomethyl(C)@26; Deamidated(N)@29; Carbamidomethyl(C)@30	missed K-G@8; missed K-Y@14	0.0223037	3960.86	991.221	3960.83	991.216	4	125	160
gapA	132	sp|P0A9B2|G3P1_ECOLI	Glyceraldehyde-3-phosphate dehydrogenase A OS=Escherichia coli (strain K12) GN=gapA PE=1 SV=2	0	99	DNTPMFVKGANFDKYAGQDIVSNASCTTNCLAPLAK	Oxidation(M)@5; Acetyl(K)@8; Acetyl(K)@14; Carbamidomethyl(C)@26; Carbamidomethyl(C)@30	missed K-G@8; missed K-Y@14	0.0231416	4017.88	1005.48	4017.85	1005.47	4	125	160
gapA	138	sp|P0A9B2|G3P1_ECOLI	Glyceraldehyde-3-phosphate dehydrogenase A OS=Escherichia coli (strain K12) GN=gapA PE=1 SV=2	0	99	DNTPMFVKGANFDKYAGQDIVSNASCTTNCLAPLAK	Oxidation(M)@5; Acetyl(K)@14; Carbamidomethyl(C)@26; Carbamidomethyl(C)@30	missed K-G@8; missed K-Y@14	0.0260892	3975.87	994.975	3975.84	994.968	4	125	160
gapA	138	sp|P0A9B2|G3P1_ECOLI	Glyceraldehyde-3-phosphate dehydrogenase A OS=Escherichia coli (strain K12) GN=gapA PE=1 SV=2	0	99	GANFDKYAGQDIVSNASCTTNCLAPLAK	Acetyl(K)@6; Deamidated(Q)@10; Carbamidomethyl(C)@18; Carbamidomethyl(C)@22	missed K-Y@6	0.0187462	3028.41	1010.48	3028.39	1010.47	3	133	160
gapA	138	sp|P0A9B2|G3P1_ECOLI	Glyceraldehyde-3-phosphate dehydrogenase A OS=Escherichia coli (strain K12) GN=gapA PE=1 SV=2	0	99	GANFDKYAGQDIVSNASCTTNCLAPLAK	Acetyl(K)@6; Cation:Na(D)@11; Carbamidomethyl(C)@18; Carbamidomethyl(C)@22	missed K-Y@6	-0.015706	3049.37	1017.47	3049.39	1017.47	3	133	160
gapA	138	sp|P0A9B2|G3P1_ECOLI	Glyceraldehyde-3-phosphate dehydrogenase A OS=Escherichia coli (strain K12) GN=gapA PE=1 SV=2	0	99	GANFDKYAGQDIVSNASCTTNCLAPLAK	Acetyl(K)@6; Acetyl(S)@14; Methyl(N)@15; Carbamidomethyl(C)@18; Carbamidomethyl(C)@22	missed K-Y@6	-0.0924399	3083.34	771.842	3083.43	771.865	4	133	160
gapA	138	sp|P0A9B2|G3P1_ECOLI	Glyceraldehyde-3-phosphate dehydrogenase A OS=Escherichia coli (strain K12) GN=gapA PE=1 SV=2	0	99	GANFDKYAGQDIVSNASCTTNCLAPLAK	Acetyl(K)@6; Cation:K(D)@11; Oxidation(N)@15; Carbamidomethyl(C)@18; Carbamidomethyl(C)@22	missed K-Y@6	0.0023052	3081.36	771.347	3081.36	771.347	4	133	160
gapA	138	sp|P0A9B2|G3P1_ECOLI	Glyceraldehyde-3-phosphate dehydrogenase A OS=Escherichia coli (strain K12) GN=gapA PE=1 SV=2	0	99	GANFDKYAGQDIVSNASCTTNCLAPLAK	Acetyl(K)@6; Carbamidomethyl(C)@18; Carbamidomethyl(C)@22	missed K-Y@6	0.00149098	3027.41	1010.14	3027.41	1010.14	3	133	160
gapA	138	sp|P0A9B2|G3P1_ECOLI	Glyceraldehyde-3-phosphate dehydrogenase A OS=Escherichia coli (strain K12) GN=gapA PE=1 SV=2	0	99	GANFDKYAGQDIVSNASCTTNCLAPLAK	Acetyl(K)@6; Carbamidomethyl(C)@18; Carbamidomethyl(C)@22	missed K-Y@6	-0.0196261	3027.39	757.854	3027.41	757.859	4	133	160
gapA	138	sp|P0A9B2|G3P1_ECOLI	Glyceraldehyde-3-phosphate dehydrogenase A OS=Escherichia coli (strain K12) GN=gapA PE=1 SV=2	0	99	GANFDKYAGQDIVSNASCTTNCLAPLAK	Acetyl(K)@6; Cation:Na(D)@11; Carbamidomethyl(C)@18; Carbamidomethyl(C)@22	missed K-Y@6	-0.00761809	3049.38	763.352	3049.39	763.354	4	133	160
gapA	138	sp|P0A9B2|G3P1_ECOLI	Glyceraldehyde-3-phosphate dehydrogenase A OS=Escherichia coli (strain K12) GN=gapA PE=1 SV=2	0	98.71	DNTPMFVKGANFDKYAGQDIVSNASCTTNCLAPLAK	Acetyl(K)@14; Cation:Na(D)@19; Carbamidomethyl(C)@26; Carbamidomethyl(C)@30	missed K-G@8; missed K-Y@14	0.0318667	3981.86	996.473	3981.83	996.465	4	125	160
gapA	138	sp|P0A9B2|G3P1_ECOLI	Glyceraldehyde-3-phosphate dehydrogenase A OS=Escherichia coli (strain K12) GN=gapA PE=1 SV=2	0	99	GANFDKYAGQDIVSNASCTTNCLAPLAK	Acetyl(K)@6; Carbamidomethyl(C)@18; Deamidated(N)@21; Carbamidomethyl(C)@22	missed K-Y@6	0.00957919	3028.4	1010.47	3028.39	1010.47	3	133	160
gapA	138	sp|P0A9B2|G3P1_ECOLI	Glyceraldehyde-3-phosphate dehydrogenase A OS=Escherichia coli (strain K12) GN=gapA PE=1 SV=2	0	99	GANFDKYAGQDIVSNASCTTNCLAPLAK	Acetyl(K)@6; Deamidated(N)@15; Carbamidomethyl(C)@18; Carbamidomethyl(C)@22	missed K-Y@6	0.0332224	3028.42	758.113	3028.39	758.105	4	133	160
gapA	138	sp|P0A9B2|G3P1_ECOLI	Glyceraldehyde-3-phosphate dehydrogenase A OS=Escherichia coli (strain K12) GN=gapA PE=1 SV=2	0	99	KVVMTGPSKDNTPMFVKGANFDKYAGQDIVSNASCTTNCLAPLAK	Acetyl(K)@23; Carbamidomethyl(C)@35; Carbamidomethyl(C)@39	missed K-V@1; missed K-D@9; missed K-G@17; missed K-Y@23	0.000177398	4887.37	978.481	4887.37	978.481	5	116	160
gapA	138	sp|P0A9B2|G3P1_ECOLI	Glyceraldehyde-3-phosphate dehydrogenase A OS=Escherichia coli (strain K12) GN=gapA PE=1 SV=2	0	97.05	GANFDKYAGQDIVSNASCTTNCLAPLAK	Carbamyl@N-term; Acetyl(K)@6; Carbamidomethyl(C)@18; Carbamidomethyl(C)@22	missed K-Y@6	0.0151467	3070.43	1024.48	3070.41	1024.48	3	133	160
gapA	138	sp|P0A9B2|G3P1_ECOLI	Glyceraldehyde-3-phosphate dehydrogenase A OS=Escherichia coli (strain K12) GN=gapA PE=1 SV=2	0	26.66	GANFDKYAGQDIVSNASCTTNCLAPLAK	Acetyl(K)@6; Oxidation(Y)@7; Cation:K(D)@11; Deamidated(N)@15; Carbamidomethyl(C)@18; Carbamidomethyl(C)@22	missed K-Y@6	-0.00478397	3082.34	771.591	3082.34	771.593	4	133	160
gapA	138	sp|P0A9B2|G3P1_ECOLI	Glyceraldehyde-3-phosphate dehydrogenase A OS=Escherichia coli (strain K12) GN=gapA PE=1 SV=2	2	99	DNTPMFVKGANFDKYAGQDIVSNASCTTNCLAPLAK	Acetyl(K)@14; Carbamidomethyl(C)@26; Carbamidomethyl(C)@30	missed K-G@8; missed K-Y@14	-0.00216398	3959.85	990.969	3959.85	990.97	4	125	160
gapA	138	sp|P0A9B2|G3P1_ECOLI	Glyceraldehyde-3-phosphate dehydrogenase A OS=Escherichia coli (strain K12) GN=gapA PE=1 SV=2	0	99	DNTPMFVKGANFDKYAGQDIVSNASCTTNCLAPLAK	Carbamidomethyl(K)@8; Acetyl(K)@14; Carbamidomethyl(C)@26; Carbamidomethyl(C)@30	missed K-G@8; missed K-Y@14	-0.00324053	4016.87	1005.22	4016.87	1005.22	4	125	160
gapA	138	sp|P0A9B2|G3P1_ECOLI	Glyceraldehyde-3-phosphate dehydrogenase A OS=Escherichia coli (strain K12) GN=gapA PE=1 SV=2	2	99	VVMTGPSKDNTPMFVKGANFDKYAGQDIVSNASCTTNCLAPLAK	Acetyl(K)@22; Carbamidomethyl(C)@34; Carbamidomethyl(C)@38	missed K-D@8; missed K-G@16; missed K-Y@22	0.00516518	4759.28	1190.83	4759.28	1190.83	4	117	160
gapA	138	sp|P0A9B2|G3P1_ECOLI	Glyceraldehyde-3-phosphate dehydrogenase A OS=Escherichia coli (strain K12) GN=gapA PE=1 SV=2	0	99	GANFDKYAGQDIVSNASCTTNCLAPLAK	Deamidated(N)@3; Acetyl(K)@6; Carbamidomethyl(C)@18; Carbamidomethyl(C)@22	missed K-Y@6	0.028512	3028.42	1010.48	3028.39	1010.47	3	133	160
gapA	138	sp|P0A9B2|G3P1_ECOLI	Glyceraldehyde-3-phosphate dehydrogenase A OS=Escherichia coli (strain K12) GN=gapA PE=1 SV=2	0	99	DNTPMFVKGANFDKYAGQDIVSNASCTTNCLAPLAK	Oxidation(M)@5; Acetyl(K)@14; Deamidated(N)@23; Carbamidomethyl(C)@26; Carbamidomethyl(C)@30	missed K-G@8; missed K-Y@14	0.0259795	3976.85	995.221	3976.83	995.214	4	125	160
gapA	138	sp|P0A9B2|G3P1_ECOLI	Glyceraldehyde-3-phosphate dehydrogenase A OS=Escherichia coli (strain K12) GN=gapA PE=1 SV=2	2	99	GANFDKYAGQDIVSNASCTTNCLAPLAK	Acetyl(K)@6; Deamidated(N)@15; Carbamidomethyl(C)@18; Carbamidomethyl(C)@22	missed K-Y@6	0.0136183	3028.4	1010.48	3028.39	1010.47	3	133	160
gapA	138	sp|P0A9B2|G3P1_ECOLI	Glyceraldehyde-3-phosphate dehydrogenase A OS=Escherichia coli (strain K12) GN=gapA PE=1 SV=2	0	99	GANFDKYAGQDIVSNASCTTNCLAPLAK	Deamidated(N)@3; Acetyl(K)@6; Carbamidomethyl(C)@18; Carbamidomethyl(C)@22	missed K-Y@6	0.0269167	3028.42	758.112	3028.39	758.105	4	133	160
gapA	184	sp|P0A9B2|G3P1_ECOLI	Glyceraldehyde-3-phosphate dehydrogenase A OS=Escherichia coli (strain K12) GN=gapA PE=1 SV=2	2	99	ATTATQKTVDGPSHKDWR	Acetyl(K)@7	cleaved H-A@N-term; missed K-T@7	0.0394284	2040.04	511.018	2040	511.008	4	178	195
gapA	184	sp|P0A9B2|G3P1_ECOLI	Glyceraldehyde-3-phosphate dehydrogenase A OS=Escherichia coli (strain K12) GN=gapA PE=1 SV=2	2	99	VINDNFGIIEGLMTTVHATTATQKTVDGPSHK	Acetyl(K)@24	missed K-T@24	0.000419099	3436.73	688.353	3436.73	688.353	5	161	192
gapA	184	sp|P0A9B2|G3P1_ECOLI	Glyceraldehyde-3-phosphate dehydrogenase A OS=Escherichia coli (strain K12) GN=gapA PE=1 SV=2	0	99	VINDNFGIIEGLMTTVHATTATQKTVDGPSHK	Acetyl(K)@24	missed K-T@24	0.0251524	3436.75	860.196	3436.73	860.19	4	161	192
gapA	184	sp|P0A9B2|G3P1_ECOLI	Glyceraldehyde-3-phosphate dehydrogenase A OS=Escherichia coli (strain K12) GN=gapA PE=1 SV=2	1.05552	99	TTVHATTATQKTVDGPSHK	Acetyl(K)@11	cleaved M-T@N-term; missed K-T@11	0.0103686	2021.03	506.264	2021.02	506.262	4	174	192
gapA	184	sp|P0A9B2|G3P1_ECOLI	Glyceraldehyde-3-phosphate dehydrogenase A OS=Escherichia coli (strain K12) GN=gapA PE=1 SV=2	1.12494	99	ATTATQKTVDGPSHK	Acetyl(K)@7	cleaved H-A@N-term; missed K-T@7	0.00354139	1582.8	528.607	1582.8	528.606	3	178	192
gapA	184	sp|P0A9B2|G3P1_ECOLI	Glyceraldehyde-3-phosphate dehydrogenase A OS=Escherichia coli (strain K12) GN=gapA PE=1 SV=2	0.355561	99	TTATQKTVDGPSHKDWR	Acetyl(K)@6	cleaved A-T@N-term; missed K-T@6; missed K-D@14	-0.00102315	1968.96	493.248	1968.97	493.249	4	179	195
gapA	184	sp|P0A9B2|G3P1_ECOLI	Glyceraldehyde-3-phosphate dehydrogenase A OS=Escherichia coli (strain K12) GN=gapA PE=1 SV=2	0.339135	99	TTATQKTVDGPSHK	Acetyl(K)@6	cleaved A-T@N-term; missed K-T@6	4.05e-05	1511.76	504.927	1511.76	504.927	3	179	192
gapA	184	sp|P0A9B2|G3P1_ECOLI	Glyceraldehyde-3-phosphate dehydrogenase A OS=Escherichia coli (strain K12) GN=gapA PE=1 SV=2	0	99	VINDNFGIIEGLMTTVHATTATQKTVDGPSHK	Oxidation(M)@13; Acetyl(K)@24	missed K-T@24	0.00324226	3452.73	864.189	3452.72	864.188	4	161	192
gapA	184	sp|P0A9B2|G3P1_ECOLI	Glyceraldehyde-3-phosphate dehydrogenase A OS=Escherichia coli (strain K12) GN=gapA PE=1 SV=2	2	99	VINDNFGIIEGLMTTVHATTATQKTVDGPSHKDWR	Acetyl(K)@24	missed K-T@24; missed K-D@32	0.00169476	3893.94	779.795	3893.94	779.795	5	161	195
gapA	184	sp|P0A9B2|G3P1_ECOLI	Glyceraldehyde-3-phosphate dehydrogenase A OS=Escherichia coli (strain K12) GN=gapA PE=1 SV=2	2	99	VINDNFGIIEGLMTTVHATTATQKTVDGPSHKDWR	Deamidated(Q)@23; Acetyl(K)@24	missed K-T@24; missed K-D@32	0.0166298	3894.94	779.995	3894.92	779.992	5	161	195
gapA	184	sp|P0A9B2|G3P1_ECOLI	Glyceraldehyde-3-phosphate dehydrogenase A OS=Escherichia coli (strain K12) GN=gapA PE=1 SV=2	0	99	VINDNFGIIEGLMTTVHATTATQKTVDGPSHKDWR	Oxidation(M)@13; Acetyl(K)@24	missed K-T@24; missed K-D@32	0.0114047	3909.94	782.996	3909.93	782.994	5	161	195
gapA	184	sp|P0A9B2|G3P1_ECOLI	Glyceraldehyde-3-phosphate dehydrogenase A OS=Escherichia coli (strain K12) GN=gapA PE=1 SV=2	0	99	VINDNFGIIEGLMTTVHATTATQKTVDGPSHKDWR	Acetyl(K)@24; Acetyl(K)@32	missed K-T@24; missed K-D@32	0.00963516	3935.96	984.997	3935.95	984.994	4	161	195
gapA	184	sp|P0A9B2|G3P1_ECOLI	Glyceraldehyde-3-phosphate dehydrogenase A OS=Escherichia coli (strain K12) GN=gapA PE=1 SV=2	0	59.82	VINDNFGIIEGLMTTVHATTATQKTVDGPSHKDWR	Acetyl(K)@24	missed K-T@24; missed K-D@32	0.00909638	3893.95	974.494	3893.94	974.492	4	161	195
gapA	184	sp|P0A9B2|G3P1_ECOLI	Glyceraldehyde-3-phosphate dehydrogenase A OS=Escherichia coli (strain K12) GN=gapA PE=1 SV=2	0	92.27	VINDNFGIIEGLMTTVHATTATQKTVDGPSHK	Acetyl(K)@24	missed K-T@24	0.00441994	3436.73	1146.59	3436.73	1146.58	3	161	192
gapA	184	sp|P0A9B2|G3P1_ECOLI	Glyceraldehyde-3-phosphate dehydrogenase A OS=Escherichia coli (strain K12) GN=gapA PE=1 SV=2	0	99	TTATQKTVDGPSHKDWR	Deamidated(Q)@5; Acetyl(K)@6	cleaved A-T@N-term; missed K-T@6	0.00504769	1969.95	493.496	1969.95	493.495	4	179	195
gapA	184	sp|P0A9B2|G3P1_ECOLI	Glyceraldehyde-3-phosphate dehydrogenase A OS=Escherichia coli (strain K12) GN=gapA PE=1 SV=2	2	99	ATTATQKTVDGPSHKDWR	Deamidated(Q)@6; Acetyl(K)@7	cleaved H-A@N-term; missed K-T@7	0.0347312	2041.02	511.263	2040.99	511.254	4	178	195
gapA	192	sp|P0A9B2|G3P1_ECOLI	Glyceraldehyde-3-phosphate dehydrogenase A OS=Escherichia coli (strain K12) GN=gapA PE=1 SV=2	0	99	DGPSHKDWR	Acetyl(K)@6	cleaved V-D@N-term	-0.00145374	1138.51	570.264	1138.52	570.265	2	187	195
gapA	192	sp|P0A9B2|G3P1_ECOLI	Glyceraldehyde-3-phosphate dehydrogenase A OS=Escherichia coli (strain K12) GN=gapA PE=1 SV=2	2	99	TVDGPSHKDWR	Acetyl(K)@8		0.00455928	1338.64	447.219	1338.63	447.218	3	185	195
gapA	192	sp|P0A9B2|G3P1_ECOLI	Glyceraldehyde-3-phosphate dehydrogenase A OS=Escherichia coli (strain K12) GN=gapA PE=1 SV=2	0	99	VDGPSHKDWR	Acetyl(K)@7	cleaved T-V@N-term	0.00536195	1237.59	413.537	1237.58	413.535	3	186	195
gapA	192	sp|P0A9B2|G3P1_ECOLI	Glyceraldehyde-3-phosphate dehydrogenase A OS=Escherichia coli (strain K12) GN=gapA PE=1 SV=2	0	99	GPSHKDWR	Acetyl(K)@5	cleaved D-G@N-term	-0.00289928	1023.49	512.75	1023.49	512.752	2	188	195
gapA	192	sp|P0A9B2|G3P1_ECOLI	Glyceraldehyde-3-phosphate dehydrogenase A OS=Escherichia coli (strain K12) GN=gapA PE=1 SV=2	0.427128	99	SHKDWR	Acetyl(K)@3	cleaved P-S@N-term	0.00239769	869.417	435.716	869.414	435.714	2	190	195
gapA	192	sp|P0A9B2|G3P1_ECOLI	Glyceraldehyde-3-phosphate dehydrogenase A OS=Escherichia coli (strain K12) GN=gapA PE=1 SV=2	0	99	TVDGPSHKDWR	Carbamyl@N-term; Acetyl(K)@8		0.00820926	1381.65	691.83	1381.64	691.826	2	185	195
gapA	192	sp|P0A9B2|G3P1_ECOLI	Glyceraldehyde-3-phosphate dehydrogenase A OS=Escherichia coli (strain K12) GN=gapA PE=1 SV=2	0	99	VDGPSHKDWR	Acetyl(K)@7; Dioxidation(W)@9	cleaved T-V@N-term	0.00148454	1269.58	424.199	1269.57	424.199	3	186	195
gapA	192	sp|P0A9B2|G3P1_ECOLI	Glyceraldehyde-3-phosphate dehydrogenase A OS=Escherichia coli (strain K12) GN=gapA PE=1 SV=2	0	99	TVDGPSHKDWR	Acetyl(K)@8		0.00255701	1338.63	670.324	1338.63	670.323	2	185	195
gapA	192	sp|P0A9B2|G3P1_ECOLI	Glyceraldehyde-3-phosphate dehydrogenase A OS=Escherichia coli (strain K12) GN=gapA PE=1 SV=2	2	99	VDGPSHKDWR	Acetyl(K)@7	cleaved T-V@N-term; missed K-D@7	0.000724608	1237.58	619.8	1237.58	619.799	2	186	195
gapA	192	sp|P0A9B2|G3P1_ECOLI	Glyceraldehyde-3-phosphate dehydrogenase A OS=Escherichia coli (strain K12) GN=gapA PE=1 SV=2	0	99	TVDGPSHKDWR	Acetyl(K)@8; Dioxidation(W)@10	missed K-D@8	0.00399205	1370.63	457.882	1370.62	457.881	3	185	195
gapA	192	sp|P0A9B2|G3P1_ECOLI	Glyceraldehyde-3-phosphate dehydrogenase A OS=Escherichia coli (strain K12) GN=gapA PE=1 SV=2	0	99	TVDGPSHKDWR	Acetyl(K)@8; Trp->Kynurenin(W)@10	missed K-D@8	0.00153417	1342.63	448.55	1342.63	448.549	3	185	195
gapA	192	sp|P0A9B2|G3P1_ECOLI	Glyceraldehyde-3-phosphate dehydrogenase A OS=Escherichia coli (strain K12) GN=gapA PE=1 SV=2	0	99	TVDGPSHKDWR	Acetyl(K)@8; Oxidation(W)@10	missed K-D@8	0.00112766	1354.63	452.55	1354.63	452.549	3	185	195
gapA	192	sp|P0A9B2|G3P1_ECOLI	Glyceraldehyde-3-phosphate dehydrogenase A OS=Escherichia coli (strain K12) GN=gapA PE=1 SV=2	0	99	TVDGPSHKDWR	Acetyl(K)@8; Dioxidation(W)@10	missed K-D@8	0.00246125	1370.62	686.319	1370.62	686.318	2	185	195
gapA	192	sp|P0A9B2|G3P1_ECOLI	Glyceraldehyde-3-phosphate dehydrogenase A OS=Escherichia coli (strain K12) GN=gapA PE=1 SV=2	0	99	TVDGPSHKDWR	Carbamidomethyl(H)@7; Acetyl(K)@8	missed K-D@8	0.00632199	1395.66	466.227	1395.65	466.225	3	185	195
gapA	192	sp|P0A9B2|G3P1_ECOLI	Glyceraldehyde-3-phosphate dehydrogenase A OS=Escherichia coli (strain K12) GN=gapA PE=1 SV=2	0	99	DGPSHKDWR	Acetyl(K)@6; Oxidation(W)@8	cleaved V-D@N-term; missed K-D@6	-0.000166598	1154.51	578.263	1154.51	578.263	2	187	195
gapA	192	sp|P0A9B2|G3P1_ECOLI	Glyceraldehyde-3-phosphate dehydrogenase A OS=Escherichia coli (strain K12) GN=gapA PE=1 SV=2	0	99	TVDGPSHKDWR	Acetyl(K)@8; Oxidation(W)@10	missed K-D@8	0.00360101	1354.63	678.322	1354.63	678.321	2	185	195
gapA	213	sp|P0A9B2|G3P1_ECOLI	Glyceraldehyde-3-phosphate dehydrogenase A OS=Escherichia coli (strain K12) GN=gapA PE=1 SV=2	0	99	GASQNIIPSSTGAAKAVGK	Acetyl(K)@15	missed K-A@15	0.0047144	1797.96	600.328	1797.96	600.327	3	199	217
gapA	213	sp|P0A9B2|G3P1_ECOLI	Glyceraldehyde-3-phosphate dehydrogenase A OS=Escherichia coli (strain K12) GN=gapA PE=1 SV=2	0	99	GASQNIIPSSTGAAKAVGK	Acetyl(K)@15	missed K-A@15	0.00384281	1797.96	899.989	1797.96	899.987	2	199	217
gapA	213	sp|P0A9B2|G3P1_ECOLI	Glyceraldehyde-3-phosphate dehydrogenase A OS=Escherichia coli (strain K12) GN=gapA PE=1 SV=2	0	99	GASQNIIPSSTGAAKAVGK	Acetyl(K)@15; Cation:Na@C-term	missed K-A@15	0.00476372	1819.95	607.656	1819.94	607.654	3	199	217
gapA	217	sp|P0A9B2|G3P1_ECOLI	Glyceraldehyde-3-phosphate dehydrogenase A OS=Escherichia coli (strain K12) GN=gapA PE=1 SV=2	0	99	AVGKVLPELNGK	Acetyl(K)@4	missed K-V@4	-0.00293365	1265.73	633.873	1265.73	633.874	2	214	225
gapA	217	sp|P0A9B2|G3P1_ECOLI	Glyceraldehyde-3-phosphate dehydrogenase A OS=Escherichia coli (strain K12) GN=gapA PE=1 SV=2	2	99	GASQNIIPSSTGAAKAVGK	Acetyl(K)@19	missed K-A@15	0.0038983	1797.96	600.328	1797.96	600.327	3	199	217
gapA	217	sp|P0A9B2|G3P1_ECOLI	Glyceraldehyde-3-phosphate dehydrogenase A OS=Escherichia coli (strain K12) GN=gapA PE=1 SV=2	2	99	VGKVLPELNGK	Acetyl(K)@3	cleaved A-V@N-term; missed K-V@3	-0.00400326	1194.69	598.354	1194.7	598.356	2	215	225
gapA	217	sp|P0A9B2|G3P1_ECOLI	Glyceraldehyde-3-phosphate dehydrogenase A OS=Escherichia coli (strain K12) GN=gapA PE=1 SV=2	0	99	AVGKVLPELNGK	Acetyl(K)@4; Deamidated(N)@10	missed K-V@4	0.00330506	1266.72	634.368	1266.72	634.366	2	214	225
gapA	217	sp|P0A9B2|G3P1_ECOLI	Glyceraldehyde-3-phosphate dehydrogenase A OS=Escherichia coli (strain K12) GN=gapA PE=1 SV=2	0	99	AVGKVLPELNGK	Acetyl(K)@4; Deamidated(N)@10	missed K-V@4	-0.00556222	1266.71	423.245	1266.72	423.247	3	214	225
gapA	217	sp|P0A9B2|G3P1_ECOLI	Glyceraldehyde-3-phosphate dehydrogenase A OS=Escherichia coli (strain K12) GN=gapA PE=1 SV=2	0	99	AVGKVLPELNGK	Acetyl(K)@4	missed K-V@4	0.000118793	1265.73	422.919	1265.73	422.919	3	214	225
gapA	225	sp|P0A9B2|G3P1_ECOLI	Glyceraldehyde-3-phosphate dehydrogenase A OS=Escherichia coli (strain K12) GN=gapA PE=1 SV=2	0	99	LPELNGKLTGMAFR	Deamidated(N)@5; Acetyl(K)@7	cleaved V-L@N-term; missed K-L@7	0.0245768	1588.85	795.434	1588.83	795.421	2	219	232
gapA	225	sp|P0A9B2|G3P1_ECOLI	Glyceraldehyde-3-phosphate dehydrogenase A OS=Escherichia coli (strain K12) GN=gapA PE=1 SV=2	2	99	VLPELNGKLTGMAFR	Acetyl(K)@8	missed K-L@8	-0.0171756	1686.9	563.306	1686.91	563.312	3	218	232
gapA	225	sp|P0A9B2|G3P1_ECOLI	Glyceraldehyde-3-phosphate dehydrogenase A OS=Escherichia coli (strain K12) GN=gapA PE=1 SV=2	0	99	LPELNGKLTGMAFR	Acetyl(K)@7	cleaved V-L@N-term; missed K-L@7	-0.00409135	1587.84	794.927	1587.84	794.929	2	219	232
gapA	225	sp|P0A9B2|G3P1_ECOLI	Glyceraldehyde-3-phosphate dehydrogenase A OS=Escherichia coli (strain K12) GN=gapA PE=1 SV=2	0	99	LPELNGKLTGMAFR	Acetyl(K)@7	cleaved V-L@N-term; missed K-L@7	0.0120821	1587.86	530.293	1587.84	530.289	3	219	232
gapA	225	sp|P0A9B2|G3P1_ECOLI	Glyceraldehyde-3-phosphate dehydrogenase A OS=Escherichia coli (strain K12) GN=gapA PE=1 SV=2	0	99	VLPELNGKLTGMAFR	Acetyl(K)@8	missed K-L@8	0.00264018	1686.92	844.465	1686.91	844.464	2	218	232
gapA	225	sp|P0A9B2|G3P1_ECOLI	Glyceraldehyde-3-phosphate dehydrogenase A OS=Escherichia coli (strain K12) GN=gapA PE=1 SV=2	0	99	VLPELNGKLTGMAFR	Acetyl(K)@8; Oxidation(M)@12	missed K-L@8	0.00299719	1702.91	852.463	1702.91	852.461	2	218	232
gapA	249	sp|P0A9B2|G3P1_ECOLI	Glyceraldehyde-3-phosphate dehydrogenase A OS=Escherichia coli (strain K12) GN=gapA PE=1 SV=2	0	99	LEKAATYEQIK	Acetyl(K)@3	missed K-A@3	0.00262866	1334.71	668.363	1334.71	668.361	2	247	257
gapA	249	sp|P0A9B2|G3P1_ECOLI	Glyceraldehyde-3-phosphate dehydrogenase A OS=Escherichia coli (strain K12) GN=gapA PE=1 SV=2	0	99	EKAATYEQIK	Acetyl(K)@2	cleaved L-E@N-term; missed K-A@2	-0.00488061	1221.62	611.817	1221.62	611.819	2	248	257
gapA	249	sp|P0A9B2|G3P1_ECOLI	Glyceraldehyde-3-phosphate dehydrogenase A OS=Escherichia coli (strain K12) GN=gapA PE=1 SV=2	2	99	LEKAATYEQIK	Acetyl(K)@3	missed K-A@3	-0.00304287	1334.71	445.909	1334.71	445.91	3	247	257
gapA	257	sp|P0A9B2|G3P1_ECOLI	Glyceraldehyde-3-phosphate dehydrogenase A OS=Escherichia coli (strain K12) GN=gapA PE=1 SV=2	0	99	AATYEQIKAAVK	Acetyl(K)@8	missed K-A@8	0.000978753	1333.73	667.87	1333.72	667.869	2	250	261
gapA	257	sp|P0A9B2|G3P1_ECOLI	Glyceraldehyde-3-phosphate dehydrogenase A OS=Escherichia coli (strain K12) GN=gapA PE=1 SV=2	0	99	AATYEQIKAAVK	Acetyl(K)@8	missed K-A@8	0.00226326	1333.73	445.583	1333.72	445.582	3	250	261
gapA	257	sp|P0A9B2|G3P1_ECOLI	Glyceraldehyde-3-phosphate dehydrogenase A OS=Escherichia coli (strain K12) GN=gapA PE=1 SV=2	0	99	AATYEQIK	Acetyl(K)@8		-0.00340182	964.483	483.249	964.487	483.251	2	250	257
gapA	261	sp|P0A9B2|G3P1_ECOLI	Glyceraldehyde-3-phosphate dehydrogenase A OS=Escherichia coli (strain K12) GN=gapA PE=1 SV=2	2	99	AAVKAAAEGEMK	Acetyl(K)@4	missed K-A@4	0.0022259	1216.61	609.314	1216.61	609.313	2	258	269
gatA	119	sp|P69828|PTKA_ECOLI	Galactitol-specific phosphotransferase enzyme IIA component OS=Escherichia coli (strain K12) GN=gatA PE=4 SV=1	2	99	CLFGKLQQPDIVETLITLPETQLK	Carbamidomethyl(C)@1; Acetyl(K)@5	missed K-L@5	-0.0111377	2825.51	942.845	2825.52	942.849	3	115	138
gatA	119	sp|P69828|PTKA_ECOLI	Galactitol-specific phosphotransferase enzyme IIA component OS=Escherichia coli (strain K12) GN=gatA PE=4 SV=1	0	99	CLFGKLQQPDIVETLITLPETQLK	Carbamidomethyl(C)@1; Acetyl(K)@5; Deamidated(Q)@8	missed K-L@5	0.0156446	2826.52	943.182	2826.51	943.177	3	115	138
gatA	138	sp|P69828|PTKA_ECOLI	Galactitol-specific phosphotransferase enzyme IIA component OS=Escherichia coli (strain K12) GN=gatA PE=4 SV=1	2	99	LQQPDIVETLITLPETQLKEYFTK	Acetyl(K)@19	missed K-E@19	0.00188541	2888.54	963.855	2888.54	963.855	3	120	143
gatA	138	sp|P69828|PTKA_ECOLI	Galactitol-specific phosphotransferase enzyme IIA component OS=Escherichia coli (strain K12) GN=gatA PE=4 SV=1	0	99	LQQPDIVETLITLPETQLKEYFTK	Acetyl(K)@19	missed K-E@19	0.00116106	2888.54	723.143	2888.54	723.143	4	120	143
gatA	138	sp|P69828|PTKA_ECOLI	Galactitol-specific phosphotransferase enzyme IIA component OS=Escherichia coli (strain K12) GN=gatA PE=4 SV=1	0	99	LQQPDIVETLITLPETQLKEYFTK	Deamidated(Q)@17; Acetyl(K)@19	missed K-E@19	0.00744667	2889.53	964.185	2889.53	964.183	3	120	143
gatA	143	sp|P69828|PTKA_ECOLI	Galactitol-specific phosphotransferase enzyme IIA component OS=Escherichia coli (strain K12) GN=gatA PE=4 SV=1	2	99	EYFTKYVLDSDE	Acetyl(K)@5	missed K-Y@5	-0.00775111	1549.67	775.845	1549.68	775.849	2	139	150
gatB	24	sp|P37188|PTKB_ECOLI	Galactitol-specific phosphotransferase enzyme IIB component OS=Escherichia coli (strain K12) GN=gatB PE=1 SV=2	0.809668	99	KIIVACGGAVATSTMAAEEIKELCQNHNIPVELIQCR	Carbamidomethyl(C)@6; Oxidation(M)@15; Acetyl(K)@21; Carbamidomethyl(C)@24; Carbamidomethyl(C)@36	missed K-I@1; missed K-E@21	0.0240928	4181.1	1046.28	4181.07	1046.28	4	4	40
gatB	24	sp|P37188|PTKB_ECOLI	Galactitol-specific phosphotransferase enzyme IIB component OS=Escherichia coli (strain K12) GN=gatB PE=1 SV=2	0.156767	99	KIIVACGGAVATSTMAAEEIKELCQNHNIPVELIQCR	Carbamidomethyl(C)@6; Oxidation(M)@15; Acetyl(K)@21; Carbamidomethyl(C)@24; Deamidated(N)@26; Carbamidomethyl(C)@36	missed K-I@1; missed K-E@21	0.0403076	4182.1	837.427	4182.06	837.419	5	4	40
gatB	24	sp|P37188|PTKB_ECOLI	Galactitol-specific phosphotransferase enzyme IIB component OS=Escherichia coli (strain K12) GN=gatB PE=1 SV=2	0	99	IIVACGGAVATSTMAAEEIKELCQNHNIPVELIQCR	Carbamidomethyl(C)@5; Oxidation(M)@14; Acetyl(K)@20; Carbamidomethyl(C)@23; Carbamidomethyl(C)@35	missed K-E@20	0.025817	4053.01	1014.26	4052.98	1014.25	4	5	40
gatB	24	sp|P37188|PTKB_ECOLI	Galactitol-specific phosphotransferase enzyme IIB component OS=Escherichia coli (strain K12) GN=gatB PE=1 SV=2	0	99	IIVACGGAVATSTMAAEEIKELCQNHNIPVELIQCR	Carbamidomethyl(C)@5; Delta:S(-1)Se(1)(M)@14; Acetyl(K)@20; Carbamidomethyl(C)@23; Deamidated(Q)@24; Carbamidomethyl(C)@35	missed K-E@20	0.0497487	4085.96	818.2	4085.91	818.19	5	5	40
gatB	59	sp|P37188|PTKB_ECOLI	Galactitol-specific phosphotransferase enzyme IIB component OS=Escherichia coli (strain K12) GN=gatB PE=1 SV=2	2	99	VNEIETYMDGVHLICTTAKVDR	Carbamidomethyl(C)@15; Acetyl(K)@19	missed K-V@19	0.00655533	2605.26	869.427	2605.25	869.424	3	41	62
gatB	59	sp|P37188|PTKB_ECOLI	Galactitol-specific phosphotransferase enzyme IIB component OS=Escherichia coli (strain K12) GN=gatB PE=1 SV=2	0	99	VNEIETYMDGVHLICTTAKVDR	Oxidation(M)@8; Carbamidomethyl(C)@15; Acetyl(K)@19	missed K-V@19	0.0071052	2621.25	874.759	2621.25	874.756	3	41	62
gatC	208	sp|P69831|PTKC_ECOLI	Galactitol permease IIC component OS=Escherichia coli (strain K12) GN=gatC PE=1 SV=1	2	99	IKFSADDIQR	Acetyl(K)@2	missed K-F@2	-0.0107394	1233.62	617.82	1233.64	617.825	2	207	216
gatD	23	sp|P0A9S3|GATD_ECOLI	Galactitol-1-phosphate 5-dehydrogenase OS=Escherichia coli (strain K12) GN=gatD PE=1 SV=1	2	99	VAESVIPEIKHQDEVR	Acetyl(K)@10	missed K-H@10	0.00308736	1889.99	631.003	1889.98	631.002	3	14	29
gatY	86	sp|P0C8J6|GATY_ECOLI	D-tagatose-1,6-bisphosphate aldolase subunit GatY OS=Escherichia coli (strain K12) GN=gatY PE=1 SV=1	2	99	QYHHPLAIHLDHHTKFDDIAQK	Gln->pyro-Glu@N-term; Acetyl(K)@15	missed K-F@15	0.00171687	2688.32	538.672	2688.32	538.671	5	72	93
gatY	86	sp|P0C8J6|GATY_ECOLI	D-tagatose-1,6-bisphosphate aldolase subunit GatY OS=Escherichia coli (strain K12) GN=gatY PE=1 SV=1	0	99	QYHHPLAIHLDHHTKFDDIAQK	Acetyl(K)@15	missed K-F@15	0.0061677	2705.35	677.345	2705.35	677.344	4	72	93
gatY	86	sp|P0C8J6|GATY_ECOLI	D-tagatose-1,6-bisphosphate aldolase subunit GatY OS=Escherichia coli (strain K12) GN=gatY PE=1 SV=1	2	99	QYHHPLAIHLDHHTKFDDIAQK	Acetyl(K)@15	missed K-F@15	-0.00722398	2705.34	542.075	2705.35	542.077	5	72	93
gatY	86	sp|P0C8J6|GATY_ECOLI	D-tagatose-1,6-bisphosphate aldolase subunit GatY OS=Escherichia coli (strain K12) GN=gatY PE=1 SV=1	2	99	QYHHPLAIHLDHHTKFDDIAQK	Gln->pyro-Glu@N-term; Acetyl(K)@15	missed K-F@15	0.00581624	2688.33	673.089	2688.32	673.087	4	72	93
gatY	86	sp|P0C8J6|GATY_ECOLI	D-tagatose-1,6-bisphosphate aldolase subunit GatY OS=Escherichia coli (strain K12) GN=gatY PE=1 SV=1	2	99	AIHLDHHTKFDDIAQK	Acetyl(K)@9	cleaved L-A@N-term; missed K-F@9	0.00237907	1929.97	644.331	1929.97	644.331	3	78	93
gatY	86	sp|P0C8J6|GATY_ECOLI	D-tagatose-1,6-bisphosphate aldolase subunit GatY OS=Escherichia coli (strain K12) GN=gatY PE=1 SV=1	0.946922	99	LDHHTKFDDIAQK	Acetyl(K)@6	cleaved H-L@N-term; missed K-F@6	-0.00214886	1608.79	537.27	1608.79	537.271	3	81	93
gatY	86	sp|P0C8J6|GATY_ECOLI	D-tagatose-1,6-bisphosphate aldolase subunit GatY OS=Escherichia coli (strain K12) GN=gatY PE=1 SV=1	2	99	TKFDDIAQK	Acetyl(K)@2	cleaved H-T@N-term; missed K-F@2	-0.000958298	1106.56	554.287	1106.56	554.288	2	85	93
gatY	118	sp|P0C8J6|GATY_ECOLI	D-tagatose-1,6-bisphosphate aldolase subunit GatY OS=Escherichia coli (strain K12) GN=gatY PE=1 SV=1	0	99	VKEVVDFCHR	Acetyl(K)@2; Carbamidomethyl(C)@8		0.0118419	1329.66	444.228	1329.65	444.224	3	117	126
gatY	216	sp|P0C8J6|GATY_ECOLI	D-tagatose-1,6-bisphosphate aldolase subunit GatY OS=Escherichia coli (strain K12) GN=gatY PE=1 SV=1	1.4437	99	QWVNLPLVLHGASGLSTKDIQQTIK	Acetyl(K)@18	missed K-D@18	-0.001523	2787.53	930.183	2787.53	930.183	3	199	223
gatY	216	sp|P0C8J6|GATY_ECOLI	D-tagatose-1,6-bisphosphate aldolase subunit GatY OS=Escherichia coli (strain K12) GN=gatY PE=1 SV=1	2	99	QWVNLPLVLHGASGLSTKDIQQTIK	Gln->pyro-Glu@N-term; Acetyl(K)@18	missed K-D@18	-0.00897038	2770.49	924.505	2770.5	924.508	3	199	223
gatY	223	sp|P0C8J6|GATY_ECOLI	D-tagatose-1,6-bisphosphate aldolase subunit GatY OS=Escherichia coli (strain K12) GN=gatY PE=1 SV=1	0	99	DIQQTIKLGICK	Acetyl(K)@7; Carbamidomethyl(C)@11	missed K-L@7	-0.00667165	1457.78	729.899	1457.79	729.903	2	217	228
gatY	236	sp|P0C8J6|GATY_ECOLI	D-tagatose-1,6-bisphosphate aldolase subunit GatY OS=Escherichia coli (strain K12) GN=gatY PE=1 SV=1	2	99	INVATELKNAFSQALK	Acetyl(K)@8	missed K-N@8	0.001852	1787.98	597.001	1787.98	597	3	229	244
gatY	236	sp|P0C8J6|GATY_ECOLI	D-tagatose-1,6-bisphosphate aldolase subunit GatY OS=Escherichia coli (strain K12) GN=gatY PE=1 SV=1	1.42022	99	NVATELKNAFSQALK	Acetyl(K)@7	cleaved I-N@N-term; missed K-N@7	0.00788724	1674.9	559.308	1674.89	559.305	3	230	244
gatY	236	sp|P0C8J6|GATY_ECOLI	D-tagatose-1,6-bisphosphate aldolase subunit GatY OS=Escherichia coli (strain K12) GN=gatY PE=1 SV=1	0	99	INVATELKNAFSQALK	Acetyl(K)@8	missed K-N@8	-0.00169495	1787.98	894.995	1787.98	894.996	2	229	244
gatY	236	sp|P0C8J6|GATY_ECOLI	D-tagatose-1,6-bisphosphate aldolase subunit GatY OS=Escherichia coli (strain K12) GN=gatY PE=1 SV=1	0	99	INVATELKNAFSQALK	Acetyl(K)@8; Deamidated(N)@9	missed K-N@8	-0.00879387	1788.95	895.484	1788.96	895.488	2	229	244
gatY	236	sp|P0C8J6|GATY_ECOLI	D-tagatose-1,6-bisphosphate aldolase subunit GatY OS=Escherichia coli (strain K12) GN=gatY PE=1 SV=1	0	99	INVATELKNAFSQALK	Cation:Na(E)@6; Acetyl(K)@8	missed K-N@8	-0.00329182	1809.96	604.326	1809.96	604.327	3	229	244
gatY	236	sp|P0C8J6|GATY_ECOLI	D-tagatose-1,6-bisphosphate aldolase subunit GatY OS=Escherichia coli (strain K12) GN=gatY PE=1 SV=1	0	99	INVATELKNAFSQALK	Acetyl(K)@8; Deamidated(N)@9	missed K-N@8	0.0294632	1788.99	597.338	1788.96	597.328	3	229	244
gatY	264	sp|P0C8J6|GATY_ECOLI	D-tagatose-1,6-bisphosphate aldolase subunit GatY OS=Escherichia coli (strain K12) GN=gatY PE=1 SV=1	2	99	DYLQSAKSAMR	Acetyl(K)@7	missed K-S@7	-0.00633253	1310.62	656.318	1310.63	656.322	2	258	268
gatZ	111	sp|P0C8J8|GATZ_ECOLI	D-tagatose-1,6-bisphosphate aldolase subunit gatZ OS=Escherichia coli (strain K12) GN=gatZ PE=1 SV=1	2	99	SVELVKEYVR	Acetyl(K)@6	missed K-E@6	-0.00324144	1262.68	632.349	1262.69	632.351	2	106	115
gatZ	111	sp|P0C8J8|GATZ_ECOLI	D-tagatose-1,6-bisphosphate aldolase subunit GatZ OS=Escherichia coli (strain K12) GN=gatZ PE=1 SV=1	2	99	SVELVKEYVR	Acetyl(K)@6		-0.0103454	1262.68	421.899	1262.69	421.903	3	106	115
gatZ	111	sp|P0C8J8|GATZ_ECOLI	D-tagatose-1,6-bisphosphate aldolase subunit GatZ OS=Escherichia coli (strain K12) GN=gatZ PE=1 SV=1	0	99	VELVKEYVR	Acetyl(K)@5	cleaved S-V@N-term	-0.00290588	1175.65	588.833	1175.66	588.835	2	107	115
gcp	185	sp|P05852|GCP_ECOLI	Probable tRNA threonylcarbamoyladenosine biosynthesis protein Gcp OS=Escherichia coli (strain K12) GN=gcp PE=1 SV=2	2	99	LLGLDYPGGPLLSKMAAQGTAGR	Acetyl(K)@14	missed K-M@14	-0.000469833	2327.23	776.751	2327.23	776.751	3	172	194
gcp	261	sp|P05852|GCP_ECOLI	Probable tRNA threonylcarbamoyladenosine biosynthesis protein Gcp OS=Escherichia coli (strain K12) GN=gcp PE=1 SV=2	2	99	ALDQTGFKR	Acetyl(K)@8	missed K-R@8	0.00286945	1076.56	539.289	1076.56	539.288	2	254	262
gcvH	9	sp|P0A6T9|GCSH_ECOLI	Glycine cleavage system H protein OS=Escherichia coli (strain K12) GN=gcvH PE=1 SV=2	2	99	SNVPAELKYSK	Acetyl(K)@8	cleaved M-S@N-term; missed K-Y@8	-0.00132711	1276.67	639.34	1276.67	639.34	2	2	12
gcvH	9	sp|P0A6T9|GCSH_ECOLI	Glycine cleavage system H protein OS=Escherichia coli (strain K12) GN=gcvH PE=1 SV=2	2	99	SNVPAELKYSKEHEWLR	Acetyl(K)@8	cleaved M-S@N-term; missed K-Y@8; missed K-E@11	0.00274875	2127.08	532.777	2127.07	532.776	4	2	18
gcvH	12	sp|P0A6T9|GCSH_ECOLI	Glycine cleavage system H protein OS=Escherichia coli (strain K12) GN=gcvH PE=1 SV=2	1.50864	99	YSKEHEWLR	Acetyl(K)@3	missed K-E@3	-0.00215057	1288.62	430.547	1288.62	430.547	3	10	18
gcvH	12	sp|P0A6T9|GCSH_ECOLI	Glycine cleavage system H protein OS=Escherichia coli (strain K12) GN=gcvH PE=1 SV=2	1.29243	99	YSKEHEWLRK	Acetyl(K)@3	missed K-E@3; missed R-K@9	0.000594596	1416.72	473.246	1416.71	473.246	3	10	19
gcvH	12	sp|P0A6T9|GCSH_ECOLI	Glycine cleavage system H protein OS=Escherichia coli (strain K12) GN=gcvH PE=1 SV=2	1.58503	99	YSKEHEWLR	Acetyl(K)@3	missed K-E@3	-0.00481114	1288.62	645.315	1288.62	645.317	2	10	18
gcvH	12	sp|P0A6T9|GCSH_ECOLI	Glycine cleavage system H protein OS=Escherichia coli (strain K12) GN=gcvH PE=1 SV=2	2	99	SNVPAELKYSK	Acetyl(K)@11	cleaved M-S@N-term; missed K-Y@8	-0.00064122	1276.67	639.34	1276.67	639.34	2	2	12
gcvP	306	sp|P33195|GCSP_ECOLI	Glycine dehydrogenase [decarboxylating] OS=Escherichia coli (strain K12) GN=gcvP PE=1 SV=3	0	99	IIGVSKDAAGNTALR	Acetyl(K)@6		-0.0097608	1526.83	764.423	1526.84	764.428	2	301	315
gcvP	779	sp|P33195|GCSP_ECOLI	Glycine dehydrogenase [decarboxylating] OS=Escherichia coli (strain K12) GN=gcvP PE=1 SV=3	0.8041	99	MGAEGLKK	Acetyl(K)@7	cleaved M-M@N-term; missed K-K@7	-0.00584329	874.452	438.233	874.458	438.236	2	773	780
gcvT	76	sp|P27248|GCST_ECOLI	Aminomethyltransferase OS=Escherichia coli (strain K12) GN=gcvT PE=1 SV=3	0	99	ANDVAKLTK	Acetyl(K)@6	cleaved L-A@N-term; missed K-L@6	0.00343249	1000.56	501.287	1000.56	501.285	2	71	79
gcvT	76	sp|P27248|GCST_ECOLI	Aminomethyltransferase OS=Escherichia coli (strain K12) GN=gcvT PE=1 SV=3	0	99	YLLANDVAKLTK	Acetyl(K)@9	missed K-L@9	-0.000114595	1389.79	695.901	1389.79	695.901	2	68	79
gcvT	76	sp|P27248|GCST_ECOLI	Aminomethyltransferase OS=Escherichia coli (strain K12) GN=gcvT PE=1 SV=3	1.92082	99	LLANDVAKLTK	Acetyl(K)@8	cleaved Y-L@N-term; missed K-L@8	-0.00658526	1226.72	614.366	1226.72	614.369	2	69	79
gcvT	76	sp|P27248|GCST_ECOLI	Aminomethyltransferase OS=Escherichia coli (strain K12) GN=gcvT PE=1 SV=3	0	99	LANDVAKLTK	Acetyl(K)@7	cleaved L-L@N-term; missed K-L@7	-0.003591	1113.64	557.825	1113.64	557.827	2	70	79
gcvT	76	sp|P27248|GCST_ECOLI	Aminomethyltransferase OS=Escherichia coli (strain K12) GN=gcvT PE=1 SV=3	0	99	YLLANDVAKLTK	Deamidated(N)@5; Acetyl(K)@9	missed K-L@9	0.0042225	1390.78	696.395	1390.77	696.393	2	68	79
gcvT	289	sp|P27248|GCST_ECOLI	Aminomethyltransferase OS=Escherichia coli (strain K12) GN=gcvT PE=1 SV=3	0	99	VGLVMTEKGVLR	Acetyl(K)@8	cleaved L-V@N-term; missed K-G@8	0.000188379	1342.76	672.389	1342.76	672.389	2	282	293
gcvT	289	sp|P27248|GCST_ECOLI	Aminomethyltransferase OS=Escherichia coli (strain K12) GN=gcvT PE=1 SV=3	2	99	LVGLVMTEKGVLR	Acetyl(K)@9	missed K-G@9	-0.00196379	1455.85	728.931	1455.85	728.931	2	281	293
gcvT	353	sp|P27248|GCST_ECOLI	Aminomethyltransferase OS=Escherichia coli (strain K12) GN=gcvT PE=1 SV=3	1.67778	99	VTKPVFVR	Acetyl(K)@3		-0.00228289	986.589	494.302	986.591	494.303	2	351	358
ghrB	9	sp|P37666|GHRB_ECOLI	Glyoxylate/hydroxypyruvate reductase B OS=Escherichia coli (strain K12) GN=ghrB PE=1 SV=3	2	99	MKPSVILYKALPDDLLQR	Acetyl(K)@9	missed K-A@9	-0.000576145	2141.19	714.738	2141.19	714.738	3	1	18
glcB	82	sp|P37330|MASZ_ECOLI	Malate synthase G OS=Escherichia coli (strain K12) GN=glcB PE=1 SV=3	2	99	AAYKSFLR	Acetyl(K)@4	missed K-S@4	-0.0187388	996.52	499.267	996.539	499.277	2	79	86
glcB	301	sp|P37330|MASZ_ECOLI	Malate synthase G OS=Escherichia coli (strain K12) GN=glcB PE=1 SV=3	0	99	NLLGLMQGTLQEKMEK	Acetyl(K)@13	missed K-M@13	0.0149645	1873.98	625.667	1873.96	625.662	3	289	304
glcB	301	sp|P37330|MASZ_ECOLI	Malate synthase G OS=Escherichia coli (strain K12) GN=glcB PE=1 SV=3	0	99	NLLGLMQGTLQEKMEK	Deamidated(Q)@7; Acetyl(K)@13	missed K-M@13	0.0356396	1874.98	626.002	1874.95	625.99	3	289	304
glf	87	sp|P37747|GLF_ECOLI	UDP-galactopyranose mutase OS=Escherichia coli (strain K12) GN=glf PE=1 SV=1	2	99	FTNSPLAIYKDK	Acetyl(K)@10	missed K-D@10	-0.00236364	1437.75	719.881	1437.75	719.882	2	78	89
glf	161	sp|P37747|GLF_ECOLI	UDP-galactopyranose mutase OS=Escherichia coli (strain K12) GN=glf PE=1 SV=1	1.61979	99	SAKELPAFIIK	Acetyl(K)@3		0.00585591	1257.74	629.877	1257.73	629.874	2	159	169
glf	169	sp|P37747|GLF_ECOLI	UDP-galactopyranose mutase OS=Escherichia coli (strain K12) GN=glf PE=1 SV=1	1.82391	99	ELPAFIIKR	Acetyl(K)@8	missed K-R@8	-0.00635176	1127.66	564.839	1127.67	564.842	2	162	170
glf	169	sp|P37747|GLF_ECOLI	UDP-galactopyranose mutase OS=Escherichia coli (strain K12) GN=glf PE=1 SV=1	0	99	LPAFIIKR	Acetyl(K)@7	cleaved E-L@N-term; missed K-R@7	-0.000978634	998.627	500.321	998.628	500.321	2	163	170
glf	196	sp|P37747|GLF_ECOLI	UDP-galactopyranose mutase OS=Escherichia coli (strain K12) GN=glf PE=1 SV=1	0	99	YQGIPVGGYTKLIEK	Acetyl(K)@11	missed K-L@11	0.0110201	1706.94	569.986	1706.92	569.982	3	186	200
glf	196	sp|P37747|GLF_ECOLI	UDP-galactopyranose mutase OS=Escherichia coli (strain K12) GN=glf PE=1 SV=1	0	99	YQGIPVGGYTKLIEK	Acetyl(K)@11	missed K-L@11	-0.00744398	1706.92	854.466	1706.92	854.469	2	186	200
glf	200	sp|P37747|GLF_ECOLI	UDP-galactopyranose mutase OS=Escherichia coli (strain K12) GN=glf PE=1 SV=1	0	99	IEKMLEGVDVK	Acetyl(K)@3	cleaved L-I@N-term; missed K-M@3	0.00944683	1301.7	651.857	1301.69	651.852	2	198	208
glf	200	sp|P37747|GLF_ECOLI	UDP-galactopyranose mutase OS=Escherichia coli (strain K12) GN=glf PE=1 SV=1	2	99	LIEKMLEGVDVK	Acetyl(K)@4	missed K-M@4	0.00215776	1414.78	708.395	1414.77	708.394	2	197	208
glf	200	sp|P37747|GLF_ECOLI	UDP-galactopyranose mutase OS=Escherichia coli (strain K12) GN=glf PE=1 SV=1	2	99	YQGIPVGGYTKLIEK	Acetyl(K)@15	missed K-L@11	-0.00158558	1706.92	854.469	1706.92	854.469	2	186	200
glf	215	sp|P37747|GLF_ECOLI	UDP-galactopyranose mutase OS=Escherichia coli (strain K12) GN=glf PE=1 SV=1	0	99	LGIDFLKDKDSLASK	Acetyl(K)@7		-0.0010754	1690.91	564.645	1690.91	564.645	3	209	223
glf	250	sp|P37747|GLF_ECOLI	UDP-galactopyranose mutase OS=Escherichia coli (strain K12) GN=glf PE=1 SV=1	2	99	SLKFETER	Acetyl(K)@3	missed K-F@3	0.00238739	1050.54	526.276	1050.53	526.275	2	248	255
glf	323	sp|P37747|GLF_ECOLI	UDP-galactopyranose mutase OS=Escherichia coli (strain K12) GN=glf PE=1 SV=1	0.304518	98.07	NMELFKK	Oxidation(M)@2; Acetyl(K)@6	missed K-K@6	-0.00118452	966.483	484.249	966.484	484.25	2	318	324
glf	323	sp|P37747|GLF_ECOLI	UDP-galactopyranose mutase OS=Escherichia coli (strain K12) GN=glf PE=1 SV=1	2	99	NMELFKK	Acetyl(K)@6	missed K-K@6	0.00347133	950.493	476.254	950.49	476.252	2	318	324
glk	3	sp|P0A6V8|GLK_ECOLI	Glucokinase OS=Escherichia coli (strain K12) GN=glk PE=1 SV=1	0	99	KYALVGDVGGTNAR	Acetyl(K)@1	cleaved T-K@N-term; missed K-Y@1	-0.0175448	1461.74	731.877	1461.76	731.886	2	3	16
glk	3	sp|P0A6V8|GLK_ECOLI	Glucokinase OS=Escherichia coli (strain K12) GN=glk PE=1 SV=1	0	99	TKYALVGDVGGTNAR	Acetyl(K)@2	cleaved M-T@N-term; missed K-Y@2	-0.018013	1562.79	782.401	1562.81	782.41	2	2	16
glk	3	sp|P0A6V8|GLK_ECOLI	Glucokinase OS=Escherichia coli (strain K12) GN=glk PE=1 SV=1	2	99	TKYALVGDVGGTNAR	Acetyl(K)@2	cleaved M-T@N-term; missed K-Y@2	0.00135965	1562.81	521.943	1562.81	521.942	3	2	16
glk	214	sp|P0A6V8|GLK_ECOLI	Glucokinase OS=Escherichia coli (strain K12) GN=glk PE=1 SV=1	0	99	ADNRLPENLKPK	Acetyl(K)@10	missed R-L@4	0.00459024	1435.78	479.602	1435.78	479.6	3	205	216
glk	214	sp|P0A6V8|GLK_ECOLI	Glucokinase OS=Escherichia coli (strain K12) GN=glk PE=1 SV=1	2	99	LPENLKPK	Acetyl(K)@6		-0.000780639	979.569	490.792	979.57	490.792	2	209	216
glk	216	sp|P0A6V8|GLK_ECOLI	Glucokinase OS=Escherichia coli (strain K12) GN=glk PE=1 SV=1	0	99	ADNRLPENLKPKDITER	Acetyl(K)@12	missed R-L@4	0.0125371	2050.09	513.531	2050.08	513.527	4	205	221
glk	216	sp|P0A6V8|GLK_ECOLI	Glucokinase OS=Escherichia coli (strain K12) GN=glk PE=1 SV=1	1.88606	99	LPENLKPKDITER	Acetyl(K)@8		0.00585151	1593.88	532.3	1593.87	532.298	3	209	221
glk	216	sp|P0A6V8|GLK_ECOLI	Glucokinase OS=Escherichia coli (strain K12) GN=glk PE=1 SV=1	0	99	ADNRLPENLKPKDITER	Acetyl(K)@12	missed R-L@4	0.0113684	2050.09	684.371	2050.08	684.367	3	205	221
glk	216	sp|P0A6V8|GLK_ECOLI	Glucokinase OS=Escherichia coli (strain K12) GN=glk PE=1 SV=1	1.63827	99	ADNRLPENLKPKDITER	Deamidated(N)@8; Acetyl(K)@12	missed R-L@4	0.0400261	2051.1	513.783	2051.06	513.773	4	205	221
[truncated: 4,492 more rows]
