# Supplementary material for: Structural, Kinetic and Proteomic Characterization of Acetyl Phosphate-Dependent Bacterial Protein Acetylation
Source: PLoS One. 2014 Apr 22;9(4):e94816. doi: 10.1371/journal.pone.0094816 (PMC3995681; doi:10.1371/journal.pone.0094816)
Supplement: Table S7 — Mass spectrometric details for all identified acetyllysine-containing peptides as identified using the Mascot v.2.3 search engine (Matrix Sciences). (XLSX) [file pone.0094816.s017.xlsx]

## Sheet: S7_MS details Mascot
Table S7: Mass spectrometric details for all identified acetyllysine containing peptides as identified using the Mascot search engine (Expectation value cutoff at 0.01)
	note: this list includes redundant charge states and redundancy in peptide sequences per unique acetylation site (unique acetyl sites are listed in Table S1)
				Protein	Protein	Mascot	expectation	residue	peptide	residue	peptide	experimental	experimental	experimental	theoretical	peptide			missed
Gene Name	Acetyl Site	prot_acc	protein description	score	MW	pept_score	value	before	sequence	after	var. modification	mz	peptide mr	charge z	pept mr	delta M	pep_start	pep_end	cleavages
accA	46	P0ABD5	ACCA_ECOLI Acetyl-coenzyme A carboxylase carboxyl transferase subunit alpha OS=Escherichia coli (strain K12) GN=accA PE=1 SV=2	330	35333	40.96	0.0057	R	LREKSVELTR	K	Acetyl (K)	424.914	1271.72	3	1271.72	-0.0006	43	52	2
accA	46	P0ABD5	ACCA_ECOLI Acetyl-coenzyme A carboxylase carboxyl transferase subunit alpha OS=Escherichia coli (strain K12) GN=accA PE=1 SV=2	60	35333	40.24	0.0079	R	EKSVELTR	K	Acetyl (K)	502.259	1002.5	2	1002.53	-0.0314	45	52	1
accA	99	P0ABD5	ACCA_ECOLI Acetyl-coenzyme A carboxylase carboxyl transferase subunit alpha OS=Escherichia coli (strain K12) GN=accA PE=1 SV=2	60	35333	42.99	0.0035	R	AYADDKAIVGGIAR	L	Acetyl (K)	731.408	1460.8	2	1460.76	0.0396	94	107	1
yceF	52	P0A729	YCEF_ECOLI Maf-like protein YceF OS=Escherichia coli (strain K12) GN=yceF PE=3 SV=1	322	21905	108.35	1e-09	R	LAQEKAQSLASR	Y	Acetyl (K)	672.366	1342.72	2	1342.72	-0.002	48	59	1
accB	100	P0ABD8	BCCP_ECOLI Biotin carboxyl carrier protein of acetyl-CoA carboxylase OS=Escherichia coli (strain K12) GN=accB PE=1 SV=1	471	16733	88.37	1.1e-07	R	TPSPDAKAFIEVGQK	V	Acetyl (K)	815.438	1628.86	2	1628.84	0.0202	94	108	1
accB	100	P0ABD8	BCCP_ECOLI Biotin carboxyl carrier protein of acetyl-CoA carboxylase OS=Escherichia coli (strain K12) GN=accB PE=1 SV=1	346	16733	49.85	0.00078	R	TPSPDAKAFIEVGQK	V	Acetyl (K)	543.949	1628.83	3	1628.84	-0.0151	94	108	1
accC	106	Q8X9B6	ACCC_ECO57 Biotin carboxylase OS=Escherichia coli O157:H7 GN=accC PE=3 SV=1	515	49761	39.12	0.0063	R	SGFIFIGPKAETIR	L	Acetyl (K)	789.451	1576.89	2	1576.86	0.0263	98	111	1
accC	144	Q8X9B6	ACCC_ECO57 Biotin carboxylase OS=Escherichia coli O157:H7 GN=accC PE=3 SV=1	537	49761	105.01	1e-09	K	AGVPCVPGSDGPLGDDMDKNR	A	Acetyl (K)	733.671	2197.99	3	2197.97	0.0174	126	146	1
accC	144	Q8X9B6	ACCC_ECO57 Biotin carboxylase OS=Escherichia coli O157:H7 GN=accC PE=3 SV=1	515	49761	107.91	1.1e-09	K	KAGVPCVPGSDGPLGDDMDKNR	A	Acetyl (K)	776.374	2326.1	3	2326.07	0.0329	125	146	2
accC	144	Q8X9B6	ACCC_ECO57 Biotin carboxylase OS=Escherichia coli O157:H7 GN=accC PE=3 SV=1	537	49761	70.91	1.9e-06	K	AGVPCVPGSDGPLGDDMDKNR	A	Acetyl (K); Oxidation (M)	738.995	2213.96	3	2213.97	-0.0044	126	146	1
accC	144	Q8X9B6	ACCC_ECO57 Biotin carboxylase OS=Escherichia coli O157:H7 GN=accC PE=3 SV=1	649	49761	36.62	0.0088	K	AGVPCVPGSDGPLGDDMDKNR	A	Acetyl (K)	1100	2197.99	2	2197.97	0.0211	126	146	1
accC	442	Q8X9B6	ACCC_ECO57 Biotin carboxylase OS=Escherichia coli O157:H7 GN=accC PE=3 SV=1	649	49761	49.71	0.00052	R	IMNDENFQHGGTNIHYLEKK	L	Acetyl (K)	608.287	2429.12	4	2429.14	-0.0245	424	443	1
accC	443	Q8X9B6	ACCC_ECO57 Biotin carboxylase OS=Escherichia coli O157:H7 GN=accC PE=3 SV=1	55	49761	55.02	0.00016	R	IMNDENFQHGGTNIHYLEKK	L	Acetyl (K)	608.289	2429.13	4	2429.14	-0.0166	424	443	1
accC	443	Q8X9B6	ACCC_ECO57 Biotin carboxylase OS=Escherichia coli O157:H7 GN=accC PE=3 SV=1	649	49761	34.14	0.023	K	KLGLQEK	-	Acetyl (K)	429.25	856.486	2	856.502	-0.0162	443	449	1
accD	48	P0A9Q5	ACCD_ECOLI Acetyl-coenzyme A carboxylase carboxyl transferase subunit beta OS=Escherichia coli (strain K12) GN=accD PE=1 SV=1	179	33642	69.75	1e-06	R	NLEVCPKCDHHMR	M	Acetyl (K)	435.188	1736.72	4	1736.75	-0.0332	42	54	1
accD	80	P0A9Q5	ACCD_ECOLI Acetyl-coenzyme A carboxylase carboxyl transferase subunit beta OS=Escherichia coli (strain K12) GN=accD PE=1 SV=1	833	33642	127.39	2e-11	R	LHSLLDEGSLVELGSELEPKDVLK	F	Acetyl (K)	666.354	2661.39	4	2661.41	-0.0248	61	84	1
accD	80	P0A9Q5	ACCD_ECOLI Acetyl-coenzyme A carboxylase carboxyl transferase subunit beta OS=Escherichia coli (strain K12) GN=accD PE=1 SV=1	1146	33642	55.08	0.00033	R	LHSLLDEGSLVELGSELEPKDVLK	F	Acetyl (K)	888.108	2661.3	3	2661.41	-0.109	61	84	1
accD	84	P0A9Q5	ACCD_ECOLI Acetyl-coenzyme A carboxylase carboxyl transferase subunit beta OS=Escherichia coli (strain K12) GN=accD PE=1 SV=1	833	33642	40.71	0.0048	K	DVLKFR	D	Acetyl (K)	410.235	818.456	2	818.465	-0.009	81	86	1
accD	84	P0A9Q5	ACCD_ECOLI Acetyl-coenzyme A carboxylase carboxyl transferase subunit beta OS=Escherichia coli (strain K12) GN=accD PE=1 SV=1	1146	33642	68.05	1.6e-05	R	LHSLLDEGSLVELGSELEPKDVLK	F	Acetyl (K)	888.147	2661.42	3	2661.41	0.0068	61	84	1
accD	105	P0A9Q5	ACCD_ECOLI Acetyl-coenzyme A carboxylase carboxyl transferase subunit beta OS=Escherichia coli (strain K12) GN=accD PE=1 SV=1	833	33642	43.82	0.0064	K	ETGEKDALVVMK	G	Acetyl (K)	681.351	1360.69	2	1360.69	-0.0027	101	112	1
accD	186	P0A9Q5	ACCD_ECOLI Acetyl-coenzyme A carboxylase carboxyl transferase subunit beta OS=Escherichia coli (strain K12) GN=accD PE=1 SV=1	47	33642	46.8	0.0013	K	TSAALAKMQER	G	Acetyl (K)	624.322	1246.63	2	1246.63	-0.0038	180	190	1
aceA	13	P0A9G6	ACEA_ECOLI Isocitrate lyase OS=Escherichia coli (strain K12) GN=aceA PE=1 SV=1	3860	47777	39.88	0.0076	R	TQQIEELQKEWTQPR	W	Acetyl (K)	978.489	1954.96	2	1954.97	-0.011	5	19	1
aceA	13	P0A9G6	ACEA_ECOLI Isocitrate lyase OS=Escherichia coli (strain K12) GN=aceA PE=1 SV=1	1960	47777	75.78	2.1e-06	R	TQQIEELQKEWTQPR	W	Acetyl (K)	652.668	1954.98	3	1954.97	0.0062	5	19	1
aceA	34	P0A9G6	ACEA_ECOLI Isocitrate lyase OS=Escherichia coli (strain K12) GN=aceA PE=1 SV=1	1655	47777	54.61	0.00032	R	WEGITRPYSAEDVVKLR	G	Acetyl (K)	687.688	2060.04	3	2060.07	-0.0256	20	36	1
aceA	34	P0A9G6	ACEA_ECOLI Isocitrate lyase OS=Escherichia coli (strain K12) GN=aceA PE=1 SV=1	3860	47777	65.49	2.5e-05	R	WEGITRPYSAEDVVKLR	G	Acetyl (K)	516.012	2060.02	4	2060.07	-0.0492	20	36	1
aceA	193	P0A9G6	ACEA_ECOLI Isocitrate lyase OS=Escherichia coli (strain K12) GN=aceA PE=1 SV=1	3860	47777	91.1	5.8e-08	K	AMIEAGAAAVHFEDQLASVKK	C	Acetyl (K)	743.389	2227.14	3	2227.13	0.014	174	194	1
aceA	308	P0A9G6	ACEA_ECOLI Isocitrate lyase OS=Escherichia coli (strain K12) GN=aceA PE=1 SV=1	2305	47777	50.2	0.00058	R	FAQAIHAKYPGK	L	Acetyl (K)	686.882	1371.75	2	1371.73	0.0197	301	312	1
aceA	308	P0A9G6	ACEA_ECOLI Isocitrate lyase OS=Escherichia coli (strain K12) GN=aceA PE=1 SV=1	1960	47777	46.09	0.0016	R	FAQAIHAKYPGK	L	Acetyl (K)	458.249	1371.72	3	1371.73	-0.0059	301	312	1
aceA	308	P0A9G6	ACEA_ECOLI Isocitrate lyase OS=Escherichia coli (strain K12) GN=aceA PE=1 SV=1	3860	47777	52.92	0.00073	R	RFAQAIHAKYPGK	L	Acetyl (K)	510.278	1527.81	3	1527.83	-0.0176	300	312	2
aceA	326	P0A9G6	ACEA_ECOLI Isocitrate lyase OS=Escherichia coli (strain K12) GN=aceA PE=1 SV=1	1655	47777	53.27	0.00023	K	LLAYNCSPSFNWQKNLDDK	T	Acetyl (K)	785.699	2354.08	3	2354.1	-0.0235	313	331	1
aceA	331	P0A9G6	ACEA_ECOLI Isocitrate lyase OS=Escherichia coli (strain K12) GN=aceA PE=1 SV=1	1960	47777	87.24	1e-07	K	NLDDKTIASFQQQLSDMGYK	F	Acetyl (K)	782.042	2343.1	3	2343.11	-0.0005	327	346	1
aceA	331	P0A9G6	ACEA_ECOLI Isocitrate lyase OS=Escherichia coli (strain K12) GN=aceA PE=1 SV=1	1401	47777	57.18	0.00014	K	NLDDKTIASFQQQLSDMGYK	F	Acetyl (K); Oxidation (M)	787.388	2359.14	3	2359.1	0.0432	327	346	1
aceA	331	P0A9G6	ACEA_ECOLI Isocitrate lyase OS=Escherichia coli (strain K12) GN=aceA PE=1 SV=1	1655	47777	54.07	0.00026	K	NLDDKTIASFQQQLSDMGYK	F	Acetyl (K)	1172.57	2343.12	2	2343.11	0.0191	327	346	1
aceA	381	P0A9G6	ACEA_ECOLI Isocitrate lyase OS=Escherichia coli (strain K12) GN=aceA PE=1 SV=1	3860	47777	50.23	0.00072	K	HYVEKVQQPEFAAAK	D	Acetyl (K)	596.305	1785.89	3	1785.9	-0.0128	377	391	1
aceB	46	P08997	MASY_ECOLI Malate synthase A OS=Escherichia coli (strain K12) GN=aceB PE=1 SV=1	802	60521	43.18	0.0018	R	NKLLAAR	I	Acetyl (K)	414.239	826.463	2	826.502	-0.0395	45	51	1
aceB	101	P08997	MASY_ECOLI Malate synthase A OS=Escherichia coli (strain K12) GN=aceB PE=1 SV=1	207	60521	46.83	0.0014	R	KMVINALNANVK	V	Acetyl (K)	678.885	1355.76	2	1355.76	-0.0041	101	112	1
aceB	101	P08997	MASY_ECOLI Malate synthase A OS=Escherichia coli (strain K12) GN=aceB PE=1 SV=1	802	60521	74.79	2e-06	R	KMVINALNANVK	V	Acetyl (K); Oxidation (M)	686.88	1371.74	2	1371.75	-0.0099	101	112	1
aceB	157	P08997	MASY_ECOLI Malate synthase A OS=Escherichia coli (strain K12) GN=aceB PE=1 SV=1	205	60521	51.52	0.00056	K	IYQLKPNPAVLICR	V	Acetyl (K)	576.323	1725.95	3	1725.96	-0.0113	153	166	0
aceB	157	P08997	MASY_ECOLI Malate synthase A OS=Escherichia coli (strain K12) GN=aceB PE=1 SV=1	802	60521	48.83	0.00049	K	IYQLKPNPAVLICR	V	Acetyl (K)	864.018	1726.02	2	1725.96	0.0617	153	166	0
aceB	337	P08997	MASY_ECOLI Malate synthase A OS=Escherichia coli (strain K12) GN=aceB PE=1 SV=1	205	60521	41.72	0.0056	R	GAFAMGGMAAFIPSKDEEHNNQVLNK	V	Acetyl (K)	940.125	2817.35	3	2817.32	0.0314	323	348	1
aceB	337	P08997	MASY_ECOLI Malate synthase A OS=Escherichia coli (strain K12) GN=aceB PE=1 SV=1	205	60521	40.33	0.0061	R	GAFAMGGMAAFIPSKDEEHNNQVLNK	V	Acetyl (K)	705.339	2817.33	4	2817.32	0.0048	323	348	1
aceB	466	P08997	MASY_ECOLI Malate synthase A OS=Escherichia coli (strain K12) GN=aceB PE=1 SV=1	1437	60521	128.5	1.3e-11	R	TSIWQWIHHQKTLSNGKPVTK	A	Acetyl (K)	633.58	2530.29	4	2530.34	-0.0548	456	476	1
aceE	222	P0AFG8	ODP1_ECOLI Pyruvate dehydrogenase E1 component OS=Escherichia coli (strain K12) GN=aceE PE=1 SV=2	5737	99948	89.42	1.2e-07	R	GLKDTSKQTVYAFLGDGEMDEPESK	G	Acetyl (K)	929.791	2786.35	3	2786.3	0.056	216	240	2
aceE	222	P0AFG8	ODP1_ECOLI Pyruvate dehydrogenase E1 component OS=Escherichia coli (strain K12) GN=aceE PE=1 SV=2	6326	99948	102.67	1.8e-09	K	DTSKQTVYAFLGDGEMDEPESK	G	Acetyl (K)	830.371	2488.09	3	2488.1	-0.0037	219	240	1
aceE	222	P0AFG8	ODP1_ECOLI Pyruvate dehydrogenase E1 component OS=Escherichia coli (strain K12) GN=aceE PE=1 SV=2	6326	99948	100.67	5.9e-09	R	GLKDTSKQTVYAFLGDGEMDEPESK	G	Acetyl (K); Oxidation (M)	935.107	2802.3	3	2802.29	0.0098	216	240	2
aceE	250	P0AFG8	ODP1_ECOLI Pyruvate dehydrogenase E1 component OS=Escherichia coli (strain K12) GN=aceE PE=1 SV=2	8015	99948	51.54	0.00058	R	EKLDNLVFVINCNLQR	L	Acetyl (K)	673.018	2016.03	3	2016.05	-0.0148	249	264	1
aceE	250	P0AFG8	ODP1_ECOLI Pyruvate dehydrogenase E1 component OS=Escherichia coli (strain K12) GN=aceE PE=1 SV=2	5737	99948	43.67	0.0026	R	EKLDNLVFVINCNLQR	L	Acetyl (K)	1008.99	2015.97	2	2016.05	-0.0765	249	264	1
aceE	310	P0AFG8	ODP1_ECOLI Pyruvate dehydrogenase E1 component OS=Escherichia coli (strain K12) GN=aceE PE=1 SV=2	5737	99948	93.85	1.2e-08	K	DTSGKLIQLMNETVDGDYQTFK	S	Acetyl (K)	849.048	2544.12	3	2544.21	-0.083	306	327	1
aceE	310	P0AFG8	ODP1_ECOLI Pyruvate dehydrogenase E1 component OS=Escherichia coli (strain K12) GN=aceE PE=1 SV=2	5737	99948	98.66	1.4e-08	R	KDTSGKLIQLMNETVDGDYQTFK	S	Acetyl (K)	891.792	2672.36	3	2672.3	0.055	305	327	2
aceE	329	P0AFG8	ODP1_ECOLI Pyruvate dehydrogenase E1 component OS=Escherichia coli (strain K12) GN=aceE PE=1 SV=2	5737	99948	52.97	0.00013	K	SKDGAYVR	E	Acetyl (K)	469.223	936.431	2	936.466	-0.0351	328	335	1
aceE	329	P0AFG8	ODP1_ECOLI Pyruvate dehydrogenase E1 component OS=Escherichia coli (strain K12) GN=aceE PE=1 SV=2	2282	99948	59.36	9.7e-05	K	LIQLMNETVDGDYQTFKSK	D	Acetyl (K)	758.048	2271.12	3	2271.11	0.0139	311	329	1
aceE	375	P0AFG8	ODP1_ECOLI Pyruvate dehydrogenase E1 component OS=Escherichia coli (strain K12) GN=aceE PE=1 SV=2	5737	99948	53.09	0.00016	K	KIYAAFKK	A	Acetyl (K)	505.788	1009.56	2	1009.6	-0.0352	369	376	2
aceE	404	P0AFG8	ODP1_ECOLI Pyruvate dehydrogenase E1 component OS=Escherichia coli (strain K12) GN=aceE PE=1 SV=2	4192	99948	136.5	1.1e-12	K	GYGMGDAAEGKNIAHQVK	K	Acetyl (K)	629.967	1886.88	3	1886.89	-0.0138	394	411	1
aceE	404	P0AFG8	ODP1_ECOLI Pyruvate dehydrogenase E1 component OS=Escherichia coli (strain K12) GN=aceE PE=1 SV=2	8015	99948	48.12	0.00043	K	GYGMGDAAEGKNIAHQVK	K	Acetyl (K); Oxidation (M)	635.29	1902.85	3	1902.89	-0.041	394	411	1
aceE	411	P0AFG8	ODP1_ECOLI Pyruvate dehydrogenase E1 component OS=Escherichia coli (strain K12) GN=aceE PE=1 SV=2	6326	99948	54.57	0.00012	K	NIAHQVKK	M	Acetyl (K)	490.285	978.556	2	978.561	-0.0047	405	412	1
aceE	411	P0AFG8	ODP1_ECOLI Pyruvate dehydrogenase E1 component OS=Escherichia coli (strain K12) GN=aceE PE=1 SV=2	6326	99948	56.15	0.00017	K	NIAHQVKKMNMDGVR	H	2 Acetyl (K)	608.971	1823.89	3	1823.91	-0.0238	405	419	2
aceE	412	P0AFG8	ODP1_ECOLI Pyruvate dehydrogenase E1 component OS=Escherichia coli (strain K12) GN=aceE PE=1 SV=2	8015	99948	51.56	0.00013	K	KMNMDGVR	H	Acetyl (K)	496.729	991.443	2	991.458	-0.0146	412	419	1
aceE	436	P0AFG8	ODP1_ECOLI Pyruvate dehydrogenase E1 component OS=Escherichia coli (strain K12) GN=aceE PE=1 SV=2	1994	99948	79.87	1.1e-06	R	FNVPVSDADIEKLPYITFPEGSEEHTYLHAQR	Q	Acetyl (K)	936.999	3743.97	4	3743.81	0.1567	425	456	1
aceE	436	P0AFG8	ODP1_ECOLI Pyruvate dehydrogenase E1 component OS=Escherichia coli (strain K12) GN=aceE PE=1 SV=2	8015	99948	128.04	1.2e-11	R	DRFNVPVSDADIEKLPYITFPEGSEEHTYLHAQR	Q	Acetyl (K)	803.989	4014.91	5	4014.94	-0.0296	423	456	2
aceE	436	P0AFG8	ODP1_ECOLI Pyruvate dehydrogenase E1 component OS=Escherichia coli (strain K12) GN=aceE PE=1 SV=2	5737	99948	75.6	2.7e-06	R	DRFNVPVSDADIEKLPYITFPEGSEEHTYLHAQR	Q	Acetyl (K)	1004.77	4015.04	4	4014.94	0.1015	423	456	2
aceE	458	P0AFG8	ODP1_ECOLI Pyruvate dehydrogenase E1 component OS=Escherichia coli (strain K12) GN=aceE PE=1 SV=2	5737	99948	57.45	0.00012	R	QKLHGYLPSR	Q	Acetyl (K); Gln->pyro-Glu (N-term Q)	612.323	1222.63	2	1222.65	-0.0153	457	466	1
aceE	458	P0AFG8	ODP1_ECOLI Pyruvate dehydrogenase E1 component OS=Escherichia coli (strain K12) GN=aceE PE=1 SV=2	8015	99948	52.71	0.00024	R	QKLHGYLPSR	Q	Acetyl (K)	414.223	1239.65	3	1239.67	-0.0268	457	466	1
aceE	458	P0AFG8	ODP1_ECOLI Pyruvate dehydrogenase E1 component OS=Escherichia coli (strain K12) GN=aceE PE=1 SV=2	5737	99948	49.92	0.00044	R	QKLHGYLPSR	Q	Acetyl (K)	620.836	1239.66	2	1239.67	-0.016	457	466	1
aceE	508	P0AFG8	ODP1_ECOLI Pyruvate dehydrogenase E1 component OS=Escherichia coli (strain K12) GN=aceE PE=1 SV=2	4192	99948	53.73	0.00027	R	ALNVMLKNK	S	Acetyl (K); Oxidation (M)	544.803	1087.59	2	1087.61	-0.0144	502	510	1
aceE	508	P0AFG8	ODP1_ECOLI Pyruvate dehydrogenase E1 component OS=Escherichia coli (strain K12) GN=aceE PE=1 SV=2	4192	99948	54.7	0.00029	R	ALNVMLKNK	S	Acetyl (K)	536.8	1071.58	2	1071.61	-0.0264	502	510	1
aceE	508	P0AFG8	ODP1_ECOLI Pyruvate dehydrogenase E1 component OS=Escherichia coli (strain K12) GN=aceE PE=1 SV=2	2282	99948	50.35	0.00093	R	ALNVMLK	N	Acetyl (K)	415.74	829.466	2	829.473	-0.0068	502	508	0
aceE	558	P0AFG8	ODP1_ECOLI Pyruvate dehydrogenase E1 component OS=Escherichia coli (strain K12) GN=aceE PE=1 SV=2	5737	99948	51.48	0.00021	R	EQVAYYKEDEK	G	Acetyl (K)	722.342	1442.67	2	1442.66	0.0124	552	562	1
aceE	558	P0AFG8	ODP1_ECOLI Pyruvate dehydrogenase E1 component OS=Escherichia coli (strain K12) GN=aceE PE=1 SV=2	6326	99948	37.43	0.0041	R	EQVAYYKEDEK	G	Acetyl (K)	481.892	1442.65	3	1442.66	-0.002	552	562	1
aceE	716	P0AFG8	ODP1_ECOLI Pyruvate dehydrogenase E1 component OS=Escherichia coli (strain K12) GN=aceE PE=1 SV=2	6326	99948	56.46	0.00013	K	GIYKLETIEGSK	G	Acetyl (K)	460.578	1378.71	3	1378.73	-0.0209	713	724	1
aceE	716	P0AFG8	ODP1_ECOLI Pyruvate dehydrogenase E1 component OS=Escherichia coli (strain K12) GN=aceE PE=1 SV=2	6326	99948	54.44	0.00021	R	KGIYKLETIEGSK	G	Acetyl (K)	503.269	1506.78	3	1506.83	-0.0449	712	724	2
aceE	716	P0AFG8	ODP1_ECOLI Pyruvate dehydrogenase E1 component OS=Escherichia coli (strain K12) GN=aceE PE=1 SV=2	1994	99948	46.56	0.00092	K	GIYKLETIEGSK	G	Acetyl (K)	690.393	1378.77	2	1378.73	0.0361	713	724	1
aceE	724	P0AFG8	ODP1_ECOLI Pyruvate dehydrogenase E1 component OS=Escherichia coli (strain K12) GN=aceE PE=1 SV=2	2510	99948	55.15	0.0002	K	GIYKLETIEGSKGK	V	Acetyl (K)	522.285	1563.83	3	1563.85	-0.0182	713	726	2
aceE	724	P0AFG8	ODP1_ECOLI Pyruvate dehydrogenase E1 component OS=Escherichia coli (strain K12) GN=aceE PE=1 SV=2	5737	99948	55.41	0.0002	K	LETIEGSKGK	V	Acetyl (K)	552.289	1102.56	2	1102.59	-0.0243	717	726	1
aceE	866	P0AFG8	ODP1_ECOLI Pyruvate dehydrogenase E1 component OS=Escherichia coli (strain K12) GN=aceE PE=1 SV=2	5737	99948	54	0.00015	K	KVVADAIAK	F	Acetyl (K)	478.771	955.528	2	955.57	-0.0427	866	874	1
aceE	874	P0AFG8	ODP1_ECOLI Pyruvate dehydrogenase E1 component OS=Escherichia coli (strain K12) GN=aceE PE=1 SV=2	2510	99948	97.7	1.6e-08	K	VVADAIAKFNIDADKVNPR	L	Acetyl (K)	700.054	2097.14	3	2097.12	0.018	867	885	2
aceE	881	P0AFG8	ODP1_ECOLI Pyruvate dehydrogenase E1 component OS=Escherichia coli (strain K12) GN=aceE PE=1 SV=2	8015	99948	54.52	0.00019	K	FNIDADKVNPR	L	Acetyl (K)	665.835	1329.66	2	1329.67	-0.0122	875	885	1
aceE	881	P0AFG8	ODP1_ECOLI Pyruvate dehydrogenase E1 component OS=Escherichia coli (strain K12) GN=aceE PE=1 SV=2	4192	99948	53.68	0.00022	K	FNIDADKVNPR	L	Acetyl (K)	444.223	1329.65	3	1329.67	-0.0203	875	885	1
aceF	161	P06959	ODP2_ECOLI Dihydrolipoyllysine-residue acetyltransferase component of pyruvate dehydrogenase complex OS=Escherichia coli (strain K12) GN=aceF PE=1 SV=3	4106	66112	52.09	0.00049	K	EIKVNVGDK	V	Acetyl (K)	522.285	1042.56	2	1042.57	-0.0093	159	167	1
aceF	262	P06959	ODP2_ECOLI Dihydrolipoyllysine-residue acetyltransferase component of pyruvate dehydrogenase complex OS=Escherichia coli (strain K12) GN=aceF PE=1 SV=3	4106	66112	40.89	0.006	K	ELKVNVGDKVK	T	Acetyl (K)	635.868	1269.72	2	1269.73	-0.008	260	270	2
aceF	262	P06959	ODP2_ECOLI Dihydrolipoyllysine-residue acetyltransferase component of pyruvate dehydrogenase complex OS=Escherichia coli (strain K12) GN=aceF PE=1 SV=3	1536	66112	53.92	0.00031	K	ELKVNVGDKVK	T	Acetyl (K)	424.245	1269.71	3	1269.73	-0.0163	260	270	2
aceF	268	P06959	ODP2_ECOLI Dihydrolipoyllysine-residue acetyltransferase component of pyruvate dehydrogenase complex OS=Escherichia coli (strain K12) GN=aceF PE=1 SV=3	4106	66112	54.3	0.00028	K	VNVGDKVK	T	Acetyl (K)	450.759	899.504	2	899.508	-0.0038	263	270	1
aceF	317	P06959	ODP2_ECOLI Dihydrolipoyllysine-residue acetyltransferase component of pyruvate dehydrogenase complex OS=Escherichia coli (strain K12) GN=aceF PE=1 SV=3	2353	66112	84.92	1.1e-07	K	AEGKSEFAENDAYVHATPLIR	R	Acetyl (K)	787.364	2359.07	3	2359.14	-0.074	314	334	1
aceF	346	P06959	ODP2_ECOLI Dihydrolipoyllysine-residue acetyltransferase component of pyruvate dehydrogenase complex OS=Escherichia coli (strain K12) GN=aceF PE=1 SV=3	1536	66112	57.69	0.00011	R	EFGVNLAKVK	G	Acetyl (K)	573.828	1145.64	2	1145.64	-0.0026	339	348	1
aceF	391	P06959	ODP2_ECOLI Dihydrolipoyllysine-residue acetyltransferase component of pyruvate dehydrogenase complex OS=Escherichia coli (strain K12) GN=aceF PE=1 SV=3	4106	66112	57.88	0.00014	R	AEAAPAATGGGIPGMLPWPKVDFSK	F	Acetyl (K)	837.43	2509.27	3	2509.27	-0.0001	372	396	1
aceF	391	P06959	ODP2_ECOLI Dihydrolipoyllysine-residue acetyltransferase component of pyruvate dehydrogenase complex OS=Escherichia coli (strain K12) GN=aceF PE=1 SV=3	4106	66112	82.75	1.1e-06	K	RAEAAPAATGGGIPGMLPWPKVDFSK	F	Acetyl (K)	889.472	2665.4	3	2665.37	0.0269	371	396	2
aceF	396	P06959	ODP2_ECOLI Dihydrolipoyllysine-residue acetyltransferase component of pyruvate dehydrogenase complex OS=Escherichia coli (strain K12) GN=aceF PE=1 SV=3	1536	66112	88.46	1e-07	K	VDFSKFGEIEEVELGR	I	Acetyl (K)	632.648	1894.92	3	1894.93	-0.0084	392	407	1
aceF	396	P06959	ODP2_ECOLI Dihydrolipoyllysine-residue acetyltransferase component of pyruvate dehydrogenase complex OS=Escherichia coli (strain K12) GN=aceF PE=1 SV=3	2384	66112	127.7	1.5e-11	K	VDFSKFGEIEEVELGR	I	Acetyl (K)	948.495	1894.98	2	1894.93	0.0452	392	407	1
aceF	410	P06959	ODP2_ECOLI Dihydrolipoyllysine-residue acetyltransferase component of pyruvate dehydrogenase complex OS=Escherichia coli (strain K12) GN=aceF PE=1 SV=3	2384	66112	58.77	0.0001	R	IQKISGANLSR	N	Acetyl (K)	614.85	1227.69	2	1227.69	-0.0083	408	418	1
aceF	452	P06959	ODP2_ECOLI Dihydrolipoyllysine-residue acetyltransferase component of pyruvate dehydrogenase complex OS=Escherichia coli (strain K12) GN=aceF PE=1 SV=3	1536	66112	48.26	0.00061	R	KLDVKITPVVFIMK	A	Acetyl (K)	558.335	1671.98	3	1672	-0.0153	452	465	2
aceF	456	P06959	ODP2_ECOLI Dihydrolipoyllysine-residue acetyltransferase component of pyruvate dehydrogenase complex OS=Escherichia coli (strain K12) GN=aceF PE=1 SV=3	4106	66112	64.19	1.1e-05	R	KLDVKITPVVFIMK	A	Acetyl (K)	558.339	1672	3	1672	-0.0033	452	465	2
aceF	456	P06959	ODP2_ECOLI Dihydrolipoyllysine-residue acetyltransferase component of pyruvate dehydrogenase complex OS=Escherichia coli (strain K12) GN=aceF PE=1 SV=3	4106	66112	58.91	4.9e-05	K	LDVKITPVVFIMK	A	Acetyl (K)	515.641	1543.9	3	1543.9	-0.0027	453	465	1
aceF	456	P06959	ODP2_ECOLI Dihydrolipoyllysine-residue acetyltransferase component of pyruvate dehydrogenase complex OS=Escherichia coli (strain K12) GN=aceF PE=1 SV=3	4106	66112	45.87	0.00096	K	LDVKITPVVFIMK	A	Acetyl (K)	772.959	1543.9	2	1543.9	-0.0017	453	465	1
aceF	456	P06959	ODP2_ECOLI Dihydrolipoyllysine-residue acetyltransferase component of pyruvate dehydrogenase complex OS=Escherichia coli (strain K12) GN=aceF PE=1 SV=3	2527	66112	67.64	1.2e-05	R	KLDVKITPVVFIMK	A	Acetyl (K)	836.972	1671.93	2	1672	-0.0701	452	465	2
aceF	531	P06959	ODP2_ECOLI Dihydrolipoyllysine-residue acetyltransferase component of pyruvate dehydrogenase complex OS=Escherichia coli (strain K12) GN=aceF PE=1 SV=3	360	66112	55.07	0.00022	R	ELMTISKK	A	Acetyl (K)	496.263	990.512	2	990.542	-0.0299	525	532	1
aceF	531	P06959	ODP2_ECOLI Dihydrolipoyllysine-residue acetyltransferase component of pyruvate dehydrogenase complex OS=Escherichia coli (strain K12) GN=aceF PE=1 SV=3	2353	66112	45.93	0.0013	R	ELMTISKK	A	Acetyl (K); Oxidation (M)	504.267	1006.52	2	1006.54	-0.0184	525	532	1
aceF	587	P06959	ODP2_ECOLI Dihydrolipoyllysine-residue acetyltransferase component of pyruvate dehydrogenase complex OS=Escherichia coli (strain K12) GN=aceF PE=1 SV=3	4106	66112	55.87	0.00015	K	SAMEPVWNGKEFVPR	L	Acetyl (K); Oxidation (M)	602.294	1803.86	3	1803.86	-0.0001	578	592	1
aceF	587	P06959	ODP2_ECOLI Dihydrolipoyllysine-residue acetyltransferase component of pyruvate dehydrogenase complex OS=Escherichia coli (strain K12) GN=aceF PE=1 SV=3	2353	66112	33.23	0.023	K	SAMEPVWNGKEFVPR	L	Acetyl (K); Oxidation (M)	902.929	1803.84	2	1803.86	-0.017	578	592	1
aceF	587	P06959	ODP2_ECOLI Dihydrolipoyllysine-residue acetyltransferase component of pyruvate dehydrogenase complex OS=Escherichia coli (strain K12) GN=aceF PE=1 SV=3	4106	66112	70.39	3.7e-06	K	SAMEPVWNGKEFVPR	L	Acetyl (K)	447.968	1787.84	4	1787.87	-0.0241	578	592	1
aceF	587	P06959	ODP2_ECOLI Dihydrolipoyllysine-residue acetyltransferase component of pyruvate dehydrogenase complex OS=Escherichia coli (strain K12) GN=aceF PE=1 SV=3	4106	66112	57.46	0.00011	K	SAMEPVWNGKEFVPR	L	Acetyl (K)	596.963	1787.87	3	1787.87	0.0006	578	592	1
aceF	587	P06959	ODP2_ECOLI Dihydrolipoyllysine-residue acetyltransferase component of pyruvate dehydrogenase complex OS=Escherichia coli (strain K12) GN=aceF PE=1 SV=3	2527	66112	74.29	2.7e-06	K	SAMEPVWNGKEFVPR	L	Acetyl (K)	894.956	1787.9	2	1787.87	0.0305	578	592	1
ackA	52	P0A6A3	ACKA_ECOLI Acetate kinase OS=Escherichia coli (strain K12) GN=ackA PE=1 SV=1	3398	43605	66.51	2.3e-05	K	MDGNKQEAALGAGAAHSEALNFIVNTILAQKPELSAQLTAIGHR	I	Acetyl (K)	920.452	4597.22	5	4597.37	-0.1474	48	91	1
ackA	272	P0A6A3	ACKA_ECOLI Acetate kinase OS=Escherichia coli (strain K12) GN=ackA PE=1 SV=1	979	43605	49.23	0.0011	K	LLTKESGLLGLTEVTSDCR	Y	Acetyl (K)	712.046	2133.12	3	2133.1	0.0168	269	287	1
ackA	272	P0A6A3	ACKA_ECOLI Acetate kinase OS=Escherichia coli (strain K12) GN=ackA PE=1 SV=1	3398	43605	65.89	2e-05	K	LLTKESGLLGLTEVTSDCR	Y	Acetyl (K)	1067.58	2133.16	2	2133.1	0.0565	269	287	1
ackA	296	P0A6A3	ACKA_ECOLI Acetate kinase OS=Escherichia coli (strain K12) GN=ackA PE=1 SV=1	572	43605	57.7	0.0001	R	YVEDNYATKEDAKR	A	Acetyl (K)	581.953	1742.84	3	1742.81	0.0248	288	301	2
ackA	368	P0A6A3	ACKA_ECOLI Acetate kinase OS=Escherichia coli (strain K12) GN=ackA PE=1 SV=1	3350	43605	53.31	0.00015	R	FGKSGFINK	E	Acetyl (K)	520.272	1038.53	2	1038.55	-0.021	366	374	1
acnA	164	P25516	ACON1_ECOLI Aconitate hydratase 1 OS=Escherichia coli (strain K12) GN=acnA PE=1 SV=3	447	98015	44.72	0.0015	K	WGKQAFSR	F	Acetyl (K)	511.256	1020.5	2	1020.51	-0.0169	162	169	1
acnA	342	P25516	ACON1_ECOLI Aconitate hydratase 1 OS=Escherichia coli (strain K12) GN=acnA PE=1 SV=3	447	98015	39.06	0.0064	R	SEDQVELVEKYAK	A	Acetyl (K)	527.256	1578.75	3	1578.78	-0.0314	333	345	1
acnA	482	P25516	ACON1_ECOLI Aconitate hydratase 1 OS=Escherichia coli (strain K12) GN=acnA PE=1 SV=3	139	98015	40.4	0.0044	K	VVSDYLAKAK	L	Acetyl (K)	568.317	1134.62	2	1134.63	-0.0083	475	484	1
acnA	684	P25516	ACON1_ECOLI Aconitate hydratase 1 OS=Escherichia coli (strain K12) GN=acnA PE=1 SV=3	139	98015	64.47	3.4e-05	R	ILAMLGDSVTTDHISPAGSIKPDSPAGR	Y	Acetyl (K)	950.14	2847.4	3	2847.44	-0.0464	664	691	0
acnB	20	P36683	ACON2_ECOLI Aconitate hydratase 2 OS=Escherichia coli (strain K12) GN=acnB PE=1 SV=3	3927	94009	88.87	2e-07	R	AAEGIAPKPLDANQMAALVELLK	N	Acetyl (K)	802.443	2404.31	3	2404.3	0.005	13	35	0
acnB	77	P36683	ACON2_ECOLI Aconitate hydratase 2 OS=Escherichia coli (strain K12) GN=acnB PE=1 SV=3	3205	94009	77.11	1e-06	K	GEAKSPLLTPEK	A	Acetyl (K)	656.357	1310.7	2	1310.71	-0.0084	74	85	1
acnB	396	P36683	ACON2_ECOLI Aconitate hydratase 2 OS=Escherichia coli (strain K12) GN=acnB PE=1 SV=3	1622	94009	37.23	0.0091	R	ACGVKGIRPGAYCEPK	M	Acetyl (K)	602.288	1803.84	3	1803.88	-0.0346	392	407	1
acnB	407	P36683	ACON2_ECOLI Aconitate hydratase 2 OS=Escherichia coli (strain K12) GN=acnB PE=1 SV=3	3927	94009	93.96	2.5e-08	K	GIRPGAYCEPKMTSVGSQDTTGPMTR	D	Acetyl (K)	947.12	2838.34	3	2838.31	0.0279	397	422	1
acnB	407	P36683	ACON2_ECOLI Aconitate hydratase 2 OS=Escherichia coli (strain K12) GN=acnB PE=1 SV=3	3927	94009	61.55	5e-05	K	GIRPGAYCEPKMTSVGSQDTTGPMTR	D	Acetyl (K)	710.595	2838.35	4	2838.31	0.0388	397	422	1
acnB	559	P36683	ACON2_ECOLI Aconitate hydratase 2 OS=Escherichia coli (strain K12) GN=acnB PE=1 SV=3	1622	94009	94.66	1.5e-08	R	DLVHAIPLYAIKQGLLTVEK	K	Acetyl (K)	755.104	2262.29	3	2262.3	-0.008	548	567	1
acnB	559	P36683	ACON2_ECOLI Aconitate hydratase 2 OS=Escherichia coli (strain K12) GN=acnB PE=1 SV=3	3927	94009	89.82	3e-08	R	DLVHAIPLYAIKQGLLTVEKK	G	Acetyl (K)	598.606	2390.39	4	2390.39	0.0012	548	568	2
acnB	567	P36683	ACON2_ECOLI Aconitate hydratase 2 OS=Escherichia coli (strain K12) GN=acnB PE=1 SV=3	3927	94009	51.79	0.00087	K	QGLLTVEKK	G	Acetyl (K)	529.311	1056.61	2	1056.62	-0.0109	560	568	1
acnB	567	P36683	ACON2_ECOLI Aconitate hydratase 2 OS=Escherichia coli (strain K12) GN=acnB PE=1 SV=3	3205	94009	43.99	0.0014	K	QGLLTVEKK	G	Acetyl (K); Gln->pyro-Glu (N-term Q)	520.799	1039.58	2	1039.59	-0.0074	560	568	1
acnB	571	P36683	ACON2_ECOLI Aconitate hydratase 2 OS=Escherichia coli (strain K12) GN=acnB PE=1 SV=3	1290	94009	30.04	0.049	K	KNIFSGR	I	Acetyl (K)	432.236	862.458	2	862.466	-0.0079	571	577	1
acnB	728	P36683	ACON2_ECOLI Aconitate hydratase 2 OS=Escherichia coli (strain K12) GN=acnB PE=1 SV=3	3205	94009	55.55	0.00031	K	LLDAHKGQLPTR	L	Acetyl (K)	464.257	1389.75	3	1389.77	-0.0246	723	734	1
acnB	759	P36683	ACON2_ECOLI Aconitate hydratase 2 OS=Escherichia coli (strain K12) GN=acnB PE=1 SV=3	1403	94009	85.6	1.4e-07	R	MDAAQLTEEGYYSVFGKSGAR	I	Acetyl (K)	774.701	2321.08	3	2321.06	0.019	743	763	1
acnB	835	P36683	ACON2_ECOLI Aconitate hydratase 2 OS=Escherichia coli (strain K12) GN=acnB PE=1 SV=3	1403	94009	88.42	1.6e-07	K	LPTPEEYQTYVAQVDKTAVDTYR	Y	Acetyl (K)	910.465	2728.37	3	2728.32	0.0494	820	842	1
acpP	10	P0A6A8	ACP_ECOLI Acyl carrier protein OS=Escherichia coli (strain K12) GN=acpP PE=1 SV=2	686	8634	47.25	0.00092	K	KIIGEQLGVK	Q	Acetyl (K)	563.838	1125.66	2	1125.68	-0.0132	10	19	1
acpS	97	C4ZYI6	ACPS_ECOBW Holo-[acyl-carrier-protein] synthase OS=Escherichia coli (strain K12 / MC4100 / BW2952) GN=acpS PE=3 SV=1	47	14101	46.71	0.0014	R	LWGEALKLAEK	L	Acetyl (K)	650.377	1298.74	2	1298.72	0.0167	91	101	1
acpS	97	C4ZYI6	ACPS_ECOBW Holo-[acyl-carrier-protein] synthase OS=Escherichia coli (strain K12 / MC4100 / BW2952) GN=acpS PE=3 SV=1	75	14101	44.58	0.0023	R	LWGEALKLAEK	L	Acetyl (K)	433.92	1298.74	3	1298.72	0.0147	91	101	1
adhE	33	P0A9Q7	ADHE_ECOLI Aldehyde-alcohol dehydrogenase OS=Escherichia coli (strain K12) GN=adhE PE=1 SV=2	2153	96580	63.62	2.5e-05	R	EYASFTQEQVDKIFR	A	Acetyl (K)	634.975	1901.9	3	1901.92	-0.0114	22	36	1
adhE	33	P0A9Q7	ADHE_ECOLI Aldehyde-alcohol dehydrogenase OS=Escherichia coli (strain K12) GN=adhE PE=1 SV=2	2153	96580	54.83	0.00019	R	EYASFTQEQVDKIFR	A	Acetyl (K)	951.96	1901.9	2	1901.92	-0.0112	22	36	1
adhE	148	P0A9Q7	ADHE_ECOLI Aldehyde-alcohol dehydrogenase OS=Escherichia coli (strain K12) GN=adhE PE=1 SV=2	2654	96580	113.91	3.1e-10	K	DATNKAADIVLQAAIAAGAPK	D	Acetyl (K)	684.379	2050.12	3	2050.11	0.0106	144	164	1
adhE	228	P0A9Q7	ADHE_ECOLI Aldehyde-alcohol dehydrogenase OS=Escherichia coli (strain K12) GN=adhE PE=1 SV=2	2153	96580	99.87	1e-08	K	AAYSSGKPAIGVGAGNTPVVIDETADIKR	A	Acetyl (K)	967.136	2898.38	3	2898.51	-0.1238	201	229	1
adhE	228	P0A9Q7	ADHE_ECOLI Aldehyde-alcohol dehydrogenase OS=Escherichia coli (strain K12) GN=adhE PE=1 SV=2	3117	96580	168.94	1.5e-15	K	AAYSSGKPAIGVGAGNTPVVIDETADIKR	A	Acetyl (K)	725.635	2898.51	4	2898.51	0.0021	201	229	1
adhE	277	P0A9Q7	ADHE_ECOLI Aldehyde-alcohol dehydrogenase OS=Escherichia coli (strain K12) GN=adhE PE=1 SV=2	3117	96580	57.69	0.00012	R	FATHGGYLLQGKELK	A	Acetyl (K)	852.47	1702.93	2	1702.9	0.0212	266	280	1
adhE	277	P0A9Q7	ADHE_ECOLI Aldehyde-alcohol dehydrogenase OS=Escherichia coli (strain K12) GN=adhE PE=1 SV=2	3117	96580	75.07	2.3e-06	R	FATHGGYLLQGKELK	A	Acetyl (K)	568.629	1702.86	3	1702.9	-0.0396	266	280	1
adhE	280	P0A9Q7	ADHE_ECOLI Aldehyde-alcohol dehydrogenase OS=Escherichia coli (strain K12) GN=adhE PE=1 SV=2	3117	96580	51.1	0.0004	K	ELKAVQDVILK	N	Acetyl (K)	649.373	1296.73	2	1296.77	-0.0334	278	288	1
adhE	288	P0A9Q7	ADHE_ECOLI Aldehyde-alcohol dehydrogenase OS=Escherichia coli (strain K12) GN=adhE PE=1 SV=2	2153	96580	98.78	1.2e-08	K	AVQDVILKNGALNAAIVGQPAYK	I	Acetyl (K)	799.087	2394.24	3	2394.33	-0.0886	281	303	1
adhE	288	P0A9Q7	ADHE_ECOLI Aldehyde-alcohol dehydrogenase OS=Escherichia coli (strain K12) GN=adhE PE=1 SV=2	3117	96580	55.84	0.00023	K	AVQDVILKNGALNAAIVGQPAYK	I	Acetyl (K)	1198.13	2394.24	2	2394.33	-0.084	281	303	1
adhE	303	P0A9Q7	ADHE_ECOLI Aldehyde-alcohol dehydrogenase OS=Escherichia coli (strain K12) GN=adhE PE=1 SV=2	3117	96580	76.15	2.2e-06	K	NGALNAAIVGQPAYKIAELAGFSVPENTK	I	Acetyl (K)	995.826	2984.45	3	2984.56	-0.1057	289	317	1
adhE	347	P0A9Q7	ADHE_ECOLI Aldehyde-alcohol dehydrogenase OS=Escherichia coli (strain K12) GN=adhE PE=1 SV=2	2153	96580	38.65	0.0045	R	AKDFEDAVEK	A	Acetyl (K)	597.28	1192.55	2	1192.56	-0.0149	346	355	1
adhE	347	P0A9Q7	ADHE_ECOLI Aldehyde-alcohol dehydrogenase OS=Escherichia coli (strain K12) GN=adhE PE=1 SV=2	3225	96580	56.44	0.00013	R	AKDFEDAVEKAEK	L	Acetyl (K)	507.917	1520.73	3	1520.74	-0.0058	346	358	2
adhE	436	P0A9Q7	ADHE_ECOLI Aldehyde-alcohol dehydrogenase OS=Escherichia coli (strain K12) GN=adhE PE=1 SV=2	1553	96580	88	1.6e-07	K	LAPSLTLGCGSWGGNSISENVGPKHLINKK	T	Acetyl (K)	794.921	3175.65	4	3175.64	0.0101	413	442	2
adhE	436	P0A9Q7	ADHE_ECOLI Aldehyde-alcohol dehydrogenase OS=Escherichia coli (strain K12) GN=adhE PE=1 SV=2	2153	96580	49.49	0.0007	K	LAPSLTLGCGSWGGNSISENVGPKHLINK	K	Acetyl (K)	1016.81	3047.42	3	3047.55	-0.1322	413	441	1
adhE	458	P0A9Q7	ADHE_ECOLI Aldehyde-alcohol dehydrogenase OS=Escherichia coli (strain K12) GN=adhE PE=1 SV=2	3117	96580	46.99	0.0008	K	LPKSIYFR	R	Acetyl (K)	533.294	1064.57	2	1064.6	-0.0277	456	463	1
adhE	527	P0A9Q7	ADHE_ECOLI Aldehyde-alcohol dehydrogenase OS=Escherichia coli (strain K12) GN=adhE PE=1 SV=2	3117	96580	45.2	0.0019	R	KGAELANSFKPDVIIALGGGSPMDAAK	I	Acetyl (K)	900.432	2698.27	3	2698.4	-0.1268	527	553	1
adhE	536	P0A9Q7	ADHE_ECOLI Aldehyde-alcohol dehydrogenase OS=Escherichia coli (strain K12) GN=adhE PE=1 SV=2	2654	96580	68.2	1.1e-05	K	GAELANSFKPDVIIALGGGSPMDAAK	I	Acetyl (K)	857.757	2570.25	3	2570.3	-0.0567	528	553	0
adhE	536	P0A9Q7	ADHE_ECOLI Aldehyde-alcohol dehydrogenase OS=Escherichia coli (strain K12) GN=adhE PE=1 SV=2	3117	96580	47.1	0.0018	R	KGAELANSFKPDVIIALGGGSPMDAAK	I	Acetyl (K)	900.485	2698.43	3	2698.4	0.0343	527	553	1
adhE	536	P0A9Q7	ADHE_ECOLI Aldehyde-alcohol dehydrogenase OS=Escherichia coli (strain K12) GN=adhE PE=1 SV=2	3117	96580	39.21	0.0086	R	KGAELANSFKPDVIIALGGGSPMDAAK	I	Acetyl (K); Oxidation (M)	905.775	2714.3	3	2714.39	-0.0905	527	553	1
adhE	683	P0A9Q7	ADHE_ECOLI Aldehyde-alcohol dehydrogenase OS=Escherichia coli (strain K12) GN=adhE PE=1 SV=2	2654	96580	55.93	0.00018	K	LLKEYLPASYHEGSK	N	Acetyl (K)	592.969	1775.88	3	1775.91	-0.025	681	695	1
adhE	695	P0A9Q7	ADHE_ECOLI Aldehyde-alcohol dehydrogenase OS=Escherichia coli (strain K12) GN=adhE PE=1 SV=2	2654	96580	45.97	0.0019	K	EYLPASYHEGSKNPVAR	E	Acetyl (K)	653.989	1958.95	3	1958.95	-0.0026	684	700	1
adhE	813	P0A9Q7	ADHE_ECOLI Aldehyde-alcohol dehydrogenase OS=Escherichia coli (strain K12) GN=adhE PE=1 SV=2	379	96580	48.35	0.00064	K	AELGIPKSIR	E	Acetyl (K)	563.324	1124.63	2	1124.66	-0.0219	807	816	1
adhE	875	P0A9Q7	ADHE_ECOLI Aldehyde-alcohol dehydrogenase OS=Escherichia coli (strain K12) GN=adhE PE=1 SV=2	5430	96580	56.43	0.0001	R	DYVEGETAAKK	E	Acetyl (K)	626.805	1251.6	2	1251.6	-0.0022	866	876	1
adk	50	B1IZC0	KAD_ECOLC Adenylate kinase OS=Escherichia coli (strain ATCC 8739 / DSM 1576 / Crooks) GN=adk PE=3 SV=1	1205	23628	55.85	0.00014	K	QAKDIMDAGK	L	Acetyl (K)	559.78	1117.55	2	1117.54	0.0013	48	57	1
adk	50	B1IZC0	KAD_ECOLC Adenylate kinase OS=Escherichia coli (strain ATCC 8739 / DSM 1576 / Crooks) GN=adk PE=3 SV=1	1205	23628	43.17	0.0013	K	QAKDIMDAGK	L	Acetyl (K); Gln->pyro-Glu (N-term Q)	551.263	1100.51	2	1100.52	-0.005	48	57	1
adk	136	B1IZC0	KAD_ECOLC Adenylate kinase OS=Escherichia coli (strain ATCC 8739 / DSM 1576 / Crooks) GN=adk PE=3 SV=1	782	23628	42.95	0.0039	R	VYHVKFNPPK	V	Acetyl (K)	424.231	1269.67	3	1269.69	-0.0171	132	141	1
adk	136	Q0TKG7	KAD_ECOL5 Adenylate kinase OS=Escherichia coli O6:K15:H31 (strain 536 / UPEC) GN=adk PE=3 SV=1	1715	23584	81.45	7.5e-07	R	VYHVKFNPPKVEGKDDVTGEELTTR	K	Acetyl (K)	725.873	2899.46	4	2899.47	-0.0094	132	156	3
adk	141	B1IZC0	KAD_ECOLC Adenylate kinase OS=Escherichia coli (strain ATCC 8739 / DSM 1576 / Crooks) GN=adk PE=3 SV=1	2021	23628	54.44	0.00016	K	FNPPKVEGKDDVTGEELTTR	K	Acetyl (K)	758.69	2273.05	3	2273.12	-0.0683	137	156	2
adk	145	B1IZC0	KAD_ECOLC Adenylate kinase OS=Escherichia coli (strain ATCC 8739 / DSM 1576 / Crooks) GN=adk PE=3 SV=1	2008	23628	39.45	0.01	K	FNPPKVEGKDDVTGEELTTR	K	Acetyl (K)	758.734	2273.18	3	2273.12	0.0627	137	156	2
adk	145	B1IZC0	KAD_ECOLC Adenylate kinase OS=Escherichia coli (strain ATCC 8739 / DSM 1576 / Crooks) GN=adk PE=3 SV=1	2008	23628	50.9	0.00062	K	VEGKDDVTGEELTTR	K	Acetyl (K)	845.935	1689.86	2	1689.81	0.0499	142	156	1
adk	157	B1IZC0	KAD_ECOLC Adenylate kinase OS=Escherichia coli (strain ATCC 8739 / DSM 1576 / Crooks) GN=adk PE=3 SV=1	1423	23628	74.74	1e-06	R	KDDQEETVR	K	Acetyl (K)	581.268	1160.52	2	1160.53	-0.0091	157	165	1
adk	192	B1IZC0	KAD_ECOLC Adenylate kinase OS=Escherichia coli (strain ATCC 8739 / DSM 1576 / Crooks) GN=adk PE=3 SV=1	2021	23628	84.67	1.4e-07	K	EAEAGNTKYAK	V	Acetyl (K)	612.286	1222.56	2	1222.58	-0.0247	185	195	1
adk	200	B1IZC0	KAD_ECOLC Adenylate kinase OS=Escherichia coli (strain ATCC 8739 / DSM 1576 / Crooks) GN=adk PE=3 SV=1	2021	23628	33.31	0.03	K	VDGTKPVAEVR	A	Acetyl (K)	606.83	1211.64	2	1211.65	-0.0063	196	206	0
adk	211	B1IZC0	KAD_ECOLC Adenylate kinase OS=Escherichia coli (strain ATCC 8739 / DSM 1576 / Crooks) GN=adk PE=3 SV=1	1687	23628	52.12	0.0002	R	ADLEKILG	-	Acetyl (K)	450.738	899.462	2	899.496	-0.0347	207	214	1
agaR	93	P0ACK2	AGAR_ECOLI Putative aga operon transcriptional repressor OS=Escherichia coli (strain K12) GN=agaR PE=4 SV=1	120	29668	53.87	0.00026	K	SALNTAMKR	S	Acetyl (K)	517.271	1032.53	2	1032.54	-0.012	86	94	1
ahpC	7	P0AE08	AHPC_ECOLI Alkyl hydroperoxide reductase subunit C OS=Escherichia coli (strain K12) GN=ahpC PE=1 SV=2	1548	20862	41.9	0.0034	M	SLINTKIKPFK	N	Acetyl (K)	444.257	1329.75	3	1329.8	-0.0543	2	12	1
ahpC	7	P0AE08	AHPC_ECOLI Alkyl hydroperoxide reductase subunit C OS=Escherichia coli (strain K12) GN=ahpC PE=1 SV=2	2711	20862	50.95	0.00037	M	SLINTKIKPFK	N	Acetyl (K)	665.893	1329.77	2	1329.8	-0.0316	2	12	1
ahpC	12	P0AE08	AHPC_ECOLI Alkyl hydroperoxide reductase subunit C OS=Escherichia coli (strain K12) GN=ahpC PE=1 SV=2	1548	20862	52.54	0.00025	K	IKPFKNQAFK	N	Acetyl (K)	421.578	1261.71	3	1261.72	-0.006	8	17	1
ahpC	17	P0AE08	AHPC_ECOLI Alkyl hydroperoxide reductase subunit C OS=Escherichia coli (strain K12) GN=ahpC PE=1 SV=2	2711	20862	97.32	1.5e-08	K	NQAFKNGEFIEITEKDTEGR	W	Acetyl (K)	790.045	2367.11	3	2367.13	-0.0224	13	32	2
ahpC	27	P0AE08	AHPC_ECOLI Alkyl hydroperoxide reductase subunit C OS=Escherichia coli (strain K12) GN=ahpC PE=1 SV=2	1758	20862	62.31	2.4e-05	K	NGEFIEITEKDTEGR	W	Acetyl (K)	593.948	1778.82	3	1778.83	-0.0088	18	32	1
ahpC	27	P0AE08	AHPC_ECOLI Alkyl hydroperoxide reductase subunit C OS=Escherichia coli (strain K12) GN=ahpC PE=1 SV=2	2587	20862	93.56	2.1e-08	K	NGEFIEITEKDTEGR	W	Acetyl (K)	890.397	1778.78	2	1778.83	-0.0522	18	32	1
ahpC	93	P0AE08	AHPC_ECOLI Alkyl hydroperoxide reductase subunit C OS=Escherichia coli (strain K12) GN=ahpC PE=1 SV=2	2587	20862	77.94	1.2e-06	K	IKYAMIGDPTGALTR	N	Acetyl (K)	824.948	1647.88	2	1647.87	0.017	92	106	1
ahpC	93	P0AE08	AHPC_ECOLI Alkyl hydroperoxide reductase subunit C OS=Escherichia coli (strain K12) GN=ahpC PE=1 SV=2	2711	20862	78.08	1.2e-06	K	IKYAMIGDPTGALTR	N	Acetyl (K); Oxidation (M)	832.939	1663.86	2	1663.86	0.0036	92	106	1
ahpC	93	P0AE08	AHPC_ECOLI Alkyl hydroperoxide reductase subunit C OS=Escherichia coli (strain K12) GN=ahpC PE=1 SV=2	2119	20862	57.16	0.00014	K	IKYAMIGDPTGALTR	N	Acetyl (K)	550.286	1647.84	3	1647.87	-0.03	92	106	1
ahpC	93	P0AE08	AHPC_ECOLI Alkyl hydroperoxide reductase subunit C OS=Escherichia coli (strain K12) GN=ahpC PE=1 SV=2	1758	20862	58.79	0.0001	K	IKYAMIGDPTGALTR	N	Acetyl (K); Oxidation (M)	555.617	1663.83	3	1663.86	-0.0314	92	106	1
ahpC	153	P0AE08	AHPC_ECOLI Alkyl hydroperoxide reductase subunit C OS=Escherichia coli (strain K12) GN=ahpC PE=1 SV=2	2119	20862	48.25	0.0012	R	KIKAAQYVASHPGEVCPAK	W	Acetyl (K)	524.767	2095.04	4	2095.09	-0.0486	151	169	2
ahpC	153	P0AE08	AHPC_ECOLI Alkyl hydroperoxide reductase subunit C OS=Escherichia coli (strain K12) GN=ahpC PE=1 SV=2	2119	20862	57.45	0.00015	K	IKAAQYVASHPGEVCPAK	W	Acetyl (K)	656.676	1967.01	3	1966.99	0.0136	152	169	1
ahpC	169	P0AE08	AHPC_ECOLI Alkyl hydroperoxide reductase subunit C OS=Escherichia coli (strain K12) GN=ahpC PE=1 SV=2	2711	20862	56.95	0.00012	K	AAQYVASHPGEVCPAKWK	E	Acetyl (K)	681	2039.98	3	2039.99	-0.0094	154	171	1
ahpC	171	P0AE08	AHPC_ECOLI Alkyl hydroperoxide reductase subunit C OS=Escherichia coli (strain K12) GN=ahpC PE=1 SV=2	1758	20862	53.4	0.00028	K	AAQYVASHPGEVCPAKWK	E	Acetyl (K)	681.001	2039.98	3	2039.99	-0.0079	154	171	1
ahpC	171	P0AE08	AHPC_ECOLI Alkyl hydroperoxide reductase subunit C OS=Escherichia coli (strain K12) GN=ahpC PE=1 SV=2	2711	20862	53.06	0.00038	K	WKEGEATLAPSLDLVGKI	-	Acetyl (K)	985.03	1968.04	2	1968.06	-0.0119	170	187	2
ahpC	186	P0AE08	AHPC_ECOLI Alkyl hydroperoxide reductase subunit C OS=Escherichia coli (strain K12) GN=ahpC PE=1 SV=2	2119	20862	54.71	0.00014	K	EGEATLAPSLDLVGKI	-	Acetyl (K)	827.977	1653.94	2	1653.88	0.0575	172	187	1
ahpC	186	P0AE08	AHPC_ECOLI Alkyl hydroperoxide reductase subunit C OS=Escherichia coli (strain K12) GN=ahpC PE=1 SV=2	1548	20862	56.65	0.00016	K	WKEGEATLAPSLDLVGKI	-	Acetyl (K)	985.027	1968.04	2	1968.06	-0.017	170	187	2
ahpF	11	P35340	AHPF_ECOLI Alkyl hydroperoxide reductase subunit F OS=Escherichia coli (strain K12) GN=ahpF PE=1 SV=2	588	56484	54.41	0.00018	K	TQLKAYLEK	L	Acetyl (K)	568.314	1134.61	2	1134.63	-0.0148	8	16	1
ahpF	16	P35340	AHPF_ECOLI Alkyl hydroperoxide reductase subunit F OS=Escherichia coli (strain K12) GN=ahpF PE=1 SV=2	987	56484	89.52	1.1e-07	K	AYLEKLTKPVELIATLDDSAK	S	Acetyl (K)	590.827	2359.28	4	2359.29	-0.01	12	32	1
ahpF	16	P35340	AHPF_ECOLI Alkyl hydroperoxide reductase subunit F OS=Escherichia coli (strain K12) GN=ahpF PE=1 SV=2	690	56484	97.87	1.2e-08	K	AYLEKLTKPVELIATLDDSAK	S	Acetyl (K)	787.449	2359.33	3	2359.29	0.0371	12	32	1
ahpF	179	P35340	AHPF_ECOLI Alkyl hydroperoxide reductase subunit F OS=Escherichia coli (strain K12) GN=ahpF PE=1 SV=2	981	56484	37.25	0.015	R	NVMGVPAVFVNGKEFGQGR	M	Acetyl (K)	683.348	2047.02	3	2047.03	-0.0096	167	185	1
ahpF	268	P35340	AHPF_ECOLI Alkyl hydroperoxide reductase subunit F OS=Escherichia coli (strain K12) GN=ahpF PE=1 SV=2	555	56484	66.73	1.5e-05	K	TEGQKLAGALK	V	Acetyl (K)	579.324	1156.63	2	1156.65	-0.0124	264	274	1
ahpF	354	P35340	AHPF_ECOLI Alkyl hydroperoxide reductase subunit F OS=Escherichia coli (strain K12) GN=ahpF PE=1 SV=2	987	56484	66.11	8.2e-06	K	GVTYCPHCDGPLFKGK	R	Acetyl (K)	626.622	1876.85	3	1876.86	-0.0144	341	356	1
ahpF	399	P35340	AHPF_ECOLI Alkyl hydroperoxide reductase subunit F OS=Escherichia coli (strain K12) GN=ahpF PE=1 SV=2	555	56484	56.41	0.00015	K	ADQVLQDKLR	S	Acetyl (K)	614.332	1226.65	2	1226.66	-0.013	392	401	1
ahpF	404	P35340	AHPF_ECOLI Alkyl hydroperoxide reductase subunit F OS=Escherichia coli (strain K12) GN=ahpF PE=1 SV=2	981	56484	48.79	0.001	R	SLKNVDIILNAQTTEVKGDGSK	V	Acetyl (K)	791.399	2371.18	3	2371.26	-0.0827	402	423	2
alaS	56	B1IUY2	SYA_ECOLC Alanine--tRNA ligase OS=Escherichia coli (strain ATCC 8739 / DSM 1576 / Crooks) GN=alaS PE=3 SV=1	1192	96299	45.44	0.0016	K	DVFLGLDKR	N	Acetyl (K)	552.812	1103.61	2	1103.6	0.0118	49	57	1
alaS	74	B1IUY2	SYA_ECOLC Alanine--tRNA ligase OS=Escherichia coli (strain ATCC 8739 / DSM 1576 / Crooks) GN=alaS PE=3 SV=1	368	96299	55.25	0.00019	R	AGGKHNDLENVGYTAR	H	Acetyl (K)	581.954	1742.84	3	1742.83	0.0054	71	86	1
alaS	536	B1IUY2	SYA_ECOLC Alanine--tRNA ligase OS=Escherichia coli (strain ATCC 8739 / DSM 1576 / Crooks) GN=alaS PE=3 SV=1	368	96299	39.79	0.0068	K	YGQAIGHIGKLAAGSLK	V	Acetyl (K)	575.986	1724.94	3	1724.96	-0.0198	527	543	1
alaS	592	B1IUY2	SYA_ECOLC Alanine--tRNA ligase OS=Escherichia coli (strain ATCC 8739 / DSM 1576 / Crooks) GN=alaS PE=3 SV=1	1192	96299	53.84	0.00024	K	GSLVNDKVLR	F	Acetyl (K)	571.826	1141.64	2	1141.65	-0.0082	586	595	1
alaS	648	B1IUY2	SYA_ECOLC Alanine--tRNA ligase OS=Escherichia coli (strain ATCC 8739 / DSM 1576 / Crooks) GN=alaS PE=3 SV=1	805	96299	70.78	3.2e-06	K	GAMALFGEKYDER	V	Acetyl (K)	764.87	1527.73	2	1527.7	0.0225	640	652	1
alaS	731	B1IUY2	SYA_ECOLC Alanine--tRNA ligase OS=Escherichia coli (strain ATCC 8739 / DSM 1576 / Crooks) GN=alaS PE=3 SV=1	412	96299	64.46	1.2e-05	K	GDSNNLADKVR	S	Acetyl (K)	615.791	1229.57	2	1229.6	-0.0317	723	733	1
alaS	744	A1AEN7	SYA_ECOK1 Alanine--tRNA ligase OS=Escherichia coli O1:K1 / APEC GN=alaS PE=3 SV=1	365	96216	57.6	0.00013	R	QLEKELQQLK	E	Acetyl (K)	649.865	1297.72	2	1297.72	-0.0089	741	750	1
alaS	744	B1IUY2	SYA_ECOLC Alanine--tRNA ligase OS=Escherichia coli (strain ATCC 8739 / DSM 1576 / Crooks) GN=alaS PE=3 SV=1	1192	96299	51.95	0.0003	R	QLEKELQQLK	E	Acetyl (K); Gln->pyro-Glu (N-term Q)	641.347	1280.68	2	1280.7	-0.018	741	750	1
alaS	750	B1IUY2	SYA_ECOLC Alanine--tRNA ligase OS=Escherichia coli (strain ATCC 8739 / DSM 1576 / Crooks) GN=alaS PE=3 SV=1	1192	96299	59.22	4.4e-05	K	ELQQLKEQAAAQESANLSSK	A	Acetyl (K)	739.009	2214	3	2214.11	-0.1085	745	764	1
alaS	784	A1AEN7	SYA_ECOK1 Alanine--tRNA ligase OS=Escherichia coli O1:K1 / APEC GN=alaS PE=3 SV=1	582	96216	85.97	1.9e-07	K	LLVSELSGVEPKMLR	T	Acetyl (K)	856.956	1711.9	2	1711.95	-0.0561	773	787	1
alaS	784	B1IUY2	SYA_ECOLC Alanine--tRNA ligase OS=Escherichia coli (strain ATCC 8739 / DSM 1576 / Crooks) GN=alaS PE=3 SV=1	1192	96299	72.25	3.9e-06	K	LLVSELSGVEPKMLR	T	Acetyl (K)	571.662	1711.96	3	1711.95	0.0095	773	787	1
alaS	820	B1IUY2	SYA_ECOLC Alanine--tRNA ligase OS=Escherichia coli (strain ATCC 8739 / DSM 1576 / Crooks) GN=alaS PE=3 SV=1	1192	96299	54.79	0.00022	K	VSLIAGVSKDVTDR	V	Acetyl (K)	751.405	1500.8	2	1500.81	-0.0196	812	825	1
aldA	48	P25553	ALDA_ECOLI Lactaldehyde dehydrogenase OS=Escherichia coli (strain K12) GN=aldA PE=1 SV=2	1015	52411	45.59	0.00068	R	KAIDAAER	A	Acetyl (K)	458.229	914.444	2	914.482	-0.0377	48	55	1
aldA	243	P25553	ALDA_ECOLI Lactaldehyde dehydrogenase OS=Escherichia coli (strain K12) GN=aldA PE=1 SV=2	1333	52411	54.41	0.00051	K	IMATAAKNITK	V	Acetyl (K)	602.33	1202.65	2	1202.67	-0.0239	237	247	1
aldA	356	P25553	ALDA_ECOLI Lactaldehyde dehydrogenase OS=Escherichia coli (strain K12) GN=aldA PE=1 SV=2	1015	52411	45.47	0.0018	R	VAFGGKAVEGK	G	Acetyl (K)	552.798	1103.58	2	1103.6	-0.0154	351	361	1
aldB	77	P37685	ALDB_ECOLI Aldehyde dehydrogenase B OS=Escherichia coli (strain K12) GN=aldB PE=1 SV=2	30	56670	29.8	0.024	K	DKWAHTSVQDR	A	Acetyl (K)	462.216	1383.63	3	1383.65	-0.0278	76	86	1
amn	356	P0AE12	AMN_ECOLI AMP nucleosidase OS=Escherichia coli (strain K12) GN=amn PE=1 SV=1	65	54246	43.48	0.0036	R	ALYDATKLVSGRPGEEVK	Q	Acetyl (K)	659.023	1974.05	3	1974.04	0.0036	350	367	1
ampD	92	P13016	AMPD_ECOLI 1,6-anhydro-N-acetylmuramyl-L-alanine amidase AmpD OS=Escherichia coli (strain K12) GN=ampD PE=2 SV=1	66	20808	49.61	0.00065	R	DGEIVQYVPFDKR	A	Acetyl (K)	804.446	1606.88	2	1606.8	0.079	81	93	1
ampD	92	P13016	AMPD_ECOLI 1,6-anhydro-N-acetylmuramyl-L-alanine amidase AmpD OS=Escherichia coli (strain K12) GN=ampD PE=2 SV=1	55	20808	55.24	0.00013	R	DGEIVQYVPFDKR	A	Acetyl (K)	536.595	1606.76	3	1606.8	-0.0351	81	93	1
ansA	251	P0A962	ASPG1_ECOLI L-asparaginase 1 OS=Escherichia coli (strain K12) GN=ansA PE=1 SV=1	148	37161	87.92	1.1e-07	R	SYGVGNAPQNKAFLQELQEASDR	G	Acetyl (K)	855.417	2563.23	3	2563.23	-0.0023	241	263	1
aphA1	250	P00551	KKA1_ECOLX Aminoglycoside 3~-phosphotransferase OS=Escherichia coli GN=aphA1 PE=3 SV=2	336	31226	84.66	1.1e-07	R	LFQKYGIDNPDMNK	L	Acetyl (K)	862.905	1723.8	2	1723.82	-0.0283	247	260	1
appY	47	P05052	APPY_ECOLI HTH-type transcriptional regulator AppY OS=Escherichia coli (strain K12) GN=appY PE=1 SV=3	110	29201	49.61	0.0005	R	ELPVCPSKLR	I	Acetyl (K)	620.832	1239.65	2	1239.66	-0.0155	40	49	1
appY	55	P05052	APPY_ECOLI HTH-type transcriptional regulator AppY OS=Escherichia coli (strain K12) GN=appY PE=1 SV=3	125	29201	41.03	0.0064	R	IVDIDKK	T	Acetyl (K)	436.757	871.5	2	871.501	-0.0016	50	56	1
apt	12	B5Z3X9	APT_ECO5E Adenine phosphoribosyltransferase OS=Escherichia coli O157:H7 (strain EC4115 / EHEC) GN=apt PE=3 SV=1	1309	19860	101.46	1e-08	M	TATAQQLEYLKNSIK	S	Acetyl (K)	875.488	1748.96	2	1748.93	0.0306	2	16	1
apt	12	B5Z3X9	APT_ECO5E Adenine phosphoribosyltransferase OS=Escherichia coli O157:H7 (strain EC4115 / EHEC) GN=apt PE=3 SV=1	134	19860	60.59	6.2e-05	M	TATAQQLEYLKNSIK	S	Acetyl (K)	583.984	1748.93	3	1748.93	0.0001	2	16	1
apt	23	Q0TKH2	APT_ECOL5 Adenine phosphoribosyltransferase OS=Escherichia coli O6:K15:H31 (strain 536 / UPEC) GN=apt PE=3 SV=1	621	19847	58.15	0.00012	K	SIQDYPKPGILFR	D	Acetyl (K)	788.429	1574.84	2	1574.85	-0.002	17	29	0
apt	39	B5Z3X9	APT_ECO5E Adenine phosphoribosyltransferase OS=Escherichia coli O157:H7 (strain EC4115 / EHEC) GN=apt PE=3 SV=1	2375	19860	116.69	2e-10	R	DVTSLLEDPKAYALSIDLLVER	Y	Acetyl (K)	834.782	2501.33	3	2501.33	-0.001	30	51	1
apt	169	Q0TKH2	APT_ECOL5 Adenine phosphoribosyltransferase OS=Escherichia coli O6:K15:H31 (strain 536 / UPEC) GN=apt PE=3 SV=1	621	19847	66.67	2e-05	R	LEKQGITSYSLVPFPGH	-	Acetyl (K)	639.002	1913.98	3	1913.99	-0.005	167	183	1
apt	169	B5Z3X9	APT_ECO5E Adenine phosphoribosyltransferase OS=Escherichia coli O157:H7 (strain EC4115 / EHEC) GN=apt PE=3 SV=1	2375	19860	49.24	0.00066	R	LEKQGITSYSLVPFPGH	-	Acetyl (K)	957.957	1913.9	2	1913.99	-0.0886	167	183	1
arcA	160	P0A9Q1	ARCA_ECOLI Aerobic respiration control protein ArcA OS=Escherichia coli (strain K12) GN=arcA PE=1 SV=1	772	27389	108.26	1.2e-09	R	SLIGPDGEQYKLPR	S	Acetyl (K)	807.923	1613.83	2	1613.84	-0.0106	150	163	1
arcA	160	P0A9Q1	ARCA_ECOLI Aerobic respiration control protein ArcA OS=Escherichia coli (strain K12) GN=arcA PE=1 SV=1	772	27389	83.68	3.4e-07	R	SLIGPDGEQYKLPR	S	Acetyl (K)	538.952	1613.83	3	1613.84	-0.0085	150	163	1
arcB	93	P58363	ARCB_ECO57 Aerobic respiration control sensor protein ArcB OS=Escherichia coli O157:H7 GN=arcB PE=3 SV=1	78	88069	55.19	0.00021	R	LVQKLEEMR	E	Acetyl (K)	594.316	1186.62	2	1186.64	-0.0211	90	98	1
argS	112	B7MW70	SYR_ECO81 Arginine--tRNA ligase OS=Escherichia coli O81 (strain ED1a) GN=argS PE=3 SV=1	142	64850	53.36	0.00046	R	LGVATPEKQTIVVDYSAPNVAK	E	Acetyl (K)	781.426	2341.26	3	2341.25	0.003	105	126	1
argS	126	B1J0L2	SYR_ECOLC Arginine--tRNA ligase OS=Escherichia coli (strain ATCC 8739 / DSM 1576 / Crooks) GN=argS PE=3 SV=1	420	64869	43.53	0.0026	K	QTIVVDYSAPNVAKEMHVGHLR	S	Acetyl (K); Gln->pyro-Glu (N-term Q)	830.396	2488.17	3	2488.25	-0.0856	113	134	1
argS	126	B1J0L2	SYR_ECOLC Arginine--tRNA ligase OS=Escherichia coli (strain ATCC 8739 / DSM 1576 / Crooks) GN=argS PE=3 SV=1	420	64869	83.25	3.8e-07	K	QTIVVDYSAPNVAKEMHVGHLR	S	Acetyl (K)	836.071	2505.19	3	2505.28	-0.0888	113	134	1
argS	126	A8A178	SYR_ECOHS Arginine--tRNA ligase OS=Escherichia coli O9:H4 (strain HS) GN=argS PE=3 SV=1	357	64798	79.83	1.1e-06	K	QTIVVDYSAPNVAKEMHVGHLR	S	Acetyl (K)	627.323	2505.26	4	2505.28	-0.0164	113	134	1
argS	152	B7MW70	SYR_ECO81 Arginine--tRNA ligase OS=Escherichia coli O81 (strain ED1a) GN=argS PE=3 SV=1	142	64850	73.61	2.2e-06	R	TLEFLGHKVIR	A	Acetyl (K)	452.26	1353.76	3	1353.78	-0.0193	145	155	1
argS	216	B1J0L2	SYR_ECOLC Arginine--tRNA ligase OS=Escherichia coli (strain ATCC 8739 / DSM 1576 / Crooks) GN=argS PE=3 SV=1	420	64869	45.8	0.00074	R	NYVVKLQSGDEYFR	E	Acetyl (K)	880.4	1758.79	2	1758.86	-0.0716	212	225	1
aroA	411	B1LJV6	AROA_ECOSM 3-phosphoshikimate 1-carboxyvinyltransferase OS=Escherichia coli (strain SMS-3-5 / SECEC) GN=aroA PE=3 SV=1	115	46476	43.55	0.0025	K	CTAKTFPDYFEQLAR	I	Acetyl (K)	630.313	1887.92	3	1887.88	0.0352	408	422	1
aroA	411	B7NAQ7	AROA_ECOLU 3-phosphoshikimate 1-carboxyvinyltransferase OS=Escherichia coli O17:K52:H18 (strain UMN026 / ExPEC) GN=aroA PE=3 SV=1	86	46379	54.49	0.00018	K	CTAKTFPDYFEQLAR	I	Acetyl (K)	944.957	1887.9	2	1887.88	0.0169	408	422	1
aroC	317	B7NP10	AROC_ECO7I Chorismate synthase OS=Escherichia coli O7:K1 (strain IAI39 / ExPEC) GN=aroC PE=3 SV=1	49	39369	48.87	0.00063	R	FGEEVEMITKGR	H	Acetyl (K)	719.36	1436.7	2	1436.7	0.0074	308	319	1
aroF	98	P00888	AROF_ECOLI Phospho-2-dehydro-3-deoxyheptonate aldolase, Tyr-sensitive OS=Escherichia coli (strain K12) GN=aroF PE=1 SV=1	31	39065	31.14	0.028	R	VYFEKPR	T	Acetyl (K)	490.754	979.494	2	979.513	-0.0191	94	100	0
aroF	187	P00888	AROF_ECOLI Phospho-2-dehydro-3-deoxyheptonate aldolase, Tyr-sensitive OS=Escherichia coli (strain K12) GN=aroF PE=1 SV=1	191	39065	97.81	1.7e-08	R	EMASGLSMPVGFKNGTDGSLATAINAMR	A	Acetyl (K)	956.821	2867.44	3	2867.36	0.0792	175	202	1
aroG	48	P0AB91	AROG_ECOLI Phospho-2-dehydro-3-deoxyheptonate aldolase, Phe-sensitive OS=Escherichia coli (strain K12) GN=aroG PE=1 SV=1	495	38385	57.2	0.0001	K	ILKGNDDR	L	Acetyl (K)	486.755	971.496	2	971.504	-0.0075	46	53	1
aroG	97	P0AB91	AROG_ECOLI Phospho-2-dehydro-3-deoxyheptonate aldolase, Phe-sensitive OS=Escherichia coli (strain K12) GN=aroG PE=1 SV=1	230	38385	31.14	0.028	R	VYFEKPR	T	Acetyl (K)	490.754	979.494	2	979.513	-0.0191	93	99	0
aroG	273	P0AB91	AROG_ECOLI Phospho-2-dehydro-3-deoxyheptonate aldolase, Phe-sensitive OS=Escherichia coli (strain K12) GN=aroG PE=1 SV=1	230	38385	69.83	1e-05	K	AGLPAQVMIDFSHANSSKQFK	K	Acetyl (K)	773.392	2317.15	3	2317.15	0.0013	256	276	1
aroK	73	P0A6D7	AROK_ECOLI Shikimate kinase 1 OS=Escherichia coli (strain K12) GN=aroK PE=1 SV=2	344	19526	45.56	0.0017	K	VINELTEKQGIVLATGGGSVK	S	Acetyl (K)	719.082	2154.22	3	2154.19	0.0344	66	86	1
aroK	160	P0A6D7	AROK_ECOLI Shikimate kinase 1 OS=Escherichia coli (strain K12) GN=aroK PE=1 SV=2	344	19526	66.67	2.2e-05	R	TDDQSAKVVANQIIHMLESN	-	Acetyl (K)	752.397	2254.17	3	2254.09	0.0802	154	173	1
artP	115	P0AAF6	ARTP_ECOLI Arginine transport ATP-binding protein ArtP OS=Escherichia coli (strain K12) GN=artP PE=1 SV=1	223	27233	50.66	0.00059	R	VLGLSKDQALAR	A	Acetyl (K)	656.874	1311.73	2	1311.75	-0.0183	110	121	1
artP	124	P0AAF6	ARTP_ECOLI Arginine transport ATP-binding protein ArtP OS=Escherichia coli (strain K12) GN=artP PE=1 SV=1	52	27233	52.4	0.00022	R	AEKLLER	L	Acetyl (K)	450.742	899.47	2	899.508	-0.0375	122	128	1
asd	232	P0A9Q9	DHAS_ECOLI Aspartate-semialdehyde dehydrogenase OS=Escherichia coli (strain K12) GN=asd PE=1 SV=1	823	40221	127.85	1.3e-11	R	SGELPVDNFGVPLAGSLIPWIDKQLDNGQSR	E	Acetyl (K)	841.901	3363.57	4	3363.71	-0.1352	210	240	1
asd	232	P0A9Q9	DHAS_ECOLI Aspartate-semialdehyde dehydrogenase OS=Escherichia coli (strain K12) GN=asd PE=1 SV=1	242	40221	109.6	1e-09	R	SGELPVDNFGVPLAGSLIPWIDKQLDNGQSR	E	Acetyl (K)	1122.28	3363.82	3	3363.71	0.1068	210	240	1
asd	232	P0A9Q9	DHAS_ECOLI Aspartate-semialdehyde dehydrogenase OS=Escherichia coli (strain K12) GN=asd PE=1 SV=1	823	40221	43.28	0.0023	R	SGELPVDNFGVPLAGSLIPWIDKQLDNGQSREEWK	G	Acetyl (K)	984.955	3935.79	4	3935.97	-0.1797	210	244	2
asnA	204	B7NF60	ASNA_ECOLU Aspartate--ammonia ligase OS=Escherichia coli O17:K52:H18 (strain UMN026 / ExPEC) GN=asnA PE=3 SV=1	677	36799	103.49	3.4e-09	K	DLGAVFLVGIGGKLSDGHR	H	Acetyl (K)	651.671	1951.99	3	1952.05	-0.0569	192	210	1
asnS	199	P0A8M0	SYN_ECOLI Asparagine--tRNA ligase OS=Escherichia coli (strain K12) GN=asnS PE=1 SV=2	693	52766	51.91	0.00052	K	VDFDKDFFGK	E	Acetyl (K)	630.305	1258.6	2	1258.59	0.0083	195	204	1
asnS	286	P0A8M0	SYN_ECOLI Asparagine--tRNA ligase OS=Escherichia coli (strain K12) GN=asnS PE=1 SV=2	355	52766	33.69	0.0064	R	ADDMKFFAER	V	Acetyl (K)	636.295	1270.58	2	1270.57	0.0102	282	291	1
asnS	294	P0A8M0	SYN_ECOLI Asparagine--tRNA ligase OS=Escherichia coli (strain K12) GN=asnS PE=1 SV=2	143	52766	53.12	0.00018	R	VDKDAVSR	L	Acetyl (K)	466.226	930.437	2	930.477	-0.0399	292	299	1
asnS	351	P0A8M0	SYN_ECOLI Asparagine--tRNA ligase OS=Escherichia coli (strain K12) GN=asnS PE=1 SV=2	52	52766	52.02	0.0005	R	YLAEEHFKAPVVVK	N	Acetyl (K)	557.965	1670.87	3	1670.9	-0.0309	344	357	1
aspA	63	P0AC38	ASPA_ECOLI Aspartate ammonia-lyase OS=Escherichia coli (strain K12) GN=aspA PE=1 SV=1	490	52950	39.44	0.0059	K	AAAMANKELQTIPK	S	Acetyl (K)	764.443	1526.87	2	1526.81	0.0587	57	70	1
aspA	70	P0AC38	ASPA_ECOLI Aspartate ammonia-lyase OS=Escherichia coli (strain K12) GN=aspA PE=1 SV=1	58	52950	58.46	0.00015	K	ELQTIPKSVANAIIAACDEVLNNGK	C	Acetyl (K)	904.132	2709.37	3	2709.4	-0.0278	64	88	1
aspA	212	P0AC38	ASPA_ECOLI Aspartate ammonia-lyase OS=Escherichia coli (strain K12) GN=aspA PE=1 SV=1	481	52950	44.34	0.0021	R	AFSILLKEEVK	N	Acetyl (K)	659.88	1317.75	2	1317.75	-0.0085	206	216	1
aspA	251	P0AC38	ASPA_ECOLI Aspartate ammonia-lyase OS=Escherichia coli (strain K12) GN=aspA PE=1 SV=1	733	52950	53.15	0.00038	K	EYSPLAVKK	L	Acetyl (K)	538.792	1075.57	2	1075.59	-0.0218	244	252	1
aspC	37	P00509	AAT_ECOLI Aspartate aminotransferase OS=Escherichia coli (strain K12) GN=aspC PE=1 SV=1	1012	43831	47.08	0.0011	K	INLGIGVYKDETGKTPVLTSVK	K	Acetyl (K)	792.116	2373.33	3	2373.32	0.0109	29	50	2
aspC	51	P00509	AAT_ECOLI Aspartate aminotransferase OS=Escherichia coli (strain K12) GN=aspC PE=1 SV=1	1012	43831	77.91	1.1e-06	K	KAEQYLLENETTK	N	Acetyl (K)	804.9	1607.78	2	1607.8	-0.0196	51	63	1
aspC	51	P00509	AAT_ECOLI Aspartate aminotransferase OS=Escherichia coli (strain K12) GN=aspC PE=1 SV=1	363	43831	40.47	0.0061	K	KAEQYLLENETTK	N	Acetyl (K)	536.937	1607.79	3	1607.8	-0.016	51	63	1
aspC	85	P00509	AAT_ECOLI Aspartate aminotransferase OS=Escherichia coli (strain K12) GN=aspC PE=1 SV=1	1109	43831	62.14	5.2e-05	R	CTQELLFGKGSALINDKR	A	Acetyl (K)	698.025	2091.05	3	2091.08	-0.0259	77	94	2
aspC	93	P00509	AAT_ECOLI Aspartate aminotransferase OS=Escherichia coli (strain K12) GN=aspC PE=1 SV=1	1109	43831	57.24	0.00013	K	GSALINDKR	A	Acetyl (K)	508.275	1014.53	2	1014.55	-0.0112	86	94	1
aspC	134	P00509	AAT_ECOLI Aspartate aminotransferase OS=Escherichia coli (strain K12) GN=aspC PE=1 SV=1	1109	43831	66.37	2.7e-05	R	VWVSNPSWPNHKSVFNSAGLEVR	E	Acetyl (K)	884.786	2651.34	3	2651.32	0.0114	123	145	1
aspC	276	P00509	AAT_ECOLI Aspartate aminotransferase OS=Escherichia coli (strain K12) GN=aspC PE=1 SV=1	1109	43831	56.85	0.00013	R	AFSQMKAAIR	A	Acetyl (K)	582.806	1163.6	2	1163.61	-0.0139	271	280	1
aspS	186	B1J0M2	SYD_ECOLC Aspartate--tRNA ligase OS=Escherichia coli (strain ATCC 8739 / DSM 1576 / Crooks) GN=aspS PE=3 SV=1	1300	66113	47.57	0.0011	K	GKFYALPQSPQLFK	Q	Acetyl (K)	555.972	1664.89	3	1664.89	0.0004	185	198	1
aspS	186	Q0TGW6	SYD_ECOL5 Aspartate--tRNA ligase OS=Escherichia coli O6:K15:H31 (strain 536 / UPEC) GN=aspS PE=3 SV=1	665	66113	49.84	0.00064	K	GKFYALPQSPQLFK	Q	Acetyl (K)	833.427	1664.84	2	1664.89	-0.0539	185	198	1
aspS	283	Q0TGW6	SYD_ECOL5 Aspartate--tRNA ligase OS=Escherichia coli O6:K15:H31 (strain 536 / UPEC) GN=aspS PE=3 SV=1	353	66113	51.15	0.00077	R	YGSDKPDLRNPMELTDVADLLK	S	Acetyl (K)	844.793	2531.36	3	2531.26	0.0984	279	300	1
aspS	283	Q0TGW6	SYD_ECOL5 Aspartate--tRNA ligase OS=Escherichia coli O6:K15:H31 (strain 536 / UPEC) GN=aspS PE=3 SV=1	744	66113	65.17	1.2e-05	R	YGSDKPDLR	N	Acetyl (K)	546.764	1091.51	2	1091.52	-0.0113	279	287	0
aspS	283	B1J0M2	SYD_ECOLC Aspartate--tRNA ligase OS=Escherichia coli (strain ATCC 8739 / DSM 1576 / Crooks) GN=aspS PE=3 SV=1	1300	66113	55.28	0.0003	R	YGSDKPDLRNPMELTDVADLLK	S	Acetyl (K); Oxidation (M)	850.091	2547.25	3	2547.25	-0.0007	279	300	1
aspS	283	B1J0M2	SYD_ECOLC Aspartate--tRNA ligase OS=Escherichia coli (strain ATCC 8739 / DSM 1576 / Crooks) GN=aspS PE=3 SV=1	1300	66113	49.15	0.0013	R	RYGSDKPDLRNPMELTDVADLLK	S	Acetyl (K)	672.846	2687.35	4	2687.36	-0.0042	278	300	2
aspS	283	B1XHD4	SYD_ECODH Aspartate--tRNA ligase OS=Escherichia coli (strain K12 / DH10B) GN=aspS PE=3 SV=1	723	66157	42.47	0.0034	R	RYGSDKPDLR	N	Acetyl (K)	416.873	1247.6	3	1247.63	-0.0285	278	287	1
aspS	332	B1J0M2	SYD_ECOLC Aspartate--tRNA ligase OS=Escherichia coli (strain ATCC 8739 / DSM 1576 / Crooks) GN=aspS PE=3 SV=1	1300	66113	57.09	0.00011	R	KQIDEYGNFVK	I	Acetyl (K)	691.846	1381.68	2	1381.69	-0.0104	332	342	1
aspS	353	B1XHD4	SYD_ECODH Aspartate--tRNA ligase OS=Escherichia coli (strain K12 / DH10B) GN=aspS PE=3 SV=1	723	66157	58.52	0.00011	K	GLAYIKVNER	A	Acetyl (K)	602.832	1203.65	2	1203.66	-0.0114	348	357	1
aspS	353	Q0TGW6	SYD_ECOL5 Aspartate--tRNA ligase OS=Escherichia coli O6:K15:H31 (strain 536 / UPEC) GN=aspS PE=3 SV=1	264	66113	33.58	0.036	K	GLAYIKVNER	A	Acetyl (K)	402.217	1203.63	3	1203.66	-0.0326	348	357	1
aspS	370	B1XHD4	SYD_ECODH Aspartate--tRNA ligase OS=Escherichia coli (strain K12 / DH10B) GN=aspS PE=3 SV=1	723	66157	48.51	0.0013	K	GLEGINSPVAKFLNAEIIEDILDR	T	Acetyl (K)	890.107	2667.3	3	2667.41	-0.1132	360	383	1
aspS	399	Q0TGW6	SYD_ECOL5 Aspartate--tRNA ligase OS=Escherichia coli O6:K15:H31 (strain 536 / UPEC) GN=aspS PE=3 SV=1	1280	66113	35.83	0.0029	R	TGAQDGDMIFFGADNKK	I	Acetyl (K); Oxidation (M)	624.944	1871.81	3	1871.84	-0.0242	384	400	1
aspS	415	B1J0M2	SYD_ECOLC Aspartate--tRNA ligase OS=Escherichia coli (strain ATCC 8739 / DSM 1576 / Crooks) GN=aspS PE=3 SV=1	1300	66113	74.29	2.3e-06	K	VGKDLGLTDESK	W	Acetyl (K)	652.34	1302.66	2	1302.67	-0.0021	413	424	1
astA	142	Q8FH00	ASTA_ECOL6 Arginine N-succinyltransferase OS=Escherichia coli O6:H1 (strain CFT073 / ATCC 700928 / UPEC) GN=astA PE=3 SV=2	135	38872	52.59	0.00072	K	EGNGYLLSKSR	F	Acetyl (K)	633.32	1264.63	2	1264.64	-0.0158	134	144	1
astA	241	A1ABS8	ASTA_ECOK1 Arginine N-succinyltransferase OS=Escherichia coli O1:K1 / APEC GN=astA PE=3 SV=1	150	38926	57.75	0.00011	R	AVLEKEGFR	Y	Acetyl (K)	545.794	1089.57	2	1089.58	-0.0091	237	245	1
astC	135	B1IPI2	ASTC_ECOLC Succinylornithine transaminase OS=Escherichia coli (strain ATCC 8739 / DSM 1576 / Crooks) GN=astC PE=3 SV=1	72	43980	58.16	0.00012	K	SGIVAFKNAFHGR	T	Acetyl (K)	482.59	1444.75	3	1444.76	-0.0087	129	141	1
atpA	13	P0ABB0	ATPA_ECOLI ATP synthase subunit alpha OS=Escherichia coli (strain K12) GN=atpA PE=1 SV=1	5244	55416	53.02	0.00042	-	MQLNSTEISELIKQR	I	Acetyl (K)	611.31	1830.91	3	1830.95	-0.044	1	15	1
atpA	13	P0ABB0	ATPA_ECOLI ATP synthase subunit alpha OS=Escherichia coli (strain K12) GN=atpA PE=1 SV=1	4191	55416	57.34	0.00014	-	MQLNSTEISELIKQR	I	Acetyl (K)	916.449	1830.88	2	1830.95	-0.0665	1	15	1
atpA	192	P0ABB0	ATPA_ECOLI ATP synthase subunit alpha OS=Escherichia coli (strain K12) GN=atpA PE=1 SV=1	4191	55416	56.62	0.00015	R	DSGIKCIYVAIGQK	A	Acetyl (K)	797.43	1592.85	2	1592.82	0.0225	188	201	1
atpA	314	P0ABB0	ATPA_ECOLI ATP synthase subunit alpha OS=Escherichia coli (strain K12) GN=atpA PE=1 SV=1	4191	55416	53.54	0.00016	R	VNAEYVEAFTKGEVK	G	Acetyl (K)	863.409	1724.8	2	1724.86	-0.0584	304	318	1
atpA	314	P0ABB0	ATPA_ECOLI ATP synthase subunit alpha OS=Escherichia coli (strain K12) GN=atpA PE=1 SV=1	4191	55416	48.51	0.00069	R	VNAEYVEAFTKGEVK	G	Acetyl (K)	575.952	1724.83	3	1724.86	-0.0276	304	318	1
atpA	384	P0ABB0	ATPA_ECOLI ATP synthase subunit alpha OS=Escherichia coli (strain K12) GN=atpA PE=1 SV=1	3678	55416	107.81	1.2e-09	R	VGGAAQTKIMK	K	Acetyl (K)	573.311	1144.61	2	1144.63	-0.0196	377	387	1
atpA	384	P0ABB0	ATPA_ECOLI ATP synthase subunit alpha OS=Escherichia coli (strain K12) GN=atpA PE=1 SV=1	5244	55416	109.1	1e-09	R	VGGAAQTKIMK	K	Acetyl (K); Oxidation (M)	581.309	1160.6	2	1160.62	-0.0186	377	387	1
atpA	384	P0ABB0	ATPA_ECOLI ATP synthase subunit alpha OS=Escherichia coli (strain K12) GN=atpA PE=1 SV=1	2184	55416	55.96	0.00021	R	VGGAAQTKIMKK	L	2 Acetyl (K)	658.361	1314.71	2	1314.73	-0.0247	377	388	2
atpA	384	P0ABB0	ATPA_ECOLI ATP synthase subunit alpha OS=Escherichia coli (strain K12) GN=atpA PE=1 SV=1	4191	55416	55.01	0.00024	R	VGGAAQTKIMKK	L	Acetyl (K)	425.229	1272.66	3	1272.72	-0.0577	377	388	2
atpA	432	P0ABB0	ATPA_ECOLI ATP synthase subunit alpha OS=Escherichia coli (strain K12) GN=atpA PE=1 SV=1	5244	55416	45.6	0.0017	K	VTELLKQK	Q	Acetyl (K)	500.798	999.582	2	999.596	-0.0149	427	434	1
atpA	501	P0ABB0	ATPA_ECOLI ATP synthase subunit alpha OS=Escherichia coli (strain K12) GN=atpA PE=1 SV=1	5244	55416	55.58	0.00014	K	LKGILDSFK	A	Acetyl (K)	531.804	1061.59	2	1061.61	-0.019	500	508	1
atpC	101	P0A6E6	ATPE_ECOLI ATP synthase epsilon chain OS=Escherichia coli (strain K12) GN=atpC PE=1 SV=2	224	15059	56.1	0.00014	K	RKAEEHISSSHGDVDYAQASAELAK	A	Acetyl (K)	549.064	2740.28	5	2740.31	-0.0236	100	124	2
atpC	101	P0A6E6	ATPE_ECOLI ATP synthase epsilon chain OS=Escherichia coli (strain K12) GN=atpC PE=1 SV=2	350	15059	103.98	1.2e-09	R	KAEEHISSSHGDVDYAQASAELAK	A	Acetyl (K)	647.041	2584.13	4	2584.2	-0.0704	101	124	1
atpC	101	P0A6E6	ATPE_ECOLI ATP synthase epsilon chain OS=Escherichia coli (strain K12) GN=atpC PE=1 SV=2	588	15059	64.29	3.8e-05	K	RKAEEHISSSHGDVDYAQASAELAK	A	Acetyl (K)	686.1	2740.37	4	2740.31	0.0644	100	124	2
atpC	124	P0A6E6	ATPE_ECOLI ATP synthase epsilon chain OS=Escherichia coli (strain K12) GN=atpC PE=1 SV=2	350	15059	68.62	1.7e-05	R	KAEEHISSSHGDVDYAQASAELAKAIAQLR	V	Acetyl (K)	810.174	3236.67	4	3236.61	0.0614	101	130	2
atpD	70	P0ABB4	ATPB_ECOLI ATP synthase subunit beta OS=Escherichia coli (strain K12) GN=atpD PE=1 SV=2	3479	50351	39.5	0.0077	R	GLDVKDLEHPIEVPVGK	A	Acetyl (K)	943.973	1885.93	2	1886.01	-0.083	66	82	1
atpD	70	P0ABB4	ATPB_ECOLI ATP synthase subunit beta OS=Escherichia coli (strain K12) GN=atpD PE=1 SV=2	3448	50351	57.76	0.00013	R	GLDVKDLEHPIEVPVGK	A	Acetyl (K)	629.676	1886.01	3	1886.01	-0.0091	66	82	1
atpD	82	P0ABB4	ATPB_ECOLI ATP synthase subunit beta OS=Escherichia coli (strain K12) GN=atpD PE=1 SV=2	1662	50351	49.21	0.001	K	DLEHPIEVPVGKATLGR	I	Acetyl (K)	625.009	1872	3	1872.01	-0.0066	71	87	1
atpD	82	P0ABB4	ATPB_ECOLI ATP synthase subunit beta OS=Escherichia coli (strain K12) GN=atpD PE=1 SV=2	2514	50351	52.42	0.00037	K	DLEHPIEVPVGKATLGR	I	Acetyl (K)	937.033	1872.05	2	1872.01	0.0418	71	87	1
atpD	99	P0ABB4	ATPB_ECOLI ATP synthase subunit beta OS=Escherichia coli (strain K12) GN=atpD PE=1 SV=2	2514	50351	78.84	1e-06	R	IMNVLGEPVDMKGEIGEEER	W	Acetyl (K)	763.042	2286.1	3	2286.09	0.017	88	107	1
atpD	99	P0ABB4	ATPB_ECOLI ATP synthase subunit beta OS=Escherichia coli (strain K12) GN=atpD PE=1 SV=2	3448	50351	75.41	1.4e-06	R	IMNVLGEPVDMKGEIGEEER	W	Acetyl (K); Oxidation (M)	768.361	2302.06	3	2302.08	-0.0196	88	107	1
atpD	142	P0ABB4	ATPB_ECOLI ATP synthase subunit beta OS=Escherichia coli (strain K12) GN=atpD PE=1 SV=2	3448	50351	54.69	0.0002	K	VIDLMCPFAKGGK	V	Acetyl (K)	739.38	1476.75	2	1476.75	-0.0017	133	145	1
atpD	142	P0ABB4	ATPB_ECOLI ATP synthase subunit beta OS=Escherichia coli (strain K12) GN=atpD PE=1 SV=2	3448	50351	50.49	0.00049	K	VIDLMCPFAKGGK	V	Acetyl (K)	493.251	1476.73	3	1476.75	-0.0147	133	145	1
atpD	156	P0ABB4	ATPB_ECOLI ATP synthase subunit beta OS=Escherichia coli (strain K12) GN=atpD PE=1 SV=2	3479	50351	97.5	1.5e-08	K	VGLFGGAGVGKTVNMMELIR	N	Acetyl (K)	697.698	2090.07	3	2090.1	-0.0286	146	165	1
atpD	156	P0ABB4	ATPB_ECOLI ATP synthase subunit beta OS=Escherichia coli (strain K12) GN=atpD PE=1 SV=2	2514	50351	91.58	2.9e-08	K	VGLFGGAGVGKTVNMMELIR	N	Acetyl (K)	1046.1	2090.19	2	2090.1	0.0927	146	165	1
atpD	156	P0ABB4	ATPB_ECOLI ATP synthase subunit beta OS=Escherichia coli (strain K12) GN=atpD PE=1 SV=2	3289	50351	57.19	0.00015	K	VGLFGGAGVGKTVNMMELIR	N	Acetyl (K); Oxidation (M)	703.041	2106.1	3	2106.1	0.0051	146	165	1
atpD	156	P0ABB4	ATPB_ECOLI ATP synthase subunit beta OS=Escherichia coli (strain K12) GN=atpD PE=1 SV=2	4279	50351	51.29	0.00062	K	VGLFGGAGVGKTVNMMELIR	N	Acetyl (K); 2 Oxidation (M)	708.371	2122.09	3	2122.09	0.001	146	165	1
atpD	230	P0ABB4	ATPB_ECOLI ATP synthase subunit beta OS=Escherichia coli (strain K12) GN=atpD PE=1 SV=2	3448	50351	62.71	3.4e-05	R	VALTGLTMAEKFR	D	Acetyl (K)	493.6	1477.78	3	1477.8	-0.0179	220	232	1
atpD	422	P0ABB4	ATPB_ECOLI ATP synthase subunit beta OS=Escherichia coli (strain K12) GN=atpD PE=1 SV=2	2686	50351	54.19	0.00017	K	YVSLKDTIR	G	Acetyl (K)	568.814	1135.61	2	1135.62	-0.0111	418	426	1
atpF	66	P0ABA0	ATPF_ECOLI ATP synthase subunit b OS=Escherichia coli (strain K12) GN=atpF PE=1 SV=1	166	17310	87.9	2.4e-07	K	ASATDQLKK	A	Acetyl (K)	502.271	1002.53	2	1002.53	-0.0071	59	67	1
atpF	81	P0ABA0	ATPF_ECOLI ATP synthase subunit b OS=Escherichia coli (strain K12) GN=atpF PE=1 SV=1	1032	17310	67.41	1e-05	K	AEAQVIIEQANKR	R	Acetyl (K)	756.41	1510.8	2	1510.81	-0.0055	70	82	1
atpF	91	P0ABA0	ATPF_ECOLI ATP synthase subunit b OS=Escherichia coli (strain K12) GN=atpF PE=1 SV=1	1032	17310	104.96	2e-09	R	SQILDEAKAEAEQER	T	Acetyl (K)	879.931	1757.85	2	1757.84	0.004	84	98	1
atpF	91	P0ABA0	ATPF_ECOLI ATP synthase subunit b OS=Escherichia coli (strain K12) GN=atpF PE=1 SV=1	1032	17310	49.15	0.00097	R	RSQILDEAKAEAEQER	T	Acetyl (K)	638.989	1913.95	3	1913.94	0.0022	83	98	2
atpG	22	P0ABA6	ATPG_ECOLI ATP synthase gamma chain OS=Escherichia coli (strain K12) GN=atpG PE=1 SV=1	651	31671	52.75	0.00032	K	ITKAMEMVAASK	M	Acetyl (K)	661.33	1320.64	2	1320.68	-0.0337	20	31	1
atpG	98	P0ABA6	ATPG_ECOLI ATP synthase gamma chain OS=Escherichia coli (strain K12) GN=atpG PE=1 SV=1	818	31671	48.35	0.001	K	KLLAEMK	T	Acetyl (K)	437.751	873.487	2	873.499	-0.0127	98	104	1
atpG	98	P0ABA6	ATPG_ECOLI ATP synthase gamma chain OS=Escherichia coli (strain K12) GN=atpG PE=1 SV=1	1307	31671	49.3	0.00079	R	GLCGGLNINLFKK	L	Acetyl (K)	738.407	1474.8	2	1474.8	0.0027	86	98	1
atpG	104	P0ABA6	ATPG_ECOLI ATP synthase gamma chain OS=Escherichia coli (strain K12) GN=atpG PE=1 SV=1	1603	31671	46.77	0.0012	K	LLAEMKTWTDK	G	Acetyl (K)	689.34	1376.66	2	1376.7	-0.0363	99	109	1
atpG	109	P0ABA6	ATPG_ECOLI ATP synthase gamma chain OS=Escherichia coli (strain K12) GN=atpG PE=1 SV=1	1307	31671	51.66	0.00061	K	TWTDKGVQCDLAMIGSK	G	Acetyl (K)	976.487	1950.96	2	1950.92	0.0411	105	121	1
atpG	109	P0ABA6	ATPG_ECOLI ATP synthase gamma chain OS=Escherichia coli (strain K12) GN=atpG PE=1 SV=1	1603	31671	74.88	1.3e-06	K	TWTDKGVQCDLAMIGSK	G	Acetyl (K)	651.297	1950.87	3	1950.92	-0.0475	105	121	1
atpG	200	P0ABA6	ATPG_ECOLI ATP synthase gamma chain OS=Escherichia coli (strain K12) GN=atpG PE=1 SV=1	1603	31671	68.36	1.4e-05	K	FINTMSQVPTISQLLPLPASDDDDLKHK	S	Acetyl (K)	1055.87	3164.59	3	3164.61	-0.0119	175	202	1
atpH	124	P0ABA4	ATPD_ECOLI ATP synthase subunit delta OS=Escherichia coli (strain K12) GN=atpH PE=1 SV=1	780	19434	92.19	1.3e-07	R	AVSEATAEVDVISAAALSEQQLAKISAAMEK	R	Acetyl (K)	1058.55	3172.63	3	3172.62	0.0126	101	131	1
atpH	131	P0ABA4	ATPD_ECOLI ATP synthase subunit delta OS=Escherichia coli (strain K12) GN=atpH PE=1 SV=1	1111	19434	54.25	0.00015	K	ISAAMEKR	L	Acetyl (K)	474.232	946.45	2	946.491	-0.0405	125	132	1
atpH	131	P0ABA4	ATPD_ECOLI ATP synthase subunit delta OS=Escherichia coli (strain K12) GN=atpH PE=1 SV=1	1111	19434	53.22	0.00017	K	ISAAMEKR	L	Acetyl (K); Oxidation (M)	482.23	962.445	2	962.486	-0.0408	125	132	1
atpH	142	P0ABA4	ATPD_ECOLI ATP synthase subunit delta OS=Escherichia coli (strain K12) GN=atpH PE=1 SV=1	590	19434	54.17	0.00012	K	LNCKIDK	S	Acetyl (K)	466.724	931.434	2	931.48	-0.0458	139	145	1
atpH	145	P0ABA4	ATPD_ECOLI ATP synthase subunit delta OS=Escherichia coli (strain K12) GN=atpH PE=1 SV=1	590	19434	54.29	0.00024	K	IDKSVMAGVIIR	A	Acetyl (K)	672.386	1342.76	2	1342.76	-0.0076	143	154	1
avtA	353	P09053	AVTA_ECOLI Valine--pyruvate aminotransferase OS=Escherichia coli (strain K12) GN=avtA PE=1 SV=3	124	47080	52.56	0.00032	K	DLPITTKQLYQR	L	Acetyl (K)	759.435	1516.86	2	1516.82	0.0312	347	358	1
baeR	206	P69228	BAER_ECOLI Transcriptional regulatory protein BaeR OS=Escherichia coli (strain K12) GN=baeR PE=1 SV=1	55	27867	54.8	0.00017	R	TIDSHIKNLR	R	Acetyl (K)	413.557	1237.65	3	1237.68	-0.0281	200	209	1
bcp	5	P0AE52	BCP_ECOLI Putative peroxiredoxin bcp OS=Escherichia coli (strain K12) GN=bcp PE=1 SV=1	1178	17794	64.96	1.5e-05	-	MNPLKAGDIAPK	F	Acetyl (K)	648.846	1295.68	2	1295.69	-0.0124	1	12	1
bcp	12	P0AE52	BCP_ECOLI Putative peroxiredoxin bcp OS=Escherichia coli (strain K12) GN=bcp PE=1 SV=1	2169	17794	76.84	1.3e-06	K	AGDIAPKFSLPDQDGEQVNLTDFQGQR	V	Acetyl (K)	996.81	2987.41	3	2987.43	-0.0184	6	32	1
bcp	12	P0AE52	BCP_ECOLI Putative peroxiredoxin bcp OS=Escherichia coli (strain K12) GN=bcp PE=1 SV=1	1178	17794	57.8	0.00012	K	AGDIAPKFSLPDQDGEQVNLTDFQGQR	V	Acetyl (K)	747.865	2987.43	4	2987.43	0.0066	6	32	1
bcp	12	P0AE52	BCP_ECOLI Putative peroxiredoxin bcp OS=Escherichia coli (strain K12) GN=bcp PE=1 SV=1	1642	17794	66.2	4.4e-05	M	NPLKAGDIAPKFSLPDQDGEQVNLTDFQGQR	V	Acetyl (K)	1147.63	3439.86	3	3439.7	0.1581	2	32	2
bcp	40	P0AE52	BCP_ECOLI Putative peroxiredoxin bcp OS=Escherichia coli (strain K12) GN=bcp PE=1 SV=1	1178	17794	102.17	1.1e-08	R	VLVYFYPKAMTPGCTVQACGLR	D	Acetyl (K)	858.432	2572.27	3	2572.26	0.0086	33	54	1
bcp	40	P0AE52	BCP_ECOLI Putative peroxiredoxin bcp OS=Escherichia coli (strain K12) GN=bcp PE=1 SV=1	1529	17794	79.54	1e-06	R	VLVYFYPKAMTPGCTVQACGLR	D	Acetyl (K); Oxidation (M)	863.766	2588.28	3	2588.26	0.0176	33	54	1
bcp	40	P0AE52	BCP_ECOLI Putative peroxiredoxin bcp OS=Escherichia coli (strain K12) GN=bcp PE=1 SV=1	2169	17794	38.38	0.013	R	VLVYFYPKAMTPGCTVQACGLRDNMDELKK	A	Acetyl (K)	887.429	3545.69	4	3545.72	-0.0321	33	62	3
bcp	61	P0AE52	BCP_ECOLI Putative peroxiredoxin bcp OS=Escherichia coli (strain K12) GN=bcp PE=1 SV=1	1178	17794	52.02	0.00018	R	DNMDELKK	A	Acetyl (K)	517.745	1033.48	2	1033.47	0.0004	55	62	1
bcp	61	P0AE52	BCP_ECOLI Putative peroxiredoxin bcp OS=Escherichia coli (strain K12) GN=bcp PE=1 SV=1	1307	17794	40.92	0.002	R	DNMDELKK	A	Acetyl (K); Oxidation (M)	525.743	1049.47	2	1049.47	0.0012	55	62	1
bcp	74	P0AE52	BCP_ECOLI Putative peroxiredoxin bcp OS=Escherichia coli (strain K12) GN=bcp PE=1 SV=1	2169	17794	50.65	0.00051	K	AGVDVLGISTDKPEK	L	Acetyl (K)	785.892	1569.77	2	1569.83	-0.0554	63	77	0
bcp	74	P0AE52	BCP_ECOLI Putative peroxiredoxin bcp OS=Escherichia coli (strain K12) GN=bcp PE=1 SV=1	2169	17794	66.4	1.6e-05	K	AGVDVLGISTDKPEK	L	Acetyl (K)	524.276	1569.81	3	1569.83	-0.0199	63	77	0
bcp	77	P0AE52	BCP_ECOLI Putative peroxiredoxin bcp OS=Escherichia coli (strain K12) GN=bcp PE=1 SV=1	1178	17794	54.76	0.00026	K	AGVDVLGISTDKPEKLSR	F	Acetyl (K)	643.026	1926.06	3	1926.04	0.0139	63	80	1
bcp	77	P0AE52	BCP_ECOLI Putative peroxiredoxin bcp OS=Escherichia coli (strain K12) GN=bcp PE=1 SV=1	1178	17794	50.28	0.00078	K	AGVDVLGISTDKPEKLSR	F	Acetyl (K)	964.016	1926.02	2	1926.04	-0.0252	63	80	1
bcp	77	P0AE52	BCP_ECOLI Putative peroxiredoxin bcp OS=Escherichia coli (strain K12) GN=bcp PE=1 SV=1	1178	17794	43.54	0.0037	K	AGVDVLGISTDKPEKLSR	F	Acetyl (K)	482.519	1926.05	4	1926.04	0.0061	63	80	1
bcp	77	P0AE52	BCP_ECOLI Putative peroxiredoxin bcp OS=Escherichia coli (strain K12) GN=bcp PE=1 SV=1	1306	17794	45.29	0.002	K	AGVDVLGISTDKPEK	L	Acetyl (K)	785.94	1569.87	2	1569.83	0.0405	63	77	0
bcp	114	P0AE52	BCP_ECOLI Putative peroxiredoxin bcp OS=Escherichia coli (strain K12) GN=bcp PE=1 SV=1	740	17794	35.87	0.0057	K	SFMGKTYDGIHR	I	Acetyl (K)	485.214	1452.62	3	1452.68	-0.0605	110	121	1
bcp	114	P0AE52	BCP_ECOLI Putative peroxiredoxin bcp OS=Escherichia coli (strain K12) GN=bcp PE=1 SV=1	704	17794	49.27	0.00067	K	SFMGKTYDGIHR	I	Acetyl (K)	727.378	1452.74	2	1452.68	0.0596	110	121	1
bcp	114	P0AE52	BCP_ECOLI Putative peroxiredoxin bcp OS=Escherichia coli (strain K12) GN=bcp PE=1 SV=1	374	17794	47.56	0.00049	K	SFMGKTYDGIHR	I	Acetyl (K); Oxidation (M)	490.564	1468.67	3	1468.68	-0.0068	110	121	1
bcp	131	P0AE52	BCP_ECOLI Putative peroxiredoxin bcp OS=Escherichia coli (strain K12) GN=bcp PE=1 SV=1	2169	17794	83.63	2.3e-07	R	ISFLIDADGKIEHVFDDFK	T	Acetyl (K)	751.024	2250.05	3	2250.12	-0.0723	122	140	1
bglA	10	Q46829	BGLA_ECOLI 6-phospho-beta-glucosidase BglA OS=Escherichia coli (strain K12) GN=bglA PE=1 SV=2	109	55895	55.7	0.0003	K	LTLPKDFLWGGAVAAHQVEGGWNK	G	Acetyl (K)	879.454	2635.34	3	2635.35	-0.0144	6	29	1
bglA	29	Q46829	BGLA_ECOLI 6-phospho-beta-glucosidase BglA OS=Escherichia coli (strain K12) GN=bglA PE=1 SV=2	542	55895	74.87	3.3e-06	K	DFLWGGAVAAHQVEGGWNKGGK	G	Acetyl (K)	776.056	2325.14	3	2325.13	0.016	11	32	1
bglA	53	Q46829	BGLA_ECOLI 6-phospho-beta-glucosidase BglA OS=Escherichia coli (strain K12) GN=bglA PE=1 SV=2	542	55895	53.24	0.00028	R	EITKEVLPGK	Y	Acetyl (K)	578.332	1154.65	2	1154.65	-0.0051	50	59	1
bglA	478	Q46829	BGLA_ECOLI 6-phospho-beta-glucosidase BglA OS=Escherichia coli (strain K12) GN=bglA PE=1 SV=2	70	55895	48.81	0.00085	K	EVIASNGEKL	-	Acetyl (K)	551.284	1100.55	2	1100.57	-0.0184	470	479	1
bioD2	38	P0A6E9	BIOD2_ECOLI ATP-dependent dethiobiotin synthetase BioD 2 OS=Escherichia coli (strain K12) GN=bioD2 PE=3 SV=1	91	25079	57.53	0.00012	K	TVAGYKPVAK	G	Acetyl (K)	538.306	1074.6	2	1074.61	-0.0092	33	42	0
btuE	11	P06610	BTUE_ECOLI Vitamin B12 transport periplasmic protein BtuE OS=Escherichia coli (strain K12) GN=btuE PE=3 SV=1	487	20627	107.27	1.9e-09	-	MQDSILTTVVKDIDGEVTTLEK	F	Acetyl (K)	826.418	2476.23	3	2476.26	-0.0294	1	22	1
btuE	178	P06610	BTUE_ECOLI Vitamin B12 transport periplasmic protein BtuE OS=Escherichia coli (strain K12) GN=btuE PE=3 SV=1	487	20627	46.32	0.0022	R	FSPDMTPEDPIVMESIKLALAK	-	Acetyl (K)	825.414	2473.22	3	2473.25	-0.0266	162	183	1
c4155	3	Q8FCW0	GPH_ECOL6 Phosphoglycolate phosphatase OS=Escherichia coli O6:H1 (strain CFT073 / ATCC 700928 / UPEC) GN=c4155 PE=3 SV=1	53	27428	38.16	0.0048	-	MNKFEDIR	G	Acetyl (K)	547.766	1093.52	2	1093.52	-0.0055	1	8	1
c4155	136	Q8FCW0	GPH_ECOL6 Phosphoglycolate phosphatase OS=Escherichia coli O6:H1 (strain CFT073 / ATCC 700928 / UPEC) GN=c4155 PE=3 SV=1	192	27428	95.01	1.5e-08	K	GLPLGLVTNKPTPFVAPLLEALDIAK	Y	Acetyl (K)	910.534	2728.58	3	2728.58	0.0038	127	152	0
can	2	P61517	CAN_ECOLI Carbonic anhydrase 2 OS=Escherichia coli (strain K12) GN=can PE=1 SV=1	144	25366	66.92	1.9e-05	M	KDIDTLISNNALWSK	M	Acetyl (K)	587.307	1758.9	3	1758.92	-0.0152	2	16	1
can	2	P61517	CAN_ECOLI Carbonic anhydrase 2 OS=Escherichia coli (strain K12) GN=can PE=1 SV=1	144	25366	56.53	0.00021	-	MKDIDTLISNNALWSK	M	Acetyl (K)	630.99	1889.95	3	1889.96	-0.009	1	16	1
carA	3	Q8FLB1	CARA_ECOL6 Carbamoyl-phosphate synthase small chain OS=Escherichia coli O6:H1 (strain CFT073 / ATCC 700928 / UPEC) GN=carA PE=3 SV=2	1113	41617	79.33	1e-06	-	MIKSALLVLEDGTQFHGR	A	Acetyl (K)	686.362	2056.07	3	2056.08	-0.0119	1	18	1
carA	103	P0A6F1	CARA_ECOLI Carbamoyl-phosphate synthase small chain OS=Escherichia coli (strain K12) GN=carA PE=1 SV=1	900	41633	85.32	1.5e-07	R	NTEDLSSYLKR	H	Acetyl (K)	684.341	1366.67	2	1366.67	-0.0052	94	104	1
carA	103	Q8FLB1	CARA_ECOL6 Carbamoyl-phosphate synthase small chain OS=Escherichia coli O6:H1 (strain CFT073 / ATCC 700928 / UPEC) GN=carA PE=3 SV=2	633	41617	52.44	0.00025	R	NTEDLSSYLKR	H	Acetyl (K)	456.56	1366.66	3	1366.67	-0.0132	94	104	1
carA	146	P0A6F1	CARA_ECOLI Carbamoyl-phosphate synthase small chain OS=Escherichia coli (strain K12) GN=carA PE=1 SV=1	1086	41633	92.39	2.4e-08	K	GAQNGCIIAGDNPDAALALEKAR	A	Acetyl (K)	1184.04	2366.07	2	2366.16	-0.092	126	148	1
carA	146	P0A6F1	CARA_ECOLI Carbamoyl-phosphate synthase small chain OS=Escherichia coli (strain K12) GN=carA PE=1 SV=1	704	41633	53.67	0.00033	K	GAQNGCIIAGDNPDAALALEKAR	A	Acetyl (K)	789.726	2366.16	3	2366.16	-0.0098	126	148	1
carA	146	Q8FLB1	CARA_ECOL6 Carbamoyl-phosphate synthase small chain OS=Escherichia coli O6:H1 (strain CFT073 / ATCC 700928 / UPEC) GN=carA PE=3 SV=2	1113	41617	48.71	0.00058	R	EKGAQNGCIIAGDNPDAALALEKAR	A	Acetyl (K)	875.4	2623.18	3	2623.3	-0.1227	124	148	2
carA	230	Q8FLB1	CARA_ECOL6 Carbamoyl-phosphate synthase small chain OS=Escherichia coli O6:H1 (strain CFT073 / ATCC 700928 / UPEC) GN=carA PE=3 SV=2	1113	41617	83.09	5.7e-07	R	LTIVPAQTSAEDVLKMNPDGIFLSNGPGDPAPCDYAITAIQK	F	Acetyl (K)	1118.32	4469.26	4	4469.21	0.0476	216	257	1
carA	330	P0A6F1	CARA_ECOLI Carbamoyl-phosphate synthase small chain OS=Escherichia coli (strain K12) GN=carA PE=1 SV=1	900	41633	42.62	0.0041	R	VTHKSLFDGTLQGIHR	T	Acetyl (K)	617.665	1849.97	3	1849.98	-0.0055	327	342	1
carB	137	P00968	CARB_ECOLI Carbamoyl-phosphate synthase large chain OS=Escherichia coli (strain K12) GN=carB PE=1 SV=2	1812	118566	41.58	0.0028	R	FDVAMKK	I	Acetyl (K)	440.729	879.444	2	879.452	-0.008	132	138	1
carB	366	P00968	CARB_ECOLI Carbamoyl-phosphate synthase large chain OS=Escherichia coli (strain K12) GN=carB PE=1 SV=2	1812	118566	44.64	0.0013	R	FNFEKFAGANDR	L	Acetyl (K)	486.573	1456.7	3	1456.67	0.0239	362	373	1
carB	366	P63737	CARB_ECO57 Carbamoyl-phosphate synthase large chain OS=Escherichia coli O157:H7 GN=carB PE=3 SV=2	202	118580	96.39	1e-08	R	FNFEKFAGANDR	L	Acetyl (K)	729.357	1456.7	2	1456.67	0.0267	362	373	1
carB	412	P00968	CARB_ECOLI Carbamoyl-phosphate synthase large chain OS=Escherichia coli (strain K12) GN=carB PE=1 SV=2	1880	118566	69.68	1.1e-05	R	GLEVGATGFDPKVSLDDPEALTK	I	Acetyl (K)	801.083	2400.23	3	2400.21	0.0203	401	423	1
carB	423	Q8FLB0	CARB_ECOL6 Carbamoyl-phosphate synthase large chain OS=Escherichia coli O6:H1 (strain CFT073 / ATCC 700928 / UPEC) GN=carB PE=3 SV=3	1282	118615	56.7	0.00011	K	VSLDDPEALTKIR	R	Acetyl (K)	749.884	1497.75	2	1497.8	-0.0501	413	425	1
carB	423	P00968	CARB_ECOLI Carbamoyl-phosphate synthase large chain OS=Escherichia coli (strain K12) GN=carB PE=1 SV=2	1812	118566	43.89	0.0027	K	VSLDDPEALTKIR	R	Acetyl (K)	500.271	1497.79	3	1497.8	-0.0114	413	425	1
carB	475	P00968	CARB_ECOLI Carbamoyl-phosphate synthase large chain OS=Escherichia coli (strain K12) GN=carB PE=1 SV=2	1387	118566	77.52	1.7e-06	R	LEEKVAEVGITGLNADFLR	Q	Acetyl (K)	706.043	2115.11	3	2115.12	-0.0149	472	490	1
carB	504	Q8FLB0	CARB_ECOL6 Carbamoyl-phosphate synthase large chain OS=Escherichia coli O6:H1 (strain CFT073 / ATCC 700928 / UPEC) GN=carB PE=3 SV=3	576	118615	51.46	0.00012	R	LAKLAGVR	E	Acetyl (K)	435.275	868.536	2	868.549	-0.0136	502	509	1
carB	649	P00968	CARB_ECOLI Carbamoyl-phosphate synthase large chain OS=Escherichia coli (strain K12) GN=carB PE=1 SV=2	1387	118566	107.84	1.1e-09	K	GVIVQYGGQTPLKLAR	A	Acetyl (K)	871.492	1740.97	2	1740.99	-0.0189	637	652	1
carB	649	P00968	CARB_ECOLI Carbamoyl-phosphate synthase large chain OS=Escherichia coli (strain K12) GN=carB PE=1 SV=2	924	118566	70.12	6.3e-06	K	GVIVQYGGQTPLKLAR	A	Acetyl (K)	581.333	1740.98	3	1740.99	-0.0107	637	652	1
carB	881	Q8FLB0	CARB_ECOL6 Carbamoyl-phosphate synthase large chain OS=Escherichia coli O6:H1 (strain CFT073 / ATCC 700928 / UPEC) GN=carB PE=3 SV=3	1282	118615	59.13	0.00012	K	SLAEQGVTKEVIPPYYSVK	E	Acetyl (K)	717.363	2149.07	3	2149.13	-0.0626	873	891	1
carB	899	P00968	CARB_ECOLI Carbamoyl-phosphate synthase large chain OS=Escherichia coli (strain K12) GN=carB PE=1 SV=2	1812	118566	68.8	1.2e-05	K	EVVLPFNKFPGVDPLLGPEMR	S	Acetyl (K); Oxidation (M)	804.752	2411.23	3	2411.26	-0.0214	892	912	1
carB	899	P00968	CARB_ECOLI Carbamoyl-phosphate synthase large chain OS=Escherichia coli (strain K12) GN=carB PE=1 SV=2	1387	118566	65.11	2.3e-05	K	EVVLPFNKFPGVDPLLGPEMR	S	Acetyl (K)	799.4	2395.18	3	2395.26	-0.0816	892	912	1
carB	940	P00968	CARB_ECOLI Carbamoyl-phosphate synthase large chain OS=Escherichia coli (strain K12) GN=carB PE=1 SV=2	1812	118566	94.37	2.7e-08	K	AQLGSNSTMKK	H	Acetyl (K)	603.809	1205.6	2	1205.61	-0.0048	931	941	1
carB	963	Q8FLB0	CARB_ECOL6 Carbamoyl-phosphate synthase large chain OS=Escherichia coli O6:H1 (strain CFT073 / ATCC 700928 / UPEC) GN=carB PE=3 SV=3	1282	118615	53.65	0.00012	R	VVDLAAKLLK	Q	Acetyl (K)	556.347	1110.68	2	1110.7	-0.0225	957	966	1
carB	966	Q8FLB0	CARB_ECOL6 Carbamoyl-phosphate synthase large chain OS=Escherichia coli O6:H1 (strain CFT073 / ATCC 700928 / UPEC) GN=carB PE=3 SV=3	1282	118615	36.57	0.01	R	VVDLAAKLLK	Q	Acetyl (K)	556.347	1110.68	2	1110.7	-0.0223	957	966	1
carB	966	P00968	CARB_ECOLI Carbamoyl-phosphate synthase large chain OS=Escherichia coli (strain K12) GN=carB PE=1 SV=2	1741	118566	48.54	0.0014	K	LLKQGFELDATHGTAIVLGEAGINPR	L	Acetyl (K)	921.487	2761.44	3	2761.48	-0.0383	964	989	1
carB	993	P00968	CARB_ECOLI Carbamoyl-phosphate synthase large chain OS=Escherichia coli (strain K12) GN=carB PE=1 SV=2	1741	118566	52.55	0.00045	R	LVNKVHEGRPHIQDR	I	Acetyl (K)	460.749	1838.97	4	1838.99	-0.019	990	1004	1
cat	54	P62577	CAT_ECOLX Chloramphenicol acetyltransferase OS=Escherichia coli GN=cat PE=1 SV=1	431	25931	51.71	0.00038	K	HKFYPAFIHILAR	L	Acetyl (K)	552.3	1653.88	3	1653.91	-0.0358	53	65	1
cbpA	19	Q0TJ66	CBPA_ECOL5 Curved DNA-binding protein OS=Escherichia coli O6:K15:H31 (strain 536 / UPEC) GN=cbpA PE=3 SV=1	202	34464	79	1.1e-06	K	DYYAIMGVKPTDDLKTIK	T	Acetyl (K)	705.035	2112.08	3	2112.08	0.0023	5	22	1
cbpA	19	Q0TJ66	CBPA_ECOL5 Curved DNA-binding protein OS=Escherichia coli O6:K15:H31 (strain 536 / UPEC) GN=cbpA PE=3 SV=1	442	34464	43.15	0.004	K	DYYAIMGVKPTDDLKTIK	T	Acetyl (K)	1057.08	2112.14	2	2112.08	0.0611	5	22	1
cbpA	19	Q0TJ66	CBPA_ECOL5 Curved DNA-binding protein OS=Escherichia coli O6:K15:H31 (strain 536 / UPEC) GN=cbpA PE=3 SV=1	442	34464	39.67	0.0078	K	DYYAIMGVKPTDDLKTIK	T	Acetyl (K); Oxidation (M)	710.348	2128.02	3	2128.08	-0.0526	5	22	1
cbpA	22	Q0TJ66	CBPA_ECOL5 Curved DNA-binding protein OS=Escherichia coli O6:K15:H31 (strain 536 / UPEC) GN=cbpA PE=3 SV=1	442	34464	49.92	0.00034	K	TIKTAYR	R	Acetyl (K)	447.75	893.485	2	893.497	-0.0116	20	26	1
cbpA	22	Q0TJ66	CBPA_ECOL5 Curved DNA-binding protein OS=Escherichia coli O6:K15:H31 (strain 536 / UPEC) GN=cbpA PE=3 SV=1	169	34464	94.68	2.9e-08	K	DYYAIMGVKPTDDLKTIK	T	Acetyl (K)	705.035	2112.08	3	2112.08	0.0025	5	22	1
cbpA	31	Q0TJ66	CBPA_ECOL5 Curved DNA-binding protein OS=Escherichia coli O6:K15:H31 (strain 536 / UPEC) GN=cbpA PE=3 SV=1	442	34464	83.68	1e-07	R	KYHPDVSKEPDAEAR	F	Acetyl (K)	446.703	1782.78	4	1782.85	-0.0714	31	45	2
cbpA	163	Q0TJ66	CBPA_ECOL5 Curved DNA-binding protein OS=Escherichia coli O6:K15:H31 (strain 536 / UPEC) GN=cbpA PE=3 SV=1	442	34464	52.69	0.00032	K	TLNVKIPAGVGNGQR	I	Acetyl (K)	783.419	1564.82	2	1564.87	-0.0453	159	173	1
cbpA	262	Q0TJ66	CBPA_ECOL5 Curved DNA-binding protein OS=Escherichia coli O6:K15:H31 (strain 536 / UPEC) GN=cbpA PE=3 SV=1	231	34464	56.5	0.00013	K	KQTGDLYAVLK	I	Acetyl (K)	639.355	1276.7	2	1276.7	-0.0074	262	272	1
chaB	61	P0AE63	CHAB_ECOLI Cation transport regulator ChaB OS=Escherichia coli (strain K12) GN=chaB PE=1 SV=1	241	8939	58.12	0.00011	K	VAWAAVKHEYAK	G	Acetyl (K)	472.248	1413.72	3	1413.74	-0.018	55	66	1
chaB	61	P0AE63	CHAB_ECOLI Cation transport regulator ChaB OS=Escherichia coli (strain K12) GN=chaB PE=1 SV=1	293	8939	45.72	0.0014	K	VAWAAVKHEYAK	G	Acetyl (K)	707.858	1413.7	2	1413.74	-0.0388	55	66	1
chbB	29	P69795	PTQB_ECOLI N,N~-diacetylchitobiose-specific phosphotransferase enzyme IIB component OS=Escherichia coli (strain K12) GN=chbB PE=1 SV=1	67	11476	56.52	0.00023	R	AQAEKYEVPVIIEAFPETLAGEK	G	Acetyl (K)	858.783	2573.33	3	2573.33	0.0019	25	47	1
clpA	633	P0ABH9	CLPA_ECOLI ATP-dependent Clp protease ATP-binding subunit ClpA OS=Escherichia coli (strain K12) GN=clpA PE=1 SV=1	222	84326	57.91	0.00013	K	SIGLIHQDNSTDAMEEIKK	I	Acetyl (K)	724.361	2170.06	3	2170.06	0.0045	616	634	1
clpB	96	P63284	CLPB_ECOLI Chaperone protein ClpB OS=Escherichia coli (strain K12) GN=clpB PE=1 SV=1	2735	95697	43.67	0.0028	R	VLNLCDKLAQK	R	Acetyl (K)	672.353	1342.69	2	1342.73	-0.0368	90	100	1
clpB	100	P63284	CLPB_ECOLI Chaperone protein ClpB OS=Escherichia coli (strain K12) GN=clpB PE=1 SV=1	2733	95697	39.42	0.0088	R	VLNLCDKLAQKR	G	Acetyl (K)	500.614	1498.82	3	1498.83	-0.0078	90	101	2
clpB	163	P63284	CLPB_ECOLI Chaperone protein ClpB OS=Escherichia coli (strain K12) GN=clpB PE=1 SV=1	1374	95697	53.16	0.00022	K	KYTIDLTER	A	Acetyl (K)	590.805	1179.6	2	1179.61	-0.0175	163	171	1
clpB	176	P63284	CLPB_ECOLI Chaperone protein ClpB OS=Escherichia coli (strain K12) GN=clpB PE=1 SV=1	1665	95697	48.96	0.0006	R	AEQGKLDPVIGR	D	Acetyl (K)	662.862	1323.71	2	1323.71	-0.0058	172	183	1
clpB	176	P63284	CLPB_ECOLI Chaperone protein ClpB OS=Escherichia coli (strain K12) GN=clpB PE=1 SV=1	2735	95697	61.07	9.6e-05	R	AEQGKLDPVIGRDEEIR	R	Acetyl (K)	656.333	1965.98	3	1966.01	-0.0345	172	188	2
clpB	250	P63284	CLPB_ECOLI Chaperone protein ClpB OS=Escherichia coli (strain K12) GN=clpB PE=1 SV=1	2735	95697	93.33	7.7e-08	R	VLALDMGALVAGAKYR	G	Acetyl (K)	845.441	1688.87	2	1688.93	-0.0618	237	252	1
clpB	325	P63284	CLPB_ECOLI Chaperone protein ClpB OS=Escherichia coli (strain K12) GN=clpB PE=1 SV=1	2230	95697	54.96	0.00013	R	QYIEKDAALER	R	Acetyl (K)	689.332	1376.65	2	1376.69	-0.0438	321	331	1
clpB	335	P63284	CLPB_ECOLI Chaperone protein ClpB OS=Escherichia coli (strain K12) GN=clpB PE=1 SV=1	1374	95697	69.09	1.1e-05	R	FQKVFVAEPSVEDTIAILR	G	Acetyl (K)	735.395	2203.16	3	2203.19	-0.0242	333	351	1
clpB	451	P63284	CLPB_ECOLI Chaperone protein ClpB OS=Escherichia coli (strain K12) GN=clpB PE=1 SV=1	1665	95697	52.82	0.00022	R	LDMLNEELSDKER	Q	Acetyl (K)	817.39	1632.77	2	1632.77	-0.001	441	453	1
clpB	451	P63284	CLPB_ECOLI Chaperone protein ClpB OS=Escherichia coli (strain K12) GN=clpB PE=1 SV=1	1374	95697	54.84	0.0001	R	LDMLNEELSDKER	Q	Acetyl (K)	545.253	1632.74	3	1632.77	-0.029	441	453	1
clpB	451	P63284	CLPB_ECOLI Chaperone protein ClpB OS=Escherichia coli (strain K12) GN=clpB PE=1 SV=1	1374	95697	56.98	0.00012	K	RLDMLNEELSDKER	Q	Acetyl (K)	597.292	1788.86	3	1788.87	-0.0124	440	453	2
clpB	451	P63284	CLPB_ECOLI Chaperone protein ClpB OS=Escherichia coli (strain K12) GN=clpB PE=1 SV=1	2735	95697	49.54	0.00054	R	LDMLNEELSDKER	Q	Acetyl (K); Oxidation (M)	825.398	1648.78	2	1648.76	0.0198	441	453	1
clpB	463	P63284	CLPB_ECOLI Chaperone protein ClpB OS=Escherichia coli (strain K12) GN=clpB PE=1 SV=1	2735	95697	58.47	2.4e-05	R	QYSELEEEWKAEK	A	Acetyl (K)	855.873	1709.73	2	1709.78	-0.0466	454	466	1
clpB	476	P63284	CLPB_ECOLI Chaperone protein ClpB OS=Escherichia coli (strain K12) GN=clpB PE=1 SV=1	2735	95697	98.32	1e-08	K	ASLSGTQTIKAELEQAK	I	Acetyl (K)	909.011	1816.01	2	1815.96	0.049	467	483	1
clpB	476	P63284	CLPB_ECOLI Chaperone protein ClpB OS=Escherichia coli (strain K12) GN=clpB PE=1 SV=1	3614	95697	50.71	0.0011	K	ASLSGTQTIKAELEQAK	I	Acetyl (K)	606.323	1815.95	3	1815.96	-0.0116	467	483	1
clpB	505	P63284	CLPB_ECOLI Chaperone protein ClpB OS=Escherichia coli (strain K12) GN=clpB PE=1 SV=1	1665	95697	48.57	0.0011	R	MSELQYGKIPELEK	Q	Acetyl (K)	853.931	1705.85	2	1705.86	-0.0117	498	511	1
clpB	530	P63284	CLPB_ECOLI Chaperone protein ClpB OS=Escherichia coli (strain K12) GN=clpB PE=1 SV=1	1374	95697	62.24	3.9e-05	R	NKVTDAEIAEVLAR	W	Acetyl (K)	785.9	1569.78	2	1569.84	-0.0514	529	542	1
clpB	640	P63284	CLPB_ECOLI Chaperone protein ClpB OS=Escherichia coli (strain K12) GN=clpB PE=1 SV=1	1665	95697	50	0.00042	R	IDMSEFMEKHSVSR	L	Acetyl (K)	869.408	1736.8	2	1736.79	0.016	632	645	1
clpB	640	P63284	CLPB_ECOLI Chaperone protein ClpB OS=Escherichia coli (strain K12) GN=clpB PE=1 SV=1	922	95697	92.5	1.2e-08	R	IDMSEFMEKHSVSR	L	Acetyl (K)	579.929	1736.77	3	1736.79	-0.0209	632	645	1
clpB	780	P63284	CLPB_ECOLI Chaperone protein ClpB OS=Escherichia coli (strain K12) GN=clpB PE=1 SV=1	2735	95697	77.02	1.9e-06	R	IDEVVVFHPLGEQHIASIAQIQLKR	L	Acetyl (K)	721.381	2881.5	4	2881.58	-0.0851	757	781	1
clpB	842	P63284	CLPB_ECOLI Chaperone protein ClpB OS=Escherichia coli (strain K12) GN=clpB PE=1 SV=1	2735	95697	135.68	4.4e-13	R	AIQQQIENPLAQQILSGELVPGKVIR	L	Acetyl (K)	962.251	2883.73	3	2883.62	0.112	820	845	1
clpX	168	P0A6H1	CLPX_ECOLI ATP-dependent Clp protease ATP-binding subunit ClpX OS=Escherichia coli (strain K12) GN=clpX PE=1 SV=2	316	46726	57.56	0.00011	K	LLQKCDYDVQK	A	Acetyl (K)	726.365	1450.72	2	1450.71	0.0029	165	175	1
clpX	175	P0A6H1	CLPX_ECOLI ATP-dependent Clp protease ATP-binding subunit ClpX OS=Escherichia coli (strain K12) GN=clpX PE=1 SV=2	254	46726	50.15	0.00038	K	CDYDVQKAQR	G	Acetyl (K)	442.207	1323.6	3	1323.59	0.0116	169	178	1
clpX	297	P0A6H1	CLPX_ECOLI ATP-dependent Clp protease ATP-binding subunit ClpX OS=Escherichia coli (strain K12) GN=clpX PE=1 SV=2	316	46726	50.01	0.00088	K	ASEGELLAQVEPEDLIKFGLIPEFIGR	L	Acetyl (K)	1004.88	3011.6	3	3011.59	0.0189	281	307	1
cmk	165	P0A6I0	KCY_ECOLI Cytidylate kinase OS=Escherichia coli (strain K12) GN=cmk PE=1 SV=1	337	24788	106.08	9.7e-10	R	MLQLQEKGFSVNFER	L	Acetyl (K)	934.428	1866.84	2	1866.93	-0.0881	159	173	1
cnu	9	Q0THK2	CNU_ECOL5 OriC-binding nucleoid-associated protein OS=Escherichia coli O6:K15:H31 (strain 536 / UPEC) GN=cnu PE=3 SV=1	198	8411	77.69	1.1e-06	-	MTVQDYLLKFR	K	Acetyl (K)	728.385	1454.75	2	1454.76	-0.0043	1	11	1
cnu	9	Q0THK2	CNU_ECOL5 OriC-binding nucleoid-associated protein OS=Escherichia coli O6:K15:H31 (strain 536 / UPEC) GN=cnu PE=3 SV=1	236	8411	55.5	0.00013	M	TVQDYLLKFR	K	Acetyl (K)	662.859	1323.7	2	1323.72	-0.0145	2	11	1
cnu	9	Q0THK2	CNU_ECOL5 OriC-binding nucleoid-associated protein OS=Escherichia coli O6:K15:H31 (strain 536 / UPEC) GN=cnu PE=3 SV=1	313	8411	93.95	2.8e-08	-	MTVQDYLLKFRK	I	Acetyl (K)	792.406	1582.8	2	1582.85	-0.0561	1	12	2
cnu	9	Q0THK2	CNU_ECOL5 OriC-binding nucleoid-associated protein OS=Escherichia coli O6:K15:H31 (strain 536 / UPEC) GN=cnu PE=3 SV=1	313	8411	63.18	7.5e-05	-	MTVQDYLLKFR	K	Acetyl (K); Oxidation (M)	736.381	1470.75	2	1470.75	-0.0061	1	11	1
cnu	12	Q0THK2	CNU_ECOL5 OriC-binding nucleoid-associated protein OS=Escherichia coli O6:K15:H31 (strain 536 / UPEC) GN=cnu PE=3 SV=1	313	8411	52.59	0.00035	R	KISSLESLEK	L	Acetyl (K)	588.313	1174.61	2	1174.64	-0.0329	12	21	1
coaBC	306	P0ABQ0	COABC_ECOLI Coenzyme A biosynthesis bifunctional protein CoaBC OS=Escherichia coli (strain K12) GN=coaBC PE=1 SV=2	178	43639	78.27	1e-06	K	MVKNPDIVAGVAALK	D	Acetyl (K)	784.442	1566.87	2	1566.88	-0.0114	304	318	1
coaBC	345	P0ABQ0	COABC_ECOLI Coenzyme A biosynthesis bifunctional protein CoaBC OS=Escherichia coli (strain K12) GN=coaBC PE=1 SV=2	178	43639	76.76	1.9e-06	R	KNLDLICANDVSQPTQGFNSDNNALHLFWQDGDKVLPLER	K	Acetyl (K)	1156.81	4623.21	4	4623.25	-0.0378	345	384	2
coaBC	345	P0ABQ0	COABC_ECOLI Coenzyme A biosynthesis bifunctional protein CoaBC OS=Escherichia coli (strain K12) GN=coaBC PE=1 SV=2	178	43639	61.72	5.9e-05	R	KNLDLICANDVSQPTQGFNSDNNALHLFWQDGDK	V	Acetyl (K)	979.966	3915.83	4	3915.81	0.0221	345	378	1
copA	19	Q8XD24	COPA_ECO57 Copper-exporting P-type ATPase A OS=Escherichia coli O157:H7 GN=copA PE=3 SV=3	417	88292	98.99	1e-08	M	SQTIDLTLDGLSCGHCVKR	V	Acetyl (K)	734.697	2201.07	3	2201.06	0.0128	2	20	1
corC	110	P0AE78	CORC_ECOLI Magnesium and cobalt efflux protein CorC OS=Escherichia coli (strain K12) GN=corC PE=1 SV=1	97	33335	58.85	0.00013	R	FPVISEDKDHIEGILMAK	D	Acetyl (K)	695.362	2083.06	3	2083.07	-0.0026	103	120	1
cpdA	150	P0AEW4	CPDA_ECOLI 3~,5~-cyclic adenosine monophosphate phosphodiesterase CpdA OS=Escherichia coli (strain K12) GN=cpdA PE=1 SV=1	56	31204	42.34	0.0011	R	KLADAPER	H	Acetyl (K)	471.233	940.452	2	940.498	-0.0456	150	157	1
cpxR	219	P0AE88	CPXR_ECOLI Transcriptional regulatory protein CpxR OS=Escherichia coli (strain K12) GN=cpxR PE=3 SV=1	46	26296	46.24	0.0013	K	DGHPWFKTLR	G	Acetyl (K)	433.553	1297.64	3	1297.66	-0.0179	213	222	1
cpxR	219	P0AE88	CPXR_ECOLI Transcriptional regulatory protein CpxR OS=Escherichia coli (strain K12) GN=cpxR PE=3 SV=1	39	26296	39.28	0.0051	K	DGHPWFKTLR	G	Acetyl (K)	649.817	1297.62	2	1297.66	-0.0367	213	222	1
crl	14	B1XDY3	CRL_ECODH Sigma factor-binding protein crl OS=Escherichia coli (strain K12 / DH10B) GN=crl PE=3 SV=1	1058	15816	53.02	0.0004	R	LIKKFTALGPYIR	E	2 Acetyl (K)	802.452	1602.89	2	1602.95	-0.0594	12	24	2
crl	15	B1XDY3	CRL_ECODH Sigma factor-binding protein crl OS=Escherichia coli (strain K12 / DH10B) GN=crl PE=3 SV=1	1058	15816	85.67	1.2e-07	K	KFTALGPYIR	E	Acetyl (K)	403.234	1206.68	3	1206.68	0.0043	15	24	1
crl	15	B1XDY3	CRL_ECODH Sigma factor-binding protein crl OS=Escherichia coli (strain K12 / DH10B) GN=crl PE=3 SV=1	1106	15816	54.33	0.00018	K	KFTALGPYIR	E	Acetyl (K)	604.342	1206.67	2	1206.68	-0.0063	15	24	1
crl	83	B1XDY3	CRL_ECODH Sigma factor-binding protein crl OS=Escherichia coli (strain K12 / DH10B) GN=crl PE=3 SV=1	930	15816	47.66	0.0012	K	AGDWKSVPVKDTEVVER	L	Acetyl (K)	653.002	1955.98	3	1956	-0.0112	79	95	2
crl	88	B1XDY3	CRL_ECODH Sigma factor-binding protein crl OS=Escherichia coli (strain K12 / DH10B) GN=crl PE=3 SV=1	1058	15816	80.75	1.5e-06	K	SVPVKDTEVVER	L	Acetyl (K)	700.371	1398.73	2	1398.74	-0.0086	84	95	1
crl	88	B1XDY3	CRL_ECODH Sigma factor-binding protein Crl OS=Escherichia coli (strain K12 / DH10B) GN=crl PE=3 SV=1	411	15816	57.01	0.00016	K	SVPVKDTEVVER	L	Acetyl (K)	467.251	1398.73	3	1398.74	-0.0056	84	95	1
crp	27	P0ACJ8	CRP_ECOLI Catabolite gene activator OS=Escherichia coli (strain K12) GN=crp PE=1 SV=1	1157	23796	65.5	1.9e-05	K	YPSKSTLIHQGEK	A	Acetyl (K)	510.597	1528.77	3	1528.79	-0.019	24	36	1
crp	36	P0ACJ8	CRP_ECOLI cAMP receptor protein OS=Escherichia coli (strain K12) GN=crp PE=1 SV=1	1008	23796	38.92	0.0085	K	STLIHQGEKAETLYYIVK	G	Acetyl (K)	712.395	2134.16	3	2134.13	0.0323	28	45	1
crp	101	P0ACJ8	CRP_ECOLI Catabolite gene activator OS=Escherichia coli (strain K12) GN=crp PE=1 SV=1	479	23796	116.63	1.1e-10	K	TACEVAEISYKK	F	Acetyl (K)	720.866	1439.72	2	1439.7	0.0204	91	102	1
crp	101	P0ACJ8	CRP_ECOLI cAMP receptor protein OS=Escherichia coli (strain K12) GN=crp PE=1 SV=1	1008	23796	62.89	2e-05	K	TACEVAEISYKK	F	Acetyl (K)	480.904	1439.69	3	1439.7	-0.0048	91	102	1
crp	101	P0ACJ8	CRP_ECOLI Catabolite gene activator OS=Escherichia coli (strain K12) GN=crp PE=1 SV=1	1157	23796	41.15	0.0043	R	AKTACEVAEISYKK	F	Acetyl (K)	547.278	1638.81	3	1638.83	-0.0172	89	102	2
crp	153	P0ACJ8	CRP_ECOLI Catabolite gene activator OS=Escherichia coli (strain K12) GN=crp PE=1 SV=1	1279	23796	58.59	0.00012	R	IAQTLLNLAKQPDAMTHPDGMQIK	I	Acetyl (K)	892.792	2675.35	3	2675.38	-0.024	144	167	1
crp	167	P0ACJ8	CRP_ECOLI cAMP receptor protein OS=Escherichia coli (strain K12) GN=crp PE=1 SV=1	1008	23796	43.4	0.0044	K	QPDAMTHPDGMQIKITR	Q	Acetyl (K); Gln->pyro-Glu (N-term Q)	655.326	1962.96	3	1962.93	0.028	154	170	1
crp	167	P0ACJ8	CRP_ECOLI Catabolite gene activator OS=Escherichia coli (strain K12) GN=crp PE=1 SV=1	1157	23796	44.91	0.002	K	QPDAMTHPDGMQIKITR	Q	Acetyl (K)	660.993	1979.96	3	1979.96	0.0024	154	170	1
crp	189	P0ACJ8	CRP_ECOLI cAMP receptor protein OS=Escherichia coli (strain K12) GN=crp PE=1 SV=1	648	23796	39.35	0.0099	R	ILKMLEDQNLISAHGK	T	Acetyl (K)	617.99	1850.95	3	1850.99	-0.0448	187	202	1
crp	202	P0ACJ8	CRP_ECOLI cAMP receptor protein OS=Escherichia coli (strain K12) GN=crp PE=1 SV=1	1008	23796	78.94	1.3e-06	K	MLEDQNLISAHGKTIVVYGTR	-	Acetyl (K)	796.419	2386.24	3	2386.23	0.004	190	210	1
crp	202	P0ACJ8	CRP_ECOLI Catabolite gene activator OS=Escherichia coli (strain K12) GN=crp PE=1 SV=1	1279	23796	55.86	0.00027	K	MLEDQNLISAHGKTIVVYGTR	-	Acetyl (K)	597.561	2386.21	4	2386.23	-0.0187	190	210	1
crr	6	P69783	PTGA_ECOLI Glucose-specific phosphotransferase enzyme IIA component OS=Escherichia coli (strain K12) GN=crr PE=1 SV=2	994	18240	50.45	0.00065	M	GLFDKLK	S	Acetyl (K)	431.748	861.481	2	861.496	-0.0155	2	8	1
crr	54	P69783	PTGA_ECOLI Glucose-specific phosphotransferase enzyme IIA component OS=Escherichia coli (strain K12) GN=crr PE=1 SV=2	994	18240	94.61	1.6e-08	K	IVGDGIAIKPTGNK	M	Acetyl (K)	712.908	1423.8	2	1423.8	-0.0021	46	59	0
crr	59	P69783	PTGA_ECOLI Glucose-specific phosphotransferase enzyme IIA component OS=Escherichia coli (strain K12) GN=crr PE=1 SV=2	1956	18240	119.5	1.2e-10	K	IVGDGIAIKPTGNKMVAPVDGTIGK	I	Acetyl (K)	831.77	2492.29	3	2492.37	-0.0794	46	70	1
crr	59	P69783	PTGA_ECOLI Glucose-specific phosphotransferase enzyme IIA component OS=Escherichia coli (strain K12) GN=crr PE=1 SV=2	1956	18240	50.92	0.00061	K	IVGDGIAIKPTGNKMVAPVDGTIGK	I	Acetyl (K); Oxidation (M)	837.138	2508.39	3	2508.36	0.0308	46	70	1
crr	131	P69783	PTGA_ECOLI Glucose-specific phosphotransferase enzyme IIA component OS=Escherichia coli (strain K12) GN=crr PE=1 SV=2	1930	18240	104.25	1.5e-09	R	VKVGDTVIEFDLPLLEEKAK	S	Acetyl (K)	762.445	2284.31	3	2284.26	0.0561	114	133	2
crr	131	P69783	PTGA_ECOLI Glucose-specific phosphotransferase enzyme IIA component OS=Escherichia coli (strain K12) GN=crr PE=1 SV=2	1930	18240	96.89	1.5e-08	K	VGDTVIEFDLPLLEEKAK	S	Acetyl (K)	686.713	2057.12	3	2057.09	0.0226	116	133	1
crr	131	P69783	PTGA_ECOLI Glucose-specific phosphotransferase enzyme IIA component OS=Escherichia coli (strain K12) GN=crr PE=1 SV=2	1095	18240	70.89	5.9e-06	K	VGDTVIEFDLPLLEEKAK	S	Acetyl (K)	1029.56	2057.11	2	2057.09	0.0134	116	133	1
crr	148	P69783	PTGA_ECOLI Glucose-specific phosphotransferase enzyme IIA component OS=Escherichia coli (strain K12) GN=crr PE=1 SV=2	1095	18240	88.14	1.2e-07	K	STLTPVVISNMDEIKELIK	L	Acetyl (K)	724.709	2171.11	3	2171.18	-0.0695	134	152	1
crr	148	P69783	PTGA_ECOLI Glucose-specific phosphotransferase enzyme IIA component OS=Escherichia coli (strain K12) GN=crr PE=1 SV=2	1095	18240	41.34	0.005	K	STLTPVVISNMDEIKELIK	L	Acetyl (K)	1086.6	2171.19	2	2171.18	0.0133	134	152	1
crr	148	P69783	PTGA_ECOLI Glucose-specific phosphotransferase enzyme IIA component OS=Escherichia coli (strain K12) GN=crr PE=1 SV=2	1095	18240	57.86	0.00014	K	STLTPVVISNMDEIKELIK	L	Acetyl (K); Oxidation (M)	730.034	2187.08	3	2187.17	-0.0893	134	152	1
crr	148	P69783	PTGA_ECOLI Glucose-specific phosphotransferase enzyme IIA component OS=Escherichia coli (strain K12) GN=crr PE=1 SV=2	1956	18240	48.43	0.00039	K	STLTPVVISNMDEIKELIK	L	Acetyl (K); Oxidation (M)	1094.65	2187.28	2	2187.17	0.1078	134	152	1
csiD	141	B1LPD2	CSID_ECOSM Protein CsiD OS=Escherichia coli (strain SMS-3-5 / SECEC) GN=csiD PE=3 SV=1	76	37429	49.42	0.00056	R	FVVKNVDNSDSYLR	Q	Acetyl (K)	849.414	1696.81	2	1696.84	-0.028	138	151	1
csiD	141	B1XBW5	CSID_ECODH Protein CsiD OS=Escherichia coli (strain K12 / DH10B) GN=csiD PE=3 SV=1	262	37394	37.37	0.0096	R	FVVKNVDNSDSYLR	Q	Acetyl (K)	566.615	1696.82	3	1696.84	-0.0205	138	151	1
cspA	4	P0A9X9	CSPA_ECOLI Cold shock protein CspA OS=Escherichia coli (strain K12) GN=cspA PE=1 SV=2	674	7399	52.82	0.00031	M	SGKMTGIVK	W	Acetyl (K)	481.755	961.495	2	961.527	-0.032	2	10	1
cspA	60	P0A9X9	CSPA_ECOLI Cold shock protein CspA OS=Escherichia coli (strain K12) GN=cspA PE=1 SV=2	260	7399	48.84	0.0023	K	VSFTIESGAKGPAAGNVTSL	-	Acetyl (K)	974.509	1947	2	1946.99	0.0092	51	70	1
cspB	10	P36995	CSPB_ECOLI Cold shock-like protein CspB OS=Escherichia coli (strain K12) GN=cspB PE=2 SV=1	216	7712	64.34	4.4e-05	K	MTGLVKWFNADK	G	Acetyl (K); Oxidation (M)	734.367	1466.72	2	1466.72	-0.0024	5	16	1
cspB	10	P36995	CSPB_ECOLI Cold shock-like protein CspB OS=Escherichia coli (strain K12) GN=cspB PE=2 SV=1	299	7712	50.08	0.00065	K	MTGLVKWFNADK	G	Acetyl (K)	726.375	1450.74	2	1450.73	0.0076	5	16	1
cspC	9	E0J500	CSPC_ECOLW Cold shock-like protein CspC OS=Escherichia coli (strain ATCC 9637 / CCM 2024 / DSM 1116 / NCIMB 8666 / NRRL B-766 / W) GN=cspC PE=1 SV=1	2007	7398	56.32	0.00014	K	GQVKWFNESK	G	Acetyl (K)	632.814	1263.61	2	1263.62	-0.0113	6	15	1
cspC	9	E0J500	CSPC_ECOLW Cold shock-like protein CspC OS=Escherichia coli (strain ATCC 9637 / CCM 2024 / DSM 1116 / NCIMB 8666 / NRRL B-766 / W) GN=cspC PE=1 SV=1	1463	7398	58.64	0.00011	K	IKGQVKWFNESK	G	Acetyl (K)	502.601	1504.78	3	1504.8	-0.022	4	15	2
cspC	9	E0J500	CSPC_ECOLW Cold shock-like protein CspC OS=Escherichia coli (strain ATCC 9637 / CCM 2024 / DSM 1116 / NCIMB 8666 / NRRL B-766 / W) GN=cspC PE=1 SV=1	2604	7398	83.47	3.3e-07	K	IKGQVKWFNESK	G	Acetyl (K)	753.385	1504.75	2	1504.8	-0.0494	4	15	2
cspC	9	E0J500	CSPC_ECOLW Cold shock-like protein CspC OS=Escherichia coli (strain ATCC 9637 / CCM 2024 / DSM 1116 / NCIMB 8666 / NRRL B-766 / W) GN=cspC PE=1 SV=1	484	7398	39.5	0.0056	K	GQVKWFNESK	G	Acetyl (K)	422.207	1263.6	3	1263.62	-0.027	6	15	1
cspC	15	E0J500	CSPC_ECOLW Cold shock-like protein CspC OS=Escherichia coli (strain ATCC 9637 / CCM 2024 / DSM 1116 / NCIMB 8666 / NRRL B-766 / W) GN=cspC PE=1 SV=1	359	7398	48.96	0.00067	K	WFNESKGFGFITPADGSK	D	Acetyl (K)	677.323	2028.95	3	2028.96	-0.0096	10	27	1
cspC	15	E0J500	CSPC_ECOLW Cold shock-like protein CspC OS=Escherichia coli (strain ATCC 9637 / CCM 2024 / DSM 1116 / NCIMB 8666 / NRRL B-766 / W) GN=cspC PE=1 SV=1	2749	7398	42.05	0.0031	K	WFNESKGFGFITPADGSK	D	Acetyl (K)	1015.48	2028.94	2	2028.96	-0.0135	10	27	1
cspC	27	E0J500	CSPC_ECOLW Cold shock-like protein CspC OS=Escherichia coli (strain ATCC 9637 / CCM 2024 / DSM 1116 / NCIMB 8666 / NRRL B-766 / W) GN=cspC PE=1 SV=1	2749	7398	50.14	0.00046	K	GFGFITPADGSKDVFVHFSAIQGNGFK	T	Acetyl (K)	962.439	2884.29	3	2884.42	-0.1243	16	42	1
cspC	27	E0J500	CSPC_ECOLW Cold shock-like protein CspC OS=Escherichia coli (strain ATCC 9637 / CCM 2024 / DSM 1116 / NCIMB 8666 / NRRL B-766 / W) GN=cspC PE=1 SV=1	2749	7398	97.14	1.3e-08	K	GFGFITPADGSKDVFVHFSAIQGNGFK	T	Acetyl (K)	722.09	2884.33	4	2884.42	-0.0861	16	42	1
cspC	59	E0J500	CSPC_ECOLW Cold shock-like protein CspC OS=Escherichia coli (strain ATCC 9637 / CCM 2024 / DSM 1116 / NCIMB 8666 / NRRL B-766 / W) GN=cspC PE=1 SV=1	2749	7398	57.99	0.00017	K	TLAEGQNVEFEIQDGQKGPAAVNVTAI	-	Acetyl (K)	947.81	2840.41	3	2840.42	-0.0117	43	69	1
cspE	9	E0J1Q3	CSPE_ECOLW Cold shock-like protein CspE OS=Escherichia coli (strain ATCC 9637 / CCM 2024 / DSM 1116 / NCIMB 8666 / NRRL B-766 / W) GN=cspE PE=1 SV=1	1860	7459	55.9	0.00011	K	GNVKWFNESK	G	Acetyl (K)	625.804	1249.59	2	1249.61	-0.0155	6	15	1
cspE	9	E0J1Q3	CSPE_ECOLW Cold shock-like protein CspE OS=Escherichia coli (strain ATCC 9637 / CCM 2024 / DSM 1116 / NCIMB 8666 / NRRL B-766 / W) GN=cspE PE=1 SV=1	1856	7459	44.05	0.00059	K	GNVKWFNESK	G	Acetyl (K)	417.523	1249.55	3	1249.61	-0.0619	6	15	1
cspE	9	E0J1Q3	CSPE_ECOLW Cold shock-like protein CspE OS=Escherichia coli (strain ATCC 9637 / CCM 2024 / DSM 1116 / NCIMB 8666 / NRRL B-766 / W) GN=cspE PE=1 SV=1	1856	7459	45.71	0.0018	K	IKGNVKWFNESK	G	Acetyl (K)	497.935	1490.78	3	1490.79	-0.0058	4	15	2
cspE	15	E0J1Q3	CSPE_ECOLW Cold shock-like protein CspE OS=Escherichia coli (strain ATCC 9637 / CCM 2024 / DSM 1116 / NCIMB 8666 / NRRL B-766 / W) GN=cspE PE=1 SV=1	1860	7459	73.14	1.4e-06	K	WFNESKGFGFITPEDGSK	D	Acetyl (K)	696.655	2086.94	3	2086.96	-0.0213	10	27	1
cspE	15	E0J1Q3	CSPE_ECOLW Cold shock-like protein CspE OS=Escherichia coli (strain ATCC 9637 / CCM 2024 / DSM 1116 / NCIMB 8666 / NRRL B-766 / W) GN=cspE PE=1 SV=1	1860	7459	37.08	0.0083	K	WFNESKGFGFITPEDGSK	D	Acetyl (K)	1044.5	2086.98	2	2086.96	0.0166	10	27	1
cspE	27	E0J1Q3	CSPE_ECOLW Cold shock-like protein CspE OS=Escherichia coli (strain ATCC 9637 / CCM 2024 / DSM 1116 / NCIMB 8666 / NRRL B-766 / W) GN=cspE PE=1 SV=1	1547	7459	54.23	0.00016	K	GFGFITPEDGSKDVFVHFSAIQTNGFK	T	Acetyl (K)	996.454	2986.34	3	2986.45	-0.109	16	42	1
cspE	27	E0J1Q3	CSPE_ECOLW Cold shock-like protein CspE OS=Escherichia coli (strain ATCC 9637 / CCM 2024 / DSM 1116 / NCIMB 8666 / NRRL B-766 / W) GN=cspE PE=1 SV=1	1547	7459	80.39	1.1e-06	K	GFGFITPEDGSKDVFVHFSAIQTNGFK	T	Acetyl (K)	747.624	2986.47	4	2986.45	0.0175	16	42	1
csrA	55	Q0TEI4	CSRA_ECOL5 Carbon storage regulator OS=Escherichia coli O6:K15:H31 (strain 536 / UPEC) GN=csrA PE=3 SV=1	110	6852	49.05	0.00061	R	IQAEKSQQSSY	-	Acetyl (K)	655.831	1309.65	2	1309.62	0.032	51	61	1
curA	186	P76113	CURA_ECOLI NADPH-dependent curcumin reductase OS=Escherichia coli (strain K12) GN=curA PE=1 SV=3	378	37871	76.97	1.1e-06	R	VVGVAGGAEKCR	H	Acetyl (K)	622.809	1243.6	2	1243.63	-0.0304	177	188	1
cysH	14	B1IUR7	CYSH_ECOLC Phosphoadenosine phosphosulfate reductase OS=Escherichia coli (strain ATCC 8739 / DSM 1576 / Crooks) GN=cysH PE=3 SV=1	289	28015	46.83	0.0014	K	LDLNALNELPKVDR	I	Acetyl (K)	826.442	1650.87	2	1650.89	-0.0246	4	17	1
cysH	14	B1IUR7	CYSH_ECOLC Phosphoadenosine phosphosulfate reductase OS=Escherichia coli (strain ATCC 8739 / DSM 1576 / Crooks) GN=cysH PE=3 SV=1	534	28015	95.94	2e-08	M	SKLDLNALNELPKVDR	I	Acetyl (K)	934.011	1866.01	2	1866.02	-0.013	2	17	2
cysH	14	B1IUR7	CYSH_ECOLC Phosphoadenosine phosphosulfate reductase OS=Escherichia coli (strain ATCC 8739 / DSM 1576 / Crooks) GN=cysH PE=3 SV=1	534	28015	57.29	0.00014	M	SKLDLNALNELPKVDR	I	Acetyl (K)	623.014	1866.02	3	1866.02	-0.0007	2	17	2
cysH	14	B1IUR7	CYSH_ECOLC Phosphoadenosine phosphosulfate reductase OS=Escherichia coli (strain ATCC 8739 / DSM 1576 / Crooks) GN=cysH PE=3 SV=1	534	28015	52.81	0.0004	M	SKLDLNALNELPKVDR	I	Acetyl (K)	467.51	1866.01	4	1866.02	-0.0099	2	17	2
cysH	14	B1IUR7	CYSH_ECOLC Phosphoadenosine phosphosulfate reductase OS=Escherichia coli (strain ATCC 8739 / DSM 1576 / Crooks) GN=cysH PE=3 SV=1	799	28015	46.24	0.0015	K	LDLNALNELPKVDR	I	Acetyl (K)	551.301	1650.88	3	1650.89	-0.0139	4	17	1
cysH	30	B1IUR7	CYSH_ECOLC Phosphoadenosine phosphosulfate reductase OS=Escherichia coli (strain ATCC 8739 / DSM 1576 / Crooks) GN=cysH PE=3 SV=1	534	28015	93.08	5.1e-08	R	ILALAETNAELEKLDAEGR	V	Acetyl (K)	700.035	2097.08	3	2097.1	-0.0111	18	36	1
cysH	96	B1IUR7	CYSH_ECOLC Phosphoadenosine phosphosulfate reductase OS=Escherichia coli (strain ATCC 8739 / DSM 1576 / Crooks) GN=cysH PE=3 SV=1	183	28015	47.44	0.0013	R	FIDELTDKLK	L	Acetyl (K)	632.33	1262.65	2	1262.68	-0.0297	89	98	1
cysH	136	B1IUR7	CYSH_ECOLC Phosphoadenosine phosphosulfate reductase OS=Escherichia coli (strain ATCC 8739 / DSM 1576 / Crooks) GN=cysH PE=3 SV=1	534	28015	54.12	0.00023	K	YNDINKVEPMNR	A	Acetyl (K)	767.868	1533.72	2	1533.72	-0.0036	131	142	1
cysH	136	B1IUR7	CYSH_ECOLC Phosphoadenosine phosphosulfate reductase OS=Escherichia coli (strain ATCC 8739 / DSM 1576 / Crooks) GN=cysH PE=3 SV=1	799	28015	49.61	0.00065	K	YNDINKVEPMNR	A	Acetyl (K)	512.247	1533.72	3	1533.72	-0.0039	131	142	1
cysH	178	B1IUR7	CYSH_ECOLC Phosphoadenosine phosphosulfate reductase OS=Escherichia coli (strain ATCC 8739 / DSM 1576 / Crooks) GN=cysH PE=3 SV=1	534	28015	66.44	1.9e-05	R	GVFKVLPIIDWDNR	T	Acetyl (K)	571.981	1712.92	3	1712.92	-0.003	175	188	1
cysH	178	B1IUR7	CYSH_ECOLC Phosphoadenosine phosphosulfate reductase OS=Escherichia coli (strain ATCC 8739 / DSM 1576 / Crooks) GN=cysH PE=3 SV=1	183	28015	52.85	0.00037	R	GVFKVLPIIDWDNR	T	Acetyl (K)	857.482	1712.95	2	1712.92	0.0245	175	188	1
cysI	384	B1LQ86	CYSI_ECOSM Sulfite reductase [NADPH] hemoprotein beta-component OS=Escherichia coli (strain SMS-3-5 / SECEC) GN=cysI PE=3 SV=1	447	64276	57.41	0.00023	K	TGLLEIAKIHK	G	Acetyl (K)	422.24	1263.7	3	1263.76	-0.057	377	387	1
cysJ	94	P38038	CYSJ_ECOLI Sulfite reductase [NADPH] flavoprotein alpha-component OS=Escherichia coli (strain K12) GN=cysJ PE=1 SV=4	130	66343	50.12	0.00078	K	LNVKLVNAGDYK	F	Acetyl (K)	688.362	1374.71	2	1374.75	-0.0414	91	102	1
cysJ	102	A8A3P5	CYSJ_ECOHS Sulfite reductase [NADPH] flavoprotein alpha-component OS=Escherichia coli O9:H4 (strain HS) GN=cysJ PE=3 SV=1	140	66415	46.82	0.00079	K	LVNAGDYKFK	Q	Acetyl (K)	598.811	1195.61	2	1195.62	-0.0163	95	104	1
cysJ	104	A8A3P5	CYSJ_ECOHS Sulfite reductase [NADPH] flavoprotein alpha-component OS=Escherichia coli O9:H4 (strain HS) GN=cysJ PE=3 SV=1	140	66415	50.74	0.00041	K	FKQIASEK	L	Acetyl (K)	496.761	991.507	2	991.534	-0.0268	103	110	1
cysJ	507	P38038	CYSJ_ECOLI Sulfite reductase [NADPH] flavoprotein alpha-component OS=Escherichia coli (strain K12) GN=cysJ PE=1 SV=4	130	66343	43.83	0.0019	R	YVKDGVLTR	I	Acetyl (K)	546.804	1091.59	2	1091.6	-0.0044	505	513	1
cysJ	525	A8A3P5	CYSJ_ECOHS Sulfite reductase [NADPH] flavoprotein alpha-component OS=Escherichia coli O9:H4 (strain HS) GN=cysJ PE=3 SV=1	138	66415	50.04	0.00045	K	EKVYVQDK	L	Acetyl (K)	525.759	1049.5	2	1049.54	-0.0358	524	531	1
cysK	3	P0ABK5	CYSK_ECOLI Cysteine synthase A OS=Escherichia coli (strain K12) GN=cysK PE=1 SV=2	1766	34525	57.12	0.00019	M	SKIFEDNSLTIGHTPLVR	L	Acetyl (K)	690.363	2068.07	3	2068.1	-0.0289	2	19	1
cysK	42	P0ABK5	CYSK_ECOLI Cysteine synthase A OS=Escherichia coli (strain K12) GN=cysK PE=1 SV=2	2096	34525	55.78	0.0001	R	NPSFSVKCR	I	Acetyl (K)	568.775	1135.54	2	1135.54	-0.0084	36	44	1
cysK	55	P0ABK5	CYSK_ECOLI Cysteine synthase A OS=Escherichia coli (strain K12) GN=cysK PE=1 SV=2	966	34525	46.87	0.0029	R	IGANMIWDAEKR	G	Acetyl (K)	723.365	1444.72	2	1444.71	0.0027	45	56	1
cysK	55	P0ABK5	CYSK_ECOLI Cysteine synthase A OS=Escherichia coli (strain K12) GN=cysK PE=1 SV=2	2096	34525	57.62	0.00023	R	IGANMIWDAEKR	G	Acetyl (K); Oxidation (M)	731.358	1460.7	2	1460.71	-0.0067	45	56	1
cysK	55	P0ABK5	CYSK_ECOLI Cysteine synthase A OS=Escherichia coli (strain K12) GN=cysK PE=1 SV=2	2074	34525	48.2	0.0012	R	IGANMIWDAEKR	G	Acetyl (K)	482.595	1444.76	3	1444.71	0.0489	45	56	1
cysK	60	P0ABK5	CYSK_ECOLI Cysteine synthase A OS=Escherichia coli (strain K12) GN=cysK PE=1 SV=2	2096	34525	91.93	5.1e-08	R	GVLKPGVELVEPTSGNTGIALAYVAAAR	G	Acetyl (K)	932.516	2794.53	3	2794.52	0.0044	57	84	0
cysK	87	P0ABK5	CYSK_ECOLI Cysteine synthase A OS=Escherichia coli (strain K12) GN=cysK PE=1 SV=2	2096	34525	69.13	9.4e-06	R	GYKLTLTMPETMSIER	R	Acetyl (K)	956.482	1910.95	2	1910.95	0.0006	85	100	1
cysK	87	P0ABK5	CYSK_ECOLI Cysteine synthase A OS=Escherichia coli (strain K12) GN=cysK PE=1 SV=2	2096	34525	46.2	0.0016	R	GYKLTLTMPETMSIER	R	Acetyl (K)	637.983	1910.93	3	1910.95	-0.0218	85	100	1
cysK	121	P0ABK5	CYSK_ECOLI Cysteine synthase A OS=Escherichia coli (strain K12) GN=cysK PE=1 SV=2	2096	34525	42.09	0.0047	K	GMKGAIQK	A	Acetyl (K)	437.741	873.468	2	873.474	-0.0062	119	126	1
cysK	126	P0ABK5	CYSK_ECOLI Cysteine synthase A OS=Escherichia coli (strain K12) GN=cysK PE=1 SV=2	966	34525	87.62	1.1e-07	K	GAIQKAEEIVASNPEK	Y	Acetyl (K)	863.464	1724.91	2	1724.89	0.0199	122	137	1
cysK	126	P0ABK5	CYSK_ECOLI Cysteine synthase A OS=Escherichia coli (strain K12) GN=cysK PE=1 SV=2	2096	34525	38.38	0.0088	K	GAIQKAEEIVASNPEK	Y	Acetyl (K)	575.971	1724.89	3	1724.89	-0.003	122	137	1
cysK	137	P0ABK5	CYSK_ECOLI Cysteine synthase A OS=Escherichia coli (strain K12) GN=cysK PE=1 SV=2	683	34525	61.26	0.0001	K	AEEIVASNPEKYLLLQQFSNPANPEIHEK	T	Acetyl (K)	1117.58	3349.73	3	3349.68	0.0495	127	155	1
cysK	137	P0ABK5	CYSK_ECOLI Cysteine synthase A OS=Escherichia coli (strain K12) GN=cysK PE=1 SV=2	966	34525	60.68	0.00011	K	AEEIVASNPEKYLLLQQFSNPANPEIHEK	T	Acetyl (K)	838.443	3349.74	4	3349.68	0.0594	127	155	1
cysK	242	P0ABK5	CYSK_ECOLI Cysteine synthase A OS=Escherichia coli (strain K12) GN=cysK PE=1 SV=2	966	34525	96.49	1.2e-08	K	IQGIGAGFIPANLDLKLVDK	V	Acetyl (K)	708.742	2123.2	3	2123.2	0.0059	227	246	1
cysK	242	P0ABK5	CYSK_ECOLI Cysteine synthase A OS=Escherichia coli (strain K12) GN=cysK PE=1 SV=2	1766	34525	47.45	0.0011	K	IQGIGAGFIPANLDLKLVDK	V	Acetyl (K)	1062.6	2123.18	2	2123.2	-0.014	227	246	1
cysK	246	P0ABK5	CYSK_ECOLI Cysteine synthase A OS=Escherichia coli (strain K12) GN=cysK PE=1 SV=2	1766	34525	37.95	0.015	K	LVDKVIGITNEEAISTAR	R	Acetyl (K)	657.691	1970.05	3	1970.07	-0.0165	243	260	1
cysQ	89	Q8FAG5	CYSQ_ECOL6 3~(2~),5~-bisphosphate nucleotidase CysQ OS=Escherichia coli O6:H1 (strain CFT073 / ATCC 700928 / UPEC) GN=cysQ PE=3 SV=1	356	27344	107.05	1.4e-09	R	YWLVDPLDGTKEFIKR	N	Acetyl (K)	674.709	2021.1	3	2021.06	0.0423	79	94	2
cysQ	89	Q8FAG5	CYSQ_ECOL6 3~(2~),5~-bisphosphate nucleotidase CysQ OS=Escherichia coli O6:H1 (strain CFT073 / ATCC 700928 / UPEC) GN=cysQ PE=3 SV=1	214	27344	53.05	0.00034	R	YWLVDPLDGTKEFIK	R	Acetyl (K)	933.477	1864.94	2	1864.96	-0.0216	79	93	1
cysS	73	B1XGC4	SYC_ECODH Cysteine--tRNA ligase OS=Escherichia coli (strain K12 / DH10B) GN=cysS PE=3 SV=1	708	52454	52.86	0.00039	R	NITDIDDKIIKR	A	Acetyl (K)	743.405	1484.8	2	1484.82	-0.0242	66	77	2
cysS	73	B1XGC4	SYC_ECODH Cysteine--tRNA ligase OS=Escherichia coli (strain K12 / DH10B) GN=cysS PE=3 SV=1	484	52454	49.84	0.00078	R	NITDIDDKIIK	R	Acetyl (K)	443.909	1328.71	3	1328.72	-0.0126	66	76	1
cysS	73	B5YPP1	SYC_ECO5E Cysteine--tRNA ligase OS=Escherichia coli O157:H7 (strain EC4115 / EHEC) GN=cysS PE=3 SV=1	245	52464	54.43	0.00027	R	NITDIDDKIIK	R	Acetyl (K)	665.364	1328.71	2	1328.72	-0.0062	66	76	1
cysS	73	B1XGC4	SYC_ECODH Cysteine--tRNA ligase OS=Escherichia coli (strain K12 / DH10B) GN=cysS PE=3 SV=1	391	52454	53.02	0.00038	R	NITDIDDKIIKR	A	Acetyl (K)	495.932	1484.78	3	1484.82	-0.0444	66	77	2
cysS	76	B1XGC4	SYC_ECODH Cysteine--tRNA ligase OS=Escherichia coli (strain K12 / DH10B) GN=cysS PE=3 SV=1	484	52454	50.8	0.00058	R	NITDIDDKIIKR	A	Acetyl (K)	743.388	1484.76	2	1484.82	-0.0584	66	77	2
cysS	76	B5YPP1	SYC_ECO5E Cysteine--tRNA ligase OS=Escherichia coli O157:H7 (strain EC4115 / EHEC) GN=cysS PE=3 SV=1	245	52464	41.43	0.005	R	NITDIDDKIIKR	A	Acetyl (K)	495.946	1484.82	3	1484.82	-0.0034	66	77	2
cysS	175	B1XGC4	SYC_ECODH Cysteine--tRNA ligase OS=Escherichia coli (strain K12 / DH10B) GN=cysS PE=3 SV=1	484	52454	44.39	0.0033	R	VDVVDDKRNPMDFVLWK	M	Acetyl (K)	706.691	2117.05	3	2117.06	-0.012	169	185	2
cysS	282	B1XGC4	SYC_ECODH Cysteine--tRNA ligase OS=Escherichia coli (strain K12 / DH10B) GN=cysS PE=3 SV=1	708	52454	53.42	0.00028	R	DVLKYYDAETVR	Y	Acetyl (K)	757.379	1512.74	2	1512.75	-0.0029	279	290	1
dapA	161	P0A6L2	DAPA_ECOLI Dihydrodipicolinate synthase OS=Escherichia coli (strain K12) GN=dapA PE=1 SV=1	313	31535	58.74	0.00011	K	NIIGIKEATGNLTR	V	Acetyl (K)	771.425	1540.83	2	1540.86	-0.0225	156	169	1
dapA	161	P0A6L2	DAPA_ECOLI 4-hydroxy-tetrahydrodipicolinate synthase OS=Escherichia coli (strain K12) GN=dapA PE=1 SV=1	529	31535	56.9	0.00017	K	NIIGIKEATGNLTR	V	Acetyl (K)	514.62	1540.84	3	1540.86	-0.0178	156	169	1
dapA	219	P0A6L2	DAPA_ECOLI Dihydrodipicolinate synthase OS=Escherichia coli (strain K12) GN=dapA PE=1 SV=1	313	31535	67.42	3.8e-06	R	DMAQMCKLAAEGHFAEAR	V	Acetyl (K)	693.306	2076.9	3	2076.92	-0.0206	213	230	1
dapA	242	P0A6L2	DAPA_ECOLI 4-hydroxy-tetrahydrodipicolinate synthase OS=Escherichia coli (strain K12) GN=dapA PE=1 SV=1	529	31535	51.11	0.00053	R	LMPLHNKLFVEPNPIPVK	W	Acetyl (K)	710.073	2127.2	3	2127.19	0.0062	236	253	1
dapA	242	P0A6L2	DAPA_ECOLI 4-hydroxy-tetrahydrodipicolinate synthase OS=Escherichia coli (strain K12) GN=dapA PE=1 SV=1	529	31535	39.61	0.0085	R	LMPLHNKLFVEPNPIPVK	W	Acetyl (K); Oxidation (M)	715.397	2143.17	3	2143.19	-0.0164	236	253	1
dapA	287	P0A6L2	DAPA_ECOLI Dihydrodipicolinate synthase OS=Escherichia coli (strain K12) GN=dapA PE=1 SV=1	146	31535	56.14	0.00013	R	AALKHAGLL	-	Acetyl (K)	468.268	934.522	2	934.56	-0.0383	284	292	1
dapD	85	B1LGW7	DAPD_ECOSM 2,3,4,5-tetrahydropyridine-2,6-dicarboxylate N-succinyltransferase OS=Escherichia coli (strain SMS-3-5 / SECEC) GN=dapD PE=3 SV=1	312	29986	52.67	0.00012	R	YFDKVPMK	F	Acetyl (K)	535.257	1068.5	2	1068.53	-0.0323	82	89	1
dapD	85	B1LGW7	DAPD_ECOSM 2,3,4,5-tetrahydropyridine-2,6-dicarboxylate N-succinyltransferase OS=Escherichia coli (strain SMS-3-5 / SECEC) GN=dapD PE=3 SV=1	130	29986	35.21	0.01	R	YFDKVPMK	F	Acetyl (K); Oxidation (M)	543.264	1084.51	2	1084.53	-0.0129	82	89	1
dapD	100	B1LGW7	DAPD_ECOSM 2,3,4,5-tetrahydropyridine-2,6-dicarboxylate N-succinyltransferase OS=Escherichia coli (strain SMS-3-5 / SECEC) GN=dapD PE=3 SV=1	312	29986	43.17	0.0015	R	FQKEGFR	V	Acetyl (K)	477.229	952.443	2	952.477	-0.0333	98	104	1
dapD	241	Q0TLG7	DAPD_ECOL5 2,3,4,5-tetrahydropyridine-2,6-dicarboxylate N-succinyltransferase OS=Escherichia coli O6:K15:H31 (strain 536 / UPEC) GN=dapD PE=3 SV=1	702	30044	56.32	0.00012	R	VPAGSVVVSGNLPSKDGK	Y	Acetyl (K)	584.992	1751.95	3	1751.94	0.0112	227	244	1
dapD	241	B1LGW7	DAPD_ECOSM 2,3,4,5-tetrahydropyridine-2,6-dicarboxylate N-succinyltransferase OS=Escherichia coli (strain SMS-3-5 / SECEC) GN=dapD PE=3 SV=1	312	29986	66.42	1e-05	R	VPAGSVVVSGNLPSKDGK	Y	Acetyl (K)	877.002	1751.99	2	1751.94	0.0483	227	244	1
dapD	244	B1LGW7	DAPD_ECOSM 2,3,4,5-tetrahydropyridine-2,6-dicarboxylate N-succinyltransferase OS=Escherichia coli (strain SMS-3-5 / SECEC) GN=dapD PE=3 SV=1	312	29986	86.72	1.3e-07	R	VPAGSVVVSGNLPSKDGK	Y	Acetyl (K)	876.95	1751.89	2	1751.94	-0.0557	227	244	1
dapD	244	P0A9D8	DAPD_ECOLI 2,3,4,5-tetrahydropyridine-2,6-dicarboxylate N-succinyltransferase OS=Escherichia coli (strain K12) GN=dapD PE=1 SV=1	468	30044	50.14	0.00068	K	DGKYSLYCAVIVK	K	Acetyl (K)	779.399	1556.78	2	1556.79	-0.0067	242	254	1
dapF	198	P0A6K1	DAPF_ECOLI Diaminopimelate epimerase OS=Escherichia coli (strain K12) GN=dapF PE=3 SV=1	53	30531	53.06	0.00033	R	ANIGFMQVVKR	E	Acetyl (K)	652.857	1303.7	2	1303.71	-0.0074	189	199	1
dcd	58	B1X701	DCD_ECODH Deoxycytidine triphosphate deaminase OS=Escherichia coli (strain K12 / DH10B) GN=dcd PE=3 SV=1	200	21350	50	0.00065	R	GHTAAFIDLSGPKDEVSAALDR	V	Acetyl (K)	771.36	2311.06	3	2311.14	-0.0878	46	67	1
ddlB	43	P07862	DDLB_ECOLI D-alanine--D-alanine ligase B OS=Escherichia coli (strain K12) GN=ddlB PE=1 SV=3	197	32933	42.02	0.0058	R	EGGIDAYPVDPKEVDVTQLK	S	Acetyl (K)	739.05	2214.13	3	2214.11	0.022	32	51	1
ddlB	124	P07862	DDLB_ECOLI D-alanine--D-alanine ligase B OS=Escherichia coli (strain K12) GN=ddlB PE=1 SV=3	197	32933	53.8	0.0002	R	AEFEKGLSDK	Q	Acetyl (K)	583.289	1164.56	2	1164.57	-0.0022	120	129	1
deoA	415	B1XFJ2	TYPH_ECODH Thymidine phosphorylase OS=Escherichia coli (strain K12 / DH10B) GN=deoA PE=3 SV=1	187	47291	85.19	1.8e-07	K	DENNWQEAAKAVK	A	Acetyl (K)	772.878	1543.74	2	1543.73	0.015	406	418	1
deoB	220	P0A6K6	DEOB_ECOLI Phosphopentomutase OS=Escherichia coli (strain K12) GN=deoB PE=1 SV=1	258	44684	98.07	1.3e-08	R	VIARPFIGDKAGNFQR	T	Acetyl (K)	610.993	1829.96	3	1829.99	-0.0335	211	226	1
deoB	250	B7UR11	DEOB_ECO27 Phosphopentomutase OS=Escherichia coli O127:H6 (strain E2348/69 / EPEC) GN=deoB PE=3 SV=1	783	44683	54.69	0.00021	K	LVDEKHGQVVSVGK	I	Acetyl (K)	512.949	1535.82	3	1535.83	-0.006	246	259	1
deoB	287	B7UR11	DEOB_ECO27 Phosphopentomutase OS=Escherichia coli O127:H6 (strain E2348/69 / EPEC) GN=deoB PE=3 SV=1	783	44683	96.31	1.6e-08	K	ATGLDALFDATIKEMK	E	Acetyl (K)	589.302	1764.88	3	1764.9	-0.0132	275	290	1
deoB	287	P0A6K6	DEOB_ECOLI Phosphopentomutase OS=Escherichia coli (strain K12) GN=deoB PE=1 SV=1	619	44684	104.55	2.4e-09	K	ATGLDALFDATIKEMK	E	Acetyl (K)	883.457	1764.9	2	1764.9	0.0022	275	290	1
deoC	5	B7LXU3	DEOC_ECO8A Deoxyribose-phosphate aldolase OS=Escherichia coli O8 (strain IAI1) GN=deoC PE=3 SV=1	1209	27976	57.46	0.00014	M	TDLKASSLR	A	Acetyl (K)	516.779	1031.54	2	1031.56	-0.0172	2	10	1
deoC	5	A1AJU8	DEOC_ECOK1 Deoxyribose-phosphate aldolase OS=Escherichia coli O1:K1 / APEC GN=deoC PE=3 SV=1	597	27970	53.69	0.00019	-	MTDLKASSLR	A	Acetyl (K)	582.293	1162.57	2	1162.6	-0.0307	1	10	1
deoC	13	B7LXU3	DEOC_ECO8A Deoxyribose-phosphate aldolase OS=Escherichia coli O8 (strain IAI1) GN=deoC PE=3 SV=1	1209	27976	58.75	0.00014	R	ALKLMDLTTLNDDDTDEKVIALCHQAK	T	Acetyl (K)	779.136	3112.51	4	3112.54	-0.0277	11	37	2
deoC	28	B7LXU3	DEOC_ECO8A Deoxyribose-phosphate aldolase OS=Escherichia coli O8 (strain IAI1) GN=deoC PE=3 SV=1	1209	27976	49.75	0.0019	K	LMDLTTLNDDDTDEKVIALCHQAK	T	Acetyl (K)	934.465	2800.37	3	2800.33	0.0469	14	37	1
deoC	196	B7LXU3	DEOC_ECO8A Deoxyribose-phosphate aldolase OS=Escherichia coli O8 (strain IAI1) GN=deoC PE=3 SV=1	997	27976	39.4	0.0087	R	DMGVEKTVGFKPAGGVR	T	Acetyl (K)	597.311	1788.91	3	1788.92	-0.0092	191	207	1
deoC	246	B7LXU3	DEOC_ECO8A Deoxyribose-phosphate aldolase OS=Escherichia coli O8 (strain IAI1) GN=deoC PE=3 SV=1	1209	27976	127.82	1.3e-11	R	FGASSLLASLLKALGHGDGK	S	Acetyl (K)	662.024	1983.05	3	1983.08	-0.0304	235	254	1
der	104	P0A6P5	DER_ECOLI GTPase Der OS=Escherichia coli (strain K12) GN=der PE=1 SV=1	80	55058	57.54	0.00013	R	AGLMPADEAIAKHLR	S	Acetyl (K); Oxidation (M)	550.955	1649.84	3	1649.86	-0.0124	93	107	1
der	104	B7MHZ6	DER_ECO45 GTPase Der OS=Escherichia coli O45:K1 (strain S88 / ExPEC) GN=der PE=3 SV=1	80	55031	57.54	0.00013	R	SGLMPADEAIAKHLR	S	Acetyl (K)	550.955	1649.84	3	1649.86	-0.0124	93	107	1
der	104	P0A6P5	DER_ECOLI GTPase Der OS=Escherichia coli (strain K12) GN=der PE=1 SV=1	110	55058	74.58	2.8e-06	R	AGLMPADEAIAKHLR	S	Acetyl (K)	545.621	1633.84	3	1633.86	-0.0184	93	107	1
der	408	P0A6P5	DER_ECOLI GTPase Der OS=Escherichia coli (strain K12) GN=der PE=1 SV=1	80	55058	39.96	0.0093	K	LKYAHAGGYNPPIVVIHGNQVK	D	Acetyl (K)	605.072	2416.26	4	2416.3	-0.0422	407	428	1
dgt	23	Q0TLH1	DGTP_ECOL5 Deoxyguanosinetriphosphate triphosphohydrolase OS=Escherichia coli O6:K15:H31 (strain 536 / UPEC) GN=dgt PE=3 SV=1	39	59679	38.87	0.0095	R	SPQGVKTEHEILR	I	Acetyl (K)	512.612	1534.81	3	1534.81	0.0037	18	30	1
dhaL	48	P76014	DHAL_ECOLI PTS-dependent dihydroxyacetone kinase, ADP-binding subunit DhaL OS=Escherichia coli (strain K12) GN=dhaL PE=1 SV=3	395	22731	57.23	0.00011	R	GFSKVVEK	L	Acetyl (K)	468.256	934.498	2	934.512	-0.0148	45	52	1
dhaL	52	P76014	DHAL_ECOLI PTS-dependent dihydroxyacetone kinase, ADP-binding subunit DhaL OS=Escherichia coli (strain K12) GN=dhaL PE=1 SV=3	282	22731	54.58	0.00013	K	VVEKLPAIADKDIGFILK	N	Acetyl (K)	671.065	2010.17	3	2010.18	-0.0041	49	66	2
dhaL	59	P76014	DHAL_ECOLI PTS-dependent dihydroxyacetone kinase, ADP-binding subunit DhaL OS=Escherichia coli (strain K12) GN=dhaL PE=1 SV=3	604	22731	49.54	0.00054	K	LPAIADKDIGFILK	N	Acetyl (K)	778.459	1554.9	2	1554.9	0.0012	53	66	1
dhaL	59	P76014	DHAL_ECOLI PTS-dependent dihydroxyacetone kinase, ADP-binding subunit DhaL OS=Escherichia coli (strain K12) GN=dhaL PE=1 SV=3	282	22731	47.22	0.0018	K	LPAIADKDIGFILK	N	Acetyl (K)	519.299	1554.87	3	1554.9	-0.0274	53	66	1
dhaL	59	P76014	DHAL_ECOLI PTS-dependent dihydroxyacetone kinase, ADP-binding subunit DhaL OS=Escherichia coli (strain K12) GN=dhaL PE=1 SV=3	282	22731	37.27	0.0063	K	VVEKLPAIADKDIGFILK	N	Acetyl (K)	671.065	2010.17	3	2010.18	-0.0039	49	66	2
dkgA	52	Q46857	DKGA_ECOLI 2,5-diketo-D-gluconic acid reductase A OS=Escherichia coli (strain K12) GN=dkgA PE=1 SV=3	733	31147	117.94	1.1e-10	R	SIDTAAAYKNEEGVGK	A	Acetyl (K)	847.938	1693.86	2	1693.82	0.0463	44	59	1
dkgA	52	Q46857	DKGA_ECOLI 2,5-diketo-D-gluconic acid reductase A OS=Escherichia coli (strain K12) GN=dkgA PE=1 SV=3	559	31147	41.54	0.0036	R	SIDTAAAYKNEEGVGK	A	Acetyl (K)	565.609	1693.8	3	1693.82	-0.0115	44	59	1
dkgA	94	Q46857	DKGA_ECOLI 2,5-diketo-D-gluconic acid reductase A OS=Escherichia coli (strain K12) GN=dkgA PE=1 SV=3	885	31147	48.73	0.00096	R	EALLDSLKK	L	Acetyl (K)	529.794	1057.57	2	1057.6	-0.0284	87	95	1
dkgA	128	Q46857	DKGA_ECOLI 2,5-diketo-D-gluconic acid reductase A OS=Escherichia coli (strain K12) GN=dkgA PE=1 SV=3	733	31147	48.12	0.0011	K	GMIELQKEGLIK	S	Acetyl (K)	700.896	1399.78	2	1399.77	0.0027	122	133	1
dkgA	194	Q46857	DKGA_ECOLI 2,5-diketo-D-gluconic acid reductase A OS=Escherichia coli (strain K12) GN=dkgA PE=1 SV=3	733	31147	95.99	1.4e-08	K	IQTESWSPLAQGGKGVFDQK	V	Acetyl (K)	740.023	2217.05	3	2217.11	-0.0609	181	200	1
dkgA	200	Q46857	DKGA_ECOLI 2,5-diketo-D-gluconic acid reductase A OS=Escherichia coli (strain K12) GN=dkgA PE=1 SV=3	717	31147	58.38	0.00011	K	GVFDQKVIR	D	Acetyl (K)	552.306	1102.6	2	1102.61	-0.0162	195	203	1
dkgA	251	Q46857	DKGA_ECOLI 2,5-diketo-D-gluconic acid reductase A OS=Escherichia coli (strain K12) GN=dkgA PE=1 SV=3	885	31147	44.45	0.0026	R	LDKDELGEIAK	L	Acetyl (K)	636.837	1271.66	2	1271.66	-0.0005	249	259	1
dkgA	251	Q46857	DKGA_ECOLI 2,5-diketo-D-gluconic acid reductase A OS=Escherichia coli (strain K12) GN=dkgA PE=1 SV=3	717	31147	58.27	0.00014	R	IAENFDVWDFRLDKDELGEIAK	L	Acetyl (K)	889.111	2664.31	3	2664.31	0.0052	238	259	2
dkgB	188	P30863	DKGB_ECOLI 2,5-diketo-D-gluconic acid reductase B OS=Escherichia coli (strain K12) GN=dkgB PE=1 SV=2	55	29475	55	0.00017	K	ALKDEVIAR	I	Acetyl (K)	528.797	1055.58	2	1055.6	-0.0188	186	194	1
dksA	26	P0ABS1	DKSA_ECOLI RNA polymerase-binding transcription factor DksA OS=Escherichia coli (strain K12) GN=dksA PE=1 SV=1	898	17745	106.47	2.5e-09	K	TSSLSILAIAGVEPYQEKPGEEYMNEAQLAHFR	R	Acetyl (K)	930.965	3719.83	4	3719.81	0.0186	9	41	0
dksA	97	P0ABS1	DKSA_ECOLI RNA polymerase-binding transcription factor DksA OS=Escherichia coli (strain K12) GN=dksA PE=1 SV=1	898	17745	50	0.00035	K	LIKKIEK	T	2 Acetyl (K)	478.304	954.594	2	954.611	-0.0176	95	101	2
dksA	97	P0ABS1	DKSA_ECOLI RNA polymerase-binding transcription factor DksA OS=Escherichia coli (strain K12) GN=dksA PE=1 SV=1	898	17745	53.48	0.00011	R	KLIKKIEK	T	2 Acetyl (K)	542.351	1082.69	2	1082.71	-0.0183	94	101	3
dksA	98	P0ABS1	DKSA_ECOLI RNA polymerase-binding transcription factor DksA OS=Escherichia coli (strain K12) GN=dksA PE=1 SV=1	898	17745	41.78	0.0032	K	KIEKTLK	K	2 Acetyl (K)	472.292	942.57	2	942.575	-0.0053	98	104	2
dksA	101	P0ABS1	DKSA_ECOLI RNA polymerase-binding transcription factor DksA OS=Escherichia coli (strain K12) GN=dksA PE=1 SV=1	898	17745	51.88	0.00039	K	KIEKTLK	K	Acetyl (K)	451.28	900.545	2	900.564	-0.0189	98	104	2
dksA	139	P0ABS1	DKSA_ECOLI RNA polymerase-binding transcription factor DksA OS=Escherichia coli (strain K12) GN=dksA PE=1 SV=1	426	17745	90.12	1e-07	R	LEARPTADLCIDCKTLAEIR	E	Acetyl (K)	796.416	2386.23	3	2386.2	0.0279	126	145	1
dksA	139	P0ABS1	DKSA_ECOLI RNA polymerase-binding transcription factor DksA OS=Escherichia coli (strain K12) GN=dksA PE=1 SV=1	898	17745	50.85	0.00074	R	RLEARPTADLCIDCKTLAEIR	E	Acetyl (K)	636.568	2542.24	4	2542.3	-0.058	125	145	2
dksA	139	P0ABS1	DKSA_ECOLI RNA polymerase-binding transcription factor DksA OS=Escherichia coli (strain K12) GN=dksA PE=1 SV=1	898	17745	54.94	0.00056	R	RLEARPTADLCIDCKTLAEIR	E	Acetyl (K)	848.432	2542.27	3	2542.3	-0.0251	125	145	2
dld	543	P06149	DLD_ECOLI D-lactate dehydrogenase OS=Escherichia coli (strain K12) GN=dld PE=1 SV=3	106	64914	44.13	0.002	K	APETLQKFYR	E	Acetyl (K)	647.842	1293.67	2	1293.67	-0.0015	537	546	1
dnaG	229	Q8FDG5	PRIM_ECOL6 DNA primase OS=Escherichia coli O6:H1 (strain CFT073 / ATCC 700928 / UPEC) GN=dnaG PE=3 SV=1	122	65908	87.25	1.5e-07	R	VLGNDTPKYLNSPETDIFHK	G	Acetyl (K)	777.398	2329.17	3	2329.16	0.0124	222	241	1
dnaJ	3	B1IRF9	DNAJ_ECOLC Chaperone protein DnaJ OS=Escherichia coli (strain ATCC 8739 / DSM 1576 / Crooks) GN=dnaJ PE=3 SV=1	174	41589	51.1	0.00027	M	AKQDYYEILGVSK	T	Acetyl (K)	778.376	1554.74	2	1554.79	-0.0554	2	14	1
dnaJ	194	B5YYA8	DNAJ_ECO5E Chaperone protein DnaJ OS=Escherichia coli O157:H7 (strain EC4115 / EHEC) GN=dnaJ PE=3 SV=1	125	41619	42.68	0.0027	R	GTLIKDPCNK	C	Acetyl (K)	594.301	1186.59	2	1186.6	-0.0134	190	199	1
dnaJ	301	B5YYA8	DNAJ_ECO5E Chaperone protein DnaJ OS=Escherichia coli O157:H7 (strain EC4115 / EHEC) GN=dnaJ PE=3 SV=1	125	41619	54.27	0.00024	K	VPGETQTGKLFR	M	Acetyl (K)	687.848	1373.68	2	1373.73	-0.0483	293	304	1
dnaJ	301	B5YYA8	DNAJ_ECO5E Chaperone protein DnaJ OS=Escherichia coli O157:H7 (strain EC4115 / EHEC) GN=dnaJ PE=3 SV=1	196	41619	56.67	0.00015	K	LKVPGETQTGKLFR	M	Acetyl (K)	539.307	1614.9	3	1614.91	-0.0095	291	304	2
dnaK	106	P0A6Y8	DNAK_ECOLI Chaperone protein DnaK OS=Escherichia coli (strain K12) GN=dnaK PE=1 SV=2	3289	69130	98.62	1.1e-08	K	IIAADNGDAWVEVKGQK	M	Acetyl (K)	928.473	1854.93	2	1854.95	-0.0154	93	109	1
dnaK	106	P0A6Y8	DNAK_ECOLI Chaperone protein DnaK OS=Escherichia coli (strain K12) GN=dnaK PE=1 SV=2	2167	69130	55.91	0.00022	K	IIAADNGDAWVEVKGQK	M	Acetyl (K)	619.321	1854.94	3	1854.95	-0.0057	93	109	1
dnaK	121	P0A6Y8	DNAK_ECOLI Chaperone protein DnaK OS=Escherichia coli (strain K12) GN=dnaK PE=1 SV=2	3396	69130	54.41	0.00019	K	MAPPQISAEVLKK	M	Acetyl (K)	727.399	1452.78	2	1452.8	-0.0174	110	122	1
dnaK	121	P0A6Y8	DNAK_ECOLI Chaperone protein DnaK OS=Escherichia coli (strain K12) GN=dnaK PE=1 SV=2	4251	69130	46.74	0.0014	K	MAPPQISAEVLKK	M	Acetyl (K); Oxidation (M)	735.384	1468.75	2	1468.8	-0.0434	110	122	1
dnaK	121	A7ZVV7	DNAK_ECOHS Chaperone protein DnaK OS=Escherichia coli O9:H4 (strain HS) GN=dnaK PE=3 SV=1	3781	69146	38.12	0.0081	K	MAPPQISAEVLKK	M	Acetyl (K)	485.27	1452.79	3	1452.8	-0.014	110	122	1
dnaK	166	P0A6Y8	DNAK_ECOLI Chaperone protein DnaK OS=Escherichia coli (strain K12) GN=dnaK PE=1 SV=2	2167	69130	54.43	0.00018	R	IAGLEVKR	I	Acetyl (K)	464.277	926.54	2	926.555	-0.0149	160	167	1
dnaK	183	A7ZVV7	DNAK_ECOHS Chaperone protein DnaK OS=Escherichia coli O9:H4 (strain HS) GN=dnaK PE=3 SV=1	2115	69146	115.16	2.3e-10	R	IINEPTAAALAYGLDKGTGNR	T	Acetyl (K)	729.734	2186.18	3	2186.13	0.0469	168	188	1
dnaK	183	P0A6Y8	DNAK_ECOLI Chaperone protein DnaK OS=Escherichia coli (strain K12) GN=dnaK PE=1 SV=2	3396	69130	107.06	1.7e-09	K	RIINEPTAAALAYGLDKGTGNR	T	Acetyl (K)	781.726	2342.16	3	2342.23	-0.0782	167	188	2
dnaK	183	P0A6Y8	DNAK_ECOLI Chaperone protein DnaK OS=Escherichia coli (strain K12) GN=dnaK PE=1 SV=2	4251	69130	106.32	1.6e-09	R	IINEPTAAALAYGLDKGTGNR	T	Acetyl (K)	1094.03	2186.05	2	2186.13	-0.0819	168	188	1
dnaK	245	P0A6Y8	DNAK_ECOLI Chaperone protein DnaK OS=Escherichia coli (strain K12) GN=dnaK PE=1 SV=2	2167	69130	99.29	1e-08	R	LINYLVEEFKKDQGIDLR	N	Acetyl (K)	745.739	2234.2	3	2234.19	0.0015	236	253	2
dnaK	245	P0A6Y8	DNAK_ECOLI Chaperone protein DnaK OS=Escherichia coli (strain K12) GN=dnaK PE=1 SV=2	2167	69130	55.96	0.00013	R	LINYLVEEFKK	D	Acetyl (K)	719.395	1436.78	2	1436.79	-0.0152	236	246	1
dnaK	245	P0A6Y8	DNAK_ECOLI Chaperone protein DnaK OS=Escherichia coli (strain K12) GN=dnaK PE=1 SV=2	3289	69130	72.23	5.3e-06	R	LINYLVEEFKKDQGIDLR	N	Acetyl (K)	559.556	2234.19	4	2234.19	-0.0016	236	253	2
dnaK	246	P0A6Y8	DNAK_ECOLI Chaperone protein DnaK OS=Escherichia coli (strain K12) GN=dnaK PE=1 SV=2	3289	69130	53.69	0.0002	R	LINYLVEEFKK	D	Acetyl (K)	479.938	1436.79	3	1436.79	-0.0001	236	246	1
dnaK	246	A7ZVV7	DNAK_ECOHS Chaperone protein DnaK OS=Escherichia coli O9:H4 (strain HS) GN=dnaK PE=3 SV=1	2115	69146	88.17	1e-07	R	LINYLVEEFKKDQGIDLR	N	Acetyl (K)	745.755	2234.24	3	2234.19	0.0479	236	253	2
dnaK	246	P0A6Y8	DNAK_ECOLI Chaperone protein DnaK OS=Escherichia coli (strain K12) GN=dnaK PE=1 SV=2	3396	69130	41.1	0.0037	K	KDQGIDLR	N	Acetyl (K)	493.759	985.504	2	985.519	-0.0155	246	253	1
dnaK	246	P0A6Y8	DNAK_ECOLI Chaperone protein DnaK OS=Escherichia coli (strain K12) GN=dnaK PE=1 SV=2	4251	69130	52.6	0.00031	R	LINYLVEEFKK	D	Acetyl (K)	719.381	1436.75	2	1436.79	-0.0433	236	246	1
dnaK	304	P0A6Y8	DNAK_ECOLI Chaperone protein DnaK OS=Escherichia coli (strain K12) GN=dnaK PE=1 SV=2	3396	69130	87.51	1e-07	R	AKLESLVEDLVNR	S	Acetyl (K)	764.395	1526.78	2	1526.83	-0.054	303	315	1
dnaK	304	P0A6Y8	DNAK_ECOLI Chaperone protein DnaK OS=Escherichia coli (strain K12) GN=dnaK PE=1 SV=2	3289	69130	52.53	0.00035	R	AKLESLVEDLVNR	S	Acetyl (K)	509.946	1526.82	3	1526.83	-0.0132	303	315	1
dnaK	321	P0A6Y8	DNAK_ECOLI Chaperone protein DnaK OS=Escherichia coli (strain K12) GN=dnaK PE=1 SV=2	3396	69130	85.78	2.2e-07	R	SIEPLKVALQDAGLSVSDIDDVILVGGQTR	M	Acetyl (K)	1050.85	3149.53	3	3149.68	-0.1519	316	345	1
dnaK	351	P0A6Y8	DNAK_ECOLI Chaperone protein DnaK OS=Escherichia coli (strain K12) GN=dnaK PE=1 SV=2	3396	69130	46.05	0.0015	R	MPMVQKK	V	Acetyl (K)	452.241	902.468	2	902.472	-0.004	346	352	1
dnaK	352	P0A6Y8	DNAK_ECOLI Chaperone protein DnaK OS=Escherichia coli (strain K12) GN=dnaK PE=1 SV=2	4251	69130	40.26	0.0037	R	MPMVQKK	V	Acetyl (K)	452.226	902.438	2	902.472	-0.0336	346	352	1
dnaK	359	P0A6Y8	DNAK_ECOLI Chaperone protein DnaK OS=Escherichia coli (strain K12) GN=dnaK PE=1 SV=2	4251	69130	52.69	0.00031	K	VAEFFGKEPR	K	Acetyl (K)	611.303	1220.59	2	1220.62	-0.0282	353	362	1
dnaK	498	P0A6Y8	DNAK_ECOLI Chaperone protein DnaK OS=Escherichia coli (strain K12) GN=dnaK PE=1 SV=2	2167	69130	42.01	0.0046	K	EQKITIK	A	Acetyl (K)	451.265	900.515	2	900.528	-0.0131	496	502	1
dnaK	502	P0A6Y8	DNAK_ECOLI Chaperone protein DnaK OS=Escherichia coli (strain K12) GN=dnaK PE=1 SV=2	4251	69130	83.98	3.7e-07	K	ITIKASSGLNEDEIQK	M	Acetyl (K)	894.487	1786.96	2	1786.93	0.028	499	514	1
dnaK	514	P0A6Y8	DNAK_ECOLI Chaperone protein DnaK OS=Escherichia coli (strain K12) GN=dnaK PE=1 SV=2	3289	69130	116.46	1.3e-10	K	ASSGLNEDEIQKMVR	D	Acetyl (K)	859.92	1717.83	2	1717.83	-0.005	503	517	1
dnaK	514	P0A6Y8	DNAK_ECOLI Chaperone protein DnaK OS=Escherichia coli (strain K12) GN=dnaK PE=1 SV=2	3289	69130	78.61	8.9e-07	K	ASSGLNEDEIQKMVR	D	Acetyl (K)	573.62	1717.84	3	1717.83	0.0065	503	517	1
dnaK	528	P0A6Y8	DNAK_ECOLI Chaperone protein DnaK OS=Escherichia coli (strain K12) GN=dnaK PE=1 SV=2	2167	69130	77.71	1e-06	R	DAEANAEADRKFEELVQTR	N	Acetyl (K)	745.363	2233.07	3	2233.06	0.0049	518	536	2
dnaN	277	P0A988	DPO3B_ECOLI DNA polymerase III subunit beta OS=Escherichia coli (strain K12) GN=dnaN PE=1 SV=1	58	40789	57.98	0.00012	R	AAILSNEKFR	G	Acetyl (K)	595.823	1189.63	2	1189.65	-0.0132	270	279	1
dps	10	P0ABT2	DPS_ECOLI DNA protection during starvation protein OS=Escherichia coli (strain K12) GN=dps PE=1 SV=2	1498	18684	57.2	0.00011	K	SKATNLLYTR	N	Acetyl (K)	604.831	1207.65	2	1207.66	-0.0081	9	18	1
dps	101	P0ABT2	DPS_ECOLI DNA protection during starvation protein OS=Escherichia coli (strain K12) GN=dps PE=1 SV=2	1319	18684	55.69	0.00022	R	AVQLGGVALGTTQVINSKTPLK	S	Acetyl (K)	746.409	2236.2	3	2236.28	-0.075	84	105	1
dps	140	P0ABT2	DPS_ECOLI DNA protection during starvation protein OS=Escherichia coli (strain K12) GN=dps PE=1 SV=2	1099	18684	97.78	1.2e-08	K	AIGEAKDDDTADILTAASR	D	Acetyl (K)	987.996	1973.98	2	1973.95	0.0241	135	153	1
dps	140	P0ABT2	DPS_ECOLI DNA protection during starvation protein OS=Escherichia coli (strain K12) GN=dps PE=1 SV=2	569	18684	52.38	0.0002	K	AIGEAKDDDTADILTAASR	D	Acetyl (K)	658.972	1973.89	3	1973.95	-0.0609	135	153	1
dxr	295	Q8X8Y1	DXR_ECO57 1-deoxy-D-xylulose 5-phosphate reductoisomerase OS=Escherichia coli O157:H7 GN=dxr PE=3 SV=1	48	43789	41.81	0.0044	R	VNSGVKPLDFCK	L	Acetyl (K)	703.36	1404.71	2	1404.71	-0.0014	290	301	0
dxs	491	B1J029	DXS_ECOLC 1-deoxy-D-xylulose-5-phosphate synthase OS=Escherichia coli (strain ATCC 8739 / DSM 1576 / Crooks) GN=dxs PE=3 SV=1	46	67888	45.48	0.0012	R	GNAVGVELTPLEKLPIGK	G	Acetyl (K)	939.065	1876.12	2	1876.07	0.0488	479	496	1
dxs	491	B1J029	DXS_ECOLC 1-deoxy-D-xylulose-5-phosphate synthase OS=Escherichia coli (strain ATCC 8739 / DSM 1576 / Crooks) GN=dxs PE=3 SV=1	153	67888	65.87	1.6e-05	R	GNAVGVELTPLEKLPIGK	G	Acetyl (K)	626.36	1876.06	3	1876.07	-0.0104	479	496	1
ebgR	319	P06846	EBGR_ECOLI HTH-type transcriptional regulator EbgR OS=Escherichia coli (strain K12) GN=ebgR PE=4 SV=2	54	36359	53.6	5.1e-05	R	ALPLLVFVPSKLK	L	Acetyl (K)	733.971	1465.93	2	1465.93	-0.0003	309	321	1
eco57IR	592	P25239	T257_ECOLX Type IIS restriction enzyme Eco57I OS=Escherichia coli GN=eco57IR PE=1 SV=2	45	117584	45.02	0.0017	K	VDAGKKLR	K	Acetyl (K)	464.763	927.511	2	927.55	-0.0386	588	595	2
eda	133	P0A955	ALKH_ECOLI KHG/KDPG aldolase OS=Escherichia coli (strain K12) GN=eda PE=1 SV=1	192	22441	40.73	0.0052	K	EFKFFPAEANGGVK	A	Acetyl (K)	791.921	1581.83	2	1581.78	0.0441	131	144	1
elaB	35	P0AEH5	ELAB_ECOLI Protein ElaB OS=Escherichia coli (strain K12) GN=elaB PE=1 SV=1	304	11299	47.51	0.001	R	SSGDPADQKYVELK	A	Acetyl (K)	789.887	1577.76	2	1577.76	0.0018	27	40	1
elaB	35	P0AEH5	ELAB_ECOLI Protein ElaB OS=Escherichia coli (strain K12) GN=elaB PE=1 SV=1	282	11299	106.24	1.3e-09	R	SSGDPADQKYVELK	A	Acetyl (K)	526.923	1577.75	3	1577.76	-0.0111	27	40	1
elaB	45	P0AEH5	ELAB_ECOLI Protein ElaB OS=Escherichia coli (strain K12) GN=elaB PE=1 SV=1	382	11299	59.29	9.1e-05	R	AEKALDDVK	K	Acetyl (K)	515.77	1029.53	2	1029.53	-0.0085	43	51	1
engB	105	P0A6P7	ENGB_ECOLI Probable GTP-binding protein EngB OS=Escherichia coli (strain K12) GN=engB PE=1 SV=1	249	23546	58.08	0.0001	R	ALGEYLEKR	Q	Acetyl (K)	560.79	1119.56	2	1119.59	-0.0278	98	106	1
engB	149	P0A6P7	ENGB_ECOLI Probable GTP-binding protein EngB OS=Escherichia coli (strain K12) GN=engB PE=1 SV=1	326	23546	56.65	0.00013	K	ADKLASGAR	K	Acetyl (K)	465.748	929.48	2	929.493	-0.0126	147	155	1
engB	188	P0A6P7	ENGB_ECOLI Probable GTP-binding protein EngB OS=Escherichia coli (strain K12) GN=engB PE=1 SV=1	326	23546	52.01	0.00024	K	QGVDKLR	Q	Acetyl (K)	429.236	856.457	2	856.477	-0.0194	184	190	1
engB	188	P0A6P7	ENGB_ECOLI Probable GTP-binding protein EngB OS=Escherichia coli (strain K12) GN=engB PE=1 SV=1	369	23546	47.3	0.00048	K	QGVDKLR	Q	Acetyl (K); Gln->pyro-Glu (N-term Q)	420.738	839.462	2	839.45	0.0124	184	190	1
engD	4	P0ABU2	ENGD_ECOLI GTP-dependent nucleic acid-binding protein EngD OS=Escherichia coli (strain K12) GN=engD PE=1 SV=2	725	39984	60.64	0.00015	M	GFKCGIVGLPNVGK	S	Acetyl (K)	744.398	1486.78	2	1486.8	-0.0161	2	15	1
engD	159	P0ABU2	ENGD_ECOLI GTP-dependent nucleic acid-binding protein EngD OS=Escherichia coli (strain K12) GN=engD PE=1 SV=2	456	39984	65.15	1.9e-05	K	GGDKDAKAELAVLEK	C	Acetyl (K)	529.273	1584.8	3	1584.84	-0.0382	153	167	2
engD	188	P0ABU2	ENGD_ECOLI GTP-dependent nucleic acid-binding protein EngD OS=Escherichia coli (strain K12) GN=engD PE=1 SV=2	229	39984	58.16	0.0001	R	ALDLSAEEKAAIR	Y	Acetyl (K)	714.897	1427.78	2	1427.76	0.0175	180	192	1
engD	347	P0ABU2	ENGD_ECOLI GTP-dependent nucleic acid-binding protein EngD OS=Escherichia coli (strain K12) GN=engD PE=1 SV=2	725	39984	48.03	0.00085	K	MRAEGKDYIVK	D	Acetyl (K)	451.23	1350.67	3	1350.7	-0.0277	342	352	2
eno	6	P0A6P9	ENO_ECOLI Enolase OS=Escherichia coli (strain K12) GN=eno PE=1 SV=2	7794	45683	50.59	0.0001	K	IVKIIGR	E	Acetyl (K)	420.776	839.538	2	839.559	-0.021	4	10	1
eno	56	P0A6P9	ENO_ECOLI Enolase OS=Escherichia coli (strain K12) GN=eno PE=1 SV=2	8394	45683	43.33	0.0014	R	EALELRDGDKSR	F	Acetyl (K)	477.562	1429.66	3	1429.72	-0.0513	47	58	2
eno	62	P0A6P9	ENO_ECOLI Enolase OS=Escherichia coli (strain K12) GN=eno PE=1 SV=2	5684	45683	48.56	0.00036	R	FLGKGVTK	A	Acetyl (K)	446.266	890.517	2	890.523	-0.0054	59	66	1
eno	82	P0A6P9	ENO_ECOLI Enolase OS=Escherichia coli (strain K12) GN=eno PE=1 SV=2	8394	45683	108.01	1.3e-09	K	AVAAVNGPIAQALIGKDAK	D	Acetyl (K)	617.006	1848	3	1848.05	-0.0498	67	85	1
eno	82	P0A6P9	ENO_ECOLI Enolase OS=Escherichia coli (strain K12) GN=eno PE=1 SV=2	8394	45683	70.06	3.3e-06	K	AVAAVNGPIAQALIGKDAK	D	Acetyl (K)	925.049	1848.08	2	1848.05	0.0358	67	85	1
eno	85	P0A6P9	ENO_ECOLI Enolase OS=Escherichia coli (strain K12) GN=eno PE=1 SV=2	8394	45683	58.29	0.00011	K	DAKDQAGIDKIMIDLDGTENK	S	Acetyl (K)	778.06	2331.16	3	2331.13	0.0328	83	103	2
eno	85	P0A6P9	ENO_ECOLI Enolase OS=Escherichia coli (strain K12) GN=eno PE=1 SV=2	2967	45683	50.18	0.00021	K	DAKDQAGIDK	I	Acetyl (K)	551.762	1101.51	2	1101.53	-0.0201	83	92	1
eno	85	P0A6P9	ENO_ECOLI Enolase OS=Escherichia coli (strain K12) GN=eno PE=1 SV=2	5684	45683	62.17	3.3e-05	K	AVAAVNGPIAQALIGKDAK	D	Acetyl (K)	617.022	1848.05	3	1848.05	-0.0017	67	85	1
eno	85	P0A6P9	ENO_ECOLI Enolase OS=Escherichia coli (strain K12) GN=eno PE=1 SV=2	5684	45683	44.47	0.0027	K	AVAAVNGPIAQALIGKDAKDQAGIDK	I	Acetyl (K)	859.477	2575.41	3	2575.4	0.0117	67	92	2
eno	85	P0A6P9	ENO_ECOLI Enolase OS=Escherichia coli (strain K12) GN=eno PE=1 SV=2	8394	45683	59.21	6.1e-05	K	DAKDQAGIDKIMIDLDGTENK	S	Acetyl (K); Oxidation (M)	783.368	2347.08	3	2347.12	-0.0382	83	103	2
eno	85	P0A6P9	ENO_ECOLI Enolase OS=Escherichia coli (strain K12) GN=eno PE=1 SV=2	8394	45683	54.44	0.00032	K	AVAAVNGPIAQALIGKDAK	D	Acetyl (K)	924.998	1847.98	2	1848.05	-0.0661	67	85	1
eno	92	P0A6P9	ENO_ECOLI Enolase OS=Escherichia coli (strain K12) GN=eno PE=1 SV=2	5684	45683	57.05	0.00013	K	DAKDQAGIDKIMIDLDGTENK	S	Acetyl (K)	778.055	2331.14	3	2331.13	0.017	83	103	2
eno	92	P0A6P9	ENO_ECOLI Enolase OS=Escherichia coli (strain K12) GN=eno PE=1 SV=2	10143	45683	81.49	1.2e-07	K	DQAGIDKIMIDLDGTENK	S	Acetyl (K)	1009.45	2016.88	2	2016.97	-0.0882	86	103	1
eno	92	P0A6P9	ENO_ECOLI Enolase OS=Escherichia coli (strain K12) GN=eno PE=1 SV=2	8394	45683	82.85	2.5e-07	K	DQAGIDKIMIDLDGTENK	S	Acetyl (K)	673.328	2016.96	3	2016.97	-0.0051	86	103	1
eno	105	P0A6P9	ENO_ECOLI Enolase OS=Escherichia coli (strain K12) GN=eno PE=1 SV=2	2967	45683	115.21	1.1e-10	K	SKFGANAILAVSLANAK	A	Acetyl (K)	859.011	1716.01	2	1715.96	0.0505	104	120	1
eno	105	P0A6P9	ENO_ECOLI Enolase OS=Escherichia coli (strain K12) GN=eno PE=1 SV=2	7794	45683	96.04	1.8e-08	K	SKFGANAILAVSLANAK	A	Acetyl (K)	572.986	1715.94	3	1715.96	-0.0213	104	120	1
eno	180	P0A6P9	ENO_ECOLI Enolase OS=Escherichia coli (strain K12) GN=eno PE=1 SV=2	8394	45683	42.06	0.0044	K	TVKEAIR	M	Acetyl (K)	429.735	857.456	2	857.497	-0.0416	178	184	1
eno	195	P0A6P9	ENO_ECOLI Enolase OS=Escherichia coli (strain K12) GN=eno PE=1 SV=2	7794	45683	57.08	0.00014	R	MGSEVFHHLAKVLK	A	Acetyl (K)	546.627	1636.86	3	1636.88	-0.0163	185	198	1
eno	195	P0A6P9	ENO_ECOLI Enolase OS=Escherichia coli (strain K12) GN=eno PE=1 SV=2	3659	45683	51.98	0.00052	R	MGSEVFHHLAKVLK	A	Acetyl (K); Oxidation (M)	414.221	1652.86	4	1652.87	-0.0146	185	198	1
eno	195	P0A6P9	ENO_ECOLI Enolase OS=Escherichia coli (strain K12) GN=eno PE=1 SV=2	5684	45683	50.27	0.00077	R	MGSEVFHHLAKVLK	A	Acetyl (K); Oxidation (M)	551.961	1652.86	3	1652.87	-0.0088	185	198	1
eno	195	P0A6P9	ENO_ECOLI Enolase OS=Escherichia coli (strain K12) GN=eno PE=1 SV=2	5684	45683	47.79	0.0012	R	MGSEVFHHLAKVLK	A	Acetyl (K)	410.225	1636.87	4	1636.88	-0.0041	185	198	1
eno	195	P0A6P9	ENO_ECOLI Enolase OS=Escherichia coli (strain K12) GN=eno PE=1 SV=2	2967	45683	55.25	0.00015	R	MGSEVFHHLAKVLK	A	Acetyl (K)	819.469	1636.92	2	1636.88	0.0482	185	198	1
eno	195	P0A6P9	ENO_ECOLI Enolase OS=Escherichia coli (strain K12) GN=eno PE=1 SV=2	8394	45683	42.46	0.0042	R	MGSEVFHHLAKVLK	A	Acetyl (K); Oxidation (M)	827.46	1652.9	2	1652.87	0.0336	185	198	1
eno	254	P0A6P9	ENO_ECOLI Enolase OS=Escherichia coli (strain K12) GN=eno PE=1 SV=2	5684	45683	74.07	1.1e-06	K	DITLAMDCAASEFYKDGK	Y	Acetyl (K)	692.981	2075.92	3	2075.92	0.0028	240	257	1
eno	254	P0A6P9	ENO_ECOLI Enolase OS=Escherichia coli (strain K12) GN=eno PE=1 SV=2	7794	45683	127.89	1.1e-11	K	AAGYELGKDITLAMDCAASEFYKDGK	Y	Acetyl (K)	956.12	2865.34	3	2865.32	0.019	232	257	2
eno	254	P0A6P9	ENO_ECOLI Enolase OS=Escherichia coli (strain K12) GN=eno PE=1 SV=2	8394	45683	92.09	1.3e-08	K	AAGYELGKDITLAMDCAASEFYKDGK	Y	Acetyl (K)	717.317	2865.24	4	2865.32	-0.0834	232	257	2
eno	257	P0A6P9	ENO_ECOLI Enolase OS=Escherichia coli (strain K12) GN=eno PE=1 SV=2	8394	45683	129.68	1e-11	K	DITLAMDCAASEFYKDGKYVLAGEGNK	A	Acetyl (K)	1003.5	3007.47	3	3007.39	0.0741	240	266	2
eno	257	P0A6P9	ENO_ECOLI Enolase OS=Escherichia coli (strain K12) GN=eno PE=1 SV=2	10143	45683	92.4	1.3e-08	K	DITLAMDCAASEFYKDGKYVLAGEGNK	A	Acetyl (K)	752.832	3007.3	4	3007.39	-0.0972	240	266	2
eno	257	P0A6P9	ENO_ECOLI Enolase OS=Escherichia coli (strain K12) GN=eno PE=1 SV=2	7794	45683	54.81	0.00014	K	DGKYVLAGEGNK	A	Acetyl (K)	431.548	1291.62	3	1291.64	-0.0196	255	266	1
eno	257	P0A6P9	ENO_ECOLI Enolase OS=Escherichia coli (strain K12) GN=eno PE=1 SV=2	8394	45683	42.91	0.0024	K	DGKYVLAGEGNK	A	Acetyl (K)	646.825	1291.64	2	1291.64	-0.005	255	266	1
ptsI	257	P08839	PT1_ECOLI Phosphoenolpyruvate-protein phosphotransferase OS=Escherichia coli (strain K12) GN=ptsI PE=1 SV=1	1962	63750	49.79	0.00072	R	AVQEQVASEKAELAKLK	D	Acetyl (K)	628.685	1883.03	3	1883.04	-0.004	241	257	2
eno	311	P0A6P9	ENO_ECOLI Enolase OS=Escherichia coli (strain K12) GN=eno PE=1 SV=2	10143	45683	36.3	0.018	K	VLGDKIQLVGDDLFVTNTK	I	Acetyl (K)	706.385	2116.13	3	2116.14	-0.0101	307	325	1
eno	311	P0A6P9	ENO_ECOLI Enolase OS=Escherichia coli (strain K12) GN=eno PE=1 SV=2	10143	45683	49.07	0.00083	K	VLGDKIQLVGDDLFVTNTK	I	Acetyl (K)	1059.09	2116.16	2	2116.14	0.0199	307	325	1
eno	325	P0A6P9	ENO_ECOLI Enolase OS=Escherichia coli (strain K12) GN=eno PE=1 SV=2	10143	45683	54.35	0.00025	K	IQLVGDDLFVTNTKILK	E	Acetyl (K)	980.018	1958.02	2	1958.11	-0.087	312	328	1
eno	325	P0A6P9	ENO_ECOLI Enolase OS=Escherichia coli (strain K12) GN=eno PE=1 SV=2	7794	45683	55.47	0.00015	K	IQLVGDDLFVTNTKILK	E	Acetyl (K)	653.71	1958.11	3	1958.11	-0.0019	312	328	1
eno	328	P0A6P9	ENO_ECOLI Enolase OS=Escherichia coli (strain K12) GN=eno PE=1 SV=2	8394	45683	56.37	0.00013	K	ILKEGIEK	G	Acetyl (K)	486.271	970.527	2	970.57	-0.0429	326	333	1
eno	328	P0A6P9	ENO_ECOLI Enolase OS=Escherichia coli (strain K12) GN=eno PE=1 SV=2	8394	45683	79.78	3.1e-07	K	IQLVGDDLFVTNTKILK	E	Acetyl (K)	980.086	1958.16	2	1958.11	0.0491	312	328	1
eno	333	P0A6P9	ENO_ECOLI Enolase OS=Escherichia coli (strain K12) GN=eno PE=1 SV=2	10143	45683	54.84	0.0002	K	EGIEKGIANSILIK	F	Acetyl (K)	763.941	1525.87	2	1525.87	-0.0039	329	342	1
eno	333	P0A6P9	ENO_ECOLI Enolase OS=Escherichia coli (strain K12) GN=eno PE=1 SV=2	10143	45683	94.09	1.3e-08	K	ILKEGIEKGIANSILIK	F	Acetyl (K)	627.703	1880.09	3	1880.13	-0.0481	326	342	2
eno	342	P0A6P9	ENO_ECOLI Enolase OS=Escherichia coli (strain K12) GN=eno PE=1 SV=2	8394	45683	126.47	2.2e-11	K	GIANSILIKFNQIGSLTETLAAIK	M	Acetyl (K)	853.131	2556.37	3	2556.45	-0.0822	334	357	1
eno	342	P0A6P9	ENO_ECOLI Enolase OS=Escherichia coli (strain K12) GN=eno PE=1 SV=2	10143	45683	98.4	1.4e-08	K	GIANSILIKFNQIGSLTETLAAIK	M	Acetyl (K)	640.105	2556.39	4	2556.45	-0.0614	334	357	1
eno	342	P0A6P9	ENO_ECOLI Enolase OS=Escherichia coli (strain K12) GN=eno PE=1 SV=2	6329	45683	52.75	0.00026	K	GIANSILIK	F	Acetyl (K)	485.795	969.576	2	969.586	-0.0098	334	342	0
eno	357	P0A6P9	ENO_ECOLI Enolase OS=Escherichia coli (strain K12) GN=eno PE=1 SV=2	5684	45683	100.29	6.9e-09	K	FNQIGSLTETLAAIKMAK	D	Acetyl (K)	660.029	1977.06	3	1977.06	0.0044	343	360	1
eno	360	P0A6P9	ENO_ECOLI Enolase OS=Escherichia coli (strain K12) GN=eno PE=1 SV=2	10143	45683	40.24	0.0068	K	MAKDAGYTAVISHR	S	Acetyl (K)	521.259	1560.75	3	1560.77	-0.0183	358	371	1
eno	419	P0A6P9	ENO_ECOLI Enolase OS=Escherichia coli (strain K12) GN=eno PE=1 SV=2	2967	45683	58.1	0.00012	R	IEEALGEKAPYNGR	K	Acetyl (K)	794.93	1587.85	2	1587.79	0.0559	412	425	1
eno	419	P0A6P9	ENO_ECOLI Enolase OS=Escherichia coli (strain K12) GN=eno PE=1 SV=2	992	45683	98.13	1.2e-08	R	IEEALGEKAPYNGRK	E	Acetyl (K)	572.96	1715.86	3	1715.88	-0.0251	412	426	2
eno	419	P0A6P9	ENO_ECOLI Enolase OS=Escherichia coli (strain K12) GN=eno PE=1 SV=2	8394	45683	56.66	0.00018	R	IEEALGEKAPYNGRK	E	Acetyl (K)	858.964	1715.91	2	1715.88	0.0301	412	426	2
eno	419	P0A6P9	ENO_ECOLI Enolase OS=Escherichia coli (strain K12) GN=eno PE=1 SV=2	5684	45683	43.95	0.0032	R	IEEALGEKAPYNGRK	E	Acetyl (K)	429.977	1715.88	4	1715.88	-0.0056	412	426	2
eno	419	P0A6P9	ENO_ECOLI Enolase OS=Escherichia coli (strain K12) GN=eno PE=1 SV=2	992	45683	52.88	0.00022	R	IEEALGEKAPYNGR	K	Acetyl (K)	530.256	1587.75	3	1587.79	-0.0415	412	425	1
entA	204	P15047	ENTA_ECOLI 2,3-dihydro-2,3-dihydroxybenzoate dehydrogenase OS=Escherichia coli (strain K12) GN=entA PE=1 SV=1	80	26347	51.97	0.00049	R	GFGEQFKLGIPLGK	I	Acetyl (K)	511.615	1531.82	3	1531.84	-0.0168	198	211	1
entA	204	P15047	ENTA_ECOLI 2,3-dihydro-2,3-dihydroxybenzoate dehydrogenase OS=Escherichia coli (strain K12) GN=entA PE=1 SV=1	79	26347	78.58	1.1e-06	R	GFGEQFKLGIPLGK	I	Acetyl (K)	766.922	1531.83	2	1531.84	-0.0114	198	211	1
entF	861	P11454	ENTF_ECOLI Enterobactin synthase component F OS=Escherichia coli (strain K12) GN=entF PE=1 SV=3	102	142643	66.57	1.3e-05	R	SDDQLKIR	G	Acetyl (K)	508.766	1015.52	2	1015.53	-0.0115	856	863	1
era	111	Q0TES2	ERA_ECOL5 GTPase Era OS=Escherichia coli O6:K15:H31 (strain 536 / UPEC) GN=era PE=3 SV=1	97	33832	96.79	1.4e-08	R	WTPDDEMVLNKLR	D	Acetyl (K)	829.916	1657.82	2	1657.81	0.004	101	113	1
tpiA	111	P0A858	TPIS_ECOLI Triosephosphate isomerase OS=Escherichia coli (strain K12) GN=tpiA PE=1 SV=1	935	27126	76.06	1.6e-06	K	ESDELIAKK	F	Acetyl (K)	537.777	1073.54	2	1073.56	-0.0206	104	112	1
tpiA	111	P0A858	TPIS_ECOLI Triosephosphate isomerase OS=Escherichia coli (strain K12) GN=tpiA PE=1 SV=1	1193	27126	57.91	0.0001	R	TYHKESDELIAKK	F	Acetyl (K)	535.267	1602.78	3	1602.83	-0.0469	100	112	2
exoX	111	P0AEK0	EXOX_ECOLI Exodeoxyribonuclease 10 OS=Escherichia coli (strain K12) GN=exoX PE=1 SV=1	78	25288	57.4	0.00029	R	LWPGIKYSNMALYK	T	Acetyl (K)	863.46	1724.9	2	1724.9	0.009	106	119	1
exoX	111	P0AEK0	EXOX_ECOLI Exodeoxyribonuclease 10 OS=Escherichia coli (strain K12) GN=exoX PE=1 SV=1	239	25288	58.56	0.0001	R	RLWPGIKYSNMALYK	T	Acetyl (K)	627.997	1880.97	3	1881	-0.0271	105	119	2
exoX	111	P0AEK0	EXOX_ECOLI Exodeoxyribonuclease 10 OS=Escherichia coli (strain K12) GN=exoX PE=1 SV=1	78	25288	41.42	0.0041	R	LWPGIKYSNMALYK	T	Acetyl (K)	575.964	1724.87	3	1724.9	-0.0249	106	119	1
fabB	40	P0A953	FABB_ECOLI 3-oxoacyl-[acyl-carrier-protein] synthase 1 OS=Escherichia coli (strain K12) GN=fabB PE=1 SV=1	2332	42928	85.61	1.2e-07	R	SGITFSQELKDSGMR	S	Acetyl (K)	849.405	1696.8	2	1696.81	-0.0134	31	45	1
fabB	40	P0A953	FABB_ECOLI 3-oxoacyl-[acyl-carrier-protein] synthase 1 OS=Escherichia coli (strain K12) GN=fabB PE=1 SV=1	1737	42928	94.35	1.6e-08	R	SGITFSQELKDSGMR	S	Acetyl (K)	566.607	1696.8	3	1696.81	-0.0101	31	45	1
fabB	40	P0A953	FABB_ECOLI 3-oxoacyl-[acyl-carrier-protein] synthase 1 OS=Escherichia coli (strain K12) GN=fabB PE=1 SV=1	2332	42928	43.27	0.0017	R	SGITFSQELKDSGMR	S	Acetyl (K); Oxidation (M)	857.398	1712.78	2	1712.8	-0.0224	31	45	1
fabB	40	P0A953	FABB_ECOLI 3-oxoacyl-[acyl-carrier-protein] synthase 1 OS=Escherichia coli (strain K12) GN=fabB PE=1 SV=1	2634	42928	53.14	0.0002	R	SGITFSQELKDSGMR	S	Acetyl (K); Oxidation (M)	571.937	1712.79	3	1712.8	-0.0154	31	45	1
fabB	127	P0A953	FABB_ECOLI 3-oxoacyl-[acyl-carrier-protein] synthase 1 OS=Escherichia coli (strain K12) GN=fabB PE=1 SV=1	342	42928	53.99	0.0002	R	GLKAVGPYVVTK	A	Acetyl (K)	637.378	1272.74	2	1272.74	-0.0021	125	136	1
fabB	127	P0A953	FABB_ECOLI 3-oxoacyl-[acyl-carrier-protein] synthase 1 OS=Escherichia coli (strain K12) GN=fabB PE=1 SV=1	1737	42928	44.72	0.0019	R	GLKAVGPYVVTK	A	Acetyl (K)	425.252	1272.73	3	1272.74	-0.0104	125	136	1
fabB	217	P0A953	FABB_ECOLI 3-oxoacyl-[acyl-carrier-protein] synthase 1 OS=Escherichia coli (strain K12) GN=fabB PE=1 SV=1	1365	42928	42.79	0.0014	K	YNDTPEKASR	T	Acetyl (K)	611.786	1221.56	2	1221.56	-0.0048	211	220	1
fabB	308	P0A953	FABB_ECOLI 3-oxoacyl-[acyl-carrier-protein] synthase 1 OS=Escherichia coli (strain K12) GN=fabB PE=1 SV=1	2332	42928	47.78	0.0018	K	MAMHGVDTPIDYLNSHGTSTPVGDVKELAAIR	E	Acetyl (K)	860.18	3436.69	4	3436.68	0.0142	283	314	1
fabB	308	P0A953	FABB_ECOLI 3-oxoacyl-[acyl-carrier-protein] synthase 1 OS=Escherichia coli (strain K12) GN=fabB PE=1 SV=1	2061	42928	58.43	0.00019	K	MAMHGVDTPIDYLNSHGTSTPVGDVKELAAIR	E	Acetyl (K); Oxidation (M)	864.199	3452.77	4	3452.67	0.0952	283	314	1
fabB	320	P0A953	FABB_ECOLI 3-oxoacyl-[acyl-carrier-protein] synthase 1 OS=Escherichia coli (strain K12) GN=fabB PE=1 SV=1	1737	42928	87.59	1.1e-07	R	EVFGDKSPAISATK	A	Acetyl (K)	746.386	1490.76	2	1490.76	-0.005	315	328	1
fabB	320	P0A953	FABB_ECOLI 3-oxoacyl-[acyl-carrier-protein] synthase 1 OS=Escherichia coli (strain K12) GN=fabB PE=1 SV=1	1365	42928	52.84	0.0002	R	EVFGDKSPAISATK	A	Acetyl (K)	497.91	1490.71	3	1490.76	-0.0541	315	328	1
fabD	119	P0AAI9	FABD_ECOLI Malonyl CoA-acyl carrier protein transacylase OS=Escherichia coli (strain K12) GN=fabD PE=1 SV=2	507	32682	87.58	1.7e-07	R	GKFMQEAVPEGTGAMAAIIGLDDASIAK	A	Acetyl (K)	945.177	2832.51	3	2832.4	0.1039	118	145	1
fabD	235	P0AAI9	FABD_ECOLI Malonyl CoA-acyl carrier protein transacylase OS=Escherichia coli (strain K12) GN=fabD PE=1 SV=2	568	32682	78.28	1.2e-06	K	ITFNAPTVPVVNNVDVKCETNGDAIR	D	Acetyl (K)	962.532	2884.57	3	2884.44	0.134	219	244	1
fabD	279	P0AAI9	FABD_ECOLI Malonyl CoA-acyl carrier protein transacylase OS=Escherichia coli (strain K12) GN=fabD PE=1 SV=2	1192	32682	54.53	0.00019	K	SVEYMAAQGVEHLYEVGPGKVLTGLTK	R	Acetyl (K)	973.458	2917.35	3	2917.49	-0.136	260	286	1
fabD	279	P0AAI9	FABD_ECOLI Malonyl CoA-acyl carrier protein transacylase OS=Escherichia coli (strain K12) GN=fabD PE=1 SV=2	1192	32682	32.79	0.047	K	SVEYMAAQGVEHLYEVGPGKVLTGLTK	R	Acetyl (K)	730.378	2917.48	4	2917.49	-0.007	260	286	1
fabD	286	P0AAI9	FABD_ECOLI Malonyl CoA-acyl carrier protein transacylase OS=Escherichia coli (strain K12) GN=fabD PE=1 SV=2	565	32682	56.07	0.00014	K	VLTGLTKR	I	Acetyl (K)	465.286	928.557	2	928.571	-0.0136	280	287	1
fabF	225	P0AAI5	FABF_ECOLI 3-oxoacyl-[acyl-carrier-protein] synthase 2 OS=Escherichia coli (strain K12) GN=fabF PE=1 SV=2	571	43247	51.6	0.0003	R	NDNPQAASRPWDKER	D	Acetyl (K)	609.287	1824.84	3	1824.85	-0.0107	213	227	1
fabG	72	P0AEK2	FABG_ECOLI 3-oxoacyl-[acyl-carrier-protein] reductase FabG OS=Escherichia coli (strain K12) GN=fabG PE=1 SV=1	1408	25544	109.91	1e-09	K	GLMLNVTDPASIESVLEKIR	A	Acetyl (K); Oxidation (M)	748.393	2242.16	3	2242.19	-0.0294	55	74	1
fabG	72	P0AEK2	FABG_ECOLI 3-oxoacyl-[acyl-carrier-protein] reductase FabG OS=Escherichia coli (strain K12) GN=fabG PE=1 SV=1	1408	25544	107.15	1.6e-09	K	GLMLNVTDPASIESVLEKIR	A	Acetyl (K)	743.046	2226.12	3	2226.19	-0.0759	55	74	1
fabG	99	P0AEK2	FABG_ECOLI 3-oxoacyl-[acyl-carrier-protein] reductase FabG OS=Escherichia coli (strain K12) GN=fabG PE=1 SV=1	1408	25544	88.42	2.4e-08	R	MKDEEWNDIIETNLSSVFR	L	Acetyl (K)	790.014	2367.02	3	2367.11	-0.0861	98	116	1
fabG	119	P0AEK2	FABG_ECOLI 3-oxoacyl-[acyl-carrier-protein] reductase FabG OS=Escherichia coli (strain K12) GN=fabG PE=1 SV=1	1408	25544	48.57	0.0009	R	LSKAVMR	A	Acetyl (K)	423.747	845.48	2	845.479	0.0003	117	123	1
fabH	257	P0A6R0	FABH_ECOLI 3-oxoacyl-[acyl-carrier-protein] synthase 3 OS=Escherichia coli (strain K12) GN=fabH PE=1 SV=1	166	33779	46.7	0.00087	K	KLGMSMDNVVVTLDR	H	Acetyl (K)	860.411	1718.81	2	1718.87	-0.0621	257	271	1
fabI	17	P0AEK4	FABI_ECOLI Enoyl-[acyl-carrier-protein] reductase [NADH] FabI OS=Escherichia coli (strain K12) GN=fabI PE=1 SV=2	1197	28074	106.3	1.3e-09	R	ILVTGVASKLSIAYGIAQAMHR	E	Acetyl (K)	781.118	2340.33	3	2340.3	0.0343	9	30	1
fabI	43	P0AEK4	FABI_ECOLI Enoyl-[acyl-carrier-protein] reductase [NADH] FabI OS=Escherichia coli (strain K12) GN=fabI PE=1 SV=2	1197	28074	67.5	1.4e-05	R	EGAELAFTYQNDKLK	G	Acetyl (K)	884.957	1767.9	2	1767.87	0.0319	31	45	1
fabI	43	P0AEK4	FABI_ECOLI Enoyl-[acyl-carrier-protein] reductase [NADH] FabI OS=Escherichia coli (strain K12) GN=fabI PE=1 SV=2	2616	28074	57.17	0.00012	R	EGAELAFTYQNDKLK	G	Acetyl (K)	590.291	1767.85	3	1767.87	-0.0161	31	45	1
fadB	362	A8A6V1	FADB_ECOHS Fatty acid oxidation complex subunit alpha OS=Escherichia coli O9:H4 (strain HS) GN=fadB PE=3 SV=1	201	79846	40.99	0.007	K	LLNKQLER	G	Acetyl (K)	528.305	1054.59	2	1054.61	-0.0187	359	366	1
fbaA	3	P0AB71	ALF_ECOLI Fructose-bisphosphate aldolase class 2 OS=Escherichia coli (strain K12) GN=fbaA PE=1 SV=2	3629	39351	50.89	0.00055	M	SKIFDFVKPGVITGDDVQK	V	Acetyl (K)	712.387	2134.14	3	2134.13	0.0087	2	20	1
fbaA	9	P0AB71	ALF_ECOLI Fructose-bisphosphate aldolase class 2 OS=Escherichia coli (strain K12) GN=fbaA PE=1 SV=2	2669	39351	67.13	1.1e-05	M	SKIFDFVKPGVITGDDVQK	V	Acetyl (K)	712.404	2134.19	3	2134.13	0.0588	2	20	1
fbaA	9	P0AB71	ALF_ECOLI Fructose-bisphosphate aldolase class 2 OS=Escherichia coli (strain K12) GN=fbaA PE=1 SV=2	6586	39351	46.44	0.0021	K	IFDFVKPGVITGDDVQK	V	Acetyl (K)	960.501	1918.99	2	1919	-0.0171	4	20	0
fbaA	9	P0AB71	ALF_ECOLI Fructose-bisphosphate aldolase class 2 OS=Escherichia coli (strain K12) GN=fbaA PE=1 SV=2	1237	39351	88.07	1.4e-07	K	IFDFVKPGVITGDDVQK	V	Acetyl (K)	640.675	1919	3	1919	0.0001	4	20	0
fbaA	20	P0AB71	ALF_ECOLI Fructose-bisphosphate aldolase class 2 OS=Escherichia coli (strain K12) GN=fbaA PE=1 SV=2	2669	39351	51.23	0.00024	K	IFDFVKPGVITGDDVQKVFQVAK	E	Acetyl (K)	864.845	2591.51	3	2591.4	0.1135	4	26	1
fbaA	20	P0AB71	ALF_ECOLI Fructose-bisphosphate aldolase class 2 OS=Escherichia coli (strain K12) GN=fbaA PE=1 SV=2	4083	39351	82.05	5.9e-07	K	IFDFVKPGVITGDDVQKVFQVAK	E	Acetyl (K)	648.853	2591.38	4	2591.4	-0.0188	4	26	1
fbaA	52	P0AB71	ALF_ECOLI Fructose-bisphosphate aldolase class 2 OS=Escherichia coli (strain K12) GN=fbaA PE=1 SV=2	3629	39351	114.89	3.9e-10	K	ENNFALPAVNCVGTDSINAVLETAAKVK	A	Acetyl (K)	996.503	2986.49	3	2986.51	-0.021	27	54	1
fbaA	72	P0AB71	ALF_ECOLI Fructose-bisphosphate aldolase class 2 OS=Escherichia coli (strain K12) GN=fbaA PE=1 SV=2	3629	39351	117.17	1.2e-10	K	VKAPVIVQFSNGGASFIAGKGVK	S	Acetyl (K)	772.774	2315.3	3	2315.3	-0.0004	53	75	2
fbaA	72	P0AB71	ALF_ECOLI Fructose-bisphosphate aldolase class 2 OS=Escherichia coli (strain K12) GN=fbaA PE=1 SV=2	3629	39351	125.19	2.6e-11	K	APVIVQFSNGGASFIAGKGVK	S	Acetyl (K)	1045.07	2088.14	2	2088.14	-0.0015	55	75	1
fbaA	72	P0AB71	ALF_ECOLI Fructose-bisphosphate aldolase class 2 OS=Escherichia coli (strain K12) GN=fbaA PE=1 SV=2	4888	39351	119.18	1e-10	K	APVIVQFSNGGASFIAGKGVK	S	Acetyl (K)	697.054	2088.14	3	2088.14	0.0033	55	75	1
fbaA	72	P0AB71	ALF_ECOLI Fructose-bisphosphate aldolase class 2 OS=Escherichia coli (strain K12) GN=fbaA PE=1 SV=2	3292	39351	72.44	3.7e-06	K	VKAPVIVQFSNGGASFIAGKGVK	S	Acetyl (K)	579.832	2315.3	4	2315.3	-0.0032	53	75	2
fbaA	72	P0AB71	ALF_ECOLI Fructose-bisphosphate aldolase class 2 OS=Escherichia coli (strain K12) GN=fbaA PE=1 SV=2	3292	39351	96.58	1.3e-08	K	VKAPVIVQFSNGGASFIAGKGVK	S	Acetyl (K)	1158.66	2315.3	2	2315.3	0.0027	53	75	2
fbaA	115	P0AB71	ALF_ECOLI Fructose-bisphosphate aldolase class 2 OS=Escherichia coli (strain K12) GN=fbaA PE=1 SV=2	4888	39351	68.48	1e-05	K	KLLPWIDGLLDAGEK	H	Acetyl (K)	570.64	1708.9	3	1708.94	-0.0425	115	129	1
fbaA	115	P0AB71	ALF_ECOLI Fructose-bisphosphate aldolase class 2 OS=Escherichia coli (strain K12) GN=fbaA PE=1 SV=2	3629	39351	56.38	0.00015	K	KLLPWIDGLLDAGEK	H	Acetyl (K)	855.476	1708.94	2	1708.94	-0.0034	115	129	1
fbaA	231	P0AB71	ALF_ECOLI Fructose-bisphosphate aldolase class 2 OS=Escherichia coli (strain K12) GN=fbaA PE=1 SV=2	4888	39351	75.37	1e-06	R	FTIAASFGNVHGVYKPGNVVLTPTILR	D	Acetyl (K)	971.894	2912.66	3	2912.59	0.07	217	243	0
fbaA	231	P0AB71	ALF_ECOLI Fructose-bisphosphate aldolase class 2 OS=Escherichia coli (strain K12) GN=fbaA PE=1 SV=2	2669	39351	49.66	0.0006	R	FTIAASFGNVHGVYKPGNVVLTPTILR	D	Acetyl (K)	729.166	2912.63	4	2912.59	0.0428	217	243	0
fbaA	251	P0AB71	ALF_ECOLI Fructose-bisphosphate aldolase class 2 OS=Escherichia coli (strain K12) GN=fbaA PE=1 SV=2	3292	39351	54.53	0.00011	R	DSQEYVSKK	H	Acetyl (K)	563.27	1124.53	2	1124.53	-0.0087	244	252	1
fbaA	319	P0AB71	ALF_ECOLI Fructose-bisphosphate aldolase class 2 OS=Escherichia coli (strain K12) GN=fbaA PE=1 SV=2	6303	39351	55.07	0.0003	K	ANEAYLQGQLGNPKGEDQPNKK	Y	Acetyl (K)	814.41	2440.21	3	2440.2	0.0108	306	327	2
fbaA	319	P0AB71	ALF_ECOLI Fructose-bisphosphate aldolase class 2 OS=Escherichia coli (strain K12) GN=fbaA PE=1 SV=2	6586	39351	66.29	1.5e-05	K	ANEAYLQGQLGNPKGEDQPNKK	Y	Acetyl (K)	611.045	2440.15	4	2440.2	-0.0461	306	327	2
fbaA	326	P0AB71	ALF_ECOLI Fructose-bisphosphate aldolase class 2 OS=Escherichia coli (strain K12) GN=fbaA PE=1 SV=2	3629	39351	52.13	0.00025	K	GEDQPNKKYYDPR	V	2 Acetyl (K)	565.266	1692.78	3	1692.77	0.0034	320	332	2
fbaA	326	P0AB71	ALF_ECOLI Fructose-bisphosphate aldolase class 2 OS=Escherichia coli (strain K12) GN=fbaA PE=1 SV=2	6586	39351	89.02	7.8e-08	K	ANEAYLQGQLGNPKGEDQPNKK	Y	Acetyl (K)	611.045	2440.15	4	2440.2	-0.0479	306	327	2
fbaA	327	P0AB71	ALF_ECOLI Fructose-bisphosphate aldolase class 2 OS=Escherichia coli (strain K12) GN=fbaA PE=1 SV=2	6303	39351	57.83	0.00016	K	ANEAYLQGQLGNPKGEDQPNKK	Y	Acetyl (K)	814.41	2440.21	3	2440.2	0.01	306	327	2
fbaA	327	P0AB71	ALF_ECOLI Fructose-bisphosphate aldolase class 2 OS=Escherichia coli (strain K12) GN=fbaA PE=1 SV=2	6586	39351	51.69	0.00022	K	GEDQPNKKYYDPR	V	Acetyl (K)	551.256	1650.75	3	1650.76	-0.0163	320	332	2
fbaA	327	P0AB71	ALF_ECOLI Fructose-bisphosphate aldolase class 2 OS=Escherichia coli (strain K12) GN=fbaA PE=1 SV=2	6303	39351	41.25	0.0015	K	KYYDPR	V	Acetyl (K)	442.213	882.411	2	882.423	-0.0122	327	332	1
fbaA	327	P0AB71	ALF_ECOLI Fructose-bisphosphate aldolase class 2 OS=Escherichia coli (strain K12) GN=fbaA PE=1 SV=2	6586	39351	50.85	0.00051	K	ANEAYLQGQLGNPKGEDQPNKK	Y	Acetyl (K)	611.045	2440.15	4	2440.2	-0.0479	306	327	2
fbaA	327	P0AB71	ALF_ECOLI Fructose-bisphosphate aldolase class 2 OS=Escherichia coli (strain K12) GN=fbaA PE=1 SV=2	2669	39351	43.31	0.0047	K	ANEAYLQGQLGNPKGEDQPNKKYYDPR	V	Acetyl (K)	784.659	3134.61	4	3134.51	0.1013	306	332	3
fbaA	348	P0AB71	ALF_ECOLI Fructose-bisphosphate aldolase class 2 OS=Escherichia coli (strain K12) GN=fbaA PE=1 SV=2	6303	39351	109.88	1e-09	R	LEKAFQELNAIDVL	-	Acetyl (K)	822.94	1643.87	2	1643.88	-0.0117	346	359	1
fbp	30	P0A993	F16PA_ECOLI Fructose-1,6-bisphosphatase class 1 OS=Escherichia coli (strain K12) GN=fbp PE=1 SV=1	882	37153	58.42	0.00015	K	QHEFSHATGELTALLSAIKLGAK	I	Acetyl (K); Gln->pyro-Glu (N-term Q)	816.427	2446.26	3	2446.29	-0.0271	12	34	1
fbp	30	P0A993	F16PA_ECOLI Fructose-1,6-bisphosphatase class 1 OS=Escherichia coli (strain K12) GN=fbp PE=1 SV=1	1045	37153	114.91	3e-10	K	QHEFSHATGELTALLSAIKLGAK	I	Acetyl (K); Gln->pyro-Glu (N-term Q)	612.583	2446.3	4	2446.29	0.0156	12	34	1
fbp	30	P0A993	F16PA_ECOLI Fructose-1,6-bisphosphatase class 1 OS=Escherichia coli (strain K12) GN=fbp PE=1 SV=1	1045	37153	51.62	0.00075	K	QHEFSHATGELTALLSAIKLGAK	I	Acetyl (K)	822.109	2463.3	3	2463.31	-0.0073	12	34	1
fbp	30	P0A993	F16PA_ECOLI Fructose-1,6-bisphosphatase class 1 OS=Escherichia coli (strain K12) GN=fbp PE=1 SV=1	888	37153	76.25	2.7e-06	K	QHEFSHATGELTALLSAIKLGAK	I	Acetyl (K)	616.829	2463.29	4	2463.31	-0.0254	12	34	1
fbp	34	P0A993	F16PA_ECOLI Fructose-1,6-bisphosphatase class 1 OS=Escherichia coli (strain K12) GN=fbp PE=1 SV=1	1045	37153	60.49	1.1e-05	K	LGAKIIHR	D	Acetyl (K)	475.295	948.576	2	948.587	-0.0112	31	38	1
fbp	72	P0A993	F16PA_ECOLI Fructose-1,6-bisphosphatase class 1 OS=Escherichia coli (strain K12) GN=fbp PE=1 SV=1	1045	37153	72.94	4.3e-06	K	LDLFANEKLK	A	Acetyl (K)	616.841	1231.67	2	1231.68	-0.0147	65	74	1
fbp	222	P0A993	F16PA_ECOLI Fructose-1,6-bisphosphatase class 1 OS=Escherichia coli (strain K12) GN=fbp PE=1 SV=1	1045	37153	45.05	0.00079	K	YIKFCQEEDK	S	Acetyl (K)	701.327	1400.64	2	1400.63	0.0106	220	229	1
fbp	222	P0A993	F16PA_ECOLI Fructose-1,6-bisphosphatase class 1 OS=Escherichia coli (strain K12) GN=fbp PE=1 SV=1	882	37153	43.91	0.0019	K	YIKFCQEEDKSTNRPYTSR	Y	Acetyl (K)	616.788	2463.12	4	2463.15	-0.0242	220	238	2
fbp	229	P0A993	F16PA_ECOLI Fructose-1,6-bisphosphatase class 1 OS=Escherichia coli (strain K12) GN=fbp PE=1 SV=1	882	37153	50.67	0.00014	K	FCQEEDKSTNRPYTSR	Y	Acetyl (K)	687.303	2058.89	3	2058.91	-0.02	223	238	1
fbp	229	P0A993	F16PA_ECOLI Fructose-1,6-bisphosphatase class 1 OS=Escherichia coli (strain K12) GN=fbp PE=1 SV=1	1045	37153	34.87	0.0062	K	FCQEEDKSTNRPYTSR	Y	Acetyl (K)	515.73	2058.89	4	2058.91	-0.0144	223	238	1
fbp	269	P0A993	F16PA_ECOLI Fructose-1,6-bisphosphatase class 1 OS=Escherichia coli (strain K12) GN=fbp PE=1 SV=1	1045	37153	57.62	0.00014	K	GGIYLYPSTASHPDGKLR	L	Acetyl (K)	987.519	1973.02	2	1973	0.0234	254	271	1
fbp	269	P0A993	F16PA_ECOLI Fructose-1,6-bisphosphatase class 1 OS=Escherichia coli (strain K12) GN=fbp PE=1 SV=1	363	37153	88.92	1e-07	K	GGIYLYPSTASHPDGKLR	L	Acetyl (K)	658.674	1973	3	1973	0.0006	254	271	1
fbp	269	P0A993	F16PA_ECOLI Fructose-1,6-bisphosphatase class 1 OS=Escherichia coli (strain K12) GN=fbp PE=1 SV=1	363	37153	72.39	4.4e-06	K	GGIYLYPSTASHPDGKLR	L	Acetyl (K)	494.254	1972.99	4	1973	-0.0147	254	271	1
fdhE	269	B1IVI7	FDHE_ECOLC Protein FdhE OS=Escherichia coli (strain ATCC 8739 / DSM 1576 / Crooks) GN=fdhE PE=3 SV=1	128	35123	53.39	0.00067	K	ILYQEKDPK	I	Acetyl (K)	588.309	1174.6	2	1174.62	-0.0206	264	272	1
fdx	75	P0A9R4	FER_ECOLI 2Fe-2S ferredoxin OS=Escherichia coli (strain K12) GN=fdx PE=1 SV=2	435	12722	48.31	0.00031	R	EGFDSLPESSEQEDDMLDKAWGLEPESR	L	Acetyl (K)	1080.15	3237.42	3	3237.39	0.0251	57	84	1
ffh	28	P0AGD7	SRP54_ECOLI Signal recognition particle protein OS=Escherichia coli (strain K12) GN=ffh PE=1 SV=1	163	49812	51.28	0.0004	R	LTEDNVKDTLR	E	Acetyl (K)	673.332	1344.65	2	1344.69	-0.039	22	32	1
ffh	28	P0AGD7	SRP54_ECOLI Signal recognition particle protein OS=Escherichia coli (strain K12) GN=ffh PE=1 SV=1	248	49812	52.95	0.0005	R	GRLTEDNVKDTLR	E	Acetyl (K)	520.272	1557.79	3	1557.81	-0.0177	20	32	2
ffh	76	P0AGD7	SRP54_ECOLI Signal recognition particle protein OS=Escherichia coli (strain K12) GN=ffh PE=1 SV=1	355	49812	52.34	0.00044	K	SLTPGQEFVKIVR	N	Acetyl (K)	758.407	1514.8	2	1514.85	-0.0458	67	79	1
ffh	76	P0AGD7	SRP54_ECOLI Signal recognition particle protein OS=Escherichia coli (strain K12) GN=ffh PE=1 SV=1	329	49812	44.14	0.0029	K	SLTPGQEFVKIVR	N	Acetyl (K)	505.95	1514.83	3	1514.85	-0.018	67	79	1
ffh	278	P0AGD7	SRP54_ECOLI Signal recognition particle protein OS=Escherichia coli (strain K12) GN=ffh PE=1 SV=1	163	49812	57.86	0.00015	K	FLGVGEKTEALEPFHPDR	I	Acetyl (K)	695.356	2083.05	3	2083.04	0.008	272	289	1
ffh	371	P0AGD7	SRP54_ECOLI Signal recognition particle protein OS=Escherichia coli (strain K12) GN=ffh PE=1 SV=1	329	49812	53.24	0.0003	K	SQMDDKVLVR	M	Acetyl (K)	616.803	1231.59	2	1231.62	-0.0326	366	375	1
fis	25	P0A6R3	FIS_ECOLI DNA-binding protein fis OS=Escherichia coli (strain K12) GN=fis PE=1 SV=1	439	11233	90.52	1.1e-07	R	VNSDVLTVSTVNSQDQVTQKPLR	D	Acetyl (K)	857.454	2569.34	3	2569.33	0.0053	6	28	0
fis	25	P0A6R3	FIS_ECOLI DNA-binding protein fis OS=Escherichia coli (strain K12) GN=fis PE=1 SV=1	439	11233	38.2	0.015	R	VNSDVLTVSTVNSQDQVTQKPLRDSVK	Q	Acetyl (K)	750.639	2998.53	4	2998.56	-0.0299	6	32	1
fis	25	P0A6R3	FIS_ECOLI DNA-binding protein fis OS=Escherichia coli (strain K12) GN=fis PE=1 SV=1	326	11233	58.97	0.00015	R	VNSDVLTVSTVNSQDQVTQKPLRDSVK	Q	Acetyl (K)	1000.57	2998.69	3	2998.56	0.1288	6	32	1
fis	32	P0A6R3	FIS_ECOLI DNA-binding protein fis OS=Escherichia coli (strain K12) GN=fis PE=1 SV=1	326	11233	49.01	0.00078	R	DSVKQALK	N	Acetyl (K)	465.761	929.508	2	929.518	-0.0102	29	36	1
fkpA	76	P65764	FKBA_ECOL6 FKBP-type peptidyl-prolyl cis-trans isomerase FkpA OS=Escherichia coli O6:H1 (strain CFT073 / ATCC 700928 / UPEC) GN=fkpA PE=3 SV=1	1389	28894	47.51	0.0013	K	LDKDQLIAGVQDAFADK	S	Acetyl (K)	944.987	1887.96	2	1887.96	0.0009	74	90	1
fkpA	216	P65764	FKBA_ECOL6 FKBP-type peptidyl-prolyl cis-trans isomerase FkpA OS=Escherichia coli O6:H1 (strain CFT073 / ATCC 700928 / UPEC) GN=fkpA PE=3 SV=1	1389	28894	43.32	0.002	K	IKLVIPPELAYGK	A	Acetyl (K)	741.941	1481.87	2	1481.89	-0.0176	215	227	1
fldA	24	P61949	FLAV_ECOLI Flavodoxin-1 OS=Escherichia coli (strain K12) GN=fldA PE=1 SV=2	139	19896	44.56	0.0031	K	MIQKQLGK	D	Acetyl (K)	494.277	986.539	2	986.558	-0.0189	21	28	1
fldA	28	P61949	FLAV_ECOLI Flavodoxin-1 OS=Escherichia coli (strain K12) GN=fldA PE=1 SV=2	162	19896	51.17	0.00059	K	QLGKDVADVHDIAK	S	Acetyl (K)	517.596	1549.77	3	1549.81	-0.0436	25	38	1
fldA	28	P61949	FLAV_ECOLI Flavodoxin-1 OS=Escherichia coli (strain K12) GN=fldA PE=1 SV=2	110	19896	58.36	0.00011	K	QLGKDVADVHDIAK	S	Acetyl (K); Gln->pyro-Glu (N-term Q)	767.413	1532.81	2	1532.78	0.0284	25	38	1
flgM	10	P0AEM4	FLGM_ECOLI Negative regulator of flagellin synthesis OS=Escherichia coli (strain K12) GN=flgM PE=1 SV=1	39	10334	39.27	0.0057	R	TSPLKPVSTVQPR	E	Acetyl (K)	726.417	1450.82	2	1450.81	0.0045	6	18	0
fmt	210	Q8FD13	FMT_ECOL6 Methionyl-tRNA formyltransferase OS=Escherichia coli O6:H1 (strain CFT073 / ATCC 700928 / UPEC) GN=fmt PE=3 SV=3	55	34409	47.65	0.0007	K	LSKEEAR	I	Acetyl (K)	437.717	873.419	2	873.456	-0.0366	208	214	1
fnr	60	P0A9E5	FNR_ECOLI Fumarate and nitrate reduction regulatory protein OS=Escherichia coli (strain K12) GN=fnr PE=1 SV=1	452	28234	50.3	0.0007	K	GQTLFKAGDELK	S	Acetyl (K)	674.858	1347.7	2	1347.7	-0.0022	55	66	1
fnr	66	P0A9E5	FNR_ECOLI Fumarate and nitrate reduction regulatory protein OS=Escherichia coli (strain K12) GN=fnr PE=1 SV=1	150	28234	60.62	4.4e-05	K	AGDELKSLYAIR	S	Acetyl (K)	689.394	1376.77	2	1376.73	0.0427	61	72	1
fnr	229	P0A9E5	FNR_ECOLI Fumarate and nitrate reduction regulatory protein OS=Escherichia coli (strain K12) GN=fnr PE=1 SV=1	365	28234	118.86	1.2e-10	K	GKYITIENNDALAQLAGHTR	N	Acetyl (K)	743.06	2226.16	3	2226.14	0.0176	228	247	1
folA	106	P0ABQ4	DYR_ECOLI Dihydrofolate reductase OS=Escherichia coli (strain K12) GN=folA PE=1 SV=1	307	18102	56.27	0.00013	R	VYEQFLPKAQK	L	Acetyl (K)	696.871	1391.73	2	1391.74	-0.0178	99	109	1
folD	4	Q0TKB2	FOLD_ECOL5 Bifunctional protein FolD OS=Escherichia coli O6:K15:H31 (strain 536 / UPEC) GN=folD PE=3 SV=3	519	31221	57.2	0.00011	M	AAKIIDGK	T	Acetyl (K)	429.253	856.492	2	856.502	-0.0093	2	9	1
folD	9	Q0TKB2	FOLD_ECOL5 Bifunctional protein FolD OS=Escherichia coli O6:K15:H31 (strain 536 / UPEC) GN=folD PE=3 SV=3	79	31221	47.54	0.0011	K	IIDGKTIAQQVR	S	Acetyl (K)	692.398	1382.78	2	1382.79	-0.0075	5	16	1
folD	54	Q0TKB2	FOLD_ECOL5 Bifunctional protein FolD OS=Escherichia coli O6:K15:H31 (strain 536 / UPEC) GN=folD PE=3 SV=3	941	31221	119.49	1.2e-10	R	APGLAVVLVGSNPASQIYVASKR	K	Acetyl (K)	780.413	2338.22	3	2338.3	-0.0827	33	55	1
folD	251	Q0TKB2	FOLD_ECOL5 Bifunctional protein FolD OS=Escherichia coli O6:K15:H31 (strain 536 / UPEC) GN=folD PE=3 SV=3	429	31221	84.33	3e-07	K	VVGDVVFEDAAKR	A	Acetyl (K)	723.882	1445.75	2	1445.75	-0.0024	240	252	1
folD	251	Q0TKB2	FOLD_ECOL5 Bifunctional protein FolD OS=Escherichia coli O6:K15:H31 (strain 536 / UPEC) GN=folD PE=3 SV=3	519	31221	55.78	0.00021	K	VVGDVVFEDAAKR	A	Acetyl (K)	482.921	1445.74	3	1445.75	-0.0108	240	252	1
folE	129	P0A6T5	GCH1_ECOLI GTP cyclohydrolase 1 OS=Escherichia coli (strain K12) GN=folE PE=1 SV=2	194	24929	50.3	0.00057	K	ATVAYIPKDSVIGLSK	I	Acetyl (K)	852.484	1702.95	2	1702.95	0.0033	122	137	1
folE	137	P0A6T5	GCH1_ECOLI GTP cyclohydrolase 1 OS=Escherichia coli (strain K12) GN=folE PE=1 SV=2	194	24929	36.35	0.02	K	DSVIGLSKINR	I	Acetyl (K)	622.345	1242.68	2	1242.69	-0.0176	130	140	1
folE	137	P0A6T5	GCH1_ECOLI GTP cyclohydrolase 1 OS=Escherichia coli (strain K12) GN=folE PE=1 SV=2	194	24929	39.1	0.012	K	ATVAYIPKDSVIGLSKINR	I	Acetyl (K)	696.369	2086.09	3	2086.18	-0.0921	122	140	2
folE	137	P0A6T5	GCH1_ECOLI GTP cyclohydrolase 1 OS=Escherichia coli (strain K12) GN=folE PE=1 SV=2	107	24929	35.66	0.015	K	DSVIGLSK	I	Acetyl (K)	430.748	859.482	2	859.465	0.0174	130	137	0
folE	137	P0A6T5	GCH1_ECOLI GTP cyclohydrolase 1 OS=Escherichia coli (strain K12) GN=folE PE=1 SV=2	121	24929	48.1	0.0012	K	DSVIGLSKINR	I	Acetyl (K)	415.235	1242.68	3	1242.69	-0.0107	130	140	1
folX	62	P0AC19	FOLX_ECOLI D-erythro-7,8-dihydroneopterin triphosphate epimerase OS=Escherichia coli (strain K12) GN=folX PE=1 SV=2	124	14073	58.62	0.0001	R	TVTKNIIQHVENNR	F	Acetyl (K)	569.974	1706.9	3	1706.91	-0.005	59	72	1
folX	62	P0AC19	FOLX_ECOLI D-erythro-7,8-dihydroneopterin triphosphate epimerase OS=Escherichia coli (strain K12) GN=folX PE=1 SV=2	266	14073	72.56	3.3e-06	R	TVTKNIIQHVENNR	F	Acetyl (K)	854.487	1706.96	2	1706.91	0.0525	59	72	1
fpr	226	P28861	FENR_ECOLI Ferredoxin--NADP reductase OS=Escherichia coli (strain K12) GN=fpr PE=1 SV=4	92	27847	57.26	0.00013	R	DTQQLLKETR	Q	Acetyl (K)	637.335	1272.66	2	1272.67	-0.0123	220	229	1
fpr	233	P28861	FENR_ECOLI Ferredoxin--NADP reductase OS=Escherichia coli (strain K12) GN=fpr PE=1 SV=4	311	27847	33.02	0.014	R	QMTKHLR	R	Acetyl (K); Gln->pyro-Glu (N-term Q)	469.735	937.456	2	937.48	-0.0247	230	236	1
frdA	121	P00363	FRDA_ECOLI Fumarate reductase flavoprotein subunit OS=Escherichia coli (strain K12) GN=frdA PE=1 SV=3	446	66500	51.57	0.00025	R	FGGMKIER	T	Acetyl (K); Oxidation (M)	498.245	994.475	2	994.491	-0.0152	117	124	1
frdA	281	P00363	FRDA_ECOLI Fumarate reductase flavoprotein subunit OS=Escherichia coli (strain K12) GN=frdA PE=1 SV=3	161	66500	51.2	0.00039	K	NKYMELGPR	D	Acetyl (K)	575.286	1148.56	2	1148.56	-0.0079	280	288	1
frdA	438	P00363	FRDA_ECOLI Fumarate reductase flavoprotein subunit OS=Escherichia coli (strain K12) GN=frdA PE=1 SV=3	894	66500	54.88	0.00026	R	LKDLVNQDGGENWAK	I	Acetyl (K)	864.94	1727.87	2	1727.85	0.0181	437	451	1
frdA	590	P00363	FRDA_ECOLI Fumarate reductase flavoprotein subunit OS=Escherichia coli (strain K12) GN=frdA PE=1 SV=3	175	66500	52.24	0.00037	R	VYGGEADAADKAEAANKK	E	Acetyl (K)	617.3	1848.88	3	1848.89	-0.0063	580	597	2
frdB	5	P0AC47	FRDB_ECOLI Fumarate reductase iron-sulfur subunit OS=Escherichia coli (strain K12) GN=frdB PE=1 SV=2	165	27732	46.56	0.0011	M	AEMKNLK	I	Acetyl (K)	438.219	874.423	2	874.458	-0.0348	2	8	1
frdB	8	P0AC47	FRDB_ECOLI Fumarate reductase iron-sulfur subunit OS=Escherichia coli (strain K12) GN=frdB PE=1 SV=2	89	27732	53.92	0.00026	M	AEMKNLK	I	Acetyl (K)	438.226	874.438	2	874.458	-0.0196	2	8	1
frdB	8	P0AC47	FRDB_ECOLI Fumarate reductase iron-sulfur subunit OS=Escherichia coli (strain K12) GN=frdB PE=1 SV=2	85	27732	54.86	0.00014	K	NLKIEVVR	Y	Acetyl (K)	506.796	1011.58	2	1011.61	-0.0312	6	13	1
frdB	79	P0AC47	FRDB_ECOLI Fumarate reductase iron-sulfur subunit OS=Escherichia coli (strain K12) GN=frdB PE=1 SV=2	89	27732	48.93	0.00065	K	LACKTFLR	D	Acetyl (K)	525.776	1049.54	2	1049.57	-0.0314	76	83	1
frr	15	P0A805	RRF_ECOLI Ribosome-recycling factor OS=Escherichia coli (strain K12) GN=frr PE=1 SV=1	1982	20683	71.74	1e-06	R	MDKCVEAFK	T	Acetyl (K)	585.262	1168.51	2	1168.53	-0.0169	13	21	1
frr	15	P0A805	RRF_ECOLI Ribosome-recycling factor OS=Escherichia coli (strain K12) GN=frr PE=1 SV=1	1982	20683	44.68	0.00025	R	MDKCVEAFK	T	Acetyl (K); Oxidation (M)	593.259	1184.5	2	1184.52	-0.0171	13	21	1
frr	21	P0A805	RRF_ECOLI Ribosome-recycling factor OS=Escherichia coli (strain K12) GN=frr PE=1 SV=1	1856	20683	87.29	1e-07	K	CVEAFKTQISK	I	Acetyl (K)	676.845	1351.68	2	1351.68	-0.0049	16	26	1
frr	21	P0A805	RRF_ECOLI Ribosome-recycling factor OS=Escherichia coli (strain K12) GN=frr PE=1 SV=1	1338	20683	49.17	0.00066	K	CVEAFKTQISK	I	Acetyl (K)	451.569	1351.68	3	1351.68	0.0044	16	26	1
frr	26	P0A805	RRF_ECOLI Ribosome-recycling factor OS=Escherichia coli (strain K12) GN=frr PE=1 SV=1	1557	20683	41.73	0.0052	K	TQISKIR	T	Acetyl (K)	444.252	886.488	2	886.524	-0.0352	22	28	1
frr	80	P0A805	RRF_ECOLI Ribosome-recycling factor OS=Escherichia coli (strain K12) GN=frr PE=1 SV=1	1114	20683	129.21	1.1e-11	R	SMSPAVEKAIMASDLGLNPNSAGSDIR	V	Acetyl (K)	925.13	2772.37	3	2772.34	0.0252	73	99	1
frr	115	P0A805	RRF_ECOLI Ribosome-recycling factor OS=Escherichia coli (strain K12) GN=frr PE=1 SV=1	286	20683	50.68	0.00057	K	DLTKIVR	G	Acetyl (K)	443.75	885.485	2	885.528	-0.0429	112	118	1
frr	140	P0A805	RRF_ECOLI Ribosome-recycling factor OS=Escherichia coli (strain K12) GN=frr PE=1 SV=1	1338	20683	63.09	3e-05	R	DANDKVKALLK	D	Acetyl (K)	419.582	1255.72	3	1255.71	0.0094	134	144	2
frr	144	P0A805	RRF_ECOLI Ribosome-recycling factor OS=Escherichia coli (strain K12) GN=frr PE=1 SV=1	1856	20683	47.61	0.0011	K	ALLKDKEISEDDDRR	S	Acetyl (K)	461.983	1843.9	4	1843.93	-0.0268	141	155	3
frr	144	P0A805	RRF_ECOLI Ribosome-recycling factor OS=Escherichia coli (strain K12) GN=frr PE=1 SV=1	1982	20683	46.37	0.0011	K	ALLKDKEISEDDDRRSQDDVQK	L	Acetyl (K)	662.066	2644.23	4	2644.29	-0.0598	141	162	4
frr	144	P0A805	RRF_ECOLI Ribosome-recycling factor OS=Escherichia coli (strain K12) GN=frr PE=1 SV=1	1557	20683	55.22	0.00021	K	ALLKDKEISEDDDRR	S	Acetyl (K)	615.644	1843.91	3	1843.93	-0.0168	141	155	3
frr	144	P0A805	RRF_ECOLI Ribosome-recycling factor OS=Escherichia coli (strain K12) GN=frr PE=1 SV=1	252	20683	38.88	0.0091	R	RDANDKVKALLKDK	E	2 Acetyl (K)	566.65	1696.93	3	1696.95	-0.019	133	146	4
frr	146	P0A805	RRF_ECOLI Ribosome-recycling factor OS=Escherichia coli (strain K12) GN=frr PE=1 SV=1	1982	20683	52.41	0.00013	K	DKEISEDDDRR	S	Acetyl (K)	473.881	1418.62	3	1418.63	-0.0066	145	155	2
frr	146	P0A805	RRF_ECOLI Ribosome-recycling factor OS=Escherichia coli (strain K12) GN=frr PE=1 SV=1	1856	20683	56.04	0.00011	K	ALLKDKEISEDDDRR	S	Acetyl (K)	461.973	1843.86	4	1843.93	-0.0668	141	155	3
frr	146	P0A805	RRF_ECOLI Ribosome-recycling factor OS=Escherichia coli (strain K12) GN=frr PE=1 SV=1	1335	20683	37.32	0.0027	K	DKEISEDDDRRSQDDVQK	L	Acetyl (K)	555.746	2218.95	4	2218.99	-0.0404	145	162	3
frr	146	P0A805	RRF_ECOLI Ribosome-recycling factor OS=Escherichia coli (strain K12) GN=frr PE=1 SV=1	1856	20683	35.81	0.0084	K	DKEISEDDDRRSQDDVQK	L	Acetyl (K)	740.673	2219	3	2218.99	0.004	145	162	3
frr	146	P0A805	RRF_ECOLI Ribosome-recycling factor OS=Escherichia coli (strain K12) GN=frr PE=1 SV=1	1982	20683	32.97	0.036	K	ALLKDKEISEDDDRR	S	Acetyl (K)	615.644	1843.91	3	1843.93	-0.0174	141	155	3
frr	146	P0A805	RRF_ECOLI Ribosome-recycling factor OS=Escherichia coli (strain K12) GN=frr PE=1 SV=1	1982	20683	54.24	0.00026	K	ALLKDKEISEDDDRRSQDDVQK	L	Acetyl (K)	662.074	2644.27	4	2644.29	-0.0253	141	162	4
frr	146	P0A805	RRF_ECOLI Ribosome-recycling factor OS=Escherichia coli (strain K12) GN=frr PE=1 SV=1	971	20683	42.98	0.004	K	ALLKDKEISEDDDRRSQDDVQK	L	Acetyl (K)	529.866	2644.3	5	2644.29	0.0018	141	162	4
frr	162	P0A805	RRF_ECOLI Ribosome-recycling factor OS=Escherichia coli (strain K12) GN=frr PE=1 SV=1	1982	20683	95.66	1.1e-08	R	SQDDVQKLTDAAIK	K	Acetyl (K)	787.38	1572.75	2	1572.8	-0.0537	156	169	1
frr	162	P0A805	RRF_ECOLI Ribosome-recycling factor OS=Escherichia coli (strain K12) GN=frr PE=1 SV=1	1982	20683	51.66	0.00089	R	SQDDVQKLTDAAIK	K	Acetyl (K)	525.27	1572.79	3	1572.8	-0.0107	156	169	1
frr	162	P0A805	RRF_ECOLI Ribosome-recycling factor OS=Escherichia coli (strain K12) GN=frr PE=1 SV=1	1856	20683	45.48	0.0026	R	SQDDVQKLTDAAIKK	I	Acetyl (K)	567.968	1700.88	3	1700.89	-0.0136	156	170	2
frr	162	P0A805	RRF_ECOLI Ribosome-recycling factor OS=Escherichia coli (strain K12) GN=frr PE=1 SV=1	1557	20683	54.82	0.0003	K	DKEISEDDDRRSQDDVQKLTDAAIK	K	Acetyl (K)	733.864	2931.43	4	2931.41	0.0229	145	169	4
frr	162	P0A805	RRF_ECOLI Ribosome-recycling factor OS=Escherichia coli (strain K12) GN=frr PE=1 SV=1	1557	20683	41.6	0.005	K	EISEDDDRRSQDDVQKLTDAAIK	K	Acetyl (K)	673.08	2688.29	4	2688.28	0.0054	147	169	3
frr	169	P0A805	RRF_ECOLI Ribosome-recycling factor OS=Escherichia coli (strain K12) GN=frr PE=1 SV=1	1557	20683	58.46	0.0001	K	LTDAAIKK	I	Acetyl (K)	451.265	900.516	2	900.528	-0.0124	163	170	1
frr	170	P0A805	RRF_ECOLI Ribosome-recycling factor OS=Escherichia coli (strain K12) GN=frr PE=1 SV=1	1423	20683	58.83	0.00011	K	KIEAALADKEAELMQF	-	Acetyl (K)	616.98	1847.92	3	1847.93	-0.0148	170	185	2
frr	170	P0A805	RRF_ECOLI Ribosome-recycling factor OS=Escherichia coli (strain K12) GN=frr PE=1 SV=1	1982	20683	52.53	0.0004	K	LTDAAIKK	I	Acetyl (K)	451.263	900.512	2	900.528	-0.0164	163	170	1
frsA	12	B6I019	FRSA_ECOSE Esterase FrsA OS=Escherichia coli (strain SE11) GN=frsA PE=3 SV=1	226	47277	40.78	0.0057	M	TQANLSETLFKPR	F	Acetyl (K)	516.284	1545.83	3	1545.82	0.0135	2	14	0
frsA	12	Q0TL77	FRSA_ECOL5 Esterase FrsA OS=Escherichia coli O6:K15:H31 (strain 536 / UPEC) GN=frsA PE=3 SV=1	186	47336	54.34	0.00027	M	TQANLSETLFKPR	F	Acetyl (K)	773.909	1545.8	2	1545.82	-0.0121	2	14	0
frsA	16	B6I019	FRSA_ECOSE Esterase FrsA OS=Escherichia coli (strain SE11) GN=frsA PE=3 SV=1	226	47277	75.8	1.9e-06	R	FKHPETSTLVR	R	Acetyl (K)	452.911	1355.71	3	1355.72	-0.0088	15	25	1
frsA	411	Q0TL77	FRSA_ECOL5 Esterase FrsA OS=Escherichia coli O6:K15:H31 (strain 536 / UPEC) GN=frsA PE=3 SV=1	186	47336	35.25	0.023	K	GLQEITDWIEKR	L	Acetyl (K)	765.41	1528.8	2	1528.79	0.0161	401	412	1
fruB	336	P69811	PTFAH_ECOLI Multiphosphoryl transfer protein OS=Escherichia coli (strain K12) GN=fruB PE=1 SV=1	41	39624	40.8	0.0035	R	SLMKVVALGVK	K	Acetyl (K)	593.861	1185.71	2	1185.72	-0.0088	333	343	1
ftsA	48	P0ABH0	FTSA_ECOLI Cell division protein FtsA OS=Escherichia coli (strain K12) GN=ftsA PE=1 SV=1	99	45815	50.38	0.00037	R	GMDKGGVNDLESVVK	C	Acetyl (K)	795.375	1588.74	2	1588.78	-0.0412	45	59	1
ftsA	59	P0ABH0	FTSA_ECOLI Cell division protein FtsA OS=Escherichia coli (strain K12) GN=ftsA PE=1 SV=1	99	45815	69.06	1.7e-05	K	GGVNDLESVVKCVQR	A	Acetyl (K)	851.419	1700.82	2	1700.85	-0.0284	49	63	1
ftsE	124	P0A9R7	FTSE_ECOLI Cell division ATP-binding protein FtsE OS=Escherichia coli (strain K12) GN=ftsE PE=1 SV=1	267	24481	115.96	1.1e-10	R	VSAALDKVGLLDK	A	Acetyl (K)	685.913	1369.81	2	1369.78	0.0292	118	130	1
ftsH	387	P0AAI3	FTSH_ECOLI ATP-dependent zinc metalloprotease FtsH OS=Escherichia coli (strain K12) GN=ftsH PE=1 SV=1	123	70777	42.67	0.0027	R	VVSMVEFEKAKDK	I	Acetyl (K)	517.923	1550.75	3	1550.8	-0.0528	379	391	2
ftsH	580	P0AAI3	FTSH_ECOLI ATP-dependent zinc metalloprotease FtsH OS=Escherichia coli (strain K12) GN=ftsH PE=1 SV=1	246	70777	87.19	1.7e-07	K	DALMKYETIDAPQIDDLMAR	R	Acetyl (K)	784.388	2350.14	3	2350.12	0.0239	576	595	1
ftsZ	352	P0A9A6	FTSZ_ECOLI Cell division protein FtsZ OS=Escherichia coli (strain K12) GN=ftsZ PE=1 SV=1	853	40299	57.88	0.00014	R	YQQHGMAPLTQEQKPVAK	V	Acetyl (K)	699.356	2095.05	3	2095.05	-0.0051	339	356	0
fumA	116	Q8X4P8	FUMA_ECO57 Fumarate hydratase class I, aerobic OS=Escherichia coli O157:H7 GN=fumA PE=3 SV=3	357	60773	129.08	1.1e-11	K	GVLPTCQDTGTAIIVGKK	G	Acetyl (K)	950.51	1899.01	2	1899.01	-0.0074	100	117	1
fumA	116	P0AC33	FUMA_ECOLI Fumarate hydratase class I, aerobic OS=Escherichia coli (strain K12) GN=fumA PE=1 SV=2	324	60774	52.49	0.00052	K	GVLPTCQDTGTAIIVGKK	G	Acetyl (K)	634.008	1899	3	1899.01	-0.0106	100	117	1
fumA	179	Q8X4P8	FUMA_ECO57 Fumarate hydratase class I, aerobic OS=Escherichia coli O157:H7 GN=fumA PE=3 SV=3	499	60773	57.73	0.00013	K	EVNTGTNLPAQIDLYAVDGDEYKFLCIAK	G	Acetyl (K)	1100.53	3298.58	3	3298.61	-0.0274	157	185	1
fumA	192	P0AC33	FUMA_ECOLI Fumarate hydratase class I, aerobic OS=Escherichia coli (strain K12) GN=fumA PE=1 SV=2	1069	60774	89.72	8.6e-08	K	GGGSANKTYLYQETK	A	Acetyl (K)	829.93	1657.85	2	1657.79	0.0514	186	200	1
fumA	207	Q8X4P8	FUMA_ECO57 Fumarate hydratase class I, aerobic OS=Escherichia coli O157:H7 GN=fumA PE=3 SV=3	499	60773	51.25	0.00011	K	ALLTPGKLK	N	Acetyl (K)	491.809	981.603	2	981.622	-0.0194	201	209	1
fumC	8	Q8FHA7	FUMC_ECOL6 Fumarate hydratase class II OS=Escherichia coli O6:H1 (strain CFT073 / ATCC 700928 / UPEC) GN=fumC PE=3 SV=1	313	50799	97.09	1.6e-08	R	SEKDSMGAIDVPADKLWGAQTQR	S	Acetyl (K)	849.08	2544.22	3	2544.23	-0.0102	6	28	2
fumC	8	Q8FHA7	FUMC_ECOL6 Fumarate hydratase class II OS=Escherichia coli O6:H1 (strain CFT073 / ATCC 700928 / UPEC) GN=fumC PE=3 SV=1	313	50799	87.58	9.3e-08	R	SEKDSMGAIDVPADK	L	Acetyl (K)	802.896	1603.78	2	1603.74	0.0377	6	20	1
fur	41	P0A9A9	FUR_ECOLI Ferric uptake regulation protein OS=Escherichia coli (strain K12) GN=fur PE=1 SV=1	139	17012	127.47	1.7e-11	K	ILEVLQEPDNHHVSAEDLYKR	L	Acetyl (K)	637.575	2546.27	4	2546.28	-0.0059	22	42	1
fusA	143	P0A6M8	EFG_ECOLI Elongation factor G OS=Escherichia coli (strain K12) GN=fusA PE=1 SV=2	4966	77704	57.42	0.0001	R	IAFVNKMDR	M	Acetyl (K)	568.294	1134.57	2	1134.59	-0.0129	138	146	1
fusA	143	P0A6M8	EFG_ECOLI Elongation factor G OS=Escherichia coli (strain K12) GN=fusA PE=1 SV=2	4415	77704	59.51	0.00012	R	IAFVNKMDR	M	Acetyl (K); Oxidation (M)	576.289	1150.56	2	1150.58	-0.0174	138	146	1
fusA	153	P0A6M8	EFG_ECOLI Elongation factor G OS=Escherichia coli (strain K12) GN=fusA PE=1 SV=2	4966	77704	117.48	1.4e-10	R	MGANFLKVVNQIK	T	Acetyl (K); Oxidation (M)	760.419	1518.82	2	1518.82	0.001	147	159	1
fusA	153	P0A6M8	EFG_ECOLI Elongation factor G OS=Escherichia coli (strain K12) GN=fusA PE=1 SV=2	4966	77704	56.7	0.00017	R	MGANFLKVVNQIK	T	Acetyl (K)	752.422	1502.83	2	1502.83	0.0009	147	159	1
fusA	153	P0A6M8	EFG_ECOLI Elongation factor G OS=Escherichia coli (strain K12) GN=fusA PE=1 SV=2	4966	77704	49.52	0.00098	R	MGANFLKVVNQIK	T	Acetyl (K)	501.942	1502.8	3	1502.83	-0.024	147	159	1
fusA	153	P0A6M8	EFG_ECOLI Elongation factor G OS=Escherichia coli (strain K12) GN=fusA PE=1 SV=2	2064	77704	57.33	0.00015	R	MGANFLKVVNQIK	T	Acetyl (K); Oxidation (M)	507.266	1518.78	3	1518.82	-0.0468	147	159	1
fusA	159	P0A6M8	EFG_ECOLI Elongation factor G OS=Escherichia coli (strain K12) GN=fusA PE=1 SV=2	5768	77704	56.44	0.00013	K	VVNQIKTR	L	Acetyl (K)	500.297	998.579	2	998.587	-0.0083	154	161	1
fusA	375	P0A6M8	EFG_ECOLI Elongation factor G OS=Escherichia coli (strain K12) GN=fusA PE=1 SV=2	2064	77704	56.09	0.00012	R	EEIKEVR	A	Acetyl (K)	472.735	943.456	2	943.497	-0.0416	372	378	1
fusA	389	P0A6M8	EFG_ECOLI Elongation factor G OS=Escherichia coli (strain K12) GN=fusA PE=1 SV=2	5768	77704	105.59	1.4e-09	R	AGDIAAAIGLKDVTTGDTLCDPDAPIILER	M	Acetyl (K)	1041.82	3122.43	3	3122.58	-0.152	379	408	1
fusA	389	P0A6M8	EFG_ECOLI Elongation factor G OS=Escherichia coli (strain K12) GN=fusA PE=1 SV=2	5768	77704	51.54	0.00049	R	AGDIAAAIGLKDVTTGDTLCDPDAPIILER	M	Acetyl (K)	781.626	3122.48	4	3122.58	-0.1036	379	408	1
fusA	425	P0A6M8	EFG_ECOLI Elongation factor G OS=Escherichia coli (strain K12) GN=fusA PE=1 SV=2	6287	77704	35.06	0.016	K	TKADQEKMGLALGR	L	Acetyl (K); Oxidation (M)	525.924	1574.75	3	1574.81	-0.0586	424	437	2
fusA	425	P0A6M8	EFG_ECOLI Elongation factor G OS=Escherichia coli (strain K12) GN=fusA PE=1 SV=2	2829	77704	39.75	0.0078	K	TKADQEKMGLALGR	L	Acetyl (K)	520.613	1558.82	3	1558.81	0.0033	424	437	2
fusA	430	P0A6M8	EFG_ECOLI Elongation factor G OS=Escherichia coli (strain K12) GN=fusA PE=1 SV=2	4415	77704	55.97	0.0003	K	ADQEKMGLALGR	L	Acetyl (K)	444.238	1329.69	3	1329.67	0.0202	426	437	1
fusA	430	P0A6M8	EFG_ECOLI Elongation factor G OS=Escherichia coli (strain K12) GN=fusA PE=1 SV=2	4415	77704	47.47	0.0012	K	TKADQEKMGLALGR	L	Acetyl (K)	520.609	1558.81	3	1558.81	-0.0074	424	437	2
fusA	430	P0A6M8	EFG_ECOLI Elongation factor G OS=Escherichia coli (strain K12) GN=fusA PE=1 SV=2	4415	77704	42.88	0.0033	K	ADQEKMGLALGR	L	Acetyl (K)	665.854	1329.69	2	1329.67	0.0215	426	437	1
fusA	440	P0A6M8	EFG_ECOLI Elongation factor G OS=Escherichia coli (strain K12) GN=fusA PE=1 SV=2	702	77704	56.82	0.0001	R	LAKEDPSFR	V	Acetyl (K)	552.777	1103.54	2	1103.56	-0.0225	438	446	1
fusA	485	P0A6M8	EFG_ECOLI Elongation factor G OS=Escherichia coli (strain K12) GN=fusA PE=1 SV=2	4415	77704	52.07	0.00053	R	EFNVEANVGKPQVAYR	E	Acetyl (K)	931.981	1861.95	2	1861.93	0.0146	476	491	0
fusA	485	P0A6M8	EFG_ECOLI Elongation factor G OS=Escherichia coli (strain K12) GN=fusA PE=1 SV=2	5768	77704	56.92	0.00016	R	EFNVEANVGKPQVAYR	E	Acetyl (K)	621.65	1861.93	3	1861.93	-0.0037	476	491	0
fusA	504	P0A6M8	EFG_ECOLI Elongation factor G OS=Escherichia coli (strain K12) GN=fusA PE=1 SV=2	4415	77704	47.26	0.0012	R	QKVTDVEGKHAK	Q	Acetyl (K); Gln->pyro-Glu (N-term Q)	455.577	1363.71	3	1363.71	0.0001	496	507	2
fusA	541	B7NDU8	EFG_ECOLU Elongation factor G OS=Escherichia coli O17:K52:H18 (strain UMN026 / ExPEC) GN=fusA PE=3 SV=1	3870	77762	68.68	1e-05	K	GYEFINDIKGGVIPGEYIPAVDK	G	Acetyl (K)	846.076	2535.21	3	2535.29	-0.0833	533	555	1
fusA	541	P0A6M8	EFG_ECOLI Elongation factor G OS=Escherichia coli (strain K12) GN=fusA PE=1 SV=2	4415	77704	96.2	2.3e-08	K	GYEFINDIKGGVIPGEYIPAVDKGIQEQLK	A	Acetyl (K)	833.948	3331.76	4	3331.73	0.031	533	562	2
fusA	555	P0A6M8	EFG_ECOLI Elongation factor G OS=Escherichia coli (strain K12) GN=fusA PE=1 SV=2	4415	77704	40.99	0.0062	K	GGVIPGEYIPAVDKGIQEQLK	A	Acetyl (K)	751.748	2252.22	3	2252.21	0.017	542	562	1
fusA	555	B7NDU8	EFG_ECOLU Elongation factor G OS=Escherichia coli O17:K52:H18 (strain UMN026 / ExPEC) GN=fusA PE=3 SV=1	3870	77762	84.44	2e-07	K	GGVIPGEYIPAVDKGIQEQLK	A	Acetyl (K)	1127.15	2252.28	2	2252.21	0.0794	542	562	1
fusA	562	B7NDU8	EFG_ECOLU Elongation factor G OS=Escherichia coli O17:K52:H18 (strain UMN026 / ExPEC) GN=fusA PE=3 SV=1	3870	77762	85.58	2.2e-07	K	GIQEQLKAGPLAGYPVVDMGIR	L	Acetyl (K)	785.433	2353.28	3	2353.25	0.0303	556	577	1
fusA	602	P0A6M8	EFG_ECOLI Elongation factor G OS=Escherichia coli (strain K12) GN=fusA PE=1 SV=2	4415	77704	51.14	0.00037	K	LAASIAFKEGFKK	A	Acetyl (K)	484.614	1450.82	3	1450.82	0.0013	595	607	2
fusA	602	P0A6M8	EFG_ECOLI Elongation factor G OS=Escherichia coli (strain K12) GN=fusA PE=1 SV=2	5768	77704	84.89	1.7e-07	K	LAASIAFKEGFK	K	Acetyl (K)	662.364	1322.71	2	1322.72	-0.0096	595	606	1
fusA	602	P0A6M8	EFG_ECOLI Elongation factor G OS=Escherichia coli (strain K12) GN=fusA PE=1 SV=2	5768	77704	47.01	0.0011	K	LAASIAFKEGFKK	A	Acetyl (K)	726.41	1450.81	2	1450.82	-0.0119	595	607	2
fusA	609	P0A6M8	EFG_ECOLI Elongation factor G OS=Escherichia coli (strain K12) GN=fusA PE=1 SV=2	5768	77704	50.51	0.00026	K	AKPVLLEPIMK	V	Acetyl (K)	640.881	1279.75	2	1279.76	-0.0096	608	618	0
fusA	618	P0A6M8	EFG_ECOLI Elongation factor G OS=Escherichia coli (strain K12) GN=fusA PE=1 SV=2	5768	77704	81.45	7.8e-07	K	AKPVLLEPIMKVEVETPEENTGDVIGDLSR	R	Acetyl (K)	1107.57	3319.7	3	3319.72	-0.0248	608	637	1
fusA	618	P0A6M8	EFG_ECOLI Elongation factor G OS=Escherichia coli (strain K12) GN=fusA PE=1 SV=2	5768	77704	74.47	3.9e-06	K	AKPVLLEPIMKVEVETPEENTGDVIGDLSR	R	Acetyl (K)	830.933	3319.7	4	3319.72	-0.019	608	637	1
fusA	643	P0A6M8	EFG_ECOLI Elongation factor G OS=Escherichia coli (strain K12) GN=fusA PE=1 SV=2	3650	77704	85.55	1.8e-07	R	GMLKGQESEVTGVK	I	Acetyl (K); Oxidation (M)	760.888	1519.76	2	1519.76	0.0069	640	653	1
fusA	643	P0A6M8	EFG_ECOLI Elongation factor G OS=Escherichia coli (strain K12) GN=fusA PE=1 SV=2	4415	77704	87.62	1.1e-07	R	GMLKGQESEVTGVK	I	Acetyl (K)	752.884	1503.75	2	1503.76	-0.0074	640	653	1
fusA	643	P0A6M8	EFG_ECOLI Elongation factor G OS=Escherichia coli (strain K12) GN=fusA PE=1 SV=2	3650	77704	53.46	0.00027	R	GMLKGQESEVTGVK	I	Acetyl (K)	502.255	1503.74	3	1503.76	-0.0185	640	653	1
fusA	643	P0A6M8	EFG_ECOLI Elongation factor G OS=Escherichia coli (strain K12) GN=fusA PE=1 SV=2	4725	77704	43.63	0.0037	R	RGMLKGQESEVTGVK	I	Acetyl (K)	554.289	1659.85	3	1659.86	-0.0162	639	653	2
gabD	308	P25526	GABD_ECOLI Succinate-semialdehyde dehydrogenase [NADP(+)] GabD OS=Escherichia coli (strain K12) GN=gabD PE=1 SV=1	72	52030	56.22	0.00019	R	FAEKLQQAVSK	L	Acetyl (K)	645.852	1289.69	2	1289.7	-0.0085	305	315	1
gabT	5	P22256	GABT_ECOLI 4-aminobutyrate aminotransferase GabT OS=Escherichia coli (strain K12) GN=gabT PE=1 SV=1	162	46202	60.97	1.8e-05	-	MNSNKELMQR	R	Acetyl (K)	646.801	1291.59	2	1291.6	-0.0146	1	10	1
gadA	4	P69908	DCEA_ECOLI Glutamate decarboxylase alpha OS=Escherichia coli (strain K12) GN=gadA PE=1 SV=1	2448	53221	95.9	1e-08	-	MDQKLLTDFR	S	Acetyl (K); Oxidation (M)	662.834	1323.65	2	1323.65	0.0049	1	10	1
gadA	4	P69908	DCEA_ECOLI Glutamate decarboxylase alpha OS=Escherichia coli (strain K12) GN=gadA PE=1 SV=1	2673	53221	41.93	0.0028	-	MDQKLLTDFR	S	Acetyl (K)	654.839	1307.66	2	1307.65	0.0096	1	10	1
gadA	4	P69908	DCEA_ECOLI Glutamate decarboxylase alpha OS=Escherichia coli (strain K12) GN=gadA PE=1 SV=1	4498	53221	47.4	0.001	M	DQKLLTDFR	S	Acetyl (K)	589.312	1176.61	2	1176.61	-0.0051	2	10	1
gadA	4	P69908	DCEA_ECOLI Glutamate decarboxylase alpha OS=Escherichia coli (strain K12) GN=gadA PE=1 SV=1	4498	53221	43.54	0.0015	-	MDQKLLTDFR	S	Acetyl (K)	436.883	1307.63	3	1307.65	-0.0271	1	10	1
gadA	21	P69908	DCEA_ECOLI Glutamate decarboxylase alpha OS=Escherichia coli (strain K12) GN=gadA PE=1 SV=1	3031	53221	73.61	2.7e-06	R	FGAKAISTIAESK	R	Acetyl (K)	682.862	1363.71	2	1363.73	-0.0249	18	30	1
gadA	87	P69908	DCEA_ECOLI Glutamate decarboxylase alpha OS=Escherichia coli (strain K12) GN=gadA PE=1 SV=1	3682	53221	55.32	0.00011	K	NWIDKEEYPQSAAIDLR	C	Acetyl (K)	697.323	2088.95	3	2089.01	-0.0655	83	99	1
gadA	154	P69908	DCEA_ECOLI Glutamate decarboxylase alpha OS=Escherichia coli (strain K12) GN=gadA PE=1 SV=1	955	53221	48.15	0.0013	R	MEAAGKPTDKPNLVCGPVQICWHK	F	Acetyl (K)	695.349	2777.37	4	2777.35	0.0206	145	168	0
gadA	154	P69908	DCEA_ECOLI Glutamate decarboxylase alpha OS=Escherichia coli (strain K12) GN=gadA PE=1 SV=1	4445	53221	46.47	0.0026	R	KRMEAAGKPTDKPNLVCGPVQICWHK	F	Acetyl (K); Oxidation (M)	513.934	3077.56	6	3077.54	0.0224	143	168	2
gadA	192	P69908	DCEA_ECOLI Glutamate decarboxylase alpha OS=Escherichia coli (strain K12) GN=gadA PE=1 SV=1	3682	53221	57.5	0.00014	R	EIPMRPGQLFMDPKR	M	Acetyl (K)	619.65	1855.93	3	1855.94	-0.0139	179	193	1
gadA	192	P69908	DCEA_ECOLI Glutamate decarboxylase alpha OS=Escherichia coli (strain K12) GN=gadA PE=1 SV=1	3548	53221	55.65	0.00015	R	EIPMRPGQLFMDPKR	M	Acetyl (K); Oxidation (M)	624.972	1871.89	3	1871.94	-0.0449	179	193	1
gadA	276	P69908	DCEA_ECOLI Glutamate decarboxylase alpha OS=Escherichia coli (strain K12) GN=gadA PE=1 SV=1	3682	53221	80.17	1e-06	K	SISASGHKFGLAPLGCGWVIWR	D	Acetyl (K)	814.423	2440.25	3	2440.25	0.0001	269	290	1
gadA	341	P69908	DCEA_ECOLI Glutamate decarboxylase alpha OS=Escherichia coli (strain K12) GN=gadA PE=1 SV=1	3548	53221	71.63	6.8e-06	R	EGYTKVQNASYQVAAYLADEIAK	L	Acetyl (K)	858.777	2573.31	3	2573.26	0.0447	337	359	1
gadA	383	P69908	DCEA_ECOLI Glutamate decarboxylase alpha OS=Escherichia coli (strain K12) GN=gadA PE=1 SV=1	3682	53221	97.33	1e-08	K	LKDGEDPGYTLYDLSER	L	Acetyl (K)	1006.98	2011.95	2	2011.94	0.0154	382	398	1
gadA	383	P69908	DCEA_ECOLI Glutamate decarboxylase alpha OS=Escherichia coli (strain K12) GN=gadA PE=1 SV=1	955	53221	90.21	5.2e-08	K	LKDGEDPGYTLYDLSER	L	Acetyl (K)	671.657	2011.95	3	2011.94	0.0103	382	398	1
gadA	446	P69908	DCEA_ECOLI Glutamate decarboxylase alpha OS=Escherichia coli (strain K12) GN=gadA PE=1 SV=1	3591	53221	56.16	0.00017	K	ASLKYLSDHPK	L	Acetyl (K)	434.234	1299.68	3	1299.68	-0.0016	443	453	1
gadA	446	P69908	DCEA_ECOLI Glutamate decarboxylase alpha OS=Escherichia coli (strain K12) GN=gadA PE=1 SV=1	3548	53221	49.66	0.00046	K	ASLKYLSDHPK	L	Acetyl (K)	650.818	1299.62	2	1299.68	-0.0604	443	453	1
gadA	453	P69908	DCEA_ECOLI Glutamate decarboxylase alpha OS=Escherichia coli (strain K12) GN=gadA PE=1 SV=1	3682	53221	88.66	1.1e-07	K	YLSDHPKLQGIAQQNSFK	H	Acetyl (K)	706.025	2115.05	3	2115.07	-0.0228	447	464	1
gadA	453	P69908	DCEA_ECOLI Glutamate decarboxylase alpha OS=Escherichia coli (strain K12) GN=gadA PE=1 SV=1	3682	53221	55.98	0.0002	K	YLSDHPKLQGIAQQNSFK	H	Acetyl (K)	529.771	2115.05	4	2115.07	-0.0209	447	464	1
gadA	453	P69908	DCEA_ECOLI Glutamate decarboxylase alpha OS=Escherichia coli (strain K12) GN=gadA PE=1 SV=1	3548	53221	118.05	1.1e-10	K	YLSDHPKLQGIAQQNSFK	H	Acetyl (K)	1058.6	2115.18	2	2115.07	0.1017	447	464	1
gadA	464	P69908	DCEA_ECOLI Glutamate decarboxylase alpha OS=Escherichia coli (strain K12) GN=gadA PE=1 SV=1	3548	53221	55.99	0.00021	K	LQGIAQQNSFKHT	-	Acetyl (K)	757.402	1512.79	2	1512.77	0.0209	454	466	1
gadB	4	P69910	DCEB_ECOLI Glutamate decarboxylase beta OS=Escherichia coli (strain K12) GN=gadB PE=1 SV=1	2736	53204	40.58	0.007	K	KQVTDLR	S	Acetyl (K)	451.257	900.499	2	900.503	-0.0043	4	10	1
gadB	4	P69910	DCEB_ECOLI Glutamate decarboxylase beta OS=Escherichia coli (strain K12) GN=gadB PE=1 SV=1	4266	53204	48.4	0.00091	-	MDKKQVTDLR	S	Acetyl (K)	425.891	1274.65	3	1274.67	-0.0137	1	10	2
gadB	21	P69910	DCEB_ECOLI Glutamate decarboxylase beta OS=Escherichia coli (strain K12) GN=gadB PE=1 SV=1	3398	53204	87.69	1e-07	R	FGAKSISTIAESK	R	Acetyl (K)	690.864	1379.71	2	1379.73	-0.0163	18	30	1
gadB	30	P69910	DCEB_ECOLI Glutamate decarboxylase beta OS=Escherichia coli (strain K12) GN=gadB PE=1 SV=1	3684	53204	44.39	0.0028	K	SISTIAESKR	F	Acetyl (K)	567.302	1132.59	2	1132.61	-0.0195	22	31	1
gadB	154	P69910	DCEB_ECOLI Glutamate decarboxylase beta OS=Escherichia coli (strain K12) GN=gadB PE=1 SV=1	3684	53204	46.78	0.0014	R	MEAAGKPTDKPNLVCGPVQICWHK	F	Acetyl (K)	695.337	2777.32	4	2777.35	-0.0244	145	168	0
gadB	154	Q8FHG5	DCEB_ECOL6 Glutamate decarboxylase beta OS=Escherichia coli O6:H1 (strain CFT073 / ATCC 700928 / UPEC) GN=gadB PE=3 SV=2	3354	53189	51.95	0.00065	R	KRMEAAGKPTNKPNLVCGPVQICWHK	F	Acetyl (K); Oxidation (M)	513.759	3076.51	6	3076.55	-0.0434	143	168	2
gadB	154	Q8FHG5	DCEB_ECOL6 Glutamate decarboxylase beta OS=Escherichia coli O6:H1 (strain CFT073 / ATCC 700928 / UPEC) GN=gadB PE=3 SV=2	3354	53189	56.53	0.00023	R	KRMEAAGKPTNKPNLVCGPVQICWHK	F	Acetyl (K); Oxidation (M)	616.313	3076.53	5	3076.55	-0.024	143	168	2
gadB	154	P69910	DCEB_ECOLI Glutamate decarboxylase beta OS=Escherichia coli (strain K12) GN=gadB PE=1 SV=1	4481	53204	46.47	0.0026	R	KRMEAAGKPTDKPNLVCGPVQICWHK	F	Acetyl (K); Oxidation (M)	513.934	3077.56	6	3077.54	0.0224	143	168	2
galF	180	P0AAB6	GALF_ECOLI UTP--glucose-1-phosphate uridylyltransferase OS=Escherichia coli (strain K12) GN=galF PE=1 SV=1	734	32979	75.13	2.4e-06	R	MPGDLSEYSVIQTKEPLDR	E	Acetyl (K)	740.701	2219.08	3	2219.08	0.0017	167	185	1
galF	180	P0AAB6	GALF_ECOLI UTP--glucose-1-phosphate uridylyltransferase OS=Escherichia coli (strain K12) GN=galF PE=1 SV=1	151	32979	49.99	0.00086	K	RMPGDLSEYSVIQTKEPLDR	E	Acetyl (K)	792.735	2375.18	3	2375.18	0.0047	166	185	2
galF	180	P0AAB6	GALF_ECOLI UTP--glucose-1-phosphate uridylyltransferase OS=Escherichia coli (strain K12) GN=galF PE=1 SV=1	734	32979	44.41	0.0035	K	RMPGDLSEYSVIQTKEPLDREGK	V	Acetyl (K)	673.337	2689.32	4	2689.34	-0.0173	166	188	3
galF	180	P0AAB6	GALF_ECOLI UTP--glucose-1-phosphate uridylyltransferase OS=Escherichia coli (strain K12) GN=galF PE=1 SV=1	151	32979	59.07	0.00011	K	RMPGDLSEYSVIQTKEPLDR	E	Acetyl (K); Oxidation (M)	798.068	2391.18	3	2391.17	0.0093	166	185	2
galF	180	P0AAB6	GALF_ECOLI UTP--glucose-1-phosphate uridylyltransferase OS=Escherichia coli (strain K12) GN=galF PE=1 SV=1	509	32979	51.07	0.00028	R	MPGDLSEYSVIQTKEPLDREGK	V	Acetyl (K)	845.391	2533.15	3	2533.24	-0.0867	167	188	2
galF	293	P0AAB6	GALF_ECOLI UTP--glucose-1-phosphate uridylyltransferase OS=Escherichia coli (strain K12) GN=galF PE=1 SV=1	734	32979	41.89	0.0042	K	GIEKLLSE	-	Acetyl (K)	465.759	929.504	2	929.507	-0.0029	290	297	1
gapA	4	P0A9B2	G3P1_ECOLI Glyceraldehyde-3-phosphate dehydrogenase A OS=Escherichia coli (strain K12) GN=gapA PE=1 SV=2	7644	35681	47.1	0.0012	M	TIKVGINGFGR	I	Acetyl (K)	602.333	1202.65	2	1202.68	-0.0258	2	12	1
gapA	61	P0A9B2	G3P1_ECOLI Glyceraldehyde-3-phosphate dehydrogenase A OS=Escherichia coli (strain K12) GN=gapA PE=1 SV=2	5855	35681	88.98	1.1e-07	R	FDGTVEVKDGHLIVNGK	K	Acetyl (K)	935.5	1868.99	2	1868.96	0.0232	54	70	1
gapA	61	P0A9B2	G3P1_ECOLI Glyceraldehyde-3-phosphate dehydrogenase A OS=Escherichia coli (strain K12) GN=gapA PE=1 SV=2	5791	35681	41.45	0.0059	R	FDGTVEVKDGHLIVNGK	K	Acetyl (K)	623.989	1868.95	3	1868.96	-0.0171	54	70	1
gapA	84	P0A9B2	G3P1_ECOLI Glyceraldehyde-3-phosphate dehydrogenase A OS=Escherichia coli (strain K12) GN=gapA PE=1 SV=2	8442	35681	140.25	1.1e-12	R	VTAERDPANLKWDEVGVDVVAEATGLFLTDETAR	K	Acetyl (K)	933.224	3728.87	4	3728.85	0.0138	74	107	2
gapA	124	P0A9B2	G3P1_ECOLI Glyceraldehyde-3-phosphate dehydrogenase A OS=Escherichia coli (strain K12) GN=gapA PE=1 SV=2	8900	35681	64.57	2e-05	K	VVMTGPSKDNTPMFVK	G	Acetyl (K)	598.298	1791.87	3	1791.89	-0.0187	117	132	1
gapA	124	P0A9B2	G3P1_ECOLI Glyceraldehyde-3-phosphate dehydrogenase A OS=Escherichia coli (strain K12) GN=gapA PE=1 SV=2	8442	35681	128.9	1e-11	K	KVVMTGPSKDNTPMFVK	G	Acetyl (K)	640.995	1919.96	3	1919.98	-0.021	116	132	2
gapA	124	P0A9B2	G3P1_ECOLI Glyceraldehyde-3-phosphate dehydrogenase A OS=Escherichia coli (strain K12) GN=gapA PE=1 SV=2	7644	35681	135.21	1e-12	K	VVMTGPSKDNTPMFVK	G	Acetyl (K)	896.922	1791.83	2	1791.89	-0.0608	117	132	1
gapA	124	P0A9B2	G3P1_ECOLI Glyceraldehyde-3-phosphate dehydrogenase A OS=Escherichia coli (strain K12) GN=gapA PE=1 SV=2	3046	35681	57.07	0.00013	K	VVMTGPSKDNTPMFVK	G	Acetyl (K); Oxidation (M)	904.993	1807.97	2	1807.88	0.0866	117	132	1
gapA	124	P0A9B2	G3P1_ECOLI Glyceraldehyde-3-phosphate dehydrogenase A OS=Escherichia coli (strain K12) GN=gapA PE=1 SV=2	5855	35681	58.43	0.00011	K	KVVMTGPSKDNTPMFVK	G	Acetyl (K); Oxidation (M)	646.334	1935.98	3	1935.98	0.0001	116	132	2
gapA	124	P0A9B2	G3P1_ECOLI Glyceraldehyde-3-phosphate dehydrogenase A OS=Escherichia coli (strain K12) GN=gapA PE=1 SV=2	5855	35681	56.58	0.00017	K	KVVMTGPSKDNTPMFVK	G	Acetyl (K); 2 Oxidation (M)	651.664	1951.97	3	1951.97	-0.0057	116	132	2
gapA	124	P0A9B2	G3P1_ECOLI Glyceraldehyde-3-phosphate dehydrogenase A OS=Escherichia coli (strain K12) GN=gapA PE=1 SV=2	5855	35681	41.51	0.0047	K	VVMTGPSKDNTPMFVK	G	Acetyl (K)	448.981	1791.89	4	1791.89	0.0048	117	132	1
gapA	124	P0A9B2	G3P1_ECOLI Glyceraldehyde-3-phosphate dehydrogenase A OS=Escherichia coli (strain K12) GN=gapA PE=1 SV=2	8900	35681	97.48	1.1e-08	K	VVMTGPSKDNTPMFVK	G	Acetyl (K); Oxidation (M)	603.633	1807.88	3	1807.88	-0.0071	117	132	1
gapA	124	P0A9B2	G3P1_ECOLI Glyceraldehyde-3-phosphate dehydrogenase A OS=Escherichia coli (strain K12) GN=gapA PE=1 SV=2	7644	35681	57.57	0.00012	K	VVMTGPSKDNTPMFVK	G	Acetyl (K); 2 Oxidation (M)	912.966	1823.92	2	1823.88	0.038	117	132	1
gapA	124	P0A9B2	G3P1_ECOLI Glyceraldehyde-3-phosphate dehydrogenase A OS=Escherichia coli (strain K12) GN=gapA PE=1 SV=2	8900	35681	58.48	0.00012	K	KVVMTGPSKDNTPMFVK	G	Acetyl (K)	961.006	1920	2	1919.98	0.0136	116	132	2
gapA	124	P0A9B2	G3P1_ECOLI Glyceraldehyde-3-phosphate dehydrogenase A OS=Escherichia coli (strain K12) GN=gapA PE=1 SV=2	8900	35681	49.02	0.00082	K	KVVMTGPSKDNTPMFVK	G	Acetyl (K); Oxidation (M)	484.994	1935.95	4	1935.98	-0.0323	116	132	2
gapA	124	P0A9B2	G3P1_ECOLI Glyceraldehyde-3-phosphate dehydrogenase A OS=Escherichia coli (strain K12) GN=gapA PE=1 SV=2	3046	35681	55.63	0.00014	K	KVVMTGPSKDNTPMFVK	G	Acetyl (K)	480.985	1919.91	4	1919.98	-0.0724	116	132	2
gapA	124	P0A9B2	G3P1_ECOLI Glyceraldehyde-3-phosphate dehydrogenase A OS=Escherichia coli (strain K12) GN=gapA PE=1 SV=2	7644	35681	79.67	6.6e-07	K	KVVMTGPSKDNTPMFVK	G	Acetyl (K); Oxidation (M)	969.033	1936.05	2	1935.98	0.0713	116	132	2
gapA	124	P0A9B2	G3P1_ECOLI Glyceraldehyde-3-phosphate dehydrogenase A OS=Escherichia coli (strain K12) GN=gapA PE=1 SV=2	6239	35681	43.11	0.0029	K	VVMTGPSKDNTPMFVK	G	Acetyl (K); 2 Oxidation (M)	608.964	1823.87	3	1823.88	-0.0093	117	132	1
gapA	132	P0A9B2	G3P1_ECOLI Glyceraldehyde-3-phosphate dehydrogenase A OS=Escherichia coli (strain K12) GN=gapA PE=1 SV=2	8442	35681	77.57	1.1e-06	K	DNTPMFVKGANFDKYAGQDIVSNASCTTNCLAPLAK	V	Acetyl (K); Oxidation (M)	994.962	3975.82	4	3975.84	-0.0273	125	160	2
gapA	132	P0A9B2	G3P1_ECOLI Glyceraldehyde-3-phosphate dehydrogenase A OS=Escherichia coli (strain K12) GN=gapA PE=1 SV=2	5855	35681	78.12	1.2e-06	K	DNTPMFVKGANFDKYAGQDIVSNASCTTNCLAPLAK	V	Acetyl (K)	990.966	3959.84	4	3959.85	-0.013	125	160	2
gapA	132	P0A9B2	G3P1_ECOLI Glyceraldehyde-3-phosphate dehydrogenase A OS=Escherichia coli (strain K12) GN=gapA PE=1 SV=2	5855	35681	53.91	0.0001	K	DNTPMFVKGANFDK	Y	Acetyl (K); Oxidation (M)	821.383	1640.75	2	1640.75	0.0005	125	138	1
gapA	132	P0A9B2	G3P1_ECOLI Glyceraldehyde-3-phosphate dehydrogenase A OS=Escherichia coli (strain K12) GN=gapA PE=1 SV=2	5855	35681	55.47	0.00025	K	VVMTGPSKDNTPMFVKGANFDK	Y	Acetyl (K)	809.071	2424.19	3	2424.18	0.0084	117	138	2
gapA	132	P0A9B2	G3P1_ECOLI Glyceraldehyde-3-phosphate dehydrogenase A OS=Escherichia coli (strain K12) GN=gapA PE=1 SV=2	5791	35681	64.74	1.4e-05	K	DNTPMFVKGANFDK	Y	Acetyl (K)	542.595	1624.76	3	1624.76	0.008	125	138	1
gapA	132	P0A9B2	G3P1_ECOLI Glyceraldehyde-3-phosphate dehydrogenase A OS=Escherichia coli (strain K12) GN=gapA PE=1 SV=2	5791	35681	48.47	0.00053	K	DNTPMFVKGANFDK	Y	Acetyl (K)	813.383	1624.75	2	1624.76	-0.0049	125	138	1
gapA	132	P0A9B2	G3P1_ECOLI Glyceraldehyde-3-phosphate dehydrogenase A OS=Escherichia coli (strain K12) GN=gapA PE=1 SV=2	7644	35681	49.79	0.0009	K	KVVMTGPSKDNTPMFVKGANFDK	Y	Acetyl (K)	639.07	2552.25	4	2552.28	-0.0257	116	138	3
gapA	132	P0A9B2	G3P1_ECOLI Glyceraldehyde-3-phosphate dehydrogenase A OS=Escherichia coli (strain K12) GN=gapA PE=1 SV=2	7644	35681	98.24	1.4e-08	K	KVVMTGPSKDNTPMFVKGANFDKYAGQDIVSNASCTTNCLAPLAK	V	Acetyl (K)	978.52	4887.57	5	4887.37	0.1957	116	160	4
gapA	132	P0A9B2	G3P1_ECOLI Glyceraldehyde-3-phosphate dehydrogenase A OS=Escherichia coli (strain K12) GN=gapA PE=1 SV=2	7644	35681	58.84	2.4e-05	K	DNTPMFVKGANFDKYAGQDIVSNASCTTNCLAPLAK	V	2 Acetyl (K); Oxidation (M)	1005.44	4017.72	4	4017.85	-0.1303	125	160	2
gapA	132	P0A9B2	G3P1_ECOLI Glyceraldehyde-3-phosphate dehydrogenase A OS=Escherichia coli (strain K12) GN=gapA PE=1 SV=2	7644	35681	58.67	0.00014	K	VVMTGPSKDNTPMFVKGANFDK	Y	Acetyl (K); Oxidation (M)	814.417	2440.23	3	2440.18	0.0538	117	138	2
gapA	132	P0A9B2	G3P1_ECOLI Glyceraldehyde-3-phosphate dehydrogenase A OS=Escherichia coli (strain K12) GN=gapA PE=1 SV=2	5791	35681	49.08	0.00032	K	DNTPMFVKGANFDK	Y	Acetyl (K); Oxidation (M)	547.925	1640.75	3	1640.75	0.0016	125	138	1
gapA	138	P0A9B2	G3P1_ECOLI Glyceraldehyde-3-phosphate dehydrogenase A OS=Escherichia coli (strain K12) GN=gapA PE=1 SV=2	8442	35681	138.2	1.8e-13	K	GANFDKYAGQDIVSNASCTTNCLAPLAK	V	Acetyl (K)	1010.1	3027.27	3	3027.41	-0.1415	133	160	1
gapA	138	P0A9B2	G3P1_ECOLI Glyceraldehyde-3-phosphate dehydrogenase A OS=Escherichia coli (strain K12) GN=gapA PE=1 SV=2	7644	35681	126.74	1.8e-11	K	GANFDKYAGQDIVSNASCTTNCLAPLAK	V	Acetyl (K)	757.868	3027.44	4	3027.41	0.0354	133	160	1
gapA	138	P0A9B2	G3P1_ECOLI Glyceraldehyde-3-phosphate dehydrogenase A OS=Escherichia coli (strain K12) GN=gapA PE=1 SV=2	8442	35681	70.33	9e-07	K	DNTPMFVKGANFDKYAGQDIVSNASCTTNCLAPLAK	V	Acetyl (K)	990.926	3959.67	4	3959.85	-0.1761	125	160	2
gapA	184	P0A9B2	G3P1_ECOLI Glyceraldehyde-3-phosphate dehydrogenase A OS=Escherichia coli (strain K12) GN=gapA PE=1 SV=2	7644	35681	57.44	0.00021	K	VINDNFGIIEGLMTTVHATTATQKTVDGPSHK	D	Acetyl (K)	860.202	3436.78	4	3436.73	0.0475	161	192	1
gapA	184	P0A9B2	G3P1_ECOLI Glyceraldehyde-3-phosphate dehydrogenase A OS=Escherichia coli (strain K12) GN=gapA PE=1 SV=2	5855	35681	59.44	0.00013	K	VINDNFGIIEGLMTTVHATTATQKTVDGPSHK	D	Acetyl (K)	688.352	3436.72	5	3436.73	-0.0081	161	192	1
gapA	184	P0A9B2	G3P1_ECOLI Glyceraldehyde-3-phosphate dehydrogenase A OS=Escherichia coli (strain K12) GN=gapA PE=1 SV=2	8900	35681	52.87	0.00067	K	VINDNFGIIEGLMTTVHATTATQKTVDGPSHK	D	Acetyl (K); Oxidation (M)	864.195	3452.75	4	3452.72	0.0248	161	192	1
gapA	184	P0A9B2	G3P1_ECOLI Glyceraldehyde-3-phosphate dehydrogenase A OS=Escherichia coli (strain K12) GN=gapA PE=1 SV=2	7644	35681	78.72	1.6e-06	K	VINDNFGIIEGLMTTVHATTATQKTVDGPSHKDWR	G	Acetyl (K)	779.8	3893.96	5	3893.94	0.0273	161	195	2
gapA	192	P0A9B2	G3P1_ECOLI Glyceraldehyde-3-phosphate dehydrogenase A OS=Escherichia coli (strain K12) GN=gapA PE=1 SV=2	8442	35681	49.05	0.00047	K	TVDGPSHKDWR	G	Acetyl (K)	447.217	1338.63	3	1338.63	-0.0017	185	195	1
gapA	192	P0A9B2	G3P1_ECOLI Glyceraldehyde-3-phosphate dehydrogenase A OS=Escherichia coli (strain K12) GN=gapA PE=1 SV=2	3046	35681	56.01	0.00011	K	TVDGPSHKDWR	G	Acetyl (K)	670.335	1338.66	2	1338.63	0.0244	185	195	1
gapA	213	P0A9B2	G3P1_ECOLI Glyceraldehyde-3-phosphate dehydrogenase A OS=Escherichia coli (strain K12) GN=gapA PE=1 SV=2	2241	35681	50.72	0.00068	R	GASQNIIPSSTGAAKAVGK	V	Acetyl (K)	600.322	1797.94	3	1797.96	-0.0141	199	217	1
gapA	213	P0A9B2	G3P1_ECOLI Glyceraldehyde-3-phosphate dehydrogenase A OS=Escherichia coli (strain K12) GN=gapA PE=1 SV=2	3046	35681	53.62	0.00022	R	GASQNIIPSSTGAAKAVGK	V	Acetyl (K)	900.023	1798.03	2	1797.96	0.0731	199	217	1
gapA	217	P0A9B2	G3P1_ECOLI Glyceraldehyde-3-phosphate dehydrogenase A OS=Escherichia coli (strain K12) GN=gapA PE=1 SV=2	8900	35681	52.81	0.00014	K	AVGKVLPELNGK	L	Acetyl (K)	633.869	1265.72	2	1265.73	-0.0113	214	225	1
gapA	217	P0A9B2	G3P1_ECOLI Glyceraldehyde-3-phosphate dehydrogenase A OS=Escherichia coli (strain K12) GN=gapA PE=1 SV=2	5791	35681	51.94	0.00018	K	AVGKVLPELNGK	L	Acetyl (K)	422.912	1265.71	3	1265.73	-0.0205	214	225	1
gapA	217	P0A9B2	G3P1_ECOLI Glyceraldehyde-3-phosphate dehydrogenase A OS=Escherichia coli (strain K12) GN=gapA PE=1 SV=2	3001	35681	43.99	0.0032	R	GASQNIIPSSTGAAKAVGK	V	Acetyl (K)	600.318	1797.93	3	1797.96	-0.0258	199	217	1
gapA	225	P0A9B2	G3P1_ECOLI Glyceraldehyde-3-phosphate dehydrogenase A OS=Escherichia coli (strain K12) GN=gapA PE=1 SV=2	5855	35681	71.46	5e-06	K	VLPELNGKLTGMAFR	V	Acetyl (K)	844.463	1686.91	2	1686.91	-0.0005	218	232	1
gapA	225	P0A9B2	G3P1_ECOLI Glyceraldehyde-3-phosphate dehydrogenase A OS=Escherichia coli (strain K12) GN=gapA PE=1 SV=2	5855	35681	69.63	8.1e-06	K	VLPELNGKLTGMAFR	V	Acetyl (K)	563.303	1686.89	3	1686.91	-0.0241	218	232	1
gapA	225	P0A9B2	G3P1_ECOLI Glyceraldehyde-3-phosphate dehydrogenase A OS=Escherichia coli (strain K12) GN=gapA PE=1 SV=2	7644	35681	93.18	2.9e-08	K	VLPELNGKLTGMAFR	V	Acetyl (K); Oxidation (M)	852.484	1702.95	2	1702.91	0.0461	218	232	1
gapA	249	P0A9B2	G3P1_ECOLI Glyceraldehyde-3-phosphate dehydrogenase A OS=Escherichia coli (strain K12) GN=gapA PE=1 SV=2	3046	35681	66.82	1.1e-05	R	LEKAATYEQIK	A	Acetyl (K)	668.366	1334.72	2	1334.71	0.0102	247	257	1
gapA	249	P0A9B2	G3P1_ECOLI Glyceraldehyde-3-phosphate dehydrogenase A OS=Escherichia coli (strain K12) GN=gapA PE=1 SV=2	8442	35681	56.06	0.00014	R	LEKAATYEQIK	A	Acetyl (K)	445.91	1334.71	3	1334.71	-0.0001	247	257	1
gapA	257	P0A9B2	G3P1_ECOLI Glyceraldehyde-3-phosphate dehydrogenase A OS=Escherichia coli (strain K12) GN=gapA PE=1 SV=2	5855	35681	37.24	0.0095	K	AATYEQIKAAVK	A	Acetyl (K)	667.867	1333.72	2	1333.72	-0.0048	250	261	1
gapA	257	P0A9B2	G3P1_ECOLI Glyceraldehyde-3-phosphate dehydrogenase A OS=Escherichia coli (strain K12) GN=gapA PE=1 SV=2	5791	35681	56.5	0.00012	K	AATYEQIKAAVK	A	Acetyl (K)	445.575	1333.7	3	1333.72	-0.0204	250	261	1
gatA	119	P69813	PTKA_ECOL6 Galactitol-specific phosphotransferase enzyme IIA component OS=Escherichia coli O6:H1 (strain CFT073 / ATCC 700928 / UPEC) GN=gatA PE=3 SV=1	862	17011	68.25	1.5e-05	R	CLFGKLQQPDIVETLITLPETQLK	E	Acetyl (K)	942.845	2825.51	3	2825.52	-0.0128	115	138	1
gatA	138	P69813	PTKA_ECOL6 Galactitol-specific phosphotransferase enzyme IIA component OS=Escherichia coli O6:H1 (strain CFT073 / ATCC 700928 / UPEC) GN=gatA PE=3 SV=1	302	17011	37.45	0.02	K	LQQPDIVETLITLPETQLKEYFTK	Y	Acetyl (K)	963.812	2888.42	3	2888.54	-0.1267	120	143	1
gatA	138	P69813	PTKA_ECOL6 Galactitol-specific phosphotransferase enzyme IIA component OS=Escherichia coli O6:H1 (strain CFT073 / ATCC 700928 / UPEC) GN=gatA PE=3 SV=1	302	17011	47.32	0.0023	K	LQQPDIVETLITLPETQLKEYFTK	Y	Acetyl (K)	723.135	2888.51	4	2888.54	-0.0309	120	143	1
gatA	143	P69813	PTKA_ECOL6 Galactitol-specific phosphotransferase enzyme IIA component OS=Escherichia coli O6:H1 (strain CFT073 / ATCC 700928 / UPEC) GN=gatA PE=3 SV=1	302	17011	48.4	0.00046	K	EYFTKYVLDSDE	-	Acetyl (K)	775.846	1549.68	2	1549.68	-0.0058	139	150	1
gatB	4	P37188	PTKB_ECOLI Galactitol-specific phosphotransferase enzyme IIB component OS=Escherichia coli (strain K12) GN=gatB PE=1 SV=2	1171	10443	69.36	1e-05	R	KIIVACGGAVATSTMAAEEIKELCQNHNIPVELIQCR	V	Acetyl (K); Oxidation (M)	837.26	4181.27	5	4181.07	0.1914	4	40	2
gatB	24	P37188	PTKB_ECOLI Galactitol-specific phosphotransferase enzyme IIB component OS=Escherichia coli (strain K12) GN=gatB PE=1 SV=2	1171	10443	42.64	0.0056	K	IIVACGGAVATSTMAAEEIKELCQNHNIPVELIQCR	V	Acetyl (K); Oxidation (M)	811.635	4053.14	5	4052.98	0.1593	5	40	1
gatB	24	P37188	PTKB_ECOLI Galactitol-specific phosphotransferase enzyme IIB component OS=Escherichia coli (strain K12) GN=gatB PE=1 SV=2	2137	10443	42.97	0.0044	R	KIIVACGGAVATSTMAAEEIKELCQNHNIPVELIQCR	V	Acetyl (K); Oxidation (M)	837.203	4180.98	5	4181.07	-0.0932	4	40	2
gatB	59	P37188	PTKB_ECOLI Galactitol-specific phosphotransferase enzyme IIB component OS=Escherichia coli (strain K12) GN=gatB PE=1 SV=2	1589	10443	85.76	2.8e-07	R	VNEIETYMDGVHLICTTAKVDR	S	Acetyl (K)	869.452	2605.33	3	2605.25	0.0824	41	62	1
gatC	208	P69831	PTKC_ECOLI Galactitol permease IIC component OS=Escherichia coli (strain K12) GN=gatC PE=1 SV=1	64	48447	64.14	2.5e-05	R	IKFSADDIQR	K	Acetyl (K)	617.816	1233.62	2	1233.64	-0.0185	207	216	1
gatD	23	P0A9S3	GATD_ECOLI Galactitol-1-phosphate 5-dehydrogenase OS=Escherichia coli (strain K12) GN=gatD PE=1 SV=1	577	37822	98.11	1.6e-08	R	VAESVIPEIKHQDEVR	V	Acetyl (K)	631.001	1889.98	3	1889.98	-0.004	14	29	1
gatY	86	B1LN92	GATY_ECOSM D-tagatose-1,6-bisphosphate aldolase subunit GatY OS=Escherichia coli (strain SMS-3-5 / SECEC) GN=gatY PE=3 SV=1	648	31118	60.4	7.3e-05	K	QYHHPLAIHLDHHTKFDDIAQK	V	Acetyl (K); Gln->pyro-Glu (N-term Q)	538.668	2688.3	5	2688.32	-0.0175	72	93	1
gatY	86	B7L9W7	GATY_ECO55 D-tagatose-1,6-bisphosphate aldolase subunit GatY OS=Escherichia coli (strain 55989 / EAEC) GN=gatY PE=3 SV=1	1024	31052	49.49	0.0011	K	QYHHPLAIHLDHHTKFDDIAQK	V	Acetyl (K)	677.336	2705.31	4	2705.35	-0.0326	72	93	1
gatY	86	P0C8J6	GATY_ECOLI D-tagatose-1,6-bisphosphate aldolase subunit GatY OS=Escherichia coli (strain K12) GN=gatY PE=1 SV=1	1649	31021	47.44	0.0014	K	QYHHPLAIHLDHHTKFDDIAQK	V	Acetyl (K)	542.065	2705.29	5	2705.35	-0.0561	72	93	1
gatY	86	P0C8J6	GATY_ECOLI D-tagatose-1,6-bisphosphate aldolase subunit GatY OS=Escherichia coli (strain K12) GN=gatY PE=1 SV=1	1649	31021	90.33	9.4e-08	K	QYHHPLAIHLDHHTKFDDIAQK	V	Acetyl (K); Gln->pyro-Glu (N-term Q)	673.1	2688.37	4	2688.32	0.0515	72	93	1
gatY	118	Q0TFZ6	GATY_ECOL5 D-tagatose-1,6-bisphosphate aldolase subunit GatY OS=Escherichia coli O6:K15:H31 (strain 536 / UPEC) GN=gatY PE=3 SV=1	1563	31189	66.6	1.1e-05	R	VKEVVDFCHR	F	Acetyl (K)	444.222	1329.65	3	1329.65	-0.0047	117	126	1
gatY	216	B7UFB3	GATY_ECO27 D-tagatose-1,6-bisphosphate aldolase subunit GatY OS=Escherichia coli O127:H6 (strain E2348/69 / EPEC) GN=gatY PE=3 SV=1	531	31217	53.86	0.0002	R	QWVNLPLVLHGASGLSTKDIQQTIK	L	Acetyl (K)	930.203	2787.59	3	2787.53	0.0588	199	223	1
gatY	216	P0C8J6	GATY_ECOLI D-tagatose-1,6-bisphosphate aldolase subunit GatY OS=Escherichia coli (strain K12) GN=gatY PE=1 SV=1	1649	31021	87.98	5.4e-08	R	QWVNLPLVLHGASGLSTKDIQQTIK	L	Acetyl (K); Gln->pyro-Glu (N-term Q)	924.552	2770.63	3	2770.5	0.1312	199	223	1
gatY	223	B7L9W7	GATY_ECO55 D-tagatose-1,6-bisphosphate aldolase subunit GatY OS=Escherichia coli (strain 55989 / EAEC) GN=gatY PE=3 SV=1	1024	31052	53.74	0.0003	K	DIQQTIKLGICK	I	Acetyl (K)	729.88	1457.74	2	1457.79	-0.0468	217	228	1
gatY	236	B7L9W7	GATY_ECO55 D-tagatose-1,6-bisphosphate aldolase subunit GatY OS=Escherichia coli (strain 55989 / EAEC) GN=gatY PE=3 SV=1	1024	31052	108.11	1.2e-09	K	INVATELKNAFSQALK	N	Acetyl (K)	596.987	1787.94	3	1787.98	-0.0375	229	244	1
gatY	236	P0C8J6	GATY_ECOLI D-tagatose-1,6-bisphosphate aldolase subunit GatY OS=Escherichia coli (strain K12) GN=gatY PE=1 SV=1	1649	31021	133.92	1.1e-12	K	INVATELKNAFSQALK	N	Acetyl (K)	895.038	1788.06	2	1787.98	0.0835	229	244	1
gatY	264	Q0TFZ6	GATY_ECOL5 D-tagatose-1,6-bisphosphate aldolase subunit GatY OS=Escherichia coli O6:K15:H31 (strain 536 / UPEC) GN=gatY PE=3 SV=1	1563	31189	45.67	0.00098	R	DYLQSAKSAMR	D	Acetyl (K)	656.316	1310.62	2	1310.63	-0.0107	258	268	1
gatZ	111	P0C8J8	GATZ_ECOLI D-tagatose-1,6-bisphosphate aldolase subunit GatZ OS=Escherichia coli (strain K12) GN=gatZ PE=1 SV=1	174	47535	52.18	0.00043	K	SVELVKEYVR	A	Acetyl (K)	632.34	1262.67	2	1262.69	-0.0208	106	115	1
gatZ	111	P0C8J8	GATZ_ECOLI D-tagatose-1,6-bisphosphate aldolase subunit GatZ OS=Escherichia coli (strain K12) GN=gatZ PE=1 SV=1	906	47535	43.7	0.003	K	SVELVKEYVR	A	Acetyl (K)	421.894	1262.66	3	1262.69	-0.0272	106	115	1
gcp	261	Q0TD42	GCP_ECOL5 Probable tRNA threonylcarbamoyladenosine biosynthesis protein Gcp OS=Escherichia coli O6:K15:H31 (strain 536 / UPEC) GN=gcp PE=3 SV=1	111	36215	47.14	0.0011	R	ALDQTGFKR	L	Acetyl (K)	539.282	1076.55	2	1076.56	-0.0113	254	262	1
gcvH	9	P0A6T9	GCSH_ECOLI Glycine cleavage system H protein OS=Escherichia coli (strain K12) GN=gcvH PE=1 SV=2	349	13860	54.2	0.00023	M	SNVPAELKYSK	E	Acetyl (K)	639.338	1276.66	2	1276.67	-0.0054	2	12	1
gcvH	9	P0A6T9	GCSH_ECOLI Glycine cleavage system H protein OS=Escherichia coli (strain K12) GN=gcvH PE=1 SV=2	460	13860	54.12	0.00025	M	SNVPAELKYSKEHEWLR	K	Acetyl (K)	532.764	2127.03	4	2127.07	-0.049	2	18	2
gcvH	12	P0A6T9	GCSH_ECOLI Glycine cleavage system H protein OS=Escherichia coli (strain K12) GN=gcvH PE=1 SV=2	349	13860	49.52	0.00016	K	YSKEHEWLR	K	Acetyl (K)	430.527	1288.56	3	1288.62	-0.0599	10	18	1
gcvH	12	P0A6T9	GCSH_ECOLI Glycine cleavage system H protein OS=Escherichia coli (strain K12) GN=gcvH PE=1 SV=2	349	13860	52.68	0.0003	K	YSKEHEWLRK	E	Acetyl (K)	473.238	1416.69	3	1416.71	-0.0229	10	19	2
gcvH	12	P0A6T9	GCSH_ECOLI Glycine cleavage system H protein OS=Escherichia coli (strain K12) GN=gcvH PE=1 SV=2	259	13860	43.78	0.0015	K	YSKEHEWLR	K	Acetyl (K)	645.309	1288.6	2	1288.62	-0.0164	10	18	1
gcvH	12	P0A6T9	GCSH_ECOLI Glycine cleavage system H protein OS=Escherichia coli (strain K12) GN=gcvH PE=1 SV=2	239	13860	56.95	0.00011	M	SNVPAELKYSK	E	Acetyl (K)	639.326	1276.64	2	1276.67	-0.0283	2	12	1
gcvP	306	B1IT99	GCSP_ECOLC Glycine dehydrogenase [decarboxylating] OS=Escherichia coli (strain ATCC 8739 / DSM 1576 / Crooks) GN=gcvP PE=3 SV=1	608	105028	44.43	0.0022	R	IIGVSKDAAGNTALR	M	Acetyl (K)	764.42	1526.83	2	1526.84	-0.0157	301	315	1
gcvT	76	B5YQ97	GCST_ECO5E Aminomethyltransferase OS=Escherichia coli O157:H7 (strain EC4115 / EHEC) GN=gcvT PE=3 SV=1	424	40278	49.21	0.00064	R	YLLANDVAKLTK	S	Acetyl (K)	695.9	1389.78	2	1389.79	-0.0021	68	79	1
gcvT	289	B1IT97	GCST_ECOLC Aminomethyltransferase OS=Escherichia coli (strain ATCC 8739 / DSM 1576 / Crooks) GN=gcvT PE=3 SV=1	249	40235	50.67	0.00049	K	LVGLVMTEKGVLR	N	Acetyl (K)	728.93	1455.84	2	1455.85	-0.0035	281	293	1
gcvT	353	B1LDA5	GCST_ECOSM Aminomethyltransferase OS=Escherichia coli (strain SMS-3-5 / SECEC) GN=gcvT PE=3 SV=1	580	40207	43.62	0.0024	K	VTKPVFVR	N	Acetyl (K)	494.298	986.582	2	986.591	-0.0097	351	358	0
ghrA	73	B7N3I0	GHRA_ECOLU Glyoxylate/hydroxypyruvate reductase A OS=Escherichia coli O17:K52:H18 (strain UMN026 / ExPEC) GN=ghrA PE=3 SV=1	84	35461	84.48	2.9e-07	K	AVFALGAGVDSILSKLK	A	Acetyl (K)	577.654	1729.94	3	1730	-0.0562	59	75	1
ghrB	9	Q0TBP9	GHRB_ECOL5 Glyoxylate/hydroxypyruvate reductase B OS=Escherichia coli O6:K15:H31 (strain 536 / UPEC) GN=ghrB PE=3 SV=1	798	35614	58.7	0.0001	-	MKPSVILYKALPDDLLQR	L	Acetyl (K)	714.735	2141.18	3	2141.19	-0.0074	1	18	1
glcB	82	Q8FDN6	MASZ_ECOL6 Malate synthase G OS=Escherichia coli O6:H1 (strain CFT073 / ATCC 700928 / UPEC) GN=glcB PE=3 SV=3	346	80732	41.96	0.0018	K	AAYKSFLR	E	Acetyl (K)	499.262	996.51	2	996.539	-0.0288	79	86	1
glcB	301	P37330	MASZ_ECOLI Malate synthase G OS=Escherichia coli (strain K12) GN=glcB PE=1 SV=3	190	80780	71.71	6e-06	R	NLLGLMQGTLQEKMEK	N	Acetyl (K)	625.658	1873.95	3	1873.96	-0.012	289	304	1
glf	87	P37747	GLF_ECOLI UDP-galactopyranose mutase OS=Escherichia coli (strain K12) GN=glf PE=1 SV=1	516	43053	45.16	0.002	R	FTNSPLAIYKDK	L	Acetyl (K)	719.861	1437.71	2	1437.75	-0.0428	78	89	1
glf	169	P37747	GLF_ECOLI UDP-galactopyranose mutase OS=Escherichia coli (strain K12) GN=glf PE=1 SV=1	278	43053	56.84	0.00013	K	ELPAFIIKR	I	Acetyl (K)	564.838	1127.66	2	1127.67	-0.0094	162	170	1
glf	196	P37747	GLF_ECOLI UDP-galactopyranose mutase OS=Escherichia coli (strain K12) GN=glf PE=1 SV=1	330	43053	40.62	0.0066	R	YQGIPVGGYTKLIEK	M	Acetyl (K)	569.973	1706.9	3	1706.92	-0.0274	186	200	1
glf	196	P37747	GLF_ECOLI UDP-galactopyranose mutase OS=Escherichia coli (strain K12) GN=glf PE=1 SV=1	330	43053	61.68	0.00011	R	YQGIPVGGYTKLIEK	M	Acetyl (K)	854.464	1706.91	2	1706.92	-0.0102	186	200	1
glf	200	P37747	GLF_ECOLI UDP-galactopyranose mutase OS=Escherichia coli (strain K12) GN=glf PE=1 SV=1	516	43053	57.77	0.00013	K	LIEKMLEGVDVK	L	Acetyl (K)	708.393	1414.77	2	1414.77	-0.0033	197	208	1
glf	215	P37747	GLF_ECOLI UDP-galactopyranose mutase OS=Escherichia coli (strain K12) GN=glf PE=1 SV=1	278	43053	103.48	3.7e-09	K	LGIDFLKDKDSLASK	A	Acetyl (K)	564.635	1690.88	3	1690.91	-0.0299	209	223	2
glf	323	P37747	GLF_ECOLI UDP-galactopyranose mutase OS=Escherichia coli (strain K12) GN=glf PE=1 SV=1	516	43053	43.6	0.0015	K	NMELFKK	Y	Acetyl (K)	476.236	950.457	2	950.49	-0.0327	318	324	1
glf	323	P37747	GLF_ECOLI UDP-galactopyranose mutase OS=Escherichia coli (strain K12) GN=glf PE=1 SV=1	587	43053	31.37	0.016	K	NMELFKK	Y	Acetyl (K); Oxidation (M)	484.229	966.444	2	966.484	-0.0406	318	324	1
glk	3	B1LMI6	GLK_ECOSM Glucokinase OS=Escherichia coli (strain SMS-3-5 / SECEC) GN=glk PE=3 SV=1	181	35055	76.27	1.9e-06	M	TKYALVGDVGGTNAR	L	Acetyl (K)	782.417	1562.82	2	1562.81	0.0143	2	16	1
glk	3	P0A6V8	GLK_ECOLI Glucokinase OS=Escherichia coli (strain K12) GN=glk PE=1 SV=1	359	35043	39.85	0.0085	M	TKYALVGDVGGTNAR	L	Acetyl (K)	521.938	1562.79	3	1562.81	-0.013	2	16	1
glk	214	P0A6V8	GLK_ECOLI Glucokinase OS=Escherichia coli (strain K12) GN=glk PE=1 SV=1	359	35043	55.8	0.00015	K	ADNRLPENLKPK	D	Acetyl (K)	479.598	1435.77	3	1435.78	-0.0068	205	216	1
glk	214	B1LMI6	GLK_ECOSM Glucokinase OS=Escherichia coli (strain SMS-3-5 / SECEC) GN=glk PE=3 SV=1	498	35055	52.88	0.00015	R	LPENLKPK	D	Acetyl (K)	490.788	979.561	2	979.57	-0.0094	209	216	0
glk	216	P0A6V8	GLK_ECOLI Glucokinase OS=Escherichia coli (strain K12) GN=glk PE=1 SV=1	339	35043	65.34	2.5e-05	K	ADNRLPENLKPKDITER	A	Acetyl (K)	513.525	2050.07	4	2050.08	-0.0097	205	221	2
glk	216	P0A6V8	GLK_ECOLI Glucokinase OS=Escherichia coli (strain K12) GN=glk PE=1 SV=1	339	35043	58.09	0.0001	R	LPENLKPKDITER	A	Acetyl (K)	532.298	1593.87	3	1593.87	-0.0012	209	221	1
glk	216	B1LMI6	GLK_ECOSM Glucokinase OS=Escherichia coli (strain SMS-3-5 / SECEC) GN=glk PE=3 SV=1	498	35055	53.16	0.0004	K	ADNRLPENLKPKDITER	A	Acetyl (K)	684.368	2050.08	3	2050.08	0.0026	205	221	2
glmM	314	B7N0V9	GLMM_ECO81 Phosphoglucosamine mutase OS=Escherichia coli O81 (strain ED1a) GN=glmM PE=3 SV=1	331	47830	56.5	0.00011	R	YVLEKMQEK	G	Acetyl (K)	605.304	1208.59	2	1208.61	-0.0181	310	318	1
glmM	314	B1IQU7	GLMM_ECOLC Phosphoglucosamine mutase OS=Escherichia coli (strain ATCC 8739 / DSM 1576 / Crooks) GN=glmM PE=3 SV=1	201	47799	56.22	0.0001	R	YVLEKMQEK	G	Acetyl (K); Oxidation (M)	613.305	1224.6	2	1224.61	-0.0102	310	318	1
glmM	314	B1IQU7	GLMM_ECOLC Phosphoglucosamine mutase OS=Escherichia coli (strain ATCC 8739 / DSM 1576 / Crooks) GN=glmM PE=3 SV=1	316	47799	40.11	0.0051	R	YVLEKMQEK	G	Acetyl (K)	403.877	1208.61	3	1208.61	-0.0023	310	318	1
glmM	318	B7N0V9	GLMM_ECO81 Phosphoglucosamine mutase OS=Escherichia coli O81 (strain ED1a) GN=glmM PE=3 SV=1	350	47830	50.46	0.0001	K	MQEKGWR	I	Acetyl (K)	488.721	975.428	2	975.46	-0.0313	315	321	1
glmM	318	B7N0V9	GLMM_ECO81 Phosphoglucosamine mutase OS=Escherichia coli O81 (strain ED1a) GN=glmM PE=3 SV=1	255	47830	47.23	0.00022	K	MQEKGWR	I	Acetyl (K); Oxidation (M)	496.718	991.422	2	991.455	-0.0328	315	321	1
glmM	443	B1IQU7	GLMM_ECOLC Phosphoglucosamine mutase OS=Escherichia coli (strain ATCC 8739 / DSM 1576 / Crooks) GN=glmM PE=3 SV=1	201	47799	46.75	0.001	R	IADAVKAV	-	Acetyl (K)	414.738	827.462	2	827.475	-0.0138	438	445	1
glmS	225	Q8FBT4	GLMS_ECOL6 Glutamine--fructose-6-phosphate aminotransferase [isomerizing] OS=Escherichia coli O6:H1 (strain CFT073 / ATCC 700928 / UPEC) GN=glmS PE=3 SV=3	641	66965	48.38	0.00075	R	SVNIFDKTGAEVK	R	Acetyl (K)	483.918	1448.73	3	1448.75	-0.0202	219	231	1
glmS	225	Q8FBT4	GLMS_ECOL6 Glutamine--fructose-6-phosphate aminotransferase [isomerizing] OS=Escherichia coli O6:H1 (strain CFT073 / ATCC 700928 / UPEC) GN=glmS PE=3 SV=3	124	66965	50.84	0.00044	R	SVNIFDKTGAEVK	R	Acetyl (K)	725.38	1448.74	2	1448.75	-0.0068	219	231	1
glmS	453	Q8FBT4	GLMS_ECOL6 Glutamine--fructose-6-phosphate aminotransferase [isomerizing] OS=Escherichia coli O6:H1 (strain CFT073 / ATCC 700928 / UPEC) GN=glmS PE=3 SV=3	205	66965	56.25	0.00011	R	IEQMLSQDKR	I	Acetyl (K)	645.317	1288.62	2	1288.64	-0.0261	445	454	1
glmS	531	Q8FBT4	GLMS_ECOL6 Glutamine--fructose-6-phosphate aminotransferase [isomerizing] OS=Escherichia coli O6:H1 (strain CFT073 / ATCC 700928 / UPEC) GN=glmS PE=3 SV=3	641	66965	49.6	0.00075	K	LKSNIEEVR	A	Acetyl (K)	565.309	1128.6	2	1128.61	-0.011	530	538	1
glmU	132	P0ACC7	GLMU_ECOLI Bifunctional protein GlmU OS=Escherichia coli (strain K12) GN=glmU PE=1 SV=1	1305	49388	56.62	0.00019	R	DAKPQGGIGLLTVKLDDPTGYGR	I	Acetyl (K)	805.095	2412.26	3	2412.26	-0.0022	119	141	1
glmU	132	B7L878	GLMU_ECO55 Bifunctional protein GlmU OS=Escherichia coli (strain 55989 / EAEC) GN=glmU PE=3 SV=1	803	49373	55.05	0.00029	R	DAKPQGGIGLLTVKLDDPTGYGR	I	Acetyl (K)	604.064	2412.23	4	2412.26	-0.0372	119	141	1
glmU	156	Q8FBT3	GLMU_ECOL6 Bifunctional protein GlmU OS=Escherichia coli O6:H1 (strain CFT073 / ATCC 700928 / UPEC) GN=glmU PE=3 SV=1	529	49372	87.62	1.2e-07	K	VTGIVEHKDATDEQR	Q	Acetyl (K)	580.624	1738.85	3	1738.85	0.0003	149	163	1
glmU	351	P0ACC7	GLMU_ECOLI Bifunctional protein GlmU OS=Escherichia coli (strain K12) GN=glmU PE=1 SV=1	1305	49388	98.93	1.2e-08	R	LRPGAELLEGAHVGNFVEMKK	A	Acetyl (K)	779.726	2336.16	3	2336.23	-0.0746	332	352	1
glmU	351	P0ACC7	GLMU_ECOLI Bifunctional protein GlmU OS=Escherichia coli (strain K12) GN=glmU PE=1 SV=1	654	49388	109.85	1.1e-09	R	LRPGAELLEGAHVGNFVEMKK	A	Acetyl (K)	585.053	2336.18	4	2336.23	-0.0494	332	352	1
glmU	351	Q8FBT3	GLMU_ECOL6 Bifunctional protein GlmU OS=Escherichia coli O6:H1 (strain CFT073 / ATCC 700928 / UPEC) GN=glmU PE=3 SV=1	529	49372	55.14	0.00029	R	LRPGAELLEGAHVGNFVEMKK	A	Acetyl (K); Oxidation (M)	785.087	2352.24	3	2352.23	0.0138	332	352	1
glmU	351	P0ACC7	GLMU_ECOLI Bifunctional protein GlmU OS=Escherichia coli (strain K12) GN=glmU PE=1 SV=1	1044	49388	82.94	5e-07	R	LRPGAELLEGAHVGNFVEMKK	A	Acetyl (K); Oxidation (M)	589.064	2352.23	4	2352.23	0.0014	332	352	1
glmU	392	P0ACC7	GLMU_ECOLI Bifunctional protein GlmU OS=Escherichia coli (strain K12) GN=glmU PE=1 SV=1	1305	49388	118.26	1.4e-10	K	AGHLTYLGDAEIGDNVNIGAGTITCNYDGANKFK	T	Acetyl (K)	903.687	3610.72	4	3610.7	0.0173	361	394	1
glmU	392	P0ACC7	GLMU_ECOLI Bifunctional protein GlmU OS=Escherichia coli (strain K12) GN=glmU PE=1 SV=1	1305	49388	69.71	1.1e-05	K	AGHLTYLGDAEIGDNVNIGAGTITCNYDGANKFK	T	Acetyl (K)	1204.59	3610.74	3	3610.7	0.0398	361	394	1
glnA	353	P0A9C5	GLNA_ECOLI Glutamine synthetase OS=Escherichia coli (strain K12) GN=glnA PE=1 SV=2	503	52099	43.82	0.0012	R	IPVVSSPKAR	R	Acetyl (K)	548.32	1094.63	2	1094.64	-0.0186	346	355	1
glnB	90	P0A9Z1	GLNB_ECOLI Nitrogen regulatory protein P-II 1 OS=Escherichia coli (strain K12) GN=glnB PE=1 SV=1	138	12475	47.38	0.0011	K	IGDGKIFVFDVAR	V	Acetyl (K)	739.895	1477.78	2	1477.79	-0.0166	86	98	1
glnS	170	B1IY48	SYQ_ECOLC Glutamine--tRNA ligase OS=Escherichia coli (strain ATCC 8739 / DSM 1576 / Crooks) GN=glnS PE=3 SV=1	577	64008	94.99	1.2e-08	R	AGGFEEGKACLR	A	Acetyl (K)	668.819	1335.62	2	1335.62	-0.0004	163	174	1
glnS	273	B1IY48	SYQ_ECOLC Glutamine--tRNA ligase OS=Escherichia coli (strain ATCC 8739 / DSM 1576 / Crooks) GN=glnS PE=3 SV=1	281	64008	51.37	0.00054	R	KLNLLVTDK	H	Acetyl (K)	543.318	1084.62	2	1084.65	-0.028	273	281	1
glnS	408	B1IY48	SYQ_ECOLC Glutamine--tRNA ligase OS=Escherichia coli (strain ATCC 8739 / DSM 1576 / Crooks) GN=glnS PE=3 SV=1	577	64008	53.52	0.00017	R	LVLGKEVR	L	Acetyl (K)	478.291	954.567	2	954.586	-0.0191	404	411	1
glnS	419	B1IY48	SYQ_ECOLC Glutamine--tRNA ligase OS=Escherichia coli (strain ATCC 8739 / DSM 1576 / Crooks) GN=glnS PE=3 SV=1	577	64008	57.89	0.0001	R	NAYVIKAER	V	Acetyl (K)	553.295	1104.57	2	1104.59	-0.0181	414	422	1
glnS	515	B1IY48	SYQ_ECOLC Glutamine--tRNA ligase OS=Escherichia coli (strain ATCC 8739 / DSM 1576 / Crooks) GN=glnS PE=3 SV=1	290	64008	64.95	3.2e-05	K	QGFAEPSLKDAVAGKAFQFER	E	Acetyl (K)	780.07	2337.19	3	2337.18	0.0123	501	521	2
glnS	515	B1IY48	SYQ_ECOLC Glutamine--tRNA ligase OS=Escherichia coli (strain ATCC 8739 / DSM 1576 / Crooks) GN=glnS PE=3 SV=1	577	64008	34.26	0.018	K	DAVAGKAFQFER	E	Acetyl (K)	690.846	1379.68	2	1379.68	-0.0051	510	521	1
gloA	22	P0AC81	LGUL_ECOLI Lactoylglutathione lyase OS=Escherichia coli (strain K12) GN=gloA PE=1 SV=1	169	14968	58.03	0.00011	R	SIDFYTKVLGMK	L	Acetyl (K)	722.378	1442.74	2	1442.75	-0.0069	16	27	1
gloA	27	P0AC81	LGUL_ECOLI Lactoylglutathione lyase OS=Escherichia coli (strain K12) GN=gloA PE=1 SV=1	169	14968	57.17	0.00011	K	VLGMKLLR	T	Acetyl (K)	486.299	970.584	2	970.6	-0.016	23	30	1
glpX	29	P0A9C9	GLPX_ECOLI Fructose-1,6-bisphosphatase 1 class 2 OS=Escherichia coli (strain K12) GN=glpX PE=1 SV=1	224	36001	145.33	1.1e-13	R	GDKNTADGAAVNAMR	I	Acetyl (K)	766.86	1531.71	2	1531.7	0.0014	27	41	1
glpX	29	P0A9C9	GLPX_ECOLI Fructose-1,6-bisphosphatase 1 class 2 OS=Escherichia coli (strain K12) GN=glpX PE=1 SV=1	568	36001	53.5	0.0001	R	GDKNTADGAAVNAMR	I	Acetyl (K)	511.57	1531.69	3	1531.7	-0.0157	27	41	1
glpX	164	P0A9C9	GLPX_ECOLI Fructose-1,6-bisphosphatase 1 class 2 OS=Escherichia coli (strain K12) GN=glpX PE=1 SV=1	541	36001	98.35	1e-08	R	NVAAALGKPLSELTVTILAKPR	H	Acetyl (K)	768.77	2303.29	3	2303.36	-0.0704	145	166	0
glsA1	294	P77454	GLSA1_ECOLI Glutaminase 1 OS=Escherichia coli (strain K12) GN=glsA1 PE=1 SV=1	126	33168	51.65	0.00045	R	GQKMVASVAK	Q	Acetyl (K)	530.783	1059.55	2	1059.57	-0.024	292	301	1
gltA	283	P0ABH7	CISY_ECOLI Citrate synthase OS=Escherichia coli (strain K12) GN=gltA PE=1 SV=1	2155	48383	59.03	0.00011	K	MLEEISSVKHIPEFVR	R	Acetyl (K)	652.684	1955.03	3	1955.02	0.0108	275	290	1
gltA	283	P0ABH7	CISY_ECOLI Citrate synthase OS=Escherichia coli (strain K12) GN=gltA PE=1 SV=1	1113	48383	58.34	0.00013	K	MLEEISSVKHIPEFVR	R	Acetyl (K); Oxidation (M)	658.011	1971.01	3	1971.01	-0.0027	275	290	1
gltA	295	P0ABH7	CISY_ECOLI Citrate synthase OS=Escherichia coli (strain K12) GN=gltA PE=1 SV=1	2155	48383	35.02	0.0013	K	DKNDSFR	L	Acetyl (K)	462.192	922.369	2	922.414	-0.045	294	300	1
gltB	553	P09831	GLTB_ECOLI Glutamate synthase [NADPH] large chain OS=Escherichia coli (strain K12) GN=gltB PE=1 SV=3	120	164335	52.42	0.00046	R	LSFKSPILLYSDFK	Q	Acetyl (K)	567.313	1698.92	3	1698.92	-0.0068	550	563	1
gltB	553	P09831	GLTB_ECOLI Glutamate synthase [NADPH] large chain OS=Escherichia coli (strain K12) GN=gltB PE=1 SV=3	42	164335	39.68	0.0069	R	LSFKSPILLYSDFK	Q	Acetyl (K)	850.48	1698.94	2	1698.92	0.0217	550	563	1
gltX	102	B1IX65	SYE_ECOLC Glutamate--tRNA ligase OS=Escherichia coli (strain ATCC 8739 / DSM 1576 / Crooks) GN=gltX PE=3 SV=1	417	54197	41.12	0.00021	K	CYCSKER	L	Acetyl (K)	522.702	1043.39	2	1043.42	-0.027	98	104	1
gltX	215	B1IX65	SYE_ECOLC Glutamate--tRNA ligase OS=Escherichia coli (strain ATCC 8739 / DSM 1576 / Crooks) GN=gltX PE=3 SV=1	626	54197	50.94	0.00036	R	QINILKALK	A	Acetyl (K); Gln->pyro-Glu (N-term Q)	533.328	1064.64	2	1064.66	-0.0178	210	218	1
gltX	215	B1IX65	SYE_ECOLC Glutamate--tRNA ligase OS=Escherichia coli (strain ATCC 8739 / DSM 1576 / Crooks) GN=gltX PE=3 SV=1	616	54197	51.96	0.00013	R	QINILKALK	A	Acetyl (K)	541.843	1081.67	2	1081.69	-0.0138	210	218	1
gltX	345	B1IX65	SYE_ECOLC Glutamate--tRNA ligase OS=Escherichia coli (strain ATCC 8739 / DSM 1576 / Crooks) GN=gltX PE=3 SV=1	626	54197	95.59	1.4e-08	R	NGPQLADLVKLLGER	C	Acetyl (K)	555.649	1663.93	3	1663.93	-0.0006	336	350	1
gltX	345	B1X9R9	SYE_ECODH Glutamate--tRNA ligase OS=Escherichia coli (strain K12 / DH10B) GN=gltX PE=3 SV=1	667	54181	107.94	1.2e-09	R	NGPQLADLVKLLGER	C	Acetyl (K)	832.955	1663.89	2	1663.93	-0.0308	336	350	1
gltX	377	B1IX65	SYE_ECOLC Glutamate--tRNA ligase OS=Escherichia coli (strain ATCC 8739 / DSM 1576 / Crooks) GN=gltX PE=3 SV=1	626	54197	44.47	0.0013	R	YFYEDFAEFDADAAKK	H	Acetyl (K)	986.433	1970.85	2	1970.86	-0.0061	363	378	1
gltX	423	B1X9R9	SYE_ECODH Glutamate--tRNA ligase OS=Escherichia coli (strain K12 / DH10B) GN=gltX PE=3 SV=1	667	54181	70.39	5e-06	K	LAAITDWTAENVHHAIQATADELEVGMGKVGMPLR	V	Acetyl (K)	947.437	3785.72	4	3785.89	-0.1682	395	429	1
glyA	62	P0A825	GLYA_ECOLI Serine hydroxymethyltransferase OS=Escherichia coli (strain K12) GN=glyA PE=1 SV=1	3797	45459	53.51	0.00014	K	YAEGYPGKR	Y	Acetyl (K)	541.763	1081.51	2	1081.52	-0.0079	55	63	1
glyA	160	P0A825	GLYA_ECOLI Serine hydroxymethyltransferase OS=Escherichia coli (strain K12) GN=glyA PE=1 SV=1	3192	45459	88.61	1.5e-07	K	LYNIVPYGIDATGHIDYADLEKQAK	E	Acetyl (K)	950.479	2848.41	3	2848.43	-0.0134	139	163	1
glyA	160	P0A825	GLYA_ECOLI Serine hydroxymethyltransferase OS=Escherichia coli (strain K12) GN=glyA PE=1 SV=1	3513	45459	84.62	3.8e-07	K	LYNIVPYGIDATGHIDYADLEKQAK	E	Acetyl (K)	713.117	2848.44	4	2848.43	0.0095	139	163	1
glyA	242	P0A825	GLYA_ECOLI Serine hydroxymethyltransferase OS=Escherichia coli (strain K12) GN=glyA PE=1 SV=1	3492	45459	57.62	0.00016	R	GGLILAKGGSEELYK	K	Acetyl (K)	788.928	1575.84	2	1575.85	-0.0084	236	250	1
glyA	242	P0A825	GLYA_ECOLI Serine hydroxymethyltransferase OS=Escherichia coli (strain K12) GN=glyA PE=1 SV=1	3192	45459	43.72	0.004	R	GGLILAKGGSEELYK	K	Acetyl (K)	526.283	1575.83	3	1575.85	-0.0239	236	250	1
glyA	242	P0A825	GLYA_ECOLI Serine hydroxymethyltransferase OS=Escherichia coli (strain K12) GN=glyA PE=1 SV=1	3797	45459	42.93	0.0037	R	GGLILAKGGSEELYKK	L	Acetyl (K)	568.988	1703.94	3	1703.95	-0.0024	236	251	2
glyA	250	P0A825	GLYA_ECOLI Serine hydroxymethyltransferase OS=Escherichia coli (strain K12) GN=glyA PE=1 SV=1	3513	45459	47.65	0.00052	K	GGSEELYKK	L	Acetyl (K)	526.757	1051.5	2	1051.52	-0.0182	243	251	1
glyA	251	P0A825	GLYA_ECOLI Serine hydroxymethyltransferase OS=Escherichia coli (strain K12) GN=glyA PE=1 SV=1	3492	45459	78.32	1.3e-06	K	KLNSAVFPGGQGGPLMHVIAGK	A	Acetyl (K)	740.735	2219.18	3	2219.19	-0.0047	251	272	1
glyA	251	B5Z123	GLYA_ECO5E Serine hydroxymethyltransferase OS=Escherichia coli O157:H7 (strain EC4115 / EHEC) GN=glyA PE=3 SV=1	431	45487	63.75	1.3e-05	K	GGSEELYKK	L	Acetyl (K)	526.754	1051.49	2	1051.52	-0.0242	243	251	1
glyA	277	P0A825	GLYA_ECOLI Serine hydroxymethyltransferase OS=Escherichia coli (strain K12) GN=glyA PE=1 SV=1	3513	45459	75.85	1.1e-06	K	AVALKEAMEPEFK	T	Acetyl (K)	752.866	1503.72	2	1503.76	-0.0467	273	285	1
glyA	277	P0A825	GLYA_ECOLI Serine hydroxymethyltransferase OS=Escherichia coli (strain K12) GN=glyA PE=1 SV=1	3797	45459	50.93	0.00053	K	AVALKEAMEPEFK	T	Acetyl (K); Oxidation (M)	760.89	1519.77	2	1519.76	0.0068	273	285	1
glyA	277	P0A825	GLYA_ECOLI Serine hydroxymethyltransferase OS=Escherichia coli (strain K12) GN=glyA PE=1 SV=1	2383	45459	53.1	0.0003	K	AVALKEAMEPEFK	T	Acetyl (K)	502.257	1503.75	3	1503.76	-0.0166	273	285	1
glyA	285	P0A825	GLYA_ECOLI Serine hydroxymethyltransferase OS=Escherichia coli (strain K12) GN=glyA PE=1 SV=1	3513	45459	87.88	1.1e-07	K	EAMEPEFKTYQQQVAK	N	Acetyl (K)	984.997	1967.98	2	1967.93	0.0493	278	293	1
glyA	285	P0A825	GLYA_ECOLI Serine hydroxymethyltransferase OS=Escherichia coli (strain K12) GN=glyA PE=1 SV=1	3513	45459	56.81	0.0001	K	EAMEPEFKTYQQQVAK	N	Acetyl (K)	656.982	1967.93	3	1967.93	-0.0045	278	293	1
glyA	285	P0A825	GLYA_ECOLI Serine hydroxymethyltransferase OS=Escherichia coli (strain K12) GN=glyA PE=1 SV=1	3192	45459	53.07	0.00026	K	EAMEPEFKTYQQQVAK	N	Acetyl (K); Oxidation (M)	662.316	1983.93	3	1983.92	0.0016	278	293	1
glyA	285	P0A825	GLYA_ECOLI Serine hydroxymethyltransferase OS=Escherichia coli (strain K12) GN=glyA PE=1 SV=1	3513	45459	50.84	7.8e-05	K	EAMEPEFKTYQQQVAK	N	Acetyl (K); Oxidation (M)	992.933	1983.85	2	1983.92	-0.0741	278	293	1
glyA	293	P0A825	GLYA_ECOLI Serine hydroxymethyltransferase OS=Escherichia coli (strain K12) GN=glyA PE=1 SV=1	3513	45459	52.7	0.00038	K	TYQQQVAKNAK	A	Acetyl (K)	660.845	1319.68	2	1319.68	-0.008	286	296	1
glyA	331	P0A825	GLYA_ECOLI Serine hydroxymethyltransferase OS=Escherichia coli (strain K12) GN=glyA PE=1 SV=1	3192	45459	137.57	2.1e-12	K	VVSGGTDNHLFLVDLVDKNLTGKEADAALGR	A	Acetyl (K)	817.435	3265.71	4	3265.69	0.0176	309	339	2
glyA	331	P0A825	GLYA_ECOLI Serine hydroxymethyltransferase OS=Escherichia coli (strain K12) GN=glyA PE=1 SV=1	1548	45459	67.52	1.3e-05	K	NLTGKEADAALGR	A	Acetyl (K)	679.351	1356.69	2	1356.7	-0.0115	327	339	1
glyA	331	P0A825	GLYA_ECOLI Serine hydroxymethyltransferase OS=Escherichia coli (strain K12) GN=glyA PE=1 SV=1	3192	45459	79.14	4.2e-07	K	NLTGKEADAALGR	A	Acetyl (K)	453.221	1356.64	3	1356.7	-0.0573	327	339	1
glyA	331	P0A825	GLYA_ECOLI Serine hydroxymethyltransferase OS=Escherichia coli (strain K12) GN=glyA PE=1 SV=1	3513	45459	58.43	0.00012	K	VVSGGTDNHLFLVDLVDKNLTGKEADAALGR	A	Acetyl (K)	1089.61	3265.8	3	3265.69	0.1032	309	339	2
glyA	346	P0A825	GLYA_ECOLI Serine hydroxymethyltransferase OS=Escherichia coli (strain K12) GN=glyA PE=1 SV=1	3513	45459	77.35	1e-06	R	ANITVNKNSVPNDPK	S	Acetyl (K)	826.908	1651.8	2	1651.85	-0.0516	340	354	1
glyA	346	P0A825	GLYA_ECOLI Serine hydroxymethyltransferase OS=Escherichia coli (strain K12) GN=glyA PE=1 SV=1	1548	45459	49.87	0.00067	R	ANITVNKNSVPNDPK	S	Acetyl (K)	551.626	1651.86	3	1651.85	0.0029	340	354	1
glyA	354	B5Z123	GLYA_ECO5E Serine hydroxymethyltransferase OS=Escherichia coli O157:H7 (strain EC4115 / EHEC) GN=glyA PE=3 SV=1	1156	45487	48.71	0.0011	K	NSVPNDPKSPFVTSGIR	V	Acetyl (K)	619.657	1855.95	3	1855.94	0.0058	347	363	1
glyA	354	P0A825	GLYA_ECOLI Serine hydroxymethyltransferase OS=Escherichia coli (strain K12) GN=glyA PE=1 SV=1	3192	45459	97.87	1.3e-08	K	NSVPNDPKSPFVTSGIR	V	Acetyl (K)	929.002	1855.99	2	1855.94	0.047	347	363	1
glyA	375	P0A825	GLYA_ECOLI Serine hydroxymethyltransferase OS=Escherichia coli (strain K12) GN=glyA PE=1 SV=1	3513	45459	53.84	0.00018	R	GFKEAEAK	E	Acetyl (K)	461.231	920.448	2	920.46	-0.0123	373	380	1
glyA	375	P0A825	GLYA_ECOLI Serine hydroxymethyltransferase OS=Escherichia coli (strain K12) GN=glyA PE=1 SV=1	3513	45459	46.56	0.0012	R	RGFKEAEAK	E	Acetyl (K)	539.273	1076.53	2	1076.56	-0.0309	372	380	2
glyA	380	P0A825	GLYA_ECOLI Serine hydroxymethyltransferase OS=Escherichia coli (strain K12) GN=glyA PE=1 SV=1	3492	45459	67.23	7.6e-06	K	EAEAKELAGWMCDVLDSINDEAVIER	I	Acetyl (K)	1002.46	3004.36	3	3004.38	-0.0224	376	401	1
glyA	405	P0A825	GLYA_ECOLI Serine hydroxymethyltransferase OS=Escherichia coli (strain K12) GN=glyA PE=1 SV=1	3797	45459	56.41	0.00017	R	IKGKVLDICAR	Y	Acetyl (K)	657.872	1313.73	2	1313.75	-0.0188	402	412	2
glyA	405	P0A825	GLYA_ECOLI Serine hydroxymethyltransferase OS=Escherichia coli (strain K12) GN=glyA PE=1 SV=1	3797	45459	53.39	0.00032	K	GKVLDICAR	Y	Acetyl (K)	537.289	1072.56	2	1072.57	-0.0055	404	412	1
glyA	405	P0A825	GLYA_ECOLI Serine hydroxymethyltransferase OS=Escherichia coli (strain K12) GN=glyA PE=1 SV=1	1548	45459	44.48	0.0023	R	IKGKVLDICAR	Y	Acetyl (K)	438.921	1313.74	3	1313.75	-0.0069	402	412	2
glyQ	3	Q0TBP3	SYGA_ECOL5 Glycine--tRNA ligase alpha subunit OS=Escherichia coli O6:K15:H31 (strain 536 / UPEC) GN=glyQ PE=3 SV=1	38	34979	38.07	0.0036	-	MQKFDTR	T	Acetyl (K)	484.232	966.449	2	966.459	-0.01	1	7	1
glyQ	281	Q0TBP3	SYGA_ECOL5 Glycine--tRNA ligase alpha subunit OS=Escherichia coli O6:K15:H31 (strain 536 / UPEC) GN=glyQ PE=3 SV=1	537	34979	41.3	0.012	R	TLTKAVAEAYYASR	E	Acetyl (K)	793.403	1584.79	2	1584.81	-0.0224	278	291	1
glyS	72	B1IZN4	SYGB_ECOLC Glycine--tRNA ligase beta subunit OS=Escherichia coli (strain ATCC 8739 / DSM 1576 / Crooks) GN=glyS PE=3 SV=1	716	76936	53.07	0.00039	K	VANLAEAQPDREIEKR	G	Acetyl (K)	627.66	1879.96	3	1879.98	-0.0174	58	73	2
glyS	86	A7ZTA5	SYGB_ECO24 Glycine--tRNA ligase beta subunit OS=Escherichia coli O139:H28 (strain E24377A / ETEC) GN=glyS PE=3 SV=1	816	76906	72.41	3.8e-06	R	GPAIAQAFDAEGKPSK	A	Acetyl (K)	814.915	1627.82	2	1627.82	-0.004	74	89	0
glyS	112	B1IZN4	SYGB_ECOLC Glycine--tRNA ligase beta subunit OS=Escherichia coli (strain ATCC 8739 / DSM 1576 / Crooks) GN=glyS PE=3 SV=1	96	76936	75.62	1.6e-06	R	LTTDKGEWLLYR	A	Acetyl (K)	768.922	1535.83	2	1535.8	0.03	108	119	1
glyS	475	B1IZN4	SYGB_ECOLC Glycine--tRNA ligase beta subunit OS=Escherichia coli (strain ATCC 8739 / DSM 1576 / Crooks) GN=glyS PE=3 SV=1	596	76936	53.49	0.00023	K	GDKDPFALR	R	Acetyl (K)	530.767	1059.52	2	1059.53	-0.0152	473	481	1
glyS	475	B1IZN4	SYGB_ECOLC Glycine--tRNA ligase beta subunit OS=Escherichia coli (strain ATCC 8739 / DSM 1576 / Crooks) GN=glyS PE=3 SV=1	596	76936	54.16	0.0003	K	GDKDPFALRR	A	Acetyl (K)	406.217	1215.63	3	1215.64	-0.0067	473	482	2
glyS	592	B6I3C9	SYGB_ECOSE Glycine--tRNA ligase beta subunit OS=Escherichia coli (strain SE11) GN=glyS PE=3 SV=1	381	76920	53.82	0.00025	R	VSNILAKSDEVLSDR	V	Acetyl (K)	844.473	1686.93	2	1686.88	0.053	586	600	1
glyS	592	A7ZTA5	SYGB_ECO24 Glycine--tRNA ligase beta subunit OS=Escherichia coli O139:H28 (strain E24377A / ETEC) GN=glyS PE=3 SV=1	816	76906	55.09	0.00023	R	VSNILAKSDEVLSDR	V	Acetyl (K)	563.299	1686.88	3	1686.88	-0.0029	586	600	1
glyS	607	A7ZTA5	SYGB_ECO24 Glycine--tRNA ligase beta subunit OS=Escherichia coli O139:H28 (strain E24377A / ETEC) GN=glyS PE=3 SV=1	816	76906	76.09	1.9e-06	R	VNASTLKEPEEIK	L	Acetyl (K)	750.406	1498.8	2	1498.79	0.0103	601	613	1
glyS	624	B1IZN4	SYGB_ECOLC Glycine--tRNA ligase beta subunit OS=Escherichia coli (strain ATCC 8739 / DSM 1576 / Crooks) GN=glyS PE=3 SV=1	716	76936	43.49	0.0011	R	DKLEPYFTEGR	Y	Acetyl (K)	698.819	1395.62	2	1395.67	-0.0429	623	633	1
glyS	662	B1IZN4	SYGB_ECOLC Glycine--tRNA ligase beta subunit OS=Escherichia coli (strain ATCC 8739 / DSM 1576 / Crooks) GN=glyS PE=3 SV=1	1117	76936	63.07	1.6e-05	K	VMVMVDDKELR	I	Acetyl (K)	688.831	1375.65	2	1375.68	-0.0376	655	665	1
glyS	674	A7ZTA5	SYGB_ECO24 Glycine--tRNA ligase beta subunit OS=Escherichia coli O139:H28 (strain E24377A / ETEC) GN=glyS PE=3 SV=1	816	76906	52.4	0.00039	R	LTMLEKLR	E	Acetyl (K)	523.307	1044.6	2	1044.6	-0.0003	669	676	1
gmhA	22	B7NKV9	GMHA_ECO7I Phosphoheptose isomerase OS=Escherichia coli O7:K1 (strain IAI39 / ExPEC) GN=gmhA PE=3 SV=1	350	20959	139.58	1.1e-12	R	NELNEAAETLANFLKDDANIHAIQR	A	Acetyl (K)	713.858	2851.4	4	2851.41	-0.0084	8	32	1
gmhA	22	B7UJB5	GMHA_ECO27 Phosphoheptose isomerase OS=Escherichia coli O127:H6 (strain E2348/69 / EPEC) GN=gmhA PE=3 SV=1	354	20987	108.25	1.7e-09	R	NELNEAAETLANFLKDDANIHAIQR	A	Acetyl (K)	951.497	2851.47	3	2851.41	0.0584	8	32	1
gmhA	140	B7NKV9	GMHA_ECO7I Phosphoheptose isomerase OS=Escherichia coli O7:K1 (strain IAI39 / ExPEC) GN=gmhA PE=3 SV=1	350	20959	43.43	0.0028	K	GMKVITLTGK	D	Acetyl (K)	545.305	1088.6	2	1088.63	-0.0308	138	147	1
gmhA	147	Q0TL93	GMHA_ECOL5 Phosphoheptose isomerase OS=Escherichia coli O6:K15:H31 (strain 536 / UPEC) GN=gmhA PE=3 SV=1	167	20973	55.28	0.00019	K	VITLTGKDGGK	M	Acetyl (K)	565.818	1129.62	2	1129.63	-0.0134	141	151	1
gmk	26	Q0TBG1	KGUA_ECOL5 Guanylate kinase OS=Escherichia coli O6:K15:H31 (strain 536 / UPEC) GN=gmk PE=3 SV=1	658	23578	55.86	0.00022	K	SSLIQALLKTQPLYDTQVSVSHTTR	Q	Acetyl (K)	943.471	2827.39	3	2827.51	-0.1157	18	42	1
gmk	148	Q0TBG1	KGUA_ECOL5 Guanylate kinase OS=Escherichia coli O6:K15:H31 (strain 536 / UPEC) GN=gmk PE=3 SV=1	40	23578	40.36	0.0059	R	GQDSEEVIAKR	M	Acetyl (K)	637.323	1272.63	2	1272.63	0.0004	139	149	1
gmk	148	Q0TBG1	KGUA_ECOL5 Guanylate kinase OS=Escherichia coli O6:K15:H31 (strain 536 / UPEC) GN=gmk PE=3 SV=1	658	23578	53.55	0.00023	R	GRGQDSEEVIAKR	M	Acetyl (K)	496.25	1485.73	3	1485.75	-0.0249	137	149	2
gmk	203	Q0TBG1	KGUA_ECOL5 Guanylate kinase OS=Escherichia coli O6:K15:H31 (strain 536 / UPEC) GN=gmk PE=3 SV=1	201	23578	49.11	0.00059	R	HDALISKLLAD	-	Acetyl (K)	619.336	1236.66	2	1236.67	-0.0139	197	207	1
gnd	38	P00350	6PGD_ECOLI 6-phosphogluconate dehydrogenase, decarboxylating OS=Escherichia coli (strain K12) GN=gnd PE=1 SV=2	1689	51563	85.75	1.4e-07	R	EKTEEVIAENPGK	K	Acetyl (K)	743.371	1484.73	2	1484.74	-0.009	37	49	1
gnd	38	P00350	6PGD_ECOLI 6-phosphogluconate dehydrogenase, decarboxylating OS=Escherichia coli (strain K12) GN=gnd PE=1 SV=2	3391	51563	53.52	0.00025	R	EKTEEVIAENPGKK	L	Acetyl (K)	538.607	1612.8	3	1612.83	-0.0302	37	50	2
gnd	38	P00350	6PGD_ECOLI 6-phosphogluconate dehydrogenase, decarboxylating OS=Escherichia coli (strain K12) GN=gnd PE=1 SV=2	3391	51563	66.45	1.1e-05	R	SREKTEEVIAENPGKK	L	Acetyl (K)	464.975	1855.87	4	1855.96	-0.0928	35	50	3
gnd	38	P00350	6PGD_ECOLI 6-phosphogluconate dehydrogenase, decarboxylating OS=Escherichia coli (strain K12) GN=gnd PE=1 SV=2	1689	51563	53.74	0.00025	R	EKTEEVIAENPGK	K	Acetyl (K)	495.921	1484.74	3	1484.74	0.0049	37	49	1
gnd	38	P00350	6PGD_ECOLI 6-phosphogluconate dehydrogenase, decarboxylating OS=Escherichia coli (strain K12) GN=gnd PE=1 SV=2	3885	51563	54.75	0.00021	R	SREKTEEVIAENPGK	K	Acetyl (K)	576.954	1727.84	3	1727.87	-0.0277	35	49	2
gnd	38	P00350	6PGD_ECOLI 6-phosphogluconate dehydrogenase, decarboxylating OS=Escherichia coli (strain K12) GN=gnd PE=1 SV=2	3391	51563	88.93	1e-07	R	SREKTEEVIAENPGKK	L	Acetyl (K)	619.655	1855.94	3	1855.96	-0.0196	35	50	3
gnd	38	P00350	6PGD_ECOLI 6-phosphogluconate dehydrogenase, decarboxylating OS=Escherichia coli (strain K12) GN=gnd PE=1 SV=2	3391	51563	77.37	1.2e-06	R	EKTEEVIAENPGKK	L	Acetyl (K)	807.439	1612.86	2	1612.83	0.0329	37	50	2
gnd	50	P00350	6PGD_ECOLI 6-phosphogluconate dehydrogenase, decarboxylating OS=Escherichia coli (strain K12) GN=gnd PE=1 SV=2	242	51563	42.74	0.002	K	KLVPYYTVK	E	Acetyl (K)	576.828	1151.64	2	1151.66	-0.0184	50	58	1
gnd	58	P00350	6PGD_ECOLI 6-phosphogluconate dehydrogenase, decarboxylating OS=Escherichia coli (strain K12) GN=gnd PE=1 SV=2	3391	51563	46.89	0.0016	K	LVPYYTVKEFVESLETPR	R	Acetyl (K)	738.042	2211.1	3	2211.15	-0.0421	51	68	1
gnd	58	P00350	6PGD_ECOLI 6-phosphogluconate dehydrogenase, decarboxylating OS=Escherichia coli (strain K12) GN=gnd PE=1 SV=2	3885	51563	51.5	0.00077	K	LVPYYTVKEFVESLETPRR	I	Acetyl (K)	790.06	2367.16	3	2367.25	-0.0891	51	69	2
gnd	93	P00350	6PGD_ECOLI 6-phosphogluconate dehydrogenase, decarboxylating OS=Escherichia coli (strain K12) GN=gnd PE=1 SV=2	3885	51563	94.62	4.1e-08	K	AGAGTDAAIDSLKPYLDKGDIIIDGGNTFFQDTIR	R	Acetyl (K)	928.463	3709.82	4	3709.85	-0.0256	76	110	1
gnd	93	P00350	6PGD_ECOLI 6-phosphogluconate dehydrogenase, decarboxylating OS=Escherichia coli (strain K12) GN=gnd PE=1 SV=2	3885	51563	75.07	3.9e-06	K	AGAGTDAAIDSLKPYLDKGDIIIDGGNTFFQDTIR	R	Acetyl (K)	1237.64	3709.89	3	3709.85	0.0396	76	110	1
gnd	93	P00350	6PGD_ECOLI 6-phosphogluconate dehydrogenase, decarboxylating OS=Escherichia coli (strain K12) GN=gnd PE=1 SV=2	3391	51563	38.83	0.0089	K	AGAGTDAAIDSLKPYLDKGDIIIDGGNTFFQDTIRR	N	Acetyl (K)	967.46	3865.81	4	3865.95	-0.1363	76	111	2
gnd	158	P00350	6PGD_ECOLI 6-phosphogluconate dehydrogenase, decarboxylating OS=Escherichia coli (strain K12) GN=gnd PE=1 SV=2	3885	51563	78.03	1.1e-06	K	EAYELVAPILTKIAAVAEDGEPCVTYIGADGAGHYVK	M	Acetyl (K)	787.369	3931.81	5	3931.96	-0.1447	147	183	1
gnd	158	P00350	6PGD_ECOLI 6-phosphogluconate dehydrogenase, decarboxylating OS=Escherichia coli (strain K12) GN=gnd PE=1 SV=2	3391	51563	98.67	1e-08	K	EAYELVAPILTKIAAVAEDGEPCVTYIGADGAGHYVK	M	Acetyl (K)	983.961	3931.81	4	3931.96	-0.1423	147	183	1
gnd	260	P00350	6PGD_ECOLI 6-phosphogluconate dehydrogenase, decarboxylating OS=Escherichia coli (strain K12) GN=gnd PE=1 SV=2	3391	51563	109.68	1.1e-09	K	KDEDGNYLVDVILDEAANKGTGK	W	Acetyl (K)	836.1	2505.28	3	2505.22	0.0549	242	264	2
gnd	264	P00350	6PGD_ECOLI 6-phosphogluconate dehydrogenase, decarboxylating OS=Escherichia coli (strain K12) GN=gnd PE=1 SV=2	3885	51563	116.93	2.3e-10	K	GTGKWTSQSALDLGEPLSLITESVFAR	Y	Acetyl (K)	969.172	2904.49	3	2904.49	0.0078	261	287	1
gnd	301	P00350	6PGD_ECOLI 6-phosphogluconate dehydrogenase, decarboxylating OS=Escherichia coli (strain K12) GN=gnd PE=1 SV=2	3885	51563	88.97	1.2e-07	R	VAASKVLSGPQAQPAGDKAEFIEK	V	Acetyl (K)	828.414	2482.22	3	2482.31	-0.0878	297	320	2
gnd	314	P00350	6PGD_ECOLI 6-phosphogluconate dehydrogenase, decarboxylating OS=Escherichia coli (strain K12) GN=gnd PE=1 SV=2	667	51563	46.63	0.0019	K	VLSGPQAQPAGDKAEFIEK	V	Acetyl (K)	676.346	2026.02	3	2026.04	-0.0216	302	320	1
gnd	314	P00350	6PGD_ECOLI 6-phosphogluconate dehydrogenase, decarboxylating OS=Escherichia coli (strain K12) GN=gnd PE=1 SV=2	3391	51563	76.89	1.3e-06	K	VLSGPQAQPAGDKAEFIEK	V	Acetyl (K)	1013.99	2025.96	2	2026.04	-0.0755	302	320	1
gnd	320	P00350	6PGD_ECOLI 6-phosphogluconate dehydrogenase, decarboxylating OS=Escherichia coli (strain K12) GN=gnd PE=1 SV=2	3885	51563	58.59	0.00012	K	VLSGPQAQPAGDKAEFIEKVR	R	Acetyl (K)	761.409	2281.2	3	2281.21	-0.0027	302	322	2
gnd	454	P00350	6PGD_ECOLI 6-phosphogluconate dehydrogenase, decarboxylating OS=Escherichia coli (strain K12) GN=gnd PE=1 SV=2	667	51563	41.85	0.0013	R	DYFGAHTYKR	I	Acetyl (K)	433.87	1298.59	3	1298.6	-0.0175	446	455	1
gnd	454	P00350	6PGD_ECOLI 6-phosphogluconate dehydrogenase, decarboxylating OS=Escherichia coli (strain K12) GN=gnd PE=1 SV=2	3391	51563	56.63	0.00016	R	DYFGAHTYKR	I	Acetyl (K)	650.309	1298.6	2	1298.6	-0.0014	446	455	1
gnd	458	P00350	6PGD_ECOLI 6-phosphogluconate dehydrogenase, decarboxylating OS=Escherichia coli (strain K12) GN=gnd PE=1 SV=2	1260	51563	49.43	0.00049	R	IDKEGVFHTEWLD	-	Acetyl (K)	815.889	1629.76	2	1629.77	-0.0031	456	468	1
gnsA	7	P0AC92	GNSA_ECOLI Protein GnsA OS=Escherichia coli (strain K12) GN=gnsA PE=3 SV=1	760	6571	50.74	0.0005	-	MNIEELKK	Q	Acetyl (K)	523.764	1045.51	2	1045.55	-0.0347	1	8	1
gnsA	27	P0AC92	GNSA_ECOLI Protein GnsA OS=Escherichia coli (strain K12) GN=gnsA PE=3 SV=1	237	6571	67.15	1.3e-05	K	IAELNKNTGK	E	Acetyl (K)	565.305	1128.6	2	1128.61	-0.0185	22	31	1
gnsA	27	P0AC92	GNSA_ECOLI Protein GnsA OS=Escherichia coli (strain K12) GN=gnsA PE=3 SV=1	380	6571	43.64	0.0039	K	IAELNKNTGKEVSEIR	F	Acetyl (K)	614.993	1841.96	3	1841.98	-0.0271	22	37	2
gnsA	31	P0AC92	GNSA_ECOLI Protein GnsA OS=Escherichia coli (strain K12) GN=gnsA PE=3 SV=1	725	6571	57.58	0.00011	K	NTGKEVSEIR	F	Acetyl (K)	587.8	1173.59	2	1173.6	-0.0136	28	37	1
gnsA	43	P0AC92	GNSA_ECOLI Protein GnsA OS=Escherichia coli (strain K12) GN=gnsA PE=3 SV=1	760	6571	43.18	0.0017	R	EKMTGLESYDVK	I	Acetyl (K)	721.353	1440.69	2	1440.68	0.0106	42	53	1
gnsA	43	P0AC92	GNSA_ECOLI Protein GnsA OS=Escherichia coli (strain K12) GN=gnsA PE=3 SV=1	698	6571	56.65	6.8e-05	R	EKMTGLESYDVK	I	Acetyl (K); Oxidation (M)	729.347	1456.68	2	1456.68	0.0032	42	53	1
gnsA	53	P0AC92	GNSA_ECOLI Protein GnsA OS=Escherichia coli (strain K12) GN=gnsA PE=3 SV=1	380	6571	76.83	1e-06	K	MTGLESYDVKIK	I	Acetyl (K)	713.36	1424.71	2	1424.72	-0.0159	44	55	1
gnsA	53	P0AC92	GNSA_ECOLI Protein GnsA OS=Escherichia coli (strain K12) GN=gnsA PE=3 SV=1	380	6571	49.11	0.00064	K	MTGLESYDVKIK	I	Acetyl (K)	475.911	1424.71	3	1424.72	-0.0093	44	55	1
gnsA	53	P0AC92	GNSA_ECOLI Protein GnsA OS=Escherichia coli (strain K12) GN=gnsA PE=3 SV=1	725	6571	54.73	0.00018	R	EKMTGLESYDVKIK	I	Acetyl (K)	561.618	1681.83	3	1681.86	-0.0264	42	55	2
gnsA	53	P0AC92	GNSA_ECOLI Protein GnsA OS=Escherichia coli (strain K12) GN=gnsA PE=3 SV=1	674	6571	36.28	0.0072	K	MTGLESYDVKIK	I	Acetyl (K); Oxidation (M)	721.342	1440.67	2	1440.72	-0.0468	44	55	1
gnsB	7	P77695	GNSB_ECOLI Protein GnsB OS=Escherichia coli (strain K12) GN=gnsB PE=3 SV=2	306	6544	52.35	0.00039	-	MNIENLKTK	A	Acetyl (K)	566.797	1131.58	2	1131.6	-0.0169	1	9	1
gnsB	9	P77695	GNSB_ECOLI Protein GnsB OS=Escherichia coli (strain K12) GN=gnsB PE=3 SV=2	879	6544	57.63	0.00011	-	MNIENLKTK	A	Acetyl (K)	566.793	1131.57	2	1131.6	-0.0254	1	9	1
gnsB	9	P77695	GNSB_ECOLI Protein GnsB OS=Escherichia coli (strain K12) GN=gnsB PE=3 SV=2	657	6544	42.97	0.0027	K	TKAEADISEYITK	K	Acetyl (K)	755.886	1509.76	2	1509.76	0.0023	8	20	1
gnsB	9	P77695	GNSB_ECOLI Protein GnsB OS=Escherichia coli (strain K12) GN=gnsB PE=3 SV=2	879	6544	96.86	1.1e-08	K	TKAEADISEYITKK	I	Acetyl (K)	546.943	1637.81	3	1637.85	-0.0446	8	21	2
gnsB	9	P77695	GNSB_ECOLI Protein GnsB OS=Escherichia coli (strain K12) GN=gnsB PE=3 SV=2	879	6544	64.1	2.3e-05	K	TKAEADISEYITKK	I	Acetyl (K)	819.95	1637.88	2	1637.85	0.0335	8	21	2
gnsB	20	P77695	GNSB_ECOLI Protein GnsB OS=Escherichia coli (strain K12) GN=gnsB PE=3 SV=2	1214	6544	86.5	1.2e-07	K	AEADISEYITKK	I	Acetyl (K)	705.354	1408.69	2	1408.71	-0.0159	10	21	1
gnsB	20	P77695	GNSB_ECOLI Protein GnsB OS=Escherichia coli (strain K12) GN=gnsB PE=3 SV=2	657	6544	126.9	1.1e-11	K	TKAEADISEYITKK	I	Acetyl (K)	819.938	1637.86	2	1637.85	0.01	8	21	2
gnsB	20	P77695	GNSB_ECOLI Protein GnsB OS=Escherichia coli (strain K12) GN=gnsB PE=3 SV=2	879	6544	65.26	1.6e-05	K	TKAEADISEYITKK	I	Acetyl (K)	546.942	1637.8	3	1637.85	-0.048	8	21	2
gnsB	53	P77695	GNSB_ECOLI Protein GnsB OS=Escherichia coli (strain K12) GN=gnsB PE=3 SV=2	879	6544	44.13	0.0027	K	MTGLESYDVKINLI	-	Acetyl (K)	819.444	1636.87	2	1636.84	0.0348	44	57	1
gor	112	P06715	GSHR_ECOLI Glutathione reductase OS=Escherichia coli (strain K12) GN=gor PE=1 SV=1	125	49084	51.79	0.00053	K	NNVDVIKGFAR	F	Acetyl (K)	637.838	1273.66	2	1273.68	-0.0163	106	116	1
gor	282	P06715	GSHR_ECOLI Glutathione reductase OS=Escherichia coli (strain K12) GN=gor PE=1 SV=1	671	49084	47.29	0.00091	K	TNEKGYIVVDK	Y	Acetyl (K)	654.327	1306.64	2	1306.68	-0.0371	279	289	1
gph	3	P32662	GPH_ECOLI Phosphoglycolate phosphatase OS=Escherichia coli (strain K12) GN=gph PE=1 SV=1	51	27429	50.91	0.00017	-	MNKFEDIR	G	Acetyl (K)	547.757	1093.5	2	1093.52	-0.0238	1	8	1
gph	136	P32662	GPH_ECOLI Phosphoglycolate phosphatase OS=Escherichia coli (strain K12) GN=gph PE=1 SV=1	192	27429	95.01	1.5e-08	K	GLPLGLVTNKPTPFVAPLLEALDIAK	Y	Acetyl (K)	910.534	2728.58	3	2728.58	0.0038	127	152	0
gpmA	5	Q0TJU6	GPMA_ECOL5 2,3-bisphosphoglycerate-dependent phosphoglycerate mutase OS=Escherichia coli O6:K15:H31 (strain 536 / UPEC) GN=gpmA PE=3 SV=1	3546	28539	48.73	0.00029	M	AVTKLVLVR	H	Acetyl (K)	520.835	1039.66	2	1039.68	-0.0201	2	10	1
gpmA	18	Q0TJU6	GPMA_ECOL5 2,3-bisphosphoglycerate-dependent phosphoglycerate mutase OS=Escherichia coli O6:K15:H31 (strain 536 / UPEC) GN=gpmA PE=3 SV=1	6292	28539	54.05	0.00011	R	HGESQWNKENR	F	Acetyl (K)	476.218	1425.63	3	1425.64	-0.0066	11	21	1
gpmA	33	Q0TJU6	GPMA_ECOL5 2,3-bisphosphoglycerate-dependent phosphoglycerate mutase OS=Escherichia coli O6:K15:H31 (strain 536 / UPEC) GN=gpmA PE=3 SV=1	3546	28539	90.43	1.7e-08	R	FTGWYDVDLSEKGVSEAK	A	Acetyl (K)	1036.95	2071.89	2	2071.97	-0.0849	22	39	1
gpmA	33	Q0TJU6	GPMA_ECOL5 2,3-bisphosphoglycerate-dependent phosphoglycerate mutase OS=Escherichia coli O6:K15:H31 (strain 536 / UPEC) GN=gpmA PE=3 SV=1	2736	28539	96.98	1.1e-08	R	FTGWYDVDLSEKGVSEAK	A	Acetyl (K)	691.669	2071.99	3	2071.97	0.0124	22	39	1
gpmA	86	Q0TJU6	GPMA_ECOL5 2,3-bisphosphoglycerate-dependent phosphoglycerate mutase OS=Escherichia coli O6:K15:H31 (strain 536 / UPEC) GN=gpmA PE=3 SV=1	3546	28539	43.77	0.0016	K	SWKLNER	H	Acetyl (K)	487.735	973.455	2	973.498	-0.0431	84	90	1
gpmA	100	Q0TJU6	GPMA_ECOL5 2,3-bisphosphoglycerate-dependent phosphoglycerate mutase OS=Escherichia coli O6:K15:H31 (strain 536 / UPEC) GN=gpmA PE=3 SV=1	3961	28539	128.07	1.4e-11	R	HYGALQGLNKAETAEKYGDEQVK	Q	2 Acetyl (K)	878.439	2632.3	3	2632.28	0.0189	91	113	2
gpmA	100	Q0TJU6	GPMA_ECOL5 2,3-bisphosphoglycerate-dependent phosphoglycerate mutase OS=Escherichia coli O6:K15:H31 (strain 536 / UPEC) GN=gpmA PE=3 SV=1	3658	28539	53.98	0.00037	R	HYGALQGLNKAETAEKYGDEQVK	Q	Acetyl (K)	864.466	2590.38	3	2590.27	0.1098	91	113	2
gpmA	100	Q0TJU6	GPMA_ECOL5 2,3-bisphosphoglycerate-dependent phosphoglycerate mutase OS=Escherichia coli O6:K15:H31 (strain 536 / UPEC) GN=gpmA PE=3 SV=1	3658	28539	58.92	0.00012	R	HYGALQGLNKAETAEKYGDEQVK	Q	Acetyl (K)	648.582	2590.3	4	2590.27	0.0304	91	113	2
gpmA	100	Q0TJU6	GPMA_ECOL5 2,3-bisphosphoglycerate-dependent phosphoglycerate mutase OS=Escherichia coli O6:K15:H31 (strain 536 / UPEC) GN=gpmA PE=3 SV=1	3961	28539	87.64	1e-07	R	HYGALQGLNKAETAEK	Y	Acetyl (K)	591.296	1770.87	3	1770.89	-0.0247	91	106	1
gpmA	100	Q0TJU6	GPMA_ECOL5 2,3-bisphosphoglycerate-dependent phosphoglycerate mutase OS=Escherichia coli O6:K15:H31 (strain 536 / UPEC) GN=gpmA PE=3 SV=1	3961	28539	99.65	1.1e-08	R	HYGALQGLNKAETAEKYGDEQVKQWR	R	Acetyl (K)	766.135	3060.51	4	3060.51	0.0056	91	116	3
gpmA	100	Q0TJU6	GPMA_ECOL5 2,3-bisphosphoglycerate-dependent phosphoglycerate mutase OS=Escherichia coli O6:K15:H31 (strain 536 / UPEC) GN=gpmA PE=3 SV=1	6292	28539	88.12	1.4e-07	R	HYGALQGLNKAETAEKYGDEQVKQWR	R	2 Acetyl (K)	776.63	3102.49	4	3102.52	-0.0262	91	116	3
gpmA	100	Q0TJU6	GPMA_ECOL5 2,3-bisphosphoglycerate-dependent phosphoglycerate mutase OS=Escherichia coli O6:K15:H31 (strain 536 / UPEC) GN=gpmA PE=3 SV=1	2736	28539	42.58	0.0057	R	HYGALQGLNKAETAEKYGDEQVKQWR	R	Acetyl (K)	613.111	3060.52	5	3060.51	0.0142	91	116	3
gpmA	100	Q0TJU6	GPMA_ECOL5 2,3-bisphosphoglycerate-dependent phosphoglycerate mutase OS=Escherichia coli O6:K15:H31 (strain 536 / UPEC) GN=gpmA PE=3 SV=1	6292	28539	56.58	0.00012	R	HYGALQGLNKAETAEKYGDEQVK	Q	2 Acetyl (K)	659.06	2632.21	4	2632.28	-0.0646	91	113	2
gpmA	100	Q0TJU6	GPMA_ECOL5 2,3-bisphosphoglycerate-dependent phosphoglycerate mutase OS=Escherichia coli O6:K15:H31 (strain 536 / UPEC) GN=gpmA PE=3 SV=1	1385	28539	107.4	1.4e-09	R	HYGALQGLNKAETAEK	Y	Acetyl (K)	886.448	1770.88	2	1770.89	-0.0084	91	106	1
gpmA	100	Q0TJU6	GPMA_ECOL5 2,3-bisphosphoglycerate-dependent phosphoglycerate mutase OS=Escherichia coli O6:K15:H31 (strain 536 / UPEC) GN=gpmA PE=3 SV=1	6292	28539	75.87	2.7e-06	R	HYGALQGLNKAETAEKYGDEQVKQWR	R	Acetyl (K)	1021.18	3060.53	3	3060.51	0.0244	91	116	3
gpmA	100	Q0TJU6	GPMA_ECOL5 2,3-bisphosphoglycerate-dependent phosphoglycerate mutase OS=Escherichia coli O6:K15:H31 (strain 536 / UPEC) GN=gpmA PE=3 SV=1	2190	28539	57.9	0.00011	R	HYGALQGLNKAETAEK	Y	Acetyl (K)	443.727	1770.88	4	1770.89	-0.0129	91	106	1
gpmA	106	Q0TJU6	GPMA_ECOL5 2,3-bisphosphoglycerate-dependent phosphoglycerate mutase OS=Escherichia coli O6:K15:H31 (strain 536 / UPEC) GN=gpmA PE=3 SV=1	3961	28539	104.53	1.3e-09	K	AETAEKYGDEQVK	Q	Acetyl (K)	755.365	1508.72	2	1508.7	0.0161	101	113	1
gpmA	106	Q0TJU6	GPMA_ECOL5 2,3-bisphosphoglycerate-dependent phosphoglycerate mutase OS=Escherichia coli O6:K15:H31 (strain 536 / UPEC) GN=gpmA PE=3 SV=1	3658	28539	56.56	0.00012	K	AETAEKYGDEQVKQWR	R	Acetyl (K)	660.657	1978.95	3	1978.94	0.0117	101	116	2
gpmA	106	Q0TJU6	GPMA_ECOL5 2,3-bisphosphoglycerate-dependent phosphoglycerate mutase OS=Escherichia coli O6:K15:H31 (strain 536 / UPEC) GN=gpmA PE=3 SV=1	2736	28539	59.72	8.8e-05	R	HYGALQGLNKAETAEKYGDEQVKQWR	R	Acetyl (K)	766.12	3060.45	4	3060.51	-0.0552	91	116	3
gpmA	106	Q0TJU6	GPMA_ECOL5 2,3-bisphosphoglycerate-dependent phosphoglycerate mutase OS=Escherichia coli O6:K15:H31 (strain 536 / UPEC) GN=gpmA PE=3 SV=1	3658	28539	49.73	0.0002	K	AETAEKYGDEQVK	Q	Acetyl (K)	503.895	1508.66	3	1508.7	-0.0369	101	113	1
gpmA	106	Q0TJU6	GPMA_ECOL5 2,3-bisphosphoglycerate-dependent phosphoglycerate mutase OS=Escherichia coli O6:K15:H31 (strain 536 / UPEC) GN=gpmA PE=3 SV=1	3658	28539	50.07	0.00091	R	HYGALQGLNKAETAEKYGDEQVK	Q	Acetyl (K)	648.582	2590.3	4	2590.27	0.0336	91	113	2
gpmA	113	Q0TJU6	GPMA_ECOL5 2,3-bisphosphoglycerate-dependent phosphoglycerate mutase OS=Escherichia coli O6:K15:H31 (strain 536 / UPEC) GN=gpmA PE=3 SV=1	2736	28539	91.46	2.4e-08	K	YGDEQVKQWR	R	Acetyl (K)	675.821	1349.63	2	1349.64	-0.0098	107	116	1
gpmA	113	Q0TJU6	GPMA_ECOL5 2,3-bisphosphoglycerate-dependent phosphoglycerate mutase OS=Escherichia coli O6:K15:H31 (strain 536 / UPEC) GN=gpmA PE=3 SV=1	1836	28539	56.87	0.00011	K	AETAEKYGDEQVKQWR	R	Acetyl (K)	660.656	1978.95	3	1978.94	0.0091	101	116	2
gpmA	128	Q0TJU6	GPMA_ECOL5 2,3-bisphosphoglycerate-dependent phosphoglycerate mutase OS=Escherichia coli O6:K15:H31 (strain 536 / UPEC) GN=gpmA PE=3 SV=1	6292	28539	33.92	0.031	R	GFAVTPPELTKDDERYPGHDPR	Y	Acetyl (K)	847.081	2538.22	3	2538.21	0.0071	118	139	2
gpmA	142	Q0TJU6	GPMA_ECOL5 2,3-bisphosphoglycerate-dependent phosphoglycerate mutase OS=Escherichia coli O6:K15:H31 (strain 536 / UPEC) GN=gpmA PE=3 SV=1	3961	28539	49.96	0.00037	R	YAKLSEK	E	Acetyl (K)	440.722	879.429	2	879.47	-0.041	140	146	1
gpmA	146	Q0TJU6	GPMA_ECOL5 2,3-bisphosphoglycerate-dependent phosphoglycerate mutase OS=Escherichia coli O6:K15:H31 (strain 536 / UPEC) GN=gpmA PE=3 SV=1	3961	28539	107.78	1.1e-09	K	LSEKELPLTESLALTIDR	V	Acetyl (K)	690.715	2069.12	3	2069.13	-0.002	143	160	1
gpmA	146	Q0TJU6	GPMA_ECOL5 2,3-bisphosphoglycerate-dependent phosphoglycerate mutase OS=Escherichia coli O6:K15:H31 (strain 536 / UPEC) GN=gpmA PE=3 SV=1	3546	28539	78.4	1.1e-06	K	LSEKELPLTESLALTIDR	V	Acetyl (K)	1035.53	2069.05	2	2069.13	-0.0774	143	160	1
gpmA	239	Q0TJU6	GPMA_ECOL5 2,3-bisphosphoglycerate-dependent phosphoglycerate mutase OS=Escherichia coli O6:K15:H31 (strain 536 / UPEC) GN=gpmA PE=3 SV=1	2190	28539	57.95	0.00014	R	YYLGNADEIAAKAAAVANQGK	A	Acetyl (K)	727.367	2179.08	3	2179.09	-0.0123	228	248	1
gpmI	89	Q0TBJ4	GPMI_ECOL5 2,3-bisphosphoglycerate-independent phosphoglycerate mutase OS=Escherichia coli O6:K15:H31 (strain 536 / UPEC) GN=gpmI PE=3 SV=1	498	56246	53.81	0.00028	R	LDVEIKDR	A	Acetyl (K)	515.276	1028.54	2	1028.55	-0.0124	84	91	1
gpmI	105	Q0TBJ4	GPMI_ECOL5 2,3-bisphosphoglycerate-independent phosphoglycerate mutase OS=Escherichia coli O6:K15:H31 (strain 536 / UPEC) GN=gpmI PE=3 SV=1	1161	56246	75.31	2.3e-06	R	AFFANPVLTGAVDKAK	N	Acetyl (K)	564.297	1689.87	3	1689.91	-0.0411	92	107	1
gpmI	172	Q0TBJ4	GPMI_ECOL5 2,3-bisphosphoglycerate-independent phosphoglycerate mutase OS=Escherichia coli O6:K15:H31 (strain 536 / UPEC) GN=gpmI PE=3 SV=1	498	56246	51.9	0.0003	K	FEEKFAALGK	G	Acetyl (K)	591.307	1180.6	2	1180.61	-0.0133	169	178	1
gpmI	237	Q0TBJ4	GPMI_ECOL5 2,3-bisphosphoglycerate-independent phosphoglycerate mutase OS=Escherichia coli O6:K15:H31 (strain 536 / UPEC) GN=gpmI PE=3 SV=1	498	56246	56.75	0.00015	R	DENDEFVKATVIR	A	Acetyl (K)	789.393	1576.77	2	1576.77	-0.0027	230	242	1
gpmI	326	Q0TBJ4	GPMI_ECOL5 2,3-bisphosphoglycerate-independent phosphoglycerate mutase OS=Escherichia coli O6:K15:H31 (strain 536 / UPEC) GN=gpmI PE=3 SV=1	508	56246	41.58	0.0033	K	NDKTQLR	I	Acetyl (K)	458.738	915.462	2	915.477	-0.0152	324	330	1
gpmI	364	P37689	GPMI_ECOLI 2,3-bisphosphoglycerate-independent phosphoglycerate mutase OS=Escherichia coli (strain K12) GN=gpmI PE=1 SV=1	1693	56272	55.37	0.00017	R	ILINSPKVATYDLQPEMSSAELTEK	L	Acetyl (K)	940.444	2818.31	3	2818.43	-0.12	358	382	1
gpmI	382	Q0TBJ4	GPMI_ECOL5 2,3-bisphosphoglycerate-independent phosphoglycerate mutase OS=Escherichia coli O6:K15:H31 (strain 536 / UPEC) GN=gpmI PE=3 SV=1	508	56246	127	1.6e-11	K	VATYDLQPEMSSAELTEKLVAAIK	S	Acetyl (K)	883.765	2648.27	3	2648.36	-0.0879	365	388	1
gpmI	391	Q0TBJ4	GPMI_ECOL5 2,3-bisphosphoglycerate-independent phosphoglycerate mutase OS=Escherichia coli O6:K15:H31 (strain 536 / UPEC) GN=gpmI PE=3 SV=1	508	56246	55.93	0.00025	K	SGKYDTIICNYPNGDMVGHTGVMEAAVK	A	Acetyl (K)	1023.83	3068.48	3	3068.4	0.0736	389	416	1
gpsA	175	P0A6S7	GPDA_ECOLI Glycerol-3-phosphate dehydrogenase [NAD(P)+] OS=Escherichia coli (strain K12) GN=gpsA PE=3 SV=1	159	36567	90.25	1e-07	K	ELAAGLPTAISLASTDQTFADDLQQLLHCGKSFR	V	Acetyl (K)	929.964	3715.83	4	3715.85	-0.0262	145	178	1
grcA	26	B1IVP8	GRCA_ECOLC Autonomous glycyl radical cofactor OS=Escherichia coli (strain ATCC 8739 / DSM 1576 / Crooks) GN=grcA PE=3 SV=1	5784	14332	107.3	1.3e-09	K	AANDDLLNSFWLLDSEKGEAR	C	Acetyl (K)	802.727	2405.16	3	2405.15	0.0109	10	30	1
grcA	26	B1IVP8	GRCA_ECOLC Autonomous glycyl radical cofactor OS=Escherichia coli (strain ATCC 8739 / DSM 1576 / Crooks) GN=grcA PE=3 SV=1	5561	14332	107.78	1.5e-09	K	AANDDLLNSFWLLDSEKGEAR	C	Acetyl (K)	1203.63	2405.24	2	2405.15	0.0865	10	30	1
grcA	48	B1IVP8	GRCA_ECOLC Autonomous glycyl radical cofactor OS=Escherichia coli (strain ATCC 8739 / DSM 1576 / Crooks) GN=grcA PE=3 SV=1	4427	14332	40.91	0.0054	K	AGYAEDEVVAVSKLGDIEYR	E	Acetyl (K)	1113.54	2225.07	2	2225.09	-0.0165	36	55	1
grcA	48	B1IVP8	GRCA_ECOLC Autonomous glycyl radical cofactor OS=Escherichia coli (strain ATCC 8739 / DSM 1576 / Crooks) GN=grcA PE=3 SV=1	1833	14332	108.96	1.2e-09	K	AGYAEDEVVAVSKLGDIEYR	E	Acetyl (K)	742.727	2225.16	3	2225.09	0.0745	36	55	1
grcA	62	B1IVP8	GRCA_ECOLC Autonomous glycyl radical cofactor OS=Escherichia coli (strain ATCC 8739 / DSM 1576 / Crooks) GN=grcA PE=3 SV=1	4427	14332	56.55	0.00012	R	EVPVEVKPEVR	V	Acetyl (K)	661.869	1321.72	2	1321.72	-0.0016	56	66	0
grcA	62	B1IVP8	GRCA_ECOLC Autonomous glycyl radical cofactor OS=Escherichia coli (strain ATCC 8739 / DSM 1576 / Crooks) GN=grcA PE=3 SV=1	3016	14332	56.61	0.00012	R	EVPVEVKPEVR	V	Acetyl (K)	441.581	1321.72	3	1321.72	-0.0022	56	66	0
grcA	88	B1IVP8	GRCA_ECOLC Autonomous glycyl radical cofactor OS=Escherichia coli (strain ATCC 8739 / DSM 1576 / Crooks) GN=grcA PE=3 SV=1	5561	14332	75.45	1.5e-06	R	ETLEDAVKHPEK	Y	Acetyl (K)	719.366	1436.72	2	1436.71	0.0024	81	92	1
grcA	88	B1IVP8	GRCA_ECOLC Autonomous glycyl radical cofactor OS=Escherichia coli (strain ATCC 8739 / DSM 1576 / Crooks) GN=grcA PE=3 SV=1	3016	14332	89.52	1.1e-07	R	ETLEDAVKHPEKYPQLTIR	V	Acetyl (K)	578.062	2308.22	4	2308.21	0.0126	81	99	2
grcA	88	B1IVP8	GRCA_ECOLC Autonomous glycyl radical cofactor OS=Escherichia coli (strain ATCC 8739 / DSM 1576 / Crooks) GN=grcA PE=3 SV=1	4427	14332	74.85	1.6e-06	R	ETLEDAVKHPEK	Y	Acetyl (K)	479.91	1436.71	3	1436.71	-0.0078	81	92	1
grcA	88	B1IVP8	GRCA_ECOLC Autonomous glycyl radical cofactor OS=Escherichia coli (strain ATCC 8739 / DSM 1576 / Crooks) GN=grcA PE=3 SV=1	5784	14332	59.94	0.0001	R	ETLEDAVKHPEKYPQLTIR	V	Acetyl (K)	770.41	2308.21	3	2308.21	0.0019	81	99	2
grcA	88	B1IVP8	GRCA_ECOLC Autonomous glycyl radical cofactor OS=Escherichia coli (strain ATCC 8739 / DSM 1576 / Crooks) GN=grcA PE=3 SV=1	4427	14332	36.24	0.026	R	RETLEDAVKHPEKYPQLTIR	V	Acetyl (K)	617.079	2464.29	4	2464.31	-0.0188	80	99	3
grcA	92	B1IVP8	GRCA_ECOLC Autonomous glycyl radical cofactor OS=Escherichia coli (strain ATCC 8739 / DSM 1576 / Crooks) GN=grcA PE=3 SV=1	3016	14332	59.76	0.00011	R	ETLEDAVKHPEKYPQLTIR	V	Acetyl (K)	770.412	2308.21	3	2308.21	0.0076	81	99	2
grcA	92	B1IVP8	GRCA_ECOLC Autonomous glycyl radical cofactor OS=Escherichia coli (strain ATCC 8739 / DSM 1576 / Crooks) GN=grcA PE=3 SV=1	4427	14332	51.69	0.00042	K	HPEKYPQLTIR	V	Acetyl (K)	475.259	1422.75	3	1422.76	-0.0082	89	99	1
grcA	92	B1IVP8	GRCA_ECOLC Autonomous glycyl radical cofactor OS=Escherichia coli (strain ATCC 8739 / DSM 1576 / Crooks) GN=grcA PE=3 SV=1	3016	14332	45.53	0.0036	K	HPEKYPQLTIR	V	Acetyl (K)	712.385	1422.76	2	1422.76	-0.0065	89	99	1
grcA	92	B1IVP8	GRCA_ECOLC Autonomous glycyl radical cofactor OS=Escherichia coli (strain ATCC 8739 / DSM 1576 / Crooks) GN=grcA PE=3 SV=1	5784	14332	50.87	0.00081	R	ETLEDAVKHPEKYPQLTIR	V	Acetyl (K)	578.054	2308.19	4	2308.21	-0.0193	81	99	2
grcA	92	B1IVP8	GRCA_ECOLC Autonomous glycyl radical cofactor OS=Escherichia coli (strain ATCC 8739 / DSM 1576 / Crooks) GN=grcA PE=3 SV=1	1169	14332	67.54	1.9e-05	R	RETLEDAVKHPEKYPQLTIR	V	Acetyl (K)	617.08	2464.29	4	2464.31	-0.0154	80	99	3
greA	43	P0A6W5	GREA_ECOLI Transcription elongation factor GreA OS=Escherichia coli (strain K12) GN=greA PE=1 SV=1	374	17687	51.33	0.00026	R	EHGDLKENAEYHAAR	E	Acetyl (K)	446.211	1780.82	4	1780.81	0.0034	38	52	1
greA	43	P0A6W5	GREA_ECOLI Transcription elongation factor GreA OS=Escherichia coli (strain K12) GN=greA PE=1 SV=1	263	17687	48.93	0.0004	R	EHGDLKENAEYHAAR	E	Acetyl (K)	594.609	1780.8	3	1780.81	-0.0081	38	52	1
greA	63	P0A6W5	GREA_ECOLI Transcription elongation factor GreA OS=Escherichia coli (strain K12) GN=greA PE=1 SV=1	238	17687	47.42	0.0011	R	IKDIEAK	L	Acetyl (K)	429.731	857.448	2	857.486	-0.0377	62	68	1
greA	116	P0A6W5	GREA_ECOLI Transcription elongation factor GreA OS=Escherichia coli (strain K12) GN=greA PE=1 SV=1	197	17687	52.49	0.00051	R	IVGDDEADFKQNLISVNSPIAR	G	Acetyl (K)	815.085	2442.23	3	2442.24	-0.0049	107	128	1
greA	116	P0A6W5	GREA_ECOLI Transcription elongation factor GreA OS=Escherichia coli (strain K12) GN=greA PE=1 SV=1	238	17687	70.76	6.8e-06	R	IVGDDEADFKQNLISVNSPIAR	G	Acetyl (K)	1222.17	2442.33	2	2442.24	0.094	107	128	1
greA	133	P0A6W5	GREA_ECOLI Transcription elongation factor GreA OS=Escherichia coli (strain K12) GN=greA PE=1 SV=1	499	17687	54.88	0.00042	R	GLIGKEEDDVVVIK	T	Acetyl (K)	778.444	1554.87	2	1554.85	0.0225	129	142	1
greB	67	P30128	GREB_ECOLI Transcription elongation factor GreB OS=Escherichia coli (strain K12) GN=greB PE=1 SV=2	47	18573	42.29	0.003	R	YLTKCLENLK	I	Acetyl (K)	662.342	1322.67	2	1322.69	-0.0214	64	73	1
groS	20	P0A6F9	CH10_ECOLI 10 kDa chaperonin OS=Escherichia coli (strain K12) GN=groS PE=1 SV=1	1663	10381	38.29	0.012	K	EVETKSAGGIVLTGSAAAK	S	Acetyl (K)	610.995	1829.96	3	1829.97	-0.0105	16	34	1
groS	20	P0A6F9	CH10_ECOLI 10 kDa chaperonin OS=Escherichia coli (strain K12) GN=groS PE=1 SV=1	1663	10381	43.64	0.0028	K	RKEVETKSAGGIVLTGSAAAK	S	Acetyl (K)	529.548	2114.16	4	2114.17	-0.0078	14	34	3
groS	34	P0A6F9	CH10_ECOLI 10 kDa chaperonin OS=Escherichia coli (strain K12) GN=groS PE=1 SV=1	1861	10381	52.62	0.00035	K	SAGGIVLTGSAAAKSTR	G	Acetyl (K)	530.269	1587.78	3	1587.86	-0.0737	21	37	1
groS	34	P0A6F9	CH10_ECOLI 10 kDa chaperonin OS=Escherichia coli (strain K12) GN=groS PE=1 SV=1	1601	10381	36.65	0.015	K	SAGGIVLTGSAAAKSTR	G	Acetyl (K)	794.906	1587.8	2	1587.86	-0.06	21	37	1
groS	55	P0A6F9	CH10_ECOLI 10 kDa chaperonin OS=Escherichia coli (strain K12) GN=groS PE=1 SV=1	525	10381	126.27	1.4e-11	R	ILENGEVKPLDVK	V	Acetyl (K)	748.42	1494.83	2	1494.83	-0.0029	48	60	0
groS	55	P0A6F9	CH10_ECOLI 10 kDa chaperonin OS=Escherichia coli (strain K12) GN=groS PE=1 SV=1	1601	10381	44.78	0.002	R	ILENGEVKPLDVK	V	Acetyl (K)	499.268	1494.78	3	1494.83	-0.0467	48	60	0
groS	55	P0A6F9	CH10_ECOLI 10 kDa chaperonin OS=Escherichia coli (strain K12) GN=groS PE=1 SV=1	1861	10381	46.08	0.0026	R	ILENGEVKPLDVKVGDIVIFNDGYGVK	S	Acetyl (K)	991.536	2971.59	3	2971.59	-0.0039	48	74	1
groS	60	P0A6F9	CH10_ECOLI 10 kDa chaperonin OS=Escherichia coli (strain K12) GN=groS PE=1 SV=1	2652	10381	77.21	2e-06	R	ILENGEVKPLDVKVGDIVIFNDGYGVK	S	Acetyl (K)	991.502	2971.48	3	2971.59	-0.1071	48	74	1
groS	74	P0A6F9	CH10_ECOLI 10 kDa chaperonin OS=Escherichia coli (strain K12) GN=groS PE=1 SV=1	1861	10381	57.14	0.0002	K	VGDIVIFNDGYGVKSEK	I	Acetyl (K)	941.443	1880.87	2	1880.95	-0.0799	61	77	1
groS	74	P0A6F9	CH10_ECOLI 10 kDa chaperonin OS=Escherichia coli (strain K12) GN=groS PE=1 SV=1	1277	10381	42.62	0.0039	K	VGDIVIFNDGYGVKSEK	I	Acetyl (K)	627.993	1880.96	3	1880.95	0.0046	61	77	1
grpE	43	B1XBT4	GRPE_ECODH Protein GrpE OS=Escherichia coli (strain K12 / DH10B) GN=grpE PE=3 SV=1	636	21784	48.31	0.0015	R	DEKVANLEAQLAEAQTR	E	Acetyl (K)	643.313	1926.92	3	1926.96	-0.0459	41	57	1
grpE	66	B5Z231	GRPE_ECO5E Protein GrpE OS=Escherichia coli O157:H7 (strain EC4115 / EHEC) GN=grpE PE=3 SV=1	230	21826	56.94	0.0001	R	VKAEMENLR	R	Acetyl (K)	566.288	1130.56	2	1130.58	-0.0148	65	73	1
grpE	82	B1XBT4	GRPE_ECODH Protein GrpE OS=Escherichia coli (strain K12 / DH10B) GN=grpE PE=3 SV=1	342	21784	63.52	2.1e-05	R	TELDIEKAHK	F	Acetyl (K)	409.211	1224.61	3	1224.63	-0.0233	76	85	1
grpE	82	B5Z231	GRPE_ECO5E Protein GrpE OS=Escherichia coli O157:H7 (strain EC4115 / EHEC) GN=grpE PE=3 SV=1	230	21826	57.25	0.0001	R	RTELDIEKAHK	F	Acetyl (K)	461.236	1380.69	3	1380.74	-0.0501	75	85	2
grpE	85	B1XBT4	GRPE_ECODH Protein GrpE OS=Escherichia coli (strain K12 / DH10B) GN=grpE PE=3 SV=1	530	21784	56.32	0.00011	K	AHKFALEK	F	Acetyl (K)	493.268	984.522	2	984.539	-0.0175	83	90	1
grpE	90	B1XBT4	GRPE_ECODH Protein GrpE OS=Escherichia coli (strain K12 / DH10B) GN=grpE PE=3 SV=1	530	21784	67.73	1.4e-05	K	FALEKFINELLPVIDSLDR	A	Acetyl (K)	758.743	2273.21	3	2273.23	-0.0241	86	104	1
grxA	18	P68688	GLRX1_ECOLI Glutaredoxin-1 OS=Escherichia coli (strain K12) GN=grxA PE=1 SV=1	277	9793	58.5	0.00012	R	AKDLAEK	L	Acetyl (K)	408.722	815.429	2	815.439	-0.0102	17	23	1
grxA	45	P68688	GLRX1_ECOLI Glutaredoxin-1 OS=Escherichia coli (strain K12) GN=grxA PE=1 SV=1	277	9793	96.17	1.1e-08	R	AEGITKEDLQQK	A	Acetyl (K)	701.345	1400.68	2	1400.71	-0.0395	40	51	1
grxA	45	P68688	GLRX1_ECOLI Glutaredoxin-1 OS=Escherichia coli (strain K12) GN=grxA PE=1 SV=1	317	9793	48.06	0.0011	R	AEGITKEDLQQK	A	Acetyl (K)	467.912	1400.71	3	1400.71	0	40	51	1
grxB	14	P0AC59	GLRX2_ECOLI Glutaredoxin-2 OS=Escherichia coli (strain K12) GN=grxB PE=1 SV=1	1745	24449	40.19	0.0052	K	LYIYDHCPYCLKAR	M	Acetyl (K)	638.639	1912.9	3	1912.9	-0.0002	3	16	1
grxB	53	P0AC59	GLRX2_ECOLI Glutaredoxin-2 OS=Escherichia coli (strain K12) GN=grxB PE=1 SV=1	352	24449	53.28	0.00033	K	QVPILQKDDSR	Y	Acetyl (K)	670.859	1339.7	2	1339.71	-0.0064	47	57	1
grxB	53	P0AC59	GLRX2_ECOLI Glutaredoxin-2 OS=Escherichia coli (strain K12) GN=grxB PE=1 SV=1	2447	24449	54.19	0.00021	K	QVPILQKDDSR	Y	Acetyl (K); Gln->pyro-Glu (N-term Q)	662.354	1322.69	2	1322.68	0.0097	47	57	1
grxB	53	P0AC59	GLRX2_ECOLI Glutaredoxin-2 OS=Escherichia coli (strain K12) GN=grxB PE=1 SV=1	1026	24449	54.62	0.00023	K	QVPILQKDDSR	Y	Acetyl (K)	447.571	1339.69	3	1339.71	-0.0196	47	57	1
grxB	99	P0AC59	GLRX2_ECOLI Glutaredoxin-2 OS=Escherichia coli (strain K12) GN=grxB PE=1 SV=1	525	24449	44.93	0.0024	K	VNGYANKLLLPR	F	Acetyl (K)	700.402	1398.79	2	1398.8	-0.0093	93	104	1
grxB	99	P0AC59	GLRX2_ECOLI Glutaredoxin-2 OS=Escherichia coli (strain K12) GN=grxB PE=1 SV=1	352	24449	42.4	0.0024	R	KVNGYANKLLLPR	F	Acetyl (K)	509.972	1526.89	3	1526.89	0	92	104	2
grxB	107	P0AC59	GLRX2_ECOLI Glutaredoxin-2 OS=Escherichia coli (strain K12) GN=grxB PE=1 SV=1	525	24449	55.89	0.00013	R	FAKSAFDEFSTPAAR	K	Acetyl (K)	562.939	1685.8	3	1685.8	-0.0099	105	119	1
grxB	107	P0AC59	GLRX2_ECOLI Glutaredoxin-2 OS=Escherichia coli (strain K12) GN=grxB PE=1 SV=1	1745	24449	88.66	1.1e-07	R	FAKSAFDEFSTPAAR	K	Acetyl (K)	843.937	1685.86	2	1685.8	0.0543	105	119	1
grxB	125	P0AC59	GLRX2_ECOLI Glutaredoxin-2 OS=Escherichia coli (strain K12) GN=grxB PE=1 SV=1	251	24449	53.69	0.00015	R	KYFVDKK	E	Acetyl (K)	485.256	968.498	2	968.533	-0.0353	120	126	2
grxB	126	P0AC59	GLRX2_ECOLI Glutaredoxin-2 OS=Escherichia coli (strain K12) GN=grxB PE=1 SV=1	2447	24449	52.67	0.00019	R	KYFVDKK	E	Acetyl (K)	485.252	968.49	2	968.533	-0.0431	120	126	2
grxB	126	P0AC59	GLRX2_ECOLI Glutaredoxin-2 OS=Escherichia coli (strain K12) GN=grxB PE=1 SV=1	1485	24449	50.93	0.0008	R	KYFVDKKEASAGNFADLLAHSDGLIK	N	Acetyl (K)	720.621	2878.46	4	2878.49	-0.0296	120	145	3
grxB	126	P0AC59	GLRX2_ECOLI Glutaredoxin-2 OS=Escherichia coli (strain K12) GN=grxB PE=1 SV=1	2447	24449	98.7	1.3e-08	K	KEASAGNFADLLAHSDGLIK	N	Acetyl (K)	700.365	2098.07	3	2098.07	0.0047	126	145	1
grxB	126	P0AC59	GLRX2_ECOLI Glutaredoxin-2 OS=Escherichia coli (strain K12) GN=grxB PE=1 SV=1	2447	24449	51.7	0.00068	K	YFVDKKEASAGNFADLLAHSDGLIK	N	Acetyl (K)	917.824	2750.45	3	2750.39	0.0585	121	145	2
grxB	145	P0AC59	GLRX2_ECOLI Glutaredoxin-2 OS=Escherichia coli (strain K12) GN=grxB PE=1 SV=1	2447	24449	107.43	1.8e-09	K	EASAGNFADLLAHSDGLIKNISDDLR	A	Acetyl (K)	928.828	2783.46	3	2783.37	0.0889	127	152	1
grxB	156	P0AC59	GLRX2_ECOLI Glutaredoxin-2 OS=Escherichia coli (strain K12) GN=grxB PE=1 SV=1	1485	24449	89.59	1.3e-07	R	ALDKLIVKPNAVNGELSEDDIQLFPLLR	N	Acetyl (K)	791.434	3161.71	4	3161.73	-0.0283	153	180	1
grxB	156	P0AC59	GLRX2_ECOLI Glutaredoxin-2 OS=Escherichia coli (strain K12) GN=grxB PE=1 SV=1	2447	24449	100.87	1.1e-08	R	ALDKLIVKPNAVNGELSEDDIQLFPLLR	N	Acetyl (K)	1054.88	3161.61	3	3161.73	-0.122	153	180	1
grxB	160	P0AC59	GLRX2_ECOLI Glutaredoxin-2 OS=Escherichia coli (strain K12) GN=grxB PE=1 SV=1	525	24449	89.21	1.3e-07	K	LIVKPNAVNGELSEDDIQLFPLLR	N	Acetyl (K)	912.482	2734.42	3	2734.49	-0.0666	157	180	0
grxC	9	P0AC62	GLRX3_ECOLI Glutaredoxin-3 OS=Escherichia coli (strain K12) GN=grxC PE=1 SV=2	671	9303	84.04	1.3e-07	M	ANVEIYTKETCPYCHR	A	Acetyl (K)	694.984	2081.93	3	2081.93	0.0013	2	17	1
grxC	9	P0AC62	GLRX3_ECOLI Glutaredoxin-3 OS=Escherichia coli (strain K12) GN=grxC PE=1 SV=2	2788	9303	87.39	1.7e-08	M	ANVEIYTKETCPYCHR	A	Acetyl (K)	521.473	2081.86	4	2081.93	-0.0665	2	17	1
grxC	9	P0AC62	GLRX3_ECOLI Glutaredoxin-3 OS=Escherichia coli (strain K12) GN=grxC PE=1 SV=2	2345	9303	103.63	1e-09	M	ANVEIYTKETCPYCHR	A	Acetyl (K)	1041.96	2081.91	2	2081.93	-0.0192	2	17	1
grxC	9	P0AC62	GLRX3_ECOLI Glutaredoxin-3 OS=Escherichia coli (strain K12) GN=grxC PE=1 SV=2	1627	9303	43.53	0.00047	-	MANVEIYTKETCPYCHR	A	Acetyl (K)	554.24	2212.93	4	2212.97	-0.0395	1	17	1
grxC	9	P0AC62	GLRX3_ECOLI Glutaredoxin-3 OS=Escherichia coli (strain K12) GN=grxC PE=1 SV=2	1627	9303	116.44	1.2e-10	-	MANVEIYTKETCPYCHR	A	Acetyl (K)	738.689	2213.04	3	2212.97	0.0737	1	17	1
grxC	9	P0AC62	GLRX3_ECOLI Glutaredoxin-3 OS=Escherichia coli (strain K12) GN=grxC PE=1 SV=2	2614	9303	50.2	0.00013	-	MANVEIYTKETCPYCHR	A	Acetyl (K); Oxidation (M)	743.996	2228.96	3	2228.97	-0.0004	1	17	1
grxC	9	P0AC62	GLRX3_ECOLI Glutaredoxin-3 OS=Escherichia coli (strain K12) GN=grxC PE=1 SV=2	2788	9303	64.07	1.3e-05	M	ANVEIYTKETCPYCHR	A	Acetyl (K); Acetyl (Protein N-term)	708.993	2123.96	3	2123.94	0.0154	2	17	1
grxC	9	P0AC62	GLRX3_ECOLI Glutaredoxin-3 OS=Escherichia coli (strain K12) GN=grxC PE=1 SV=2	2788	9303	45.75	0.0001	-	MANVEIYTKETCPYCHR	A	Acetyl (K)	1107.45	2212.89	2	2212.97	-0.0854	1	17	1
grxC	19	P0AC62	GLRX3_ECOLI Glutaredoxin-3 OS=Escherichia coli (strain K12) GN=grxC PE=1 SV=2	2345	9303	44.82	0.0024	R	AKALLSSK	G	Acetyl (K)	430.251	858.487	2	858.517	-0.03	18	25	1
grxC	40	P0AC62	GLRX3_ECOLI Glutaredoxin-3 OS=Escherichia coli (strain K12) GN=grxC PE=1 SV=2	1627	9303	59.24	0.00018	K	GVSFQELPIDGNAAKR	E	Acetyl (K)	872.49	1742.97	2	1742.9	0.0703	26	41	1
grxC	40	P0AC62	GLRX3_ECOLI Glutaredoxin-3 OS=Escherichia coli (strain K12) GN=grxC PE=1 SV=2	1627	9303	45.63	0.002	K	GVSFQELPIDGNAAKREEMIK	R	Acetyl (K)	792.094	2373.26	3	2373.2	0.0602	26	46	2
grxC	40	P0AC62	GLRX3_ECOLI Glutaredoxin-3 OS=Escherichia coli (strain K12) GN=grxC PE=1 SV=2	782	9303	50.68	0.00081	K	GVSFQELPIDGNAAKREEMIKR	S	Acetyl (K)	633.331	2529.29	4	2529.3	-0.0076	26	47	3
grxC	40	P0AC62	GLRX3_ECOLI Glutaredoxin-3 OS=Escherichia coli (strain K12) GN=grxC PE=1 SV=2	782	9303	57.98	0.00014	K	GVSFQELPIDGNAAKREEMIKR	S	Acetyl (K)	844.132	2529.38	3	2529.3	0.0743	26	47	3
grxC	40	P0AC62	GLRX3_ECOLI Glutaredoxin-3 OS=Escherichia coli (strain K12) GN=grxC PE=1 SV=2	2614	9303	33.18	0.04	K	GVSFQELPIDGNAAKREEMIKR	S	Acetyl (K); Oxidation (M)	637.323	2545.27	4	2545.3	-0.0308	26	47	3
grxC	40	P0AC62	GLRX3_ECOLI Glutaredoxin-3 OS=Escherichia coli (strain K12) GN=grxC PE=1 SV=2	2788	9303	100.18	8.3e-09	K	GVSFQELPIDGNAAKR	E	Acetyl (K)	581.963	1742.87	3	1742.9	-0.0293	26	41	1
grxC	40	P0AC62	GLRX3_ECOLI Glutaredoxin-3 OS=Escherichia coli (strain K12) GN=grxC PE=1 SV=2	2788	9303	58.6	0.00013	K	GVSFQELPIDGNAAKREEMIK	R	Acetyl (K); Oxidation (M)	797.418	2389.23	3	2389.19	0.0368	26	46	2
grxC	46	P0AC62	GLRX3_ECOLI Glutaredoxin-3 OS=Escherichia coli (strain K12) GN=grxC PE=1 SV=2	2614	9303	54.51	0.00015	R	EEMIKR	S	Acetyl (K)	424.209	846.404	2	846.427	-0.023	42	47	1
grxC	46	P0AC62	GLRX3_ECOLI Glutaredoxin-3 OS=Escherichia coli (strain K12) GN=grxC PE=1 SV=2	2614	9303	39.18	0.012	K	GVSFQELPIDGNAAKREEMIKR	S	Acetyl (K)	844.112	2529.31	3	2529.3	0.0132	26	47	3
grxC	46	P0AC62	GLRX3_ECOLI Glutaredoxin-3 OS=Escherichia coli (strain K12) GN=grxC PE=1 SV=2	2788	9303	59.14	0.0001	K	GVSFQELPIDGNAAKREEMIKR	S	Acetyl (K); Oxidation (M)	637.326	2545.27	4	2545.3	-0.0224	26	47	3
grxC	46	P0AC62	GLRX3_ECOLI Glutaredoxin-3 OS=Escherichia coli (strain K12) GN=grxC PE=1 SV=2	2788	9303	50.82	0.00074	K	GVSFQELPIDGNAAKREEMIKR	S	Acetyl (K); Oxidation (M)	849.461	2545.36	3	2545.3	0.0658	26	47	3
grxC	46	P0AC62	GLRX3_ECOLI Glutaredoxin-3 OS=Escherichia coli (strain K12) GN=grxC PE=1 SV=2	2788	9303	40.28	0.0062	K	REEMIKR	S	Acetyl (K)	502.252	1002.49	2	1002.53	-0.039	41	47	2
grxC	46	P0AC62	GLRX3_ECOLI Glutaredoxin-3 OS=Escherichia coli (strain K12) GN=grxC PE=1 SV=2	1627	9303	44.92	0.0032	K	GVSFQELPIDGNAAKREEMIKR	S	Acetyl (K)	633.333	2529.3	4	2529.3	0.0011	26	47	3
grxD	7	P0AC69	GLRX4_ECOLI Glutaredoxin-4 OS=Escherichia coli (strain K12) GN=grxD PE=1 SV=1	961	13042	56.95	0.00014	M	STTIEKIQR	Q	Acetyl (K)	559.307	1116.6	2	1116.61	-0.0154	2	10	1
grxD	7	P0AC69	GLRX4_ECOLI Glutaredoxin-4 OS=Escherichia coli (strain K12) GN=grxD PE=1 SV=1	1708	13042	46.99	0.0016	M	STTIEKIQR	Q	Acetyl (K); Acetyl (Protein N-term)	580.318	1158.62	2	1158.62	-0.0031	2	10	1
grxD	22	P0AC69	GLRX4_ECOLI Glutaredoxin-4 OS=Escherichia coli (strain K12) GN=grxD PE=1 SV=1	1776	13042	96.21	1.2e-08	R	QIAENPILLYMKGSPK	L	Acetyl (K); Gln->pyro-Glu (N-term Q)	914.035	1826.06	2	1825.96	0.0913	11	26	1
grxD	22	P0AC69	GLRX4_ECOLI Glutaredoxin-4 OS=Escherichia coli (strain K12) GN=grxD PE=1 SV=1	2055	13042	56.05	0.00024	R	QIAENPILLYMKGSPK	L	Acetyl (K)	615.324	1842.95	3	1842.99	-0.0409	11	26	1
grxD	22	P0AC69	GLRX4_ECOLI Glutaredoxin-4 OS=Escherichia coli (strain K12) GN=grxD PE=1 SV=1	1519	13042	46.36	0.0021	R	QIAENPILLYMKGSPK	L	Acetyl (K)	922.509	1843	2	1842.99	0.0126	11	26	1
grxD	22	P0AC69	GLRX4_ECOLI Glutaredoxin-4 OS=Escherichia coli (strain K12) GN=grxD PE=1 SV=1	2055	13042	67.88	1.2e-05	R	QIAENPILLYMKGSPK	L	Acetyl (K); Oxidation (M)	620.652	1858.93	3	1858.99	-0.053	11	26	1
grxD	22	P0AC69	GLRX4_ECOLI Glutaredoxin-4 OS=Escherichia coli (strain K12) GN=grxD PE=1 SV=1	2055	13042	56.17	0.00017	R	QIAENPILLYMKGSPK	L	Acetyl (K); Oxidation (M)	930.519	1859.02	2	1858.99	0.0383	11	26	1
grxD	22	P0AC69	GLRX4_ECOLI Glutaredoxin-4 OS=Escherichia coli (strain K12) GN=grxD PE=1 SV=1	2055	13042	53.13	0.00034	R	QIAENPILLYMKGSPK	L	Acetyl (K); Gln->pyro-Glu (N-term Q); Oxidation (M)	921.958	1841.9	2	1841.96	-0.0587	11	26	1
grxD	26	P0AC69	GLRX4_ECOLI Glutaredoxin-4 OS=Escherichia coli (strain K12) GN=grxD PE=1 SV=1	1776	13042	119.39	1.1e-10	K	GSPKLPSCGFSAQAVQALAACGER	F	Acetyl (K)	835.438	2503.29	3	2503.19	0.0964	23	46	1
grxD	26	P0AC69	GLRX4_ECOLI Glutaredoxin-4 OS=Escherichia coli (strain K12) GN=grxD PE=1 SV=1	2055	13042	65.36	1.4e-05	K	GSPKLPSCGFSAQAVQALAACGER	F	Acetyl (K)	626.799	2503.17	4	2503.19	-0.0276	23	46	1
grxD	101	P0AC69	GLRX4_ECOLI Glutaredoxin-4 OS=Escherichia coli (strain K12) GN=grxD PE=1 SV=1	1519	13042	49.76	0.00066	R	GELQQLIKETAAK	Y	Acetyl (K)	735.911	1469.81	2	1469.81	-0.0016	94	106	1
grxD	108	P0AC69	GLRX4_ECOLI Glutaredoxin-4 OS=Escherichia coli (strain K12) GN=grxD PE=1 SV=1	1786	13042	39.75	0.00011	K	YKSEEPDAE	-	Acetyl (K)	555.223	1108.43	2	1108.46	-0.0235	107	115	1
gshA	14	B5Z2A3	GSH1_ECO5E Glutamate--cysteine ligase OS=Escherichia coli O157:H7 (strain EC4115 / EHEC) GN=gshA PE=3 SV=1	408	58731	51.14	0.00081	-	MIPDVSQALAWLEKHPQALK	G	Acetyl (K)	773.057	2316.15	3	2316.23	-0.0802	1	20	1
gshA	14	B1LPG3	GSH1_ECOSM Glutamate--cysteine ligase OS=Escherichia coli (strain SMS-3-5 / SECEC) GN=gshA PE=3 SV=1	249	58729	48.38	0.0011	M	IPDVSQALAWLEKHPQALK	G	Acetyl (K)	729.408	2185.2	3	2185.19	0.0129	2	20	1
gshA	14	B1LPG3	GSH1_ECOSM Glutamate--cysteine ligase OS=Escherichia coli (strain SMS-3-5 / SECEC) GN=gshA PE=3 SV=1	249	58729	41.93	0.0063	-	MIPDVSQALAWLEKHPQALK	G	Acetyl (K); Oxidation (M)	778.4	2332.18	3	2332.22	-0.0452	1	20	1
gshA	276	B1LPG3	GSH1_ECOSM Glutamate--cysteine ligase OS=Escherichia coli (strain SMS-3-5 / SECEC) GN=gshA PE=3 SV=1	249	58729	60	7.3e-05	K	TPSEEYAKIGIEK	D	Acetyl (K)	753.88	1505.75	2	1505.76	-0.015	269	281	1
gshB	17	P04425	GSHB_ECOLI Glutathione synthetase OS=Escherichia coli (strain K12) GN=gshB PE=1 SV=1	417	35766	65.85	1.3e-05	K	LGIVMDPIANINIKK	D	Acetyl (K)	560.981	1679.92	3	1679.96	-0.0419	4	18	1
gshB	148	P04425	GSHB_ECOLI Glutathione synthetase OS=Escherichia coli (strain K12) GN=gshB PE=1 SV=1	417	35766	49.12	0.00094	K	AQLKAFWEK	H	Acetyl (K)	581.815	1161.61	2	1161.62	-0.0033	145	153	1
gsp	219	P0AES0	GSP_ECOLI Bifunctional glutathionylspermidine synthetase/amidase OS=Escherichia coli (strain K12) GN=gsp PE=1 SV=1	74	71001	74.11	1.7e-06	R	LENKGQFDGK	W	Acetyl (K)	589.286	1176.56	2	1176.58	-0.0196	216	225	1
gsp	575	P0AES0	GSP_ECOLI Bifunctional glutathionylspermidine synthetase/amidase OS=Escherichia coli (strain K12) GN=gsp PE=1 SV=1	99	71001	46.66	0.0018	K	NIYQQLWCLPKVDGK	Y	Acetyl (K)	635.332	1902.97	3	1902.97	0.0064	565	579	1
gsp	607	P0AES0	GSP_ECOLI Bifunctional glutathionylspermidine synthetase/amidase OS=Escherichia coli (strain K12) GN=gsp PE=1 SV=1	99	71001	42.77	0.0064	K	KESDIEPLIVVK	K	Acetyl (K)	706.389	1410.76	2	1410.8	-0.0335	607	618	1
gstA	6	P0A9D2	GSTA_ECOLI Glutathione S-transferase GstA OS=Escherichia coli (strain K12) GN=gstA PE=1 SV=1	385	22968	57.3	0.00015	K	LFYKPGACSLASHITLR	E	Acetyl (K)	659.345	1975.01	3	1975.03	-0.0213	3	19	0
gstA	122	P0A9D2	GSTA_ECOLI Glutathione S-transferase GstA OS=Escherichia coli (strain K12) GN=gstA PE=1 SV=1	198	22968	40.85	0.0076	K	GFTPLFRPDTPEEYKPTVR	A	Acetyl (K)	764.736	2291.19	3	2291.16	0.0271	108	126	0
gstB	82	P0ACA7	GSTB_ECOLI Glutathione S-transferase GstB OS=Escherichia coli (strain K12) GN=gstB PE=1 SV=1	38	23812	37.83	0.007	R	YLAAQYGQKR	L	Acetyl (K)	620.316	1238.62	2	1238.64	-0.0243	74	83	1
guaA	212	Q0TEY1	GUAA_ECOL5 GMP synthase [glutamine-hydrolyzing] OS=Escherichia coli O6:K15:H31 (strain 536 / UPEC) GN=guaA PE=3 SV=1	1271	59027	89.32	1.1e-07	R	DICQCEALWTPAKIIDDAVAR	I	Acetyl (K)	829.752	2486.24	3	2486.19	0.0421	200	220	1
guaA	253	Q0TEY1	GUAA_ECOL5 GMP synthase [glutamine-hydrolyzing] OS=Escherichia coli O6:K15:H31 (strain 536 / UPEC) GN=guaA PE=3 SV=1	2432	59027	74.28	3.3e-06	R	AIGKNLTCVFVDNGLLR	L	Acetyl (K)	966.525	1931.04	2	1931.03	0.0058	250	266	1
guaA	253	Q0TEY1	GUAA_ECOL5 GMP synthase [glutamine-hydrolyzing] OS=Escherichia coli O6:K15:H31 (strain 536 / UPEC) GN=guaA PE=3 SV=1	1894	59027	87.13	1.7e-07	R	AIGKNLTCVFVDNGLLR	L	Acetyl (K)	644.682	1931.02	3	1931.03	-0.0069	250	266	1
guaA	377	Q0TEY1	GUAA_ECOL5 GMP synthase [glutamine-hydrolyzing] OS=Escherichia coli O6:K15:H31 (strain 536 / UPEC) GN=guaA PE=3 SV=1	2432	59027	48.81	0.0013	K	MGLVEPLKELFKDEVR	K	Acetyl (K); Oxidation (M)	654.349	1960.03	3	1960.03	-0.0076	370	385	2
guaA	381	Q0TEY1	GUAA_ECOL5 GMP synthase [glutamine-hydrolyzing] OS=Escherichia coli O6:K15:H31 (strain 536 / UPEC) GN=guaA PE=3 SV=1	1271	59027	98.49	1.1e-08	K	MGLVEPLKELFKDEVR	K	Acetyl (K)	649.004	1943.99	3	1944.04	-0.0494	370	385	2
guaA	381	Q0TEY1	GUAA_ECOL5 GMP synthase [glutamine-hydrolyzing] OS=Escherichia coli O6:K15:H31 (strain 536 / UPEC) GN=guaA PE=3 SV=1	1591	59027	40.49	0.0058	K	MGLVEPLKELFKDEVR	K	Acetyl (K)	972.98	1943.95	2	1944.04	-0.0928	370	385	2
guaA	381	Q0TEY1	GUAA_ECOL5 GMP synthase [glutamine-hydrolyzing] OS=Escherichia coli O6:K15:H31 (strain 536 / UPEC) GN=guaA PE=3 SV=1	2432	59027	59.11	0.00012	K	MGLVEPLKELFKDEVR	K	Acetyl (K); Oxidation (M)	981.024	1960.03	2	1960.03	-0.0013	370	385	2
guaA	381	Q0TEY1	GUAA_ECOL5 GMP synthase [glutamine-hydrolyzing] OS=Escherichia coli O6:K15:H31 (strain 536 / UPEC) GN=guaA PE=3 SV=1	1271	59027	52.63	0.00046	K	MGLVEPLKELFKDEVRK	I	Acetyl (K)	691.691	2072.05	3	2072.13	-0.0816	370	386	3
guaA	381	Q0TEY1	GUAA_ECOL5 GMP synthase [glutamine-hydrolyzing] OS=Escherichia coli O6:K15:H31 (strain 536 / UPEC) GN=guaA PE=3 SV=1	1271	59027	47.83	0.0014	K	MGLVEPLKELFKDEVRK	I	Acetyl (K); Oxidation (M)	697.046	2088.12	3	2088.13	-0.013	370	386	3
guaA	381	Q0TEY1	GUAA_ECOL5 GMP synthase [glutamine-hydrolyzing] OS=Escherichia coli O6:K15:H31 (strain 536 / UPEC) GN=guaA PE=3 SV=1	2432	59027	58.47	0.00011	K	MGLVEPLKELFKDEVR	K	Acetyl (K)	487.018	1944.04	4	1944.04	0.003	370	385	2
guaA	381	Q0TEY1	GUAA_ECOL5 GMP synthase [glutamine-hydrolyzing] OS=Escherichia coli O6:K15:H31 (strain 536 / UPEC) GN=guaA PE=3 SV=1	713	59027	49.26	0.0012	K	MGLVEPLKELFKDEVR	K	Acetyl (K); Oxidation (M)	654.349	1960.03	3	1960.03	-0.0087	370	385	2
guaA	381	Q0TEY1	GUAA_ECOL5 GMP synthase [glutamine-hydrolyzing] OS=Escherichia coli O6:K15:H31 (strain 536 / UPEC) GN=guaA PE=3 SV=1	1271	59027	54.12	0.0002	K	ELFKDEVR	K	Acetyl (K)	539.27	1076.52	2	1076.55	-0.0256	378	385	1
guaA	381	Q0TEY1	GUAA_ECOL5 GMP synthase [glutamine-hydrolyzing] OS=Escherichia coli O6:K15:H31 (strain 536 / UPEC) GN=guaA PE=3 SV=1	1367	59027	87.63	1.3e-07	K	MGLVEPLKELFKDEVRK	I	Acetyl (K)	519.036	2072.11	4	2072.13	-0.0191	370	386	3
guaA	381	Q0TEY1	GUAA_ECOL5 GMP synthase [glutamine-hydrolyzing] OS=Escherichia coli O6:K15:H31 (strain 536 / UPEC) GN=guaA PE=3 SV=1	1591	59027	45.68	0.0018	K	ELFKDEVRK	I	Acetyl (K)	603.323	1204.63	2	1204.65	-0.0132	378	386	2
guaA	381	Q0TEY1	GUAA_ECOL5 GMP synthase [glutamine-hydrolyzing] OS=Escherichia coli O6:K15:H31 (strain 536 / UPEC) GN=guaA PE=3 SV=1	713	59027	55.12	0.00026	K	MGLVEPLKELFKDEVRK	I	Acetyl (K); Oxidation (M)	523.041	2088.13	4	2088.13	0.0043	370	386	3
guaA	417	Q0TEY1	GUAA_ECOL5 GMP synthase [glutamine-hydrolyzing] OS=Escherichia coli O6:K15:H31 (strain 536 / UPEC) GN=guaA PE=3 SV=1	1591	59027	52.46	0.00051	R	VLGEVKKEYCDLLR	R	Acetyl (K)	588.647	1762.92	3	1762.93	-0.0087	412	425	2
guaA	465	Q0TEY1	GUAA_ECOL5 GMP synthase [glutamine-hydrolyzing] OS=Escherichia coli O6:K15:H31 (strain 536 / UPEC) GN=guaA PE=3 SV=1	1591	59027	51.91	0.00091	R	KYDWVVSLR	A	Acetyl (K)	604.321	1206.63	2	1206.64	-0.0123	465	473	1
guaB	36	P0ADG7	IMDH_ECOLI Inosine-5~-monophosphate dehydrogenase OS=Escherichia coli (strain K12) GN=guaB PE=1 SV=1	1466	52275	49.28	0.0013	K	EALTFDDVLLVPAHSTVLPNTADLSTQLTKTIR	L	Acetyl (K)	906.204	3620.79	4	3620.93	-0.1443	7	39	1
guaB	72	P0ADG7	IMDH_ECOLI Inosine-5~-monophosphate dehydrogenase OS=Escherichia coli (strain K12) GN=guaB PE=1 SV=1	1466	52275	60.11	0.0001	R	LAIALAQEGGIGFIHKNMSIER	Q	Acetyl (K)	804.102	2409.28	3	2409.28	0.0009	57	78	1
guaB	72	P0ADG7	IMDH_ECOLI Inosine-5~-monophosphate dehydrogenase OS=Escherichia coli (strain K12) GN=guaB PE=1 SV=1	1363	52275	58.65	0.00013	R	LAIALAQEGGIGFIHKNMSIER	Q	Acetyl (K); Oxidation (M)	809.408	2425.2	3	2425.28	-0.0756	57	78	1
guaB	110	P0ADG7	IMDH_ECOLI Inosine-5~-monophosphate dehydrogenase OS=Escherichia coli (strain K12) GN=guaB PE=1 SV=1	1158	52275	56.7	0.00017	R	EVKELTER	N	Acetyl (K)	523.273	1044.53	2	1044.55	-0.0142	108	115	1
guaB	156	P0ADG7	IMDH_ECOLI Inosine-5~-monophosphate dehydrogenase OS=Escherichia coli (strain K12) GN=guaB PE=1 SV=1	1432	52275	65.38	2.7e-05	R	FVTDLNQPVSVYMTPKER	L	Acetyl (K)	1083.54	2165.07	2	2165.08	-0.0122	141	158	1
guaB	156	P0ADG7	IMDH_ECOLI Inosine-5~-monophosphate dehydrogenase OS=Escherichia coli (strain K12) GN=guaB PE=1 SV=1	1432	52275	57.71	0.00017	R	FVTDLNQPVSVYMTPKER	L	Acetyl (K)	722.707	2165.1	3	2165.08	0.0153	141	158	1
guaB	174	P0ADG7	IMDH_ECOLI Inosine-5~-monophosphate dehydrogenase OS=Escherichia coli (strain K12) GN=guaB PE=1 SV=1	1466	52275	42.79	0.0023	R	EVVLAKMHEK	R	Acetyl (K)	409.225	1224.65	3	1224.65	-0.0008	169	178	1
guaB	203	P0ADG7	IMDH_ECOLI Inosine-5~-monophosphate dehydrogenase OS=Escherichia coli (strain K12) GN=guaB PE=1 SV=1	1466	52275	46.83	0.001	K	DFQKAER	K	Acetyl (K)	468.23	934.445	2	934.451	-0.0059	200	206	1
guaB	267	P0ADG7	IMDH_ECOLI Inosine-5~-monophosphate dehydrogenase OS=Escherichia coli (strain K12) GN=guaB PE=1 SV=1	1363	52275	46.64	0.0018	R	AKYPDLQIIGGNVATAAGAR	A	Acetyl (K)	676.704	2027.09	3	2027.08	0.0094	266	285	1
guaB	396	P0ADG7	IMDH_ECOLI Inosine-5~-monophosphate dehydrogenase OS=Escherichia coli (strain K12) GN=guaB PE=1 SV=1	879	52275	80.12	1.8e-07	R	GMGSLGAMSKGSSDR	Y	Acetyl (K)	741.84	1481.66	2	1481.66	0.0045	387	401	1
guaB	411	P0ADG7	IMDH_ECOLI Inosine-5~-monophosphate dehydrogenase OS=Escherichia coli (strain K12) GN=guaB PE=1 SV=1	1466	52275	92.39	1e-08	R	YFQSDNAADKLVPEGIEGR	V	Acetyl (K)	1075.97	2149.93	2	2150.03	-0.1013	402	420	1
guaB	411	P0ADG7	IMDH_ECOLI Inosine-5~-monophosphate dehydrogenase OS=Escherichia coli (strain K12) GN=guaB PE=1 SV=1	1432	52275	52.37	0.00037	R	YFQSDNAADKLVPEGIEGR	V	Acetyl (K)	717.684	2150.03	3	2150.03	0.0034	402	420	1
guaB	428	P0ADG7	IMDH_ECOLI Inosine-5~-monophosphate dehydrogenase OS=Escherichia coli (strain K12) GN=guaB PE=1 SV=1	417	52275	55.1	0.00018	R	LKEIIHQQMGGLR	S	Acetyl (K)	522.288	1563.84	3	1563.86	-0.0146	427	439	1
guaB	428	P0ADG7	IMDH_ECOLI Inosine-5~-monophosphate dehydrogenase OS=Escherichia coli (strain K12) GN=guaB PE=1 SV=1	387	52275	43.11	0.0019	R	LKEIIHQQMGGLR	S	Acetyl (K)	782.952	1563.89	2	1563.86	0.0337	427	439	1
guaB	428	P0ADG7	IMDH_ECOLI Inosine-5~-monophosphate dehydrogenase OS=Escherichia coli (strain K12) GN=guaB PE=1 SV=1	246	52275	56.5	0.00013	R	LKEIIHQQMGGLR	S	Acetyl (K); Oxidation (M)	527.611	1579.81	3	1579.85	-0.0404	427	439	1
guaB	428	P0ADG7	IMDH_ECOLI Inosine-5~-monophosphate dehydrogenase OS=Escherichia coli (strain K12) GN=guaB PE=1 SV=1	1363	52275	47.4	0.00084	R	LKEIIHQQMGGLR	S	Acetyl (K); Oxidation (M)	790.947	1579.88	2	1579.85	0.0291	427	439	1
guaC	12	A7ZHJ5	GUAC_ECO24 GMP reductase OS=Escherichia coli O139:H28 (strain E24377A / ETEC) GN=guaC PE=3 SV=1	219	37773	58.35	0.00015	K	LGFKDVLIRPK	R	Acetyl (K)	443.272	1326.79	3	1326.8	-0.0077	9	19	1
guaC	329	A7ZHJ5	GUAC_ECO24 GMP reductase OS=Escherichia coli O139:H28 (strain E24377A / ETEC) GN=guaC PE=3 SV=1	178	37773	40.43	0.0053	R	LKELTKR	T	Acetyl (K)	465.284	928.553	2	928.571	-0.0172	324	330	2
gyrA	276	P0AES4	GYRA_ECOLI DNA gyrase subunit A OS=Escherichia coli (strain K12) GN=gyrA PE=1 SV=1	220	97132	54.31	0.00013	R	LIEKIAELVK	E	Acetyl (K)	599.37	1196.73	2	1196.74	-0.0122	273	282	1
gyrA	573	P0AES4	GYRA_ECOLI DNA gyrase subunit A OS=Escherichia coli (strain K12) GN=gyrA PE=1 SV=1	372	97132	40.79	0.0056	R	IKEEDFIDR	L	Acetyl (K)	603.802	1205.59	2	1205.59	-0.0042	572	580	1
gyrA	603	P0AES4	GYRA_ECOLI DNA gyrase subunit A OS=Escherichia coli (strain K12) GN=gyrA PE=1 SV=1	372	97132	85.68	2.1e-07	R	VYSMKVYQLPEATR	G	Acetyl (K)	863.939	1725.86	2	1725.88	-0.0127	599	612	1
gyrA	645	P0AES4	GYRA_ECOLI DNA gyrase subunit A OS=Escherichia coli (strain K12) GN=gyrA PE=1 SV=1	220	97132	44.56	0.0028	R	ITAILPVTEFEEGVKVFMATANGTVK	K	Acetyl (K)	936.459	2806.35	3	2806.48	-0.1283	631	656	1
gyrB	231	P0AES6	GYRB_ECOLI DNA gyrase subunit B OS=Escherichia coli (strain K12) GN=gyrB PE=1 SV=2	254	90179	43.27	0.0025	K	AFVEYLNKNK	T	Acetyl (K)	634.335	1266.65	2	1266.66	-0.0058	224	233	1
gyrB	331	P0AES6	GYRB_ECOLI DNA gyrase subunit B OS=Escherichia coli (strain K12) GN=gyrB PE=1 SV=2	114	90179	49.45	0.00066	K	VPDPKFSSQTK	D	Acetyl (K)	638.329	1274.64	2	1274.65	-0.0063	327	337	1
gyrB	339	P0AES6	GYRB_ECOLI DNA gyrase subunit B OS=Escherichia coli (strain K12) GN=gyrB PE=1 SV=2	235	90179	57.57	0.00014	K	DKLVSSEVK	S	Acetyl (K)	523.782	1045.55	2	1045.57	-0.0163	338	346	1
gyrB	592	P0AES6	GYRB_ECOLI DNA gyrase subunit B OS=Escherichia coli (strain K12) GN=gyrB PE=1 SV=2	406	90179	42.28	0.0032	K	LVSEYNATQKMINR	M	Acetyl (K)	570.283	1707.83	3	1707.86	-0.0332	583	596	1
hda	161	Q0TEZ2	HDA_ECOL5 DnaA-homolog protein hda OS=Escherichia coli O6:K15:H31 (strain 536 / UPEC) GN=hda PE=3 SV=2	60	26787	59.52	0.00019	R	LDWGQIYKLQPLSDEDKLQALQLR	A	Acetyl (K)	971.525	2911.55	3	2911.54	0.0082	154	177	2
hdeA	91	P0AES9	HDEA_ECOLI Acid stress chaperone HdeA OS=Escherichia coli (strain K12) GN=hdeA PE=1 SV=1	4492	11964	99.02	1.1e-08	K	DKPEDAVLDVQGIATVTPAIVQACTQDKQANFK	D	Acetyl (K)	903.988	3611.92	4	3611.81	0.1103	64	96	1
hdeA	91	P0AES9	HDEA_ECOLI Acid stress chaperone HdeA OS=Escherichia coli (strain K12) GN=hdeA PE=1 SV=1	4476	11964	99.21	1.2e-08	K	DKPEDAVLDVQGIATVTPAIVQACTQDKQANFK	D	Acetyl (K)	1204.96	3611.86	3	3611.81	0.0468	64	96	1
hdeA	91	P0AES9	HDEA_ECOLI Acid stress chaperone HdeA OS=Escherichia coli (strain K12) GN=hdeA PE=1 SV=1	4046	11964	59.37	0.00013	K	DKPEDAVLDVQGIATVTPAIVQACTQDKQANFKDK	V	Acetyl (K)	964.751	3854.98	4	3854.94	0.041	64	98	2
hdeA	91	P0AES9	HDEA_ECOLI Acid stress chaperone HdeA OS=Escherichia coli (strain K12) GN=hdeA PE=1 SV=1	4046	11964	118.51	1.6e-10	K	DKPEDAVLDVQGIATVTPAIVQACTQDKQANFKDK	V	Acetyl (K)	771.997	3854.95	5	3854.94	0.0151	64	98	2
hdeA	91	P0AES9	HDEA_ECOLI Acid stress chaperone HdeA OS=Escherichia coli (strain K12) GN=hdeA PE=1 SV=1	4476	11964	98.72	9.1e-09	K	DKPEDAVLDVQGIATVTPAIVQACTQDKQANFK	D	Acetyl (K)	723.348	3611.7	5	3611.81	-0.1111	64	96	1
hdeA	96	P0AES9	HDEA_ECOLI Acid stress chaperone HdeA OS=Escherichia coli (strain K12) GN=hdeA PE=1 SV=1	1445	11964	46.67	0.00075	K	QANFKDK	V	Acetyl (K)	446.71	891.406	2	891.445	-0.0388	92	98	1
hdeA	96	P0AES9	HDEA_ECOLI Acid stress chaperone HdeA OS=Escherichia coli (strain K12) GN=hdeA PE=1 SV=1	4452	11964	39.52	0.0083	K	QANFKDK	V	Acetyl (K); Gln->pyro-Glu (N-term Q)	438.212	874.409	2	874.418	-0.0096	92	98	1
hdeA	98	P0AES9	HDEA_ECOLI Acid stress chaperone HdeA OS=Escherichia coli (strain K12) GN=hdeA PE=1 SV=1	4046	11964	34.84	0.017	K	QANFKDK	V	Acetyl (K)	446.723	891.431	2	891.445	-0.0138	92	98	1
hdeA	98	P0AES9	HDEA_ECOLI Acid stress chaperone HdeA OS=Escherichia coli (strain K12) GN=hdeA PE=1 SV=1	4476	11964	57.54	0.00011	K	QANFKDKVK	G	Acetyl (K); Gln->pyro-Glu (N-term Q)	551.791	1101.57	2	1101.58	-0.015	92	100	2
hdeA	98	P0AES9	HDEA_ECOLI Acid stress chaperone HdeA OS=Escherichia coli (strain K12) GN=hdeA PE=1 SV=1	4492	11964	49.05	0.00096	K	QANFKDKVK	G	Acetyl (K)	560.301	1118.59	2	1118.61	-0.0218	92	100	2
hdeA	100	P0AES9	HDEA_ECOLI Acid stress chaperone HdeA OS=Escherichia coli (strain K12) GN=hdeA PE=1 SV=1	4046	11964	42.34	0.002	K	VKGEWDK	I	Acetyl (K)	452.225	902.435	2	902.45	-0.0148	99	105	1
hdeA	105	P0AES9	HDEA_ECOLI Acid stress chaperone HdeA OS=Escherichia coli (strain K12) GN=hdeA PE=1 SV=1	4046	11964	33.25	0.029	K	GEWDKIK	K	Acetyl (K)	459.235	916.456	2	916.465	-0.0096	101	107	1
hdeA	105	P0AES9	HDEA_ECOLI Acid stress chaperone HdeA OS=Escherichia coli (strain K12) GN=hdeA PE=1 SV=1	4476	11964	51.36	0.00065	K	GEWDKIKK	D	Acetyl (K)	523.279	1044.54	2	1044.56	-0.0176	101	108	2
hdeA	105	P0AES9	HDEA_ECOLI Acid stress chaperone HdeA OS=Escherichia coli (strain K12) GN=hdeA PE=1 SV=1	4046	11964	52.33	0.00043	K	VKGEWDKIKK	D	Acetyl (K)	424.895	1271.66	3	1271.72	-0.0615	99	108	3
hdeA	105	P0AES9	HDEA_ECOLI Acid stress chaperone HdeA OS=Escherichia coli (strain K12) GN=hdeA PE=1 SV=1	4452	11964	38.19	0.006	K	VKGEWDK	I	Acetyl (K)	452.227	902.44	2	902.45	-0.0096	99	105	1
hdeB	82	P0AET2	HDEB_ECOLI Acid stress chaperone HdeB OS=Escherichia coli (strain K12) GN=hdeB PE=1 SV=1	2381	12149	41.64	0.0078	K	GGDTVTLNETDLTQIPKVIEYCK	K	Acetyl (K)	879.45	2635.33	3	2635.31	0.0241	66	88	1
hdeB	88	P0AET2	HDEB_ECOLI Acid stress chaperone HdeB OS=Escherichia coli (strain K12) GN=hdeB PE=1 SV=1	2381	12149	50.9	0.00024	K	VIEYCKK	N	Acetyl (K)	491.253	980.491	2	980.5	-0.0091	83	89	1
hdeB	88	P0AET2	HDEB_ECOLI Acid stress chaperone HdeB OS=Escherichia coli (strain K12) GN=hdeB PE=1 SV=1	2170	12149	28.74	0.025	K	VIEYCK	K	Acetyl (K)	427.189	852.364	2	852.405	-0.0408	83	88	0
hdeB	93	P0AET2	HDEB_ECOLI Acid stress chaperone HdeB OS=Escherichia coli (strain K12) GN=hdeB PE=1 SV=1	2315	12149	55.3	0.00015	K	NPQKNLYTFK	N	Acetyl (K)	647.832	1293.65	2	1293.67	-0.0233	90	99	1
hdeB	93	P0AET2	HDEB_ECOLI Acid stress chaperone HdeB OS=Escherichia coli (strain K12) GN=hdeB PE=1 SV=1	2381	12149	52.77	0.00035	K	KNPQKNLYTFK	N	Acetyl (K)	474.921	1421.74	3	1421.77	-0.0243	89	99	2
hdeB	93	P0AET2	HDEB_ECOLI Acid stress chaperone HdeB OS=Escherichia coli (strain K12) GN=hdeB PE=1 SV=1	2609	12149	66.01	1.4e-05	K	KNPQKNLYTFK	N	Acetyl (K)	711.895	1421.77	2	1421.77	0.0082	89	99	2
hdeB	99	P0AET2	HDEB_ECOLI Acid stress chaperone HdeB OS=Escherichia coli (strain K12) GN=hdeB PE=1 SV=1	2315	12149	30.73	0.044	K	NLYTFKNQASNDLPN	-	Acetyl (K)	594.286	1779.84	3	1779.84	-0.0071	94	108	1
hdeB	99	P0AET2	HDEB_ECOLI Acid stress chaperone HdeB OS=Escherichia coli (strain K12) GN=hdeB PE=1 SV=1	2609	12149	44.92	0.0024	K	NLYTFKNQASNDLPN	-	Acetyl (K)	890.957	1779.9	2	1779.84	0.0557	94	108	1
hdeB	99	P0AET2	HDEB_ECOLI Acid stress chaperone HdeB OS=Escherichia coli (strain K12) GN=hdeB PE=1 SV=1	2170	12149	30.4	0.023	K	NLYTFK	N	Acetyl (K)	414.213	826.411	2	826.423	-0.0115	94	99	0
hdhA	85	P0AET8	HDHA_ECOLI 7-alpha-hydroxysteroid dehydrogenase OS=Escherichia coli (strain K12) GN=hdhA PE=1 SV=1	337	26990	127.39	1.9e-11	R	CDITSEQELSALADFAISKLGK	V	Acetyl (K)	813.424	2437.25	3	2437.2	0.045	67	88	1
hemB	213	P0ACB2	HEM2_ECOLI Delta-aminolevulinic acid dehydratase OS=Escherichia coli (strain K12) GN=hemB PE=1 SV=2	105	35944	63.54	2.4e-05	R	EAAGSALKGDR	K	Acetyl (K)	558.784	1115.55	2	1115.56	-0.0028	206	216	1
hemB	247	P0ACB2	HEM2_ECOLI Delta-aminolevulinic acid dehydratase OS=Escherichia coli (strain K12) GN=hemB PE=1 SV=2	722	35944	111.06	7.8e-10	R	ESLLDEAQGADCLMVKPAGAYLDIVR	E	Acetyl (K)	959.514	2875.52	3	2875.41	0.11	232	257	0
hemB	292	P0ACB2	HEM2_ECOLI Delta-aminolevulinic acid dehydratase OS=Escherichia coli (strain K12) GN=hemB PE=1 SV=2	395	35944	107.75	1.4e-09	K	FAALAGAIDEEKVVLESLGSIK	R	Acetyl (K)	768.086	2301.24	3	2301.25	-0.0101	281	302	1
hemB	292	P0ACB2	HEM2_ECOLI Delta-aminolevulinic acid dehydratase OS=Escherichia coli (strain K12) GN=hemB PE=1 SV=2	722	35944	137.19	1.4e-12	K	FAALAGAIDEEKVVLESLGSIKR	A	Acetyl (K)	820.133	2457.38	3	2457.35	0.0283	281	303	2
hemE	37	Q0TA68	DCUP_ECOL5 Uroporphyrinogen decarboxylase OS=Escherichia coli O6:K15:H31 (strain 536 / UPEC) GN=hemE PE=3 SV=1	132	39467	54.64	0.00014	R	YLPEYKATR	A	Acetyl (K)	591.803	1181.59	2	1181.61	-0.0167	32	40	1
hemL	3	B1XD24	GSA_ECODH Glutamate-1-semialdehyde 2,1-aminomutase OS=Escherichia coli (strain K12 / DH10B) GN=hemL PE=3 SV=1	1049	45907	95.13	1.6e-08	M	SKSENLYSAAR	E	Acetyl (K)	634.31	1266.61	2	1266.62	-0.0141	2	12	1
hemL	174	B1XD24	GSA_ECODH Glutamate-1-semialdehyde 2,1-aminomutase OS=Escherichia coli (strain K12 / DH10B) GN=hemL PE=3 SV=1	103	45907	77.4	2.3e-06	K	AGSGALTLGQPNSPGVPADFAKYTLTCTYNDLASVR	A	Acetyl (K)	939.485	3753.91	4	3753.83	0.0785	153	188	1
hemN	412	P32131	HEMN_ECOLI Oxygen-independent coproporphyrinogen-III oxidase OS=Escherichia coli (strain K12) GN=hemN PE=1 SV=4	58	53209	57.82	0.00027	K	LLAPLAKDGLVDVDEK	G	Acetyl (K)	869.48	1736.95	2	1736.96	-0.0104	406	421	1
hemY	306	P0ACB7	HEMY_ECOLI Protein HemY OS=Escherichia coli (strain K12) GN=hemY PE=1 SV=1	54	45274	53.42	0.00024	R	LKTNNPEQLEK	V	Acetyl (K)	678.353	1354.69	2	1354.71	-0.0177	305	315	1
hinT	9	P0ACE7	HINT_ECOLI HIT-like protein HinT OS=Escherichia coli (strain K12) GN=hinT PE=1 SV=1	96	13233	62.62	3.5e-05	M	AEETIFSKIIR	R	Acetyl (K)	674.873	1347.73	2	1347.74	-0.0092	2	12	1
hisB	331	Q8FG50	HIS7_ECOL6 Histidine biosynthesis bifunctional protein HisB OS=Escherichia coli O6:H1 (strain CFT073 / ATCC 700928 / UPEC) GN=hisB PE=3 SV=2	120	40619	53.5	0.00023	R	VESLFKAFGR	T	Acetyl (K)	598.323	1194.63	2	1194.64	-0.0083	326	335	1
hisH	188	P58237	HIS5_ECO57 Imidazole glycerol phosphate synthase subunit HisH OS=Escherichia coli O157:H7 GN=hisH PE=3 SV=1	290	21809	37.46	0.012	R	SGAAGAKLLK	N	Acetyl (K)	479.286	956.558	2	956.565	-0.0071	182	191	1
hisP	148	P07109	HISP_ECOLI Histidine transport ATP-binding protein HisP OS=Escherichia coli (strain K12) GN=hisP PE=1 SV=2	58	28692	58.41	0.00014	R	AQGKYPVHLSGGQQQR	V	Acetyl (K)	599.294	1794.86	3	1794.91	-0.0517	145	160	1
hisS	53	B6I586	SYH_ECOSE Histidine--tRNA ligase OS=Escherichia coli (strain SE11) GN=hisS PE=3 SV=1	51	47297	51.48	0.00044	R	LPIVEQTPLFKR	A	Acetyl (K)	741.917	1481.82	2	1481.86	-0.0415	43	54	1
hisS	378	Q0TEX1	SYH_ECOL5 Histidine--tRNA ligase OS=Escherichia coli O6:K15:H31 (strain 536 / UPEC) GN=hisS PE=3 SV=1	132	47285	44.28	0.0028	R	ADKWGAR	V	Acetyl (K)	423.206	844.397	2	844.419	-0.0222	376	382	1
hldD	34	B1X953	HLDD_ECODH ADP-L-glycero-D-manno-heptose-6-epimerase OS=Escherichia coli (strain K12 / DH10B) GN=hldD PE=3 SV=1	695	34985	63.67	2.6e-05	K	GITDILVVDNLKDGTK	F	Acetyl (K)	581.671	1741.99	3	1741.95	0.0455	23	38	1
hldD	34	Q0TBI8	HLDD_ECOL5 ADP-L-glycero-D-manno-heptose-6-epimerase OS=Escherichia coli O6:K15:H31 (strain 536 / UPEC) GN=hldD PE=3 SV=1	738	34986	40.97	0.0064	K	GITDILVVDNLKDGTK	F	Acetyl (K)	871.991	1741.97	2	1741.95	0.0221	23	38	1
hldD	135	Q0TBI8	HLDD_ECOL5 ADP-L-glycero-D-manno-heptose-6-epimerase OS=Escherichia coli O6:K15:H31 (strain 536 / UPEC) GN=hldD PE=3 SV=1	357	34986	77.77	1e-06	R	EYEKPLNVYGYSK	F	Acetyl (K)	816.396	1630.78	2	1630.79	-0.0106	132	144	0
hldD	208	Q0TBI8	HLDD_ECOL5 ADP-L-glycero-D-manno-heptose-6-epimerase OS=Escherichia coli O6:K15:H31 (strain 536 / UPEC) GN=hldD PE=3 SV=1	628	34986	86.29	1.1e-07	K	LFEGSENFKR	D	Acetyl (K)	634.816	1267.62	2	1267.62	-0.0025	200	209	1
hldD	267	B1X953	HLDD_ECODH ADP-L-glycero-D-manno-heptose-6-epimerase OS=Escherichia coli (strain K12 / DH10B) GN=hldD PE=3 SV=1	695	34985	78.22	1.2e-06	K	GQIEYIPFPDKLK	G	Acetyl (K)	530.621	1588.84	3	1588.85	-0.0084	257	269	1
hldD	267	Q0TBI8	HLDD_ECOL5 ADP-L-glycero-D-manno-heptose-6-epimerase OS=Escherichia coli O6:K15:H31 (strain 536 / UPEC) GN=hldD PE=3 SV=1	192	34986	56.96	0.00014	K	GQIEYIPFPDKLK	G	Acetyl (K)	795.452	1588.89	2	1588.85	0.0401	257	269	1
hldD	267	Q0TBI8	HLDD_ECOL5 ADP-L-glycero-D-manno-heptose-6-epimerase OS=Escherichia coli O6:K15:H31 (strain 536 / UPEC) GN=hldD PE=3 SV=1	1086	34986	40.93	0.013	K	KGQIEYIPFPDKLK	G	Acetyl (K)	573.317	1716.93	3	1716.94	-0.0154	256	269	2
hldD	290	Q0TBI8	HLDD_ECOL5 ADP-L-glycero-D-manno-heptose-6-epimerase OS=Escherichia coli O6:K15:H31 (strain 536 / UPEC) GN=hldD PE=3 SV=1	738	34986	52.86	0.00016	R	AAGYDKPFK	T	Acetyl (K)	519.753	1037.49	2	1037.52	-0.0271	285	293	0
hldE	92	Q0TD55	HLDE_ECOL5 Bifunctional protein HldE OS=Escherichia coli O6:K15:H31 (strain 536 / UPEC) GN=hldE PE=3 SV=1	305	51247	57.74	0.00012	K	SLADVNVKCDFVSVPTHPTITK	L	Acetyl (K)	824.064	2469.17	3	2469.26	-0.0866	85	106	1
hldE	179	B5YR91	HLDE_ECO5E Bifunctional protein HldE OS=Escherichia coli O157:H7 (strain EC4115 / EHEC) GN=hldE PE=3 SV=1	499	51261	38.92	0.0096	R	KAGVPVLIDPKGTDFER	Y	Acetyl (K)	628.678	1883.01	3	1883.02	-0.0041	169	185	2
hldE	179	B5YR91	HLDE_ECO5E Bifunctional protein HldE OS=Escherichia coli O157:H7 (strain EC4115 / EHEC) GN=hldE PE=3 SV=1	499	51261	51.92	0.00055	K	AGVPVLIDPKGTDFER	Y	Acetyl (K)	585.978	1754.91	3	1754.92	-0.0077	170	185	1
hldE	179	B5YR91	HLDE_ECO5E Bifunctional protein HldE OS=Escherichia coli O157:H7 (strain EC4115 / EHEC) GN=hldE PE=3 SV=1	220	51261	57.31	0.00013	K	AGVPVLIDPKGTDFER	Y	Acetyl (K)	878.492	1754.97	2	1754.92	0.049	170	185	1
hldE	207	B5YR91	HLDE_ECO5E Bifunctional protein HldE OS=Escherichia coli O157:H7 (strain EC4115 / EHEC) GN=hldE PE=3 SV=1	112	51261	52.57	0.00022	K	CKTEEEIVER	G	Acetyl (K)	667.826	1333.64	2	1333.62	0.0185	206	215	1
hldE	431	B5YR91	HLDE_ECO5E Bifunctional protein HldE OS=Escherichia coli O157:H7 (strain EC4115 / EHEC) GN=hldE PE=3 SV=1	499	51261	52.8	0.00042	R	LIAGILPDLLVKGGDYKPEEIAGSK	E	Acetyl (K)	660.369	2637.45	4	2637.46	-0.0168	420	444	1
hldE	436	B5YR91	HLDE_ECO5E Bifunctional protein HldE OS=Escherichia coli O157:H7 (strain EC4115 / EHEC) GN=hldE PE=3 SV=1	499	51261	42.12	0.002	K	GGDYKPEEIAGSK	E	Acetyl (K)	696.835	1391.66	2	1391.66	-0.0009	432	444	0
hns	6	P0ACF8	HNS_ECOLI DNA-binding protein H-NS OS=Escherichia coli (strain K12) GN=hns PE=1 SV=2	2236	15587	58.32	0.00011	M	SEALKILNNIR	T	Acetyl (K)	656.876	1311.74	2	1311.75	-0.014	2	12	1
hns	6	P0ACF8	HNS_ECOLI DNA-binding protein H-NS OS=Escherichia coli (strain K12) GN=hns PE=1 SV=2	1448	15587	49.27	0.00087	M	SEALKILNNIR	T	Acetyl (K)	438.254	1311.74	3	1311.75	-0.0096	2	12	1
hns	57	P0ACF8	HNS_ECOLI DNA-binding protein H-NS OS=Escherichia coli (strain K12) GN=hns PE=1 SV=2	3387	15587	31.75	0.033	R	KLQQYR	E	Acetyl (K)	439.25	876.486	2	876.482	0.0037	57	62	1
hns	83	P0ACF8	HNS_ECOLI DNA-binding protein H-NS OS=Escherichia coli (strain K12) GN=hns PE=1 SV=2	2363	15587	119.62	1.1e-10	R	EMLIADGIDPNELLNSLAAVKSGTK	A	Acetyl (K)	881.129	2640.36	3	2640.37	-0.0032	63	87	1
hns	83	P0ACF8	HNS_ECOLI DNA-binding protein H-NS OS=Escherichia coli (strain K12) GN=hns PE=1 SV=2	2004	15587	135.81	2.5e-12	R	EMLIADGIDPNELLNSLAAVKSGTK	A	Acetyl (K); Oxidation (M)	886.468	2656.38	3	2656.36	0.018	63	87	1
hns	83	P0ACF8	HNS_ECOLI DNA-binding protein H-NS OS=Escherichia coli (strain K12) GN=hns PE=1 SV=2	1483	15587	76.97	2e-06	R	EMLIADGIDPNELLNSLAAVK	S	Acetyl (K); Oxidation (M)	762.076	2283.21	3	2283.17	0.0407	63	83	0
hns	96	P0ACF8	HNS_ECOLI DNA-binding protein H-NS OS=Escherichia coli (strain K12) GN=hns PE=1 SV=2	1524	15587	77.18	1.1e-06	R	AQRPAKYSYVDENGETK	T	Acetyl (K)	666.651	1996.93	3	1996.95	-0.019	91	107	1
hns	96	P0ACF8	HNS_ECOLI DNA-binding protein H-NS OS=Escherichia coli (strain K12) GN=hns PE=1 SV=2	1675	15587	53.11	0.0003	K	RAQRPAKYSYVDENGETK	T	Acetyl (K)	539.261	2153.01	4	2153.05	-0.0365	90	107	2
hns	128	P0ACF8	HNS_ECOLI DNA-binding protein H-NS OS=Escherichia coli (strain K12) GN=hns PE=1 SV=2	1448	15587	41.39	0.0048	K	AMDEQGKSLDDFLIKQ	-	Acetyl (K)	627.308	1878.9	3	1878.9	-0.0007	122	137	2
hns	128	P0ACF8	HNS_ECOLI DNA-binding protein H-NS OS=Escherichia coli (strain K12) GN=hns PE=1 SV=2	1524	15587	92.27	3.5e-08	K	AMDEQGKSLDDFLIKQ	-	Acetyl (K)	940.45	1878.89	2	1878.9	-0.0182	122	137	2
hns	128	P0ACF8	HNS_ECOLI DNA-binding protein H-NS OS=Escherichia coli (strain K12) GN=hns PE=1 SV=2	3387	15587	71.79	3.2e-06	K	AMDEQGKSLDDFLIKQ	-	Acetyl (K); Oxidation (M)	632.629	1894.87	3	1894.9	-0.0325	122	137	2
hns	136	P0ACF8	HNS_ECOLI DNA-binding protein H-NS OS=Escherichia coli (strain K12) GN=hns PE=1 SV=2	1470	15587	50.4	0.00059	K	SLDDFLIKQ	-	Acetyl (K)	560.783	1119.55	2	1119.58	-0.0295	129	137	1
hpf	23	P0AFX0	HPF_ECOLI Ribosome hibernation promoting factor OS=Escherichia coli (strain K12) GN=hpf PE=1 SV=1	361	10744	49.42	0.00048	R	EFVTAKFAK	L	Acetyl (K)	541.789	1081.56	2	1081.58	-0.0176	18	26	1
hpf	26	P0AFX0	HPF_ECOLI Ribosome hibernation promoting factor OS=Escherichia coli (strain K12) GN=hpf PE=1 SV=1	309	10744	54.58	0.00017	K	FAKLEQYFDR	I	Acetyl (K)	679.839	1357.66	2	1357.67	-0.003	24	33	1
hrpA	312	P43329	HRPA_ECOLI ATP-dependent RNA helicase HrpA OS=Escherichia coli (strain K12) GN=hrpA PE=3 SV=3	65	149448	37.12	0.027	R	DTADALNKLNLR	H	Acetyl (K)	693.378	1384.74	2	1384.73	0.0095	305	316	1
hscA	135	B7NRH5	HSCA_ECO7I Chaperone protein HscA OS=Escherichia coli O7:K1 (strain IAI39 / ExPEC) GN=hscA PE=3 SV=1	351	65739	102.86	2.7e-09	R	VSADILKALAAR	A	Acetyl (K)	635.38	1268.75	2	1268.75	0.0011	129	140	1
hscA	309	B7NRH5	HSCA_ECO7I Chaperone protein HscA OS=Escherichia coli O7:K1 (strain IAI39 / ExPEC) GN=hscA PE=3 SV=1	351	65739	50.36	0.00064	R	EQFNELIAPLVKR	T	Acetyl (K)	533.636	1597.89	3	1597.88	0.0043	298	310	1
hscA	309	A7ZPW9	HSCA_ECO24 Chaperone protein HscA OS=Escherichia coli O139:H28 (strain E24377A / ETEC) GN=hscA PE=3 SV=1	149	65774	57.8	0.00012	R	EQFNELIAPLVKR	T	Acetyl (K)	799.947	1597.88	2	1597.88	-0.0039	298	310	1
hscA	609	B7NRH5	HSCA_ECO7I Chaperone protein HscA OS=Escherichia coli O7:K1 (strain IAI39 / ExPEC) GN=hscA PE=3 SV=1	313	65739	42.16	0.0024	R	ALKGHSVDEV	-	Acetyl (K)	548.779	1095.54	2	1095.56	-0.0123	607	616	1
hscB	119	B6I599	HSCB_ECOSE Co-chaperone protein HscB OS=Escherichia coli (strain SE11) GN=hscB PE=3 SV=1	134	20095	55.35	0.00018	R	LESFIKR	V	Acetyl (K)	467.751	933.488	2	933.528	-0.0407	114	120	1
hscB	156	B7NRH6	HSCB_ECO7I Co-chaperone protein HscB OS=Escherichia coli O7:K1 (strain IAI39 / ExPEC) GN=hscB PE=3 SV=1	51	20582	36.98	0.0097	R	FLDKLR	S	Acetyl (K)	417.239	832.464	2	832.481	-0.0169	153	158	1
hsdR	769	P08956	T1RK_ECOLI Type I restriction enzyme EcoKI R protein OS=Escherichia coli (strain K12) GN=hsdR PE=3 SV=3	39	134696	39.03	0.0095	K	ITGDADKDAR	K	Acetyl (K)	552.297	1102.58	2	1102.53	0.053	763	772	1
hslR	13	P0ACG8	HSLR_ECOLI Heat shock protein 15 OS=Escherichia coli (strain K12) GN=hslR PE=1 SV=1	76	15486	76.06	1.7e-06	R	LDKWLWAAR	F	Acetyl (K)	600.825	1199.63	2	1199.65	-0.0103	11	19	1
hslU	72	P0A6H5	HSLU_ECOLI ATP-dependent protease ATPase subunit HslU OS=Escherichia coli (strain K12) GN=hslU PE=1 SV=1	115	49677	54.38	0.00016	R	LAKLANAPFIK	V	Acetyl (K)	614.378	1226.74	2	1226.74	0.0023	70	80	1
hslU	109	B5YZ71	HSLU_ECO5E ATP-dependent protease ATPase subunit HslU OS=Escherichia coli O157:H7 (strain EC4115 / EHEC) GN=hslU PE=3 SV=1	360	49676	77.06	1.3e-06	R	DLTDAAVKMVR	V	Acetyl (K)	630.818	1259.62	2	1259.65	-0.0319	102	112	1
hslU	118	B5YZ71	HSLU_ECO5E ATP-dependent protease ATPase subunit HslU OS=Escherichia coli O157:H7 (strain EC4115 / EHEC) GN=hslU PE=3 SV=1	360	49676	55.54	0.00013	R	VQAIEKNR	Y	Acetyl (K)	500.274	998.533	2	998.551	-0.0182	113	120	1
htpG	45	P0A6Z3	HTPG_ECOLI Chaperone protein HtpG OS=Escherichia coli (strain K12) GN=htpG PE=1 SV=1	1799	71378	107.06	1e-09	R	ELISNASDAADKLR	F	Acetyl (K)	772.875	1543.74	2	1543.78	-0.0481	34	47	1
htpG	216	P0A6Z3	HTPG_ECOLI Chaperone protein HtpG OS=Escherichia coli (strain K12) GN=htpG PE=1 SV=1	1291	71378	36.43	0.008	R	EEKDGETVISWEK	I	Acetyl (K)	796.375	1590.74	2	1590.74	-0.0058	214	226	1
htpG	229	P0A6Z3	HTPG_ECOLI Chaperone protein HtpG OS=Escherichia coli (strain K12) GN=htpG PE=1 SV=1	1088	71378	47.25	0.0012	K	INKAQALWTR	N	Acetyl (K)	621.847	1241.68	2	1241.69	-0.0084	227	236	1
htpG	362	P0A6Z3	HTPG_ECOLI Chaperone protein HtpG OS=Escherichia coli (strain K12) GN=htpG PE=1 SV=1	1799	71378	53.42	0.00028	R	VLQMLEKLAK	D	Acetyl (K)	607.853	1213.69	2	1213.71	-0.0192	356	365	1
htpG	362	P0A6Z3	HTPG_ECOLI Chaperone protein HtpG OS=Escherichia coli (strain K12) GN=htpG PE=1 SV=1	1799	71378	47.49	0.0012	R	VLQMLEKLAK	D	Acetyl (K); Oxidation (M)	615.852	1229.69	2	1229.71	-0.015	356	365	1
htpG	502	P0A6Z3	HTPG_ECOLI Chaperone protein HtpG OS=Escherichia coli (strain K12) GN=htpG PE=1 SV=1	1799	71378	51.1	0.00041	K	LADEVDESAKEAEK	A	Acetyl (K)	788.384	1574.75	2	1574.73	0.0225	493	506	1
htpG	506	P0A6Z3	HTPG_ECOLI Chaperone protein HtpG OS=Escherichia coli (strain K12) GN=htpG PE=1 SV=1	1291	71378	68.03	2.4e-05	K	LADEVDESAKEAEKALTPFIDR	V	Acetyl (K)	830.423	2488.25	3	2488.23	0.0153	493	514	2
hupA	3	E0J6W8	DBHA_ECOLW DNA-binding protein HU-alpha OS=Escherichia coli (strain ATCC 9637 / CCM 2024 / DSM 1116 / NCIMB 8666 / NRRL B-766 / W) GN=hupA PE=1 SV=1	4343	9529	89.17	1e-07	-	MNKTQLIDVIAEK	A	Acetyl (K)	772.92	1543.83	2	1543.83	-0.0027	1	13	1
hupA	13	E0J6W8	DBHA_ECOLW DNA-binding protein HU-alpha OS=Escherichia coli (strain ATCC 9637 / CCM 2024 / DSM 1116 / NCIMB 8666 / NRRL B-766 / W) GN=hupA PE=1 SV=1	1129	9529	78.65	1e-06	K	TQLIDVIAEKAELSK	T	Acetyl (K)	567.319	1698.94	3	1698.94	-0.0045	4	18	1
hupA	13	E0J6W8	DBHA_ECOLW DNA-binding protein HU-alpha OS=Escherichia coli (strain ATCC 9637 / CCM 2024 / DSM 1116 / NCIMB 8666 / NRRL B-766 / W) GN=hupA PE=1 SV=1	1129	9529	54.94	0.00023	K	TQLIDVIAEKAELSK	T	Acetyl (K)	850.476	1698.94	2	1698.94	-0.0031	4	18	1
hupA	18	E0J6W8	DBHA_ECOLW DNA-binding protein HU-alpha OS=Escherichia coli (strain ATCC 9637 / CCM 2024 / DSM 1116 / NCIMB 8666 / NRRL B-766 / W) GN=hupA PE=1 SV=1	3601	9529	58.57	0.00011	K	AELSKTQAK	A	Acetyl (K)	509.274	1016.53	2	1016.55	-0.0173	14	22	1
hupA	18	E0J6W8	DBHA_ECOLW DNA-binding protein HU-alpha OS=Escherichia coli (strain ATCC 9637 / CCM 2024 / DSM 1116 / NCIMB 8666 / NRRL B-766 / W) GN=hupA PE=1 SV=1	4343	9529	79.26	1e-06	K	TQLIDVIAEKAELSKTQAK	A	Acetyl (K)	710.059	2127.15	3	2127.18	-0.0248	4	22	2
hupA	22	E0J6W8	DBHA_ECOLW DNA-binding protein HU-alpha OS=Escherichia coli (strain ATCC 9637 / CCM 2024 / DSM 1116 / NCIMB 8666 / NRRL B-766 / W) GN=hupA PE=1 SV=1	1129	9529	99.18	1.6e-08	K	TQAKAALESTLAAITESLK	E	Acetyl (K)	663.365	1987.07	3	1987.08	-0.011	19	37	1
hupA	22	E0J6W8	DBHA_ECOLW DNA-binding protein HU-alpha OS=Escherichia coli (strain ATCC 9637 / CCM 2024 / DSM 1116 / NCIMB 8666 / NRRL B-766 / W) GN=hupA PE=1 SV=1	4343	9529	119.53	1.2e-10	K	TQAKAALESTLAAITESLKEGDAVQLVGFGTFK	V	Acetyl (K)	859.96	3435.81	4	3435.81	-0.0034	19	51	2
hupA	37	E0J6W8	DBHA_ECOLW DNA-binding protein HU-alpha OS=Escherichia coli (strain ATCC 9637 / CCM 2024 / DSM 1116 / NCIMB 8666 / NRRL B-766 / W) GN=hupA PE=1 SV=1	3601	9529	108.9	2.1e-09	K	AALESTLAAITESLKEGDAVQLVGFGTFK	V	Acetyl (K)	1003.5	3007.47	3	3007.58	-0.1051	23	51	1
hupA	37	E0J6W8	DBHA_ECOLW DNA-binding protein HU-alpha OS=Escherichia coli (strain ATCC 9637 / CCM 2024 / DSM 1116 / NCIMB 8666 / NRRL B-766 / W) GN=hupA PE=1 SV=1	4343	9529	114.14	3.8e-10	K	AALESTLAAITESLKEGDAVQLVGFGTFK	V	Acetyl (K)	752.875	3007.47	4	3007.58	-0.1032	23	51	1
hupA	67	E0J6W8	DBHA_ECOLW DNA-binding protein HU-alpha OS=Escherichia coli (strain ATCC 9637 / CCM 2024 / DSM 1116 / NCIMB 8666 / NRRL B-766 / W) GN=hupA PE=1 SV=1	3601	9529	75.84	1.1e-06	R	NPQTGKEIK	I	Acetyl (K)	528.778	1055.54	2	1055.56	-0.0198	62	70	1
hupA	70	E0J6W8	DBHA_ECOLW DNA-binding protein HU-alpha OS=Escherichia coli (strain ATCC 9637 / CCM 2024 / DSM 1116 / NCIMB 8666 / NRRL B-766 / W) GN=hupA PE=1 SV=1	4343	9529	51.83	0.00057	K	EIKIAAANVPAFVSGK	A	Acetyl (K)	828.935	1655.86	2	1655.92	-0.0686	68	83	1
hupA	70	E0J6W8	DBHA_ECOLW DNA-binding protein HU-alpha OS=Escherichia coli (strain ATCC 9637 / CCM 2024 / DSM 1116 / NCIMB 8666 / NRRL B-766 / W) GN=hupA PE=1 SV=1	2135	9529	56.93	0.00016	K	EIKIAAANVPAFVSGK	A	Acetyl (K)	552.976	1655.91	3	1655.92	-0.0168	68	83	1
hupA	83	E0J6W8	DBHA_ECOLW DNA-binding protein HU-alpha OS=Escherichia coli (strain ATCC 9637 / CCM 2024 / DSM 1116 / NCIMB 8666 / NRRL B-766 / W) GN=hupA PE=1 SV=1	4343	9529	48.58	0.00095	K	IAAANVPAFVSGKALK	D	Acetyl (K)	533.638	1597.89	3	1597.92	-0.0263	71	86	1
hupA	83	E0J6W8	DBHA_ECOLW DNA-binding protein HU-alpha OS=Escherichia coli (strain ATCC 9637 / CCM 2024 / DSM 1116 / NCIMB 8666 / NRRL B-766 / W) GN=hupA PE=1 SV=1	3601	9529	52.75	0.00025	K	IAAANVPAFVSGKALK	D	Acetyl (K)	799.975	1597.94	2	1597.92	0.0168	71	86	1
hupB	3	P0ACF4	DBHB_ECOLI DNA-binding protein HU-beta OS=Escherichia coli (strain K12) GN=hupB PE=1 SV=1	1836	9220	58.08	0.00011	-	MNKSQLIDK	I	Acetyl (K)	559.787	1117.56	2	1117.58	-0.0212	1	9	1
hupB	9	P0ACF4	DBHB_ECOLI DNA-binding protein HU-beta OS=Escherichia coli (strain K12) GN=hupB PE=1 SV=1	334	9220	40.19	0.0068	K	SQLIDKIAAGADISK	A	Acetyl (K)	524.623	1570.85	3	1570.86	-0.0085	4	18	1
hupB	9	P0ACF4	DBHB_ECOLI DNA-binding protein HU-beta OS=Escherichia coli (strain K12) GN=hupB PE=1 SV=1	1999	9220	46.4	0.0016	K	SQLIDKIAAGADISK	A	Acetyl (K)	786.411	1570.81	2	1570.86	-0.0492	4	18	1
hupB	18	P0ACF4	DBHB_ECOLI DNA-binding protein HU-beta OS=Escherichia coli (strain K12) GN=hupB PE=1 SV=1	334	9220	84.99	2e-07	K	IAAGADISKAAAGR	A	Acetyl (K)	438.573	1312.7	3	1312.71	-0.0114	10	23	1
hupB	18	P0ACF4	DBHB_ECOLI DNA-binding protein HU-beta OS=Escherichia coli (strain K12) GN=hupB PE=1 SV=1	1836	9220	48.68	0.00087	K	IAAGADISKAAAGR	A	Acetyl (K)	657.354	1312.69	2	1312.71	-0.0163	10	23	1
hupB	67	P0ACF4	DBHB_ECOLI DNA-binding protein HU-beta OS=Escherichia coli (strain K12) GN=hupB PE=1 SV=1	988	9220	52.77	0.00033	R	NPQTGKEITIAAAK	V	Acetyl (K)	742.421	1482.83	2	1482.8	0.0237	62	75	1
hupB	67	P0ACF4	DBHB_ECOLI DNA-binding protein HU-beta OS=Escherichia coli (strain K12) GN=hupB PE=1 SV=1	2023	9220	98.65	1.1e-08	R	TGRNPQTGKEITIAAAK	V	Acetyl (K)	599.995	1796.96	3	1796.97	-0.0126	59	75	2
hupB	67	P0ACF4	DBHB_ECOLI DNA-binding protein HU-beta OS=Escherichia coli (strain K12) GN=hupB PE=1 SV=1	1999	9220	69	1.4e-05	R	NPQTGKEITIAAAK	V	Acetyl (K)	495.266	1482.78	3	1482.8	-0.0284	62	75	1
hupB	67	P0ACF4	DBHB_ECOLI DNA-binding protein HU-beta OS=Escherichia coli (strain K12) GN=hupB PE=1 SV=1	1650	9220	39.76	0.0087	R	TGRNPQTGKEITIAAAK	V	Acetyl (K)	450.245	1796.95	4	1796.97	-0.0249	59	75	2
hupB	75	P0ACF4	DBHB_ECOLI DNA-binding protein HU-beta OS=Escherichia coli (strain K12) GN=hupB PE=1 SV=1	1999	9220	47.56	0.00099	K	EITIAAAKVPSFR	A	Acetyl (K)	722.915	1443.82	2	1443.81	0.0076	68	80	1
icd	4	P08200	IDH_ECOLI Isocitrate dehydrogenase [NADP] OS=Escherichia coli (strain K12) GN=icd PE=1 SV=1	3733	46070	58.14	0.0001	-	MESKVVVPAQGK	K	Acetyl (K)	657.849	1313.68	2	1313.7	-0.0185	1	12	1
icd	12	P08200	IDH_ECOLI Isocitrate dehydrogenase [NADP] OS=Escherichia coli (strain K12) GN=icd PE=1 SV=1	2345	46070	50.39	0.00032	K	VVVPAQGKK	I	Acetyl (K)	484.279	966.544	2	966.586	-0.0423	5	13	1
icd	20	P08200	IDH_ECOLI Isocitrate dehydrogenase [NADP] OS=Escherichia coli (strain K12) GN=icd PE=1 SV=1	3950	46070	47.55	0.0021	K	ITLQNGKLNVPENPIIPYIEGDGIGVDVTPAMLK	V	Acetyl (K)	915.955	3659.79	4	3659.95	-0.156	14	47	1
icd	55	P08200	IDH_ECOLI Isocitrate dehydrogenase [NADP] OS=Escherichia coli (strain K12) GN=icd PE=1 SV=1	2154	46070	79.12	1.2e-06	K	VVDAAVEKAYKGER	K	Acetyl (K)	526.281	1575.82	3	1575.83	-0.0033	48	61	2
icd	55	P08200	IDH_ECOLI Isocitrate dehydrogenase [NADP] OS=Escherichia coli (strain K12) GN=icd PE=1 SV=1	2345	46070	55.85	0.00018	K	VVDAAVEKAYK	G	Acetyl (K)	617.831	1233.65	2	1233.66	-0.0127	48	58	1
icd	55	P08200	IDH_ECOLI Isocitrate dehydrogenase [NADP] OS=Escherichia coli (strain K12) GN=icd PE=1 SV=1	2345	46070	40.6	0.0081	K	VVDAAVEKAYKGER	K	Acetyl (K)	788.927	1575.84	2	1575.83	0.0133	48	61	2
icd	166	P08200	IDH_ECOLI Isocitrate dehydrogenase [NADP] OS=Escherichia coli (strain K12) GN=icd PE=1 SV=1	3950	46070	86.22	1.2e-08	R	ENSEDIYAGIEWKADSADAEK	V	Acetyl (K)	794.996	2381.97	3	2382.05	-0.0831	154	174	1
icd	174	P08200	IDH_ECOLI Isocitrate dehydrogenase [NADP] OS=Escherichia coli (strain K12) GN=icd PE=1 SV=1	2345	46070	97.05	1.3e-08	K	ADSADAEKVIK	F	Acetyl (K)	594.802	1187.59	2	1187.6	-0.0138	167	177	1
icd	177	P08200	IDH_ECOLI Isocitrate dehydrogenase [NADP] OS=Escherichia coli (strain K12) GN=icd PE=1 SV=1	3950	46070	39.24	0.0026	K	VIKFLR	E	Acetyl (K)	409.26	816.505	2	816.522	-0.0171	175	180	1
icd	186	P08200	IDH_ECOLI Isocitrate dehydrogenase [NADP] OS=Escherichia coli (strain K12) GN=icd PE=1 SV=1	2486	46070	54.67	0.00019	K	FLREEMGVKK	I	Acetyl (K)	426.881	1277.62	3	1277.68	-0.0603	178	187	2
icd	186	P08200	IDH_ECOLI Isocitrate dehydrogenase [NADP] OS=Escherichia coli (strain K12) GN=icd PE=1 SV=1	2345	46070	52.99	0.00025	K	FLREEMGVKK	I	Acetyl (K); Oxidation (M)	432.226	1293.66	3	1293.68	-0.0179	178	187	2
icd	186	P08200	IDH_ECOLI Isocitrate dehydrogenase [NADP] OS=Escherichia coli (strain K12) GN=icd PE=1 SV=1	2345	46070	41.91	0.0038	K	FLREEMGVKK	I	Acetyl (K)	639.83	1277.64	2	1277.68	-0.0352	178	187	2
icd	235	P08200	IDH_ECOLI Isocitrate dehydrogenase [NADP] OS=Escherichia coli (strain K12) GN=icd PE=1 SV=1	2160	46070	98.66	1.1e-08	K	GNIMKFTEGAFKDWGYQLAR	E	Acetyl (K)	792.08	2373.22	3	2373.16	0.0593	231	250	2
icd	235	P08200	IDH_ECOLI Isocitrate dehydrogenase [NADP] OS=Escherichia coli (strain K12) GN=icd PE=1 SV=1	2154	46070	75.88	1.3e-06	K	GNIMKFTEGAFK	D	Acetyl (K)	692.848	1383.68	2	1383.69	-0.0041	231	242	1
icd	235	P08200	IDH_ECOLI Isocitrate dehydrogenase [NADP] OS=Escherichia coli (strain K12) GN=icd PE=1 SV=1	3733	46070	75.25	1.3e-06	K	GNIMKFTEGAFK	D	Acetyl (K); Oxidation (M)	700.844	1399.67	2	1399.68	-0.008	231	242	1
icd	235	P08200	IDH_ECOLI Isocitrate dehydrogenase [NADP] OS=Escherichia coli (strain K12) GN=icd PE=1 SV=1	3733	46070	41.28	0.0053	K	GNIMKFTEGAFKDWGYQLAR	E	Acetyl (K)	594.297	2373.16	4	2373.16	0.0016	231	250	2
icd	235	P08200	IDH_ECOLI Isocitrate dehydrogenase [NADP] OS=Escherichia coli (strain K12) GN=icd PE=1 SV=1	2345	46070	36.3	0.0077	K	GNIMKFTEGAFKDWGYQLAR	E	Acetyl (K); Oxidation (M)	797.367	2389.08	3	2389.15	-0.072	231	250	2
icd	242	P08200	IDH_ECOLI Isocitrate dehydrogenase [NADP] OS=Escherichia coli (strain K12) GN=icd PE=1 SV=1	2345	46070	126.4	1.6e-11	K	FTEGAFKDWGYQLAR	E	Acetyl (K)	915.963	1829.91	2	1829.87	0.0374	236	250	1
icd	242	P08200	IDH_ECOLI Isocitrate dehydrogenase [NADP] OS=Escherichia coli (strain K12) GN=icd PE=1 SV=1	3733	46070	71.95	3.1e-06	K	FTEGAFKDWGYQLAR	E	Acetyl (K)	610.965	1829.87	3	1829.87	-0.0011	236	250	1
icd	265	P08200	IDH_ECOLI Isocitrate dehydrogenase [NADP] OS=Escherichia coli (strain K12) GN=icd PE=1 SV=1	2160	46070	46.31	0.0019	R	EEFGGELIDGGPWLKVK	N	Acetyl (K)	958.541	1915.07	2	1914.97	0.0951	251	267	1
icd	265	P08200	IDH_ECOLI Isocitrate dehydrogenase [NADP] OS=Escherichia coli (strain K12) GN=icd PE=1 SV=1	3733	46070	52.35	0.00056	R	EEFGGELIDGGPWLKVK	N	Acetyl (K)	639.333	1914.98	3	1914.97	0.005	251	267	1
icd	350	P08200	IDH_ECOLI Isocitrate dehydrogenase [NADP] OS=Escherichia coli (strain K12) GN=icd PE=1 SV=1	2160	46070	89.72	1.3e-07	K	YAGQDKVNPGSIILSAEMMLR	H	Acetyl (K)	779.089	2334.25	3	2334.17	0.0741	345	365	1
icd	350	P08200	IDH_ECOLI Isocitrate dehydrogenase [NADP] OS=Escherichia coli (strain K12) GN=icd PE=1 SV=1	3950	46070	98.69	1.4e-08	K	YAGQDKVNPGSIILSAEMMLR	H	Acetyl (K)	1168.09	2334.16	2	2334.17	-0.0151	345	365	1
icd	350	P08200	IDH_ECOLI Isocitrate dehydrogenase [NADP] OS=Escherichia coli (strain K12) GN=icd PE=1 SV=1	3950	46070	53.5	0.00043	K	YAGQDKVNPGSIILSAEMMLR	H	Acetyl (K); Oxidation (M)	784.394	2350.16	3	2350.17	-0.0046	345	365	1
icd	387	P08200	IDH_ECOLI Isocitrate dehydrogenase [NADP] OS=Escherichia coli (strain K12) GN=icd PE=1 SV=1	3950	46070	49.34	0.00069	K	GMEGAINAKTVTYDFER	L	Acetyl (K)	972.463	1942.91	2	1942.91	0.002	379	395	1
icd	401	P08200	IDH_ECOLI Isocitrate dehydrogenase [NADP] OS=Escherichia coli (strain K12) GN=icd PE=1 SV=1	2345	46070	52.92	0.00041	R	LMDGAKLLK	C	Acetyl (K)	515.788	1029.56	2	1029.59	-0.0283	396	404	1
icd	404	P08200	IDH_ECOLI Isocitrate dehydrogenase [NADP] OS=Escherichia coli (strain K12) GN=icd PE=1 SV=1	2345	46070	43.8	0.003	K	LLKCSEFGDAIIENM	-	Acetyl (K)	891.447	1780.88	2	1780.84	0.0417	402	416	1
idi	21	B5YQ81	IDI_ECO5E Isopentenyl-diphosphate Delta-isomerase OS=Escherichia coli O157:H7 (strain EC4115 / EHEC) GN=idi PE=3 SV=1	654	20588	120	1.1e-10	-	MQTEHVILLNAQGVPTGTLEKYAAHTADTR	L	Acetyl (K)	827.678	3306.68	4	3306.67	0.0148	1	30	1
idi	21	B5YQ81	IDI_ECO5E Isopentenyl-diphosphate Delta-isomerase OS=Escherichia coli O157:H7 (strain EC4115 / EHEC) GN=idi PE=3 SV=1	654	20588	118.64	1.7e-10	-	MQTEHVILLNAQGVPTGTLEKYAAHTADTR	L	Acetyl (K); Oxidation (M)	831.677	3322.68	4	3322.66	0.0175	1	30	1
ihfA	5	P0A6X7	IHFA_ECOLI Integration host factor subunit alpha OS=Escherichia coli (strain K12) GN=ihfA PE=1 SV=1	1926	11347	87.41	1.3e-07	M	ALTKAEMSEYLFDK	L	Acetyl (K)	844.436	1686.86	2	1686.82	0.0398	2	15	1
ihfA	5	P0A6X7	IHFA_ECOLI Integration host factor subunit alpha OS=Escherichia coli (strain K12) GN=ihfA PE=1 SV=1	1926	11347	51.32	0.00043	M	ALTKAEMSEYLFDK	L	Acetyl (K); Oxidation (M)	852.419	1702.82	2	1702.81	0.0112	2	15	1
ihfA	15	A8A0Q4	IHFA_ECOHS Integration host factor subunit alpha OS=Escherichia coli O9:H4 (strain HS) GN=ihfA PE=3 SV=1	1069	11377	43.2	0.0035	K	AEMSEYLFDKLGLSK	R	Acetyl (K)	591.626	1771.86	3	1771.87	-0.0141	6	20	1
ihfA	15	P0A6X7	IHFA_ECOLI Integration host factor subunit alpha OS=Escherichia coli (strain K12) GN=ihfA PE=1 SV=1	1926	11347	139.42	1e-12	K	AEMSEYLFDKLGLSK	R	Acetyl (K)	886.957	1771.9	2	1771.87	0.0296	6	20	1
ihfA	15	P0A6X7	IHFA_ECOLI Integration host factor subunit alpha OS=Escherichia coli (strain K12) GN=ihfA PE=1 SV=1	1926	11347	89.46	1e-07	K	AEMSEYLFDKLGLSKR	D	Acetyl (K)	643.661	1927.96	3	1927.97	-0.0093	6	21	2
ihfA	15	P0A6X7	IHFA_ECOLI Integration host factor subunit alpha OS=Escherichia coli (strain K12) GN=ihfA PE=1 SV=1	1926	11347	103.33	3.6e-09	K	AEMSEYLFDKLGLSK	R	Acetyl (K); Oxidation (M)	894.968	1787.92	2	1787.87	0.0564	6	20	1
ihfA	24	P0A6X7	IHFA_ECOLI Integration host factor subunit alpha OS=Escherichia coli (strain K12) GN=ihfA PE=1 SV=1	820	11347	58.75	0.00012	R	DAKELVELFFEEIRR	A	Acetyl (K)	646.006	1935	3	1935.01	-0.0125	22	36	2
ihfA	45	P0A6X7	IHFA_ECOLI Integration host factor subunit alpha OS=Escherichia coli (strain K12) GN=ihfA PE=1 SV=1	820	11347	84.38	2.8e-07	R	ALENGEQVKLSGFGNFDLR	D	Acetyl (K)	712.694	2135.06	3	2135.06	-0.0037	37	55	1
ihfA	86	P0A6X7	IHFA_ECOLI Integration host factor subunit alpha OS=Escherichia coli (strain K12) GN=ihfA PE=1 SV=1	1051	11347	45.4	0.0023	R	VVTFRPGQKLK	S	Acetyl (K)	438.916	1313.72	3	1313.78	-0.0569	78	88	1
ihfA	86	P0A6X7	IHFA_ECOLI Integration host factor subunit alpha OS=Escherichia coli (strain K12) GN=ihfA PE=1 SV=1	1926	11347	47	0.0013	R	VVTFRPGQKLK	S	Acetyl (K)	657.881	1313.75	2	1313.78	-0.0336	78	88	1
ihfA	86	P0A6X7	IHFA_ECOLI Integration host factor subunit alpha OS=Escherichia coli (strain K12) GN=ihfA PE=1 SV=1	771	11347	31.78	0.03	R	RVVTFRPGQKLK	S	Acetyl (K)	490.959	1469.86	3	1469.88	-0.0263	77	88	2
ihfA	97	P0A6X7	IHFA_ECOLI Integration host factor subunit alpha OS=Escherichia coli (strain K12) GN=ihfA PE=1 SV=1	1926	11347	49.81	0.00029	K	SRVENASPKDE	-	Acetyl (K)	637.3	1272.59	2	1272.59	-0.0094	89	99	2
ihfA	97	P0A6X7	IHFA_ECOLI Integration host factor subunit alpha OS=Escherichia coli (strain K12) GN=ihfA PE=1 SV=1	1926	11347	49.61	0.00013	R	VENASPKDE	-	Acetyl (K)	515.726	1029.44	2	1029.46	-0.0244	91	99	1
ihfB	3	P0A6Y1	IHFB_ECOLI Integration host factor subunit beta OS=Escherichia coli (strain K12) GN=ihfB PE=1 SV=1	1386	10645	54.85	0.0002	-	MTKSELIER	L	Acetyl (K)	574.798	1147.58	2	1147.59	-0.0083	1	9	1
ihfB	3	P0A6Y1	IHFB_ECOLI Integration host factor subunit beta OS=Escherichia coli (strain K12) GN=ihfB PE=1 SV=1	945	10645	50.89	0.00047	-	MTKSELIER	L	Acetyl (K); Oxidation (M)	582.791	1163.57	2	1163.59	-0.019	1	9	1
ihfB	20	P0A6Y1	IHFB_ECOLI Integration host factor subunit beta OS=Escherichia coli (strain K12) GN=ihfB PE=1 SV=1	945	10645	56.16	0.00017	R	LATQQSHIPAKTVEDAVK	E	Acetyl (K)	660.01	1977.01	3	1977.05	-0.0465	10	27	1
ihfB	27	P0A6Y1	IHFB_ECOLI Integration host factor subunit beta OS=Escherichia coli (strain K12) GN=ihfB PE=1 SV=1	1368	10645	123.97	1e-11	K	TVEDAVKEMLEHMASTLAQGER	I	Acetyl (K)	829.705	2486.09	3	2486.18	-0.0847	21	42	1
ihfB	27	P0A6Y1	IHFB_ECOLI Integration host factor subunit beta OS=Escherichia coli (strain K12) GN=ihfB PE=1 SV=1	1368	10645	93.96	3.7e-08	K	TVEDAVKEMLEHMASTLAQGER	I	Acetyl (K); Oxidation (M)	835.083	2502.23	3	2502.17	0.0537	21	42	1
ihfB	69	P0A6Y1	IHFB_ECOLI Integration host factor subunit beta OS=Escherichia coli (strain K12) GN=ihfB PE=1 SV=1	224	10645	55.51	0.00034	K	TGDKVELEGK	Y	Acetyl (K)	559.288	1116.56	2	1116.57	-0.0044	66	75	1
ihfB	81	P0A6Y1	IHFB_ECOLI Integration host factor subunit beta OS=Escherichia coli (strain K12) GN=ihfB PE=1 SV=1	945	10645	53.09	0.00032	K	YVPHFKPGK	E	Acetyl (K)	557.799	1113.58	2	1113.6	-0.0145	76	84	0
ileS	23	B7N7Q0	SYI_ECOLU Isoleucine--tRNA ligase OS=Escherichia coli O17:K52:H18 (strain UMN026 / ExPEC) GN=ileS PE=3 SV=1	181	104997	57.31	0.00012	R	GDLAKREPGMLAR	W	Acetyl (K)	485.921	1454.74	3	1454.77	-0.0251	19	31	2
ileS	112	B1IRE9	SYI_ECOLC Isoleucine--tRNA ligase OS=Escherichia coli (strain ATCC 8739 / DSM 1576 / Crooks) GN=ileS PE=3 SV=1	1295	105040	61.93	3.1e-05	K	VEQEYGKPGEK	F	Acetyl (K)	653.323	1304.63	2	1304.62	0.007	106	116	0
ileS	116	B1IRE9	SYI_ECOLC Isoleucine--tRNA ligase OS=Escherichia coli (strain ATCC 8739 / DSM 1576 / Crooks) GN=ileS PE=3 SV=1	1295	105040	83.04	2.9e-07	K	VEQEYGKPGEKFTAAEFR	A	Acetyl (K)	710.012	2127.01	3	2127.03	-0.0128	106	123	1
ileS	183	B7N7Q0	SYI_ECOLU Isoleucine--tRNA ligase OS=Escherichia coli O17:K52:H18 (strain UMN026 / ExPEC) GN=ileS PE=3 SV=1	181	104997	56.58	4e-05	K	GAKPVHWCVDCR	S	Acetyl (K)	509.564	1525.67	3	1525.69	-0.0205	181	192	0
ileS	398	B7N7Q0	SYI_ECOLU Isoleucine--tRNA ligase OS=Escherichia coli O17:K52:H18 (strain UMN026 / ExPEC) GN=ileS PE=3 SV=1	1271	104997	90.16	3.4e-08	K	GALLHVEKMQHSYPCCWR	H	Acetyl (K)	579.268	2313.04	4	2313.06	-0.0193	391	408	1
ileS	398	B7N7Q0	SYI_ECOLU Isoleucine--tRNA ligase OS=Escherichia coli O17:K52:H18 (strain UMN026 / ExPEC) GN=ileS PE=3 SV=1	1271	104997	34.56	0.014	K	GALLHVEKMQHSYPCCWR	H	Acetyl (K)	772.026	2313.05	3	2313.06	-0.0055	391	408	1
ileS	428	B7N7Q0	SYI_ECOLU Isoleucine--tRNA ligase OS=Escherichia coli O17:K52:H18 (strain UMN026 / ExPEC) GN=ileS PE=3 SV=1	491	104997	76.61	1.5e-06	R	ATPQWFVSMDQKGLR	A	Acetyl (K)	602.635	1804.88	3	1804.89	-0.0083	417	431	1
ileS	436	B7N7Q0	SYI_ECOLU Isoleucine--tRNA ligase OS=Escherichia coli O17:K52:H18 (strain UMN026 / ExPEC) GN=ileS PE=3 SV=1	766	104997	57.14	0.00013	R	AQSLKEIK	G	Acetyl (K)	479.776	957.537	2	957.549	-0.0129	432	439	1
ileS	439	B1IRE9	SYI_ECOLC Isoleucine--tRNA ligase OS=Escherichia coli (strain ATCC 8739 / DSM 1576 / Crooks) GN=ileS PE=3 SV=1	1295	105040	55.73	0.00023	K	EIKGVQWIPDWGQAR	I	Acetyl (K)	912.981	1823.95	2	1823.93	0.0165	437	451	1
ileS	605	B1XBF1	SYI_ECODH Isoleucine--tRNA ligase OS=Escherichia coli (strain K12 / DH10B) GN=ileS PE=3 SV=1	1022	105029	49.05	0.0016	R	KMSKSIGNTVSPQDVMNK	L	Acetyl (K)	669.333	2004.98	3	2005	-0.0212	602	619	2
ileS	619	B1IRE9	SYI_ECOLC Isoleucine--tRNA ligase OS=Escherichia coli (strain ATCC 8739 / DSM 1576 / Crooks) GN=ileS PE=3 SV=1	1295	105040	108.25	1.2e-09	K	SIGNTVSPQDVMNKLGADILR	L	Acetyl (K)	757.398	2269.17	3	2269.17	-0.0029	606	626	1
ileS	934	B7N7Q0	SYI_ECOLU Isoleucine--tRNA ligase OS=Escherichia coli O17:K52:H18 (strain UMN026 / ExPEC) GN=ileS PE=3 SV=1	766	104997	64.06	1.1e-05	R	CVSNVAGDGEKR	K	Acetyl (K)	667.311	1332.61	2	1332.61	-0.0019	924	935	1
ileS	934	B7N7Q0	SYI_ECOLU Isoleucine--tRNA ligase OS=Escherichia coli O17:K52:H18 (strain UMN026 / ExPEC) GN=ileS PE=3 SV=1	766	104997	45.9	0.00049	R	CVSNVAGDGEKR	K	Acetyl (K)	445.204	1332.59	3	1332.61	-0.0188	924	935	1
infA	3	Q0TJG6	IF1_ECOL5 Translation initiation factor IF-1 OS=Escherichia coli O6:K15:H31 (strain 536 / UPEC) GN=infA PE=3 SV=1	696	8244	56.6	0.00022	M	AKEDNIEMQGTVLETLPNTMFR	V	Acetyl (K)	860.434	2578.28	3	2578.24	0.0401	2	23	1
infA	39	Q0TJG6	IF1_ECOL5 Translation initiation factor IF-1 OS=Escherichia coli O6:K15:H31 (strain 536 / UPEC) GN=infA PE=3 SV=1	439	8244	52.39	0.00058	R	VELENGHVVTAHISGKMR	K	Acetyl (K)	505.513	2018.02	4	2018.04	-0.015	24	41	1
infA	39	Q0TJG6	IF1_ECOL5 Translation initiation factor IF-1 OS=Escherichia coli O6:K15:H31 (strain 536 / UPEC) GN=infA PE=3 SV=1	1557	8244	56.13	0.00021	R	VELENGHVVTAHISGKMR	K	Acetyl (K)	673.669	2017.99	3	2018.04	-0.0508	24	41	1
infA	39	Q0TJG6	IF1_ECOL5 Translation initiation factor IF-1 OS=Escherichia coli O6:K15:H31 (strain 536 / UPEC) GN=infA PE=3 SV=1	2181	8244	54.71	0.00024	R	VELENGHVVTAHISGKMR	K	Acetyl (K); Oxidation (M)	509.513	2034.02	4	2034.03	-0.0074	24	41	1
infA	52	Q0TJG6	IF1_ECOL5 Translation initiation factor IF-1 OS=Escherichia coli O6:K15:H31 (strain 536 / UPEC) GN=infA PE=3 SV=1	251	8244	59.54	0.00022	R	ILTGDKVTVELTPYDLSK	G	Acetyl (K)	1017.54	2033.06	2	2033.09	-0.0315	47	64	1
infA	52	Q0TJG6	IF1_ECOL5 Translation initiation factor IF-1 OS=Escherichia coli O6:K15:H31 (strain 536 / UPEC) GN=infA PE=3 SV=1	1056	8244	88.2	1.3e-07	R	ILTGDKVTVELTPYDLSK	G	Acetyl (K)	678.699	2033.08	3	2033.09	-0.0178	47	64	1
infA	64	Q0TJG6	IF1_ECOL5 Translation initiation factor IF-1 OS=Escherichia coli O6:K15:H31 (strain 536 / UPEC) GN=infA PE=3 SV=1	696	8244	55.65	0.00019	K	VTVELTPYDLSKGR	I	Acetyl (K)	810.41	1618.81	2	1618.86	-0.0512	53	66	1
infA	64	Q0TJG6	IF1_ECOL5 Translation initiation factor IF-1 OS=Escherichia coli O6:K15:H31 (strain 536 / UPEC) GN=infA PE=3 SV=1	440	8244	49.08	0.00035	R	ILTGDKVTVELTPYDLSKGR	I	Acetyl (K)	749.781	2246.32	3	2246.22	0.1065	47	66	2
infB	42	B7N0V3	IF2_ECO81 Translation initiation factor IF-2 OS=Escherichia coli O81 (strain ED1a) GN=infB PE=3 SV=1	671	97402	59.25	7.4e-05	K	SADDSVSAQEKQTLIDHLNQK	N	Acetyl (K)	790.38	2368.12	3	2368.15	-0.0334	32	52	1
infB	58	B1LFS0	IF2_ECOSM Translation initiation factor IF-2 OS=Escherichia coli (strain SMS-3-5 / SECEC) GN=infB PE=3 SV=1	374	97489	76.19	1.9e-06	K	NSGPDKLTLQR	K	Acetyl (K)	635.841	1269.67	2	1269.67	-0.0011	53	63	1
infB	93	P0A705	IF2_ECOLI Translation initiation factor IF-2 OS=Escherichia coli (strain K12) GN=infB PE=1 SV=1	739	97461	66.34	1.3e-05	R	TFVKRDPQEAER	L	Acetyl (K)	506.591	1516.75	3	1516.76	-0.011	90	101	2
infB	155	B1LFS0	IF2_ECOSM Translation initiation factor IF-2 OS=Escherichia coli (strain SMS-3-5 / SECEC) GN=infB PE=3 SV=1	1298	97489	102.56	2e-09	R	EAAEKDKVSNQQDDMTK	N	Acetyl (K)	660.306	1977.9	3	1977.89	0.0021	151	167	2
infB	184	B1LFS0	IF2_ECOSM Translation initiation factor IF-2 OS=Escherichia coli (strain SMS-3-5 / SECEC) GN=infB PE=3 SV=1	1298	97489	72.64	3.3e-06	R	EQEAAELKR	K	Acetyl (K)	558.289	1114.56	2	1114.56	0.0021	177	185	1
infB	301	P0A705	IF2_ECOLI Translation initiation factor IF-2 OS=Escherichia coli (strain K12) GN=infB PE=1 SV=1	381	97461	76.32	2.1e-06	K	GSSLQQGFQKPAQAVNR	D	Acetyl (K)	619.992	1856.95	3	1856.95	0.0041	292	308	0
infB	334	P0A705	IF2_ECOLI Translation initiation factor IF-2 OS=Escherichia coli (strain K12) GN=infB PE=1 SV=1	739	97461	55.96	0.00014	K	GSQVIKAMMK	L	Acetyl (K)	567.794	1133.57	2	1133.59	-0.0201	329	338	1
infB	502	B7N0V3	IF2_ECO81 Translation initiation factor IF-2 OS=Escherichia coli O81 (strain ED1a) GN=infB PE=3 SV=1	671	97402	57.64	6.4e-05	K	IDKPEADPDR	V	Acetyl (K)	599.285	1196.55	2	1196.57	-0.0124	500	509	0
infB	576	B1LFS0	IF2_ECOSM Translation initiation factor IF-2 OS=Escherichia coli (strain SMS-3-5 / SECEC) GN=infB PE=3 SV=1	1081	97489	87.93	1.2e-07	K	GMASGAVIESFLDKGR	G	Acetyl (K)	560.623	1678.85	3	1678.83	0.0111	563	578	1
infB	593	B7N0V3	IF2_ECO81 Translation initiation factor IF-2 OS=Escherichia coli O81 (strain ED1a) GN=infB PE=3 SV=1	671	97402	36.2	0.0075	R	EGTLHKGDIVLCGFEYGR	V	Acetyl (K)	698.321	2091.94	3	2092	-0.0639	588	605	1
infB	710	B7N0V3	IF2_ECO81 Translation initiation factor IF-2 OS=Escherichia coli O81 (strain ED1a) GN=infB PE=3 SV=1	671	97402	80.15	6.8e-07	K	ADVQGSVEAISDSLLKLSTDEVK	V	Acetyl (K)	816.061	2445.16	3	2445.25	-0.0876	695	717	1
infB	717	B7N0V3	IF2_ECO81 Translation initiation factor IF-2 OS=Escherichia coli O81 (strain ED1a) GN=infB PE=3 SV=1	671	97402	40.45	0.0063	K	LSTDEVKVK	I	Acetyl (K)	530.79	1059.57	2	1059.58	-0.0147	711	719	1
infB	805	B1LFS0	IF2_ECOSM Translation initiation factor IF-2 OS=Escherichia coli (strain SMS-3-5 / SECEC) GN=infB PE=3 SV=1	291	97489	40.93	0.0055	R	DVFKSPK	F	Acetyl (K)	431.734	861.453	2	861.46	-0.0068	802	808	1
infB	808	P0A705	IF2_ECOLI Translation initiation factor IF-2 OS=Escherichia coli (strain K12) GN=infB PE=1 SV=1	381	97461	55.76	0.00023	K	SPKFGAIAGCMVTEGVVK	R	Acetyl (K)	631.658	1891.95	3	1891.95	-0.0024	806	823	1
infB	808	B7N0V3	IF2_ECO81 Translation initiation factor IF-2 OS=Escherichia coli O81 (strain ED1a) GN=infB PE=3 SV=1	671	97402	111.48	5.4e-10	K	SPKFGAIAGCMVTEGVVKR	H	Acetyl (K)	683.674	2048	3	2048.05	-0.0551	806	824	2
infB	849	P0A705	IF2_ECOLI Translation initiation factor IF-2 OS=Escherichia coli (strain K12) GN=infB PE=1 SV=1	739	97461	51.2	0.00026	R	FKDDVNEVR	N	Acetyl (K)	582.281	1162.55	2	1162.56	-0.0136	848	856	1
infC	97	P0A707	IF3_ECOLI Translation initiation factor IF-3 OS=Escherichia coli (strain K12) GN=infC PE=1 SV=1	533	20608	53.28	0.00027	K	EIKFRPGTDEGDYQVK	L	Acetyl (K)	641.984	1922.93	3	1922.94	-0.0075	95	110	1
infC	110	P0A707	IF3_ECOLI Translation initiation factor IF-3 OS=Escherichia coli (strain K12) GN=infC PE=1 SV=1	336	20608	53.58	0.00033	K	FRPGTDEGDYQVKLR	S	Acetyl (K)	608.304	1821.89	3	1821.9	-0.0096	98	112	1
infC	123	P0A707	IF3_ECOLI Translation initiation factor IF-3 OS=Escherichia coli (strain K12) GN=infC PE=1 SV=1	424	20608	42.66	0.0024	R	FLEEGDKAK	I	Acetyl (K)	539.766	1077.52	2	1077.53	-0.0169	117	125	1
infC	164	P0A707	IF3_ECOLI Translation initiation factor IF-3 OS=Escherichia coli (strain K12) GN=infC PE=1 SV=1	152	20608	40.11	0.01	R	VKDDLQELAVVESFPTKIEGR	Q	Acetyl (K)	805.768	2414.28	3	2414.27	0.0122	148	168	2
iraP	60	P0AAN9	IRAP_ECOLI Anti-adapter protein IraP OS=Escherichia coli (strain K12) GN=iraP PE=1 SV=1	171	9988	55.89	0.00022	R	LIDQVEGALYEVKPDASIPDDDTELLR	D	Acetyl (K)	1019.56	3055.67	3	3055.52	0.1415	48	74	0
iscS	2	P0A6B7	ISCS_ECOLI Cysteine desulfurase OS=Escherichia coli (strain K12) GN=iscS PE=1 SV=1	526	45232	63.45	3.6e-05	-	MKLPIYLDYSATTPVDPR	V	Acetyl (K)	708.024	2121.05	3	2121.08	-0.0298	1	18	1
iscS	92	P0A6B7	ISCS_ECOLI Cysteine desulfurase OS=Escherichia coli (strain K12) GN=iscS PE=1 SV=1	160	45232	53.77	0.00013	K	GAANFYQKK	G	Acetyl (K)	534.771	1067.53	2	1067.54	-0.0117	85	93	1
iscS	105	P0A6B7	ISCS_ECOLI Cysteine desulfurase OS=Escherichia coli (strain K12) GN=iscS PE=1 SV=1	370	45232	52.34	0.00013	K	TEHKAVLDTCR	Q	Acetyl (K)	457.886	1370.64	3	1370.66	-0.026	102	112	1
iscS	196	P0A6B7	ISCS_ECOLI Cysteine desulfurase OS=Escherichia coli (strain K12) GN=iscS PE=1 SV=1	370	45232	60.36	7.5e-05	K	LPIDLSQLKVDLMSFSGHK	I	Acetyl (K)	724.033	2169.08	3	2169.15	-0.0726	188	206	1
iscS	260	P0A6B7	ISCS_ECOLI Cysteine desulfurase OS=Escherichia coli (strain K12) GN=iscS PE=1 SV=1	370	45232	81.72	1.8e-07	R	IAKEEMATEMER	L	Acetyl (K)	740.336	1478.66	2	1478.67	-0.0169	258	269	1
iscX	25	P0C0L9	ISCX_ECOLI Protein IscX OS=Escherichia coli (strain K12) GN=iscX PE=1 SV=1	84	7784	41.34	0.0022	R	EIGEALYDAYPDLDPKTVR	F	Acetyl (K)	736.341	2206	3	2206.08	-0.0785	10	28	1
iscX	25	Q8FF46	ISCX_ECOL6 Protein IscX OS=Escherichia coli O6:H1 (strain CFT073 / ATCC 700928 / UPEC) GN=iscX PE=3 SV=1	84	7740	41.34	0.0022	R	EIGEALYDAYPDIDPKTVR	F	Acetyl (K)	736.341	2206	3	2206.08	-0.0785	10	28	1
ispA	200	P22939	ISPA_ECOLI Farnesyl diphosphate synthase OS=Escherichia coli (strain K12) GN=ispA PE=1 SV=1	87	32368	55.18	0.00018	R	LGALSAGDKGR	R	Acetyl (K)	543.791	1085.57	2	1085.58	-0.0153	192	202	1
ispG	73	B7N6A3	ISPG_ECOLU 4-hydroxy-3-methylbut-2-en-1-yl diphosphate synthase OS=Escherichia coli O17:K52:H18 (strain UMN026 / ExPEC) GN=ispG PE=3 SV=1	575	40972	102.04	4.7e-09	R	VSVPTMDAAEAFKLIK	Q	Acetyl (K)	881.462	1760.91	2	1760.94	-0.0292	61	76	1
ispG	143	B7N6A3	ISPG_ECOLU 4-hydroxy-3-methylbut-2-en-1-yl diphosphate synthase OS=Escherichia coli O17:K52:H18 (strain UMN026 / ExPEC) GN=ispG PE=3 SV=1	444	40972	99.09	1e-08	R	IGVNAGSLEKDLQEK	Y	Acetyl (K)	821.925	1641.84	2	1641.86	-0.0215	134	148	1
ispG	197	B7N6A3	ISPG_ECOLU 4-hydroxy-3-methylbut-2-en-1-yl diphosphate synthase OS=Escherichia coli O17:K52:H18 (strain UMN026 / ExPEC) GN=ispG PE=3 SV=1	444	40972	94.42	2.6e-08	R	LLAKQIDQPLHLGITEAGGAR	S	Acetyl (K)	748.419	2242.23	3	2242.24	-0.0088	194	214	1
katG	141	A7ZUG1	KATG_ECO24 Catalase-peroxidase OS=Escherichia coli O139:H28 (strain E24377A / ETEC) GN=katG PE=3 SV=1	1022	80047	44.43	0.0032	R	FAPLNSWPDNVSLDKAR	R	Acetyl (K)	658.013	1971.02	3	1970.98	0.032	127	143	1
katG	388	A7ZUG1	KATG_ECO24 Catalase-peroxidase OS=Escherichia coli O139:H28 (strain E24377A / ETEC) GN=katG PE=3 SV=1	380	80047	51.4	0.0002	R	FDPEFEKISR	R	Acetyl (K)	655.301	1308.59	2	1308.63	-0.0478	382	391	1
katG	388	A7ZUG1	KATG_ECO24 Catalase-peroxidase OS=Escherichia coli O139:H28 (strain E24377A / ETEC) GN=katG PE=3 SV=1	1022	80047	59.9	3.9e-05	R	FDPEFEKISR	R	Acetyl (K)	437.217	1308.63	3	1308.63	-0.0051	382	391	1
katG	515	Q0TAB7	KATG_ECOL5 Catalase-peroxidase OS=Escherichia coli O6:K15:H31 (strain 536 / UPEC) GN=katG PE=3 SV=1	1258	80033	50.66	0.00015	R	ALPVLEKIQK	E	Acetyl (K)	590.866	1179.72	2	1179.72	-0.0056	509	518	1
katG	660	Q0TAB7	KATG_ECOL5 Catalase-peroxidase OS=Escherichia coli O6:K15:H31 (strain 536 / UPEC) GN=katG PE=3 SV=1	469	80033	64.92	2e-05	K	ATDESKELFEGR	D	Acetyl (K)	712.371	1422.73	2	1422.66	0.0639	655	666	1
katG	660	B1IVD5	KATG_ECOLC Catalase-peroxidase OS=Escherichia coli (strain ATCC 8739 / DSM 1576 / Crooks) GN=katG PE=3 SV=1	302	80031	39.94	0.0074	K	ATDESKELFEGR	D	Acetyl (K)	475.231	1422.67	3	1422.66	0.0069	655	666	1
kbl	23	P0AB77	KBL_ECOLI 2-amino-3-ketobutyrate coenzyme A ligase OS=Escherichia coli (strain K12) GN=kbl PE=1 SV=1	994	43432	53.58	0.00026	R	AEGLFKEER	I	Acetyl (K)	560.778	1119.54	2	1119.56	-0.0145	18	26	1
kbl	244	P0AB77	KBL_ECOLI 2-amino-3-ketobutyrate coenzyme A ligase OS=Escherichia coli (strain K12) GN=kbl PE=1 SV=1	1048	43432	135.45	2.3e-12	R	VDIITGTLGKALGGASGGYTAAR	K	Acetyl (K)	1096.1	2190.18	2	2190.16	0.0124	235	257	1
kbl	244	P0AB77	KBL_ECOLI 2-amino-3-ketobutyrate coenzyme A ligase OS=Escherichia coli (strain K12) GN=kbl PE=1 SV=1	1048	43432	129.12	1e-11	R	VDIITGTLGKALGGASGGYTAAR	K	Acetyl (K)	548.549	2190.17	4	2190.16	0.0018	235	257	1
kbl	244	P0AB77	KBL_ECOLI 2-amino-3-ketobutyrate coenzyme A ligase OS=Escherichia coli (strain K12) GN=kbl PE=1 SV=1	548	43432	128.2	1.1e-11	R	VDIITGTLGKALGGASGGYTAAR	K	Acetyl (K)	731.072	2190.19	3	2190.16	0.0283	235	257	1
kbl	362	P0AB77	KBL_ECOLI 2-amino-3-ketobutyrate coenzyme A ligase OS=Escherichia coli (strain K12) GN=kbl PE=1 SV=1	1048	43432	41.33	0.007	K	EGIYVTGFFYPVVPKGQAR	I	Acetyl (K)	724.051	2169.13	3	2169.13	0.0059	348	366	1
kch	305	P31069	KCH_ECOLI Voltage-gated potassium channel Kch OS=Escherichia coli (strain K12) GN=kch PE=1 SV=1	52	46204	52.06	0.00046	R	LGDNADVIPGDSNDSSVLKK	A	Acetyl (K)	696.019	2085.04	3	2085.02	0.0133	287	306	1
kdgK	162	P37647	KDGK_ECOLI 2-dehydro-3-deoxygluconokinase OS=Escherichia coli (strain K12) GN=kdgK PE=3 SV=1	46	34226	45.8	0.0017	R	ANGGKVIFDNNYRPR	L	Acetyl (K)	588.293	1761.86	3	1761.89	-0.0345	158	172	1
kdsA	47	Q8FHZ8	KDSA_ECOL6 2-dehydro-3-deoxyphosphooctonate aldolase OS=Escherichia coli O6:H1 (strain CFT073 / ATCC 700928 / UPEC) GN=kdsA PE=3 SV=1	1217	31071	69.17	1.1e-05	R	ICEHYVTVTQKLGIPYVFK	A	Acetyl (K)	779.767	2336.28	3	2336.22	0.0564	37	55	1
kdsA	60	Q8FHZ8	KDSA_ECOL6 2-dehydro-3-deoxyphosphooctonate aldolase OS=Escherichia coli O6:H1 (strain CFT073 / ATCC 700928 / UPEC) GN=kdsA PE=3 SV=1	1078	31071	52.3	0.00015	K	ASFDKANR	S	Acetyl (K)	475.72	949.426	2	949.462	-0.0354	56	63	1
kdsA	79	P0A715	KDSA_ECOLI 2-dehydro-3-deoxyphosphooctonate aldolase OS=Escherichia coli (strain K12) GN=kdsA PE=1 SV=1	1085	31041	58.86	0.00019	R	GPGLEEGMKIFQELK	Q	Acetyl (K)	573.296	1716.87	3	1716.88	-0.0099	71	85	1
kdsA	79	Q8FHZ8	KDSA_ECOL6 2-dehydro-3-deoxyphosphooctonate aldolase OS=Escherichia coli O6:H1 (strain CFT073 / ATCC 700928 / UPEC) GN=kdsA PE=3 SV=1	1687	31071	65.64	4.2e-05	R	GPGLEEGMKIFQELK	Q	Acetyl (K)	859.428	1716.84	2	1716.88	-0.0347	71	85	1
kdsA	138	Q8FHZ8	KDSA_ECOL6 2-dehydro-3-deoxyphosphooctonate aldolase OS=Escherichia coli O6:H1 (strain CFT073 / ATCC 700928 / UPEC) GN=kdsA PE=3 SV=1	1217	31071	55.01	0.00025	K	TGAVINVKKPQFVSPGQMGNIVDKFK	E	Acetyl (K)	711.901	2843.58	4	2843.54	0.0386	131	156	2
kdsA	138	Q8FHZ8	KDSA_ECOL6 2-dehydro-3-deoxyphosphooctonate aldolase OS=Escherichia coli O6:H1 (strain CFT073 / ATCC 700928 / UPEC) GN=kdsA PE=3 SV=1	1225	31071	55.24	0.00032	K	TGAVINVKKPQFVSPGQMGNIVDKFK	E	Acetyl (K); Oxidation (M)	715.869	2859.45	4	2859.53	-0.0862	131	156	2
kdsA	138	Q8FHZ8	KDSA_ECOL6 2-dehydro-3-deoxyphosphooctonate aldolase OS=Escherichia coli O6:H1 (strain CFT073 / ATCC 700928 / UPEC) GN=kdsA PE=3 SV=1	1687	31071	66.22	1.7e-05	K	TGAVINVKKPQFVSPGQMGNIVDK	F	Acetyl (K)	857.135	2568.38	3	2568.37	0.0087	131	154	1
kdsA	139	Q8FHZ8	KDSA_ECOL6 2-dehydro-3-deoxyphosphooctonate aldolase OS=Escherichia coli O6:H1 (strain CFT073 / ATCC 700928 / UPEC) GN=kdsA PE=3 SV=1	1217	31071	56.61	0.00013	K	TGAVINVKKPQFVSPGQMGNIVDKFK	E	Acetyl (K)	711.91	2843.61	4	2843.54	0.0762	131	156	2
kdsA	139	Q8FHZ8	KDSA_ECOL6 2-dehydro-3-deoxyphosphooctonate aldolase OS=Escherichia coli O6:H1 (strain CFT073 / ATCC 700928 / UPEC) GN=kdsA PE=3 SV=1	1601	31071	41.36	0.0063	K	TGAVINVKKPQFVSPGQMGNIVDK	F	Acetyl (K)	857.096	2568.27	3	2568.37	-0.1074	131	154	1
kdsA	162	Q8FHZ8	KDSA_ECOL6 2-dehydro-3-deoxyphosphooctonate aldolase OS=Escherichia coli O6:H1 (strain CFT073 / ATCC 700928 / UPEC) GN=kdsA PE=3 SV=1	1217	31071	54.36	0.00022	K	EGGNEKVILCDR	G	Acetyl (K)	716.36	1430.71	2	1430.68	0.0229	157	168	1
kdsA	248	Q8FHZ8	KDSA_ECOL6 2-dehydro-3-deoxyphosphooctonate aldolase OS=Escherichia coli O6:H1 (strain CFT073 / ATCC 700928 / UPEC) GN=kdsA PE=3 SV=1	1687	31071	36.96	0.012	R	AGMAVGLAGLFIEAHPDPEHAKCDGPSALPLAK	L	Acetyl (K)	846.397	3381.56	4	3381.68	-0.126	227	259	1
kdsA	259	Q8FHZ8	KDSA_ECOL6 2-dehydro-3-deoxyphosphooctonate aldolase OS=Escherichia coli O6:H1 (strain CFT073 / ATCC 700928 / UPEC) GN=kdsA PE=3 SV=1	1078	31071	59.31	0.0001	K	CDGPSALPLAKLEPFLK	Q	Acetyl (K)	633.338	1896.99	3	1897	-0.0083	249	265	1
kdsA	259	Q8FHZ8	KDSA_ECOL6 2-dehydro-3-deoxyphosphooctonate aldolase OS=Escherichia coli O6:H1 (strain CFT073 / ATCC 700928 / UPEC) GN=kdsA PE=3 SV=1	1225	31071	37.84	0.01	K	CDGPSALPLAKLEPFLK	Q	Acetyl (K)	949.543	1897.07	2	1897	0.0705	249	265	1
kdsA	265	Q8FHZ8	KDSA_ECOL6 2-dehydro-3-deoxyphosphooctonate aldolase OS=Escherichia coli O6:H1 (strain CFT073 / ATCC 700928 / UPEC) GN=kdsA PE=3 SV=1	1078	31071	57.38	0.00012	K	LEPFLKQMK	A	Acetyl (K)	588.323	1174.63	2	1174.64	-0.011	260	268	1
kdsA	265	Q8FHZ8	KDSA_ECOL6 2-dehydro-3-deoxyphosphooctonate aldolase OS=Escherichia coli O6:H1 (strain CFT073 / ATCC 700928 / UPEC) GN=kdsA PE=3 SV=1	1217	31071	41.25	0.0046	K	LEPFLKQMK	A	Acetyl (K); Oxidation (M)	596.322	1190.63	2	1190.64	-0.0066	260	268	1
ldhA	9	P52643	LDHD_ECOLI D-lactate dehydrogenase OS=Escherichia coli (strain K12) GN=ldhA PE=1 SV=1	840	36854	56.07	0.00019	K	LAVYSTKQYDKK	Y	Acetyl (K)	495.931	1484.77	3	1484.79	-0.0152	3	14	2
ldhA	88	P52643	LDHD_ECOLI D-lactate dehydrogenase OS=Escherichia coli (strain K12) GN=ldhA PE=1 SV=1	1252	36854	84.23	3.8e-07	R	CAGFNNVDLDAAKELGLK	V	Acetyl (K)	989.029	1976.04	2	1975.97	0.0751	76	93	1
ldhA	88	P52643	LDHD_ECOLI D-lactate dehydrogenase OS=Escherichia coli (strain K12) GN=ldhA PE=1 SV=1	840	36854	56.07	0.00021	R	CAGFNNVDLDAAKELGLK	V	Acetyl (K)	659.661	1975.96	3	1975.97	-0.0053	76	93	1
ldhA	154	P52643	LDHD_ECOLI D-lactate dehydrogenase OS=Escherichia coli (strain K12) GN=ldhA PE=1 SV=1	1252	36854	88.04	1e-07	K	TAGVIGTGKIGVAMLR	I	Acetyl (K)	793.463	1584.91	2	1584.9	0.0103	146	161	1
ldhA	248	P52643	LDHD_ECOLI D-lactate dehydrogenase OS=Escherichia coli (strain K12) GN=ldhA PE=1 SV=1	944	36854	99.19	1e-08	R	GALIDSQAAIEALKNQK	I	Acetyl (K)	604.654	1810.94	3	1810.98	-0.0386	235	251	1
ldhA	248	P52643	LDHD_ECOLI D-lactate dehydrogenase OS=Escherichia coli (strain K12) GN=ldhA PE=1 SV=1	707	36854	127.41	1.4e-11	R	GALIDSQAAIEALKNQK	I	Acetyl (K)	906.516	1811.02	2	1810.98	0.0396	235	251	1
lepA	243	A1AE99	LEPA_ECOK1 Elongation factor 4 OS=Escherichia coli O1:K1 / APEC GN=lepA PE=3 SV=1	593	67041	63.45	3.8e-05	R	LGIFTPKQVDR	T	Acetyl (K)	439.248	1314.72	3	1314.73	-0.0071	237	247	1
lepA	243	A1AE99	LEPA_ECOK1 Elongation factor 4 OS=Escherichia coli O1:K1 / APEC GN=lepA PE=3 SV=1	593	67041	46.46	0.0019	R	LGIFTPKQVDR	T	Acetyl (K)	658.366	1314.72	2	1314.73	-0.0111	237	247	1
lepA	473	A1AE99	LEPA_ECOK1 Elongation factor 4 OS=Escherichia coli O1:K1 / APEC GN=lepA PE=3 SV=1	593	67041	75.25	1.6e-06	R	GYASLDYNFKR	F	Acetyl (K)	688.334	1374.65	2	1374.66	-0.0028	464	474	1
lepB	146	P00803	LEP_ECOLI Signal peptidase I OS=Escherichia coli (strain K12) GN=lepB PE=1 SV=2	77	36109	41.68	0.0023	K	LDYIKR	A	Acetyl (K)	425.245	848.476	2	848.476	0.0003	142	147	1
leuS	21	B1IYG6	SYL_ECOLC Leucine--tRNA ligase OS=Escherichia coli (strain ATCC 8739 / DSM 1576 / Crooks) GN=leuS PE=3 SV=1	144	97814	56.13	0.00012	K	VQLHWDEKR	T	Acetyl (K)	418.213	1251.62	3	1251.64	-0.0182	14	22	1
leuS	145	B1IYG6	SYL_ECOLC Leucine--tRNA ligase OS=Escherichia coli (strain ATCC 8739 / DSM 1576 / Crooks) GN=leuS PE=3 SV=1	58	97814	47.29	0.001	K	FFTELYKK	G	Acetyl (K)	559.29	1116.57	2	1116.59	-0.0204	139	146	1
leuS	598	C4ZWC9	SYL_ECOBW Leucine--tRNA ligase OS=Escherichia coli (strain K12 / MC4100 / BW2952) GN=leuS PE=3 SV=1	640	97799	51.8	0.00051	R	NWVSPVDAIVERDEKGR	I	Acetyl (K)	671.34	2011	3	2011.01	-0.0148	584	600	2
leuS	619	C4ZWC9	SYL_ECOBW Leucine--tRNA ligase OS=Escherichia coli (strain K12 / MC4100 / BW2952) GN=leuS PE=3 SV=1	640	97799	53.23	0.00022	K	DAAGHELVYTGMSKMSK	S	Acetyl (K)	622.962	1865.87	3	1865.87	0.0007	606	622	1
ligA	648	A1ADS8	DNLJ_ECOK1 DNA ligase OS=Escherichia coli O1:K1 / APEC GN=ligA PE=3 SV=1	76	74024	76.16	1.7e-06	K	KTDLVIAGEAAGSKLAK	A	Acetyl (K)	571.991	1712.95	3	1712.97	-0.0168	635	651	2
lipA	316	Q0TK45	LIPA_ECOL5 Lipoyl synthase OS=Escherichia coli O6:K15:H31 (strain 536 / UPEC) GN=lipA PE=3 SV=1	34	36505	33.92	0.015	R	SSYHADLQAKGMEVK	-	Acetyl (K)	569.269	1704.79	3	1704.81	-0.0285	307	321	1
nusA	239	P0AFF6	NUSA_ECOLI Transcription elongation protein NusA OS=Escherichia coli (strain K12) GN=nusA PE=1 SV=1	126	55008	34.66	0.023	R	AKIAVKTNDK	R	Acetyl (K)	565.305	1128.6	2	1128.65	-0.0541	234	243	2
lon	239	P0A9M0	LON_ECOLI Lon protease OS=Escherichia coli (strain K12) GN=lon PE=1 SV=1	442	87725	82.63	4e-07	K	AIQKELGEMDDAPDENEALKR	K	Acetyl (K)	805.398	2413.17	3	2413.14	0.0278	236	256	2
lon	255	P0A9M0	LON_ECOLI Lon protease OS=Escherichia coli (strain K12) GN=lon PE=1 SV=1	694	87725	50.57	0.00019	K	ELGEMDDAPDENEALKR	K	Acetyl (K)	658.63	1972.87	3	1972.87	-0.0009	240	256	1
lon	409	P0A9M0	LON_ECOLI Lon protease OS=Escherichia coli (strain K12) GN=lon PE=1 SV=1	696	87725	46.18	0.0014	K	LIQKMAK	V	Acetyl (K)	437.259	872.503	2	872.515	-0.0122	406	412	1
lon	550	P0A9M0	LON_ECOLI Lon protease OS=Escherichia coli (strain K12) GN=lon PE=1 SV=1	497	87725	42.59	0.0028	R	EISKLCR	K	Acetyl (K)	474.245	946.475	2	946.491	-0.0159	547	553	1
lon	623	P0A9M0	LON_ECOLI Lon protease OS=Escherichia coli (strain K12) GN=lon PE=1 SV=1	497	87725	79.14	1.1e-06	K	GKLTYTGSLGEVMQESIQAALTVVR	A	Acetyl (K)	898.436	2692.29	3	2692.41	-0.1252	622	646	1
lon	651	P0A9M0	LON_ECOLI Lon protease OS=Escherichia coli (strain K12) GN=lon PE=1 SV=1	694	87725	46.28	0.0011	R	AEKLGINPDFYEK	R	Acetyl (K)	783.39	1564.76	2	1564.78	-0.0125	649	661	1
lon	651	P0A9M0	LON_ECOLI Lon protease OS=Escherichia coli (strain K12) GN=lon PE=1 SV=1	312	87725	54.88	0.00026	R	AEKLGINPDFYEKR	D	Acetyl (K)	574.637	1720.89	3	1720.88	0.0095	649	662	2
lon	661	P0A9M0	LON_ECOLI Lon protease OS=Escherichia coli (strain K12) GN=lon PE=1 SV=1	85	87725	50.51	0.00048	K	LGINPDFYEKR	D	Acetyl (K)	697.369	1392.72	2	1392.7	0.0202	652	662	1
lon	720	P0A9M0	LON_ECOLI Lon protease OS=Escherichia coli (strain K12) GN=lon PE=1 SV=1	696	87725	51.79	0.00025	R	GQVLPIGGLKEK	L	Acetyl (K)	640.866	1279.72	2	1279.75	-0.0318	711	722	1
lon	720	P0A9M0	LON_ECOLI Lon protease OS=Escherichia coli (strain K12) GN=lon PE=1 SV=1	559	87725	35.81	0.0056	R	GQVLPIGGLK	E	Acetyl (K)	512.312	1022.61	2	1022.61	-0.0035	711	720	0
lon	741	P0A9M0	LON_ECOLI Lon protease OS=Escherichia coli (strain K12) GN=lon PE=1 SV=1	694	87725	48.17	0.001	K	TVLIPFENKR	D	Acetyl (K)	420.241	1257.7	3	1257.71	-0.0076	733	742	1
lon	741	P0A9M0	LON_ECOLI Lon protease OS=Escherichia coli (strain K12) GN=lon PE=1 SV=1	696	87725	57.6	0.00011	K	TVLIPFENKR	D	Acetyl (K)	629.855	1257.7	2	1257.71	-0.0123	733	742	1
lon	761	P0A9M0	LON_ECOLI Lon protease OS=Escherichia coli (strain K12) GN=lon PE=1 SV=1	694	87725	64.82	3.2e-05	R	DLEEIPDNVIADLDIHPVKR	I	Acetyl (K)	781.749	2342.22	3	2342.21	0.013	743	762	1
lpdA	54	P0A9P0	DLDH_ECOLI Dihydrolipoyl dehydrogenase OS=Escherichia coli (strain K12) GN=lpdA PE=1 SV=2	6397	50942	53.28	0.00051	R	YNTLGGVCLNVGCIPSKALLHVAK	V	Acetyl (K)	876.135	2625.38	3	2625.38	0.0066	38	61	1
lpdA	67	P0A9P0	DLDH_ECOLI Dihydrolipoyl dehydrogenase OS=Escherichia coli (strain K12) GN=lpdA PE=1 SV=2	4845	50942	54.55	0.00026	K	VIEEAKALAEHGIVFGEPK	T	Acetyl (K)	693.708	2078.1	3	2078.1	-0.0037	62	80	1
lpdA	80	P0A9P0	DLDH_ECOLI Dihydrolipoyl dehydrogenase OS=Escherichia coli (strain K12) GN=lpdA PE=1 SV=2	4845	50942	98.23	1.4e-08	K	ALAEHGIVFGEPKTDIDKIR	T	Acetyl (K)	563.551	2250.18	4	2250.2	-0.0255	68	87	2
lpdA	80	P0A9P0	DLDH_ECOLI Dihydrolipoyl dehydrogenase OS=Escherichia coli (strain K12) GN=lpdA PE=1 SV=2	5480	50942	49.73	0.00087	K	ALAEHGIVFGEPKTDIDK	I	Acetyl (K)	661.345	1981.01	3	1981.02	-0.0032	68	85	1
lpdA	80	P0A9P0	DLDH_ECOLI Dihydrolipoyl dehydrogenase OS=Escherichia coli (strain K12) GN=lpdA PE=1 SV=2	4448	50942	79.46	1.1e-06	K	ALAEHGIVFGEPKTDIDKIR	T	Acetyl (K)	751.077	2250.21	3	2250.2	0.0095	68	87	2
lpdA	85	P0A9P0	DLDH_ECOLI Dihydrolipoyl dehydrogenase OS=Escherichia coli (strain K12) GN=lpdA PE=1 SV=2	4845	50942	53.37	0.00028	K	TDIDKIR	T	Acetyl (K)	451.732	901.449	2	901.487	-0.038	81	87	1
lpdA	90	P0A9P0	DLDH_ECOLI Dihydrolipoyl dehydrogenase OS=Escherichia coli (strain K12) GN=lpdA PE=1 SV=2	5480	50942	56.49	0.00021	R	TWKEKVINQLTGGLAGMAK	G	Acetyl (K)	696.384	2086.13	3	2086.12	0.0067	88	106	2
lpdA	92	P0A9P0	DLDH_ECOLI Dihydrolipoyl dehydrogenase OS=Escherichia coli (strain K12) GN=lpdA PE=1 SV=2	4448	50942	117.69	1.3e-10	K	EKVINQLTGGLAGMAK	G	Acetyl (K)	836.432	1670.85	2	1670.9	-0.0538	91	106	1
lpdA	92	P0A9P0	DLDH_ECOLI Dihydrolipoyl dehydrogenase OS=Escherichia coli (strain K12) GN=lpdA PE=1 SV=2	5480	50942	51.8	0.00049	K	EKVINQLTGGLAGMAK	G	Acetyl (K); Oxidation (M)	844.453	1686.89	2	1686.9	-0.0059	91	106	1
lpdA	92	P0A9P0	DLDH_ECOLI Dihydrolipoyl dehydrogenase OS=Escherichia coli (strain K12) GN=lpdA PE=1 SV=2	6397	50942	77.3	1.5e-06	K	EKVINQLTGGLAGMAK	G	Acetyl (K)	557.966	1670.87	3	1670.9	-0.0276	91	106	1
lpdA	92	P0A9P0	DLDH_ECOLI Dihydrolipoyl dehydrogenase OS=Escherichia coli (strain K12) GN=lpdA PE=1 SV=2	4287	50942	57.16	0.00014	K	EKVINQLTGGLAGMAK	G	Acetyl (K); Oxidation (M)	563.304	1686.89	3	1686.9	-0.0085	91	106	1
lpdA	92	P0A9P0	DLDH_ECOLI Dihydrolipoyl dehydrogenase OS=Escherichia coli (strain K12) GN=lpdA PE=1 SV=2	5480	50942	56.25	0.00022	R	TWKEKVINQLTGGLAGMAK	G	Acetyl (K)	696.376	2086.11	3	2086.12	-0.018	88	106	2
lpdA	106	P0A9P0	DLDH_ECOLI Dihydrolipoyl dehydrogenase OS=Escherichia coli (strain K12) GN=lpdA PE=1 SV=2	4287	50942	139.28	1e-12	K	VINQLTGGLAGMAKGR	K	Acetyl (K)	814.452	1626.89	2	1626.89	0.0013	93	108	1
lpdA	106	P0A9P0	DLDH_ECOLI Dihydrolipoyl dehydrogenase OS=Escherichia coli (strain K12) GN=lpdA PE=1 SV=2	3637	50942	58.18	0.00012	K	VINQLTGGLAGMAKGR	K	Acetyl (K); Oxidation (M)	822.471	1642.93	2	1642.88	0.0459	93	108	1
lpdA	106	P0A9P0	DLDH_ECOLI Dihydrolipoyl dehydrogenase OS=Escherichia coli (strain K12) GN=lpdA PE=1 SV=2	5480	50942	43.85	0.0038	K	EKVINQLTGGLAGMAKGR	K	Acetyl (K)	629.012	1884.02	3	1884.03	-0.0101	91	108	2
lpdA	106	P0A9P0	DLDH_ECOLI Dihydrolipoyl dehydrogenase OS=Escherichia coli (strain K12) GN=lpdA PE=1 SV=2	6397	50942	58.44	0.00013	K	VINQLTGGLAGMAKGR	K	Acetyl (K)	543.295	1626.86	3	1626.89	-0.0237	93	108	1
lpdA	106	P0A9P0	DLDH_ECOLI Dihydrolipoyl dehydrogenase OS=Escherichia coli (strain K12) GN=lpdA PE=1 SV=2	961	50942	111.01	7.2e-10	K	VINQLTGGLAGMAKGR	K	Acetyl (K); Oxidation (M)	548.624	1642.85	3	1642.88	-0.0338	93	108	1
lpdA	109	P0A9P0	DLDH_ECOLI Dihydrolipoyl dehydrogenase OS=Escherichia coli (strain K12) GN=lpdA PE=1 SV=2	6397	50942	48.62	0.00049	R	KVKVVNGLGK	F	2 Acetyl (K)	563.348	1124.68	2	1124.69	-0.0098	109	118	2
lpdA	111	P0A9P0	DLDH_ECOLI Dihydrolipoyl dehydrogenase OS=Escherichia coli (strain K12) GN=lpdA PE=1 SV=2	4845	50942	53.94	0.00016	K	VKVVNGLGK	F	Acetyl (K)	478.284	954.553	2	954.586	-0.0337	110	118	1
lpdA	118	P0A9P0	DLDH_ECOLI Dihydrolipoyl dehydrogenase OS=Escherichia coli (strain K12) GN=lpdA PE=1 SV=2	4448	50942	60.1	0.0001	K	VVNGLGKFTGANTLEVEGENGK	T	Acetyl (K)	759.061	2274.16	3	2274.15	0.012	112	133	1
lpdA	118	P0A9P0	DLDH_ECOLI Dihydrolipoyl dehydrogenase OS=Escherichia coli (strain K12) GN=lpdA PE=1 SV=2	5480	50942	86.16	2.3e-07	K	VVNGLGKFTGANTLEVEGENGK	T	Acetyl (K)	1138.07	2274.12	2	2274.15	-0.0301	112	133	1
lpdA	172	P0A9P0	DLDH_ECOLI Dihydrolipoyl dehydrogenase OS=Escherichia coli (strain K12) GN=lpdA PE=1 SV=2	4448	50942	57.37	0.00017	R	IWDSTDALELKEVPER	L	Acetyl (K)	972.028	1942.04	2	1941.97	0.0723	162	177	1
lpdA	172	P0A9P0	DLDH_ECOLI Dihydrolipoyl dehydrogenase OS=Escherichia coli (strain K12) GN=lpdA PE=1 SV=2	4448	50942	58.18	0.00011	R	IWDSTDALELKEVPER	L	Acetyl (K)	648.322	1941.94	3	1941.97	-0.0238	162	177	1
lpdA	229	P0A9P0	DLDH_ECOLI Dihydrolipoyl dehydrogenase OS=Escherichia coli (strain K12) GN=lpdA PE=1 SV=2	4448	50942	42.73	0.0028	K	KFNLMLETK	V	Acetyl (K)	583.306	1164.6	2	1164.62	-0.0242	229	237	1
lpdA	229	P0A9P0	DLDH_ECOLI Dihydrolipoyl dehydrogenase OS=Escherichia coli (strain K12) GN=lpdA PE=1 SV=2	1592	50942	30.36	0.048	K	KFNLMLETK	V	2 Acetyl (K)	604.339	1206.66	2	1206.63	0.0319	229	237	1
lpdA	244	P0A9P0	DLDH_ECOLI Dihydrolipoyl dehydrogenase OS=Escherichia coli (strain K12) GN=lpdA PE=1 SV=2	5480	50942	46.64	0.0013	K	VTAVEAKEDGIYVTMEGK	K	Acetyl (K)	661.325	1980.95	3	1980.97	-0.0169	238	255	1
lpdA	244	P0A9P0	DLDH_ECOLI Dihydrolipoyl dehydrogenase OS=Escherichia coli (strain K12) GN=lpdA PE=1 SV=2	6397	50942	93.1	1.1e-08	K	VTAVEAKEDGIYVTMEGK	K	Acetyl (K)	991.449	1980.88	2	1980.97	-0.0881	238	255	1
lpdA	255	P0A9P0	DLDH_ECOLI Dihydrolipoyl dehydrogenase OS=Escherichia coli (strain K12) GN=lpdA PE=1 SV=2	5480	50942	85.66	2.1e-07	K	VTAVEAKEDGIYVTMEGKK	A	Acetyl (K)	704.03	2109.07	3	2109.07	0.0019	238	256	2
lpdA	255	P0A9P0	DLDH_ECOLI Dihydrolipoyl dehydrogenase OS=Escherichia coli (strain K12) GN=lpdA PE=1 SV=2	5480	50942	53.68	0.00018	K	EDGIYVTMEGKK	A	Acetyl (K)	706.344	1410.67	2	1410.67	0.0042	245	256	1
lpdA	255	P0A9P0	DLDH_ECOLI Dihydrolipoyl dehydrogenase OS=Escherichia coli (strain K12) GN=lpdA PE=1 SV=2	4448	50942	54.12	0.00011	K	EDGIYVTMEGKK	A	Acetyl (K); Oxidation (M)	714.34	1426.67	2	1426.66	0.0011	245	256	1
lpdA	278	P0A9P0	DLDH_ECOLI Dihydrolipoyl dehydrogenase OS=Escherichia coli (strain K12) GN=lpdA PE=1 SV=2	5480	50942	52.34	0.00022	R	VPNGKNLDAGK	A	Acetyl (K)	577.809	1153.6	2	1153.61	-0.0057	274	284	1
lpdA	284	P0A9P0	DLDH_ECOLI Dihydrolipoyl dehydrogenase OS=Escherichia coli (strain K12) GN=lpdA PE=1 SV=2	5480	50942	51.56	0.00029	K	NLDAGKAGVEVDDR	G	Acetyl (K)	500.914	1499.72	3	1499.72	-0.0015	279	292	1
lpdA	284	P0A9P0	DLDH_ECOLI Dihydrolipoyl dehydrogenase OS=Escherichia coli (strain K12) GN=lpdA PE=1 SV=2	5480	50942	75.1	2.5e-06	K	NLDAGKAGVEVDDRGFIR	V	Acetyl (K)	658.672	1973	3	1973	-0.0015	279	296	2
lpdA	284	P0A9P0	DLDH_ECOLI Dihydrolipoyl dehydrogenase OS=Escherichia coli (strain K12) GN=lpdA PE=1 SV=2	4287	50942	133.41	2.4e-12	K	NLDAGKAGVEVDDR	G	Acetyl (K)	750.873	1499.73	2	1499.72	0.009	279	292	1
lpdA	299	P0A9P0	DLDH_ECOLI Dihydrolipoyl dehydrogenase OS=Escherichia coli (strain K12) GN=lpdA PE=1 SV=2	4845	50942	48.71	0.00063	R	VDKQLR	T	Acetyl (K)	400.725	799.435	2	799.455	-0.0201	297	302	1
lpdA	338	P0A9P0	DLDH_ECOLI Dihydrolipoyl dehydrogenase OS=Escherichia coli (strain K12) GN=lpdA PE=1 SV=2	4845	50942	68.72	1.2e-05	K	GVHEGHVAAEVIAGKK	H	Acetyl (K)	548.63	1642.87	3	1642.88	-0.0098	324	339	1
lpdA	338	P0A9P0	DLDH_ECOLI Dihydrolipoyl dehydrogenase OS=Escherichia coli (strain K12) GN=lpdA PE=1 SV=2	5480	50942	56.72	0.00019	K	GVHEGHVAAEVIAGKK	H	Acetyl (K)	411.727	1642.88	4	1642.88	0.0002	324	339	1
lpdA	339	P0A9P0	DLDH_ECOLI Dihydrolipoyl dehydrogenase OS=Escherichia coli (strain K12) GN=lpdA PE=1 SV=2	4448	50942	32.73	0.0089	K	KHYFDPK	V	Acetyl (K)	488.728	975.442	2	975.481	-0.0391	339	345	1
lpdA	339	P0A9P0	DLDH_ECOLI Dihydrolipoyl dehydrogenase OS=Escherichia coli (strain K12) GN=lpdA PE=1 SV=2	1595	50942	91.24	6.9e-08	K	GVHEGHVAAEVIAGKK	H	Acetyl (K)	548.625	1642.85	3	1642.88	-0.0267	324	339	1
lpdA	365	P0A9P0	DLDH_ECOLI Dihydrolipoyl dehydrogenase OS=Escherichia coli (strain K12) GN=lpdA PE=1 SV=2	4845	50942	49.21	0.0012	K	VIPSIAYTEPEVAWVGLTEKEAK	E	Acetyl (K)	858.126	2571.36	3	2571.35	0.009	346	368	1
lpdA	368	P0A9P0	DLDH_ECOLI Dihydrolipoyl dehydrogenase OS=Escherichia coli (strain K12) GN=lpdA PE=1 SV=2	4448	50942	52.89	0.00053	K	VIPSIAYTEPEVAWVGLTEKEAKEK	G	Acetyl (K)	943.806	2828.4	3	2828.48	-0.0896	346	370	2
lpdA	368	P0A9P0	DLDH_ECOLI Dihydrolipoyl dehydrogenase OS=Escherichia coli (strain K12) GN=lpdA PE=1 SV=2	3637	50942	52.47	0.00043	K	VIPSIAYTEPEVAWVGLTEKEAK	E	Acetyl (K)	858.152	2571.43	3	2571.35	0.0861	346	368	1
lpdA	370	P0A9P0	DLDH_ECOLI Dihydrolipoyl dehydrogenase OS=Escherichia coli (strain K12) GN=lpdA PE=1 SV=2	6397	50942	55.57	0.00024	K	VIPSIAYTEPEVAWVGLTEKEAKEK	G	Acetyl (K)	943.795	2828.36	3	2828.48	-0.1228	346	370	2
lpdA	370	P0A9P0	DLDH_ECOLI Dihydrolipoyl dehydrogenase OS=Escherichia coli (strain K12) GN=lpdA PE=1 SV=2	4448	50942	58.26	0.00015	K	EKGISYETATFPWAASGR	A	Acetyl (K)	1007.03	2012.05	2	2011.96	0.0821	369	386	1
lpdA	370	P0A9P0	DLDH_ECOLI Dihydrolipoyl dehydrogenase OS=Escherichia coli (strain K12) GN=lpdA PE=1 SV=2	6397	50942	49.91	0.00048	K	EKGISYETATFPWAASGR	A	Acetyl (K)	671.654	2011.94	3	2011.96	-0.0252	369	386	1
lpdA	403	P0A9P0	DLDH_ECOLI Dihydrolipoyl dehydrogenase OS=Escherichia coli (strain K12) GN=lpdA PE=1 SV=2	961	50942	46.89	0.0013	K	LIFDKESHR	V	Acetyl (K)	593.809	1185.6	2	1185.61	-0.0097	399	407	1
lptB	7	P0A9V1	LPTB_ECOLI Lipopolysaccharide export system ATP-binding protein LptB OS=Escherichia coli (strain K12) GN=lptB PE=1 SV=2	64	26841	64.03	2.8e-05	M	ATLTAKNLAK	A	Acetyl (K)	536.815	1071.62	2	1071.63	-0.0126	2	11	1
lpxA	220	P0A722	LPXA_ECOLI Acyl-[acyl-carrier-protein]--UDP-N-acetylglucosamine O-acyltransferase OS=Escherichia coli (strain K12) GN=lpxA PE=1 SV=1	94	28348	52.86	0.00021	R	NAYKLIYR	S	Acetyl (K)	541.792	1081.57	2	1081.59	-0.022	217	224	1
lpxD	77	Q1RG10	LPXD_ECOUT UDP-3-O-(3-hydroxymyristoyl)glucosamine N-acyltransferase OS=Escherichia coli (strain UTI89 / UPEC) GN=lpxD PE=3 SV=1	98	36459	56.23	0.00014	K	SAALVVKNPYLTYAR	M	Acetyl (K)	854.486	1706.96	2	1706.94	0.0209	71	85	1
lrp	25	P0ACJ0	LRP_ECOLI Leucine-responsive regulatory protein OS=Escherichia coli (strain K12) GN=lrp PE=1 SV=2	321	18989	55.44	0.0002	R	NILNELQKDGR	I	Acetyl (K)	671.364	1340.71	2	1340.7	0.0089	18	28	1
lrp	25	P0ACJ0	LRP_ECOLI Leucine-responsive regulatory protein OS=Escherichia coli (strain K12) GN=lrp PE=1 SV=2	180	18989	49.2	0.00078	R	NILNELQKDGR	I	Acetyl (K)	447.903	1340.69	3	1340.7	-0.0164	18	28	1
lrp	129	P0ACJ0	LRP_ECOLI Leucine-responsive regulatory protein OS=Escherichia coli (strain K12) GN=lrp PE=1 SV=2	321	18989	39.31	0.0064	R	KLLGETLLR	L	Acetyl (K)	542.83	1083.64	2	1083.67	-0.0207	129	137	1
lsrF	8	B1XEA5	LSRF_ECODH Uncharacterized aldolase LsrF OS=Escherichia coli (strain K12 / DH10B) GN=lsrF PE=3 SV=1	227	32157	45.14	0.00088	M	ADLDDIKDGKDFR	T	Acetyl (K)	517.244	1548.71	3	1548.74	-0.0332	2	14	2
lsrF	11	B1XEA5	LSRF_ECODH Uncharacterized aldolase LsrF OS=Escherichia coli (strain K12 / DH10B) GN=lsrF PE=3 SV=1	227	32157	44.36	0.00098	M	ADLDDIKDGKDFR	T	Acetyl (K)	517.243	1548.71	3	1548.74	-0.0347	2	14	2
ltaE	150	P75823	LTAE_ECOLI Low specificity L-threonine aldolase OS=Escherichia coli (strain K12) GN=ltaE PE=1 SV=1	48	36700	38.74	0.0075	R	EYLKEAWEFTR	E	Acetyl (K)	757.372	1512.73	2	1512.72	0.0053	147	157	1
luxS	45	B5Z2A2	LUXS_ECO5E S-ribosylhomocysteine lyase OS=Escherichia coli O157:H7 (strain EC4115 / EHEC) GN=luxS PE=3 SV=1	1136	19603	73.64	1.6e-06	R	FCVPNKEVMPER	G	Acetyl (K)	774.363	1546.71	2	1546.73	-0.0164	40	51	1
luxS	45	B5Z2A2	LUXS_ECO5E S-ribosylhomocysteine lyase OS=Escherichia coli O157:H7 (strain EC4115 / EHEC) GN=luxS PE=3 SV=1	589	19603	41.02	0.0047	R	FCVPNKEVMPER	G	Acetyl (K)	516.586	1546.74	3	1546.73	0.0102	40	51	1
luxS	163	B5Z2A2	LUXS_ECO5E S-ribosylhomocysteine lyase OS=Escherichia coli O157:H7 (strain EC4115 / EHEC) GN=luxS PE=3 SV=1	589	19603	48.42	0.00098	R	INSNEELALPKEK	L	Acetyl (K)	763.907	1525.8	2	1525.8	-0.0001	153	165	1
luxS	165	B5Z2A2	LUXS_ECO5E S-ribosylhomocysteine lyase OS=Escherichia coli O157:H7 (strain EC4115 / EHEC) GN=luxS PE=3 SV=1	792	19603	50.09	0.00043	K	EKLQELHI	-	Acetyl (K)	526.286	1050.56	2	1050.57	-0.0143	164	171	1
lysS	82	P0A8N3	SYK1_ECOLI Lysine--tRNA ligase OS=Escherichia coli (strain K12) GN=lysS PE=1 SV=2	649	57624	95.84	1.6e-08	R	IMGKASFVTLQDVGGR	I	Acetyl (K)	860.928	1719.84	2	1719.9	-0.0573	79	94	1
lysS	82	P0A8N3	SYK1_ECOLI Lysine--tRNA ligase OS=Escherichia coli (strain K12) GN=lysS PE=1 SV=2	1223	57624	112.87	3.2e-10	R	IMGKASFVTLQDVGGR	I	Acetyl (K); Oxidation (M)	868.961	1735.91	2	1735.89	0.0154	79	94	1
lysS	82	P0A8N3	SYK1_ECOLI Lysine--tRNA ligase OS=Escherichia coli (strain K12) GN=lysS PE=1 SV=2	621	57624	75.47	2.2e-06	R	IMGKASFVTLQDVGGR	I	Acetyl (K)	574.303	1719.89	3	1719.9	-0.0116	79	94	1
lysS	82	P0A8N3	SYK1_ECOLI Lysine--tRNA ligase OS=Escherichia coli (strain K12) GN=lysS PE=1 SV=2	1223	57624	42.03	0.0088	R	RIMGKASFVTLQDVGGR	I	Acetyl (K)	626.339	1876	3	1876	-0.0028	78	94	2
lysS	114	P0A8N3	SYK1_ECOLI Lysine--tRNA ligase OS=Escherichia coli (strain K12) GN=lysS PE=1 SV=2	1223	57624	57.18	0.00023	R	IQLYVARDDLPEGVYNEQFKK	W	Acetyl (K)	856.449	2566.32	3	2566.31	0.0179	95	115	2
lysS	114	P0A8N3	SYK1_ECOLI Lysine--tRNA ligase OS=Escherichia coli (strain K12) GN=lysS PE=1 SV=2	649	57624	88.01	1.1e-07	R	DDLPEGVYNEQFKK	W	Acetyl (K)	862.435	1722.86	2	1722.81	0.0455	102	115	1
lysS	114	P0A8N3	SYK1_ECOLI Lysine--tRNA ligase OS=Escherichia coli (strain K12) GN=lysS PE=1 SV=2	574	57624	54.58	0.00012	R	DDLPEGVYNEQFKK	W	Acetyl (K)	575.269	1722.79	3	1722.81	-0.0235	102	115	1
lysS	115	Q8XD57	SYK1_ECO57 Lysine--tRNA ligase OS=Escherichia coli O157:H7 GN=lysS PE=3 SV=3	243	57652	45.64	0.0017	R	DDLPEGVYNEQFKK	W	Acetyl (K)	862.438	1722.86	2	1722.81	0.0514	102	115	1
lysS	115	P0A8N3	SYK1_ECOLI Lysine--tRNA ligase OS=Escherichia coli (strain K12) GN=lysS PE=1 SV=2	46	57624	46.1	0.0022	K	KWDLGDILGAK	G	Acetyl (K)	629.345	1256.68	2	1256.68	-0.0009	115	125	1
lysS	115	P0A8N3	SYK1_ECOLI Lysine--tRNA ligase OS=Escherichia coli (strain K12) GN=lysS PE=1 SV=2	1223	57624	52.32	0.0011	R	IQLYVARDDLPEGVYNEQFKK	W	Acetyl (K)	856.442	2566.3	3	2566.31	-0.0026	95	115	2
lysS	115	P0A8N3	SYK1_ECOLI Lysine--tRNA ligase OS=Escherichia coli (strain K12) GN=lysS PE=1 SV=2	621	57624	56.69	0.00022	R	DDLPEGVYNEQFKK	W	Acetyl (K)	575.28	1722.82	3	1722.81	0.0088	102	115	1
lysS	156	Q8XD57	SYK1_ECO57 Lysine--tRNA ligase OS=Escherichia coli O157:H7 GN=lysS PE=3 SV=3	243	57652	57.94	0.00013	K	ALRPLPDKFHGLQDQEAR	Y	Acetyl (K)	534.022	2132.06	4	2132.11	-0.0544	149	166	1
lysU	114	P0A8N5	SYK2_ECOLI Lysine--tRNA ligase, heat inducible OS=Escherichia coli (strain K12) GN=lysU PE=1 SV=2	1069	57847	52.18	0.00032	R	DSLPEGVYNDQFKK	W	Acetyl (K)	841.404	1680.79	2	1680.8	-0.0056	102	115	1
lysU	114	Q8FAT5	SYK2_ECOL6 Lysine--tRNA ligase, heat inducible OS=Escherichia coli O6:H1 (strain CFT073 / ATCC 700928 / UPEC) GN=lysU PE=3 SV=3	2391	57875	52.01	0.00035	R	DSLPEGVYNDQFKK	W	Acetyl (K)	561.274	1680.8	3	1680.8	-0.001	102	115	1
lysU	115	P0A8N5	SYK2_ECOLI Lysine--tRNA ligase, heat inducible OS=Escherichia coli (strain K12) GN=lysU PE=1 SV=2	564	57847	52.03	0.0004	R	DSLPEGVYNDQFKK	W	Acetyl (K)	841.434	1680.85	2	1680.8	0.0535	102	115	1
lysU	115	Q8FAT5	SYK2_ECOL6 Lysine--tRNA ligase, heat inducible OS=Escherichia coli O6:H1 (strain CFT073 / ATCC 700928 / UPEC) GN=lysU PE=3 SV=3	2391	57875	56.97	0.00013	K	KWDLGDIIGAR	G	Acetyl (K)	643.348	1284.68	2	1284.68	-0.0007	115	125	1
lysU	115	Q8FAT5	SYK2_ECOL6 Lysine--tRNA ligase, heat inducible OS=Escherichia coli O6:H1 (strain CFT073 / ATCC 700928 / UPEC) GN=lysU PE=3 SV=3	2391	57875	50.27	0.0011	R	DSLPEGVYNDQFKK	W	Acetyl (K)	561.284	1680.83	3	1680.8	0.0292	102	115	1
lysU	156	P0A8N5	SYK2_ECOLI Lysine--tRNA ligase, heat inducible OS=Escherichia coli (strain K12) GN=lysU PE=1 SV=2	1464	57847	119	1e-10	K	ALRPLPDKFHGLQDQEVR	Y	Acetyl (K)	541.039	2160.13	4	2160.14	-0.0164	149	166	1
lysU	156	P0A8N5	SYK2_ECOLI Lysine--tRNA ligase, heat inducible OS=Escherichia coli (strain K12) GN=lysU PE=1 SV=2	1973	57847	46.63	0.0018	K	ALRPLPDKFHGLQDQEVR	Y	Acetyl (K)	721.059	2160.16	3	2160.14	0.0125	149	166	1
lysU	179	Q8FAT5	SYK2_ECOL6 Lysine--tRNA ligase, heat inducible OS=Escherichia coli O6:H1 (strain CFT073 / ATCC 700928 / UPEC) GN=lysU PE=3 SV=3	2391	57875	57.23	0.0001	R	YLDLIANDKSR	Q	Acetyl (K)	675.348	1348.68	2	1348.7	-0.0173	171	181	1
lysU	322	P0A8N5	SYK2_ECOLI Lysine--tRNA ligase, heat inducible OS=Escherichia coli (strain K12) GN=lysU PE=1 SV=2	1973	57847	53.52	0.0004	K	VTYGEHVFDFGKPFEK	L	Acetyl (K)	971.498	1940.98	2	1940.93	0.05	311	326	0
lysU	322	P0A8N5	SYK2_ECOLI Lysine--tRNA ligase, heat inducible OS=Escherichia coli (strain K12) GN=lysU PE=1 SV=2	1464	57847	76.66	1.4e-06	K	VTYGEHVFDFGKPFEK	L	Acetyl (K)	647.984	1940.93	3	1940.93	-0.0022	311	326	0
lysU	335	P0A8N5	SYK2_ECOLI Lysine--tRNA ligase, heat inducible OS=Escherichia coli (strain K12) GN=lysU PE=1 SV=2	1973	57847	37.85	0.0072	K	KYRPETDMADLDNFDAAK	A	Acetyl (K)	714.667	2140.98	3	2140.97	0.0064	335	352	1
maeA	344	B5Z1T9	MAO1_ECO5E NAD-dependent malic enzyme OS=Escherichia coli O157:H7 (strain EC4115 / EHEC) GN=maeA PE=3 SV=1	281	63435	51.59	0.0005	R	FGLLTDKMPNLLPFQTK	L	Acetyl (K)	669.031	2004.07	3	2004.08	-0.005	338	354	1
maeB	59	P76558	MAO2_ECOLI NADP-dependent malic enzyme OS=Escherichia coli (strain K12) GN=maeB PE=1 SV=1	231	82878	42.68	0.0022	K	AYKYTAR	G	Acetyl (K)	457.737	913.46	2	913.466	-0.0059	57	63	1
maeB	275	P76558	MAO2_ECOLI NADP-dependent malic enzyme OS=Escherichia coli (strain K12) GN=maeB PE=1 SV=1	264	82878	45.34	0.0021	K	VLTQEMVKK	M	Acetyl (K)	559.299	1116.58	2	1116.62	-0.0385	268	276	1
maeB	432	P76558	MAO2_ECOLI NADP-dependent malic enzyme OS=Escherichia coli (strain K12) GN=maeB PE=1 SV=1	1255	82878	50.26	0.0006	K	TNLFMKPIFSQAR	K	Acetyl (K)	797.947	1593.88	2	1593.83	0.0461	427	439	0
maeB	432	P76558	MAO2_ECOLI NADP-dependent malic enzyme OS=Escherichia coli (strain K12) GN=maeB PE=1 SV=1	231	82878	49.35	0.00081	K	TNLFMKPIFSQAR	K	Acetyl (K)	532.284	1593.83	3	1593.83	-0.0032	427	439	0
maeB	432	P76558	MAO2_ECOLI NADP-dependent malic enzyme OS=Escherichia coli (strain K12) GN=maeB PE=1 SV=1	1255	82878	48.48	0.00096	K	TNLFMKPIFSQAR	K	Acetyl (K); Oxidation (M)	805.941	1609.87	2	1609.83	0.0389	427	439	0
maeB	432	P76558	MAO2_ECOLI NADP-dependent malic enzyme OS=Escherichia coli (strain K12) GN=maeB PE=1 SV=1	1148	82878	66.76	1.3e-05	K	TNLFMKPIFSQAR	K	Acetyl (K); Oxidation (M)	537.613	1609.82	3	1609.83	-0.0111	427	439	0
mak	11	P23917	MAK_ECOLI Fructokinase OS=Escherichia coli (strain K12) GN=mak PE=1 SV=2	129	32821	80.75	1.4e-06	R	IGIDLGGTKTEVIALGDAGEQLYR	H	Acetyl (K)	844.439	2530.29	3	2530.33	-0.0333	3	26	1
malP	696	P00490	PHSM_ECOLI Maltodextrin phosphorylase OS=Escherichia coli (strain K12) GN=malP PE=1 SV=7	39	90865	38.6	0.0061	K	GYDPVKWR	K	Acetyl (K)	531.76	1061.5	2	1061.53	-0.025	691	698	1
malY	261	P23256	MALY_ECOLI Protein MalY OS=Escherichia coli (strain K12) GN=malY PE=1 SV=1	137	44070	59.63	0.00014	R	DAYLSALKGR	D	Acetyl (K)	568.299	1134.58	2	1134.6	-0.0197	254	263	1
manA	280	P00946	MANA_ECOLI Mannose-6-phosphate isomerase OS=Escherichia coli (strain K12) GN=manA PE=1 SV=1	159	42937	55.16	0.00012	R	AGLTPKYIDIPELVANVK	F	Acetyl (K)	992.085	1982.15	2	1982.11	0.0462	275	292	1
manA	280	P00946	MANA_ECOLI Mannose-6-phosphate isomerase OS=Escherichia coli (strain K12) GN=manA PE=1 SV=1	565	42937	57.67	0.0001	R	AGLTPKYIDIPELVANVK	F	Acetyl (K)	661.71	1982.11	3	1982.11	0	275	292	1
manX	55	P69797	PTNAB_ECOLI PTS system mannose-specific EIIAB component OS=Escherichia coli (strain K12) GN=manX PE=1 SV=2	349	35026	39.06	0.0075	K	YNAQLAKLDTTK	G	Acetyl (K)	704.378	1406.74	2	1406.74	-0.0001	49	60	1
manX	136	P69797	PTNAB_ECOLI PTS system mannose-specific EIIAB component OS=Escherichia coli (strain K12) GN=manX PE=1 SV=2	382	35026	65.13	2.3e-05	K	AKPVEKAAPAPAAAAPK	A	Acetyl (K)	543.971	1628.89	3	1628.92	-0.0348	131	147	1
manX	184	P69797	PTNAB_ECOLI PTS system mannose-specific EIIAB component OS=Escherichia coli (strain K12) GN=manX PE=1 SV=2	349	35026	41.41	0.0049	R	WTKETNVSR	I	Acetyl (K)	581.797	1161.58	2	1161.58	0.0013	182	190	1
manX	225	P69797	PTNAB_ECOLI PTS system mannose-specific EIIAB component OS=Escherichia coli (strain K12) GN=manX PE=1 SV=2	878	35026	50.47	0.00046	K	TLLTQVAPPGVTAHVVDVAKMIR	V	Acetyl (K)	820.145	2457.41	3	2457.38	0.035	206	228	1
manX	234	P69797	PTNAB_ECOLI PTS system mannose-specific EIIAB component OS=Escherichia coli (strain K12) GN=manX PE=1 SV=2	443	35026	75.81	1.2e-06	R	VYNNPKYAGER	V	Acetyl (K)	676.831	1351.65	2	1351.65	-0.0052	229	239	1
manX	234	P69797	PTNAB_ECOLI PTS system mannose-specific EIIAB component OS=Escherichia coli (strain K12) GN=manX PE=1 SV=2	443	35026	55.91	0.0001	R	VYNNPKYAGER	V	Acetyl (K)	451.552	1351.63	3	1351.65	-0.0184	229	239	1
manX	286	P69797	PTNAB_ECOLI PTS system mannose-specific EIIAB component OS=Escherichia coli (strain K12) GN=manX PE=1 SV=2	443	35026	38.04	0.011	K	TQVNNAVSVDEKDIEAFKK	L	Acetyl (K)	726.375	2176.1	3	2176.1	0.0029	275	293	2
manX	292	P69797	PTNAB_ECOLI PTS system mannose-specific EIIAB component OS=Escherichia coli (strain K12) GN=manX PE=1 SV=2	1177	35026	85.98	1.4e-07	K	TQVNNAVSVDEKDIEAFKK	L	Acetyl (K)	726.355	2176.04	3	2176.1	-0.0585	275	293	2
manX	313	P69797	PTNAB_ECOLI PTS system mannose-specific EIIAB component OS=Escherichia coli (strain K12) GN=manX PE=1 SV=2	155	35026	54.22	0.00025	K	LKMMDLISK	I	Acetyl (K)	560.798	1119.58	2	1119.6	-0.022	312	320	1
map	13	P0AE18	AMPM_ECOLI Methionine aminopeptidase OS=Escherichia coli (strain K12) GN=map PE=1 SV=1	92	29711	52.4	0.00021	K	TPEDIEKMR	V	Acetyl (K)	580.781	1159.55	2	1159.55	-0.0064	7	15	1
map	86	P0AE18	AMPM_ECOLI Methionine aminopeptidase OS=Escherichia coli (strain K12) GN=map PE=1 SV=1	129	29711	57.42	0.00019	K	SVCISINEVVCHGIPDDAKLLK	D	Acetyl (K)	837.116	2508.33	3	2508.27	0.0534	68	89	1
map	117	P0AE18	AMPM_ECOLI Methionine aminopeptidase OS=Escherichia coli (strain K12) GN=map PE=1 SV=1	455	29711	52.08	0.00041	K	MFIVGKPTIMGER	L	Acetyl (K)	760.895	1519.77	2	1519.79	-0.0142	112	124	0
map	196	P0AE18	AMPM_ECOLI Methionine aminopeptidase OS=Escherichia coli (strain K12) GN=map PE=1 SV=1	331	29711	93.03	4.6e-08	R	ETNVVLKPGMTFTIEPMVNAGK	K	Acetyl (K)	806.753	2417.24	3	2417.23	0.0026	190	211	0
map	196	P0AE18	AMPM_ECOLI Methionine aminopeptidase OS=Escherichia coli (strain K12) GN=map PE=1 SV=1	331	29711	58.86	0.00012	R	ETNVVLKPGMTFTIEPMVNAGKK	E	Acetyl (K)	849.445	2545.31	3	2545.33	-0.0151	190	212	1
map	196	P0AE18	AMPM_ECOLI Methionine aminopeptidase OS=Escherichia coli (strain K12) GN=map PE=1 SV=1	331	29711	41.65	0.0063	R	ETNVVLKPGMTFTIEPMVNAGKK	E	Acetyl (K)	637.345	2545.35	4	2545.33	0.0243	190	212	1
map	224	P0AE18	AMPM_ECOLI Methionine aminopeptidase OS=Escherichia coli (strain K12) GN=map PE=1 SV=1	146	29711	47.12	0.001	K	DGWTVKTK	D	Acetyl (K)	488.748	975.481	2	975.503	-0.0211	219	226	1
marR	61	P27245	MARR_ECOLI Multiple antibiotic resistance protein MarR OS=Escherichia coli (strain K12) GN=marR PE=1 SV=2	64	16397	38.65	0.01	R	CAACITPVELKK	V	Acetyl (K)	716.368	1430.72	2	1430.73	-0.005	51	62	1
matP	135	P0A8N0	MATP_ECOLI Macrodomain Ter protein OS=Escherichia coli (strain K12) GN=matP PE=1 SV=1	93	17682	47.71	0.00065	K	YANKMSSLK	Q	Acetyl (K)	542.275	1082.54	2	1082.54	-0.0065	132	140	1
mdh	54	Q0TCN0	MDH_ECOL5 Malate dehydrogenase OS=Escherichia coli O6:K15:H31 (strain 536 / UPEC) GN=mdh PE=3 SV=1	3141	32502	61.63	3.8e-05	K	TQLPSGSELSLYDIAPVTPGVAVDLSHIPTAVKIK	G	Acetyl (K)	915.521	3658.06	4	3657.99	0.069	22	56	1
mdh	56	Q0TCN0	MDH_ECOL5 Malate dehydrogenase OS=Escherichia coli O6:K15:H31 (strain 536 / UPEC) GN=mdh PE=3 SV=1	4996	32502	79.48	1.2e-06	K	TQLPSGSELSLYDIAPVTPGVAVDLSHIPTAVKIK	G	Acetyl (K)	915.466	3657.84	4	3657.99	-0.1504	22	56	1
mdh	56	Q0TCN0	MDH_ECOL5 Malate dehydrogenase OS=Escherichia coli O6:K15:H31 (strain 536 / UPEC) GN=mdh PE=3 SV=1	4996	32502	126.88	2.4e-11	K	IKGFSGEDATPALEGADVVLISAGVAR	K	Acetyl (K)	895.809	2684.4	3	2684.4	0.0022	55	81	1
mdh	99	B7NDL4	MDH_ECOLU Malate dehydrogenase OS=Escherichia coli O17:K52:H18 (strain UMN026 / ExPEC) GN=mdh PE=3 SV=1	4382	32487	137.98	1.3e-12	R	SDLFNVNAGIVKNLVQQVAK	T	Acetyl (K)	733.741	2198.2	3	2198.21	-0.0052	88	107	1
mdh	99	B7NDL4	MDH_ECOLU Malate dehydrogenase OS=Escherichia coli O17:K52:H18 (strain UMN026 / ExPEC) GN=mdh PE=3 SV=1	4382	32487	123.74	3.2e-11	R	SDLFNVNAGIVKNLVQQVAK	T	Acetyl (K)	1100.12	2198.23	2	2198.21	0.0242	88	107	1
mdh	107	B1LGK2	MDH_ECOSM Malate dehydrogenase OS=Escherichia coli (strain SMS-3-5 / SECEC) GN=mdh PE=3 SV=1	1913	32488	87.06	1.4e-07	K	NLVQQVAKTCPK	A	Acetyl (K)	714.38	1426.75	2	1426.76	-0.0138	100	111	1
mdh	111	B1LGK2	MDH_ECOSM Malate dehydrogenase OS=Escherichia coli (strain SMS-3-5 / SECEC) GN=mdh PE=3 SV=1	8010	32488	81.82	3.1e-07	K	TCPKACIGIITNPVNTTVAIAAEVLKK	A	Acetyl (K)	731.927	2923.68	4	2923.59	0.0916	108	134	2
mdh	111	B1LGK2	MDH_ECOSM Malate dehydrogenase OS=Escherichia coli (strain SMS-3-5 / SECEC) GN=mdh PE=3 SV=1	8010	32488	74.02	1.1e-06	K	TCPKACIGIITNPVNTTVAIAAEVLKK	A	Acetyl (K)	975.582	2923.72	3	2923.59	0.1366	108	134	2
mdh	133	Q0TCN0	MDH_ECOL5 Malate dehydrogenase OS=Escherichia coli O6:K15:H31 (strain 536 / UPEC) GN=mdh PE=3 SV=1	3141	32502	128.89	1.3e-11	K	ACIGIITNPVNTTVAIAAEVLKK	A	Acetyl (K)	813.435	2437.28	3	2437.36	-0.0794	112	134	1
mdh	140	B1LGK2	MDH_ECOSM Malate dehydrogenase OS=Escherichia coli (strain SMS-3-5 / SECEC) GN=mdh PE=3 SV=1	8010	32488	54.35	0.00014	K	AGVYDKNK	L	Acetyl (K)	468.725	935.435	2	935.471	-0.0358	135	142	1
mdh	162	B1LGK2	MDH_ECOSM Malate dehydrogenase OS=Escherichia coli (strain SMS-3-5 / SECEC) GN=mdh PE=3 SV=1	1913	32488	44.65	0.0019	R	SNTFVAELKGK	Q	Acetyl (K)	618.329	1234.64	2	1234.66	-0.0124	154	164	1
mdh	204	Q0TCN0	MDH_ECOL5 Malate dehydrogenase OS=Escherichia coli O6:K15:H31 (strain 536 / UPEC) GN=mdh PE=3 SV=1	4996	32502	81.78	6.6e-07	K	GKQPGEVEVPVIGGHSGVTILPLLSQVPGVSFTEQEVADLTKR	I	Acetyl (K)	1128.3	4509.19	4	4509.41	-0.2224	163	205	2
mdh	204	B1LGK2	MDH_ECOSM Malate dehydrogenase OS=Escherichia coli (strain SMS-3-5 / SECEC) GN=mdh PE=3 SV=1	8010	32488	81.72	1.4e-07	K	GKQPGEVEVPVIGGHSGVTILPLLSQVPGVSFTEQEVADLTKR	I	Acetyl (K)	902.924	4509.58	5	4509.41	0.1718	163	205	2
mdh	272	B1LGK2	MDH_ECOSM Malate dehydrogenase OS=Escherichia coli (strain SMS-3-5 / SECEC) GN=mdh PE=3 SV=1	3235	32488	109.25	1e-09	R	FFSQPLLLGKNGVEER	K	Acetyl (K)	626.001	1874.98	3	1874.99	-0.0062	263	278	1
mdh	272	Q0TCN0	MDH_ECOL5 Malate dehydrogenase OS=Escherichia coli O6:K15:H31 (strain 536 / UPEC) GN=mdh PE=3 SV=1	3141	32502	108.7	2.2e-09	R	FFSQPLLLGKNGVEER	K	Acetyl (K)	938.524	1875.03	2	1874.99	0.044	263	278	1
mdh	279	B1LGK2	MDH_ECOSM Malate dehydrogenase OS=Escherichia coli (strain SMS-3-5 / SECEC) GN=mdh PE=3 SV=1	3235	32488	112.56	5.4e-10	R	KSIGTLSAFEKNALEGMLDTLKK	D	Acetyl (K)	634.843	2535.34	4	2535.36	-0.0202	279	301	3
mdh	279	A1AGC9	MDH_ECOK1 Malate dehydrogenase OS=Escherichia coli O1:K1 / APEC GN=mdh PE=3 SV=1	3235	32488	112.56	5.4e-10	R	KSIGTLSAFEQNALEGMLDTLKK	D	Acetyl (K)	634.843	2535.34	4	2535.33	0.0162	279	301	2
mdh	279	B1LGK2	MDH_ECOSM Malate dehydrogenase OS=Escherichia coli (strain SMS-3-5 / SECEC) GN=mdh PE=3 SV=1	8010	32488	91.95	2.3e-08	R	KSIGTLSAFEKNALEGMLDTLKK	D	Acetyl (K)	846.161	2535.46	3	2535.36	0.0997	279	301	3
mdh	279	Q0TCN0	MDH_ECOL5 Malate dehydrogenase OS=Escherichia coli O6:K15:H31 (strain 536 / UPEC) GN=mdh PE=3 SV=1	4996	32502	79.08	1.1e-06	R	KSIGTLSAFEQNALEGMLDTLKK	D	Acetyl (K)	846.082	2535.22	3	2535.33	-0.1025	279	301	2
mdh	300	A1AGC9	MDH_ECOK1 Malate dehydrogenase OS=Escherichia coli O1:K1 / APEC GN=mdh PE=3 SV=1	7942	32488	118.68	1e-10	K	SIGTLSAFEQNALEGMLDTLKK	D	Acetyl (K)	803.453	2407.34	3	2407.23	0.1084	280	301	1
mdh	300	B1LGK2	MDH_ECOSM Malate dehydrogenase OS=Escherichia coli (strain SMS-3-5 / SECEC) GN=mdh PE=3 SV=1	8010	32488	118.68	1e-10	K	SIGTLSAFEKNALEGMLDTLKK	D	Acetyl (K)	803.453	2407.34	3	2407.27	0.072	280	301	2
mdh	300	B1LGK2	MDH_ECOSM Malate dehydrogenase OS=Escherichia coli (strain SMS-3-5 / SECEC) GN=mdh PE=3 SV=1	8010	32488	102.57	3.9e-09	R	KSIGTLSAFEKNALEGMLDTLKK	D	Acetyl (K)	846.145	2535.41	3	2535.36	0.0523	279	301	3
mdh	300	A1AGC9	MDH_ECOK1 Malate dehydrogenase OS=Escherichia coli O1:K1 / APEC GN=mdh PE=3 SV=1	7942	32488	102.57	3.9e-09	R	KSIGTLSAFEQNALEGMLDTLKK	D	Acetyl (K)	846.145	2535.41	3	2535.33	0.0887	279	301	2
mdh	301	B1LGK2	MDH_ECOSM Malate dehydrogenase OS=Escherichia coli (strain SMS-3-5 / SECEC) GN=mdh PE=3 SV=1	1913	32488	55.37	0.00024	K	KDIALGEEFVNK	-	Acetyl (K)	702.878	1403.74	2	1403.73	0.0109	301	312	1
mdh	301	Q0TCN0	MDH_ECOL5 Malate dehydrogenase OS=Escherichia coli O6:K15:H31 (strain 536 / UPEC) GN=mdh PE=3 SV=1	4996	32502	55.82	0.00018	K	SIGTLSAFEQNALEGMLDTLKK	D	Acetyl (K)	803.39	2407.15	3	2407.23	-0.0827	280	301	1
mdh	301	B1LGK2	MDH_ECOSM Malate dehydrogenase OS=Escherichia coli (strain SMS-3-5 / SECEC) GN=mdh PE=3 SV=1	4941	32488	55.82	0.00018	K	SIGTLSAFEKNALEGMLDTLKK	D	Acetyl (K)	803.39	2407.15	3	2407.27	-0.119	280	301	2
mdh	301	Q0TCN0	MDH_ECOL5 Malate dehydrogenase OS=Escherichia coli O6:K15:H31 (strain 536 / UPEC) GN=mdh PE=3 SV=1	3141	32502	54.57	0.00033	R	KSIGTLSAFEQNALEGMLDTLKK	D	Acetyl (K)	846.125	2535.35	3	2535.33	0.0291	279	301	2
mdh	301	B1LGK2	MDH_ECOSM Malate dehydrogenase OS=Escherichia coli (strain SMS-3-5 / SECEC) GN=mdh PE=3 SV=1	3064	32488	54.57	0.00033	R	KSIGTLSAFEKNALEGMLDTLKK	D	Acetyl (K)	846.125	2535.35	3	2535.36	-0.0072	279	301	3
menB	80	P0ABU0	MENB_ECOLI 1,4-Dihydroxy-2-naphthoyl-CoA synthase OS=Escherichia coli (strain K12) GN=menB PE=1 SV=1	278	32069	75.65	1.8e-06	R	YDDNIGVIILTGAGDKAFCSGGDQK	V	Acetyl (K)	886.092	2655.25	3	2655.25	0.005	65	89	1
menB	89	P0ABU0	MENB_ECOLI 1,4-Dihydroxy-2-naphthoyl-CoA synthase OS=Escherichia coli (strain K12) GN=menB PE=1 SV=1	209	32069	54.48	0.00012	K	AFCSGGDQKVR	G	Acetyl (K)	633.798	1265.58	2	1265.58	-0.0015	81	91	1
menC	176	Q0TFI0	MENC_ECOL5 o-succinylbenzoate synthase OS=Escherichia coli O6:K15:H31 (strain 536 / UPEC) GN=menC PE=3 SV=1	96	35785	50.96	0.00036	K	GQQFAKYVNPDYR	H	Acetyl (K)	814.397	1626.78	2	1626.78	-0.0002	171	183	1
metC	42	P06721	METC_ECOLI Cystathionine beta-lyase MetC OS=Escherichia coli (strain K12) GN=metC PE=1 SV=1	139	43527	86.83	1.4e-07	R	ASSLVFDSVEAKK	H	Acetyl (K)	711.874	1421.73	2	1421.74	-0.0073	31	43	1
metC	42	P06721	METC_ECOLI Cystathionine beta-lyase MetC OS=Escherichia coli (strain K12) GN=metC PE=1 SV=1	79	43527	53.27	0.00031	R	ASSLVFDSVEAKK	H	Acetyl (K)	474.918	1421.73	3	1421.74	-0.0068	31	43	1
metG	121	B1X7K4	SYM_ECODH Methionine--tRNA ligase OS=Escherichia coli (strain K12 / DH10B) GN=metG PE=3 SV=1	486	76662	48.58	0.001	R	LKENGFIKNR	T	Acetyl (K)	420.899	1259.68	3	1259.7	-0.0232	114	123	2
metG	133	A1ACX8	SYM_ECOK1 Methionine--tRNA ligase OS=Escherichia coli O1:K1 / APEC GN=metG PE=3 SV=2	786	76691	76.99	1.4e-06	R	TISQLYDPEKGMFLPDR	F	Acetyl (K)	684.687	2051.04	3	2051	0.0368	124	140	1
metG	133	A1ACX8	SYM_ECOK1 Methionine--tRNA ligase OS=Escherichia coli O1:K1 / APEC GN=metG PE=3 SV=2	786	76691	66.91	1.3e-05	R	TISQLYDPEKGMFLPDR	F	Acetyl (K)	1026.51	2051.01	2	2051	0.0107	124	140	1
metG	343	A1ACX8	SYM_ECOK1 Methionine--tRNA ligase OS=Escherichia coli O1:K1 / APEC GN=metG PE=3 SV=2	786	76691	98.33	1.1e-08	R	GTFIKASTWLNHFDADSLR	Y	Acetyl (K)	741.033	2220.08	3	2220.1	-0.0183	339	357	1
metG	403	B1X7K4	SYM_ECODH Methionine--tRNA ligase OS=Escherichia coli (strain K12 / DH10B) GN=metG PE=3 SV=1	392	76662	50.04	0.00079	R	NAGFINKR	F	Acetyl (K)	481.258	960.501	2	960.514	-0.0131	397	404	1
metG	529	A1ACX8	SYM_ECOK1 Methionine--tRNA ligase OS=Escherichia coli O1:K1 / APEC GN=metG PE=3 SV=2	786	76691	68.29	1.1e-05	K	VNPFKALYNR	I	Acetyl (K)	421.894	1262.66	3	1262.68	-0.0165	525	534	1
metG	529	A1ACX8	SYM_ECOK1 Methionine--tRNA ligase OS=Escherichia coli O1:K1 / APEC GN=metG PE=3 SV=2	786	76691	50.3	0.00063	K	VNPFKALYNR	I	Acetyl (K)	632.343	1262.67	2	1262.68	-0.0063	525	534	1
metG	597	B1X7K4	SYM_ECODH Methionine--tRNA ligase OS=Escherichia coli (strain K12 / DH10B) GN=metG PE=3 SV=1	486	76662	68.05	1.6e-05	R	VALIENAEFVEGSDKLLR	L	Acetyl (K)	682.361	2044.06	3	2044.08	-0.0213	583	600	1
metH	370	P13009	METH_ECOLI Methionine synthase OS=Escherichia coli (strain K12) GN=metH PE=1 SV=5	105	136653	65.32	1.5e-05	R	TNVTGSAKFK	R	Acetyl (K)	547.794	1093.57	2	1093.58	-0.0039	363	372	1
metJ	35	P0A8U6	METJ_ECOLI Met repressor OS=Escherichia coli (strain K12) GN=metJ PE=1 SV=2	87	12190	44.94	0.00041	K	ITVSIPLKVLK	I	Acetyl (K)	626.909	1251.8	2	1251.82	-0.013	25	35	1
metJ	35	P0A8U6	METJ_ECOLI Met repressor OS=Escherichia coli (strain K12) GN=metJ PE=1 SV=2	107	12190	57.85	0.00011	K	VLKILTDER	T	Acetyl (K)	564.828	1127.64	2	1127.65	-0.0128	33	41	1
metK	37	P0A817	METK_ECOLI S-adenosylmethionine synthase OS=Escherichia coli (strain K12) GN=metK PE=1 SV=2	166	42153	88.35	1.4e-07	K	IADQISDAVLDAILEQDPKAR	V	Acetyl (K)	775.074	2322.2	3	2322.21	-0.0074	19	39	1
metK	246	P0A817	METK_ECOLI S-adenosylmethionine synthase OS=Escherichia coli (strain K12) GN=metK PE=1 SV=2	221	42153	50.95	0.0004	R	KIIVDTYGGMAR	H	Acetyl (K)	683.356	1364.7	2	1364.71	-0.015	246	257	1
metK	246	P0A817	METK_ECOLI S-adenosylmethionine synthase OS=Escherichia coli (strain K12) GN=metK PE=1 SV=2	185	42153	53.81	0.00061	R	KIIVDTYGGMAR	H	Acetyl (K); Oxidation (M)	691.355	1380.7	2	1380.71	-0.0109	246	257	1
metK	373	P0A817	METK_ECOLI S-adenosylmethionine synthase OS=Escherichia coli (strain K12) GN=metK PE=1 SV=2	166	42153	57.94	0.00012	K	TDKAQLLR	D	Acetyl (K)	493.78	985.545	2	985.556	-0.0109	371	378	1
metL	342	P00562	AK2H_ECOLI Bifunctional aspartokinase/homoserine dehydrogenase 2 OS=Escherichia coli (strain K12) GN=metL PE=1 SV=3	58	89346	41.61	0.0039	K	EIDQILKR	A	Acetyl (K)	528.802	1055.59	2	1055.6	-0.0086	336	343	1
mfd	544	P30958	MFD_ECOLI Transcription-repair-coupling factor OS=Escherichia coli (strain K12) GN=mfd PE=1 SV=2	109	130300	52.03	0.00043	R	YAGGAEENAPLHKLGGDAWSR	A	Acetyl (K)	747.699	2240.08	3	2240.06	0.0156	532	552	1
mgtA	3	P0ABB8	ATMA_ECOLI Magnesium-transporting ATPase, P-type 1 OS=Escherichia coli (strain K12) GN=mgtA PE=1 SV=1	429	99973	35.55	0.01	M	FKEIFTR	L	Acetyl (K)	491.766	981.518	2	981.528	-0.0103	2	8	1
mgtA	55	P0ABB8	ATMA_ECOLI Magnesium-transporting ATPase, P-type 1 OS=Escherichia coli (strain K12) GN=mgtA PE=1 SV=1	1771	99973	68.1	8.7e-06	K	MAVMPEEELWKTFDTHPEGLNQAEVESAR	E	Acetyl (K)	847.395	3385.55	4	3385.56	-0.0069	45	73	1
mgtA	150	P0ABB8	ATMA_ECOLI Magnesium-transporting ATPase, P-type 1 OS=Escherichia coli (strain K12) GN=mgtA PE=1 SV=1	1771	99973	67.53	1.5e-05	K	AADALKAMVSNTATVLR	V	Acetyl (K)	591.982	1772.92	3	1772.95	-0.0213	145	161	1
mgtA	382	P0ABB8	ATMA_ECOLI Magnesium-transporting ATPase, P-type 1 OS=Escherichia coli (strain K12) GN=mgtA PE=1 SV=1	1771	99973	41.56	0.0059	K	TGTLTQDKIVLENHTDISGK	T	Acetyl (K)	738.051	2211.13	3	2211.14	-0.0059	375	394	1
mgtA	394	P0ABB8	ATMA_ECOLI Magnesium-transporting ATPase, P-type 1 OS=Escherichia coli (strain K12) GN=mgtA PE=1 SV=1	2974	99973	52.36	0.00045	K	IVLENHTDISGKTSER	V	Acetyl (K)	614.316	1839.93	3	1839.93	-0.0063	383	398	1
mgtA	556	P0ABB8	ATMA_ECOLI Magnesium-transporting ATPase, P-type 1 OS=Escherichia coli (strain K12) GN=mgtA PE=1 SV=1	2015	99973	45.19	0.0016	K	ETTAPALKALK	A	Acetyl (K)	592.843	1183.67	2	1183.68	-0.0105	549	559	1
mgtA	559	P0ABB8	ATMA_ECOLI Magnesium-transporting ATPase, P-type 1 OS=Escherichia coli (strain K12) GN=mgtA PE=1 SV=1	1771	99973	56.64	0.0001	K	ALKASGITVK	I	Acetyl (K)	515.315	1028.62	2	1028.62	-0.0078	557	566	1
miaB	58	B6HYN0	MIAB_ECOSE (Dimethylallyl)adenosine tRNA methylthiotransferase MiaB OS=Escherichia coli (strain SE11) GN=miaB PE=3 SV=1	65	54003	35.91	0.012	K	AQEKVFHQLGR	W	Acetyl (K)	452.236	1353.69	3	1353.72	-0.0278	55	65	1
miaB	287	B6HYN0	MIAB_ECOSE (Dimethylallyl)adenosine tRNA methylthiotransferase MiaB OS=Escherichia coli (strain SE11) GN=miaB PE=3 SV=1	102	54003	61.51	5.4e-05	R	THTALEYKAIIR	K	Acetyl (K)	486.602	1456.78	3	1456.8	-0.0193	280	291	1
minC	35	Q0TIK0	MINC_ECOL5 Probable septum site-determining protein MinC OS=Escherichia coli O6:K15:H31 (strain 536 / UPEC) GN=minC PE=3 SV=1	47	24857	46.85	0.0018	K	VIHQALEDKIAQAPAFLK	H	Acetyl (K)	678.704	2033.09	3	2033.13	-0.0394	27	44	1
minD	104	P0AEZ3	MIND_ECOLI Septum site-determining protein MinD OS=Escherichia coli (strain K12) GN=minD PE=1 SV=2	241	29710	80.36	6.9e-07	R	EGVAKVLDDLK	A	Acetyl (K)	614.84	1227.67	2	1227.67	-0.005	100	110	1
minD	206	P0AEZ3	MIND_ECOLI Septum site-determining protein MinD OS=Escherichia coli (strain K12) GN=minD PE=1 SV=2	332	29710	48.92	0.0012	R	IKLVGVIPEDQSVLR	A	Acetyl (K)	854.496	1706.98	2	1706.99	-0.0158	205	219	1
minE	44	P0A734	MINE_ECOLI Cell division topological specificity factor OS=Escherichia coli (strain K12) GN=minE PE=1 SV=1	384	10286	58.86	0.0001	R	KDILEVICK	Y	Acetyl (K)	580.32	1158.63	2	1158.63	-0.0064	44	52	1
mnmA	104	Q8CXZ8	MNMA_ECOL6 tRNA-specific 2-thiouridylase MnmA OS=Escherichia coli O6:H1 (strain CFT073 / ATCC 700928 / UPEC) GN=mnmA PE=3 SV=2	452	41387	48.58	0.00061	R	TPNPDILCNKEIK	F	Acetyl (K)	792.382	1582.75	2	1582.8	-0.0533	95	107	1
mnmA	149	Q8CXZ8	MNMA_ECOL6 tRNA-specific 2-thiouridylase MnmA OS=Escherichia coli O6:H1 (strain CFT073 / ATCC 700928 / UPEC) GN=mnmA PE=3 SV=2	114	41387	59.54	0.00012	R	GLDSNKDQSYFLYTLSHEQIAQSLFPVGELEKPQVR	K	Acetyl (K)	1045.53	4178.08	4	4178.1	-0.0165	144	179	1
mnmA	149	Q8CXZ8	MNMA_ECOL6 tRNA-specific 2-thiouridylase MnmA OS=Escherichia coli O6:H1 (strain CFT073 / ATCC 700928 / UPEC) GN=mnmA PE=3 SV=2	452	41387	45.59	0.0031	R	GLDSNKDQSYFLYTLSHEQIAQSLFPVGELEKPQVR	K	Acetyl (K)	836.621	4178.07	5	4178.1	-0.0284	144	179	1
mnmA	175	Q8CXZ8	MNMA_ECOL6 tRNA-specific 2-thiouridylase MnmA OS=Escherichia coli O6:H1 (strain CFT073 / ATCC 700928 / UPEC) GN=mnmA PE=3 SV=2	452	41387	53.1	0.00055	R	GLDSNKDQSYFLYTLSHEQIAQSLFPVGELEKPQVR	K	Acetyl (K)	836.621	4178.07	5	4178.1	-0.0284	144	179	1
moaC	21	P0A738	MOAC_ECOLI Molybdenum cofactor biosynthesis protein C OS=Escherichia coli (strain K12) GN=moaC PE=1 SV=2	113	17627	99.23	1.2e-08	M	SQLTHINAAGEAHMVDVSAKAETVR	E	Acetyl (K)	670.082	2676.3	4	2676.33	-0.0309	2	26	1
moaC	21	P0A738	MOAC_ECOLI Molybdenum cofactor biosynthesis protein C OS=Escherichia coli (strain K12) GN=moaC PE=1 SV=2	364	17627	112.47	5.9e-10	M	SQLTHINAAGEAHMVDVSAKAETVR	E	Acetyl (K); Acetyl (Protein N-term)	907.12	2718.34	3	2718.34	-0.0011	2	26	1
moaC	51	P0A738	MOAC_ECOLI Molybdenum cofactor biosynthesis protein C OS=Escherichia coli (strain K12) GN=moaC PE=1 SV=2	218	17627	40.4	0.0048	R	HHKGDVFATAR	I	Acetyl (K)	427.548	1279.62	3	1279.64	-0.0204	49	59	1
moaC	135	P0A738	MOAC_ECOLI Molybdenum cofactor biosynthesis protein C OS=Escherichia coli (strain K12) GN=moaC PE=1 SV=2	212	17627	87.16	1.1e-07	K	AVQKDMVIGPVR	L	Acetyl (K)	677.873	1353.73	2	1353.74	-0.0129	132	143	1
moaC	135	P0A738	MOAC_ECOLI Molybdenum cofactor biosynthesis protein C OS=Escherichia coli (strain K12) GN=moaC PE=1 SV=2	212	17627	52.08	0.00032	K	AVQKDMVIGPVR	L	Acetyl (K)	452.247	1353.72	3	1353.74	-0.0242	132	143	1
moeA	79	P12281	MOEA_ECOLI Molybdopterin molybdenumtransferase OS=Escherichia coli (strain K12) GN=moeA PE=1 SV=1	603	44382	108.08	1.5e-09	R	LADIASGQPLPVAGKSFAGQPYHGEWPAGTCIR	I	Acetyl (K)	874.177	3492.68	4	3492.72	-0.0442	65	97	1
moeA	279	P12281	MOEA_ECOLI Molybdopterin molybdenumtransferase OS=Escherichia coli (strain K12) GN=moeA PE=1 SV=1	603	44382	53.96	0.00022	K	LAIKPGKPFAFGK	L	2 Acetyl (K)	729.428	1456.84	2	1456.84	-0.0033	276	288	0
moeA	279	P12281	MOEA_ECOLI Molybdopterin molybdenumtransferase OS=Escherichia coli (strain K12) GN=moeA PE=1 SV=1	603	44382	47.43	0.0012	K	LAIKPGKPFAFGK	L	Acetyl (K)	708.408	1414.8	2	1414.83	-0.0318	276	288	0
moeA	279	P12281	MOEA_ECOLI Molybdopterin molybdenumtransferase OS=Escherichia coli (strain K12) GN=moeA PE=1 SV=1	107	44382	56.15	0.00012	K	LAIKPGKPFAFGK	L	Acetyl (K)	472.616	1414.82	3	1414.83	-0.0087	276	288	0
moeA	282	P12281	MOEA_ECOLI Molybdopterin molybdenumtransferase OS=Escherichia coli (strain K12) GN=moeA PE=1 SV=1	114	44382	41.56	0.0052	K	LAIKPGKPFAFGK	L	Acetyl (K)	472.597	1414.77	3	1414.83	-0.0652	276	288	0
moeA	282	P12281	MOEA_ECOLI Molybdopterin molybdenumtransferase OS=Escherichia coli (strain K12) GN=moeA PE=1 SV=1	217	44382	49.38	0.00048	K	LAIKPGKPFAFGK	L	Acetyl (K)	708.428	1414.84	2	1414.83	0.0077	276	288	0
mpl	172	P37773	MPL_ECOLI UDP-N-acetylmuramate:L-alanyl-gamma-D-glutamyl-meso-diaminopimelate ligase OS=Escherichia coli (strain K12) GN=mpl PE=1 SV=3	85	50298	50.84	0.00035	R	SKFVHYCPR	T	Acetyl (K)	412.537	1234.59	3	1234.59	-0.002	171	179	1
mprA	97	P0ACR9	MPRA_ECOLI Transcriptional repressor MprA OS=Escherichia coli (strain K12) GN=mprA PE=2 SV=1	125	20778	53.79	0.00021	R	IADELEKR	G	Acetyl (K)	508.267	1014.52	2	1014.53	-0.015	91	98	1
mrp	30	P0AF08	MRP_ECOLI Protein mrp OS=Escherichia coli (strain K12) GN=mrp PE=3 SV=1	260	40084	46.75	0.0022	R	AMVAGTLANFQHPTLKHNLTTLK	A	Acetyl (K)	850.129	2547.36	3	2547.36	0.0012	15	37	1
mrp	30	P0AF08	MRP_ECOLI Protein mrp OS=Escherichia coli (strain K12) GN=mrp PE=3 SV=1	69	40084	68.89	1.3e-05	R	AMVAGTLANFQHPTLKHNLTTLK	A	Acetyl (K)	637.85	2547.37	4	2547.36	0.0063	15	37	1
mrp	81	P0AF08	MRP_ECOLI Protein mrp OS=Escherichia coli (strain K12) GN=mrp PE=3 SV=1	260	40084	58.56	0.0001	R	ITGAKAIDWK	L	Acetyl (K)	572.818	1143.62	2	1143.63	-0.0078	77	86	1
mrp	304	P0AF08	MRP_ECOLI Protein mrp OS=Escherichia coli (strain K12) GN=mrp PE=3 SV=1	169	40084	75.84	2.4e-06	K	LAEKYHTQLLGQMPLHISLR	E	Acetyl (K)	598.324	2389.27	4	2389.29	-0.0284	301	320	1
msbA	232	P60752	MSBA_ECOLI Lipid A export ATP-binding/permease protein MsbA OS=Escherichia coli (strain K12) GN=msbA PE=1 SV=1	95	64534	39.48	0.0062	R	FDKVSNR	M	Acetyl (K)	454.233	906.451	2	906.456	-0.0049	230	236	1
msrB	82	P0A746	MSRB_ECOLI Peptide methionine sulfoxide reductase MsrB OS=Escherichia coli (strain K12) GN=msrB PE=1 SV=1	139	15783	55.04	0.00019	R	YIKDLSHGMQR	I	Acetyl (K)	695.348	1388.68	2	1388.69	-0.0051	80	90	1
msrB	82	B7MVQ9	MSRB_ECO81 Peptide methionine sulfoxide reductase MsrB OS=Escherichia coli O81 (strain ED1a) GN=msrB PE=3 SV=1	233	15792	55.47	0.00016	R	YIKDLSHGMQR	I	Acetyl (K); Oxidation (M)	469.233	1404.68	3	1404.68	-0.0033	80	90	1
msrB	82	P0A746	MSRB_ECOLI Peptide methionine sulfoxide reductase MsrB OS=Escherichia coli (strain K12) GN=msrB PE=1 SV=1	157	15783	52.94	0.00016	R	YIKDLSHGMQR	I	Acetyl (K)	463.886	1388.64	3	1388.69	-0.0518	80	90	1
msrC	157	P76270	MSRC_ECOLI Free methionine-R-sulfoxide reductase OS=Escherichia coli (strain K12) GN=msrC PE=1 SV=2	167	18281	74.88	1.4e-06	K	VLATTDYKK	F	Acetyl (K)	540.785	1079.56	2	1079.59	-0.0299	150	158	1
mtlD	243	A8A660	MTLD_ECOHS Mannitol-1-phosphate 5-dehydrogenase OS=Escherichia coli O9:H4 (strain HS) GN=mtlD PE=3 SV=1	148	41186	42.92	0.0039	R	DAILDEKIR	A	Acetyl (K)	557.807	1113.6	2	1113.6	-0.0034	237	245	1
mtlD	261	B7ULF5	MTLD_ECO27 Mannitol-1-phosphate 5-dehydrogenase OS=Escherichia coli O127:H6 (strain E2348/69 / EPEC) GN=mtlD PE=3 SV=1	643	41214	36.26	0.015	K	GAMEESGAVLIKR	Y	Acetyl (K)	701.856	1401.7	2	1401.73	-0.0312	250	262	1
mtlD	269	B7ULF5	MTLD_ECO27 Mannitol-1-phosphate 5-dehydrogenase OS=Escherichia coli O127:H6 (strain E2348/69 / EPEC) GN=mtlD PE=3 SV=1	643	41214	53.57	0.00017	R	YGFDADKHAAYIQK	I	Acetyl (K)	556.933	1667.78	3	1667.79	-0.0166	263	276	1
mtlD	287	B1X8L4	MTLD_ECODH Mannitol-1-phosphate 5-dehydrogenase OS=Escherichia coli (strain K12 / DH10B) GN=mtlD PE=3 SV=1	752	41171	55.24	0.00016	R	FENPYLKDDVER	V	Acetyl (K)	783.883	1565.75	2	1565.74	0.0154	281	292	1
mtnN	124	P0AF12	MTNN_ECOLI 5~-methylthioadenosine/S-adenosylhomocysteine nucleosidase OS=Escherichia coli (strain K12) GN=mtnN PE=1 SV=1	221	24624	105.12	3.3e-09	K	ADDKLIAAAEACIAELNLNAVR	G	Acetyl (K)	795.082	2382.22	3	2382.22	0.0025	121	142	1
mug	68	P0A9H1	MUG_ECOLI G/U mismatch-specific DNA glycosylase OS=Escherichia coli (strain K12) GN=mug PE=1 SV=1	537	18776	54.23	0.00034	R	CGVTKLVDRPTVQANEVSK	Q	Acetyl (K)	715.041	2142.1	3	2142.11	-0.0078	64	82	1
mug	82	A7ZRV0	MUG_ECO24 G/U mismatch-specific DNA glycosylase OS=Escherichia coli O139:H28 (strain E24377A / ETEC) GN=mug PE=3 SV=1	195	18804	57.91	0.00015	K	LVDRPTVQANEVSKQELHAGGR	K	Acetyl (K)	612.313	2445.22	4	2445.27	-0.0502	69	90	1
mug	109	P0A9H1	MUG_ECOLI G/U mismatch-specific DNA glycosylase OS=Escherichia coli (strain K12) GN=mug PE=1 SV=1	537	18776	54.89	0.00034	K	IEDYQPQALAILGKQAYEQGFSQR	G	Acetyl (K)	932.481	2794.42	3	2794.39	0.0286	96	119	1
mug	151	A7ZRV0	MUG_ECO24 G/U mismatch-specific DNA glycosylase OS=Escherichia coli O139:H28 (strain E24377A / ETEC) GN=mug PE=3 SV=1	134	18804	77.42	1.1e-06	R	VSLEKLVEAYR	E	Acetyl (K)	674.879	1347.74	2	1347.74	0.0041	147	157	1
murA	46	P0A749	MURA_ECOLI UDP-N-acetylglucosamine 1-carboxyvinyltransferase OS=Escherichia coli (strain K12) GN=murA PE=1 SV=1	254	45132	95.42	1.2e-08	K	NAALPILFAALLAEEPVEIQNVPKLK	D	Acetyl (K)	948.552	2842.63	3	2842.62	0.0122	23	48	1
murA	48	P0A749	MURA_ECOLI UDP-N-acetylglucosamine 1-carboxyvinyltransferase OS=Escherichia coli (strain K12) GN=murA PE=1 SV=1	254	45132	54.71	0.00014	K	LKDVDTSMK	L	Acetyl (K)	539.767	1077.52	2	1077.54	-0.0176	47	55	1
murA	88	P0A749	MURA_ECOLI UDP-N-acetylglucosamine 1-carboxyvinyltransferase OS=Escherichia coli (strain K12) GN=murA PE=1 SV=1	174	45132	63.44	5.3e-05	R	DVNVFCAPYDLVKTMR	A	Acetyl (K)	657.325	1968.95	3	1968.94	0.0096	76	91	1
murA	265	P0A749	MURA_ECOLI UDP-N-acetylglucosamine 1-carboxyvinyltransferase OS=Escherichia coli (strain K12) GN=murA PE=1 SV=1	174	45132	49.84	0.00071	R	NAQPDTLDAVLAKLR	D	Acetyl (K)	556.302	1665.88	3	1665.9	-0.0208	253	267	1
murB	217	P08373	MURB_ECOLI UDP-N-acetylenolpyruvoylglucosamine reductase OS=Escherichia coli (strain K12) GN=murB PE=1 SV=1	47	38169	47.37	0.00055	R	TTKLPDPK	V	Acetyl (K)	471.252	940.49	2	940.523	-0.0329	215	222	1
murD	421	Q0TLQ1	MURD_ECOL5 UDP-N-acetylmuramoylalanine--D-glutamate ligase OS=Escherichia coli O6:K15:H31 (strain 536 / UPEC) GN=murD PE=3 SV=1	258	47299	97	2e-08	R	VQPGDMVLLSPACASLDQFKNFEQR	G	Acetyl (K)	964.817	2891.43	3	2891.39	0.0348	402	426	1
mutS	512	B1LQ55	MUTS_ECOSM DNA mismatch repair protein MutS OS=Escherichia coli (strain SMS-3-5 / SECEC) GN=mutS PE=3 SV=1	184	95581	49.98	0.00032	K	EYEDKVLTSK	G	Acetyl (K)	627.302	1252.59	2	1252.62	-0.0291	508	517	1
mutS	575	B1LQ55	MUTS_ECOSM DNA mismatch repair protein MutS OS=Escherichia coli (strain SMS-3-5 / SECEC) GN=mutS PE=3 SV=1	184	95581	58.14	8.1e-05	R	AYTLNYTCPTFIDKPGIR	I	Acetyl (K)	724.678	2171.01	3	2171.07	-0.0587	562	579	0
nagB	14	P0A759	NAGB_ECOLI Glucosamine-6-phosphate deaminase OS=Escherichia coli (strain K12) GN=nagB PE=1 SV=1	74	29983	74.23	4.5e-06	R	LIPLTTAEQVGKWAAR	H	Acetyl (K)	898.51	1795	2	1795	0.0053	3	18	1
nagD	165	P0AF24	NAGD_ECOLI Ribonucleotide monophosphatase NagD OS=Escherichia coli (strain K12) GN=nagD PE=1 SV=1	397	27317	86.44	1.6e-07	R	GFYPACGALCAGIEKISGR	K	Acetyl (K)	690.341	2068	3	2067.99	0.013	151	169	1
nagD	170	P0AF24	NAGD_ECOLI Ribonucleotide monophosphatase NagD OS=Escherichia coli (strain K12) GN=nagD PE=1 SV=1	397	27317	58.26	0.0001	R	KPFYVGKPSPWIIR	A	Acetyl (K)	577.331	1728.97	3	1728.97	-0.0001	170	183	0
nagZ	141	B6I9I5	NAGZ_ECOSE Beta-hexosaminidase OS=Escherichia coli (strain SE11) GN=nagZ PE=3 SV=1	46	37722	45.68	0.0019	R	SYHADPQKALAIASR	F	Acetyl (K)	557.29	1668.85	3	1668.86	-0.0089	134	148	1
nagZ	141	B1LI37	NAGZ_ECOSM Beta-hexosaminidase OS=Escherichia coli (strain SMS-3-5 / SECEC) GN=nagZ PE=3 SV=1	38	37720	38.4	0.0096	R	SYHADPEKALAIASR	F	Acetyl (K)	557.639	1669.9	3	1669.84	0.0541	134	148	1
[truncated: 2,140 more rows]
