# Supplementary material for: Structural, Kinetic and Proteomic Characterization of Acetyl Phosphate-Dependent Bacterial Protein Acetylation
Source: PLoS One. 2014 Apr 22;9(4):e94816. doi: 10.1371/journal.pone.0094816 (PMC3995681; doi:10.1371/journal.pone.0094816)
Supplement: Table S8 — Acetylation site distribution per protein: frequency of acetyl sites observed within individual proteins. The number of lysine acetyl sites per protein relative to the estimated protein abundance (copy number per cell), to protein molecular weight, and to the total number of lysines per protein. (XLSX) [file pone.0094816.s018.xlsx]

## Sheet: S8_acetyl distribution
Table S8. Distribution of acetylation sites across all acetylated proteins
all Lysine acetylation sites for all conditions investigated (complete experiment, all replicates) --2730 unique acetyl sites
								ABUNDANCE
				Acetyl				emPAI-derived	Protein		TOTAL		Acetyl site count/Total lysine count
Protein Name	SwissProt	Protein Description	Gene Name	Site Count	Site Count			copy no/cell	Molecular Weight		Lysine Count		in %
PFLB_ECOLI	P09373	Formate acetyltransferase 1 OS=Escherichia coli (strain K12) GN=pflB PE=1 SV=2	pflB	24	24	1	1	12100	85357		50		48
DLDH_ECO57	P0A9P2	Dihydrolipoyl dehydrogenase OS=Escherichia coli O157:H7 GN=lpdA PE=3 SV=2	lpdA	23	23	1	3	22400	50688		39		58.9744
PGK_ECO24	A7ZR34	Phosphoglycerate kinase OS=Escherichia coli O139:H28 (strain E24377A / ETEC) GN=pgk PE=3 SV=1	pgk	23	23	1		124000	41118		31		74.1935
RPOB_ECO24	A7ZUK1	DNA-directed RNA polymerase subunit beta OS=Escherichia coli O139:H28 (strain E24377A / ETEC) GN=rpoB PE=3 SV=1	rpoB	23	23	1		5590	150632		80		28.75
CH601_ECOK1	A1AJ51	60 kDa chaperonin 1 OS=Escherichia coli O1:K1 / APEC GN=groL1 PE=3 SV=1	groL1	22	22	1	2	61000	57329		40		55
RPOC_ECO57	P0A8T8	DNA-directed RNA polymerase subunit beta' OS=Escherichia coli O157:H7 GN=rpoC PE=3 SV=1	rpoC	22	22	1		4180	155160		87		25.2874
TKT2_ECOLI	P33570	Transketolase 2 OS=Escherichia coli (strain K12) GN=tktB PE=1 SV=1	tktB	20	20	1	1	192	73043		38		52.6316
ENO_ECO27	B7UHJ5	Enolase OS=Escherichia coli O127:H6 (strain E2348/69 / EPEC) GN=eno PE=3 SV=1	eno	19	19	1		55800	45655		37		51.3514
EFG_ECO27	B7UK50	Elongation factor G OS=Escherichia coli O127:H6 (strain E2348/69 / EPEC) GN=fusA PE=3 SV=1	fusA	19	19	1	2	53300	77581		44		43.1818
ODP1_ECOLI	P0AFG8	Pyruvate dehydrogenase E1 component OS=Escherichia coli (strain K12) GN=aceE PE=1 SV=2	aceE	19	18	1		14500	99668		48		39.5833
EFTU1_ECOHS	A8A5E6	Elongation factor Tu 1 OS=Escherichia coli O9:H4 (strain HS) GN=tuf1 PE=3 SV=1	tuf1	19	18	1	2	89400	43284		23		82.6087
CLPB_ECO57	P63285	Chaperone protein ClpB OS=Escherichia coli O157:H7 GN=clpB PE=3 SV=1	clpB	18	17	1		1640	95585		44		40.9091
DNAK_ECO24	A7ZHA4	Chaperone protein DnaK OS=Escherichia coli O139:H28 (strain E24377A / ETEC) GN=dnaK PE=3 SV=1	dnaK	18	17	1		31200	69115		50		36
TNAA_ECO24	A7ZTR3	Tryptophanase OS=Escherichia coli O139:H28 (strain E24377A / ETEC) GN=tnaA PE=3 SV=1	tnaA	17	17	1	3	835	52773		29		58.6207
ADHE_ECO57	P0A9Q8	Aldehyde-alcohol dehydrogenase OS=Escherichia coli O157:H7 GN=adhE PE=3 SV=2	adhE	17	16	1		5430	96127		65		26.1538
IF2_ECO24	A7ZS65	Translation initiation factor IF-2 OS=Escherichia coli O139:H28 (strain E24377A / ETEC) GN=infB PE=3 SV=1	infB	16	16	1	2		97350		66		24.2424
IDH_ECOLI	P08200	Isocitrate dehydrogenase [NADP] OS=Escherichia coli (strain K12) GN=icd PE=1 SV=1	icd	16	15	1	2	8190	45757		31		51.6129
GLYA_ECO27	B7UGZ1	Serine hydroxymethyltransferase OS=Escherichia coli O127:H6 (strain E2348/69 / EPEC) GN=glyA PE=3 SV=1	glyA	15	15	1		10500	45317		29		51.7241
ODP2_ECOLI	P06959	Dihydrolipoyllysine-residue acetyltransferase component of pyruvate dehydrogenase complex OS=Escherichia coli (strain K12) GN=aceF PE=1 SV=3	aceF	14	14	1		8020	66096		53		26.4151
G3P1_ECOL6	P0A9B3	Glyceraldehyde-3-phosphate dehydrogenase A OS=Escherichia coli O6:H1 (strain CFT073 / ATCC 700928 / UPEC) GN=gapA PE=3 SV=2	gapA	14	14	1		170000	35532		27		51.8519
KPYK1_ECOLI	P0AD61	Pyruvate kinase I OS=Escherichia coli (strain K12) GN=pykF PE=1 SV=1	pykF	14	14	1	3	11000	50729		34		41.1765
CARB_ECO57	P63737	Carbamoyl-phosphate synthase large chain OS=Escherichia coli O157:H7 GN=carB PE=3 SV=2	carB	13	13	1		972	117856		56		23.2143
ALF_ECO57	P0AB72	Fructose-bisphosphate aldolase class 2 OS=Escherichia coli O157:H7 GN=fbaA PE=3 SV=2	fbaA	13	13	1			39147		25		52
MDH_ECO27	B7UJW8	Malate dehydrogenase OS=Escherichia coli O127:H6 (strain E2348/69 / EPEC) GN=mdh PE=3 SV=1	mdh	13	13	1			32337		21		61.9048
SYV_ECO57	Q8XCB3	Valine--tRNA ligase OS=Escherichia coli O157:H7 GN=valS PE=3 SV=1	valS	13	13	1	4	1620	108178		53		24.5283
RRF_ECO24	A7ZHR2	Ribosome-recycling factor OS=Escherichia coli O139:H28 (strain E24377A / ETEC) GN=frr PE=3 SV=1	frr	12	12	1	6	13800	20639		16		75
6PGD_ECOLI	P00350	6-phosphogluconate dehydrogenase, decarboxylating OS=Escherichia coli (strain K12) GN=gnd PE=1 SV=2	gnd	12	12	1		14200	51481		28		42.8571
KPYK2_ECOLI	P21599	Pyruvate kinase II OS=Escherichia coli (strain K12) GN=pykA PE=1 SV=3	pykA	12	12	1		679	51357		27		44.4444
RS1_ECO57	P0AG69	30S ribosomal protein S1 OS=Escherichia coli O157:H7 GN=rpsA PE=3 SV=1	rpsA	12	12	1			61158		43		27.907
SUCC_ECO24	A7ZJA8	Succinyl-CoA ligase [ADP-forming] subunit beta OS=Escherichia coli O139:H28 (strain E24377A / ETEC) GN=sucC PE=3 SV=1	sucC	12	12	1		1110	41393		24		50
TIG_ECO27	B7UJQ9	Trigger factor OS=Escherichia coli O127:H6 (strain E2348/69 / EPEC) GN=tig PE=3 SV=1	tig	12	12	1			48193		35		34.2857
ACON2_ECOLI	P36683	Aconitate hydratase 2 OS=Escherichia coli (strain K12) GN=acnB PE=1 SV=3	acnB	11	11	1	11	1630	93498		49		22.449
AHPC_ECO57	P0AE10	Alkyl hydroperoxide reductase subunit C OS=Escherichia coli O157:H7 GN=ahpC PE=3 SV=2	ahpC	11	11	1		197000	20761		14		78.5714
CYSK_ECO57	P0ABK6	Cysteine synthase A OS=Escherichia coli O157:H7 GN=cysK PE=3 SV=2	cysK	11	11	1		1450	34490		23		47.8261
DCEA_ECO57	P58228	Glutamate decarboxylase alpha OS=Escherichia coli O157:H7 GN=gadA PE=3 SV=1	gadA	11	11	1		498	52699		24		45.8333
GPMA_ECO27	B7ULM8	2,3-bisphosphoglycerate-dependent phosphoglycerate mutase OS=Escherichia coli O127:H6 (strain E2348/69 / EPEC) GN=gpmA PE=3 SV=1	gpmA	11	11	1		14400	28556		22		50
SYI_ECO27	B7UI71	Isoleucine--tRNA ligase OS=Escherichia coli O127:H6 (strain E2348/69 / EPEC) GN=ileS PE=3 SV=1	ileS	11	11	1		2150	104339		61		18.0328
LON_ECOLI	P0A9M0	Lon protease OS=Escherichia coli (strain K12) GN=lon PE=1 SV=1	lon	11	11	1			87438		61		18.0328
RL1_ECO27	B7UPD9	50S ribosomal protein L1 OS=Escherichia coli O127:H6 (strain E2348/69 / EPEC) GN=rplA PE=3 SV=1	rplA	11	11	1			24744		23		47.8261
RS2_ECO24	A7ZHQ9	30S ribosomal protein S2 OS=Escherichia coli O139:H28 (strain E24377A / ETEC) GN=rpsB PE=3 SV=1	rpsB	11	11	1			26758		19		57.8947
TALB_ECOL6	Q8FLD1	Transaldolase B OS=Escherichia coli O6:H1 (strain CFT073 / ATCC 700928 / UPEC) GN=talB PE=3 SV=3	talB	11	11	1		8190	35205		22		50
G6PD_ECOLI	P0AC53	Glucose-6-phosphate 1-dehydrogenase OS=Escherichia coli (strain K12) GN=zwf PE=1 SV=1	zwf	11	11	1		877	55704		30		36.6667
SYA_ECO57	Q8X3W8	Alanine--tRNA ligase OS=Escherichia coli O157:H7 GN=alaS PE=3 SV=2	alaS	10	10	1	12	1830	96032		47		21.2766
ATPA_ECO24	A7ZTU6	ATP synthase subunit alpha OS=Escherichia coli O139:H28 (strain E24377A / ETEC) GN=atpA PE=3 SV=1	atpA	10	10	1		1990	55222		24		41.6667
GLRX2_ECO57	P0AC61	Glutaredoxin-2 OS=Escherichia coli O157:H7 GN=grxB PE=3 SV=1	grxB	10	10	1		530	24350		18		55.5556
GUAA_ECO27	B7UGU5	GMP synthase [glutamine-hydrolyzing] OS=Escherichia coli O127:H6 (strain E2348/69 / EPEC) GN=guaA PE=3 SV=1	guaA	10	10	1		3220	58679		24		41.6667
IMDH_ECOLI	P0ADG7	Inosine-5'-monophosphate dehydrogenase OS=Escherichia coli (strain K12) GN=guaB PE=1 SV=1	guaB	10	10	1		8520	52022		24		41.6667
HTPG_ECO57	P0A6Z5	Chaperone protein HtpG OS=Escherichia coli O157:H7 GN=htpG PE=3 SV=1	htpG	10	10	1		2070	71423		46		21.7391
PTNAB_ECO57	P69799	PTS system mannose-specific EIIAB component OS=Escherichia coli O157:H7 GN=manX PE=3 SV=2	manX	10	10	1		640	35048		25		40
PSS_ECOLI	P23830	CDP-diacylglycerol--serine O-phosphatidyltransferase OS=Escherichia coli (strain K12) GN=pssA PE=1 SV=2	pssA	10	10	1			52802		27		37.037
PURA_ECO27	B7UQI6	Adenylosuccinate synthetase OS=Escherichia coli O127:H6 (strain E2348/69 / EPEC) GN=purA PE=3 SV=1	purA	10	10	1		7160	47345		22		45.4545
RL5_ECO24	A7ZSJ7	50S ribosomal protein L5 OS=Escherichia coli O139:H28 (strain E24377A / ETEC) GN=rplE PE=3 SV=1	rplE	10	10	1			20302		16		62.5
EFTS_ECO24	A7ZHR0	Elongation factor Ts OS=Escherichia coli O139:H28 (strain E24377A / ETEC) GN=tsf PE=3 SV=1	tsf	10	10	1		66000	30423		28		35.7143
YEEX_ECO24	A7ZNH9	UPF0265 protein YeeX OS=Escherichia coli O139:H28 (strain E24377A / ETEC) GN=yeeX PE=3 SV=1	yeeX	10	10	1		2660	12778		15		66.6667
KAD_ECO55	B7L799	Adenylate kinase OS=Escherichia coli (strain 55989 / EAEC) GN=adk PE=3 SV=1	adk	9	9	1	13	4180	23586		18		50
AHPF_ECOLI	P35340	Alkyl hydroperoxide reductase subunit F OS=Escherichia coli (strain K12) GN=ahpF PE=1 SV=2	ahpF	9	9	1		1250	56177		35		25.7143
SYGB_ECO27	B7ULB9	Glycine--tRNA ligase beta subunit OS=Escherichia coli O127:H6 (strain E2348/69 / EPEC) GN=glyS PE=3 SV=1	glyS	9	9	1		2420	76813		41		21.9512
KDSA_ECO27	B7UQA3	2-dehydro-3-deoxyphosphooctonate aldolase OS=Escherichia coli O127:H6 (strain E2348/69 / EPEC) GN=kdsA PE=3 SV=1	kdsA	9	9	1		3760	30833		22		40.9091
PAPC_ECOLX	P07110	Outer membrane usher protein papC OS=Escherichia coli GN=papC PE=1 SV=2	papC	9	9	1			91509		26		34.6154
PT1_ECOLI	P08839	Phosphoenolpyruvate-protein phosphotransferase OS=Escherichia coli (strain K12) GN=ptsI PE=1 SV=1	ptsI	9	9	1			63562		35		25.7143
PUR4_ECOL5	Q0TET1	Phosphoribosylformylglycinamidine synthase OS=Escherichia coli O6:K15:H31 (strain 536 / UPEC) GN=purL PE=3 SV=3	purL	9	9	1		694	141176		42		21.4286
PYRG_ECO27	B7UHJ6	CTP synthase OS=Escherichia coli O127:H6 (strain E2348/69 / EPEC) GN=pyrG PE=3 SV=1	pyrG	9	9	1		1450	60376		26		34.6154
RL7_ECO24	A7ZUK0	50S ribosomal protein L7/L12 OS=Escherichia coli O139:H28 (strain E24377A / ETEC) GN=rplL PE=3 SV=1	rplL	9	9	1		5760000	12295		13		69.2308
RPOA_ECO24	A7ZSI4	DNA-directed RNA polymerase subunit alpha OS=Escherichia coli O139:H28 (strain E24377A / ETEC) GN=rpoA PE=3 SV=1	rpoA	9	9	1		7870	36512		16		56.25
RPOD_ECOLI	P00579	RNA polymerase sigma factor rpoD OS=Escherichia coli (strain K12) GN=rpoD PE=1 SV=2	rpoD	9	9	1		1320	70263		34		26.4706
RS3_ECO27	B7UK38	30S ribosomal protein S3 OS=Escherichia coli O127:H6 (strain E2348/69 / EPEC) GN=rpsC PE=3 SV=1	rpsC	9	9	1			25983		23		39.1304
SYT_ECO27	B7USA2	Threonine--tRNA ligase OS=Escherichia coli O127:H6 (strain E2348/69 / EPEC) GN=thrS PE=3 SV=1	thrS	9	9	1		950	74014		40		22.5
DBHA_ECO57	P0ACF2	DNA-binding protein HU-alpha OS=Escherichia coli O157:H7 GN=hupA PE=3 SV=1	hupA	9	8	1		61000	9535		11		81.8182
ATPB_ECO24	A7ZTU4	ATP synthase subunit beta OS=Escherichia coli O139:H28 (strain E24377A / ETEC) GN=atpD PE=3 SV=1	atpD	8	8	1	17	3110	50325		20		40
BCP_ECO57	P0AE54	Putative peroxiredoxin bcp OS=Escherichia coli O157:H7 GN=bcp PE=3 SV=1	bcp	8	8	1		3090	17634		13		61.5385
GLF_ECOLI	P37747	UDP-galactopyranose mutase OS=Escherichia coli (strain K12) GN=glf PE=1 SV=1	glf	8	8	1		959	42966		35		22.8571
SYQ_ECO24	A7ZJ63	Glutamine--tRNA ligase OS=Escherichia coli O139:H28 (strain E24377A / ETEC) GN=glnS PE=3 SV=1	glnS	8	8	1		1680	63478		32		25
GPMI_ECO24	A7ZTG6	2,3-bisphosphoglycerate-independent phosphoglycerate mutase OS=Escherichia coli O139:H28 (strain E24377A / ETEC) GN=gpmI PE=3 SV=1	gpmI	8	8	1		1590	56110		31		25.8065
GYRA_ECOLI	P0AES4	DNA gyrase subunit A OS=Escherichia coli (strain K12) GN=gyrA PE=1 SV=1	gyrA	8	8	1		1210	96964		43		18.6047
SYM_ECO24	A7ZNT3	Methionine--tRNA ligase OS=Escherichia coli O139:H28 (strain E24377A / ETEC) GN=metG PE=3 SV=1	metG	8	8	1			76241		41		19.5122
RIR1_ECOLI	P00452	Ribonucleoside-diphosphate reductase 1 subunit alpha OS=Escherichia coli (strain K12) GN=nrdA PE=1 SV=2	nrdA	8	8	1		1080	85775		42		19.0476
PUR9_ECO27	B7UPG1	Bifunctional purine biosynthesis protein PurH OS=Escherichia coli O127:H6 (strain E2348/69 / EPEC) GN=purH PE=3 SV=1	purH	8	8	1		2060	57296		28		28.5714
RATA_ECOLI	P0AGL5	Ribosome association toxin RatA OS=Escherichia coli (strain K12) GN=ratA PE=1 SV=1	ratA	8	8	1			17727		8		100
RL6_ECO24	A7ZSJ4	50S ribosomal protein L6 OS=Escherichia coli O139:H28 (strain E24377A / ETEC) GN=rplF PE=3 SV=1	rplF	8	8	1			18904		16		50
TOP1_ECOLI	P06612	DNA topoisomerase 1 OS=Escherichia coli (strain K12) GN=topA PE=1 SV=2	topA	8	8	1		556	97350		70		11.4286
THIO_ECOL6	P0AA26	Thioredoxin-1 OS=Escherichia coli O6:H1 (strain CFT073 / ATCC 700928 / UPEC) GN=trxA PE=3 SV=2	trxA	8	8	1			11807		10		80
TYPA_ECO57	P0A3B3	GTP-binding protein TypA/BipA OS=Escherichia coli O157:H7 GN=typA PE=3 SV=1	typA	8	8	1		2920	67355		30		26.6667
SYY_ECO27	B7URX8	Tyrosine--tRNA ligase OS=Escherichia coli O127:H6 (strain E2348/69 / EPEC) GN=tyrS PE=3 SV=1	tyrS	8	8	1		1630	47513		28		28.5714
YJBJ_ECO57	P68207	UPF0337 protein YjbJ OS=Escherichia coli O157:H7 GN=yjbJ PE=3 SV=1	yjbJ	8	8	1		1040	8325		10		80
ACEA_ECOLI	P0A9G6	Isocitrate lyase OS=Escherichia coli (strain K12) GN=aceA PE=1 SV=1	aceA	7	7	1	18		47522		21		33.3333
SYD_ECO27	B7USP3	Aspartate--tRNA ligase OS=Escherichia coli O127:H6 (strain E2348/69 / EPEC) GN=aspS PE=3 SV=1	aspS	7	7	1			65869		32		21.875
CRP_ECO57	P0ACK0	Catabolite gene activator OS=Escherichia coli O157:H7 GN=crp PE=1 SV=1	crp	7	7	1		1980	23640		15		46.6667
DKGA_ECO57	Q8XBT6	2,5-diketo-D-gluconic acid reductase A OS=Escherichia coli O157:H7 GN=dkgA PE=3 SV=1	dkgA	7	7	1			31130		20		35
ATMA_ECOLI	P0ABB8	Magnesium-transporting ATPase, P-type 1 OS=Escherichia coli (strain K12) GN=mgtA PE=1 SV=1	mgtA	7	7	1		424	99466		35		20
OSMY_ECOL6	P0AFH9	Osmotically-inducible protein Y OS=Escherichia coli O6:H1 (strain CFT073 / ATCC 700928 / UPEC) GN=osmY PE=3 SV=1	osmY	7	7	1		664	21074		22		31.8182
PCKA_ECO24	A7ZST1	Phosphoenolpyruvate carboxykinase [ATP] OS=Escherichia coli O139:H28 (strain E24377A / ETEC) GN=pckA PE=3 SV=1	pckA	7	7	1		1260	59615		35		20
SYFB_ECO57	Q8XE32	Phenylalanine--tRNA ligase beta subunit OS=Escherichia coli O157:H7 GN=pheT PE=3 SV=1	pheT	7	7	1		1520	87432		35		20
PTHP_ECO57	P0AA06	Phosphocarrier protein HPr OS=Escherichia coli O157:H7 GN=ptsH PE=3 SV=1	ptsH	7	7	1		61000	9119		7		100
PUR8_ECOLI	P0AB89	Adenylosuccinate lyase OS=Escherichia coli (strain K12) GN=purB PE=1 SV=1	purB	7	7	1		2980	51543		26		26.9231
PUR7_ECO27	B7UGM6	Phosphoribosylaminoimidazole-succinocarboxamide synthase OS=Escherichia coli O127:H6 (strain E2348/69 / EPEC) GN=purC PE=3 SV=1	purC	7	7	1		3330	26995		20		35
PYRB_ECO27	B7UQQ5	Aspartate carbamoyltransferase OS=Escherichia coli O127:H6 (strain E2348/69 / EPEC) GN=pyrB PE=3 SV=1	pyrB	7	7	1		959	34427		15		46.6667
RL9_ECO24	A7ZV74	50S ribosomal protein L9 OS=Escherichia coli O139:H28 (strain E24377A / ETEC) GN=rplI PE=3 SV=1	rplI	7	7	1			15769		11		63.6364
RL18_ECO27	B7UK28	50S ribosomal protein L18 OS=Escherichia coli O127:H6 (strain E2348/69 / EPEC) GN=rplR PE=3 SV=1	rplR	7	7	1		166000	12770		9		77.7778
RS7_ECO24	A7ZSL6	30S ribosomal protein S7 OS=Escherichia coli O139:H28 (strain E24377A / ETEC) GN=rpsG PE=3 SV=1	rpsG	7	7	1			17604		13		53.8462
RS17_ECO24	A7ZSK0	30S ribosomal protein S17 OS=Escherichia coli O139:H28 (strain E24377A / ETEC) GN=rpsQ PE=3 SV=1	rpsQ	7	7	1		95200	9704		10		70
TALA_ECO57	P0A869	Transaldolase A OS=Escherichia coli O157:H7 GN=talA PE=3 SV=1	talA	7	7	1		432	35659		22		31.8182
UPP_ECO27	B7UGN6	Uracil phosphoribosyltransferase OS=Escherichia coli O127:H6 (strain E2348/69 / EPEC) GN=upp PE=3 SV=1	upp	7	7	1			22533		16		43.75
ACCD_ECO24	A7ZPD1	Acetyl-coenzyme A carboxylase carboxyl transferase subunit beta OS=Escherichia coli O139:H28 (strain E24377A / ETEC) GN=accD PE=3 SV=1	accD	6	6	1	36	805	33322		19		31.5789
MASY_ECOLI	P08997	Malate synthase A OS=Escherichia coli (strain K12) GN=aceB PE=1 SV=1	aceB	6	6	1			60274		26		23.0769
SYN_ECO24	A7ZK21	Asparagine--tRNA ligase OS=Escherichia coli O139:H28 (strain E24377A / ETEC) GN=asnS PE=3 SV=1	asnS	6	6	1		2180	52570		19		31.5789
AAT_ECOLI	P00509	Aspartate aminotransferase OS=Escherichia coli (strain K12) GN=aspC PE=1 SV=1	aspC	6	6	1		2110	43573		18		33.3333
CYSJ_ECO24	A7ZQK7	Sulfite reductase [NADPH] flavoprotein alpha-component OS=Escherichia coli O139:H28 (strain E24377A / ETEC) GN=cysJ PE=3 SV=1	cysJ	6	6	1			66252		26		23.0769
DKSA_ECO57	P0ABS3	DnaK suppressor protein OS=Escherichia coli O157:H7 GN=dksA PE=3 SV=1	dksA	6	6	1		3190	17528		10		60
GATY_ECO24	A7ZNR5	D-tagatose-1,6-bisphosphate aldolase subunit GatY OS=Escherichia coli O139:H28 (strain E24377A / ETEC) GN=gatY PE=3 SV=1	gatY	6	6	1		640	30856		12		50
HLDE_ECO27	B7UIW0	Bifunctional protein HldE OS=Escherichia coli O127:H6 (strain E2348/69 / EPEC) GN=hldE PE=3 SV=1	hldE	6	6	1		243	51051		26		23.0769
HNS_ECO57	P0ACG0	DNA-binding protein H-NS OS=Escherichia coli O157:H7 GN=hns PE=3 SV=2	hns	6	6	1		232000	15540		12		50
IHFA_ECO24	A7ZMI0	Integration host factor subunit alpha OS=Escherichia coli O139:H28 (strain E24377A / ETEC) GN=ihfA PE=3 SV=1	ihfA	6	6	1		1320	11354		10		60
IF3_ECO57	P0A709	Translation initiation factor IF-3 OS=Escherichia coli O157:H7 GN=infC PE=3 SV=1	infC	6	6	1			20564		21		28.5714
ISCS_ECO24	A7ZPX4	Cysteine desulfurase OS=Escherichia coli O139:H28 (strain E24377A / ETEC) GN=iscS PE=3 SV=1	iscS	6	6	1		3650	45090		19		31.5789
LDHD_ECOLI	P52643	D-lactate dehydrogenase OS=Escherichia coli (strain K12) GN=ldhA PE=1 SV=1	ldhA	6	6	1		1200	36535		19		31.5789
SYL_ECO27	B7UKT2	Leucine--tRNA ligase OS=Escherichia coli O127:H6 (strain E2348/69 / EPEC) GN=leuS PE=3 SV=1	leuS	6	6	1		2560	97234		55		10.9091
SYK2_ECOL6	Q8FAT5	Lysine--tRNA ligase, heat inducible OS=Escherichia coli O6:H1 (strain CFT073 / ATCC 700928 / UPEC) GN=lysU PE=3 SV=3	lysU	6	6	1		658	57855		20		30
MURA_ECO27	B7UJS9	UDP-N-acetylglucosamine 1-carboxyvinyltransferase OS=Escherichia coli O127:H6 (strain E2348/69 / EPEC) GN=murA PE=3 SV=1	murA	6	6	1		410	44818		20		30
NUSB_ECO27	B7UJN9	N utilization substance protein B homolog OS=Escherichia coli O127:H6 (strain E2348/69 / EPEC) GN=nusB PE=3 SV=1	nusB	6	6	1		704	15689		11		54.5455
PEPD_ECOLI	P15288	Cytosol non-specific dipeptidase OS=Escherichia coli (strain K12) GN=pepD PE=1 SV=3	pepD	6	6	1		2360	52915		29		20.6897
CAPP_ECO24	A7ZUH4	Phosphoenolpyruvate carboxylase OS=Escherichia coli O139:H28 (strain E24377A / ETEC) GN=ppc PE=3 SV=1	ppc	6	6	1		851	99077		42		14.2857
OPDA_ECOLI	P27298	Oligopeptidase A OS=Escherichia coli (strain K12) GN=prlC PE=3 SV=3	prlC	6	6	1		539	77167		36		16.6667
PUR2_ECOL6	Q8FB69	Phosphoribosylamine--glycine ligase OS=Escherichia coli O6:H1 (strain CFT073 / ATCC 700928 / UPEC) GN=purD PE=3 SV=1	purD	6	6	1		535	45946		22		27.2727
PYRI_ECO24	A7ZVC6	Aspartate carbamoyltransferase regulatory chain OS=Escherichia coli O139:H28 (strain E24377A / ETEC) GN=pyrI PE=3 SV=1	pyrI	6	6	1		835	17121		11		54.5455
RBFA_ECO24	A7ZS64	Ribosome-binding factor A OS=Escherichia coli O139:H28 (strain E24377A / ETEC) GN=rbfA PE=3 SV=1	rbfA	6	6	1		704	15154		10		60
RECA_ECO24	A7ZQC8	Protein RecA OS=Escherichia coli O139:H28 (strain E24377A / ETEC) GN=recA PE=3 SV=1	recA	6	6	1		686	37973		27		22.2222
RPIA_ECO24	A7ZR23	Ribose-5-phosphate isomerase A OS=Escherichia coli O139:H28 (strain E24377A / ETEC) GN=rpiA PE=3 SV=1	rpiA	6	6	1		2330	22860		13		46.1538
RL4_ECO24	A7ZSK8	50S ribosomal protein L4 OS=Escherichia coli O139:H28 (strain E24377A / ETEC) GN=rplD PE=3 SV=1	rplD	6	6	1			22087		18		33.3333
RL11_ECO24	A7ZUJ6	50S ribosomal protein L11 OS=Escherichia coli O139:H28 (strain E24377A / ETEC) GN=rplK PE=3 SV=1	rplK	6	6	1		10200	14875		15		40
RL16_ECO24	A7ZSK2	50S ribosomal protein L16 OS=Escherichia coli O139:H28 (strain E24377A / ETEC) GN=rplP PE=3 SV=1	rplP	6	6	1		11400	15281		16		37.5
RL24_ECO24	A7ZSJ8	50S ribosomal protein L24 OS=Escherichia coli O139:H28 (strain E24377A / ETEC) GN=rplX PE=3 SV=1	rplX	6	6	1		634000	11316		16		37.5
RL25_ECO55	B7LAK9	50S ribosomal protein L25 OS=Escherichia coli (strain 55989 / EAEC) GN=rplY PE=3 SV=1	rplY	6	6	1		31200	10693		11		54.5455
RL33_ECO24	A7ZTI7	50S ribosomal protein L33 OS=Escherichia coli O139:H28 (strain E24377A / ETEC) GN=rpmG PE=3 SV=1	rpmG	6	6	1		186000000	6372		12		50
RS4_ECO27	B7UK20	30S ribosomal protein S4 OS=Escherichia coli O127:H6 (strain E2348/69 / EPEC) GN=rpsD PE=3 SV=1	rpsD	6	6	1			23469		20		30
ODO1_ECO57	P0AFG5	2-oxoglutarate dehydrogenase E1 component OS=Escherichia coli O157:H7 GN=sucA PE=3 SV=1	sucA	6	6	1		1330	105062		44		13.6364
YEAG_ECOL6	P0ACY4	Uncharacterized protein YeaG OS=Escherichia coli O6:H1 (strain CFT073 / ATCC 700928 / UPEC) GN=yeaG PE=3 SV=1	yeaG	6	6	1			74480		40		15
FETP_ECO24	A7ZR88	Probable Fe(2+)-trafficking protein OS=Escherichia coli O139:H28 (strain E24377A / ETEC) GN=yggX PE=3 SV=1	yggX	6	6	1		704	10953		9		66.6667
YIFE_ECOL6	P0ADN3	UPF0438 protein YifE OS=Escherichia coli O6:H1 (strain CFT073 / ATCC 700928 / UPEC) GN=yifE PE=3 SV=2	yifE	6	6	1		12800	13134		8		75
ACCC_ECO57	Q8X9B6	Biotin carboxylase OS=Escherichia coli O157:H7 GN=accC PE=3 SV=1	accC	5	5	1	47	1370	49337		25		20
ATPG_ECO24	A7ZTU5	ATP synthase gamma chain OS=Escherichia coli O139:H28 (strain E24377A / ETEC) GN=atpG PE=3 SV=1	atpG	5	5	1		779	31591		23		21.7391
CARA_ECO57	P0A6F2	Carbamoyl-phosphate synthase small chain OS=Escherichia coli O157:H7 GN=carA PE=3 SV=1	carA	5	5	1		746	41431		20		25
CBPA_ECO27	B7UNY3	Curved DNA-binding protein OS=Escherichia coli O127:H6 (strain E2348/69 / EPEC) GN=cbpA PE=3 SV=1	cbpA	5	5	1			34485		21		23.8095
CRL_ECO24	A7ZHZ9	Sigma factor-binding protein crl OS=Escherichia coli O139:H28 (strain E24377A / ETEC) GN=crl PE=3 SV=1	crl	5	5	1		348	15656		11		45.4545
PTGA_ECOL6	P69784	Glucose-specific phosphotransferase enzyme IIA component OS=Escherichia coli O6:H1 (strain CFT073 / ATCC 700928 / UPEC) GN=crr PE=3 SV=2	crr	5	5	1		304000	18251		17		29.4118
CYSH_ECO24	A7ZQK5	Phosphoadenosine phosphosulfate reductase OS=Escherichia coli O139:H28 (strain E24377A / ETEC) GN=cysH PE=3 SV=1	cysH	5	5	1			27973		15		33.3333
DAPA_ECO24	A7ZPS4	Dihydrodipicolinate synthase OS=Escherichia coli O139:H28 (strain E24377A / ETEC) GN=dapA PE=3 SV=1	dapA	5	5	1		1190	31284		13		38.4615
DAPD_ECO24	A7ZHQ6	2,3,4,5-tetrahydropyridine-2,6-dicarboxylate N-succinyltransferase OS=Escherichia coli O139:H28 (strain E24377A / ETEC) GN=dapD PE=3 SV=1	dapD	5	5	1		12500	29892		13		38.4615
DEOC_ECO24	A7ZVS4	Deoxyribose-phosphate aldolase OS=Escherichia coli O139:H28 (strain E24377A / ETEC) GN=deoC PE=3 SV=1	deoC	5	5	1		67100	27748		19		26.3158
ENGD_ECOLI	P0ABU2	GTP-dependent nucleic acid-binding protein engD OS=Escherichia coli (strain K12) GN=engD PE=1 SV=2	engD	5	5	1		1120	39667		25		20
FABB_ECOLI	P0A953	3-oxoacyl-[acyl-carrier-protein] synthase 1 OS=Escherichia coli (strain K12) GN=fabB PE=1 SV=1	fabB	5	5	1		14300	42613		16		31.25
FABD_ECOL6	P0AAJ0	Malonyl CoA-acyl carrier protein transacylase OS=Escherichia coli O6:H1 (strain CFT073 / ATCC 700928 / UPEC) GN=fabD PE=3 SV=2	fabD	5	5	1		10200	32417		14		35.7143
F16PA_ECO57	Q8XCF0	Fructose-1,6-bisphosphatase class 1 OS=Escherichia coli O157:H7 GN=fbp PE=3 SV=1	fbp	5	5	1		453	36767		22		22.7273
SYE_ECO24	A7ZPK7	Glutamate--tRNA ligase OS=Escherichia coli O139:H28 (strain E24377A / ETEC) GN=gltX PE=3 SV=1	gltX	5	5	1		2250	53816		24		20.8333
GNSA_ECOLI	P0AC92	Protein gnsA OS=Escherichia coli (strain K12) GN=gnsA PE=3 SV=1	gnsA	5	5	1		1040	6576		8		62.5
GRCA_ECO27	B7UH18	Autonomous glycyl radical cofactor OS=Escherichia coli O127:H6 (strain E2348/69 / EPEC) GN=grcA PE=3 SV=1	grcA	5	5	1		10200	14268		7		71.4286
CH10_ECO24	A7ZV11	10 kDa chaperonin OS=Escherichia coli O139:H28 (strain E24377A / ETEC) GN=groS PE=3 SV=1	groS	5	5	1		6540	10387		8		62.5
GRPE_ECO24	A7ZQ54	Protein GrpE OS=Escherichia coli O139:H28 (strain E24377A / ETEC) GN=grpE PE=3 SV=1	grpE	5	5	1		16000	21741		13		38.4615
GLRX4_ECOL6	P0AC70	Glutaredoxin-4 OS=Escherichia coli O6:H1 (strain CFT073 / ATCC 700928 / UPEC) GN=grxD PE=3 SV=1	grxD	5	5	1		2980	12879		7		71.4286
HDEA_ECO57	P0AET0	Acid stress chaperone HdeA OS=Escherichia coli O157:H7 GN=hdeA PE=3 SV=1	hdeA	5	5	1			11858		14		35.7143
HLDD_ECO27	B7ULH4	ADP-L-glycero-D-manno-heptose-6-epimerase OS=Escherichia coli O127:H6 (strain E2348/69 / EPEC) GN=hldD PE=3 SV=1	hldD	5	5	1		2280	34893		18		27.7778
DBHB_ECO57	P0ACF6	DNA-binding protein HU-beta OS=Escherichia coli O157:H7 GN=hupB PE=3 SV=1	hupB	5	5	1		95200	9226		9		55.5556
IHFB_ECO27	B7UMZ8	Integration host factor subunit beta OS=Escherichia coli O127:H6 (strain E2348/69 / EPEC) GN=ihfB PE=3 SV=1	ihfB	5	5	1		2110	10637		8		62.5
KATG1_ECO57	Q7A978	Catalase-peroxidase 1 OS=Escherichia coli O157:H7 GN=katG1 PE=3 SV=1	katG1	5	5	1			80040		35		14.2857
AMPM_ECO57	P0AE20	Methionine aminopeptidase OS=Escherichia coli O157:H7 GN=map PE=3 SV=1	map	5	5	1		571	29331		18		27.7778
AMPN_ECOLI	P04825	Aminopeptidase N OS=Escherichia coli (strain K12) GN=pepN PE=1 SV=2	pepN	5	5	1		840	98919		35		14.2857
PHNA_ECO57	P0AFJ3	Protein phnA OS=Escherichia coli O157:H7 GN=phnA PE=4 SV=1	phnA	5	5	1		704	12345		13		38.4615
PNP_ECO24	A7ZS61	Polyribonucleotide nucleotidyltransferase OS=Escherichia coli O139:H28 (strain E24377A / ETEC) GN=pnp PE=1 SV=1	pnp	5	5	1		5700	77102		34		14.7059
PPSA_ECOLI	P23538	Phosphoenolpyruvate synthase OS=Escherichia coli (strain K12) GN=ppsA PE=1 SV=5	ppsA	5	5	1			87435		33		15.1515
SYP_ECO24	A7ZHT6	Proline--tRNA ligase OS=Escherichia coli O139:H28 (strain E24377A / ETEC) GN=proS PE=3 SV=1	proS	5	5	1		2350	63605		28		17.8571
RCSB_ECO57	P69409	Capsular synthesis regulator component B OS=Escherichia coli O157:H7 GN=rcsB PE=3 SV=1	rcsB	5	5	1		1490	23671		20		25
RHLB_ECO27	B7UMN5	ATP-dependent RNA helicase RhlB OS=Escherichia coli O127:H6 (strain E2348/69 / EPEC) GN=rhlB PE=3 SV=1	rhlB	5	5	1		241	47126		20		25
RHO_ECOL6	P0AG31	Transcription termination factor Rho OS=Escherichia coli O6:H1 (strain CFT073 / ATCC 700928 / UPEC) GN=rho PE=3 SV=1	rho	5	5	1		4450	47004		28		17.8571
RL3_ECO24	A7ZSK9	50S ribosomal protein L3 OS=Escherichia coli O139:H28 (strain E24377A / ETEC) GN=rplC PE=3 SV=1	rplC	5	5	1			22244		19		26.3158
RL10_ECO27	B7UPE0	50S ribosomal protein L10 OS=Escherichia coli O127:H6 (strain E2348/69 / EPEC) GN=rplJ PE=3 SV=1	rplJ	5	5	1		87800	17712		12		41.6667
RL14_ECO24	A7ZSJ9	50S ribosomal protein L14 OS=Escherichia coli O139:H28 (strain E24377A / ETEC) GN=rplN PE=3 SV=1	rplN	5	5	1		20900	13541		11		45.4545
RL22_ECO24	A7ZSK4	50S ribosomal protein L22 OS=Escherichia coli O139:H28 (strain E24377A / ETEC) GN=rplV PE=3 SV=1	rplV	5	5	1		12800000	12226		13		38.4615
RL31_ECO24	A7ZUF1	50S ribosomal protein L31 OS=Escherichia coli O139:H28 (strain E24377A / ETEC) GN=rpmE PE=3 SV=1	rpmE	5	5	1			7871		8		62.5
RS8_ECO24	A7ZSJ5	30S ribosomal protein S8 OS=Escherichia coli O139:H28 (strain E24377A / ETEC) GN=rpsH PE=3 SV=1	rpsH	5	5	1			14127		12		41.6667
ODO2_ECOLI	P0AFG6	Dihydrolipoyllysine-residue succinyltransferase component of 2-oxoglutarate dehydrogenase complex OS=Escherichia coli (strain K12) GN=sucB PE=1 SV=2	sucB	5	5	1		2110	44011		25		20
TPIS_ECO45	B7MI51	Triosephosphate isomerase OS=Escherichia coli O45:K1 (strain S88 / ExPEC) GN=tpiA PE=3 SV=1	tpiA	5	5	1		29000	26972		16		31.25
YAEH_ECO24	A7ZHQ5	UPF0325 protein YaeH OS=Escherichia coli O139:H28 (strain E24377A / ETEC) GN=yaeH PE=3 SV=1	yaeH	5	5	1		835	15096		14		35.7143
YAJQ_ECO24	A7ZII0	UPF0234 protein YajQ OS=Escherichia coli O139:H28 (strain E24377A / ETEC) GN=yajQ PE=3 SV=1	yajQ	5	5	1		3190	18344		15		33.3333
YEGP_ECO57	Q8X7I0	UPF0339 protein YegP OS=Escherichia coli O157:H7 GN=yegP PE=3 SV=2	yegP	5	5	1			11967		10		50
YGAU_ECOL6	P0ADE7	Uncharacterized protein YgaU OS=Escherichia coli O6:H1 (strain CFT073 / ATCC 700928 / UPEC) GN=ygaU PE=3 SV=2	ygaU	5	5	1		414	16063		17		29.4118
YQJD_ECO57	P64583	Uncharacterized protein YqjD OS=Escherichia coli O157:H7 GN=yqjD PE=4 SV=1	yqjD	5	5	1		1490	11051		8		62.5
RLUC_ECOLI	P0AA39	Ribosomal large subunit pseudouridine synthase C OS=Escherichia coli (strain K12) GN=rluC PE=1 SV=1	rluC	5	4	1		792	36027		22		22.7273
ACKA_ECO57	P0A6A5	Acetate kinase OS=Escherichia coli O157:H7 GN=ackA PE=3 SV=1	ackA	4	4	1	70	10900	43290		23		17.3913
ACON1_ECOLI	P25516	Aconitate hydratase 1 OS=Escherichia coli (strain K12) GN=acnA PE=1 SV=3	acnA	4	4	1		198	97677		43		9.30233
APT_ECO24	A7ZIM8	Adenine phosphoribosyltransferase OS=Escherichia coli O139:H28 (strain E24377A / ETEC) GN=apt PE=3 SV=1	apt	4	4	1		3530	19859		12		33.3333
SYR_ECO24	A7ZN02	Arginine--tRNA ligase OS=Escherichia coli O139:H28 (strain E24377A / ETEC) GN=argS PE=3 SV=1	argS	4	4	1		613	64742		33		12.1212
ASPA_ECOL6	P0AC39	Aspartate ammonia-lyase OS=Escherichia coli O6:H1 (strain CFT073 / ATCC 700928 / UPEC) GN=aspA PE=3 SV=1	aspA	4	4	1		526	52356		27		14.8148
ATPD_ECO24	A7ZTU7	ATP synthase subunit delta OS=Escherichia coli O139:H28 (strain E24377A / ETEC) GN=atpH PE=3 SV=1	atpH	4	4	1		1280	19332		8		50
BGLA_ECOLI	Q46829	6-phospho-beta-glucosidase BglA OS=Escherichia coli (strain K12) GN=bglA PE=1 SV=2	bglA	4	4	1		859	55361		31		12.9032
CSPC_ECO57	P0A9Y8	Cold shock-like protein CspC OS=Escherichia coli O157:H7 GN=cspC PE=3 SV=2	cspC	4	4	1		5850	7402		7		57.1429
SYC_ECO27	B7UKK3	Cysteine--tRNA ligase OS=Escherichia coli O127:H6 (strain E2348/69 / EPEC) GN=cysS PE=3 SV=1	cysS	4	4	1		577	52212		23		17.3913
DEOB_ECO24	A7ZVS6	Phosphopentomutase OS=Escherichia coli O139:H28 (strain E24377A / ETEC) GN=deoB PE=3 SV=1	deoB	4	4	1		3090	44370		22		18.1818
DPS_ECO24	A7ZJM7	DNA protection during starvation protein OS=Escherichia coli O139:H28 (strain E24377A / ETEC) GN=dps PE=3 SV=1	dps	4	4	1		3730	18695		12		33.3333
SRP54_ECOL6	P0AGD8	Signal recognition particle protein OS=Escherichia coli O6:H1 (strain CFT073 / ATCC 700928 / UPEC) GN=ffh PE=3 SV=1	ffh	4	4	1		359	49787		43		9.30233
FOLD_ECO27	B7UKK6	Bifunctional protein FolD OS=Escherichia coli O127:H6 (strain E2348/69 / EPEC) GN=folD PE=3 SV=1	folD	4	4	1		1250	30956		12		33.3333
FRDA_ECOLI	P00363	Fumarate reductase flavoprotein subunit OS=Escherichia coli (strain K12) GN=frdA PE=1 SV=3	frdA	4	4	1		127	65972		27		14.8148
FRSA_ECO27	B7UJC7	Esterase FrsA OS=Escherichia coli O127:H6 (strain E2348/69 / EPEC) GN=frsA PE=3 SV=1	frsA	4	4	1			47012		16		25
FUMA_ECOL6	P0AC34	Fumarate hydratase class I, aerobic OS=Escherichia coli O6:H1 (strain CFT073 / ATCC 700928 / UPEC) GN=fumA PE=3 SV=2	fumA	4	4	1		315	60299		38		10.5263
DCEB_ECOL6	Q8FHG5	Glutamate decarboxylase beta OS=Escherichia coli O6:H1 (strain CFT073 / ATCC 700928 / UPEC) GN=gadB PE=3 SV=2	gadB	4	4	1		410	52653		25		16
GLMM_ECO27	B7UJ69	Phosphoglucosamine mutase OS=Escherichia coli O127:H6 (strain E2348/69 / EPEC) GN=glmM PE=3 SV=1	glmM	4	4	1		1040	47517		22		18.1818
GLMU_ECO27	B7UMJ5	Bifunctional protein GlmU OS=Escherichia coli O127:H6 (strain E2348/69 / EPEC) GN=glmU PE=3 SV=1	glmU	4	4	1		737	49173		25		16
GNSB_ECOLI	P77695	Protein gnsB OS=Escherichia coli (strain K12) GN=gnsB PE=3 SV=2	gnsB	4	4	1		1490	6548		10		40
GREA_ECO57	P0A6W7	Transcription elongation factor GreA OS=Escherichia coli O157:H7 GN=greA PE=3 SV=1	greA	4	4	1		2550	17641		10		40
GLRX3_ECO57	P0AC64	Glutaredoxin-3 OS=Escherichia coli O157:H7 GN=grxC PE=3 SV=2	grxC	4	4	1		763	9137		6		66.6667
GYRB_ECOLI	P0AES6	DNA gyrase subunit B OS=Escherichia coli (strain K12) GN=gyrB PE=1 SV=2	gyrB	4	4	1		501	89950		52		7.69231
HDEB_ECOL6	P0AET3	Acid stress chaperone HdeB OS=Escherichia coli O6:H1 (strain CFT073 / ATCC 700928 / UPEC) GN=hdeB PE=3 SV=1	hdeB	4	4	1			12043		9		44.4444
HSCA_ECO27	B7UGX2	Chaperone protein HscA OS=Escherichia coli O127:H6 (strain E2348/69 / EPEC) GN=hscA PE=3 SV=1	hscA	4	4	1		491	65624		18		22.2222
IF1_ECO24	A7ZJV1	Translation initiation factor IF-1 OS=Escherichia coli O139:H28 (strain E24377A / ETEC) GN=infA PE=3 SV=1	infA	4	4	1		16000	8250		5		80
ISPG_ECO24	A7ZPV8	4-hydroxy-3-methylbut-2-en-1-yl diphosphate synthase OS=Escherichia coli O139:H28 (strain E24377A / ETEC) GN=ispG PE=3 SV=1	ispG	4	4	1		565	40684		19		21.0526
SYK1_ECOL6	P0A8N4	Lysine--tRNA ligase OS=Escherichia coli O6:H1 (strain CFT073 / ATCC 700928 / UPEC) GN=lysS PE=3 SV=2	lysS	4	4	1		2940	57603		24		16.6667
MAO2_ECOLI	P76558	NADP-dependent malic enzyme OS=Escherichia coli (strain K12) GN=maeB PE=1 SV=1	maeB	4	4	1		453	82417		40		10
MIND_ECO57	P0AEZ5	Septum site-determining protein MinD OS=Escherichia coli O157:H7 GN=minD PE=3 SV=2	minD	4	4	1		1320	29614		17		23.5294
MTLD_ECO27	B7ULF5	Mannitol-1-phosphate 5-dehydrogenase OS=Escherichia coli O127:H6 (strain E2348/69 / EPEC) GN=mtlD PE=3 SV=1	mtlD	4	4	1		546	41182		22		18.1818
MUG_ECO24	A7ZRV0	G/U mismatch-specific DNA glycosylase OS=Escherichia coli O139:H28 (strain E24377A / ETEC) GN=mug PE=3 SV=1	mug	4	4	1			18701		9		44.4444
NARH_ECOLI	P11349	Respiratory nitrate reductase 1 beta chain OS=Escherichia coli (strain K12) GN=narH PE=1 SV=3	narH	4	4	1		117	58066		35		11.4286
NUOCD_ECO24	A7ZPA0	NADH-quinone oxidoreductase subunit C/D OS=Escherichia coli O139:H28 (strain E24377A / ETEC) GN=nuoC PE=3 SV=1	nuoC	4	4	1		540	68725		24		16.6667
NUSG_ECO57	P0AFG1	Transcription antitermination protein NusG OS=Escherichia coli O157:H7 GN=nusG PE=3 SV=2	nusG	4	4	1		1600	20532		11		36.3636
OSMC_ECOLI	P0C0L2	Peroxiredoxin OsmC OS=Escherichia coli (strain K12) GN=osmC PE=1 SV=2	osmC	4	4	1		1040	15088		12		33.3333
PEPB_ECO27	B7UGW9	Peptidase B OS=Escherichia coli O127:H6 (strain E2348/69 / EPEC) GN=pepB PE=3 SV=1	pepB	4	4	1		731	46227		20		20
PGM_ECOLI	P36938	Phosphoglucomutase OS=Escherichia coli (strain K12) GN=pgm PE=1 SV=1	pgm	4	4	1		753	58361		29		13.7931
PPIB_ECOLI	P23869	Peptidyl-prolyl cis-trans isomerase B OS=Escherichia coli (strain K12) GN=ppiB PE=1 SV=2	ppiB	4	4	1		4180	18153		11		36.3636
KPRS_ECO57	P0A719	Ribose-phosphate pyrophosphokinase OS=Escherichia coli O157:H7 GN=prs PE=3 SV=2	prs	4	4	1		2980	34218		8		50
PTH_ECO24	A7ZKX7	Peptidyl-tRNA hydrolase OS=Escherichia coli O139:H28 (strain E24377A / ETEC) GN=pth PE=3 SV=1	pth	4	4	1			21082		13		30.7692
RISB_ECO24	A7ZIG8	6,7-dimethyl-8-ribityllumazine synthase OS=Escherichia coli O139:H28 (strain E24377A / ETEC) GN=ribH PE=3 SV=1	ribH	4	4	1		16000	16157		8		50
ROF_ECOLI	P0AFW8	Protein rof OS=Escherichia coli (strain K12) GN=rof PE=1 SV=1	rof	4	4	1			9480		5		80
RL2_ECO27	B7UK41	50S ribosomal protein L2 OS=Escherichia coli O127:H6 (strain E2348/69 / EPEC) GN=rplB PE=3 SV=1	rplB	4	4	1			29860		25		16
RL13_ECO24	A7ZSC5	50S ribosomal protein L13 OS=Escherichia coli O139:H28 (strain E24377A / ETEC) GN=rplM PE=3 SV=1	rplM	4	4	1		61000	16019		14		28.5714
RL17_ECO24	A7ZSI3	50S ribosomal protein L17 OS=Escherichia coli O139:H28 (strain E24377A / ETEC) GN=rplQ PE=3 SV=1	rplQ	4	4	1		119000	14365		8		50
RL27_ECO24	A7ZS81	50S ribosomal protein L27 OS=Escherichia coli O139:H28 (strain E24377A / ETEC) GN=rpmA PE=3 SV=1	rpmA	4	4	1		16000	9124		11		36.3636
RL29_ECO27	B7UK36	50S ribosomal protein L29 OS=Escherichia coli O127:H6 (strain E2348/69 / EPEC) GN=rpmC PE=3 SV=1	rpmC	4	4	1		453000	7273		6		66.6667
RL30_ECO24	A7ZSJ1	50S ribosomal protein L30 OS=Escherichia coli O139:H28 (strain E24377A / ETEC) GN=rpmD PE=3 SV=1	rpmD	4	4	1		79700	6542		5		80
RS6_ECO24	A7ZV71	30S ribosomal protein S6 OS=Escherichia coli O139:H28 (strain E24377A / ETEC) GN=rpsF PE=3 SV=1	rpsF	4	4	1		28400	15187		6		66.6667
RS10_ECO24	A7ZSL0	30S ribosomal protein S10 OS=Escherichia coli O139:H28 (strain E24377A / ETEC) GN=rpsJ PE=3 SV=1	rpsJ	4	4	1		264000	11736		5		80
DHSA_ECOL6	P0AC42	Succinate dehydrogenase flavoprotein subunit OS=Escherichia coli O6:H1 (strain CFT073 / ATCC 700928 / UPEC) GN=sdhA PE=3 SV=1	sdhA	4	4	1		392	64422		22		18.1818
SYS_ECO24	A7ZJW2	Serine--tRNA ligase OS=Escherichia coli O139:H28 (strain E24377A / ETEC) GN=serS PE=3 SV=1	serS	4	4	1		1910	48414		21		19.0476
SSPA_ECO57	P0ACA5	Stringent starvation protein A OS=Escherichia coli O157:H7 GN=sspA PE=3 SV=2	sspA	4	4	1		1960	24305		8		50
TPX_ECO57	P0A864	Thiol peroxidase OS=Escherichia coli O157:H7 GN=tpx PE=3 SV=2	tpx	4	4	1			17835		7		57.1429
UDP_ECOLI	P12758	Uridine phosphorylase OS=Escherichia coli (strain K12) GN=udp PE=1 SV=3	udp	4	4	1			27159		10		40
YAAA_ECO24	A7ZH96	UPF0246 protein YaaA OS=Escherichia coli O139:H28 (strain E24377A / ETEC) GN=yaaA PE=3 SV=1	yaaA	4	4	1		212	29644		18		22.2222
YCAR_ECO24	A7ZK06	UPF0434 protein YcaR OS=Escherichia coli O139:H28 (strain E24377A / ETEC) GN=ycaR PE=3 SV=1	ycaR	4	4	1		1390	6855		4		100
YCCU_ECOLI	P75874	Uncharacterized protein yccU OS=Escherichia coli (strain K12) GN=yccU PE=1 SV=2	yccU	4	4	1		278	14701		9		44.4444
YCIN_ECO57	P0AB63	Protein yciN OS=Escherichia coli O157:H7 GN=yciN PE=4 SV=1	yciN	4	4	1		763	9386		6		66.6667
YCIO_ECOL6	P0AFR5	Uncharacterized protein YciO OS=Escherichia coli O6:H1 (strain CFT073 / ATCC 700928 / UPEC) GN=yciO PE=3 SV=1	yciO	4	4	1		278	23212		12		33.3333
EFPL_ECO27	B7UFI8	Elongation factor P-like protein OS=Escherichia coli O127:H6 (strain E2348/69 / EPEC) GN=yeiP PE=3 SV=1	yeiP	4	4	1		5850	21533		12		33.3333
YFEX_ECOLI	P76536	Probable deferrochelatase/peroxidase YfeX OS=Escherichia coli (strain K12) GN=yfeX PE=1 SV=2	yfeX	4	4	1		368	33052		16		25
YGHA_ECO57	P0AG85	Uncharacterized oxidoreductase YghA OS=Escherichia coli O157:H7 GN=yghA PE=3 SV=1	yghA	4	4	1			31488		20		20
YICC_ECOLI	P23839	UPF0701 protein YicC OS=Escherichia coli (strain K12) GN=yicC PE=1 SV=2	yicC	4	4	1		950	33175		14		28.5714
YIHD_ECOL6	P0ADQ0	Protein yihD OS=Escherichia coli O6:H1 (strain CFT073 / ATCC 700928 / UPEC) GN=yihD PE=4 SV=1	yihD	4	4	1		763	10273		10		40
YJDJ_ECOLI	P39274	Uncharacterized protein yjdJ OS=Escherichia coli (strain K12) GN=yjdJ PE=4 SV=1	yjdJ	4	4	1			10468		11		36.3636
YJJK_ECOLI	P0A9W3	Uncharacterized ABC transporter ATP-binding protein YjjK OS=Escherichia coli (strain K12) GN=yjjK PE=1 SV=2	yjjK	4	4	1		805	62443		35		11.4286
ZAPB_ECO24	A7ZUE3	Cell division protein ZapB OS=Escherichia coli O139:H28 (strain E24377A / ETEC) GN=zapB PE=3 SV=2	zapB	4	4	1		11400	9635		5		80
ACCA_ECO24	A7ZHS5	Acetyl-coenzyme A carboxylase carboxyl transferase subunit alpha OS=Escherichia coli O139:H28 (strain E24377A / ETEC) GN=accA PE=3 SV=1	accA	3	3	1	99	128000	35242		17		17.6471
ALDA_ECOLI	P25553	Lactaldehyde dehydrogenase OS=Escherichia coli (strain K12) GN=aldA PE=1 SV=2	aldA	3	3	1		649	52273		22		13.6364
AROG_ECO57	P0AB92	Phospho-2-dehydro-3-deoxyheptonate aldolase, Phe-sensitive OS=Escherichia coli O157:H7 GN=aroG PE=3 SV=1	aroG	3	3	1		932	38010		24		12.5
ATPF_ECO57	P0ABA2	ATP synthase subunit b OS=Escherichia coli O157:H7 GN=atpF PE=3 SV=1	atpF	3	3	1		892	17264		15		20
CLPX_ECO24	A7ZIJ6	ATP-dependent Clp protease ATP-binding subunit ClpX OS=Escherichia coli O139:H28 (strain E24377A / ETEC) GN=clpX PE=3 SV=1	clpX	3	3	1		731	46356		33		9.09091
CSPE_ECO57	P0A974	Cold shock-like protein CspE OS=Escherichia coli O157:H7 GN=cspE PE=3 SV=2	cspE	3	3	1		8190	7463		7		42.8571
CSRA_ECO27	B7UHB4	Carbon storage regulator OS=Escherichia coli O127:H6 (strain E2348/69 / EPEC) GN=csrA PE=3 SV=1	csrA	3	3	1		31200	6856		3		100
DHAL_ECOLI	P76014	PTS-dependent dihydroxyacetone kinase, ADP-binding subunit dhaL OS=Escherichia coli (strain K12) GN=dhaL PE=1 SV=3	dhaL	3	3	1		250	22632		8		37.5
DNAJ_ECO24	A7ZHA5	Chaperone protein DnaJ OS=Escherichia coli O139:H28 (strain E24377A / ETEC) GN=dnaJ PE=3 SV=1	dnaJ	3	3	1		805	41044		28		10.7143
ENGB_ECO27	B7UNI7	Probable GTP-binding protein EngB OS=Escherichia coli O127:H6 (strain E2348/69 / EPEC) GN=engB PE=3 SV=1	engB	3	3	1		679	23561		15		20
FABG_ECOLI	P0AEK2	3-oxoacyl-[acyl-carrier-protein] reductase FabG OS=Escherichia coli (strain K12) GN=fabG PE=1 SV=1	fabG	3	3	1		13800	25560		10		30
FABI_ECO57	P0AEK5	Enoyl-[acyl-carrier-protein] reductase [NADH] FabI OS=Escherichia coli O157:H7 GN=fabI PE=3 SV=2	fabI	3	3	1		12500	27864		12		25
FLAV_ECOL6	P61950	Flavodoxin-1 OS=Escherichia coli O6:H1 (strain CFT073 / ATCC 700928 / UPEC) GN=fldA PE=3 SV=2	fldA	3	3	1		835	19737		9		33.3333
FNR_ECO57	P0A9E7	Fumarate and nitrate reduction regulatory protein OS=Escherichia coli O157:H7 GN=fnr PE=3 SV=1	fnr	3	3	1		453	27967		14		21.4286
FRDB_ECO57	P0AC49	Fumarate reductase iron-sulfur subunit OS=Escherichia coli O157:H7 GN=frdB PE=3 SV=2	frdB	3	3	1			27123		14		21.4286
FTSH_ECOLI	P0AAI3	ATP-dependent zinc metalloprotease FtsH OS=Escherichia coli (strain K12) GN=ftsH PE=1 SV=1	ftsH	3	3	1		579	70708		37		8.10811
GABD_ECOLI	P25526	Succinate-semialdehyde dehydrogenase [NADP(+)] GabD OS=Escherichia coli (strain K12) GN=gabD PE=1 SV=1	gabD	3	3	1			51720		29		10.3448
GALF_ECOLI	P0AAB6	UTP--glucose-1-phosphate uridylyltransferase OS=Escherichia coli (strain K12) GN=galF PE=1 SV=1	galF	3	3	1		561	32829		20		15
PTKA_ECO57	P69814	Galactitol-specific phosphotransferase enzyme IIA component OS=Escherichia coli O157:H7 GN=gatA PE=3 SV=1	gatA	3	3	1		1280	16907		7		42.8571
PTKB_ECOLI	P37188	Galactitol-specific phosphotransferase enzyme IIB component OS=Escherichia coli (strain K12) GN=gatB PE=1 SV=2	gatB	3	3	1		704	10222		5		60
GCST_ECO27	B7UHV3	Aminomethyltransferase OS=Escherichia coli O127:H6 (strain E2348/69 / EPEC) GN=gcvT PE=3 SV=1	gcvT	3	3	1		1880	40149		13		23.0769
MASZ_ECOLI	P37330	Malate synthase G OS=Escherichia coli (strain K12) GN=glcB PE=1 SV=3	glcB	3	3	1		114	80489		32		9.375
GLK_ECO27	B7UG97	Glucokinase OS=Escherichia coli O127:H6 (strain E2348/69 / EPEC) GN=glk PE=3 SV=1	glk	3	3	1		315	34709		16		18.75
GLMS_ECOL6	Q8FBT4	Glucosamine--fructose-6-phosphate aminotransferase [isomerizing] OS=Escherichia coli O6:H1 (strain CFT073 / ATCC 700928 / UPEC) GN=glmS PE=3 SV=3	glmS	3	3	1		1360	66778		23		13.0435
CISY_ECOL6	P0ABH8	Citrate synthase OS=Escherichia coli O6:H1 (strain CFT073 / ATCC 700928 / UPEC) GN=gltA PE=3 SV=1	gltA	3	3	1		1360	48015		23		13.0435
GMHA_ECO24	A7ZHY1	Phosphoheptose isomerase OS=Escherichia coli O139:H28 (strain E24377A / ETEC) GN=gmhA PE=3 SV=1	gmhA	3	3	1		1200	20815		11		27.2727
KGUA_ECO57	Q8XD88	Guanylate kinase OS=Escherichia coli O157:H7 GN=gmk PE=3 SV=1	gmk	3	3	1		835	23651		9		33.3333
GSHR_ECOLI	P06715	Glutathione reductase OS=Escherichia coli (strain K12) GN=gor PE=1 SV=1	gor	3	3	1		763	48773		24		12.5
CH602_ECOK1	Q19NJ4	60 kDa chaperonin 2 OS=Escherichia coli O1:K1 / APEC GN=groL2 PE=3 SV=1	groL2	3	3	1			57206		43		6.97674
GSH1_ECO27	B7UHB1	Glutamate--cysteine ligase OS=Escherichia coli O127:H6 (strain E2348/69 / EPEC) GN=gshA PE=3 SV=1	gshA	3	3	1		260	58310		24		12.5
GSHB_ECOL6	Q8FE30	Glutathione synthetase OS=Escherichia coli O6:H1 (strain CFT073 / ATCC 700928 / UPEC) GN=gshB PE=3 SV=1	gshB	3	3	1		1260	35615		18		16.6667
GSP_ECOLI	P0AES0	Bifunctional glutathionylspermidine synthetase/amidase OS=Escherichia coli (strain K12) GN=gsp PE=1 SV=1	gsp	3	3	1			70532		31		9.67742
GSTA_ECO57	P0A9D3	Glutathione S-transferase GstA OS=Escherichia coli O157:H7 GN=gstA PE=3 SV=1	gstA	3	3	1			22868		14		21.4286
GUAC_ECO24	A7ZHJ5	GMP reductase OS=Escherichia coli O139:H28 (strain E24377A / ETEC) GN=guaC PE=3 SV=1	guaC	3	3	1		640	37398		20		15
HCHA_ECO55	B7L8Y4	Molecular chaperone Hsp31 and glyoxalase 3 OS=Escherichia coli (strain 55989 / EAEC) GN=hchA PE=3 SV=1	hchA	3	3	1		289	31220		18		16.6667
HEM2_ECOLI	P0ACB2	Delta-aminolevulinic acid dehydratase OS=Escherichia coli (strain K12) GN=hemB PE=1 SV=2	hemB	3	3	1		924	35625		15		20
HSLU_ECO27	B7UNQ1	ATP-dependent protease ATPase subunit HslU OS=Escherichia coli O127:H6 (strain E2348/69 / EPEC) GN=hslU PE=3 SV=1	hslU	3	3	1		1040	49581		30		10
KBL_ECOLI	P0AB77	2-amino-3-ketobutyrate coenzyme A ligase OS=Escherichia coli (strain K12) GN=kbl PE=1 SV=1	kbl	3	3	1		939	43117		16		18.75
LIPA_ECO24	A7ZJ15	Lipoyl synthase OS=Escherichia coli O139:H28 (strain E24377A / ETEC) GN=lipA PE=3 SV=1	lipA	3	3	1		613	36072		18		16.6667
LRP_ECO57	P0ACJ2	Leucine-responsive regulatory protein OS=Escherichia coli O157:H7 GN=lrp PE=3 SV=2	lrp	3	3	1		1430	18887		10		30
LUXS_ECO27	B7UHB0	S-ribosylhomocysteine lyase OS=Escherichia coli O127:H6 (strain E2348/69 / EPEC) GN=luxS PE=3 SV=1	luxS	3	3	1		2830	19416		6		50
METK_ECO27	B7UHY9	S-adenosylmethionine synthase OS=Escherichia coli O127:H6 (strain E2348/69 / EPEC) GN=metK PE=3 SV=1	metK	3	3	1		1890	41952		20		15
MIAB_ECO45	B7MFS7	(Dimethylallyl)adenosine tRNA methylthiotransferase MiaB OS=Escherichia coli O45:K1 (strain S88 / ExPEC) GN=miaB PE=3 SV=1	miaB	3	3	1		658	53649		21		14.2857
MNMA_ECO24	A7ZKS3	tRNA-specific 2-thiouridylase MnmA OS=Escherichia coli O139:H28 (strain E24377A / ETEC) GN=mnmA PE=3 SV=1	mnmA	3	3	1		414	40959		22		13.6364
MOAC_ECO27	B7ULY0	Molybdenum cofactor biosynthesis protein C OS=Escherichia coli O127:H6 (strain E2348/69 / EPEC) GN=moaC PE=3 SV=1	moaC	3	3	1			17467		10		30
MOEA_ECOLI	P12281	Molybdopterin molybdenumtransferase OS=Escherichia coli (strain K12) GN=moeA PE=1 SV=1	moeA	3	3	1		278	44067		10		30
MRP_ECOL6	P0AF09	Protein mrp OS=Escherichia coli O6:H1 (strain CFT073 / ATCC 700928 / UPEC) GN=mrp PE=3 SV=1	mrp	3	3	1		613	39938		19		15.7895
PDXB_ECO5E	B5YXW1	Erythronate-4-phosphate dehydrogenase OS=Escherichia coli O157:H7 (strain EC4115 / EHEC) GN=pdxB PE=3 SV=1	pdxB	3	3	1		353	41298		19		15.7895
PDXH_ECO27	B7URX9	Pyridoxine/pyridoxamine 5'-phosphate oxidase OS=Escherichia coli O127:H6 (strain E2348/69 / EPEC) GN=pdxH PE=3 SV=1	pdxH	3	3	1		315	25545		12		25
PFLA_ECOL6	P0A9N5	Pyruvate formate-lyase 1-activating enzyme OS=Escherichia coli O6:H1 (strain CFT073 / ATCC 700928 / UPEC) GN=pflA PE=3 SV=2	pflA	3	3	1			28204		17		17.6471
G6PI_ECO27	B7UPI6	Glucose-6-phosphate isomerase OS=Escherichia coli O127:H6 (strain E2348/69 / EPEC) GN=pgi PE=3 SV=1	pgi	3	3	1		3330	61544		37		8.10811
SYFA_ECO24	A7ZMI2	Phenylalanine--tRNA ligase alpha subunit OS=Escherichia coli O139:H28 (strain E24377A / ETEC) GN=pheS PE=3 SV=1	pheS	3	3	1		1720	36832		11		27.2727
PLSB_ECO27	B7UPK2	Glycerol-3-phosphate acyltransferase OS=Escherichia coli O127:H6 (strain E2348/69 / EPEC) GN=plsB PE=3 SV=1	plsB	3	3	1		144	91381		28		10.7143
PMRD_ECOLI	P37590	Signal transduction protein pmrD OS=Escherichia coli (strain K12) GN=pmrD PE=1 SV=2	pmrD	3	3	1			9871		10		30
DPO1_ECOLI	P00582	DNA polymerase I OS=Escherichia coli (strain K12) GN=polA PE=1 SV=1	polA	3	3	1		321	103118		59		5.08475
IPYR_ECO57	P0A7B0	Inorganic pyrophosphatase OS=Escherichia coli O157:H7 GN=ppa PE=3 SV=2	ppa	3	3	1		7160	19704		16		18.75
PPIC_ECOL6	P0A9L6	Peptidyl-prolyl cis-trans isomerase C OS=Escherichia coli O6:H1 (strain CFT073 / ATCC 700928 / UPEC) GN=ppiC PE=3 SV=2	ppiC	3	3	1			10232		10		30
PPK_ECO57	P0A7B2	Polyphosphate kinase OS=Escherichia coli O157:H7 GN=ppk PE=3 SV=2	ppk	3	3	1			80432		37		8.10811
PTA_ECOLI	P0A9M8	Phosphate acetyltransferase OS=Escherichia coli (strain K12) GN=pta PE=1 SV=2	pta	3	3	1			77172		28		10.7143
PTSN_ECOLI	P69829	Nitrogen regulatory protein OS=Escherichia coli (strain K12) GN=ptsN PE=1 SV=1	ptsN	3	3	1		664	17960		8		37.5
QUEE_ECOLI	P64554	7-carboxy-7-deazaguanine synthase OS=Escherichia coli (strain K12) GN=queE PE=1 SV=1	queE	3	3	1		268	25030		11		27.2727
RELA_ECO57	P0AG22	GTP pyrophosphokinase OS=Escherichia coli O157:H7 GN=relA PE=3 SV=1	relA	3	3	1			83876		38		7.89474
RNB_ECO27	B7UR96	Exoribonuclease 2 OS=Escherichia coli O127:H6 (strain E2348/69 / EPEC) GN=rnb PE=3 SV=1	rnb	3	3	1			72417		32		9.375
RNE_ECOLI	P21513	Ribonuclease E OS=Escherichia coli (strain K12) GN=rne PE=1 SV=6	rne	3	3	1			118197		36		8.33333
RL19_ECO27	B7UH55	50S ribosomal protein L19 OS=Escherichia coli O127:H6 (strain E2348/69 / EPEC) GN=rplS PE=3 SV=1	rplS	3	3	1		19400	13133		11		27.2727
RL23_ECO57	P0ADZ2	50S ribosomal protein L23 OS=Escherichia coli O157:H7 GN=rplW PE=1 SV=1	rplW	3	3	1		453000	11199		14		21.4286
RS5_ECO24	A7ZSJ2	30S ribosomal protein S5 OS=Escherichia coli O139:H28 (strain E24377A / ETEC) GN=rpsE PE=3 SV=1	rpsE	3	3	1			17603		12		25
RS9_ECO24	A7ZSC4	30S ribosomal protein S9 OS=Escherichia coli O139:H28 (strain E24377A / ETEC) GN=rpsI PE=3 SV=1	rpsI	3	3	1			14856		10		30
RS14_ECO24	A7ZSJ6	30S ribosomal protein S14 OS=Escherichia coli O139:H28 (strain E24377A / ETEC) GN=rpsN PE=3 SV=1	rpsN	3	3	1		885000	11580		11		27.2727
RS15_ECO24	A7ZS62	30S ribosomal protein S15 OS=Escherichia coli O139:H28 (strain E24377A / ETEC) GN=rpsO PE=3 SV=1	rpsO	3	3	1		453000	10269		6		50
RS19_ECO24	A7ZSK5	30S ribosomal protein S19 OS=Escherichia coli O139:H28 (strain E24377A / ETEC) GN=rpsS PE=3 SV=1	rpsS	3	3	1		85200	10430		13		23.0769
RS20_ECO24	A7ZHB2	30S ribosomal protein S20 OS=Escherichia coli O139:H28 (strain E24377A / ETEC) GN=rpsT PE=3 SV=1	rpsT	3	3	1		567000	9684		14		21.4286
SERA_ECO57	P0A9T2	D-3-phosphoglycerate dehydrogenase OS=Escherichia coli O157:H7 GN=serA PE=3 SV=2	serA	3	3	1		4630	44176		23		13.0435
SERC_ECO27	B7UMZ3	Phosphoserine aminotransferase OS=Escherichia coli O127:H6 (strain E2348/69 / EPEC) GN=serC PE=3 SV=1	serC	3	3	1		5740	39832		21		14.2857
SPEA_ECO5E	B5YQD6	Biosynthetic arginine decarboxylase OS=Escherichia coli O157:H7 (strain EC4115 / EHEC) GN=speA PE=3 SV=1	speA	3	3	1		1110	71181		18		16.6667
DCOR_ECOLI	P21169	Ornithine decarboxylase, constitutive OS=Escherichia coli (strain K12) GN=speC PE=1 SV=2	speC	3	3	1		114	79416		29		10.3448
SUCD_ECOL6	P0AGF0	Succinyl-CoA ligase [ADP-forming] subunit alpha OS=Escherichia coli O6:H1 (strain CFT073 / ATCC 700928 / UPEC) GN=sucD PE=3 SV=2	sucD	3	3	1		2420	29777		22		13.6364
SUHB_ECOL6	P0ADG5	Inositol-1-monophosphatase OS=Escherichia coli O6:H1 (strain CFT073 / ATCC 700928 / UPEC) GN=suhB PE=3 SV=1	suhB	3	3	1		3190	29172		12		25
TYRB_ECOLI	P04693	Aromatic-amino-acid aminotransferase OS=Escherichia coli (strain K12) GN=tyrB PE=1 SV=1	tyrB	3	3	1		510	43538		13		23.0769
EX3_ECOLI	P09030	Exodeoxyribonuclease III OS=Escherichia coli (strain K12) GN=xthA PE=1 SV=4	xthA	3	3	1		368	30969		13		23.0769
YBAK_ECOLI	P0AAR3	Cys-tRNA(Pro)/Cys-tRNA(Cys) deacylase ybaK OS=Escherichia coli (strain K12) GN=ybaK PE=1 SV=1	ybaK	3	3	1		348	17093		17		17.6471
YBIB_ECOLI	P30177	Uncharacterized protein ybiB OS=Escherichia coli (strain K12) GN=ybiB PE=3 SV=1	ybiB	3	3	1		378	35049		15		20
YCGL_ECO24	A7ZKV0	Protein YcgL OS=Escherichia coli O139:H28 (strain E24377A / ETEC) GN=ycgL PE=3 SV=2	ycgL	3	3	1			12400		14		21.4286
NIFJ_ECOLI	P52647	Probable pyruvate-flavodoxin oxidoreductase OS=Escherichia coli (strain K12) GN=ydbK PE=3 SV=2	ydbK	3	3	1		119	128824		48		6.25
YDFZ_ECO57	P64465	Putative selenoprotein ydfZ OS=Escherichia coli O157:H7 GN=ydfZ PE=4 SV=1	ydfZ	3	3	1		3190	7276		3		100
YDJA_ECOLI	P0ACY1	Putative NAD(P)H nitroreductase ydjA OS=Escherichia coli (strain K12) GN=ydjA PE=1 SV=1	ydjA	3	3	1		859	20059		7		42.8571
YEHS_ECOLI	P33355	Uncharacterized protein yehS OS=Escherichia coli (strain K12) GN=yehS PE=4 SV=1	yehS	3	3	1			17973		10		30
YFGD_ECOLI	P76569	Uncharacterized protein YfgD OS=Escherichia coli (strain K12) GN=yfgD PE=1 SV=1	yfgD	3	3	1		613	13399		9		33.3333
YFIF_ECOLI	P0AGJ5	Uncharacterized tRNA/rRNA methyltransferase YfiF OS=Escherichia coli (strain K12) GN=yfiF PE=3 SV=1	yfiF	3	3	1		333	37784		22		13.6364
YGDH_ECO57	P0ADS0	LOG family protein ygdH OS=Escherichia coli O157:H7 GN=ygdH PE=3 SV=1	ygdH	3	3	1		162	50972		16		18.75
YGFZ_ECO24	A7ZR07	tRNA-modifying protein YgfZ OS=Escherichia coli O139:H28 (strain E24377A / ETEC) GN=ygfZ PE=3 SV=1	ygfZ	3	3	1		939	36094		16		18.75
YGGU_ECO27	B7UI00	UPF0235 protein YggU OS=Escherichia coli O127:H6 (strain E2348/69 / EPEC) GN=yggU PE=3 SV=1	yggU	3	3	1			10443		8		37.5
YHGF_ECOLI	P46837	Protein yhgF OS=Escherichia coli (strain K12) GN=yhgF PE=1 SV=3	yhgF	3	3	1		410	85120		42		7.14286
YIBL_ECO57	P0ADL0	Uncharacterized protein YibL OS=Escherichia coli O157:H7 GN=yibL PE=4 SV=1	yibL	3	3	1		704	13696		16		18.75
YIIS_ECOLI	P32162	UPF0381 protein YiiS OS=Escherichia coli (strain K12) GN=yiiS PE=1 SV=1	yiiS	3	3	1			10776		8		37.5
YJBD_ECOLI	P32685	Uncharacterized protein yjbD OS=Escherichia coli (strain K12) GN=yjbD PE=4 SV=1	yjbD	3	3	1			10532		11		27.2727
YJBR_ECO57	P0AF51	Uncharacterized protein YjbR OS=Escherichia coli O157:H7 GN=yjbR PE=4 SV=1	yjbR	3	3	1			13519		8		37.5
RIDA_ECOL6	P0AF94	Enamine/imine deaminase OS=Escherichia coli O6:H1 (strain CFT073 / ATCC 700928 / UPEC) GN=yjgF PE=3 SV=2	yjgF	3	3	1			13612		8		37.5
BIKB_ECO57	P0AB78	Putative 8-amino-7-oxononanoate synthase/2-amino-3-ketobutyrate coenzyme A ligase OS=Escherichia coli O157:H7 GN=Z5044 PE=3 SV=1	Z5044	3	3	1			43117		16		18.75
AVTA_ECOLI	P09053	Valine--pyruvate aminotransferase OS=Escherichia coli (strain K12) GN=avtA PE=1 SV=3	avtA	3	2	1		289	46711		19		15.7895
YHBY_ECO57	P0AGK6	RNA-binding protein YhbY OS=Escherichia coli O157:H7 GN=yhbY PE=4 SV=1	yhbY	3	2	1		1040	10784		10		30
APPY_ECOLI	P05052	HTH-type transcriptional regulator AppY OS=Escherichia coli (strain K12) GN=appY PE=1 SV=3	appY	2	2	1	146		28763		22		9.09091
AROF_ECOLI	P00888	Phospho-2-dehydro-3-deoxyheptonate aldolase, Tyr-sensitive OS=Escherichia coli (strain K12) GN=aroF PE=1 SV=1	aroF	2	2	1			38804		13		15.3846
AROK_ECO24	A7ZSR5	Shikimate kinase 1 OS=Escherichia coli O139:H28 (strain E24377A / ETEC) GN=aroK PE=3 SV=1	aroK	2	2	1		1840	19538		10		20
ARTP_ECO57	P0AAF8	Arginine transport ATP-binding protein ArtP OS=Escherichia coli O157:H7 GN=artP PE=3 SV=1	artP	2	2	1		368	27022		8		25
DHAS_ECO57	P0A9R0	Aspartate-semialdehyde dehydrogenase OS=Escherichia coli O157:H7 GN=asd PE=3 SV=1	asd	2	2	1		5340	40018		13		15.3846
ASTA_ECO27	B7USC8	Arginine N-succinyltransferase OS=Escherichia coli O127:H6 (strain E2348/69 / EPEC) GN=astA PE=3 SV=1	astA	2	2	1			38498		15		13.3333
ATPE_ECO24	A7ZTU3	ATP synthase epsilon chain OS=Escherichia coli O139:H28 (strain E24377A / ETEC) GN=atpC PE=3 SV=1	atpC	2	2	1		4180	15068		8		25
BIOD2_ECO57	P0A6F0	ATP-dependent dethiobiotin synthetase BioD 2 OS=Escherichia coli O157:H7 GN=bioD2 PE=3 SV=1	bioD2	2	2	1			24981		10		20
BTUE_ECOLI	P06610	Vitamin B12 transport periplasmic protein BtuE OS=Escherichia coli (strain K12) GN=btuE PE=3 SV=1	btuE	2	2	1			20470		12		16.6667
GPH_ECOL6	Q8FCW0	Phosphoglycolate phosphatase OS=Escherichia coli O6:H1 (strain CFT073 / ATCC 700928 / UPEC) GN=c4155 PE=3 SV=1	c4155	2	2	1			27388		11		18.1818
CNU_ECO57	P64469	OriC-binding nucleoid-associated protein OS=Escherichia coli O157:H7 GN=cnu PE=3 SV=1	cnu	2	2	1			8417		4		50
COABC_ECOLI	P0ABQ0	Coenzyme A biosynthesis bifunctional protein CoaBC OS=Escherichia coli (strain K12) GN=coaBC PE=1 SV=2	coaBC	2	2	1		160	43438		19		10.5263
CSPA_ECO57	P0A9Y1	Cold shock protein CspA OS=Escherichia coli O157:H7 GN=cspA PE=3 SV=2	cspA	2	2	1		8190	7403		7		28.5714
DCP_ECOLI	P24171	Peptidyl-dipeptidase dcp OS=Escherichia coli (strain K12) GN=dcp PE=1 SV=4	dcp	2	2	1		554	77516		23		8.69565
DDLB_ECO57	Q8X9Y6	D-alanine--D-alanine ligase B OS=Escherichia coli O157:H7 GN=ddlB PE=3 SV=3	ddlB	2	2	1		392	32854		14		14.2857
TYPH_ECODH	B1XFJ2	Thymidine phosphorylase OS=Escherichia coli (strain K12 / DH10B) GN=deoA PE=3 SV=1	deoA	2	2	1		10000	47207		22		9.09091
DER_ECO27	B7UGV7	GTPase Der OS=Escherichia coli O127:H6 (strain E2348/69 / EPEC) GN=der PE=3 SV=1	der	2	2	1		273	54983		27		7.40741
ELAB_ECO57	P0AEH7	Protein ElaB OS=Escherichia coli O157:H7 GN=elaB PE=3 SV=1	elaB	2	2	1		453	11306		7		28.5714
FIS_ECO24	A7ZSF6	DNA-binding protein fis OS=Escherichia coli O139:H28 (strain E24377A / ETEC) GN=fis PE=3 SV=1	fis	2	2	1		453000	11240		7		28.5714
FKBA_ECO57	P65765	FKBP-type peptidyl-prolyl cis-trans isomerase fkpA OS=Escherichia coli O157:H7 GN=fkpA PE=3 SV=1	fkpA	2	2	1		4180	28912		37		5.40541
GCH1_ECO27	B7UFG9	GTP cyclohydrolase 1 OS=Escherichia coli O127:H6 (strain E2348/69 / EPEC) GN=folE PE=3 SV=1	folE	2	2	1		737	24831		11		18.1818
FENR_ECOLI	P28861	Ferredoxin--NADP reductase OS=Escherichia coli (strain K12) GN=fpr PE=1 SV=4	fpr	2	2	1		212	27751		12		16.6667
FTSA_ECOL6	P0ABH1	Cell division protein FtsA OS=Escherichia coli O6:H1 (strain CFT073 / ATCC 700928 / UPEC) GN=ftsA PE=3 SV=1	ftsA	2	2	1			45330		21		9.52381
GABT_ECOLI	P22256	4-aminobutyrate aminotransferase GabT OS=Escherichia coli (strain K12) GN=gabT PE=1 SV=1	gabT	2	2	1		132	45775		21		9.52381
GADC_ECOL6	Q8FHG6	Probable glutamate/gamma-aminobutyrate antiporter OS=Escherichia coli O6:H1 (strain CFT073 / ATCC 700928 / UPEC) GN=gadC PE=3 SV=1	gadC	2	2	1			55107		20		10
GALU_ECO57	P0AEP5	UTP--glucose-1-phosphate uridylyltransferase OS=Escherichia coli O157:H7 GN=galU PE=3 SV=2	galU	2	2	1		1170	32942		21		9.52381
GCP_ECO24	A7ZRU6	Probable tRNA threonylcarbamoyladenosine biosynthesis protein Gcp OS=Escherichia coli O139:H28 (strain E24377A / ETEC) GN=gcp PE=3 SV=1	gcp	2	2	1			36007		16		12.5
GCSH_ECO24	A7ZR13	Glycine cleavage system H protein OS=Escherichia coli O139:H28 (strain E24377A / ETEC) GN=gcvH PE=3 SV=1	gcvH	2	2	1		613	13841		6		33.3333
GCSP_ECO27	B7UHV1	Glycine dehydrogenase [decarboxylating] OS=Escherichia coli O127:H6 (strain E2348/69 / EPEC) GN=gcvP PE=3 SV=1	gcvP	2	2	1		633	104293		34		5.88235
GLNA_ECOL6	P0A9C6	Glutamine synthetase OS=Escherichia coli O6:H1 (strain CFT073 / ATCC 700928 / UPEC) GN=glnA PE=3 SV=2	glnA	2	2	1		7650	51904		24		8.33333
LGUL_ECO57	P0AC82	Lactoylglutathione lyase OS=Escherichia coli O157:H7 GN=gloA PE=3 SV=1	gloA	2	2	1		518	14920		8		25
GLPX_ECOL6	P0A9D0	Fructose-1,6-bisphosphatase class 2 OS=Escherichia coli O6:H1 (strain CFT073 / ATCC 700928 / UPEC) GN=glpX PE=3 SV=1	glpX	2	2	1			35852		15		13.3333
SYGA_ECO24	A7ZTA6	Glycine--tRNA ligase alpha subunit OS=Escherichia coli O139:H28 (strain E24377A / ETEC) GN=glyQ PE=3 SV=1	glyQ	2	2	1		3190	34716		11		18.1818
GPH_ECO57	P58422	Phosphoglycolate phosphatase OS=Escherichia coli O157:H7 GN=gph PE=3 SV=1	gph	2	2	1			27347		11		18.1818
GLRX1_ECOLI	P68688	Glutaredoxin-1 OS=Escherichia coli (strain K12) GN=grxA PE=1 SV=1	grxA	2	2	1			9685		6		33.3333
GSA_ECOBW	C4ZRP7	Glutamate-1-semialdehyde 2,1-aminomutase OS=Escherichia coli (strain K12 / MC4100 / BW2952) GN=hemL PE=3 SV=1	hemL	2	2	1		763	45366		11		18.1818
HIS7_ECOL6	Q8FG50	Histidine biosynthesis bifunctional protein HisB OS=Escherichia coli O6:H1 (strain CFT073 / ATCC 700928 / UPEC) GN=hisB PE=3 SV=2	hisB	2	2	1			40303		19		10.5263
SYH_ECO24	A7ZPV7	Histidine--tRNA ligase OS=Escherichia coli O139:H28 (strain E24377A / ETEC) GN=hisS PE=3 SV=1	hisS	2	2	1		692	47029		16		12.5
HPF_ECOL6	P0AFX1	Ribosome hibernation promoting factor OS=Escherichia coli O6:H1 (strain CFT073 / ATCC 700928 / UPEC) GN=hpf PE=3 SV=1	hpf	2	2	1		1680	10750		9		22.2222
HSCB_ECO24	A7ZPX0	Co-chaperone protein HscB OS=Escherichia coli O139:H28 (strain E24377A / ETEC) GN=hscB PE=3 SV=1	hscB	2	2	1		1040	20108		8		25
HSLR_ECO57	P0ACH0	Heat shock protein 15 OS=Escherichia coli O157:H7 GN=hslR PE=3 SV=1	hslR	2	2	1		368	15496		14		14.2857
KDGK_ECOLI	P37647	2-dehydro-3-deoxygluconokinase OS=Escherichia coli (strain K12) GN=kdgK PE=3 SV=1	kdgK	2	2	1		229	33962		14		14.2857
LEPA_ECO27	B7UH09	Elongation factor 4 OS=Escherichia coli O127:H6 (strain E2348/69 / EPEC) GN=lepA PE=3 SV=1	lepA	2	2	1		753	66512		37		5.40541
LSRF_ECO24	A7ZLX4	Uncharacterized aldolase LsrF OS=Escherichia coli O139:H28 (strain E24377A / ETEC) GN=lsrF PE=3 SV=1	lsrF	2	2	1			31851		14		14.2857
MAO1_ECO27	B7URL9	NAD-dependent malic enzyme OS=Escherichia coli O127:H6 (strain E2348/69 / EPEC) GN=maeA PE=3 SV=1	maeA	2	2	1		530	63172		24		8.33333
MENB_ECOL6	P0ABU1	1,4-Dihydroxy-2-naphthoyl-CoA synthase OS=Escherichia coli O6:H1 (strain CFT073 / ATCC 700928 / UPEC) GN=menB PE=3 SV=1	menB	2	2	1		2110	31633		16		12.5
MENC_ECO24	A7ZP80	o-succinylbenzoate synthase OS=Escherichia coli O139:H28 (strain E24377A / ETEC) GN=menC PE=3 SV=1	menC	2	2	1			35469		10		20
MFD_ECOLI	P30958	Transcription-repair-coupling factor OS=Escherichia coli (strain K12) GN=mfd PE=1 SV=2	mfd	2	2	1		202	129983		43		4.65116
MUTS_ECO27	B7UHE9	DNA mismatch repair protein MutS OS=Escherichia coli O127:H6 (strain E2348/69 / EPEC) GN=mutS PE=3 SV=1	mutS	2	2	1		88	95377		29		6.89655
NAGD_ECO57	P0AF25	Ribonucleotide monophosphatase NagD OS=Escherichia coli O157:H7 GN=nagD PE=3 SV=1	nagD	2	2	1		289	27163		10		20
NARG_ECOLI	P09152	Respiratory nitrate reductase 1 alpha chain OS=Escherichia coli (strain K12) GN=narG PE=1 SV=4	narG	2	2	1		101	140489		66		3.0303
NARL_ECO57	P0AF30	Nitrate/nitrite response regulator protein NarL OS=Escherichia coli O157:H7 GN=narL PE=3 SV=1	narL	2	2	1		229	23927		14		14.2857
NDK_ECO24	A7ZPW1	Nucleoside diphosphate kinase OS=Escherichia coli O139:H28 (strain E24377A / ETEC) GN=ndk PE=3 SV=1	ndk	2	2	1			15463		5		40
NFNB_ECOLI	P38489	Oxygen-insensitive NAD(P)H nitroreductase OS=Escherichia coli (strain K12) GN=nfnB PE=1 SV=1	nfnB	2	2	1		1840	23905		18		11.1111
NRDD_ECOLI	P28903	Anaerobic ribonucleoside-triphosphate reductase OS=Escherichia coli (strain K12) GN=nrdD PE=1 SV=2	nrdD	2	2	1			80023		42		4.7619
NUDK_ECO24	A7ZPR0	GDP-mannose pyrophosphatase NudK OS=Escherichia coli O139:H28 (strain E24377A / ETEC) GN=nudK PE=3 SV=1	nudK	2	2	1			21733		11		18.1818
NUOE_ECOLI	P0AFD1	NADH-quinone oxidoreductase subunit E OS=Escherichia coli (strain K12) GN=nuoE PE=1 SV=1	nuoE	2	2	1		546	18590		7		28.5714
NUOF_ECOLI	P31979	NADH-quinone oxidoreductase subunit F OS=Escherichia coli (strain K12) GN=nuoF PE=1 SV=3	nuoF	2	2	1		613	49292		25		8
OBG_ECO45	B7MBV2	GTPase obg OS=Escherichia coli O45:K1 (strain S88 / ExPEC) GN=obg PE=3 SV=1	obg	2	2	1			43256		28		7.14286
ORN_ECO57	Q8XDP0	Oligoribonuclease OS=Escherichia coli O157:H7 GN=orn PE=3 SV=2	orn	2	2	1		1220	20758		8		25
PIMT_ECO27	B7UHG2	Protein-L-isoaspartate O-methyltransferase OS=Escherichia coli O127:H6 (strain E2348/69 / EPEC) GN=pcm PE=3 SV=1	pcm	2	2	1			23258		6		33.3333
K6PF2_ECOLI	P06999	6-phosphofructokinase isozyme 2 OS=Escherichia coli (strain K12) GN=pfkB PE=1 SV=2	pfkB	2	2	1		348	32456		13		15.3846
6PGL_ECO24	A7ZJE2	6-phosphogluconolactonase OS=Escherichia coli O139:H28 (strain E24377A / ETEC) GN=pgl PE=3 SV=1	pgl	2	2	1		1540	36308		8		25
POXB_ECOLI	P07003	Pyruvate dehydrogenase [ubiquinone] OS=Escherichia coli (strain K12) GN=poxB PE=1 SV=1	poxB	2	2	1		124	62011		29		6.89655
PRMB_ECOLI	P39199	50S ribosomal protein L3 glutamine methyltransferase OS=Escherichia coli (strain K12) GN=prmB PE=1 SV=3	prmB	2	2	1		613	35002		9		22.2222
PUR3_ECOLI	P08179	Phosphoribosylglycinamide formyltransferase OS=Escherichia coli (strain K12) GN=purN PE=1 SV=1	purN	2	2	1		198	23238		7		28.5714
PURT_ECODH	B1XHB7	Phosphoribosylglycinamide formyltransferase 2 OS=Escherichia coli (strain K12 / DH10B) GN=purT PE=3 SV=1	purT	2	2	1		792	42434		11		18.1818
PURU_ECOLI	P37051	Formyltetrahydrofolate deformylase OS=Escherichia coli (strain K12) GN=purU PE=1 SV=1	purU	2	2	1		1680	31935		11		18.1818
PYRC_ECO27	B7UP76	Dihydroorotase OS=Escherichia coli O127:H6 (strain E2348/69 / EPEC) GN=pyrC PE=3 SV=1	pyrC	2	2	1		664	38813		9		22.2222
PYRH_ECO24	A7ZHR1	Uridylate kinase OS=Escherichia coli O139:H28 (strain E24377A / ETEC) GN=pyrH PE=3 SV=1	pyrH	2	2	1		905	25970		13		15.3846
RBSB_ECOLI	P02925	D-ribose-binding periplasmic protein OS=Escherichia coli (strain K12) GN=rbsB PE=1 SV=1	rbsB	2	2	1		4630	30950		26		7.69231
RDGB_ECOL6	Q8FE27	dITP/XTP pyrophosphatase OS=Escherichia coli O6:H1 (strain CFT073 / ATCC 700928 / UPEC) GN=rdgB PE=3 SV=1	rdgB	2	2	1		392	20969		10		20
RDGC_ECO27	B7UJL7	Recombination-associated protein RdgC OS=Escherichia coli O127:H6 (strain E2348/69 / EPEC) GN=rdgC PE=3 SV=1	rdgC	2	2	1		382	33993		23		8.69565
RMLD_ECOLI	P37760	dTDP-4-dehydrorhamnose reductase OS=Escherichia coli (strain K12) GN=rfbD PE=3 SV=2	rfbD	2	2	1		453	32694		14		14.2857
RFFA_ECOLI	P27833	Lipopolysaccharide biosynthesis protein RffA OS=Escherichia coli (strain K12) GN=rffA PE=3 SV=2	rffA	2	2	1			41901		15		13.3333
RISA_ECOLI	P0AFU8	Riboflavin synthase OS=Escherichia coli (strain K12) GN=ribC PE=1 SV=1	ribC	2	2	1		679	23445		12		16.6667
RIMJ_ECOLI	P0A948	Ribosomal-protein-alanine acetyltransferase OS=Escherichia coli (strain K12) GN=rimJ PE=3 SV=1	rimJ	2	2	1		198	22688		9		22.2222
RIMM_ECO27	B7UH57	Ribosome maturation factor RimM OS=Escherichia coli O127:H6 (strain E2348/69 / EPEC) GN=rimM PE=3 SV=1	rimM	2	2	1		613	20605		13		15.3846
RIMP_ECO27	B7UJ65	Ribosome maturation factor RimP OS=Escherichia coli O127:H6 (strain E2348/69 / EPEC) GN=rimP PE=3 SV=2	rimP	2	2	1		763	16821		5		40
RLMB_ECOL6	P63178	23S rRNA (guanosine-2'-O-)-methyltransferase RlmB OS=Escherichia coli O6:H1 (strain CFT073 / ATCC 700928 / UPEC) GN=rlmB PE=3 SV=1	rlmB	2	2	1		315	26557		8		25
RMLA1_ECOLI	P37744	Glucose-1-phosphate thymidylyltransferase 1 OS=Escherichia coli (strain K12) GN=rmlA1 PE=1 SV=2	rmlA1	2	2	1		945	32694		18		11.1111
RNR_ECOLI	P21499	Ribonuclease R OS=Escherichia coli (strain K12) GN=rnr PE=1 SV=2	rnr	2	2	1		283	92109		57		3.50877
RL15_ECO27	B7UK25	50S ribosomal protein L15 OS=Escherichia coli O127:H6 (strain E2348/69 / EPEC) GN=rplO PE=3 SV=1	rplO	2	2	1		39000	14966		13		15.3846
RL20_ECO27	B7US99	50S ribosomal protein L20 OS=Escherichia coli O127:H6 (strain E2348/69 / EPEC) GN=rplT PE=3 SV=1	rplT	2	2	1		44800	13497		14		14.2857
RL28_ECO24	A7ZTI8	50S ribosomal protein L28 OS=Escherichia coli O139:H28 (strain E24377A / ETEC) GN=rpmB PE=3 SV=1	rpmB	2	2	1		46700	9006		7		28.5714
RL32_ECO27	B7UPA5	50S ribosomal protein L32 OS=Escherichia coli O127:H6 (strain E2348/69 / EPEC) GN=rpmF PE=3 SV=1	rpmF	2	2	1		39000	6446		6		33.3333
RPOZ_ECO24	A7ZTK1	DNA-directed RNA polymerase subunit omega OS=Escherichia coli O139:H28 (strain E24377A / ETEC) GN=rpoZ PE=3 SV=1	rpoZ	2	2	1		20900	10237		3		66.6667
RS11_ECO27	B7UK21	30S ribosomal protein S11 OS=Escherichia coli O127:H6 (strain E2348/69 / EPEC) GN=rpsK PE=3 SV=1	rpsK	2	2	1		8190	13845		9		22.2222
RS16_ECO24	A7ZQ49	30S ribosomal protein S16 OS=Escherichia coli O139:H28 (strain E24377A / ETEC) GN=rpsP PE=3 SV=1	rpsP	2	2	1		61000	9191		5		40
RSMD_ECOLI	P0ADX9	Ribosomal RNA small subunit methyltransferase D OS=Escherichia coli (strain K12) GN=rsmD PE=1 SV=1	rsmD	2	2	1			21678		7		28.5714
SECA_ECO27	B7UIE8	Protein translocase subunit SecA OS=Escherichia coli O127:H6 (strain E2348/69 / EPEC) GN=secA PE=3 SV=1	secA	2	2	1		518	101947		51		3.92157
SELD_ECO57	P66794	Selenide, water dikinase OS=Escherichia coli O157:H7 GN=selD PE=3 SV=1	selD	2	2	1		686	36673		16		12.5
ATDA_ECO57	P0A952	Spermidine N(1)-acetyltransferase OS=Escherichia coli O157:H7 GN=speG PE=3 SV=2	speG	2	2	1		186	21887		11		18.1818
SRA_ECO57	P68193	Stationary-phase-induced ribosome-associated protein OS=Escherichia coli O157:H7 GN=sra PE=3 SV=1	sra	2	2	1		4180	5096		6		33.3333
TDCE_ECOLI	P42632	PFL-like enzyme TdcE OS=Escherichia coli (strain K12) GN=tdcE PE=1 SV=2	tdcE	2	2	1			85936		37		5.40541
TDH_ECO45	B7MFI0	L-threonine 3-dehydrogenase OS=Escherichia coli O45:K1 (strain S88 / ExPEC) GN=tdh PE=3 SV=1	tdh	2	2	1		494	37285		18		11.1111
TESB_ECOLI	P0AGG2	Acyl-CoA thioesterase 2 OS=Escherichia coli (strain K12) GN=tesB PE=1 SV=2	tesB	2	2	1		315	31966		10		20
THII_ECODH	B1XF11	tRNA sulfurtransferase OS=Escherichia coli (strain K12 / DH10B) GN=thiI PE=3 SV=1	thiI	2	2	1		453	54973		28		7.14286
SYW_ECO57	P67589	Tryptophan--tRNA ligase OS=Escherichia coli O157:H7 GN=trpS PE=3 SV=1	trpS	2	2	1		2660	37424		24		8.33333
TRUD_ECO24	A7ZQI9	tRNA pseudouridine synthase D OS=Escherichia coli O139:H28 (strain E24377A / ETEC) GN=truD PE=3 SV=1	truD	2	2	1		315	39091		17		11.7647
TUSE_ECO57	Q8XD82	Sulfurtransferase TusE OS=Escherichia coli O157:H7 GN=tusE PE=3 SV=2	tusE	2	2	1			12410		10		20
UNG_ECO24	A7ZQ25	Uracil-DNA glycosylase OS=Escherichia coli O139:H28 (strain E24377A / ETEC) GN=ung PE=3 SV=1	ung	2	2	1			25681		9		22.2222
USPA_ECO57	P0AED2	Universal stress protein A OS=Escherichia coli O157:H7 GN=uspA PE=3 SV=2	uspA	2	2	1		1490	16066		8		25
USPF_ECOL5	Q0TI19	Universal stress protein F OS=Escherichia coli O6:K15:H31 (strain 536 / UPEC) GN=uspF PE=3 SV=1	uspF	2	2	1			15958		9		22.2222
UVRC_ECO27	B7UST2	UvrABC system protein C OS=Escherichia coli O127:H6 (strain E2348/69 / EPEC) GN=uvrC PE=3 SV=1	uvrC	2	2	1			68188		39		5.12821
WBBI_ECOLI	P37749	Beta-1,6-galactofuranosyltransferase WbbI OS=Escherichia coli (strain K12) GN=wbbI PE=1 SV=1	wbbI	2	2	1		424	37757		24		8.33333
WRBA_ECO24	A7ZKA9	Flavoprotein WrbA OS=Escherichia coli O139:H28 (strain E24377A / ETEC) GN=wrbA PE=3 SV=1	wrbA	2	2	1		1220	20846		7		28.5714
EX7S_ECO24	A7ZIH5	Exodeoxyribonuclease 7 small subunit OS=Escherichia coli O139:H28 (strain E24377A / ETEC) GN=xseB PE=3 SV=1	xseB	2	2	1		368	8952		4		50
YACG_ECO24	A7ZHJ2	DNA gyrase inhibitor YacG OS=Escherichia coli O139:H28 (strain E24377A / ETEC) GN=yacG PE=3 SV=1	yacG	2	2	1			7306		4		50
YAIA_ECO57	P0AAN7	Uncharacterized protein YaiA OS=Escherichia coli O157:H7 GN=yaiA PE=4 SV=1	yaiA	2	2	1			7281		7		28.5714
YBAB_ECO27	B7UKF1	Nucleoid-associated protein YbaB OS=Escherichia coli O127:H6 (strain E2348/69 / EPEC) GN=ybaB PE=3 SV=1	ybaB	2	2	1		6540	12015		9		22.2222
YBCJ_ECOLI	P0AAS7	Uncharacterized protein YbcJ OS=Escherichia coli (strain K12) GN=ybcJ PE=1 SV=1	ybcJ	2	2	1		613	7390		6		33.3333
YBEL_ECOL6	P0AAU0	Uncharacterized protein YbeL OS=Escherichia coli O6:H1 (strain CFT073 / ATCC 700928 / UPEC) GN=ybeL PE=4 SV=1	ybeL	2	2	1			18797		7		28.5714
SUPH_ECOLI	P75792	Sugar phosphatase YbiV OS=Escherichia coli (strain K12) GN=ybiV PE=1 SV=1	ybiV	2	2	1			30413		19		10.5263
YBJD_ECOLI	P75828	Uncharacterized protein ybjD OS=Escherichia coli (strain K12) GN=ybjD PE=4 SV=1	ybjD	2	2	1			63589		14		14.2857
YCCJ_ECO57	P0AB16	Uncharacterized protein YccJ OS=Escherichia coli O157:H7 GN=yccJ PE=4 SV=1	yccJ	2	2	1		453	8524		7		28.5714
ACYP_ECO57	P0AB66	Acylphosphatase OS=Escherichia coli O157:H7 GN=yccX PE=3 SV=1	yccX	2	2	1			10300		5		40
YCED_ECO57	P0AB30	Uncharacterized protein YceD OS=Escherichia coli O157:H7 GN=yceD PE=4 SV=1	yceD	2	2	1		1040	19315		8		25
YCFP_ECO24	A7ZKL2	UPF0227 protein YcfP OS=Escherichia coli O139:H28 (strain E24377A / ETEC) GN=ycfP PE=3 SV=1	ycfP	2	2	1		339	21226		11		18.1818
YCIA_ECOLI	P0A8Z0	Acyl-CoA thioester hydrolase YciA OS=Escherichia coli (strain K12) GN=yciA PE=3 SV=1	yciA	2	2	1			14231		7		28.5714
YCIH_ECOLI	P08245	Uncharacterized protein YciH OS=Escherichia coli (strain K12) GN=yciH PE=1 SV=1	yciH	2	2	1			11396		14		14.2857
YDHZ_ECO57	P0ACX7	Uncharacterized protein YdhZ OS=Escherichia coli O157:H7 GN=ydhZ PE=4 SV=1	ydhZ	2	2	1			7907		6		33.3333
YDJF_ECOLI	P77721	Uncharacterized HTH-type transcriptional regulator YdjF OS=Escherichia coli (strain K12) GN=ydjF PE=4 SV=1	ydjF	2	2	1			28261		20		10
YEAD_ECOLI	P39173	Putative glucose-6-phosphate 1-epimerase OS=Escherichia coli (strain K12) GN=yeaD PE=1 SV=2	yeaD	2	2	1		1980	32666		18		11.1111
YEBC_ECOL5	Q0TGW8	Probable transcriptional regulatory protein YebC OS=Escherichia coli O6:K15:H31 (strain 536 / UPEC) GN=yebC PE=3 SV=1	yebC	2	2	1		8190	26437		15		13.3333
YECA_ECOLI	P0AD05	Uncharacterized protein YecA OS=Escherichia coli (strain K12) GN=yecA PE=4 SV=1	yecA	2	2	1			25039		11		18.1818
YEEN_ECOL5	Q0TGH3	Probable transcriptional regulatory protein YeeN OS=Escherichia coli O6:K15:H31 (strain 536 / UPEC) GN=yeeN PE=3 SV=1	yeeN	2	2	1		704	25867		19		10.5263
YFBR_ECO24	A7ZPA5	UPF0207 protein YfbR OS=Escherichia coli O139:H28 (strain E24377A / ETEC) GN=yfbR PE=3 SV=1	yfbR	2	2	1			22651		12		16.6667
YFCD_ECO57	P65558	Uncharacterized Nudix hydrolase YfcD OS=Escherichia coli O157:H7 GN=yfcD PE=3 SV=1	yfcD	2	2	1		518	20376		6		33.3333
YFCZ_ECOL6	P0AD34	UPF0381 protein YfcZ OS=Escherichia coli O6:H1 (strain CFT073 / ATCC 700928 / UPEC) GN=yfcZ PE=3 SV=1	yfcZ	2	2	1		704	10318		3		66.6667
YFFB_ECOLI	P24178	Protein YffB OS=Escherichia coli (strain K12) GN=yffB PE=1 SV=1	yffB	2	2	1		1040	13601		7		28.5714
YGAM_ECOL6	P0ADQ8	Uncharacterized protein YgaM OS=Escherichia coli O6:H1 (strain CFT073 / ATCC 700928 / UPEC) GN=ygaM PE=4 SV=1	ygaM	2	2	1			11847		5		40
YGFB_ECO24	A7ZR19	UPF0149 protein YgfB OS=Escherichia coli O139:H28 (strain E24377A / ETEC) GN=ygfB PE=3 SV=1	ygfB	2	2	1		1040	21230		4		50
YGGL_ECOLI	P38521	Uncharacterized protein yggL OS=Escherichia coli (strain K12) GN=yggL PE=4 SV=2	yggL	2	2	1		613	12881		8		25
YGHU_ECOLI	Q46845	Uncharacterized GST-like protein yghU OS=Escherichia coli (strain K12) GN=yghU PE=1 SV=2	yghU	2	2	1			32392		16		12.5
YGIN_ECO57	P0ADU3	Probable quinol monooxygenase ygiN OS=Escherichia coli O157:H7 GN=ygiN PE=3 SV=1	ygiN	2	2	1		1040	11532		4		50
YHHK_ECOLI	P37613	Uncharacterized protein yhhK OS=Escherichia coli (strain K12) GN=yhhK PE=1 SV=1	yhhK	2	2	1			14506		4		50
YHHX_ECOLI	P46853	Uncharacterized oxidoreductase YhhX OS=Escherichia coli (strain K12) GN=yhhX PE=1 SV=1	yhhX	2	2	1		727	38765		26		7.69231
YIBT_ECO57	P0C265	Uncharacterized protein YibT OS=Escherichia coli O157:H7 GN=yibT PE=4 SV=1	yibT	2	2	1			7995		5		40
YIHI_ECO27	B7UNI8	Der GTPase-activating protein YihI OS=Escherichia coli O127:H6 (strain E2348/69 / EPEC) GN=yihI PE=3 SV=1	yihI	2	2	1		405	19059		18		11.1111
YJDI_ECO57	P0AF60	Uncharacterized protein YjdI OS=Escherichia coli O157:H7 GN=yjdI PE=4 SV=1	yjdI	2	2	1			8550		7		28.5714
YJGA_ECO24	A7ZVB3	UPF0307 protein YjgA OS=Escherichia coli O139:H28 (strain E24377A / ETEC) GN=yjgA PE=3 SV=1	yjgA	2	2	1		2110	21359		16		12.5
YQIC_ECOLI	Q46868	Uncharacterized protein YqiC OS=Escherichia coli (strain K12) GN=yqiC PE=1 SV=2	yqiC	2	2	1		212	11276		8		25
YQJI_ECOLI	P64588	Transcriptional regulator YqjI OS=Escherichia coli (strain K12) GN=yqjI PE=1 SV=1	yqjI	2	2	1		229	23401		11		18.1818
BCCP_ECOL6	P0ABD9	Biotin carboxyl carrier protein of acetyl-CoA carboxylase OS=Escherichia coli O6:H1 (strain CFT073 / ATCC 700928 / UPEC) GN=accB PE=3 SV=1	accB	1	1	1	296	1320	16687		8		12.5
ACP_ECO24	A7ZKJ7	Acyl carrier protein OS=Escherichia coli O139:H28 (strain E24377A / ETEC) GN=acpP PE=3 SV=1	acpP	1	1	1			8640		4		25
ACPS_ECO27	B7UH03	Holo-[acyl-carrier-protein] synthase OS=Escherichia coli O127:H6 (strain E2348/69 / EPEC) GN=acpS PE=3 SV=1	acpS	1	1	1		18600	14152		7		14.2857
AGAR_ECO57	P0ACK4	Putative aga operon transcriptional repressor OS=Escherichia coli O157:H7 GN=agaR PE=3 SV=1	agaR	1	1	1			29572		9		11.1111
ALDB_ECOLI	P37685	Aldehyde dehydrogenase B OS=Escherichia coli (strain K12) GN=aldB PE=1 SV=2	aldB	1	1	1			56306		25		4
AMN_ECO57	P0AE13	AMP nucleosidase OS=Escherichia coli O157:H7 GN=amn PE=3 SV=1	amn	1	1	1		147	53995		12		8.33333
AMPD_ECOLI	P13016	1,6-anhydro-N-acetylmuramyl-L-alanine amidase AmpD OS=Escherichia coli (strain K12) GN=ampD PE=2 SV=1	ampD	1	1	1			20536		4		25
ASPG1_ECOLI	P0A962	L-asparaginase 1 OS=Escherichia coli (strain K12) GN=ansA PE=1 SV=1	ansA	1	1	1			37127		10		10
KKA1_ECOLX	P00551	Aminoglycoside 3'-phosphotransferase OS=Escherichia coli GN=aphA1 PE=3 SV=2	aphA1	1	1	1			30961		12		8.33333
ARCA_ECO57	P0A9Q3	Aerobic respiration control protein ArcA OS=Escherichia coli O157:H7 GN=arcA PE=3 SV=1	arcA	1	1	1		2660	27292		11		9.09091
ARCB_ECOLI	P0AEC3	Aerobic respiration control sensor protein ArcB OS=Escherichia coli (strain K12) GN=arcB PE=1 SV=1	arcB	1	1	1		99.9	87983		50		2
AROA_ECO24	A7ZJZ7	3-phosphoshikimate 1-carboxyvinyltransferase OS=Escherichia coli O139:H28 (strain E24377A / ETEC) GN=aroA PE=3 SV=1	aroA	1	1	1		673	46096		17		5.88235
AROB_ECO24	A7ZSR4	3-dehydroquinate synthase OS=Escherichia coli O139:H28 (strain E24377A / ETEC) GN=aroB PE=3 SV=1	aroB	1	1	1		198	38863		13		7.69231
AROC_ECO24	A7ZPE5	Chorismate synthase OS=Escherichia coli O139:H28 (strain E24377A / ETEC) GN=aroC PE=3 SV=1	aroC	1	1	1		236	39174		16		6.25
ARTI_ECOLI	P30859	Putative ABC transporter arginine-binding protein 2 OS=Escherichia coli (strain K12) GN=artI PE=1 SV=3	artI	1	1	1		1750	26930		22		4.54545
ASNA_ECO24	A7ZTV5	Aspartate--ammonia ligase OS=Escherichia coli O139:H28 (strain E24377A / ETEC) GN=asnA PE=3 SV=1	asnA	1	1	1		1160	36691		15		6.66667
ASTC_ECO27	B7USC9	Succinylornithine transaminase OS=Escherichia coli O127:H6 (strain E2348/69 / EPEC) GN=astC PE=3 SV=1	astC	1	1	1			43649		14		7.14286
BAER_ECOL6	P69229	Transcriptional regulatory protein BaeR OS=Escherichia coli O6:H1 (strain CFT073 / ATCC 700928 / UPEC) GN=baeR PE=3 SV=1	baeR	1	1	1		167	27656		10		10
CAN_ECOLI	P61517	Carbonic anhydrase 2 OS=Escherichia coli (strain K12) GN=can PE=1 SV=1	can	1	1	1		4940	25097		10		10
CAT_ECOLX	P62577	Chloramphenicol acetyltransferase OS=Escherichia coli GN=cat PE=1 SV=1	cat	1	1	1			25663		12		8.33333
CHAB_ECO57	P0AE65	Cation transport regulator ChaB OS=Escherichia coli O157:H7 GN=chaB PE=4 SV=1	chaB	1	1	1			8945		12		8.33333
PTQB_ECO57	P69830	N,N'-diacetylchitobiose-specific phosphotransferase enzyme IIB component OS=Escherichia coli O157:H7 GN=chbB PE=3 SV=1	chbB	1	1	1			11427		10		10
CHEY_ECO57	P0AE68	Chemotaxis protein CheY OS=Escherichia coli O157:H7 GN=cheY PE=3 SV=2	cheY	1	1	1			14097		11		9.09091
CLPA_ECOL6	P0ABI0	ATP-dependent Clp protease ATP-binding subunit ClpA OS=Escherichia coli O6:H1 (strain CFT073 / ATCC 700928 / UPEC) GN=clpA PE=3 SV=1	clpA	1	1	1		287	84207		44		2.27273
KCY_ECO24	A7ZJZ9	Cytidylate kinase OS=Escherichia coli O139:H28 (strain E24377A / ETEC) GN=cmk PE=3 SV=1	cmk	1	1	1		763	24746		7		14.2857
COPA_ECO57	Q8XD24	Copper-exporting P-type ATPase A OS=Escherichia coli O157:H7 GN=copA PE=3 SV=3	copA	1	1	1			88005		28		3.57143
CORC_ECOL6	P0AE79	Magnesium and cobalt efflux protein CorC OS=Escherichia coli O6:H1 (strain CFT073 / ATCC 700928 / UPEC) GN=corC PE=3 SV=1	corC	1	1	1		263	33298		12		8.33333
CPDA_ECO57	P0AEW5	3',5'-cyclic adenosine monophosphate phosphodiesterase CpdA OS=Escherichia coli O157:H7 GN=cpdA PE=3 SV=1	cpdA	1	1	1			30938		6		16.6667
CPXR_ECO57	P0AE89	Transcriptional regulatory protein CpxR OS=Escherichia coli O157:H7 GN=cpxR PE=3 SV=1	cpxR	1	1	1		664	26312		10		10
CSID_ECO24	A7ZQ90	Protein CsiD OS=Escherichia coli O139:H28 (strain E24377A / ETEC) GN=csiD PE=3 SV=1	csiD	1	1	1			37326		12		8.33333
CSPB_ECOLI	P36995	Cold shock-like protein CspB OS=Escherichia coli (strain K12) GN=cspB PE=2 SV=1	cspB	1	1	1		546	7717		6		16.6667
CYSB_ECO57	P0A9F5	HTH-type transcriptional regulator CysB OS=Escherichia coli O157:H7 GN=cysB PE=3 SV=1	cysB	1	1	1		348	36150		15		6.66667
CYSI_ECO27	B7UHH5	Sulfite reductase [NADPH] hemoprotein beta-component OS=Escherichia coli O127:H6 (strain E2348/69 / EPEC) GN=cysI PE=3 SV=1	cysI	1	1	1			63978		35		2.85714
CYSQ_ECO57	Q8XCG6	3'(2'),5'-bisphosphate nucleotidase CysQ OS=Escherichia coli O157:H7 GN=cysQ PE=3 SV=1	cysQ	1	1	1		212	27160		11		9.09091
DAPF_ECO24	A7ZU14	Diaminopimelate epimerase OS=Escherichia coli O139:H28 (strain E24377A / ETEC) GN=dapF PE=3 SV=1	dapF	1	1	1			30209		7		14.2857
DCD_ECO24	A7ZNN9	Deoxycytidine triphosphate deaminase OS=Escherichia coli O139:H28 (strain E24377A / ETEC) GN=dcd PE=3 SV=1	dcd	1	1	1			21221		5		20
DDLA_ECO57	P0A6J9	D-alanine--D-alanine ligase A OS=Escherichia coli O157:H7 GN=ddlA PE=3 SV=1	ddlA	1	1	1		939	39316		18		5.55556
DGTP_ECO27	B7UIK7	Deoxyguanosinetriphosphate triphosphohydrolase OS=Escherichia coli O127:H6 (strain E2348/69 / EPEC) GN=dgt PE=3 SV=1	dgt	1	1	1			59364		23		4.34783
DKGB_ECO57	Q8X7Z7	2,5-diketo-D-gluconic acid reductase B OS=Escherichia coli O157:H7 GN=dkgB PE=3 SV=1	dkgB	1	1	1			29439		19		5.26316
DLD_ECOLI	P06149	D-lactate dehydrogenase OS=Escherichia coli (strain K12) GN=dld PE=1 SV=3	dld	1	1	1			64612		37		2.7027
PRIM_ECO57	P0ABS6	DNA primase OS=Escherichia coli O157:H7 GN=dnaG PE=3 SV=1	dnaG	1	1	1			65565		22		4.54545
DPO3B_ECOL6	P0A989	DNA polymerase III subunit beta OS=Escherichia coli O6:H1 (strain CFT073 / ATCC 700928 / UPEC) GN=dnaN PE=3 SV=1	dnaN	1	1	1		453	40587		12		8.33333
DPPF_ECOLI	P37313	Dipeptide transport ATP-binding protein DppF OS=Escherichia coli (strain K12) GN=dppF PE=3 SV=1	dppF	1	1	1			37560		20		5
DXR_ECOLI	P45568	1-deoxy-D-xylulose 5-phosphate reductoisomerase OS=Escherichia coli (strain K12) GN=dxr PE=1 SV=2	dxr	1	1	1			43388		15		6.66667
DXS_ECO24	A7ZIH3	1-deoxy-D-xylulose-5-phosphate synthase OS=Escherichia coli O139:H28 (strain E24377A / ETEC) GN=dxs PE=3 SV=1	dxs	1	1	1			67589		36		2.77778
EBGR_ECOLI	P06846	HTH-type transcriptional regulator EbgR OS=Escherichia coli (strain K12) GN=ebgR PE=4 SV=2	ebgR	1	1	1			36210		17		5.88235
T257_ECOLX	P25239	Type IIS restriction enzyme Eco57I OS=Escherichia coli GN=eco57IR PE=1 SV=2	eco57IR	1	1	1			117087		96		1.04167
ALKH_ECO57	P0A957	KHG/KDPG aldolase OS=Escherichia coli O157:H7 GN=eda PE=3 SV=1	eda	1	1	1		6920	22284		13		7.69231
ENTA_ECOLI	P15047	2,3-dihydro-2,3-dihydroxybenzoate dehydrogenase OS=Escherichia coli (strain K12) GN=entA PE=1 SV=1	entA	1	1	1		892	26250		8		12.5
ENTF_ECOLI	P11454	Enterobactin synthase component F OS=Escherichia coli (strain K12) GN=entF PE=1 SV=3	entF	1	1	1		407	141991		25		4
ERA_ECO27	B7UH06	GTPase Era OS=Escherichia coli O127:H6 (strain E2348/69 / EPEC) GN=era PE=3 SV=1	era	1	1	1		16000	33796		21		4.7619
EXOX_ECOL6	P0AEK1	Exodeoxyribonuclease 10 OS=Escherichia coli O6:H1 (strain CFT073 / ATCC 700928 / UPEC) GN=exoX PE=3 SV=1	exoX	1	1	1			25133		9		11.1111
FABF_ECO57	P0AAI7	3-oxoacyl-[acyl-carrier-protein] synthase 2 OS=Escherichia coli O157:H7 GN=fabF PE=3 SV=2	fabF	1	1	1		1280	43046		17		5.88235
FABH_ECO24	A7ZKJ4	3-oxoacyl-[acyl-carrier-protein] synthase 3 OS=Escherichia coli O139:H28 (strain E24377A / ETEC) GN=fabH PE=3 SV=1	fabH	1	1	1		1320	33515		10		10
FADB_ECO24	A7ZU51	Fatty acid oxidation complex subunit alpha OS=Escherichia coli O139:H28 (strain E24377A / ETEC) GN=fadB PE=3 SV=1	fadB	1	1	1			79598		54		1.85185
FDHE_ECOBW	C5A059	Protein FdhE OS=Escherichia coli (strain K12 / MC4100 / BW2952) GN=fdhE PE=3 SV=1	fdhE	1	1	1		250	34747		16		6.25
FER_ECO57	P0A9R5	2Fe-2S ferredoxin OS=Escherichia coli O157:H7 GN=fdx PE=3 SV=2	fdx	1	1	1		2110	12331		3		33.3333
FEOB_ECOL6	Q8FCT7	Ferrous iron transport protein B OS=Escherichia coli O6:H1 (strain CFT073 / ATCC 700928 / UPEC) GN=feoB PE=3 SV=2	feoB	1	1	1		162	84446		22		4.54545
FLGM_ECOLI	P0AEM4	Negative regulator of flagellin synthesis OS=Escherichia coli (strain K12) GN=flgM PE=1 SV=1	flgM	1	1	1			10341		6		16.6667
FMT_ECO24	A7ZSH6	Methionyl-tRNA formyltransferase OS=Escherichia coli O139:H28 (strain E24377A / ETEC) GN=fmt PE=3 SV=1	fmt	1	1	1		1040	34168		16		6.25
DYR_ECOL6	P0ABQ5	Dihydrofolate reductase OS=Escherichia coli O6:H1 (strain CFT073 / ATCC 700928 / UPEC) GN=folA PE=3 SV=1	folA	1	1	1			17999		6		16.6667
FOLX_ECO57	P0AC21	D-erythro-7,8-dihydroneopterin triphosphate epimerase OS=Escherichia coli O157:H7 GN=folX PE=3 SV=2	folX	1	1	1		704	14082		6		16.6667
PTFAH_ECO57	P69812	Multiphosphoryl transfer protein OS=Escherichia coli O157:H7 GN=fruB PE=3 SV=1	fruB	1	1	1			39648		17		5.88235
FTSE_ECO57	P0A9R9	Cell division ATP-binding protein FtsE OS=Escherichia coli O157:H7 GN=ftsE PE=3 SV=1	ftsE	1	1	1			24439		9		11.1111
FTSZ_ECOL6	P0A9A7	Cell division protein FtsZ OS=Escherichia coli O6:H1 (strain CFT073 / ATCC 700928 / UPEC) GN=ftsZ PE=3 SV=1	ftsZ	1	1	1		966	40324		17		5.88235
FUMC_ECOL6	Q8FHA7	Fumarate hydratase class II OS=Escherichia coli O6:H1 (strain CFT073 / ATCC 700928 / UPEC) GN=fumC PE=3 SV=1	fumC	1	1	1			50432		24		4.16667
FUR_ECO57	P0A9B1	Ferric uptake regulation protein OS=Escherichia coli O157:H7 GN=fur PE=3 SV=1	fur	1	1	1		571	16795		9		11.1111
PTKC_ECOLI	P69831	Galactitol permease IIC component OS=Escherichia coli (strain K12) GN=gatC PE=1 SV=1	gatC	1	1	1		229	48365		16		6.25
GATD_ECOLI	P0A9S3	Galactitol-1-phosphate 5-dehydrogenase OS=Escherichia coli (strain K12) GN=gatD PE=1 SV=1	gatD	1	1	1		582	37390		16		6.25
GATZ_ECO24	A7ZNR4	D-tagatose-1,6-bisphosphate aldolase subunit GatZ OS=Escherichia coli O139:H28 (strain E24377A / ETEC) GN=gatZ PE=3 SV=1	gatZ	1	1	1		859	47109		14		7.14286
GHRA_ECOLU	B7N3I0	Glyoxylate/hydroxypyruvate reductase A OS=Escherichia coli O17:K52:H18 (strain UMN026 / ExPEC) GN=ghrA PE=3 SV=1	ghrA	1	1	1		160	35313		12		8.33333
GLNB_ECO57	P0A9Z3	Nitrogen regulatory protein P-II 1 OS=Escherichia coli O157:H7 GN=glnB PE=3 SV=1	glnB	1	1	1		664	12425		10		10
GLSA1_ECO57	Q8XD23	Glutaminase 1 OS=Escherichia coli O157:H7 GN=glsA1 PE=3 SV=1	glsA1	1	1	1			32844		9		11.1111
GLTB_ECOLI	P09831	Glutamate synthase [NADPH] large chain OS=Escherichia coli (strain K12) GN=gltB PE=1 SV=3	gltB	1	1	1		729	163297		68		1.47059
GPDA_ECO24	A7ZTG2	Glycerol-3-phosphate dehydrogenase [NAD(P)+] OS=Escherichia coli O139:H28 (strain E24377A / ETEC) GN=gpsA PE=3 SV=1	gpsA	1	1	1		186	36362		9		11.1111
GREB_ECOLI	P30128	Transcription elongation factor GreB OS=Escherichia coli (strain K12) GN=greB PE=1 SV=2	greB	1	1	1			18527		14		7.14286
GSTB_ECOL6	P0ACA8	Glutathione S-transferase GstB OS=Escherichia coli O6:H1 (strain CFT073 / ATCC 700928 / UPEC) GN=gstB PE=3 SV=1	gstB	1	1	1		339	23713		8		12.5
HDA_ECO24	A7ZPT9	DnaA-homolog protein hda OS=Escherichia coli O139:H28 (strain E24377A / ETEC) GN=hda PE=3 SV=2	hda	1	1	1			26633		8		12.5
HDHA_ECO57	P0AET9	7-alpha-hydroxysteroid dehydrogenase OS=Escherichia coli O157:H7 GN=hdhA PE=3 SV=1	hdhA	1	1	1		530	26779		11		9.09091
DCUP_ECO27	B7UPF2	Uroporphyrinogen decarboxylase OS=Escherichia coli O127:H6 (strain E2348/69 / EPEC) GN=hemE PE=3 SV=1	hemE	1	1	1		236	39234		15		6.66667
HEMN_ECOLI	P32131	Oxygen-independent coproporphyrinogen-III oxidase OS=Escherichia coli (strain K12) GN=hemN PE=1 SV=4	hemN	1	1	1			52729		21		4.7619
HEMY_ECOL6	P0ACB8	Protein hemY OS=Escherichia coli O6:H1 (strain CFT073 / ATCC 700928 / UPEC) GN=hemY PE=3 SV=1	hemY	1	1	1			45245		17		5.88235
HINT_ECO57	P0ACE8	HIT-like protein hinT OS=Escherichia coli O157:H7 GN=hinT PE=4 SV=1	hinT	1	1	1		2110	13241		3		33.3333
HIS6_ECO24	A7ZNJ7	Imidazole glycerol phosphate synthase subunit HisF OS=Escherichia coli O139:H28 (strain E24377A / ETEC) GN=hisF PE=3 SV=1	hisF	1	1	1			28440		13		7.69231
HIS5_ECO57	P58237	Imidazole glycerol phosphate synthase subunit HisH OS=Escherichia coli O157:H7 GN=hisH PE=3 SV=1	hisH	1	1	1			21595		8		12.5
HISP_ECOLI	P07109	Histidine transport ATP-binding protein HisP OS=Escherichia coli (strain K12) GN=hisP PE=1 SV=2	hisP	1	1	1			28653		16		6.25
T1RK_ECOLI	P08956	Type I restriction enzyme EcoKI R protein OS=Escherichia coli (strain K12) GN=hsdR PE=3 SV=3	hsdR	1	1	1		114	134095		72		1.38889
HYPF_ECOLI	P30131	Carbamoyltransferase hypF OS=Escherichia coli (strain K12) GN=hypF PE=1 SV=2	hypF	1	1	1			82066		14		7.14286
IDI_ECO24	A7ZQZ8	Isopentenyl-diphosphate Delta-isomerase OS=Escherichia coli O139:H28 (strain E24377A / ETEC) GN=idi PE=3 SV=1	idi	1	1	1			20373		5		20
IRAP_ECO27	B7UJK6	Anti-adapter protein IraP OS=Escherichia coli O127:H6 (strain E2348/69 / EPEC) GN=iraP PE=3 SV=1	iraP	1	1	1			9965		7		14.2857
ISCX_ECOL6	Q8FF46	Protein IscX OS=Escherichia coli O6:H1 (strain CFT073 / ATCC 700928 / UPEC) GN=iscX PE=3 SV=1	iscX	1	1	1		2110	7688		3		33.3333
ISPA_ECOLI	P22939	Farnesyl diphosphate synthase OS=Escherichia coli (strain K12) GN=ispA PE=1 SV=1	ispA	1	1	1			32160		13		7.69231
KCH_ECOLI	P31069	Voltage-gated potassium channel Kch OS=Escherichia coli (strain K12) GN=kch PE=1 SV=1	kch	1	1	1			46063		20		5
LEP_ECOLI	P00803	Signal peptidase I OS=Escherichia coli (strain K12) GN=lepB PE=1 SV=2	lepB	1	1	1			35960		19		5.26316
LPTB_ECOL6	P0A9V2	Lipopolysaccharide export system ATP-binding protein LptB OS=Escherichia coli O6:H1 (strain CFT073 / ATCC 700928 / UPEC) GN=lptB PE=3 SV=2	lptB	1	1	1		176	26801		7		14.2857
LPXA_ECO27	B7UJ82	Acyl-[acyl-carrier-protein]--UDP-N-acetylglucosamine O-acyltransferase OS=Escherichia coli O127:H6 (strain E2348/69 / EPEC) GN=lpxA PE=3 SV=1	lpxA	1	1	1		82100	28080		10		10
LPXD_ECO57	P65323	UDP-3-O-(3-hydroxymyristoyl)glucosamine N-acyltransferase OS=Escherichia coli O157:H7 GN=lpxD PE=3 SV=2	lpxD	1	1	1		453	36024		14		7.14286
LSRB_ECO57	Q8XAY9	Autoinducer 2-binding protein lsrB OS=Escherichia coli O157:H7 GN=lsrB PE=3 SV=1	lsrB	1	1	1			36685		25		4
LTAE_ECOLI	P75823	Low specificity L-threonine aldolase OS=Escherichia coli (strain K12) GN=ltaE PE=1 SV=1	ltaE	1	1	1		147	36495		13		7.69231
MAK_ECOLI	P23917	Fructokinase OS=Escherichia coli (strain K12) GN=mak PE=1 SV=2	mak	1	1	1		186	32500		9		11.1111
PHSM_ECOLI	P00490	Maltodextrin phosphorylase OS=Escherichia coli (strain K12) GN=malP PE=1 SV=7	malP	1	1	1		752	90522		54		1.85185
MALY_ECOLI	P23256	Protein MalY OS=Escherichia coli (strain K12) GN=malY PE=1 SV=1	malY	1	1	1			43642		16		6.25
MANA_ECOLI	P00946	Mannose-6-phosphate isomerase OS=Escherichia coli (strain K12) GN=manA PE=1 SV=1	manA	1	1	1		859	42850		22		4.54545
MARR_ECOLI	P27245	Multiple antibiotic resistance protein marR OS=Escherichia coli (strain K12) GN=marR PE=1 SV=2	marR	1	1	1			16065		12		8.33333
MATP_ECO27	B7UN35	Macrodomain Ter protein OS=Escherichia coli O127:H6 (strain E2348/69 / EPEC) GN=matP PE=3 SV=1	matP	1	1	1			17723		16		6.25
MAZG_ECOLI	P0AEY3	Nucleoside triphosphate pyrophosphohydrolase OS=Escherichia coli (strain K12) GN=mazG PE=1 SV=1	mazG	1	1	1			30412		12		8.33333
OPGH_ECOL6	Q8FIS3	Glucans biosynthesis glucosyltransferase H OS=Escherichia coli O6:H1 (strain CFT073 / ATCC 700928 / UPEC) GN=mdoH PE=3 SV=2	mdoH	1	1	1			96923		30		3.33333
METC_ECOLI	P06721	Cystathionine beta-lyase metC OS=Escherichia coli (strain K12) GN=metC PE=1 SV=1	metC	1	1	1			43212		18		5.55556
METH_ECOLI	P13009	Methionine synthase OS=Escherichia coli (strain K12) GN=metH PE=1 SV=5	metH	1	1	1		124	135997		58		1.72414
METJ_ECO24	A7ZUF7	Met repressor OS=Escherichia coli O139:H28 (strain E24377A / ETEC) GN=metJ PE=3 SV=1	metJ	1	1	1		453	12141		8		12.5
AK2H_ECOLI	P00562	Bifunctional aspartokinase/homoserine dehydrogenase 2 OS=Escherichia coli (strain K12) GN=metL PE=1 SV=3	metL	1	1	1		86.6	88888		20		5
MINC_ECO24	A7ZKU7	Probable septum site-determining protein MinC OS=Escherichia coli O139:H28 (strain E24377A / ETEC) GN=minC PE=3 SV=1	minC	1	1	1		250	24745		12		8.33333
MINE_ECO27	B7UQ59	Cell division topological specificity factor OS=Escherichia coli O127:H6 (strain E2348/69 / EPEC) GN=minE PE=3 SV=1	minE	1	1	1		805	10235		7		14.2857
MPL_ECOLI	P37773	UDP-N-acetylmuramate:L-alanyl-gamma-D-glutamyl-meso-diaminopimelate ligase OS=Escherichia coli (strain K12) GN=mpl PE=1 SV=3	mpl	1	1	1			49874		20		5
MPRA_ECO57	P0ACS1	Transcriptional repressor mprA OS=Escherichia coli O157:H7 GN=mprA PE=3 SV=1	mprA	1	1	1		518	20563		8		12.5
MSBA_ECOL5	Q0TJD9	Lipid A export ATP-binding/permease protein MsbA OS=Escherichia coli O6:K15:H31 (strain 536 / UPEC) GN=msbA PE=3 SV=1	msbA	1	1	1		206	64507		23		4.34783
MSRB_ECO27	B7USF8	Peptide methionine sulfoxide reductase MsrB OS=Escherichia coli O127:H6 (strain E2348/69 / EPEC) GN=msrB PE=3 SV=1	msrB	1	1	1		250	15451		6		16.6667
MSRC_ECOLI	P76270	Free methionine-R-sulfoxide reductase OS=Escherichia coli (strain K12) GN=msrC PE=1 SV=2	msrC	1	1	1		453	18122		6		16.6667
MTNN_ECO24	A7ZHQ1	5'-methylthioadenosine/S-adenosylhomocysteine nucleosidase OS=Escherichia coli O139:H28 (strain E24377A / ETEC) GN=mtnN PE=3 SV=1	mtnN	1	1	1		704	24354		11		9.09091
MURB_ECOL6	Q8FB88	UDP-N-acetylenolpyruvoylglucosamine reductase OS=Escherichia coli O6:H1 (strain CFT073 / ATCC 700928 / UPEC) GN=murB PE=3 SV=1	murB	1	1	1		212	37856		15		6.66667
MURD_ECOL5	Q0TLQ1	UDP-N-acetylmuramoylalanine--D-glutamate ligase OS=Escherichia coli O6:K15:H31 (strain 536 / UPEC) GN=murD PE=3 SV=1	murD	1	1	1			46930		15		6.66667
NADC_ECOLI	P30011	Nicotinate-nucleotide pyrophosphorylase [carboxylating] OS=Escherichia coli (strain K12) GN=nadC PE=1 SV=7	nadC	1	1	1			32762		12		8.33333
NADE_ECO24	A7ZMK7	NH(3)-dependent NAD(+) synthetase OS=Escherichia coli O139:H28 (strain E24377A / ETEC) GN=nadE PE=3 SV=1	nadE	1	1	1		746	30638		18		5.55556
NAGB_ECO27	B7UKV0	Glucosamine-6-phosphate deaminase OS=Escherichia coli O127:H6 (strain E2348/69 / EPEC) GN=nagB PE=3 SV=1	nagB	1	1	1		546	29774		15		6.66667
NAGC_ECO57	P0AF22	N-acetylglucosamine repressor OS=Escherichia coli O157:H7 GN=nagC PE=3 SV=1	nagC	1	1	1			44541		16		6.25
NAGZ_ECO27	B7UPC3	Beta-hexosaminidase OS=Escherichia coli O127:H6 (strain E2348/69 / EPEC) GN=nagZ PE=3 SV=1	nagZ	1	1	1		167	37572		13		7.69231
DHNA_ECOLI	P00393	NADH dehydrogenase OS=Escherichia coli (strain K12) GN=ndh PE=1 SV=2	ndh	1	1	1		571	47359		25		4
NEMA_ECOLI	P77258	N-ethylmaleimide reductase OS=Escherichia coli (strain K12) GN=nemA PE=1 SV=1	nemA	1	1	1		405	39516		10		10
END4_ECO57	P0A6C2	Endonuclease 4 OS=Escherichia coli O157:H7 GN=nfo PE=3 SV=1	nfo	1	1	1			31480		13		7.69231
NFUA_ECO24	A7ZSU3	Fe/S biogenesis protein NfuA OS=Escherichia coli O139:H28 (strain E24377A / ETEC) GN=nfuA PE=3 SV=1	nfuA	1	1	1		10200	20998		8		12.5
NIFU_ECO57	P0ACD6	NifU-like protein OS=Escherichia coli O157:H7 GN=nifU PE=1 SV=1	nifU	1	1	1		2330	13849		12		8.33333
NIRB_ECOLI	P08201	Nitrite reductase [NAD(P)H] large subunit OS=Escherichia coli (strain K12) GN=nirB PE=3 SV=4	nirB	1	1	1			93121		48		2.08333
NRDR_ECO24	A7ZIG6	Transcriptional repressor NrdR OS=Escherichia coli O139:H28 (strain E24377A / ETEC) GN=nrdR PE=3 SV=1	nrdR	1	1	1			17229		10		10
END3_ECOLI	P0AB83	Endonuclease III OS=Escherichia coli (strain K12) GN=nth PE=1 SV=1	nth	1	1	1			23562		16		6.25
NUDG_ECOLI	P77788	CTP pyrophosphohydrolase OS=Escherichia coli (strain K12) GN=nudG PE=1 SV=1	nudG	1	1	1			15046		3		33.3333
NUDJ_ECO24	A7ZKS4	Phosphatase nudJ OS=Escherichia coli O139:H28 (strain E24377A / ETEC) GN=nudJ PE=3 SV=1	nudJ	1	1	1			17433		5		20
NUOG_ECOL6	Q8FFJ9	NADH-quinone oxidoreductase subunit G OS=Escherichia coli O6:H1 (strain CFT073 / ATCC 700928 / UPEC) GN=nuoG PE=3 SV=3	nuoG	1	1	1		652	100351		30		3.33333
NUOI_ECO57	P0AFD8	NADH-quinone oxidoreductase subunit I OS=Escherichia coli O157:H7 GN=nuoI PE=3 SV=1	nuoI	1	1	1			20538		11		9.09091
NUSA_ECO57	P0AFF8	Transcription elongation protein NusA OS=Escherichia coli O157:H7 GN=nusA PE=3 SV=1	nusA	1	1	1		2510	54871		25		4
OMPA_ECO57	P0A911	Outer membrane protein A OS=Escherichia coli O157:H7 GN=ompA PE=3 SV=1	ompA	1	1	1		29900	37201		19		5.26316
OMPR_ECOL6	P0AA17	Transcriptional regulatory protein OmpR OS=Escherichia coli O6:H1 (strain CFT073 / ATCC 700928 / UPEC) GN=ompR PE=3 SV=1	ompR	1	1	1		613	27354		8		12.5
OMPX_ECO57	P0A919	Outer membrane protein X OS=Escherichia coli O157:H7 GN=ompX PE=3 SV=1	ompX	1	1	1		31200	18603		8		12.5
OPPA_ECOLI	P23843	Periplasmic oligopeptide-binding protein OS=Escherichia coli (strain K12) GN=oppA PE=1 SV=2	oppA	1	1	1		12000	60899		41		2.43902
OPPD_ECOLI	P76027	Oligopeptide transport ATP-binding protein OppD OS=Escherichia coli (strain K12) GN=oppD PE=3 SV=2	oppD	1	1	1			37188		13		7.69231
OPPF_ECOLI	P77737	Oligopeptide transport ATP-binding protein OppF OS=Escherichia coli (strain K12) GN=oppF PE=3 SV=1	oppF	1	1	1			37198		19		5.26316
OTSA_ECO24	A7ZN22	Alpha,alpha-trehalose-phosphate synthase [UDP-forming] OS=Escherichia coli O139:H28 (strain E24377A / ETEC) GN=otsA PE=3 SV=1	otsA	1	1	1			53611		25		4
OXYR_ECO57	P0ACQ6	Hydrogen peroxide-inducible genes activator OS=Escherichia coli O157:H7 GN=oxyR PE=3 SV=1	oxyR	1	1	1		160	34276		12		8.33333
PCNB_ECOL6	P0ABF2	Poly(A) polymerase OS=Escherichia coli O6:H1 (strain CFT073 / ATCC 700928 / UPEC) GN=pcnB PE=3 SV=2	pcnB	1	1	1		192	53871		22		4.54545
PDHR_ECOL6	P0ACM0	Pyruvate dehydrogenase complex repressor OS=Escherichia coli O6:H1 (strain CFT073 / ATCC 700928 / UPEC) GN=pdhR PE=3 SV=1	pdhR	1	1	1			29425		8		12.5
AMPA_ECO24	A7ZVE0	Probable cytosol aminopeptidase OS=Escherichia coli O139:H28 (strain E24377A / ETEC) GN=pepA PE=3 SV=1	pepA	1	1	1		577	54880		24		4.16667
AMPP_ECOLI	P15034	Xaa-Pro aminopeptidase OS=Escherichia coli (strain K12) GN=pepP PE=1 SV=2	pepP	1	1	1		378	49815		13		7.69231
PEPT_ECO27	B7UQ36	Peptidase T OS=Escherichia coli O127:H6 (strain E2348/69 / EPEC) GN=pepT PE=3 SV=1	pepT	1	1	1		194	44909		25		4
K6PF1_ECOL6	Q8FBD0	6-phosphofructokinase OS=Escherichia coli O6:H1 (strain CFT073 / ATCC 700928 / UPEC) GN=pfkA PE=3 SV=2	pfkA	1	1	1		1550	34856		14		7.14286
PHEA_ECO57	P0A9J9	P-protein OS=Escherichia coli O157:H7 GN=pheA PE=3 SV=1	pheA	1	1	1			43111		17		5.88235
PHOB_ECOLI	P0AFJ5	Phosphate regulon transcriptional regulatory protein phoB OS=Escherichia coli (strain K12) GN=phoB PE=1 SV=1	phoB	1	1	1			26433		7		14.2857
PHOP_ECO57	Q8X738	Transcriptional regulatory protein PhoP OS=Escherichia coli O157:H7 GN=phoP PE=3 SV=1	phoP	1	1	1		786	25482		9		11.1111
PHOU_ECOLI	P0A9K7	Phosphate transport system protein PhoU OS=Escherichia coli (strain K12) GN=phoU PE=1 SV=1	phoU	1	1	1			27417		13		7.69231
PMBA_ECO57	P0AFK1	Protein pmbA OS=Escherichia coli O157:H7 GN=pmbA PE=3 SV=1	pmbA	1	1	1		435	48370		19		5.26316
PNTA_ECOLI	P07001	NAD(P) transhydrogenase subunit alpha OS=Escherichia coli (strain K12) GN=pntA PE=1 SV=2	pntA	1	1	1		167	54623		26		3.84615
PPNK_ECO24	A7ZQ55	Probable inorganic polyphosphate/ATP-NAD kinase OS=Escherichia coli O139:H28 (strain E24377A / ETEC) GN=ppnK PE=3 SV=1	ppnK	1	1	1			32566		12		8.33333
PRC_ECOLI	P23865	Tail-specific protease OS=Escherichia coli (strain K12) GN=prc PE=1 SV=2	prc	1	1	1		274	76663		53		1.88679
RF2_ECO27	B7UHU0	Peptide chain release factor 2 OS=Escherichia coli O127:H6 (strain E2348/69 / EPEC) GN=prfB PE=3 SV=1	prfB	1	1	1			41221		20		5
PROB_ECO24	A7ZI01	Glutamate 5-kinase OS=Escherichia coli O139:H28 (strain E24377A / ETEC) GN=proB PE=3 SV=1	proB	1	1	1		278	39057		11		9.09091
PTRB_ECOLI	P24555	Protease 2 OS=Escherichia coli (strain K12) GN=ptrB PE=1 SV=2	ptrB	1	1	1			79491		26		3.84615
PYRE_ECO27	B7UM49	Orotate phosphoribosyltransferase OS=Escherichia coli O127:H6 (strain E2348/69 / EPEC) GN=pyrE PE=3 SV=1	pyrE	1	1	1		905	23567		12		8.33333
QOR1_ECOLI	P28304	Quinone oxidoreductase 1 OS=Escherichia coli (strain K12) GN=qorA PE=1 SV=1	qorA	1	1	1		153	35172		20		5
QSEB_ECOLI	P52076	Transcriptional regulatory protein QseB OS=Escherichia coli (strain K12) GN=qseB PE=2 SV=1	qseB	1	1	1			24678		12		8.33333
QUEA_ECO24	A7ZIF7	S-adenosylmethionine:tRNA ribosyltransferase-isomerase OS=Escherichia coli O139:H28 (strain E24377A / ETEC) GN=queA PE=3 SV=1	queA	1	1	1		198	39431		14		7.14286
QUEF_ECO27	B7UHL0	NADPH-dependent 7-cyano-7-deazaguanine reductase OS=Escherichia coli O127:H6 (strain E2348/69 / EPEC) GN=queF PE=3 SV=1	queF	1	1	1		278	32536		10		10
RATB_ECOLI	P52119	UPF0125 protein RatB OS=Escherichia coli (strain K12) GN=ratB PE=1 SV=1	ratB	1	1	1			10789		8		12.5
RFAB_ECOLI	P27127	Lipopolysaccharide 1,6-galactosyltransferase OS=Escherichia coli (strain K12) GN=rfaB PE=3 SV=2	rfaB	1	1	1			40826		25		4
RFAP_ECOLI	P25741	Lipopolysaccharide core heptose(I) kinase RfaP OS=Escherichia coli (strain K12) GN=rfaP PE=3 SV=1	rfaP	1	1	1			30872		21		4.7619
RMLB1_ECOLI	P37759	dTDP-glucose 4,6-dehydratase 1 OS=Escherichia coli (strain K12) GN=rfbB PE=3 SV=2	rfbB	1	1	1		955	40558		19		5.26316
RMLC_ECOLI	P37745	dTDP-4-dehydrorhamnose 3,5-epimerase OS=Escherichia coli (strain K12) GN=rfbC PE=1 SV=1	rfbC	1	1	1		250	21270		8		12.5
RIBA_ECO24	A7ZL97	GTP cyclohydrolase-2 OS=Escherichia coli O139:H28 (strain E24377A / ETEC) GN=ribA PE=3 SV=1	ribA	1	1	1			21836		9		11.1111
RIBD_ECOLI	P25539	Riboflavin biosynthesis protein RibD OS=Escherichia coli (strain K12) GN=ribD PE=1 SV=1	ribD	1	1	1			40338		13		7.69231
RIMI_ECO57	P0A946	Ribosomal-protein-alanine acetyltransferase OS=Escherichia coli O157:H7 GN=rimI PE=3 SV=1	rimI	1	1	1			16610		3		33.3333
RLMA_ECOLI	P36999	23S rRNA (guanine(745)-N(1))-methyltransferase OS=Escherichia coli (strain K12) GN=rlmA PE=1 SV=1	rlmA	1	1	1			30419		12		8.33333
RLMD_ECO57	Q8XED8	23S rRNA (uracil(1939)-C(5))-methyltransferase RlmD OS=Escherichia coli O157:H7 GN=rlmD PE=3 SV=3	rlmD	1	1	1			48155		20		5
RLMH_ECO24	A7ZJ25	Ribosomal RNA large subunit methyltransferase H OS=Escherichia coli O139:H28 (strain E24377A / ETEC) GN=rlmH PE=3 SV=1	rlmH	1	1	1			17341		11		9.09091
RLUD_ECO57	Q8X9F0	Ribosomal large subunit pseudouridine synthase D OS=Escherichia coli O157:H7 GN=rluD PE=3 SV=3	rluD	1	1	1		176	37122		13		7.69231
RLUF_ECOLI	P32684	Ribosomal large subunit pseudouridine synthase F OS=Escherichia coli (strain K12) GN=rluF PE=1 SV=1	rluF	1	1	1			32477		31		3.22581
RMLA3_ECOLX	P55253	Glucose-1-phosphate thymidylyltransferase OS=Escherichia coli GN=rmlA PE=3 SV=1	rmlA	1	1	1		160	32609		18		5.55556
RNC_ECO24	A7ZQ11	Ribonuclease 3 OS=Escherichia coli O139:H28 (strain E24377A / ETEC) GN=rnc PE=3 SV=1	rnc	1	1	1			25550		10		10
RNFG_ECOLI	P77285	Electron transport complex protein RnfG OS=Escherichia coli (strain K12) GN=rnfG PE=3 SV=1	rnfG	1	1	1			21912		13		7.69231
RNH_ECO24	A7ZHV1	Ribonuclease H OS=Escherichia coli O139:H28 (strain E24377A / ETEC) GN=rnhA PE=3 SV=1	rnhA	1	1	1			17597		11		9.09091
RODZ_ECO27	B7UGW2	Cytoskeleton protein RodZ OS=Escherichia coli O127:H6 (strain E2348/69 / EPEC) GN=rodZ PE=3 SV=1	rodZ	1	1	1		737	36127		14		7.14286
RL21_ECO24	A7ZS83	50S ribosomal protein L21 OS=Escherichia coli O139:H28 (strain E24377A / ETEC) GN=rplU PE=3 SV=1	rplU	1	1	1		4180	11564		10		10
RL361_ECO24	A7ZSI8	50S ribosomal protein L36 1 OS=Escherichia coli O139:H28 (strain E24377A / ETEC) GN=rpmJ1 PE=3 SV=1	rpmJ1	1	1	1			4364		7		14.2857
RPOE_ECO57	P0AGB8	RNA polymerase sigma-E factor OS=Escherichia coli O157:H7 GN=rpoE PE=3 SV=1	rpoE	1	1	1		229	21696		7		14.2857
RP54_ECOLI	P24255	RNA polymerase sigma-54 factor OS=Escherichia coli (strain K12) GN=rpoN PE=3 SV=2	rpoN	1	1	1			53990		19		5.26316
RS12_ECO24	A7ZSL7	30S ribosomal protein S12 OS=Escherichia coli O139:H28 (strain E24377A / ETEC) GN=rpsL PE=3 SV=1	rpsL	1	1	1		61000	13737		13		7.69231
RS13_ECO57	P0A7T1	30S ribosomal protein S13 OS=Escherichia coli O157:H7 GN=rpsM PE=3 SV=2	rpsM	1	1	1		31200	13099		11		9.09091
RS18_ECO27	B7UQL1	30S ribosomal protein S18 OS=Escherichia coli O127:H6 (strain E2348/69 / EPEC) GN=rpsR PE=3 SV=1	rpsR	1	1	1		39000	8986		6		16.6667
RS21_ECO24	A7ZRU7	30S ribosomal protein S21 OS=Escherichia coli O139:H28 (strain E24377A / ETEC) GN=rpsU PE=3 SV=1	rpsU	1	1	1		885000	8500		9		11.1111
RSD_ECO27	B7UPF0	Regulator of sigma D OS=Escherichia coli O127:H6 (strain E2348/69 / EPEC) GN=rsd PE=3 SV=1	rsd	1	1	1			18269		9		11.1111
RSME_ECOL6	P0AGL8	Ribosomal RNA small subunit methyltransferase E OS=Escherichia coli O6:H1 (strain CFT073 / ATCC 700928 / UPEC) GN=rsmE PE=3 SV=1	rsmE	1	1	1			26978		10		10
RSMF_ECO27	B7USL2	Ribosomal RNA small subunit methyltransferase F OS=Escherichia coli O127:H6 (strain E2348/69 / EPEC) GN=rsmF PE=3 SV=1	rsmF	1	1	1			53197		18		5.55556
RSMG_ECO27	B7UMK5	Ribosomal RNA small subunit methyltransferase G OS=Escherichia coli O127:H6 (strain E2348/69 / EPEC) GN=rsmG PE=3 SV=1	rsmG	1	1	1		268	23431		11		9.09091
RSMH_ECO27	B7UID2	Ribosomal RNA small subunit methyltransferase H OS=Escherichia coli O127:H6 (strain E2348/69 / EPEC) GN=rsmH PE=3 SV=1	rsmH	1	1	1			34868		14		7.14286
RSMI_ECOLI	P67087	Ribosomal RNA small subunit methyltransferase I OS=Escherichia coli (strain K12) GN=rsmI PE=1 SV=1	rsmI	1	1	1			31348		15		6.66667
RSTA_ECOLI	P52108	Transcriptional regulatory protein RstA OS=Escherichia coli (strain K12) GN=rstA PE=1 SV=2	rstA	1	1	1			26704		11		9.09091
SAPD_ECO57	P0AAH6	Peptide transport system ATP-binding protein SapD OS=Escherichia coli O157:H7 GN=sapD PE=3 SV=1	sapD	1	1	1			37661		16		6.25
SDHM_ECOLI	P30744	L-serine dehydratase 2 OS=Escherichia coli (strain K12) GN=sdaB PE=1 SV=2	sdaB	1	1	1		488	48753		18		5.55556
SECB_ECO24	A7ZTG3	Protein-export protein SecB OS=Escherichia coli O139:H28 (strain E24377A / ETEC) GN=secB PE=3 SV=1	secB	1	1	1		3190	17277		3		33.3333
SEQA_ECOLI	P0AFY8	Negative modulator of initiation of replication OS=Escherichia coli (strain K12) GN=seqA PE=1 SV=1	seqA	1	1	1		1220	20315		14		7.14286
SERB_ECOLI	P0AGB0	Phosphoserine phosphatase OS=Escherichia coli (strain K12) GN=serB PE=1 SV=1	serB	1	1	1			35043		16		6.25
SODM_ECOLI	P00448	Superoxide dismutase [Mn] OS=Escherichia coli (strain K12) GN=sodA PE=1 SV=2	sodA	1	1	1		36900	23097		17		5.88235
SOHB_ECOLI	P0AG14	Probable protease SohB OS=Escherichia coli (strain K12) GN=sohB PE=1 SV=1	sohB	1	1	1		141	39366		29		3.44828
SSB_ECO57	P0AGE2	Single-stranded DNA-binding protein OS=Escherichia coli O157:H7 GN=ssb PE=3 SV=2	ssb	1	1	1			18975		6		16.6667
STHA_ECO27	B7UNU0	Soluble pyridine nucleotide transhydrogenase OS=Escherichia coli O127:H6 (strain E2348/69 / EPEC) GN=sthA PE=3 SV=1	sthA	1	1	1		198	51556		17		5.88235
STPA_ECO57	P0ACG2	DNA-binding protein stpA OS=Escherichia coli O157:H7 GN=stpA PE=3 SV=1	stpA	1	1	1		2110	15348		11		9.09091
SUFE_ECO24	A7ZME4	Cysteine desulfuration protein SufE OS=Escherichia coli O139:H28 (strain E24377A / ETEC) GN=sufE PE=3 SV=1	sufE	1	1	1			15756		6		16.6667
TATB_ECOK1	A1AI26	Sec-independent protein translocase protein TatB OS=Escherichia coli O1:K1 / APEC GN=tatB PE=3 SV=1	tatB	1	1	1		250	18424		13		7.69231
AK1H_ECOLI	P00561	Bifunctional aspartokinase/homoserine dehydrogenase 1 OS=Escherichia coli (strain K12) GN=thrA PE=1 SV=2	thrA	1	1	1		881	89120		34		2.94118
TYSY_ECO27	B7UHP4	Thymidylate synthase OS=Escherichia coli O127:H6 (strain E2348/69 / EPEC) GN=thyA PE=3 SV=1	thyA	1	1	1		453	30480		12		8.33333
TRMJ_ECOK1	A1AE69	tRNA (cytidine/uridine-2'-O-)-methyltransferase TrmJ OS=Escherichia coli O1:K1 / APEC GN=trmJ PE=3 SV=1	trmJ	1	1	1		859	27048		7		14.2857
TRPC_ECO57	Q8X7B7	Tryptophan biosynthesis protein TrpCF OS=Escherichia coli O157:H7 GN=trpC PE=3 SV=2	trpC	1	1	1			49302		19		5.26316
TRUA_ECO27	B7UFX6	tRNA pseudouridine synthase A OS=Escherichia coli O127:H6 (strain E2348/69 / EPEC) GN=truA PE=3 SV=1	truA	1	1	1			30413		10		10
TRUB_ECO24	A7ZS63	tRNA pseudouridine synthase B OS=Escherichia coli O139:H28 (strain E24377A / ETEC) GN=truB PE=3 SV=1	truB	1	1	1		186	35077		13		7.69231
TRXB_ECOLI	P0A9P4	Thioredoxin reductase OS=Escherichia coli (strain K12) GN=trxB PE=1 SV=2	trxB	1	1	1		4180	34623		12		8.33333
TTCA_ECO27	B7URE9	tRNA 2-thiocytidine biosynthesis protein TtcA OS=Escherichia coli O127:H6 (strain E2348/69 / EPEC) GN=ttcA PE=3 SV=1	ttcA	1	1	1		348	35519		21		4.7619
EFTU2_ECOHS	A8A779	Elongation factor Tu 2 OS=Escherichia coli O9:H4 (strain HS) GN=tuf2 PE=3 SV=1	tuf2	1	1	1		26400	43314		23		4.34783
UBIF_ECOLI	P75728	2-octaprenyl-3-methyl-6-methoxy-1,4-benzoquinol hydroxylase OS=Escherichia coli (strain K12) GN=ubiF PE=1 SV=1	ubiF	1	1	1			42953		9		11.1111
UBIG_ECO27	B7UFP4	3-demethylubiquinone-9 3-methyltransferase OS=Escherichia coli O127:H6 (strain E2348/69 / EPEC) GN=ubiG PE=3 SV=1	ubiG	1	1	1		339	26600		16		6.25
URK_ECOL6	P0A8F5	Uridine kinase OS=Escherichia coli O6:H1 (strain CFT073 / ATCC 700928 / UPEC) GN=udk PE=3 SV=1	udk	1	1	1			24353		13		7.69231
ULAR_ECO27	B7UQK0	HTH-type transcriptional regulator UlaR OS=Escherichia coli O127:H6 (strain E2348/69 / EPEC) GN=ulaR PE=3 SV=1	ulaR	1	1	1			27620		15		6.66667
USG_ECOLI	P08390	USG-1 protein OS=Escherichia coli (strain K12) GN=usg PE=1 SV=1	usg	1	1	1			36364		9		11.1111
USPD_ECO57	P67090	Universal stress protein D OS=Escherichia coli O157:H7 GN=uspD PE=3 SV=1	uspD	1	1	1			16275		12		8.33333
USPE_ECOL6	P0AAC1	Universal stress protein E OS=Escherichia coli O6:H1 (strain CFT073 / ATCC 700928 / UPEC) GN=uspE PE=3 SV=2	uspE	1	1	1		212	35707		14		7.14286
USPG_ECOLI	P39177	Universal stress protein G OS=Escherichia coli (strain K12) GN=uspG PE=1 SV=2	uspG	1	1	1		613	15935		3		33.3333
UVRA_ECOL6	Q8FB02	UvrABC system protein A OS=Escherichia coli O6:H1 (strain CFT073 / ATCC 700928 / UPEC) GN=uvrA PE=3 SV=1	uvrA	1	1	1		322	103883		49		2.04082
UVRB_ECO24	A7ZJI8	UvrABC system protein B OS=Escherichia coli O139:H28 (strain E24377A / ETEC) GN=uvrB PE=3 SV=1	uvrB	1	1	1			76226		31		3.22581
YAEP_ECO24	A7ZHT0	UPF0253 protein YaeP OS=Escherichia coli O139:H28 (strain E24377A / ETEC) GN=yaeP PE=3 SV=1	yaeP	1	1	1			7214		4		25
YAHK_ECOLI	P75691	Uncharacterized zinc-type alcohol dehydrogenase-like protein YahK OS=Escherichia coli (strain K12) GN=yahK PE=1 SV=1	yahK	1	1	1			37978		16		6.25
YAHO_ECOLI	P75694	Uncharacterized protein YahO OS=Escherichia coli (strain K12) GN=yahO PE=3 SV=1	yahO	1	1	1			9895		13		7.69231
YAIL_ECOLI	P51024	Uncharacterized protein yaiL OS=Escherichia coli (strain K12) GN=yaiL PE=4 SV=2	yaiL	1	1	1		278	19923		19		5.26316
YAJC_ECOL6	P0ADZ8	UPF0092 membrane protein YajC OS=Escherichia coli O6:H1 (strain CFT073 / ATCC 700928 / UPEC) GN=yajC PE=3 SV=1	yajC	1	1	1		1680	11887		9		11.1111
YAJL_ECOLI	Q46948	Chaperone protein YajL OS=Escherichia coli (strain K12) GN=yajL PE=1 SV=2	yajL	1	1	1		348	20777		10		10
YBDF_ECO57	P0AAT3	Uncharacterized protein YbdF OS=Escherichia coli O157:H7 GN=ybdF PE=4 SV=1	ybdF	1	1	1			14050		11		9.09091
YBED_ECO24	A7ZJ19	UPF0250 protein YbeD OS=Escherichia coli O139:H28 (strain E24377A / ETEC) GN=ybeD PE=3 SV=1	ybeD	1	1	1		2660	9827		6		16.6667
PHOL_ECOL6	P0A9K4	PhoH-like protein OS=Escherichia coli O6:H1 (strain CFT073 / ATCC 700928 / UPEC) GN=ybeZ PE=3 SV=2	ybeZ	1	1	1		1130	39039		19		5.26316
YBGA_ECOLI	P24252	Uncharacterized protein ybgA OS=Escherichia coli (strain K12) GN=ybgA PE=4 SV=1	ybgA	1	1	1			20211		4		25
YBGI_ECO57	P0AFP8	UPF0135 protein YbgI OS=Escherichia coli O157:H7 GN=ybgI PE=3 SV=1	ybgI	1	1	1		504	26892		8		12.5
YBHB_ECOLI	P12994	UPF0098 protein YbhB OS=Escherichia coli (strain K12) GN=ybhB PE=1 SV=2	ybhB	1	1	1			17085		5		20
YBJS_ECOLI	P75821	Uncharacterized protein YbjS OS=Escherichia coli (strain K12) GN=ybjS PE=4 SV=2	ybjS	1	1	1			38086		15		6.66667
YCAC_ECOLI	P21367	Uncharacterized protein ycaC OS=Escherichia coli (strain K12) GN=ycaC PE=1 SV=1	ycaC	1	1	1			23100		12		8.33333
YCBX_ECOLI	P75863	Uncharacterized protein ycbX OS=Escherichia coli (strain K12) GN=ycbX PE=1 SV=1	ycbX	1	1	1			40644		14		7.14286
YCDY_ECOLI	P75915	Chaperone protein YcdY OS=Escherichia coli (strain K12) GN=ycdY PE=1 SV=1	ycdY	1	1	1		518	20724		3		33.3333
YCEF1_ECOUT	Q1RD70	Maf-like protein yceF 1 OS=Escherichia coli (strain UTI89 / UPEC) GN=yceF1 PE=3 SV=2	yceF1	1	1	1			21691		8		12.5
YCEH_ECO24	A7ZKH2	UPF0502 protein YceH OS=Escherichia coli O139:H28 (strain E24377A / ETEC) GN=yceH PE=3 SV=1	yceH	1	1	1		250	24150		8		12.5
YCGM_ECOLI	P76004	Uncharacterized protein ycgM OS=Escherichia coli (strain K12) GN=ycgM PE=1 SV=1	ycgM	1	1	1			23711		13		7.69231
YCII_ECOL6	P0AB56	Protein YciI OS=Escherichia coli O6:H1 (strain CFT073 / ATCC 700928 / UPEC) GN=yciI PE=3 SV=1	yciI	1	1	1			10602		5		20
AEEP_ECOLI	P51981	L-Ala-D/L-Glu epimerase OS=Escherichia coli (strain K12) GN=ycjG PE=1 SV=2	ycjG	1	1	1			34674		11		9.09091
YCJQ_ECOLI	P76043	Uncharacterized zinc-type alcohol dehydrogenase-like protein YcjQ OS=Escherichia coli (strain K12) GN=ycjQ PE=3 SV=1	ycjQ	1	1	1			38217		16		6.25
YDCP_ECOLI	P76104	Uncharacterized protease ydcP OS=Escherichia coli (strain K12) GN=ydcP PE=3 SV=2	ydcP	1	1	1			72702		37		2.7027
YDCY_ECOL6	P64456	Uncharacterized protein YdcY OS=Escherichia coli O6:H1 (strain CFT073 / ATCC 700928 / UPEC) GN=ydcY PE=4 SV=1	ydcY	1	1	1		1040	8800		3		33.3333
YDFG_ECO57	Q8X505	NADP-dependent L-serine/L-allo-threonine dehydrogenase ydfG OS=Escherichia coli O157:H7 GN=ydfG PE=3 SV=1	ydfG	1	1	1		892	27263		8		12.5
YDGJ_ECOLI	P77376	Uncharacterized oxidoreductase YdgJ OS=Escherichia coli (strain K12) GN=ydgJ PE=1 SV=2	ydgJ	1	1	1			38257		12		8.33333
YECH_ECOLI	P46887	Uncharacterized protein yecH OS=Escherichia coli (strain K12) GN=yecH PE=4 SV=2	yecH	1	1	1			8629		5		20
YEDF_ECO57	P0AA33	UPF0033 protein YedF OS=Escherichia coli O157:H7 GN=yedF PE=3 SV=1	yedF	1	1	1			8639		4		25
YEEZ_ECOLI	P0AD12	Protein yeeZ OS=Escherichia coli (strain K12) GN=yeeZ PE=1 SV=1	yeeZ	1	1	1		236	29680		8		12.5
YEJL_ECO27	B7UFK4	UPF0352 protein YejL OS=Escherichia coli O127:H6 (strain E2348/69 / EPEC) GN=yejL PE=3 SV=1	yejL	1	1	1		1680	8302		3		33.3333
YFGJ_ECOLI	P76575	Uncharacterized protein yfgJ OS=Escherichia coli (strain K12) GN=yfgJ PE=1 SV=2	yfgJ	1	1	1			7994		4		25
YFIH_ECOLI	P33644	Laccase domain protein YfiH OS=Escherichia coli (strain K12) GN=yfiH PE=1 SV=1	yfiH	1	1	1		382	26339		10		10
YGIW_ECO57	P0ADU6	Protein ygiW OS=Escherichia coli O157:H7 GN=ygiW PE=3 SV=1	ygiW	1	1	1		453	14011		9		11.1111
YGJI_ECOLI	P42590	Inner membrane transporter ygjI OS=Escherichia coli (strain K12) GN=ygjI PE=1 SV=2	ygjI	1	1	1			52147		17		5.88235
YGJR_ECOLI	P42599	Uncharacterized oxidoreductase YgjR OS=Escherichia coli (strain K12) GN=ygjR PE=3 SV=3	ygjR	1	1	1			36214		14		7.14286
YHAJ_ECOLI	P67660	Uncharacterized HTH-type transcriptional regulator YhaJ OS=Escherichia coli (strain K12) GN=yhaJ PE=4 SV=1	yhaJ	1	1	1			33256		14		7.14286
YHBJ_ECO27	B7UJU5	UPF0042 nucleotide-binding protein YhbJ OS=Escherichia coli O127:H6 (strain E2348/69 / EPEC) GN=yhbJ PE=3 SV=1	yhbJ	1	1	1			32492		11		9.09091
YHBT_ECO57	P64601	Uncharacterized protein YhbT OS=Escherichia coli O157:H7 GN=yhbT PE=4 SV=1	yhbT	1	1	1			19672		9		11.1111
YHDH_ECOLI	P26646	Putative quinone oxidoreductase YhdH OS=Escherichia coli (strain K12) GN=yhdH PE=1 SV=1	yhdH	1	1	1		186	34724		13		7.69231
YHES_ECOLI	P63389	Uncharacterized ABC transporter ATP-binding protein YheS OS=Escherichia coli (strain K12) GN=yheS PE=1 SV=1	yheS	1	1	1		102	71843		33		3.0303
YHEV_ECO57	P0ADX0	Uncharacterized protein YheV OS=Escherichia coli O157:H7 GN=yheV PE=4 SV=1	yheV	1	1	1			7599		5		20
YHFA_ECO57	P0ADX3	Protein yhfA OS=Escherichia coli O157:H7 GN=yhfA PE=4 SV=1	yhfA	1	1	1			14517		7		14.2857
YHIR_ECOLI	P37634	Uncharacterized protein yhiR OS=Escherichia coli (strain K12) GN=yhiR PE=4 SV=1	yhiR	1	1	1		330	31942		15		6.66667
YIAJ_ECOLI	P37671	HTH-type transcriptional regulator YiaJ OS=Escherichia coli (strain K12) GN=yiaJ PE=1 SV=1	yiaJ	1	1	1			31067		13		7.69231
YIBN_ECOL6	P0AG28	Uncharacterized protein YibN OS=Escherichia coli O6:H1 (strain CFT073 / ATCC 700928 / UPEC) GN=yibN PE=3 SV=1	yibN	1	1	1		1040	15596		12		8.33333
YIDA_ECOL6	P0A8Y6	Phosphatase YidA OS=Escherichia coli O6:H1 (strain CFT073 / ATCC 700928 / UPEC) GN=yidA PE=3 SV=1	yidA	1	1	1		382	29721		17		5.88235
YIEP_ECOLI	P31475	Uncharacterized HTH-type transcriptional regulator YieP OS=Escherichia coli (strain K12) GN=yieP PE=4 SV=3	yieP	1	1	1		278	26076		10		10
YIIM_ECOLI	P32157	Protein yiiM OS=Escherichia coli (strain K12) GN=yiiM PE=1 SV=2	yiiM	1	1	1		289	25343		12		8.33333
YJAB_ECOLI	P09163	Uncharacterized N-acetyltransferase YjaB OS=Escherichia coli (strain K12) GN=yjaB PE=1 SV=1	yjaB	1	1	1			16447		4		25
YJAG_ECOLI	P32680	Uncharacterized protein YjaG OS=Escherichia coli (strain K12) GN=yjaG PE=4 SV=1	yjaG	1	1	1		268	22613		6		16.6667
YJGB_ECOLI	P27250	Uncharacterized zinc-type alcohol dehydrogenase-like protein YjgB OS=Escherichia coli (strain K12) GN=yjgB PE=3 SV=2	yjgB	1	1	1			36502		14		7.14286
YJGR_ECOLI	P39342	Uncharacterized protein YjgR OS=Escherichia coli (strain K12) GN=yjgR PE=4 SV=1	yjgR	1	1	1			54332		29		3.44828
YJHU_ECOLI	P39356	Uncharacterized transcriptional regulator YjhU OS=Escherichia coli (strain K12) GN=yjhU PE=3 SV=2	yjhU	1	1	1		236	36112		14		7.14286
YJJU_ECOLI	P39407	Uncharacterized protein yjjU OS=Escherichia coli (strain K12) GN=yjjU PE=3 SV=1	yjjU	1	1	1			39832		13		7.69231
YMGD_ECOL6	P0AB47	Uncharacterized protein YmgD OS=Escherichia coli O6:H1 (strain CFT073 / ATCC 700928 / UPEC) GN=ymgD PE=4 SV=2	ymgD	1	1	1			11852		10		10
YPEB_ECO57	P0AD41	Uncharacterized protein YpeB OS=Escherichia coli O157:H7 GN=ypeB PE=4 SV=1	ypeB	1	1	1			8415		7		14.2857
YQGE_ECO24	A7ZR71	UPF0301 protein YqgE OS=Escherichia coli O139:H28 (strain E24377A / ETEC) GN=yqgE PE=3 SV=1	yqgE	1	1	1		348	20686		9		11.1111
YQHD_ECOLI	Q46856	Alcohol dehydrogenase YqhD OS=Escherichia coli (strain K12) GN=yqhD PE=1 SV=1	yqhD	1	1	1		613	42097		20		5
YQIA_ECO57	P0A8Z9	Esterase yqiA OS=Escherichia coli O157:H7 GN=yqiA PE=3 SV=1	yqiA	1	1	1			21642		3		33.3333
YRBA_ECOL6	P0A9W7	Uncharacterized protein YrbA OS=Escherichia coli O6:H1 (strain CFT073 / ATCC 700928 / UPEC) GN=yrbA PE=3 SV=1	yrbA	1	1	1		1040	9452		4		25
DLHH_ECO57	Q8X8L4	Putative carboxymethylenebutenolidase OS=Escherichia coli O157:H7 GN=ysgA PE=3 SV=1	ysgA	1	1	1			29396		10		10
ZAPA_ECO27	B7UHV8	Cell division protein ZapA OS=Escherichia coli O127:H6 (strain E2348/69 / EPEC) GN=zapA PE=3 SV=1	zapA	1	1	1		315	12594		4		25
ZAPD_ECO27	B7UIF1	Cell division protein ZapD OS=Escherichia coli O127:H6 (strain E2348/69 / EPEC) GN=zapD PE=3 SV=1	zapD	1	1	1		229	28278		6		16.6667
