# Supplementary material for: Structural, Kinetic and Proteomic Characterization of Acetyl Phosphate-Dependent Bacterial Protein Acetylation
Source: PLoS One. 2014 Apr 22;9(4):e94816. doi: 10.1371/journal.pone.0094816 (PMC3995681; doi:10.1371/journal.pone.0094816)
Supplement: Table S9 — Quantitative MS1 Filtering identified statistically significant increased acetylation of lysines sites in mutants relative to WT: Significant upregulation of 592 unique ackA acetylation sites. (XLSX) [file pone.0094816.s019.xlsx]

## Sheet: S9_regulated AckA sites
Table S9. Acetyl sites that are significantly regulated in the ackA mutant relative to WT (ratio >2 with P value <0.05) in at least 3 out of 4 biological replicates
592 regulated sites in ackA mutant (7 sites were deleted due to protein regulation)												red indicates ratio >2 (P<0.05) in individual biol replicates
acetyl site average ratios are indicated in column G (average ratios across all biological replicates) -- significantly regulated acetyl sites are marked yellow with red text
individual ratios per biological replicate including p-value (3 technical MS replicate per biological replicate) are shown in columns M, P, S, V.
each biological replicate B0, B1, B2, B3 acquired with 3 technical MS replicates						Average						BioRep1			BioRep2			BioRep3			BioRep4
					# of Acetyl	Ratios	Stand Dev	CV in %	significance	Average	Average	B0			B1			B2			B3
Protein Name	Protein Description	Gene Name	Motifs (K acetyl site in center)	Acetyl Site	Observations	Acetyl Site	Acetyl Site	Acetyl Site	across	Weighted Protein Ratios	Protein Ratios	ackA/WT			ackA/WT			ackA/WT			ackA/WT
						All Bio repl	All Bio repl	All Bio repl	Biol. replicates	colored >1.5	(across all bio repl)	Ratio Acetyl	P-Value		Ratio Acetyl	P-Value		Ratio Acetyl	P-Value		Ratio Acetyl	P-Value
sp|A7ZHS5|ACCA_ECO24	Acetyl-coenzyme A carboxylase carboxyl transferase subunit alpha OS=Escherichia coli O139:H28 (strain E24377A / ETEC) GN=accA PE=3 SV=1	accA	LAGDRAYADDKAIVGGIARLD	99	3	3.02512	0.526724	47.5833	regulated	0.885371	0.851998	2.11635	0.0391051		nq			2.05253	0.0014368		6.37478	0.00833578
sp|P0ABD9|BCCP_ECOL6	Biotin carboxyl carrier protein of acetyl-CoA carboxylase OS=Escherichia coli O6:H1 (strain CFT073 / ATCC 700928 / UPEC) GN=accB PE=3 SV=1	accB	TFYRTPSPDAKAFIEVGQKVN	100	4	3.84924	0.451489	33.4963	regulated	0.96853	0.927326	2.27001	0.00296608		3.59354	0.00428697		7.90138	0.00098149		3.41443	0.0122462
sp|Q8X9B6|ACCC_ECO57	Biotin carboxylase OS=Escherichia coli O157:H7 GN=accC PE=3 SV=1	accC	SDGPLGDDMDKNRAIAKRIGY	144	4	3.92348	0.235371	17.2183	regulated	0.839962	0.79441	2.99198	0.010271		5.08085	0.0157513		3.22525	0.0435206		4.82774	0.000247457
sp|A7ZPD1|ACCD_ECO24	Acetyl-coenzyme A carboxylase carboxyl transferase subunit beta OS=Escherichia coli O139:H28 (strain E24377A / ETEC) GN=accD PE=3 SV=1	accD	LASAQKETGEKDALVVMKGTL	105	3	3.45243	0.321971	25.9847	regulated	0.968177	0.828868	2.18768	0.00439028		4.3835	0.00328568		nq			4.29156	0.00672206
sp|P0A9G7|ACEA_ECOL6	Isocitrate lyase OS=Escherichia coli O6:H1 (strain CFT073 / ATCC 700928 / UPEC) GN=aceA PE=3 SV=1	aceA	TRTQQIEELQKEWTQPRWEGI	13	3	3.46348	0.20176	16.2412	regulated	1.05211	0.804631	3.04301	0.067754		4.9088	0.00182563		3.07941	0.00536651		3.12954	0.0189085
sp|P0A9G7|ACEA_ECOL6	Isocitrate lyase OS=Escherichia coli O6:H1 (strain CFT073 / ATCC 700928 / UPEC) GN=aceA PE=3 SV=1	aceA	TRPYSAEDVVKLRGSVNPECT	34	3	3.43631	0.296969	24.0578	regulated	1.05211	0.804631	3.9896	0.0413001		4.47773	4e-06					2.26706	8.84e-06
sp|P0A9G6|ACEA_ECOLI	Isocitrate lyase OS=Escherichia coli (strain K12) GN=aceA PE=1 SV=1	aceA	ARRFAQAIHAKYPGKLLAYNC	308	4	4.12616	0.11922	8.41151	regulated	1.05211	0.804631	4.65962	0.0291424		3.45428	0.000470569		3.98235	0.00106068		4.53186	0.000169263
sp|P0A9G7|ACEA_ECOL6	Isocitrate lyase OS=Escherichia coli O6:H1 (strain CFT073 / ATCC 700928 / UPEC) GN=aceA PE=3 SV=1	aceA	YNCSPSFNWQKNLDDKTIASF	326	4	3.35073	0.155962	12.8982	regulated	1.05211	0.804631	3.03024	0.0414541		4.22619	0.00807678		2.80742	0.0285721		3.50142	0.000859657
sp|P0A9G7|ACEA_ECOL6	Isocitrate lyase OS=Escherichia coli O6:H1 (strain CFT073 / ATCC 700928 / UPEC) GN=aceA PE=3 SV=1	aceA	SFNWQKNLDDKTIASFQQQLS	331	4	4.07333	0.522744	37.2202	regulated	1.05211	0.804631	8.59541	0.0286126		5.12839	0.000667752		2.60215	0.00246388		2.40447	0.00906985
sp|P0AFG8|ODP1_ECOLI	Pyruvate dehydrogenase E1 component OS=Escherichia coli (strain K12) GN=aceE PE=1 SV=2	aceE	KGAITIATREKLDNLVFVINC	250	4	6.72274	0.823376	43.2106	regulated	2.31718	2.22391	20.4989	0.0357541		6.02564	0.011327		8.10216	0.0180581		2.03657	0.0248672
sp|P0AFG8|ODP1_ECOLI	Pyruvate dehydrogenase E1 component OS=Escherichia coli (strain K12) GN=aceE PE=1 SV=2	aceE	DELLRKDTSGKLIQLMNETVD	310	4	7.85794	0.249	12.0785	regulated	2.31718	2.22391	9.82582	0.000161227		10.0671	0.0117322		6.94491	1.33e-05		5.55162	0.0116327
sp|P0AFG8|ODP1_ECOLI	Pyruvate dehydrogenase E1 component OS=Escherichia coli (strain K12) GN=aceE PE=1 SV=2	aceE	VDGDYQTFKSKDGAYVREHFF	329	4	5.44762	0.284737	16.7969	regulated	2.31718	2.22391	7.13935	0.00133202		3.59793	0.00129361		7.0485	0.00949855		4.86165	5.07e-05
sp|P0AFG8|ODP1_ECOLI	Pyruvate dehydrogenase E1 component OS=Escherichia coli (strain K12) GN=aceE PE=1 SV=2	aceE	HDPKKIYAAFKKAQETKGKAT	375	3	4.99385	0.355735	22.12	regulated	2.31718	2.22391	3.47861	0.0896318		8.08276	0.000135348		3.61581	0.00264928		6.10705	0.00224995
sp|P0AFG8|ODP1_ECOLI	Pyruvate dehydrogenase E1 component OS=Escherichia coli (strain K12) GN=aceE PE=1 SV=2	aceE	EGKNIAHQVKKMNMDGVRHIR	412	3	6.94093	0.30888	15.9427	regulated	2.31718	2.22391	8.21812	0.0227343		4.50183	6.15e-05		9.03962	0.0266583
sp|P0AFG8|ODP1_ECOLI	Pyruvate dehydrogenase E1 component OS=Escherichia coli (strain K12) GN=aceE PE=1 SV=2	aceE	NVPVSDADIEKLPYITFPEGS	436	3	10.1209	0.652723	28.2002	regulated	2.31718	2.22391	23.4975	0.0190762		9.21452	0.0150011		4.78561	0.000782252
sp|P0AFG8|ODP1_ECOLI	Pyruvate dehydrogenase E1 component OS=Escherichia coli (strain K12) GN=aceE PE=1 SV=2	aceE	EHTYLHAQRQKLHGYLPSRQP	458	3	4.96851	0.739668	46.1393	regulated	2.31718	2.22391	2.20172	0.0214837		4.23317	0.00269963		nq			13.1806	0.000106246
sp|P0AFG8|ODP1_ECOLI	Pyruvate dehydrogenase E1 component OS=Escherichia coli (strain K12) GN=aceE PE=1 SV=2	aceE	AFVRALNVMLKNKSIKDRLVP	508	4	6.72709	0.86512	45.3859	regulated	2.31718	2.22391	2.05855	0.0192655		5.26644	0.00164541		8.27087	0.000171162		22.8051	3.37e-05
sp|P0AFG8|ODP1_ECOLI	Pyruvate dehydrogenase E1 component OS=Escherichia coli (strain K12) GN=aceE PE=1 SV=2	aceE		558	4	3.95536	0.40358	29.3498	regulated		2.22391	4.55081	0.00031522		2.11027	0.0020748		3.95952	0.000510487		6.43686	0.00435667
sp|P0AFG8|ODP1_ECOLI	Pyruvate dehydrogenase E1 component OS=Escherichia coli (strain K12) GN=aceE PE=1 SV=2	aceE	AIAKFNIDADKVNPRLA	881	4	8.5434	0.522518	24.358	regulated	2.31718	2.22391	17.3193	0.000518091		9.18217	0.00554625		3.97469	0.000119399		8.43916	2.06e-05
sp|P06959|ODP2_ECOLI	Dihydrolipoyllysine-residue acetyltransferase component of pyruvate dehydrogenase complex OS=Escherichia coli (strain K12) GN=aceF PE=1 SV=3	aceF	VKELKVNVGDKVKTGSLIMIF	268	3	5.28435	0.723716	43.4729	regulated	2.17753	2.01848	15.4943	0.0133119		2.13709	2.98e-05		3.84724	0.05151		6.10539	0.000751278
sp|P06959|ODP2_ECOLI	Dihydrolipoyllysine-residue acetyltransferase component of pyruvate dehydrogenase complex OS=Escherichia coli (strain K12) GN=aceF PE=1 SV=3	aceF	AAAPAAKAEGKSEFAENDAYV	317	4	5.00988	0.534609	33.1764	regulated	2.17753	2.01848	11.7982	0.00830275		4.85938	0.000234497		3.98218	0.00320473		2.75566	0.000495837
sp|P06959|ODP2_ECOLI	Dihydrolipoyllysine-residue acetyltransferase component of pyruvate dehydrogenase complex OS=Escherichia coli (strain K12) GN=aceF PE=1 SV=3	aceF	LAREFGVNLAKVKGTGRKGRI	346	4	4.59518	0.383135	25.1235	regulated	2.17753	2.01848	5.6166	0.0314925		2.50038	0.00689485		4.53634	0.000386918		6.99416	1.18e-05
sp|P06959|ODP2_ECOLI	Dihydrolipoyllysine-residue acetyltransferase component of pyruvate dehydrogenase complex OS=Escherichia coli (strain K12) GN=aceF PE=1 SV=3	aceF	MLPWPKVDFSKFGEIEEVELG	396	3	13.709	0.625901	23.9071	regulated	2.17753	2.01848	27.0154	0.0633839		18.4512	0.00922406		14.1656	0.00232137		4.9957	0.00673109
sp|P06959|ODP2_ECOLI	Dihydrolipoyllysine-residue acetyltransferase component of pyruvate dehydrogenase complex OS=Escherichia coli (strain K12) GN=aceF PE=1 SV=3	aceF	EEAAKRKLDVKITPVVFIMKA	456	3	4.5963	0.223841	14.6757	regulated	2.17753	2.01848	4.27126	0.108906		3.59265	0.00647019		6.0489	0.00841996		5.93303	0.00627322
sp|P06959|ODP2_ECOLI	Dihydrolipoyllysine-residue acetyltransferase component of pyruvate dehydrogenase complex OS=Escherichia coli (strain K12) GN=aceF PE=1 SV=3	aceF	ELSRELMTISKKARDGKLTAG	531	4	8.5364	0.94497	44.0681	regulated	2.17753	2.01848	3.64526	0.0457843		4.62887	0.00651943		7.65559	0.00234806		41.0218	0.000733989
sp|P06959|ODP2_ECOLI	Dihydrolipoyllysine-residue acetyltransferase component of pyruvate dehydrogenase complex OS=Escherichia coli (strain K12) GN=aceF PE=1 SV=3	aceF	KSAMEPVWNGKEFVPRLMLPI	587	4	9.291	0.241765	10.8461	regulated	2.17753	2.01848	7.17506	0.0331976		8.45113	0.000243432		13.8042	0.0012488		8.90206	0.000174613
sp|P36683|ACON2_ECOLI	Aconitate hydratase 2 OS=Escherichia coli (strain K12) GN=acnB PE=1 SV=3	acnB	QKMVGRACGVKGIRPGAYCEP	396	3	5.19236	0.35588	21.6053	regulated	1.03961	1.05163	3.87594	0.008085		8.57058	0.00862922					4.20994	0.000341039
sp|P36683|ACON2_ECOLI	Aconitate hydratase 2 OS=Escherichia coli (strain K12) GN=acnB PE=1 SV=3	acnB	LVHAIPLYAIKQGLLTVEKKG	559	4	6.24223	0.664365	36.2776	regulated	1.03961	1.05163	18.0265	0.0263542		5.68279	0.0149243		2.88926	0.020984		5.12911	0.00166778
sp|P36683|ACON2_ECOLI	Aconitate hydratase 2 OS=Escherichia coli (strain K12) GN=acnB PE=1 SV=3	acnB	EYQTYVAQVDKTAVDTYRYLN	835	4	8.52741	0.452208	21.0988	regulated	1.03961	1.05163	15.6488	0.00684153		7.48942	0.0155746		nq			5.29403	0.024245
sp|P0A9Q7|ADHE_ECOLI	Aldehyde-alcohol dehydrogenase OS=Escherichia coli (strain K12) GN=adhE PE=1 SV=2	adhE		277	4	2.53544	0.115299	12.3929	regulated		0.587338	2.8617	0.0402994		2.60889	0.00983742		2.09682	3.36e-05		2.63979	0.002119
sp|P0A9Q8|ADHE_ECO57	Aldehyde-alcohol dehydrogenase OS=Escherichia coli O157:H7 GN=adhE PE=3 SV=2	adhE	GNSISENVGPKHLINKKTVAK	436	3.5	2.50426	0.266545	29.0357	regulated	0.745078	0.587338	3.15588	0.0418939		2.12533	0.0122422		1.7608	0.0122689		3.31992	0.00231817
sp|B7UKF4|KAD_ECO27	Adenylate kinase OS=Escherichia coli O127:H6 (strain E2348/69 / EPEC) GN=adk PE=3 SV=1	adk	RVYHVKFNPPKVEGKDDVTGE	141	4	3.12067	0.237434	20.8633	regulated	0.903191	0.889519	2.78544	0.02273		2.74619	0.000681443		4.70215	0.0290441		2.63173	0.000459091
sp|B7UKF4|KAD_ECO27	Adenylate kinase OS=Escherichia coli O127:H6 (strain E2348/69 / EPEC) GN=adk PE=3 SV=1	adk	VKFNPPKVEGKDDVTGEELTT	145	3	3.45953	0.254746	20.5253	regulated	0.903191	0.889519	2.39435	0.0609619		4.70325	5.9e-06		4.01497	0.0002245		3.17682	0.00599498
sp|B7UKF4|KAD_ECO27	Adenylate kinase OS=Escherichia coli O127:H6 (strain E2348/69 / EPEC) GN=adk PE=3 SV=1	adk	DVTGEELTTRKDDQEETVRKR	157	4	5.72817	0.34627	19.839	regulated	0.903191	0.889519	4.09048	6.49e-05		7.55379	0.000975266		8.62501	0.000217464		4.03593	1.54e-05
sp|B7UKF4|KAD_ECO27	Adenylate kinase OS=Escherichia coli O127:H6 (strain E2348/69 / EPEC) GN=adk PE=3 SV=1	adk	YSKEAEAGNTKYAKVDGTKPV	192	4	4.78744	0.327142	20.8904	regulated	0.903191	0.889519	6.57948	0.000633455		3.84394	0.0168		6.59967	0.000659415		3.1455	0.0008285
sp|B7L799|KAD_ECO55	Adenylate kinase OS=Escherichia coli (strain 55989 / EAEC) GN=adk PE=3 SV=1	adk	PVAEVRADLEKILG	211	3	4.43493	0.600781	40.3341	regulated	0.903191	0.889519	1.86851	0.18264		9.22359	2.43e-05		6.25042	0.000135835		3.59209	0.0136203
sp|P0AE10|AHPC_ECO57	Alkyl hydroperoxide reductase subunit C OS=Escherichia coli O157:H7 GN=ahpC PE=3 SV=2	ahpC	HSSSETIAKIKYAMIGDPTGA	93	4	3.95983	0.276595	20.0984	regulated	0.85585	0.813906	3.36762	0.00378606		5.64247	0.000382357		2.77489	0.00223589		4.66948	0.00267063
sp|P0AE10|AHPC_ECO57	Alkyl hydroperoxide reductase subunit C OS=Escherichia coli O157:H7 GN=ahpC PE=3 SV=2	ahpC	TLAPSLDLVGKI	186	3	2.49535	0.197774	21.6281	regulated	0.85585	0.813906				3.30004	0.0125494		2.15496	0.00892561		2.19354	0.00585596
sp|P35340|AHPF_ECOLI	Alkyl hydroperoxide reductase subunit F OS=Escherichia coli (strain K12) GN=ahpF PE=1 SV=2	ahpF	MKTQLKAYLEKLTKPVELIAT	16	4	4.11457	0.438383	30.9913	regulated	0.83156	0.765697	7.37636	0.00441174		5.21803	0.00872227		2.39785	0.00361649		3.10418	0.0106175
sp|Q8X3W8|SYA_ECO57	Alanine--tRNA ligase OS=Escherichia coli O157:H7 GN=alaS PE=3 SV=2	alaS	VSQKGSLVNDKVLRFDFSHNE	592	4	3.91103	0.355021	26.0317	regulated	1.02112	0.91888	4.558	0.019374		4.86158	0.00362164		2.11703	0.0113392		4.98476	6.61e-05
sp|Q8X3W8|SYA_ECO57	Alanine--tRNA ligase OS=Escherichia coli O157:H7 GN=alaS PE=3 SV=2	alaS	LKGDSNNLADKVRSVLERTRQ	731	3	4.04621	0.233084	16.6753	regulated	1.02112	0.91888	5.58851	0.00542581		3.69402	0.00267629		2.96337	0.045371		4.39398	0.000781548
sp|P0AE13|AMN_ECO57	AMP nucleosidase OS=Escherichia coli O157:H7 GN=amn PE=3 SV=1	amn	EVQRALYDATKLVSGRPGEEV	356	3	2.81734	0.149446	14.4281	regulated	0.829362	0.669946	3.48127	0.0249482		2.54948	0.0303145		nq			2.52395	0.00629865
sp|A7ZIM8|APT_ECO24	Adenine phosphoribosyltransferase OS=Escherichia coli O139:H28 (strain E24377A / ETEC) GN=apt PE=3 SV=1	apt	FDLGGEQRLEKQGITSYSLVP	169	4	5.10813	0.154027	9.44471	regulated	0.718718	0.761305	4.61865	0.0163283		4.28111	0.0109739		6.39698	0.0064356		5.38144	0.00142526
sp|P0A9Q3|ARCA_ECO57	Aerobic respiration control protein ArcA OS=Escherichia coli O157:H7 GN=arcA PE=3 SV=1	arcA	SLIGPDGEQYKLPRSEFRAML	160	4	2.45692	0.119169	13.2571	regulated	1.05741	0.920328	2.21373	0.0121639		2.2585	0.0120445		2.43536	0.0104501		2.99366	0.000388839
sp|P0AB92|AROG_ECO57	Phospho-2-dehydro-3-deoxyheptonate aldolase, Phe-sensitive OS=Escherichia coli O157:H7 GN=aroG PE=3 SV=1	aroG	HARKAIHKILKGNDDRLLVVI	48	3	3.90812	0.292139	21.4326	regulated	0.944108	0.880648	5.3203	3.11e-05		nq			4.24503	0.0115967		2.64069	4.86e-05
sp|P0AAF8|ARTP_ECO57	Arginine transport ATP-binding protein ArtP OS=Escherichia coli O157:H7 GN=artP PE=3 SV=1	artP	SKDQALARAEKLLERLRLKPY	124	4	5.26389	0.306735	18.4683	regulated	0.750042	0.738026	3.35854	0.0288455		4.82737	0.000363872		6.15609	0.0252533		7.67673	6.68e-05
sp|P00509|AAT_ECOLI	Aspartate aminotransferase OS=Escherichia coli (strain K12) GN=aspC PE=1 SV=1	aspC	GKTPVLTSVKKAEQYLLENET	51	4	2.75682	0.204402	20.1565	regulated	1.07644	0.978481	3.36698	0.000202571		2.00728	0.00137325		2.63917	0.00391748		3.22807	0.000180824
sp|P00509|AAT_ECOLI	Aspartate aminotransferase OS=Escherichia coli (strain K12) GN=aspC PE=1 SV=1	aspC	FGKGSALINDKRARTAQTPGG	93	xx	3.14141	0.306892	26.8104	regulated	1.07644	0.978481	4.41079	0.0302853		2.67583	0.000258455		2.06488	0.251203		3.99694	0.000164142
sp|B7USP3|SYD_ECO27	Aspartate--tRNA ligase OS=Escherichia coli O127:H6 (strain E2348/69 / EPEC) GN=aspS PE=3 SV=1	aspS	AEAERRYGSDKPDLRNPMELT	283	4	3.2131	0.206394	17.6823	regulated	0.972349	0.905868	2.90009	0.0177339		2.86943	0.00373364		2.78877	0.00104668		4.5927	6.72e-08
sp|B7USP3|SYD_ECO27	Aspartate--tRNA ligase OS=Escherichia coli O127:H6 (strain E2348/69 / EPEC) GN=aspS PE=3 SV=1	aspS	RVPGGASLTRKQIDEYGNFVK	332	3	3.40317	0.13644	11.1407	regulated	0.972349	0.905868	3.63422	0.183171		3.16509	0.000639458		2.84982	0.00310834		4.09042	0.00259071
sp|B7USP3|SYD_ECO27	Aspartate--tRNA ligase OS=Escherichia coli O127:H6 (strain E2348/69 / EPEC) GN=aspS PE=3 SV=1	aspS	IYGAKGLAYIKVNERAKGLEG	353	4	2.83855	0.199841	19.1548	regulated	0.972349	0.905868	2.94439	0.00104503		2.80116	0.000190244		2.1166	0.00203703		3.71859	0.00185079
sp|A7ZTU6|ATPA_ECO24	ATP synthase subunit alpha OS=Escherichia coli O139:H28 (strain E24377A / ETEC) GN=atpA PE=3 SV=1	atpA	VNAEYVEAFTKGEVKGKTGSL	314	3	2.82224	0.260153	25.0742	regulated	0.701415	0.656239	1.81073	0.191808		3.51156	0.000105795		3.22046	0.00644529		3.10366	0.0231487
sp|A7ZTU6|ATPA_ECO24	ATP synthase subunit alpha OS=Escherichia coli O139:H28 (strain E24377A / ETEC) GN=atpA PE=3 SV=1	atpA	VSRVGGAAQTKIMKKLSGGIR	384	4	3.56957	0.466573	36.6674	regulated	0.701415	0.656239	2.01871	0.0086841		3.66238	0.000186755		3.00019	0.00253995		7.32396	2.14e-06
sp|A7ZTU4|ATPB_ECO24	ATP synthase subunit beta OS=Escherichia coli O139:H28 (strain E24377A / ETEC) GN=atpD PE=3 SV=1	atpD	SDGLRRGLDVKDLEHPIEVPV	70	3	2.92396	0.241334	22.4928	regulated	0.970239	0.810672	1.99266	0.0529057		3.58007	1.25e-06		2.85486	0.00012513		3.59912	2.29e-05
sp|A7ZTU4|ATPB_ECO24	ATP synthase subunit beta OS=Escherichia coli O139:H28 (strain E24377A / ETEC) GN=atpD PE=3 SV=1	atpD	VGLFGGAGVGKTVNMMELIRN	156	4	2.45877	0.115981	12.8917	regulated	0.970239	0.810672	2.57208	0.00741606		2.4602	0.00865591		2.04585	0.030568		2.82143	0.0471657
sp|A7ZTU5|ATPG_ECO24	ATP synthase gamma chain OS=Escherichia coli O139:H28 (strain E24377A / ETEC) GN=atpG PE=3 SV=1	atpG	PLPASDDDDLKHKSWDYLYEP	200	3	3.35594	0.311062	25.6921	regulated	0.848227	0.785325	3.66729	0.0390589		4.65813	0.0288678					2.21043	0.00849245
sp|A7ZTU7|ATPD_ECO24	ATP synthase subunit delta OS=Escherichia coli O139:H28 (strain E24377A / ETEC) GN=atpH PE=3 SV=1	atpH	RLSRKVKLNCKIDKSVMAGVI	142	3	3.68317	0.223855	17.1697	regulated	0.802046	0.706296	2.97858	0.0230338		5.02432	0.00317442		nq			3.34138	4.7e-06
sp|P09053|AVTA_ECOLI	Valine--pyruvate aminotransferase OS=Escherichia coli (strain K12) GN=avtA PE=1 SV=3	avtA		353	3	2.61186	0.0196676	2.04857	regulated		1.11	2.66622	0.0173968		2.62729	0.00174167		nq			2.5436	0.00333948
sp|P0AE54|BCP_ECO57	Putative peroxiredoxin bcp OS=Escherichia coli O157:H7 GN=bcp PE=3 SV=1	bcp	GQRVLVYFYPKAMTPGCTVQA	40	3	3.28792	0.364626	30.6343	regulated	0.9303	0.929778	3.00493	0.018959		6.10629	0.00304457		2.52447	0.000625676		2.53194	0.13584
sp|P0AE54|BCP_ECO57	Putative peroxiredoxin bcp OS=Escherichia coli O157:H7 GN=bcp PE=3 SV=1	bcp	CGLRDNMDELKKAGVDVLGIS	61	3	4.53539	0.639613	42.3049	regulated	0.9303	0.929778	10.3892	0.0277279		2.18544	0.00669736		nq			4.10138	0.000166357
sp|P0AE54|BCP_ECO57	Putative peroxiredoxin bcp OS=Escherichia coli O157:H7 GN=bcp PE=3 SV=1	bcp	GVDVLGISTDKPEKLSRFAEK	74	4	4.07837	0.196038	13.946	regulated	0.9303	0.929778	3.1367	0.00180885		5.35216	0.000394814		4.38417	0.000279226		3.75744	0.000133204
sp|P0AE54|BCP_ECO57	Putative peroxiredoxin bcp OS=Escherichia coli O157:H7 GN=bcp PE=3 SV=1	bcp	VLGISTDKPEKLSRFAEKELL	77	3	3.16245	0.28038	24.3524	regulated	0.9303	0.929778	2.13696	0.0898624		4.3164	0.000354534		3.91815	1.09e-05		2.75898	0.00585021
sp|P0A6F2|CARA_ECO57	Carbamoyl-phosphate synthase small chain OS=Escherichia coli O157:H7 GN=carA PE=3 SV=1	carA	DNPDAALALEKARAFPGLNGM	146	3.5	2.57352	0.227284	24.0442	regulated	0.789338	0.724372	3.05066	0.0155769		2.88554	6.97e-06		1.73985	0.0201719		2.85539	2.27e-05
sp|P63737|CARB_ECO57	Carbamoyl-phosphate synthase large chain OS=Escherichia coli O157:H7 GN=carB PE=3 SV=2	carB	DKERVVDLAAKLLKQGFELDA	963	3	2.15271	0.203531	26.5453	regulated	0.736581	0.758084	1.57359	0.151177		2.6496	0.000193981		2.06319	0.0110084		2.50107	0.000176262
sp|A7ZKA5|CBPA_ECO24	Curved DNA-binding protein OS=Escherichia coli O139:H28 (strain E24377A / ETEC) GN=cbpA PE=3 SV=1	cbpA	IMGVKPTDDLKTIKTAYRRLA	19	3	3.06627	0.17825	15.9086	regulated	0.961501	0.846843	3.36301	0.0141534		2.3868	0.00176508		nq			3.59103	0.0166691
sp|P63286|CLPB_ECOL6	Chaperone protein ClpB OS=Escherichia coli O6:H1 (strain CFT073 / ATCC 700928 / UPEC) GN=clpB PE=3 SV=1	clpB		451	4	2.07409	0.227156	31.1377	regulated		0.56	1.44496	0.208824		2.12021	0.00766603		2.69993	0.000368721		2.23729	0.000635896
sp|P0AEW5|CPDA_ECO57	3',5'-cyclic adenosine monophosphate phosphodiesterase CpdA OS=Escherichia coli O157:H7 GN=cpdA PE=3 SV=1	cpdA	SEFQLEWLERKLADAPERHTL	150	3	6.10064	0.355289	19.6467	regulated	1.13405	1.14615	5.94649	0.00544245		4.00367	3.22e-06		9.53856	0.0470594
sp|A7ZHZ9|CRL_ECO24	Sigma factor-binding protein crl OS=Escherichia coli O139:H28 (strain E24377A / ETEC) GN=crl PE=3 SV=1	crl	SGHPKSRLIKKFTALGPYIRE	15	3	6.21087	0.296814	16.2522	regulated	1.29363	1.23516	4.4245	0.0276448		9.1105	0.00201893		5.94939	0.00014048		nq
sp|A7ZHZ9|CRL_ECO24	Sigma factor-binding protein crl OS=Escherichia coli O139:H28 (strain E24377A / ETEC) GN=crl PE=3 SV=1	crl	KAGDWKSVPVKDTEVVERLEH	88	4	4.07468	0.533212	37.9566	regulated	1.29363	1.23516	2.47772	0.000114569		2.4229	7.62e-05		8.49081	0.000100387		5.41379	8.93e-05
sp|P0ACK0|CRP_ECO57	Catabolite gene activator OS=Escherichia coli O157:H7 GN=crp PE=1 SV=1	crp	SKSTLIHQGEKAETLYYIVKG	36	3	5.79828	0.292841	16.6618	regulated	1.01366	0.874027	6.1003	0.0138569		8.07199	0.00184663		3.96209	0.000397372		nq
sp|P0ACK0|CRP_ECO57	Catabolite gene activator OS=Escherichia coli O157:H7 GN=crp PE=1 SV=1	crp	TACEVAEISYKKFRQLIQVNP	101	4	3.47062	0.329066	26.4452	regulated	1.01366	0.874027	2.02867	0.00933228		4.57488	9.32e-06		3.45859	3.19e-05		4.51739	0.00047839
sp|P0ACK0|CRP_ECO57	Catabolite gene activator OS=Escherichia coli O157:H7 GN=crp PE=1 SV=1	crp	RIAQTLLNLAKQPDAMTHPDG	153	4	3.41425	0.437939	35.664	regulated	1.01366	0.874027	2.16562	0.0405272		4.55015	0.00410902		2.29489	0.048149		6.01353	0.00255752
sp|P0ACK0|CRP_ECO57	Catabolite gene activator OS=Escherichia coli O157:H7 GN=crp PE=1 SV=1	crp	EDQNLISAHGKTIVVYGTR	202	3	3.84539	0.141139	10.479	regulated	1.01366	0.874027	3.9354	0.0422539		4.51264	5.71e-05		nq			3.19611	0.00571213
sp|P69784|PTGA_ECOL6	Glucose-specific phosphotransferase enzyme IIA component OS=Escherichia coli O6:H1 (strain CFT073 / ATCC 700928 / UPEC) GN=crr PE=3 SV=2	crr	EKIVGDGIAIKPTGNKMVAPV	54	4	3.64965	0.340875	26.3299	regulated	1.10798	0.982622	3.52872	0.00310967		3.62642	0.0124265		2.30363	0.0125881		6.02025	4.7e-05
sp|P69784|PTGA_ECOL6	Glucose-specific phosphotransferase enzyme IIA component OS=Escherichia coli O6:H1 (strain CFT073 / ATCC 700928 / UPEC) GN=crr PE=3 SV=2	crr	DGIAIKPTGNKMVAPVDGTIG	59	3	3.36241	0.373641	30.8118	regulated	1.10798	0.982622	2.00422	0.0393264		4.01106	0.000649093		4.74271	0.000163054
sp|P69784|PTGA_ECOL6	Glucose-specific phosphotransferase enzyme IIA component OS=Escherichia coli O6:H1 (strain CFT073 / ATCC 700928 / UPEC) GN=crr PE=3 SV=2	crr	IEFDLPLLEEKAKSTLTPVVI	131	3	6.80606	0.179968	9.384	regulated	1.10798	0.982622	8.6955	0.0055188		5.67738	0.0351648		6.37827	0.00078109
sp|P69784|PTGA_ECOL6	Glucose-specific phosphotransferase enzyme IIA component OS=Escherichia coli O6:H1 (strain CFT073 / ATCC 700928 / UPEC) GN=crr PE=3 SV=2	crr	PVVISNMDEIKELIKLSGSVT	148	4	7.80696	0.512089	24.919	regulated	1.10798	0.982622	17.2189	0.00813931		7.76928	0.00162568		6.69146	0.00239535		4.14677	0.00697864
sp|P0A9Y8|CSPC_ECO57	Cold shock-like protein CspC OS=Escherichia coli O157:H7 GN=cspC PE=3 SV=2	cspC	FGFITPADGSKDVFVHFSAIQ	27	3	6.34063	0.650097	35.1979	regulated	1.19872	0.965393	12.0261	0.00249249		8.15354	0.000278792		2.59578	0.00085682
sp|P76113|CURA_ECOLI	NADPH-dependent curcumin reductase OS=Escherichia coli (strain K12) GN=curA PE=1 SV=3	curA	RVVGVAGGAEKCRHATEVLGF	186	3	8.00198	0.548566	26.3773	regulated	0.89598	0.901809	15.6011	0.000470391		4.06565	0.000653658		8.06616	0.0360965
sp|A7ZQK7|CYSJ_ECO24	Sulfite reductase [NADPH] flavoprotein alpha-component OS=Escherichia coli O139:H28 (strain E24377A / ETEC) GN=cysJ PE=3 SV=1	cysJ	KLVNAGDYKFKQIASEKLLIV	104	3	3.3032	0.188387	15.766	regulated	1.11968	1.02397	2.69381	0.0199197		4.23729	0.00215635					3.15745	0.00151104
sp|P0ABK6|CYSK_ECO57	Cysteine synthase A OS=Escherichia coli O157:H7 GN=cysK PE=3 SV=2	cysK	IGANMIWDAEKRGVLKPGVEL	55	3	2.2349	0.431232	53.6227	regulated	0.798912	0.726408	2.59724	0.00322781		3.18475	0.0254594		1.06718	0.715709		2.81893	0.00064267
sp|P0ABK6|CYSK_ECO57	Cysteine synthase A OS=Escherichia coli O157:H7 GN=cysK PE=3 SV=2	cysK	IWDAEKRGVLKPGVELVEPTS	60	3	4.50347	0.806258	53.5773	regulated	0.798912	0.726408	14.051	0.00996951		2.39184	0.0143945					2.71768	0.00956154
sp|P0ABK6|CYSK_ECO57	Cysteine synthase A OS=Escherichia coli O157:H7 GN=cysK PE=3 SV=2	cysK	AGFIPANLDLKLVDKVIGITN	242	4	4.16914	0.539004	37.753	regulated	0.798912	0.726408	9.9286	0.0446128		4.23089	0.00541621		2.96479	0.00690877		2.43055	0.0432781
sp|B7UKK3|SYC_ECO27	Cysteine--tRNA ligase OS=Escherichia coli O127:H6 (strain E2348/69 / EPEC) GN=cysS PE=3 SV=1	cysS	YVRNITDIDDKIIKRANENGE	73	4	3.39011	0.235874	19.3203	regulated	1.00302	0.878258	2.52265	0.00389649		4.55654	0.000996382		2.91321	0.00058408		3.95389	8.42e-05
sp|A7ZHQ6|DAPD_ECO24	2,3,4,5-tetrahydropyridine-2,6-dicarboxylate N-succinyltransferase OS=Escherichia coli O139:H28 (strain E24377A / ETEC) GN=dapD PE=3 SV=1	dapD	IEGAESRYFDKVPMKFADYDE	85	4	2.6664	0.177748	18.124	regulated	0.917245	0.851634	2.69812	0.00427463		2.79727	0.00650526		2.02332	0.00732479		3.31139	0.000550792
sp|A7ZHQ6|DAPD_ECO24	2,3,4,5-tetrahydropyridine-2,6-dicarboxylate N-succinyltransferase OS=Escherichia coli O139:H28 (strain E24377A / ETEC) GN=dapD PE=3 SV=1	dapD	SVVVSGNLPSKDGKYSLYCAV	241	4	3.26044	0.158761	13.4331	regulated	0.917245	0.851634	2.52054	0.0378534		3.66006	0.000271434		3.76929	0.0127106		3.25237	1.14e-07
sp|A7ZVS6|DEOB_ECO24	Phosphopentomutase OS=Escherichia coli O139:H28 (strain E24377A / ETEC) GN=deoB PE=3 SV=1	deoB	PTVLQKLVDEKHGQVVSVGKI	250	3	6.55234	0.340555	18.1164	regulated	1.27365	1.06629	7.81085	0.0345457		8.8462	0.00855246		nq			4.07042	0.000113937
sp|Q46857|DKGA_ECOLI	2,5-diketo-D-gluconic acid reductase A OS=Escherichia coli (strain K12) GN=dkgA PE=1 SV=3	dkgA	YRSIDTAAAYKNEEGVGKALK	52	3	2.85188	0.458101	43.7128	regulated	0.975708	1.03719	3.69252	0.0299118		2.98211	0.00682941		1.18477	0.347158		4.34466	0.00411941
sp|Q8XBT6|DKGA_ECO57	2,5-diketo-D-gluconic acid reductase A OS=Escherichia coli O157:H7 GN=dkgA PE=3 SV=1	dkgA	AQGGKGVFDQKVIRDLADKYG	200	3	5.09572	0.360682	22.1495	regulated	0.975708	1.03719	7.34723	0.037805		nq			5.77388	7.74e-05		3.11549	0.000612259
sp|Q8X7Z7|DKGB_ECO57	2,5-diketo-D-gluconic acid reductase B OS=Escherichia coli O157:H7 GN=dkgB PE=3 SV=1	dkgB	YMTLAYGKALKDEVIARIAAK	188	3	3.42298	0.0143991	1.17017	regulated	1.04053	0.862287	3.36294	0.0270137		3.48357	0.00785201					3.42837	0.00227326
sp|P0ABS3|DKSA_ECO57	DnaK suppressor protein OS=Escherichia coli O157:H7 GN=dksA PE=3 SV=1	dksA	RPTADLCIDCKTLAEIREKQM	139	4	3.28314	0.319967	26.9151	regulated	0.89013	0.906706	5.03491	0.0228401		3.89988	0.00286793		2.67788	0.00228449		2.21063	0.0439809
sp|P0ABS6|PRIM_ECO57	DNA primase OS=Escherichia coli O157:H7 GN=dnaG PE=3 SV=1	dnaG	GGRVLGNDTPKYLNSPETDIF	229	3.5	3.13417	0.356908	31.2429	regulated	1.07853	1.19212	3.21534	0.0145899		3.95448	0.00247423		1.7446	0.00326922		4.36262	0.000391229
sp|P0A6Z0|DNAK_ECO57	Chaperone protein DnaK OS=Escherichia coli O157:H7 GN=dnaK PE=3 SV=2	dnaK		106	4	3.74713	0.142031	10.7518	regulated		0.772503	3.00534	0.0857343		3.64512	0.00761507		4.17812	0.0346031		4.30734	0.0245229
sp|A7ZHA4|DNAK_ECO24	Chaperone protein DnaK OS=Escherichia coli O139:H28 (strain E24377A / ETEC) GN=dnaK PE=3 SV=1	dnaK	TAAALAYGLDKGTGNRTIAVY	183	3	4.22831	0.139608	9.6829	regulated	0.791387	0.772503	4.15379	0.0165952					5.05748	0.000209211		3.60165	0.00166204
sp|A7ZHA4|DNAK_ECO24	Chaperone protein DnaK OS=Escherichia coli O139:H28 (strain E24377A / ETEC) GN=dnaK PE=3 SV=1	dnaK	RLINYLVEEFKKDQGIDLRND	245	4	4.83885	0.403142	25.5691	regulated	0.791387	0.772503	3.91377	0.00774953		9.08108	0.000601731		5.02604	0.00081595		3.06918	0.00174141
sp|A7ZHA4|DNAK_ECO24	Chaperone protein DnaK OS=Escherichia coli O139:H28 (strain E24377A / ETEC) GN=dnaK PE=3 SV=1	dnaK	KHMNIKVTRAKLESLVEDLVN	304	3	3.29588	0.12326	10.3347	regulated	0.791387	0.772503	3.36067	0.058315		3.61204	0.00358152		3.62586	6.6e-05		2.67979	0.00766032
sp|A7ZHA4|DNAK_ECO24	Chaperone protein DnaK OS=Escherichia coli O139:H28 (strain E24377A / ETEC) GN=dnaK PE=3 SV=1	dnaK	SSGLNEDEIQKMVRDAEANAE	514	4	2.81208	0.247785	23.9655	regulated	0.791387	0.772503	4.30606	0.00129198		2.5232	0.00547776		2.35415	0.000429946		2.45135	0.00182046
sp|A7ZHA4|DNAK_ECO24	Chaperone protein DnaK OS=Escherichia coli O139:H28 (strain E24377A / ETEC) GN=dnaK PE=3 SV=1	dnaK	DAEANAEADRKFEELVQTRNQ	528	4	2.73414	0.307363	30.5586	regulated	0.791387	0.772503	4.1353	0.00892403		2.06034	0.000517287		3.25806	0.000764546		2.0114	8.68e-05
sp|P0A989|DPO3B_ECOL6	DNA polymerase III subunit beta OS=Escherichia coli O6:H1 (strain CFT073 / ATCC 700928 / UPEC) GN=dnaN PE=3 SV=1	dnaN	FARAAILSNEKFRGVRLYVSE	277	3.5	2.76114	0.325241	32.0232	regulated	0.877376	0.884059	4.50705	0.00355958		2.52164	0.000129289		1.82476	0.00510722		2.81342	0.00536591
sp|P0AEH7|ELAB_ECO57	Protein ElaB OS=Escherichia coli O157:H7 GN=elaB PE=3 SV=1	elaB	LRSSGDPADQKYVELKARAEK	35	4	3.77713	0.509509	38.3388	regulated	1.64463	1.34905	3.35085	0.000807639		2.10998	0.0110067		8.57417	0.000175058		3.35865	6.78e-06
sp|B7UNI7|ENGB_ECO27	Probable GTP-binding protein EngB OS=Escherichia coli O127:H6 (strain E2348/69 / EPEC) GN=engB PE=3 SV=1	engB	AVLVLLTKADKLASGARKAQL	149	4	2.96793	0.232383	21.3614	regulated	0.860528	0.738132	3.91465	1.18e-06		2.15792	0.000316889		3.47758	0.00106059		2.6399	0.00033018
sp|B7UHJ5|ENO_ECO27	Enolase OS=Escherichia coli O127:H6 (strain E2348/69 / EPEC) GN=eno PE=3 SV=1	eno	IAQALIGKDAKDQAGIDKIMI	85	3	2.43119	0.615085	69.2365	regulated	0.598215	0.659601	2.33446	0.00050327		0.941666	0.371211		5.07738	0.00271967		3.14254	1.3e-07
sp|B7UHJ5|ENO_ECO27	Enolase OS=Escherichia coli O127:H6 (strain E2348/69 / EPEC) GN=eno PE=3 SV=1	eno	KDAKDQAGIDKIMIDLDGTEN	92	3	2.29687	0.405942	48.8175	regulated	0.598215	0.659601	2.74959	0.0133634		2.92915	0.00647606		1.14034	0.221835		3.03406	0.000803664
sp|B7UHJ5|ENO_ECO27	Enolase OS=Escherichia coli O127:H6 (strain E2348/69 / EPEC) GN=eno PE=3 SV=1	eno	MGSEVFHHLAKVLKAKGMNTA	195	3	2.18749	0.237783	30.3778	regulated	0.598215	0.659601	1.53479	0.294247		2.61886	5.09e-05		2.04253	0.00562349		2.79874	5.75e-05
sp|B7UHJ5|ENO_ECO27	Enolase OS=Escherichia coli O127:H6 (strain E2348/69 / EPEC) GN=eno PE=3 SV=1	eno	FAYQTKVLGDKIQLVGDDLFV	311	3.5	3.67849	0.524634	40.2789	regulated	0.598215	0.659601	8.16337	0.0325297		3.55378	0.00568516		1.86804	0.00918109		3.37579	0.000129029
sp|B7UHJ5|ENO_ECO27	Enolase OS=Escherichia coli O127:H6 (strain E2348/69 / EPEC) GN=eno PE=3 SV=1	eno	NTKILKEGIEKGIANSILIKF	333	4	2.95717	0.199094	18.3626	regulated	0.598215	0.659601	2.20345	0.00387782		2.86314	3.14e-06		3.19357	1.47e-05		3.81022	0.000389826
sp|B7UHJ5|ENO_ECO27	Enolase OS=Escherichia coli O127:H6 (strain E2348/69 / EPEC) GN=eno PE=3 SV=1	eno	LIRIEEALGEKAPYNGRKEIK	419	4	2.83345	0.391075	37.5493	regulated	0.598215	0.659601	2.81026	0.000422067		2.09487	2.04e-05		2.03924	0.00160019		5.38087	0.000784414
sp|P0A953|FABB_ECOLI	3-oxoacyl-[acyl-carrier-protein] synthase 1 OS=Escherichia coli (strain K12) GN=fabB PE=1 SV=1	fabB	RSGITFSQELKDSGMRSHVWG	40	3	3.99613	0.305396	22.045	regulated	0.892691	0.884219	6.12179	0.00291686		3.03933	0.00656118		nq			3.4277	0.00141002
sp|P0A953|FABB_ECOLI	3-oxoacyl-[acyl-carrier-protein] synthase 1 OS=Escherichia coli (strain K12) GN=fabB PE=1 SV=1	fabB	ADAMRGPRGLKAVGPYVVTKA	127	3	3.63342	0.54061	41.9021	regulated	0.892691	0.884219	1.72485	0.074934		3.34146	0.00411543		3.8528	0.00109311		7.88038	5.01e-06
sp|P0A953|FABB_ECOLI	3-oxoacyl-[acyl-carrier-protein] synthase 1 OS=Escherichia coli (strain K12) GN=fabB PE=1 SV=1	fabB	LSTKYNDTPEKASRTYDAHRD	217	3	4.69049	0.148134	9.58463	regulated	0.892691	0.884219	5.7392	0.00176353					4.04174	0.0320413		4.44559	5.17e-05
sp|P0A953|FABB_ECOLI	3-oxoacyl-[acyl-carrier-protein] synthase 1 OS=Escherichia coli (strain K12) GN=fabB PE=1 SV=1	fabB	LAAIREVFGDKSPAISATKAM	320	4	4.65729	0.246781	16.0411	regulated	0.892691	0.884219	4.4293	5.65e-05		4.76177	0.000186292		3.34428	0.000331529		6.68021	2.37e-05
sp|P0AEK5|FABI_ECO57	Enoyl-[acyl-carrier-protein] reductase [NADH] FabI OS=Escherichia coli O157:H7 GN=fabI PE=3 SV=2	fabI	AELAFTYQNDKLKGRVEEFAA	43	3	4.18226	0.379691	26.536	regulated	1.38108	1.10604	3.41926	0.0724131		7.68345	7.37e-07		2.78414	0.00013216		4.18668	0.00342036
sp|P0AB72|ALF_ECO57	Fructose-bisphosphate aldolase class 2 OS=Escherichia coli O157:H7 GN=fbaA PE=3 SV=2	fbaA	MSKIFDFVKPGVI	3	4	3.12339	0.185122	16.2542	regulated	0.841792	0.862654	2.99556	0.033942		4.24316	0.00104152		2.58208	0.0051011		2.89937	0.000376006
sp|P0AB72|ALF_ECO57	Fructose-bisphosphate aldolase class 2 OS=Escherichia coli O157:H7 GN=fbaA PE=3 SV=2	fbaA	MSKIFDFVKPGVITGDDVQ	9	4	3.35154	0.204296	16.892	regulated	0.841792	0.862654	2.96418	0.0279663		4.76853	0.00505114		3.04741	0.00561743		2.92755	0.000719715
sp|P0AB72|ALF_ECO57	Fructose-bisphosphate aldolase class 2 OS=Escherichia coli O157:H7 GN=fbaA PE=3 SV=2	fbaA	PGVITGDDVQKVFQVAKENNF	20	4	4.39816	0.437155	29.5138	regulated	0.841792	0.862654	8.99278	0.0113682		4.22035	0.000310792		2.81382	0.00663832		3.50937	0.00260963
sp|P0AB72|ALF_ECO57	Fructose-bisphosphate aldolase class 2 OS=Escherichia coli O157:H7 GN=fbaA PE=3 SV=2	fbaA	SNGGASFIAGKGVKSDVPQGA	72	4	2.49803	0.153253	16.7398	regulated	0.841792	0.862654	3.0656	0.0087009		2.6849	5.84e-05		2.0436	0.00087192		2.32449	9.49e-05
sp|P0AB72|ALF_ECO57	Fructose-bisphosphate aldolase class 2 OS=Escherichia coli O157:H7 GN=fbaA PE=3 SV=2	fbaA	ILRDSQEYVSKKHNLPHNSLN	251	4	4.01922	0.296491	21.3136	regulated	0.841792	0.862654	6.59689	0.000495983		3.02331	0.000745815		3.72709	0.00885174		3.50609	0.000741658
sp|P0AB72|ALF_ECO57	Fructose-bisphosphate aldolase class 2 OS=Escherichia coli O157:H7 GN=fbaA PE=3 SV=2	fbaA	GQTSMIARLEKAFQELNAIDV	348	4	5.44116	0.787253	46.4732	regulated	0.841792	0.862654	20.1519	0.0166704		2.75221	0.00152208		3.16557	0.00158038		4.98546	0.0155741
sp|Q8XCF0|F16PA_ECO57	Fructose-1,6-bisphosphatase class 1 OS=Escherichia coli O157:H7 GN=fbp PE=3 SV=1	fbp	KYIKFCQEEDKSTNRPYTSRY	229	4	3.34718	0.140549	11.6337	regulated	0.81723	0.750626	3.46926	0.0174909		4.0302	0.00246583		2.71584	0.0108109		3.29994	2.24e-06
sp|Q8XCF0|F16PA_ECO57	Fructose-1,6-bisphosphatase class 1 OS=Escherichia coli O157:H7 GN=fbp PE=3 SV=1	fbp	YPSTASHPDGKLRLLYECNPM	269	4	3.3666	0.239675	19.7441	regulated	0.81723	0.750626	3.63745	0.0163561		4.29362	0.000133929		2.26085	0.00874341		3.64257	1.27e-05
sp|C5A059|FDHE_ECOBW	Protein FdhE OS=Escherichia coli (strain K12 / MC4100 / BW2952) GN=fdhE PE=3 SV=1	fdhE	DTYLKILYQEKDPKIEAVADD	269	3	4.92404	0.0799848	5.01746	regulated	0.883383	0.890447	5.4871	0.00130315		4.5386	0.0369511		4.79253	0.0333458		nq
sp|P0ABQ5|DYR_ECOL6	Dihydrofolate reductase OS=Escherichia coli O6:H1 (strain CFT073 / ATCC 700928 / UPEC) GN=folA PE=3 SV=1	folA	GGRVYEQFLPKAQKLYLTHID	106	3	5.23507	0.325426	19.6587	regulated	1.04182	0.913036	5.94105	0.0540259		3.354	0.000503505		7.20685	0.000118875
sp|B7UKK6|FOLD_ECO27	Bifunctional protein FolD OS=Escherichia coli O127:H6 (strain E2348/69 / EPEC) GN=folD PE=3 SV=1	folD	MAAKIIDGKTIAQQVRSEV	9	3.5	2.52611	0.289546	31.2455	regulated	1.05887	0.789081	2.14022	0.0283404		3.02699	0.000211936		1.73319	0.00568943		3.63207	0.00300005
sp|B7UFG9|GCH1_ECO27	GTP cyclohydrolase 1 OS=Escherichia coli O127:H6 (strain E2348/69 / EPEC) GN=folE PE=3 SV=1	folE	IPKDSVIGLSKINRIVQFFAQ	137	3	3.32004	0.601902	50.1595	regulated	0.706635	0.736391	1.71159	0.0915474		2.50777	0.000157969		3.25181	0.00609155		8.70632	0.000214191
sp|P0AC21|FOLX_ECO57	D-erythro-7,8-dihydroneopterin triphosphate epimerase OS=Escherichia coli O157:H7 GN=folX PE=3 SV=2	folX	NDALNYRTVTKNIIQHVENNR	62	3	3.81318	0.489755	36.5908	regulated	1.55225	1.01176	3.92062	0.0461836		5.46609	0.00570344		1.70174	0.171731		5.79561	0.000918018
sp|P28861|FENR_ECOLI	Ferredoxin--NADP reductase OS=Escherichia coli (strain K12) GN=fpr PE=1 SV=4	fpr	QMVRDTQQLLKETRQMTKHLR	226	3	4.30842	0.382698	26.2019	regulated	0.891406	0.935216	3.48541	0.0578163		5.96932	0.00370498		2.56174	0.0321861		6.45814	0.000379392
sp|A7ZHR2|RRF_ECO24	Ribosome-recycling factor OS=Escherichia coli O139:H28 (strain E24377A / ETEC) GN=frr PE=3 SV=1	frr	IRKDAEVRMDKCVEAFKTQIS	15	4	3.33909	0.250917	20.8109	regulated	1.03997	1.00462	2.99122	0.0318088		4.93944	0.000325586		2.49386	0.0308353		3.38264	0.000499252
sp|A7ZHR2|RRF_ECO24	Ribosome-recycling factor OS=Escherichia coli O139:H28 (strain E24377A / ETEC) GN=frr PE=3 SV=1	frr	VRMDKCVEAFKTQISKIRTGR	21	4	3.33392	0.155794	12.9381	regulated	1.03997	1.00462	2.73366	0.00743284		4.1829	0.000336562		3.46972	9.59e-05		3.11849	1.64e-05
sp|A7ZHR2|RRF_ECO24	Ribosome-recycling factor OS=Escherichia coli O139:H28 (strain E24377A / ETEC) GN=frr PE=3 SV=1	frr	LTEERRKDLTKIVRGEAEQAR	115	3	4.00451	0.164129	11.8298	regulated	1.03997	1.00462	nq			4.60263	0.0410091		4.39449	0.00137562		3.18287	0.000183412
sp|A7ZHR2|RRF_ECO24	Ribosome-recycling factor OS=Escherichia coli O139:H28 (strain E24377A / ETEC) GN=frr PE=3 SV=1	frr	DANDKVKALLKDKEISEDDDR	144	3	2.43497	0.0905221	10.1718	regulated	1.03997	1.00462	2.53109	0.00616457		2.31671	0.00370045		2.17261	0.114125		2.75965	3.23e-05
sp|A7ZHR2|RRF_ECO24	Ribosome-recycling factor OS=Escherichia coli O139:H28 (strain E24377A / ETEC) GN=frr PE=3 SV=1	frr	NDKVKALLKDKEISEDDDRRS	146	4	3.15682	0.395989	34.4469	regulated	1.03997	1.00462	3.23564	0.000885109		2.37472	0.000584861		5.96381	0.0103177		2.17365	0.00031369
sp|A7ZHR2|RRF_ECO24	Ribosome-recycling factor OS=Escherichia coli O139:H28 (strain E24377A / ETEC) GN=frr PE=3 SV=1	frr	DDRRSQDDVQKLTDAAIKKIE	162	4	2.94175	0.304742	28.2429	regulated	1.03997	1.00462	2.37203	0.010266		4.29947	8.87e-05		2.0303	0.000622513		3.6224	0.00292992
sp|P0ABH2|FTSA_ECO57	Cell division protein FtsA OS=Escherichia coli O157:H7 GN=ftsA PE=3 SV=1	ftsA	VGSCPSRGMDKGGVNDLESVV	48	3	4.10222	0.223628	15.843	regulated	1.03839	0.926648	4.79664	0.00213674		2.98962	0.0174837		nq			4.80608	0.0135563
sp|P0A9R9|FTSE_ECO57	Cell division ATP-binding protein FtsE OS=Escherichia coli O157:H7 GN=ftsE PE=3 SV=1	ftsE	IRRRVSAALDKVGLLDKAKNF	124	4	3.73748	0.279761	21.2195	regulated	1.06657	0.966232	2.88473	0.0114005		4.75724	0.00120631		2.77561	0.000603614		5.12433	0.000139263
sp|P0A9A7|FTSZ_ECOL6	Cell division protein FtsZ OS=Escherichia coli O6:H1 (strain CFT073 / ATCC 700928 / UPEC) GN=ftsZ PE=3 SV=1	ftsZ	HGMAPLTQEQKPVAKVVNDNA	352	3	2.39222	0.210296	24.1104	regulated	0.996559	0.763982	1.76644	0.0556562		2.56446	0.00186246		2.27705	0.00366584		3.16983	9.99e-07
sp|P0AC34|FUMA_ECOL6	Fumarate hydratase class I, aerobic OS=Escherichia coli O6:H1 (strain CFT073 / ATCC 700928 / UPEC) GN=fumA PE=3 SV=2	fumA	QDTGTAIIVGKKGQRVWTGGG	116	3	4.05744	0.632515	45.1619	regulated	0.986549	1.03777	2.29354	0.0724966		4.23577	0.014125		2.48869	0.0115035		11.2105	0.0029332
sp|B7UK50|EFG_ECO27	Elongation factor G OS=Escherichia coli O127:H6 (strain E2348/69 / EPEC) GN=fusA PE=3 SV=1	fusA	KMDRMGANFLKVVNQIKTRLG	153	4	4.27609	0.40871	28.1279	regulated	0.830435	0.708133	2.9082	0.038766		7.67093	0.00141068		2.91612	3.73e-05		5.13166	0.000478258
sp|B7UK50|EFG_ECO27	Elongation factor G OS=Escherichia coli O127:H6 (strain E2348/69 / EPEC) GN=fusA PE=3 SV=1	fusA	ANFLKVVNQIKTRLGANPVPL	159	3	3.79018	0.394285	29.5917	regulated	0.830435	0.708133	3.28645	4.54e-05		2.54969	0.00358418		6.49092	0.000874023
sp|B7UK50|EFG_ECO27	Elongation factor G OS=Escherichia coli O127:H6 (strain E2348/69 / EPEC) GN=fusA PE=3 SV=1	fusA	QMHANKREEIKEVRAGDIAAA	375	3	3.50563	0.124193	9.90083	regulated	0.830435	0.708133	4.15885	0.0030363		3.11291	4.5e-05		nq			3.33103	2.36e-05
sp|B7UK50|EFG_ECO27	Elongation factor G OS=Escherichia coli O127:H6 (strain E2348/69 / EPEC) GN=fusA PE=3 SV=1	fusA	PKGYEFINDIKGGVIPGEYIP	541	4	4.30262	0.696513	47.7318	regulated	0.830435	0.708133	14.2863	0.00845819		2.74729	0.00532527		2.70428	0.0361334		3.23134	0.00393167
sp|B7UK50|EFG_ECO27	Elongation factor G OS=Escherichia coli O127:H6 (strain E2348/69 / EPEC) GN=fusA PE=3 SV=1	fusA	IPGEYIPAVDKGIQEQLKAGP	555	4	3.14484	0.290734	25.3747	regulated	0.830435	0.708133	3.0308	0.0344245		4.65114	0.000111941		2.06435	0.00726545		3.37036	0.00126372
sp|B7UK50|EFG_ECO27	Elongation factor G OS=Escherichia coli O127:H6 (strain E2348/69 / EPEC) GN=fusA PE=3 SV=1	fusA	IAFKEGFKKAKPVLLEPIMKV	609	3	2.96291	0.565603	52.073	regulated	0.830435	0.708133	1.31793	0.111139		2.46254	1.28e-05		3.91404	0.00374401		6.07131	0.000447831
sp|P58228|DCEA_ECO57	Glutamate decarboxylase alpha OS=Escherichia coli O157:H7 GN=gadA PE=3 SV=1	gadA	MRPGQLFMDPKRMIEACDENT	192	4	3.43944	0.253197	20.4967	regulated	0.897744	0.927689	2.51347	0.0462222		3.78727	0.000612685		4.91766	0.000747848		2.99334	0.00198242
sp|P58228|DCEA_ECO57	Glutamate decarboxylase alpha OS=Escherichia coli O157:H7 GN=gadA PE=3 SV=1	gadA	RVKSISASGHKFGLAPLGCGW	276	4	15.3527	1.10777	40.5586	regulated	0.897744	0.927689	76.8474	0.0219123		17.9589	0.00482511		11.6036	2.71e-06		3.46507	0.00353946
sp|P69909|DCEA_ECOL6	Glutamate decarboxylase alpha OS=Escherichia coli O6:H1 (strain CFT073 / ATCC 700928 / UPEC) GN=gadA PE=1 SV=1	gadA	EGIPAVCFKLKDGEDPGYTLY	383	4	3.29102	0.16882	14.1723	regulated	0.897744	0.927689	3.91574	0.0021601		2.61765	0.00187812		3.81899	0.000861672		2.99496	0.00225227
sp|P58228|DCEA_ECO57	Glutamate decarboxylase alpha OS=Escherichia coli O157:H7 GN=gadA PE=3 SV=1	gadA	ASLKYLSDHPKLQGIAQQNSF	453	3.5	2.7892	0.263706	25.7085	regulated	0.897744	0.927689	3.12922	0.0422435		2.46191	5.3e-05		3.99196	4.5e-05		1.96793	0.000489585
sp|P69911|DCEB_ECO57	Glutamate decarboxylase beta OS=Escherichia coli O157:H7 GN=gadB PE=3 SV=1	gadB	AKSISTIAESKRFPLHEMRDD	30	3	2.70523	0.168823	16.964	regulated	0.895434	0.934638	3.26952	0.00167888		2.16938	0.00226434					2.79057	0.0128396
sp|P0AAB6|GALF_ECOLI	UTP--glucose-1-phosphate uridylyltransferase OS=Escherichia coli (strain K12) GN=galF PE=1 SV=1	galF	DLSEYSVIQTKEPLDREGKVS	180	4	3.04077	0.374746	33.6969	regulated	0.831515	0.791382	2.00969	0.0492609		4.1473	0.00038557		2.18941	0.024818		4.67528	0.000197252
sp|P0A9B4|G3P1_ECO57	Glyceraldehyde-3-phosphate dehydrogenase A OS=Escherichia coli O157:H7 GN=gapA PE=3 SV=2	gapA	HGRFDGTVEVKDGHLIVNGKK	61	3	3.36137	0.318247	26.2504	regulated	0.831282	0.879616	2.56513	0.0772096		5.7419	0.00427724		3.17428	0.000202274		2.73456	0.00521674
sp|P0A9B3|G3P1_ECOL6	Glyceraldehyde-3-phosphate dehydrogenase A OS=Escherichia coli O6:H1 (strain CFT073 / ATCC 700928 / UPEC) GN=gapA PE=3 SV=2	gapA	AKKVVMTGPSKDNTPMFVKGA	124	4	3.6744	0.143016	10.9895	regulated	0.831282	0.879616	3.96999	0.000112118		3.21635	6.09e-05		3.188	0.000354752		4.46679	1.65e-06
sp|P0A9B3|G3P1_ECOL6	Glyceraldehyde-3-phosphate dehydrogenase A OS=Escherichia coli O6:H1 (strain CFT073 / ATCC 700928 / UPEC) GN=gapA PE=3 SV=2	gapA	PSKDNTPMFVKGANFDKYAGQ	132	4	3.59891	0.503085	39.2842	regulated	0.831282	0.879616	1.9562	0.00265362		2.45228	0.00425791		5.02161	0.000601648		6.82391	0.00114199
sp|P0A9B3|G3P1_ECOL6	Glyceraldehyde-3-phosphate dehydrogenase A OS=Escherichia coli O6:H1 (strain CFT073 / ATCC 700928 / UPEC) GN=gapA PE=3 SV=2	gapA	PMFVKGANFDKYAGQDIVSNA	138	4	3.46954	0.0945652	7.60156	regulated	0.831282	0.879616	3.90579	0.0162001		3.04229	1.03e-05		3.34458	0.000236373		3.64982	7.17e-05
sp|P0A9B3|G3P1_ECOL6	Glyceraldehyde-3-phosphate dehydrogenase A OS=Escherichia coli O6:H1 (strain CFT073 / ATCC 700928 / UPEC) GN=gapA PE=3 SV=2	gapA	TTVHATTATQKTVDGPSHKDW	184	3	1.84354	0.504151	82.4196	regulated	0.831282	0.879616	2.96156	0.0117149		2.33047	0.000703222		0.794861	0.14862		2.12474	0.00782898
sp|P0A9B3|G3P1_ECOL6	Glyceraldehyde-3-phosphate dehydrogenase A OS=Escherichia coli O6:H1 (strain CFT073 / ATCC 700928 / UPEC) GN=gapA PE=3 SV=2	gapA	TQKTVDGPSHKDWRGGRGASQ	192	4	2.92631	0.259487	24.1666	regulated	0.831282	0.879616	3.28052	0.0109164		2.66295	0.000251757		4.1162	0.00110576		2.04497	5.61e-05
sp|P0A9B3|G3P1_ECOL6	Glyceraldehyde-3-phosphate dehydrogenase A OS=Escherichia coli O6:H1 (strain CFT073 / ATCC 700928 / UPEC) GN=gapA PE=3 SV=2	gapA	SVVDLTVRLEKAATYEQIKAA	249	4	3.47227	0.124131	9.97186	regulated	0.831282	0.879616	3.30654	0.00266618		3.05223	5.01e-05		3.37764	0.000365875		4.2553	5.45e-05
sp|A7ZNR5|GATY_ECO24	D-tagatose-1,6-bisphosphate aldolase subunit GatY OS=Escherichia coli O139:H28 (strain E24377A / ETEC) GN=gatY PE=3 SV=1	gatY	ICKINVATELKNAFSQALKNY	236	4	3.50472	0.228875	18.25	regulated	1.05019	0.814201	3.3393	0.00597678		3.65953	0.000808935		2.55237	0.00223428		4.84219	0.00923335
sp|A7ZR13|GCSH_ECO24	Glycine cleavage system H protein OS=Escherichia coli O139:H28 (strain E24377A / ETEC) GN=gcvH PE=3 SV=1	gcvH	MSNVPAELKYSKEHEWLRK	9	4	3.33511	0.0758997	6.30131	regulated	0.803306	0.912949	3.80319	0.00281186		3.18328	0.000191392		3.15712	0.0113274		3.24469	5.1e-05
sp|P37747|GLF_ECOLI	UDP-galactopyranose mutase OS=Escherichia coli (strain K12) GN=glf PE=1 SV=1	glf	SAKELPAFIIKRIPVRFTFDN	169	4	3.02336	0.270902	24.4857	regulated	0.909534	0.740645	2.35059	0.0260358		2.89318	6.6e-05		2.59127	0.00130266		4.75283	0.0015842
sp|P37747|GLF_ECOLI	UDP-galactopyranose mutase OS=Escherichia coli (strain K12) GN=glf PE=1 SV=1	glf	YQGIPVGGYTKLIEKMLEGVD	196	4	3.2555	0.157298	13.3264	regulated	0.909534	0.740645	2.57518	0.00767435		3.71193	0.00211309		3.80641	0.000413036		3.0796	0.0122804
sp|B7UJ69|GLMM_ECO27	Phosphoglucosamine mutase OS=Escherichia coli O127:H6 (strain E2348/69 / EPEC) GN=glmM PE=3 SV=1	glmM	DRYVLEKMQEKGWRIGAENSG	318	3	4.08384	0.379733	26.9881	regulated	0.7013	0.756512	6.33891	0.00237681		4.28299	0.00014545		2.51035	0.00283109		nq
sp|Q8XEG2|GLMS_ECO57	Glucosamine--fructose-6-phosphate aminotransferase [isomerizing] OS=Escherichia coli O157:H7 GN=glmS PE=3 SV=3	glmS	SRIEQMLSQDKRIEALAEDFS	453	3	3.93638	0.219759	16.0378	regulated	0.924591	0.839533	3.47657	0.000199517		3.26748	0.0018074		5.36162	0.00762905
sp|B7UMJ5|GLMU_ECO27	Bifunctional protein GlmU OS=Escherichia coli O127:H6 (strain E2348/69 / EPEC) GN=glmU PE=3 SV=1	glmU	NGKVTGIVEHKDATDEQRQIQ	156	4	3.35759	0.0938289	7.74662	regulated	0.979985	0.917786	3.0751	0.0173897		3.05818	0.00400224		3.52874	0.0202626		3.81805	0.000624474
sp|B7UMJ5|GLMU_ECO27	Bifunctional protein GlmU OS=Escherichia coli O127:H6 (strain E2348/69 / EPEC) GN=glmU PE=3 SV=1	glmU	GAHVGNFVEMKKARLGKGSKA	351	3.5	2.39039	0.262192	30.0866	regulated	0.979985	0.917786	2.65963	0.0204518		3.12862	0.00751672		1.54761	0.00947432		2.52578	0.00568375
sp|P0A9D0|GLPX_ECOL6	Fructose-1,6-bisphosphatase class 2 OS=Escherichia coli O6:H1 (strain CFT073 / ATCC 700928 / UPEC) GN=glpX PE=3 SV=1	glpX	AGYKWLGRGDKNTADGAAVNA	29	3	4.03878	0.187403	13.4248	regulated	0.848141	0.844636	3.20734	0.00227357		5.07926	0.000912255		4.04442	0.000941488
sp|P0A9D0|GLPX_ECOL6	Fructose-1,6-bisphosphatase class 2 OS=Escherichia coli O6:H1 (strain CFT073 / ATCC 700928 / UPEC) GN=glpX PE=3 SV=1	glpX	LSELTVTILAKPRHDAVIAEM	164	3	2.44471	0.0833763	9.32698	regulated	0.848141	0.844636	2.74362	0.0411805		2.24885	0.000906162		2.37162	0.0122654
sp|Q8XD23|GLSA1_ECO57	Glutaminase 1 OS=Escherichia coli O157:H7 GN=glsA1 PE=3 SV=1	glsA1	DEEGNSVRGQKMVASVAKQLG	294	4	5.12205	0.184385	11.2873	regulated	1.04422	0.969248	3.97014	0.00267437		6.66763	0.00258177		5.23259	0.0135277		4.97392	0.0179546
sp|B7UGZ1|GLYA_ECO27	Serine hydroxymethyltransferase OS=Escherichia coli O127:H6 (strain E2348/69 / EPEC) GN=glyA PE=3 SV=1	glyA	TGHIDYADLEKQAKEHKPKMI	160	3.5	2.98569	0.586998	53.6644	regulated	0.838966	0.873191	6.21619	0.0242955		4.27103	0.0153478		1.36075	0.0244012		2.19594	0.0345468
sp|B7UGZ1|GLYA_ECO27	Serine hydroxymethyltransferase OS=Escherichia coli O127:H6 (strain E2348/69 / EPEC) GN=glyA PE=3 SV=1	glyA	AGPRGGLILAKGGSEELYKKL	242	3	2.46316	0.435487	48.3098	regulated	0.838966	0.873191	2.03425	0.00462086		3.40037	0.00267519		1.33198	0.119341		4.01008	0.00511879
sp|B7UGZ1|GLYA_ECO27	Serine hydroxymethyltransferase OS=Escherichia coli O127:H6 (strain E2348/69 / EPEC) GN=glyA PE=3 SV=1	glyA	LAKGGSEELYKKLNSAVFPGG	250	4	2.42624	0.114524	12.9209	regulated	0.838966	0.873191	2.44378	0.00894431		2.30584	0.000443365		2.12095	0.0115181		2.90068	0.00108479
sp|B7UGZ1|GLYA_ECO27	Serine hydroxymethyltransferase OS=Escherichia coli O127:H6 (strain E2348/69 / EPEC) GN=glyA PE=3 SV=1	glyA	AKGGSEELYKKLNSAVFPGGQ	251	3	2.20171	0.309261	39.1849	regulated	0.838966	0.873191	1.43644	0.112819		2.20469	0.00303952		2.14696	0.024998		3.44552	0.0424427
sp|B7UGZ1|GLYA_ECO27	Serine hydroxymethyltransferase OS=Escherichia coli O127:H6 (strain E2348/69 / EPEC) GN=glyA PE=3 SV=1	glyA	HVIAGKAVALKEAMEPEFKTY	277	3	3.03754	0.345733	31.1177	regulated	0.838966	0.873191	2.42611	0.0236072					2.32577	0.000666574		4.9526	1.46e-05
sp|B7UGZ1|GLYA_ECO27	Serine hydroxymethyltransferase OS=Escherichia coli O127:H6 (strain E2348/69 / EPEC) GN=glyA PE=3 SV=1	glyA	ALKEAMEPEFKTYQQQVAKNA	285	4	2.62571	0.206885	21.4311	regulated	0.838966	0.873191	1.99069	0.0118999		2.82103	4.42e-05		2.41906	0.0223932		3.49977	5.19e-05
sp|B7UGZ1|GLYA_ECO27	Serine hydroxymethyltransferase OS=Escherichia coli O127:H6 (strain E2348/69 / EPEC) GN=glyA PE=3 SV=1	glyA	GTPAITRRGFKEAEAKELAGW	375	3	2.72797	0.209766	20.9022	regulated	0.838966	0.873191	2.88957	0.000824872		2.06195	0.00993522		nq			3.41214	3e-05
sp|B7ULB9|SYGB_ECO27	Glycine--tRNA ligase beta subunit OS=Escherichia coli O127:H6 (strain E2348/69 / EPEC) GN=glyS PE=3 SV=1	glyS	AEAQPDREIEKRGPAIAQAFD	72	3	2.20987	0.212537	26.8039	regulated	1.04039	0.873679	2.68395	0.0447518		2.60464	0.000173307		1.57365	0.20174		2.18291	3.35e-05
sp|B7ULB9|SYGB_ECO27	Glycine--tRNA ligase beta subunit OS=Escherichia coli O127:H6 (strain E2348/69 / EPEC) GN=glyS PE=3 SV=1	glyS	ANKRVSNILAKSDEVLSDRVN	592	3	2.89277	0.211322	19.8945	regulated	1.04039	0.873679	2.20163	0.0342302		2.98575	0.00145068		nq			3.68132	0.000455629
sp|P37754|6PGD9_ECOLX	6-phosphogluconate dehydrogenase, decarboxylating OS=Escherichia coli GN=gnd PE=3 SV=1	gnd	SLKDQRVAASKVLSGPQAQPA	301	3	3.06102	0.206789	18.484	regulated	0.974553	0.897591	2.66756	0.000827974		2.62138	0.000184243		4.10207	4.81e-05
sp|P37754|6PGD9_ECOLX	6-phosphogluconate dehydrogenase, decarboxylating OS=Escherichia coli GN=gnd PE=3 SV=1	gnd	SGPQAQPAGDKAEFIEKVRRA	314	4	3.85492	0.177032	13.1198	regulated	0.974553	0.897591	3.30416	0.0190599		3.28054	0.00347761		5.05264	0.00251229		4.03938	0.000453381
sp|P37754|6PGD9_ECOLX	6-phosphogluconate dehydrogenase, decarboxylating OS=Escherichia coli GN=gnd PE=3 SV=1	gnd	PAGDKAEFIEKVRRALYLGKI	320	4	2.95037	0.231795	21.4242	regulated	0.974553	0.897591	3.00045	0.0100053		2.74208	0.0308073		2.20234	0.00115923		4.19378	8.2e-05
sp|P0AC92|GNSA_ECOLI	Protein gnsA OS=Escherichia coli (strain K12) GN=gnsA PE=3 SV=1	gnsA	FIAQKIAELNKNTGKEVSEIR	27	3	2.84155	0.169096	16.1916	regulated	0.97559	0.919087	2.31193	0.000626053		3.5512	0.000326043		3.13198	0.0970604		2.54468	0.00184563
sp|P0AC92|GNSA_ECOLI	Protein gnsA OS=Escherichia coli (strain K12) GN=gnsA PE=3 SV=1	gnsA	KMTGLESYDVKIKIM	53	4	3.80522	0.374336	28.0114	regulated	0.97559	0.919087	2.27679	0.00715295		3.83036	0.00708786		6.55864	0.00223097		3.65758	0.000144
sp|P77695|GNSB_ECOLI	Protein gnsB OS=Escherichia coli (strain K12) GN=gnsB PE=3 SV=2	gnsB	AEADISEYITKKIIELKKKTG	20	3	6.02375	0.08065	4.49126	regulated	0.872935	0.915475	5.4472	0.0431059		6.03876	2.39e-05		6.63522	5.58e-05
sp|B7ULM8|GPMA_ECO27	2,3-bisphosphoglycerate-dependent phosphoglycerate mutase OS=Escherichia coli O127:H6 (strain E2348/69 / EPEC) GN=gpmA PE=3 SV=1	gpmA	LVRHGESQWNKENRFTGWYDV	18	4	4.75896	0.500792	32.1014	regulated	1.122	0.970349	8.08031	0.0256218		5.72052	0.00756911		5.30693	0.0218313		2.09357	0.00079172
sp|B7ULM8|GPMA_ECO27	2,3-bisphosphoglycerate-dependent phosphoglycerate mutase OS=Escherichia coli O127:H6 (strain E2348/69 / EPEC) GN=gpmA PE=3 SV=1	gpmA	RHYGALQGLNKAETAEKYGDE	100	4	3.03925	0.347733	31.2819	regulated	1.122	0.970349	5.4977	0.00339256		2.62728	0.00128496		2.26164	0.00413007		2.61485	3.93e-05
sp|B7ULM8|GPMA_ECO27	2,3-bisphosphoglycerate-dependent phosphoglycerate mutase OS=Escherichia coli O127:H6 (strain E2348/69 / EPEC) GN=gpmA PE=3 SV=1	gpmA	QGLNKAETAEKYGDEQVKQWR	106	4	3.30695	0.386601	32.3237	regulated	1.122	0.970349	6.30364	0.000517535		2.86477	7.86e-05		2.95036	0.00542658		2.24552	4.36e-05
sp|B7ULM8|GPMA_ECO27	2,3-bisphosphoglycerate-dependent phosphoglycerate mutase OS=Escherichia coli O127:H6 (strain E2348/69 / EPEC) GN=gpmA PE=3 SV=1	gpmA	RYPGHDPRYAKLSEKELPLTE	142	3	7.0342	0.619414	31.7521	regulated	1.122	0.970349	13.8217	9.52e-06		4.23312	0.0708303		12.2106	2.1e-05		3.42847	0.000188133
sp|B7ULM8|GPMA_ECO27	2,3-bisphosphoglycerate-dependent phosphoglycerate mutase OS=Escherichia coli O127:H6 (strain E2348/69 / EPEC) GN=gpmA PE=3 SV=1	gpmA	HDPRYAKLSEKELPLTESLAL	146	3	5.31459	0.62921	37.667	regulated	1.122	0.970349	13.3395	0.0346375		6.78023	0.00283334		2.95198	0.000787126		2.9933	0.0467892
sp|B7ULM8|GPMA_ECO27	2,3-bisphosphoglycerate-dependent phosphoglycerate mutase OS=Escherichia coli O127:H6 (strain E2348/69 / EPEC) GN=gpmA PE=3 SV=1	gpmA	RHYGALQGLNKAETAEKYGDE	100, 106	4	10.9692	0.493248	20.5942	regulated	1.122	0.970349	25.2791	0.011605		9.84693	0.00318868		7.62333	8.86e-05		7.62817	0.000107643
sp|B7UH18|GRCA_ECO27	Autonomous glycyl radical cofactor OS=Escherichia coli O127:H6 (strain E2348/69 / EPEC) GN=grcA PE=3 SV=1	grcA	LNSFWLLDSEKGEARCIVAKA	26	4	11.0804	0.252561	10.5007	regulated	3.60292	3.2837	11.3426	0.019454		9.34864	0.00158527		8.58665	1.23e-05		16.5481	0.00829814
sp|B7LDH2|GRCA_ECO55	Autonomous glycyl radical cofactor OS=Escherichia coli (strain 55989 / EAEC) GN=grcA PE=3 SV=1	grcA	YAEDEVVAVSKLGDIEYREVP	48	4	15.6672	0.686285	24.9416	regulated	3.60292	3.2837	36.2343	0.0322966		25.6707	0.00743913		6.86888	0.00129067		9.43165	0.00957046
sp|B7UH18|GRCA_ECO27	Autonomous glycyl radical cofactor OS=Escherichia coli O127:H6 (strain E2348/69 / EPEC) GN=grcA PE=3 SV=1	grcA	IEYREVPVEVKPEVRVEGGQH	62	3	12.3324	0.289004	11.5039	regulated	3.60292	3.2837	12.346	0.0548942		9.92657	0.001114		9.54911	9.01e-06		19.7506	1.62e-05
sp|B7UH18|GRCA_ECO27	Autonomous glycyl radical cofactor OS=Escherichia coli O127:H6 (strain E2348/69 / EPEC) GN=grcA PE=3 SV=1	grcA	LRRETLEDAVKHPEKYPQLTI	88	3	8.32288	0.69713	32.8989	regulated	3.60292	3.2837	nq			3.79904	0.00121483		7.34456	0.00106211		20.6735	0.000347576
sp|B7UH18|GRCA_ECO27	Autonomous glycyl radical cofactor OS=Escherichia coli O127:H6 (strain E2348/69 / EPEC) GN=grcA PE=3 SV=1	grcA	TLEDAVKHPEKYPQLTIRVSG	92	3	8.58372	0.399123	18.565	regulated	3.60292	3.2837	9.67792	0.00312155		6.67775	0.0133834		5.42444	8.16e-05		15.4945	6.89e-07
sp|A1AJ51|CH601_ECOK1	60 kDa chaperonin 1 OS=Escherichia coli O1:K1 / APEC GN=groL1 PE=3 SV=1	groL1	MAAKDVKFGNDARVKML	7	4	2.85098	0.166393	15.8823	regulated	0.665987	0.771466	3.25467	0.0215543		2.63406	0.00712862		2.26019	0.0108745		3.41721	2.73e-07
sp|A1AJ51|CH601_ECOK1	60 kDa chaperonin 1 OS=Escherichia coli O1:K1 / APEC GN=groL1 PE=3 SV=1	groL1	GPKGRNVVLDKSFGAPTITKD	42	3	2.6881	0.335695	33.9486	regulated	0.665987	0.771466	1.63694	0.233096		3.85025	0.000587367		2.39199	2.32e-05		3.45602	6.82e-08
sp|A1AJ51|CH601_ECOK1	60 kDa chaperonin 1 OS=Escherichia coli O1:K1 / APEC GN=groL1 PE=3 SV=1	groL1	DKSFGAPTITKDGVSVAREIE	51	4	2.50341	0.0965482	10.5212	regulated	0.665987	0.771466	2.42278	0.00421784		2.18301	0.00251602		2.81728	0.00176664		2.642	0.00636063
sp|A1AJ51|CH601_ECOK1	60 kDa chaperonin 1 OS=Escherichia coli O1:K1 / APEC GN=groL1 PE=3 SV=1	groL1	VAAGMNPMDLKRGIDKAVTAA	117	4	3.18961	0.252273	21.7495	regulated	0.665987	0.771466	2.24481	0.00954081		3.13956	5.79e-05		3.21629	9.41e-05		4.57495	0.00231517
sp|A1AJ51|CH601_ECOK1	60 kDa chaperonin 1 OS=Escherichia coli O1:K1 / APEC GN=groL1 PE=3 SV=1	groL1	NPMDLKRGIDKAVTAAVEELK	122	4	2.98127	0.140417	12.8546	regulated	0.665987	0.771466	3.00419	0.0269423		3.52198	0.00578076		3.12959	0.000104685		2.39236	0.0151903
sp|A1AJ51|CH601_ECOK1	60 kDa chaperonin 1 OS=Escherichia coli O1:K1 / APEC GN=groL1 PE=3 SV=1	groL1	KALSVPCSDSKAIAQVGTISA	142	3	2.43258	0.0583424	6.56305	regulated	0.665987	0.771466	2.54377	0.0204382		2.53367	0.0011204		2.23859	8.12e-05
sp|A1AJ51|CH601_ECOK1	60 kDa chaperonin 1 OS=Escherichia coli O1:K1 / APEC GN=groL1 PE=3 SV=1	groL1	VGKLIAEAMDKVGKEGVITVE	168	4	3.78134	0.501331	37.6919	regulated	0.665987	0.771466	8.65646	0.015634		2.4534	0.00019383		2.63941	0.00920196		3.64856	1.7e-05
sp|A1AJ51|CH601_ECOK1	60 kDa chaperonin 1 OS=Escherichia coli O1:K1 / APEC GN=groL1 PE=3 SV=1	groL1	KATLEDLGQAKRVVINKDTTT	321	3.5	2.29885	0.346227	41.5934	regulated	0.665987	0.771466	2.06961	0.0351002		1.5864	0.000873719		2.09309	0.000461439		4.05613	0.00124217
sp|A1AJ51|CH601_ECOK1	60 kDa chaperonin 1 OS=Escherichia coli O1:K1 / APEC GN=groL1 PE=3 SV=1	groL1	LGQAKRVVINKDTTTIIDGVG	327	4	2.52339	0.33372	36.0544	regulated	0.665987	0.771466	4.49111	0.0241529		1.98606	0.0268267		2.15071	0.013281		2.09908	0.0736405
sp|A1AJ51|CH601_ECOK1	60 kDa chaperonin 1 OS=Escherichia coli O1:K1 / APEC GN=groL1 PE=3 SV=1	groL1	EEATSDYDREKLQERVAKLAG	364	3	2.1401	0.362433	47.6352	regulated	0.665987	0.771466	3.11558	0.00183163		2.51317	0.00108468		1.18488	0.297261		2.27039	0.000104517
sp|A1AJ51|CH601_ECOK1	60 kDa chaperonin 1 OS=Escherichia coli O1:K1 / APEC GN=groL1 PE=3 SV=1	groL1	KVGAATEVEMKEKKARVEDAL	390	4	2.96465	0.196979	18.1253	regulated	0.665987	0.771466	2.38096	0.001518		2.71052	0.00114245		2.94904	0.000676348		4.05516	3.26e-07
sp|A1AJ51|CH601_ECOK1	60 kDa chaperonin 1 OS=Escherichia coli O1:K1 / APEC GN=groL1 PE=3 SV=1	groL1	GGVALIRVASKLADLRGQNED	425		2.30075	0.203569	24.4311	regulated	0.665987	0.771466	1.99558	0.124671		2.05464	0.0293039		2.09088	0.00168571		3.26596	1.03e-05
sp|A7ZV11|CH10_ECO24	10 kDa chaperonin OS=Escherichia coli O139:H28 (strain E24377A / ETEC) GN=groS PE=3 SV=1	groS	GIVLTGSAAAKSTRGEVLAVG	34	3	3.63011	0.580129	44.997	regulated	0.847221	0.950852	2.73439	5.78e-05		2.15256	0.00210056		8.14879	4.33e-05
sp|A7ZV11|CH10_ECO24	10 kDa chaperonin OS=Escherichia coli O139:H28 (strain E24377A / ETEC) GN=groS PE=3 SV=1	groS	NGRILENGEVKPLDVKVGDIV	55	3	4.15175	0.320559	22.5186	regulated	0.847221	0.950852	nq			4.33345	0.000331243		6.00618	0.000294657		2.74822	0.00167146
sp|A7ZV11|CH10_ECO24	10 kDa chaperonin OS=Escherichia coli O139:H28 (strain E24377A / ETEC) GN=groS PE=3 SV=1	groS	IVIFNDGYGVKSEKIDNEEVL	74	3	2.89994	0.0485921	4.56396	regulated	0.847221	0.950852	3.03046	0.0415242		2.71452	0.00953638		2.97276	0.0131691
sp|P68688|GLRX1_ECOLI	Glutaredoxin-1 OS=Escherichia coli (strain K12) GN=grxA PE=1 SV=1	grxA	YVDIRAEGITKEDLQQKAGKP	45	4	3.86049	0.308294	22.8231	regulated	1.31122	1.19853	2.37366	0.00900426		3.80755	0.0010544		4.53423	0.00675045		5.43186	0.00136928
sp|P0AC61|GLRX2_ECO57	Glutaredoxin-2 OS=Escherichia coli O157:H7 GN=grxB PE=3 SV=1	grxB	ANKLLLPRFAKSAFDEFSTPA	107	3	5.62499	0.308531	17.8629	regulated	1.13645	1.10706	3.9316	0.0555347		6.43754	0.000768744		8.69049	4.85e-05		4.54961	0.0348297
sp|P0AC61|GLRX2_ECO57	Glutaredoxin-2 OS=Escherichia coli O157:H7 GN=grxB PE=3 SV=1	grxB	TPAARKYFVDKKEASAGNFAD	125	3	6.9985	0.64035	32.9111	regulated	1.13645	1.10706	4.44222	0.00208543		17.3108	2.06e-05		4.45847	0.000522861		nq
sp|P0AC63|GLRX3_ECOL6	Glutaredoxin-3 OS=Escherichia coli O6:H1 (strain CFT073 / ATCC 700928 / UPEC) GN=grxC PE=3 SV=2	grxC	MANVEIYTKETCPYCHRAK	9	4	4.43401	0.323636	21.7307	regulated	1.00111	1.00398	4.20471	0.00425691		7.06054	2.42e-05		4.59257	0.000419557		2.84151	9.18e-05
sp|P0AC70|GLRX4_ECOL6	Glutaredoxin-4 OS=Escherichia coli O6:H1 (strain CFT073 / ATCC 700928 / UPEC) GN=grxD PE=3 SV=1	grxD	MSTTIEKIQRQIAENPI	7	4	3.78304	0.166562	12.5185	regulated	0.911956	0.876395	3.68489	0.0199846		4.93233	0.00161768		3.63345	0.00238234		3.10502	3.34e-07
sp|P0AC70|GLRX4_ECOL6	Glutaredoxin-4 OS=Escherichia coli O6:H1 (strain CFT073 / ATCC 700928 / UPEC) GN=grxD PE=3 SV=1	grxD	IAENPILLYMKGSPKLPSCGF	22	4	4.97539	0.416701	25.9707	regulated	0.911956	0.876395	2.54872	0.0135725		7.98152	4.15e-05		5.20896	0.00307202		5.77852	0.00172426
sp|P0AC70|GLRX4_ECOL6	Glutaredoxin-4 OS=Escherichia coli O6:H1 (strain CFT073 / ATCC 700928 / UPEC) GN=grxD PE=3 SV=1	grxD	PILLYMKGSPKLPSCGFSAQA	26	4	2.72392	0.218939	21.8487	regulated	0.911956	0.876395	2.2484	0.0203579		3.17065	0.00141838		3.59134	9.1e-05		2.14605	0.00238728
sp|P0AC70|GLRX4_ECOL6	Glutaredoxin-4 OS=Escherichia coli O6:H1 (strain CFT073 / ATCC 700928 / UPEC) GN=grxD PE=3 SV=1	grxD	YQRGELQQLIKETAAKYKSEE	101	4	3.62892	0.279652	21.6963	regulated	0.911956	0.876395	2.31138	0.0320048		4.7129	0.00013248		4.44233	0.00249345		3.58972	0.000992965
sp|B7UGU5|GUAA_ECO27	GMP synthase [glutamine-hydrolyzing] OS=Escherichia coli O127:H6 (strain E2348/69 / EPEC) GN=guaA PE=3 SV=1	guaA	GLVEPLKELFKDEVRKIGLEL	381	4	2.90254	0.313995	29.4669	regulated	0.996346	0.907035	2.10524	0.0267673		4.76021	0.00432157		2.34466	7.9e-05		3.02192	0.0017686
sp|P0ADG7|IMDH_ECOLI	Inosine-5'-monophosphate dehydrogenase OS=Escherichia coli (strain K12) GN=guaB PE=1 SV=1	guaB	VLPTTTLREVKELTERNGFAG	110	3	3.34925	0.194158	16.0629	regulated	0.918824	1.0623	4.2941	0.00166804		2.66896	0.0203435		nq			3.28024	1.46e-05
sp|P0ADG7|IMDH_ECOLI	Inosine-5'-monophosphate dehydrogenase OS=Escherichia coli (strain K12) GN=guaB PE=1 SV=1	guaB	RYFQSDNAADKLVPEGIEGRV	411	4	2.53123	0.0316743	3.41059	regulated	0.918824	1.0623	2.58085	0.0286791		2.45191	1.29e-05		2.45509	5.13e-05		2.64286	3.25e-09
sp|P0ADG7|IMDH_ECOLI	Inosine-5'-monophosphate dehydrogenase OS=Escherichia coli (strain K12) GN=guaB PE=1 SV=1	guaB	EGRVAYKGRLKEIIHQQMGGL	428	3	2.54455	0.231377	24.774	regulated	0.918824	1.0623	2.05204	0.097962		2.81104	0.0108743		2.05324	0.000198553		3.5478	6.4e-05
sp|P0AES6|GYRB_ECOLI	DNA gyrase subunit B OS=Escherichia coli (strain K12) GN=gyrB PE=1 SV=2	gyrB	DPKFSSQTKDKLVSSEVKSAV	339	4	2.80868	0.147041	14.2383	regulated	0.957245	0.893817	3.01375	0.0295243		3.03205	0.0225512		2.18143	0.00157453		3.13348	9.54e-06
sp|P0AET0|HDEA_ECO57	Acid stress chaperone HdeA OS=Escherichia coli O157:H7 GN=hdeA PE=3 SV=1	hdeA	PAIVQACTQDKQANFKDKVKG	91	3	5.44422	0.47186	27.8457	regulated	1.57848	1.40012	9.94401	0.0221966		5.16833	0.00929586		3.14033	0.00315439
sp|P0AET0|HDEA_ECO57	Acid stress chaperone HdeA OS=Escherichia coli O157:H7 GN=hdeA PE=3 SV=1	hdeA	FKDKVKGEWDKIKKDM	105	3	7.35846	0.643403	32.237	regulated	1.57848	1.40012	3.21002	0.00624386		15.3979	5.16e-05		8.06194	0.0288761
sp|B7ULH4|HLDD_ECO27	ADP-L-glycero-D-manno-heptose-6-epimerase OS=Escherichia coli O127:H6 (strain E2348/69 / EPEC) GN=hldD PE=3 SV=1	hldD	ITDILVVDNLKDGTKFVNLVD	34	4	2.80541	0.157695	15.2872	regulated	0.846229	0.790806	3.67943	0.00213129		2.55982	0.0111907		2.50465	0.0263043		2.63399	0.0495137
sp|B7ULH4|HLDD_ECO27	ADP-L-glycero-D-manno-heptose-6-epimerase OS=Escherichia coli O127:H6 (strain E2348/69 / EPEC) GN=hldD PE=3 SV=1	hldD	SDFIESREYEKPLNVYGYSKF	135	4	4.16724	0.212846	14.913	regulated	0.846229	0.790806	4.88094	0.000570378		4.54394	0.00116987		2.89181	0.00122539		4.70748	1.62e-06
sp|B7ULH4|HLDD_ECO27	ADP-L-glycero-D-manno-heptose-6-epimerase OS=Escherichia coli O127:H6 (strain E2348/69 / EPEC) GN=hldD PE=3 SV=1	hldD	GQIEYIPFPDKLKGRYQAFTQ	267	4	3.48505	0.199051	15.9434	regulated	0.846229	0.790806	2.88616	0.0295844		2.84748	0.0011807		4.50134	0.000128118		3.98412	0.00402508
sp|B7UIW0|HLDE_ECO27	Bifunctional protein HldE OS=Escherichia coli O127:H6 (strain E2348/69 / EPEC) GN=hldE PE=3 SV=1	hldE	SEFEAVVGKCKTEEEIVERGM	207	4	3.82517	0.07224	5.38461	regulated	0.767682	0.808686	3.98647	0.00564959		3.40616	0.00035161		4.1306	0.00150442		3.81305	0.00163473
sp|P0ACF9|HNS_ECOL6	DNA-binding protein H-NS OS=Escherichia coli O6:H1 (strain CFT073 / ATCC 700928 / UPEC) GN=hns PE=3 SV=2	hns	TKAKRAQRPAKYSYVDENGET	96	3	2.17499	0.143038	18.4084	regulated	0.83592	0.739914	2.40626	0.0135763		2.40633	0.00306871		1.70485	0.0827482		2.26103	0.000111139
sp|A7ZPW9|HSCA_ECO24	Chaperone protein HscA OS=Escherichia coli O139:H28 (strain E24377A / ETEC) GN=hscA PE=3 SV=1	hscA	QFNELIAPLVKRTLLACRRAL	309	3	3.11782	0.135055	11.8768	regulated	1.11617	0.803021	2.68161	0.0123787		3.72112	0.0313848		nq			3.0439	0.000365401
sp|B7UNQ1|HSLU_ECO27	ATP-dependent protease ATPase subunit HslU OS=Escherichia coli O127:H6 (strain E2348/69 / EPEC) GN=hslU PE=3 SV=1	hslU	GKTEIARRLAKLANAPFIKVE	72	4	2.87527	0.503111	47.6364	regulated	1.38561	0.817828	2.2661	0.0158006		2.10206	0.0278025		2.08796	0.0069159		6.85846	0.000125679
sp|P0A6Z5|HTPG_ECO57	Chaperone protein HtpG OS=Escherichia coli O157:H7 GN=htpG PE=3 SV=1	htpG	LTKRVLQMLEKLAKDDAEKYQ	362	3	2.06721	0.327847	45.1456	regulated	0.667957	0.620313	1.27276	0.202486		2.15405	2.69e-05		2.09096	0.0138944		3.20474	0.000328799
sp|P0ACF2|DBHA_ECO57	DNA-binding protein HU-alpha OS=Escherichia coli O157:H7 GN=hupA PE=3 SV=1	hupA	KTQLIDVIAEKAELSKTQAKA	13	3	3.30967	0.784401	65.539	regulated	0.973404	0.896649	1.12654	0.775138		9.60024	0.00303173		2.48021	0.000949472		4.46063	0.000920722
sp|P0ACF2|DBHA_ECO57	DNA-binding protein HU-alpha OS=Escherichia coli O157:H7 GN=hupA PE=3 SV=1	hupA	DVIAEKAELSKTQAKAALEST	18	4	4.28276	0.344712	23.6981	regulated	0.973404	0.896649	2.71299	0.00205329		3.48106	2.95e-06		6.13888	0.00123081		5.80661	3.68e-06
sp|P0ACF2|DBHA_ECO57	DNA-binding protein HU-alpha OS=Escherichia coli O157:H7 GN=hupA PE=3 SV=1	hupA	EKAELSKTQAKAALESTLAAI	22	3	4.13598	0.252392	17.7775	regulated	0.973404	0.896649				3.44836	0.00401635		3.46865	0.00181444		5.90613	0.0151161
sp|P0ACF2|DBHA_ECO57	DNA-binding protein HU-alpha OS=Escherichia coli O157:H7 GN=hupA PE=3 SV=1	hupA		70	3	3.10349	0.302905	26.7459	regulated		0.896649	3.37699	0.0322227		4.2802	0.00057667		2.06804	0.0197722
sp|P0ACF6|DBHB_ECO57	DNA-binding protein HU-beta OS=Escherichia coli O157:H7 GN=hupB PE=3 SV=1	hupB	MNKSQLIDKIAAGADISKA	9	3.5	4.19771	0.660874	46.0688	regulated	0.902728	0.881568	1.5614	0.0162194		7.9036	0.000185336		7.41297	0.00157844		3.40369	0.03959
sp|P0ACF6|DBHB_ECO57	DNA-binding protein HU-beta OS=Escherichia coli O157:H7 GN=hupB PE=3 SV=1	hupB	DKIAAGADISKAAAGRALDAI	18	4	3.59971	0.296187	23.1242	regulated	0.902728	0.881568	2.16002	0.000927226		4.09269	0.000637855		4.29954	0.0018554		4.42443	0.00273806
sp|P08200|IDH_ECOLI	Isocitrate dehydrogenase [NADP] OS=Escherichia coli (strain K12) GN=icd PE=1 SV=1	icd	MESKVVVPAQGKKI	4	4	5.70486	0.393889	22.6202	regulated	1.7296	1.4381	11.114	0.000783595		4.49965	0.000172443		5.17962	0.0207139		4.08668	0.00307167
sp|P08200|IDH_ECOLI	Isocitrate dehydrogenase [NADP] OS=Escherichia coli (strain K12) GN=icd PE=1 SV=1	icd	ESKVVVPAQGKKITLQNGKLN	12	4	9.29772	0.232916	10.4458	regulated	1.7296	1.4381	11.8136	9.97e-06		6.54636	0.00781541		8.68255	0.000372029		11.1307	1.11e-06
sp|P08200|IDH_ECOLI	Isocitrate dehydrogenase [NADP] OS=Escherichia coli (strain K12) GN=icd PE=1 SV=1	icd	EWKADSADAEKVIKFLREEMG	174	4	9.84734	0.60686	26.5329	regulated	1.7296	1.4381	24.7008	0.00271882		10.4361	0.000349279		4.61174	0.000379018		7.91357	0.000881215
sp|P08200|IDH_ECOLI	Isocitrate dehydrogenase [NADP] OS=Escherichia coli (strain K12) GN=icd PE=1 SV=1	icd	ADSADAEKVIKFLREEMGVKK	177	3	4.08572	0.466568	33.1488	regulated	1.7296	1.4381	3.35014	0.0690063		3.22547	0.000416894		2.82817	0.0155662		9.10166	2.96e-05
sp|P08200|IDH_ECOLI	Isocitrate dehydrogenase [NADP] OS=Escherichia coli (strain K12) GN=icd PE=1 SV=1	icd		235	4	3.16767	0.157897	13.6945	regulated		1.4381	3.34923	0.00801577		3.71044	0.000575757		2.43502	0.000139606		3.32724	0.000455634
sp|P08200|IDH_ECOLI	Isocitrate dehydrogenase [NADP] OS=Escherichia coli (strain K12) GN=icd PE=1 SV=1	icd	GELIDGGPWLKVKNPNTGKEI	265	3	4.83577	0.440614	27.957	regulated	1.7296	1.4381	9.75244	0.108924		3.69744	0.0170473		3.05054	0.0437291		4.96972	0.00371402
sp|A7ZMI0|IHFA_ECO24	Integration host factor subunit alpha OS=Escherichia coli O139:H28 (strain E24377A / ETEC) GN=ihfA PE=3 SV=1	ihfA	LKSRVENASPKDE	97	3	4.99851	0.274355	17.0498	regulated	0.768777	0.741116	4.2817	0.000197262		3.97077	1.15e-05		7.34997	0.000250416
sp|B7UMZ8|IHFB_ECO27	Integration host factor subunit beta OS=Escherichia coli O127:H6 (strain E2348/69 / EPEC) GN=ihfB PE=3 SV=1	ihfB	RTGRNPKTGDKVELEGKYVPH	69	4	2.88966	0.239426	22.5632	regulated	0.774764	0.882896	2.45228	0.00104493		2.74653	8.03e-06		4.32655	0.010035		2.38975	0.00553883
sp|B7UI71|SYI_ECO27	Isoleucine--tRNA ligase OS=Escherichia coli O127:H6 (strain E2348/69 / EPEC) GN=ileS PE=3 SV=1	ileS	VEQEYGKPGEKFTAAEFRAKC	116	3	3.3606	0.0403936	3.33248	regulated	0.897407	0.893019	3.38396	0.0430653					3.51914	0.001791		3.19393	2.2e-05
sp|B7UI71|SYI_ECO27	Isoleucine--tRNA ligase OS=Escherichia coli O127:H6 (strain E2348/69 / EPEC) GN=ileS PE=3 SV=1	ileS	DQKGLRAQSLKEIKGVQWIPD	436	3	3.48259	0.261039	20.9203	regulated	0.897407	0.893019	3.21583	0.0245964		2.65301	4.91e-05		nq			4.94748	0.000224964
sp|B7UI71|SYI_ECO27	Isoleucine--tRNA ligase OS=Escherichia coli O127:H6 (strain E2348/69 / EPEC) GN=ileS PE=3 SV=1	ileS	NTVSPQDVMNKLGADILRLWV	619	4	6.21971	0.761546	41.6663	regulated	0.897407	0.893019	18.7375	0.00962368		8.02922	0.00241622		2.47904	0.048513		4.01016	0.0270501
sp|B7UI71|SYI_ECO27	Isoleucine--tRNA ligase OS=Escherichia coli O127:H6 (strain E2348/69 / EPEC) GN=ileS PE=3 SV=1	ileS	CVSNVAGDGEKRKFA	934	3	5.18087	0.217723	13.2356	regulated	0.897407	0.893019	6.45101	0.00207449					5.59705	0.00653521		3.84512	0.000330233
sp|A7ZJV1|IF1_ECO24	Translation initiation factor IF-1 OS=Escherichia coli O139:H28 (strain E24377A / ETEC) GN=infA PE=3 SV=1	infA	KNYIRILTGDKVTVELTPYDL	52	3	3.30355	0.0839416	7.02442	regulated	0.870897	0.866125	3.40053	0.0854058		3.63903	0.00530068		2.88687	0.000260209		3.33459	0.0172641
sp|B7UGX6|ISCS_ECO27	Cysteine desulfurase OS=Escherichia coli O127:H6 (strain E2348/69 / EPEC) GN=iscS PE=3 SV=1	iscS	AIKGAANFYQKKGKHIITSKT	92	3	3.41991	0.760241	61.8276	regulated	0.926477	0.805541	2.36699	0.0147348		2.79663	0.000113974		1.67909	0.267139		12.2681	0.000573284
sp|Q7A978|KATG1_ECO57	Catalase-peroxidase 1 OS=Escherichia coli O157:H7 GN=katG1 PE=3 SV=1	katG1	AAVRALPVLEKIQKESGKASL	515	3	5.20515	0.455359	27.6034	regulated	1.00198	1.07029				9.89146	0.014401		3.61498	0.0197684		3.95411	0.00143258
sp|B7UQA3|KDSA_ECO27	2-dehydro-3-deoxyphosphooctonate aldolase OS=Escherichia coli O127:H6 (strain E2348/69 / EPEC) GN=kdsA PE=3 SV=1	kdsA	ICEHYVTVTQKLGIPYVFKAS	47	3	3.1738	0.330033	28.576	regulated	0.840956	0.856351	4.23937	0.0313534		3.77442	0.0313411		2.00318	0.00347048
sp|B7UQA3|KDSA_ECO27	2-dehydro-3-deoxyphosphooctonate aldolase OS=Escherichia coli O127:H6 (strain E2348/69 / EPEC) GN=kdsA PE=3 SV=1	kdsA	CDGPSALPLAKLEPFLKQMKA	259	4	4.72716	0.57595	37.0786	regulated	0.840956	0.856351	5.49544	0.00795037		10.6094	0.000523158		2.15083	0.0424547		3.98296	0.00144802
sp|B7UQA3|KDSA_ECO27	2-dehydro-3-deoxyphosphooctonate aldolase OS=Escherichia coli O127:H6 (strain E2348/69 / EPEC) GN=kdsA PE=3 SV=1	kdsA	LPLAKLEPFLKQMKAIDDLVK	265	3	2.74401	0.23865	23.6423	regulated	0.840956	0.856351	2.22015	0.0126882		3.83274	0.000951694		2.43215	0.000324422		nq
sp|P52643|LDHD_ECOLI	D-lactate dehydrogenase OS=Escherichia coli (strain K12) GN=ldhA PE=1 SV=1	ldhA	IDSQAAIEALKNQKIGSLGMD	248	3	9.989	0.179144	7.78386	regulated	1.35957	1.27301	8.44271	0.0822302		12.2487	0.00265255		11.6278	0.00402824		8.28094	0.00113799
sp|P0A9M0|LON_ECOLI	Lon protease OS=Escherichia coli (strain K12) GN=lon PE=1 SV=1	lon	KLGINPDFYEKRDIHVHVPEG	661	4	3.04069	0.155954	14.0236	regulated	0.895533	0.881368	3.61755	0.0182241		3.44523	0.026283		2.47878	0.0148248		2.76332	0.000423938
sp|P0A9M0|LON_ECOLI	Lon protease OS=Escherichia coli (strain K12) GN=lon PE=1 SV=1	lon	IKTVLIPFENKRDLEEIPDNV	741	4	4.13782	0.224834	15.8315	regulated	0.895533	0.881368	3.52205	0.00561649		3.19702	0.00067382		5.66576	0.000443884		4.59088	1.61e-05
sp|P0A9P2|DLDH_ECO57	Dihydrolipoyl dehydrogenase OS=Escherichia coli O157:H7 GN=lpdA PE=3 SV=2	lpdA	LHVAKVIEEAKALAEHGIVFG	67	4	5.16477	0.435299	26.5125	regulated	1.77193	1.54864	10.529	0.0106969		4.74432	0.00965011		3.24066	0.0283686		4.40316	0.0006902
sp|P0A9P2|DLDH_ECO57	Dihydrolipoyl dehydrogenase OS=Escherichia coli O157:H7 GN=lpdA PE=3 SV=2	lpdA	AEHGIVFGEPKTDIDKIRTWK	80	4	7.64245	0.113308	5.57146	regulated	1.77193	1.54864	6.80704	0.0251565		9.07032	0.00190054		6.99726	5.76e-05		7.88981	0.000247123
sp|P0A9P2|DLDH_ECO57	Dihydrolipoyl dehydrogenase OS=Escherichia coli O157:H7 GN=lpdA PE=3 SV=2	lpdA	VFGEPKTDIDKIRTWKEKVIN	85	4	6.80724	0.279075	14.5504	regulated	1.77193	1.54864	8.5113	0.0240248		7.40905	0.00221621		4.2307	0.00313782		8.04744	1.16e-05
sp|P0A9P2|DLDH_ECO57	Dihydrolipoyl dehydrogenase OS=Escherichia coli O157:H7 GN=lpdA PE=3 SV=2	lpdA	DIDKIRTWKEKVINQLTGGLA	92	4	4.65717	0.238486	15.5021	regulated	1.77193	1.54864	3.64519	0.0106783		6.61631	0.000301108		3.84038	3.15e-05		5.07268	0.000435884
sp|P0A9P2|DLDH_ECO57	Dihydrolipoyl dehydrogenase OS=Escherichia coli O157:H7 GN=lpdA PE=3 SV=2	lpdA	QLTGGLAGMAKGRKVKVVNGL	106	3	4.5519	0.568851	37.5344	regulated	1.77193	1.54864	1.72315	0.221601		6.0003	9.32e-05		5.72574	0.000718846		7.26117	0.000836539
sp|P0A9P2|DLDH_ECO57	Dihydrolipoyl dehydrogenase OS=Escherichia coli O157:H7 GN=lpdA PE=3 SV=2	lpdA	LAGMAKGRKVKVVNGLGKFTG	111	4	7.26576	0.286977	14.4706	regulated	1.77193	1.54864	10.7546	0.00747012		7.45241	0.00283882		4.78281	0.00333473		7.28395	4.63e-05
sp|P0A9P2|DLDH_ECO57	Dihydrolipoyl dehydrogenase OS=Escherichia coli O157:H7 GN=lpdA PE=3 SV=2	lpdA	RKVKVVNGLGKFTGANTLEVE	118	3	4.75695	0.34626	22.2017	regulated	1.77193	1.54864	4.79824	0.196745		7.54285	0.000116832		2.74438	0.00425711		6.04703	0.0197131
sp|P0A9P2|DLDH_ECO57	Dihydrolipoyl dehydrogenase OS=Escherichia coli O157:H7 GN=lpdA PE=3 SV=2	lpdA	LVAIGRVPNGKNLDAGKAGVE	278	4	9.11607	0.08338	3.77278	regulated	1.77193	1.54864	10.1094	0.000499469		8.05244	0.000319291		8.96974	0.0106163		9.46492	2.72e-05
sp|P0A9P2|DLDH_ECO57	Dihydrolipoyl dehydrogenase OS=Escherichia coli O157:H7 GN=lpdA PE=3 SV=2	lpdA	VPNGKNLDAGKAGVEVDDRGF	284	4	8.81395	0.612334	28.136	regulated	1.77193	1.54864	5.76282	0.0406218		20.155	0.00985823		4.26133	0.0347296		12.1992	7.47e-05
sp|P0A9P2|DLDH_ECO57	Dihydrolipoyl dehydrogenase OS=Escherichia coli O157:H7 GN=lpdA PE=3 SV=2	lpdA	VDDRGFIRVDKQLRTNVPHIF	299	4	10.135	0.413026	17.8337	regulated	1.77193	1.54864	16.218	0.0229021		6.49279	0.000779463		14.3759	0.000771371		6.96742	8.92e-06
sp|P0A9P2|DLDH_ECO57	Dihydrolipoyl dehydrogenase OS=Escherichia coli O157:H7 GN=lpdA PE=3 SV=2	lpdA	PEVAWVGLTEKEAKEKGISYE	365	4	6.60429	0.534898	28.3357	regulated	1.77193	1.54864	14.8154	0.00802742		3.48384	0.001475		7.29013	5.14e-05		5.06332	0.00676798
sp|P0A9P2|DLDH_ECO57	Dihydrolipoyl dehydrogenase OS=Escherichia coli O157:H7 GN=lpdA PE=3 SV=2	lpdA	VGLTEKEAKEKGISYETATFP	370	4	7.82863	0.0401762	1.9524	regulated	1.77193	1.54864	7.45602	0.0386975		7.79111	1.84e-05		7.7545	0.000323769		8.34345	0.00182659
sp|P0A9P2|DLDH_ECO57	Dihydrolipoyl dehydrogenase OS=Escherichia coli O157:H7 GN=lpdA PE=3 SV=2	lpdA	ADGMTKLIFDKESHRVIGGAI	403	3	9.51911	0.364178	16.162	regulated	1.77193	1.54864	13.8889	0.00732584		10.6676	0.000955205		5.82011	0.00336568
sp|B7UJ82|LPXA_ECO27	Acyl-[acyl-carrier-protein]--UDP-N-acetylglucosamine O-acyltransferase OS=Escherichia coli O127:H6 (strain E2348/69 / EPEC) GN=lpxA PE=3 SV=1	lpxA	EAITAIRNAYKLIYRSGKTLD	220	3	2.84493	0.19311	18.4699	regulated	0.769289	0.705999	nq			3.02775	0.000381131		2.1868	0.0210046		3.46831	5.18e-05
sp|P0ACJ2|LRP_ECO57	Leucine-responsive regulatory protein OS=Escherichia coli O157:H7 GN=lrp PE=3 SV=2	lrp	IDRNILNELQKDGRISNVELS	25	4	3.84307	0.200317	14.8794	regulated	0.998316	0.889545	4.07008	0.0245632		5.16692	0.000507719		3.04056	0.0202432		3.41171	1.17e-05
sp|B7UHB0|LUXS_ECO27	S-ribosylhomocysteine lyase OS=Escherichia coli O127:H6 (strain E2348/69 / EPEC) GN=luxS PE=3 SV=1	luxS	VFDLRFCVPNKEVMPERGIHT	45	4	4.27382	0.278456	19.1707	regulated	1.01984	1.0293	3.45456	0.000541771		3.05861	0.011423		5.8173	0.00127745		5.43315	0.00179142
sp|B7UHB0|LUXS_ECO27	S-ribosylhomocysteine lyase OS=Escherichia coli O127:H6 (strain E2348/69 / EPEC) GN=luxS PE=3 SV=1	luxS	INSNEELALPKEKLQELHI	163	4	3.38148	0.151585	12.4422	regulated	1.01984	1.0293	4.1262	9.16e-05		2.69709	0.00931293		3.49787	0.00147309		3.34986	3.78e-05
sp|P0A8N4|SYK1_ECOL6	Lysine--tRNA ligase OS=Escherichia coli O6:H1 (strain CFT073 / ATCC 700928 / UPEC) GN=lysS PE=3 SV=2	lysS	GRMMTRRIMGKASFVTLQDVG	82	4	3.90997	0.386846	28.371	regulated	0.915481	0.839816	2.18997	0.00277038		4.73375	0.0358752		3.60926	0.0216366		6.25363	4.87e-05
sp|P0A8N4|SYK1_ECOL6	Lysine--tRNA ligase OS=Escherichia coli O6:H1 (strain CFT073 / ATCC 700928 / UPEC) GN=lysS PE=3 SV=2	lysS	LPEGVYNEQFKKWDLGDILGA	114	4	3.71483	0.150575	11.4738	regulated	0.915481	0.839816	2.88021	0.000586343		4.09953	0.000325271		3.84385	0.020013		4.19606	0.0048016
sp|Q8FAT5|SYK2_ECOL6	Lysine--tRNA ligase, heat inducible OS=Escherichia coli O6:H1 (strain CFT073 / ATCC 700928 / UPEC) GN=lysU PE=3 SV=3	lysU	LPEGVYNDQFKKWDLGDIIGA	114	4	5.56	0.205617	11.9851	regulated	0.939508	1.01435	5.16387	0.00431511		5.30076	0.000431904		4.48442	0.0007393		7.79645	3.74e-05
sp|Q8FAT5|SYK2_ECOL6	Lysine--tRNA ligase, heat inducible OS=Escherichia coli O6:H1 (strain CFT073 / ATCC 700928 / UPEC) GN=lysU PE=3 SV=3	lysU	PEGVYNDQFKKWDLGDIIGAR	115	4	5.14498	0.400554	24.4535	regulated	0.939508	1.01435	4.63908	0.0820381		9.32106	0.0343101		3.03789	0.00547694		5.33291	0.0468264
sp|Q8FAT5|SYK2_ECOL6	Lysine--tRNA ligase, heat inducible OS=Escherichia coli O6:H1 (strain CFT073 / ATCC 700928 / UPEC) GN=lysU PE=3 SV=3	lysU	LTKALRPLPDKFHGLQDQEVR	156	4	4.5438	0.338704	22.375	regulated	0.939508	1.01435	6.43434	0.0128508		4.078	0.00689927		2.74265	0.000801659		5.93216	0.00783269
sp|Q8FAT5|SYK2_ECOL6	Lysine--tRNA ligase, heat inducible OS=Escherichia coli O6:H1 (strain CFT073 / ATCC 700928 / UPEC) GN=lysU PE=3 SV=3	lysU	QRYLDLIANDKSRQTFVVRSK	179	4	4.41581	0.276076	18.5886	regulated	0.939508	1.01435	5.40592	0.00355148		2.88558	0.00294377		4.14946	0.00289412		5.86372	0.000965614
sp|P00946|MANA_ECOLI	Mannose-6-phosphate isomerase OS=Escherichia coli (strain K12) GN=manA PE=1 SV=1	manA	DNVLRAGLTPKYIDIPELVAN	280	4	3.15582	0.152867	13.3014	regulated	0.844718	0.802973	3.18391	0.0404251		3.88058	2.49e-05		2.51511	0.0007335		3.19324	0.00215756
sp|P69798|PTNAB_ECOL6	PTS system mannose-specific EIIAB component OS=Escherichia coli O6:H1 (strain CFT073 / ATCC 700928 / UPEC) GN=manX PE=3 SV=2	manX	AKMIRVYNNPKYAGERVMLLF	234	4	2.30848	0.136419	16.3066	regulated	0.945376	0.757645	2.03201	0.00159278		1.97667	0.000159731		2.68114	0.0023633		2.60882	0.000180676
sp|P0AE20|AMPM_ECO57	Methionine aminopeptidase OS=Escherichia coli O157:H7 GN=map PE=3 SV=1	map	ISIKTPEDIEKMRVAGRLAAE	13	3	3.94401	0.279635	20.3786	regulated	0.83912	0.855845	2.97074	0.0419		3.57766	0.00776608		nq			5.76871	0.000181219
sp|B7UJW8|MDH_ECO27	Malate dehydrogenase OS=Escherichia coli O127:H6 (strain E2348/69 / EPEC) GN=mdh PE=3 SV=1	mdh	DLFNVNAGIVKNLVQQVAKTC	99	4	5.44283	0.973975	57.4854	regulated	1.19225	1.02609	25.0681	0.0111081		6.41124	0.00207649		2.21555	0.00651437		2.45597	0.0122259
sp|B7UJW8|MDH_ECO27	Malate dehydrogenase OS=Escherichia coli O127:H6 (strain E2348/69 / EPEC) GN=mdh PE=3 SV=1	mdh	EVLKKAGVYDKNKLFGVTTLD	140	4	5.39203	0.543878	32.2791	regulated	1.19225	1.02609	13.7819	8.61e-10		3.9299	2.19e-06		4.2324	0.00546774		3.69269	5.04e-05
sp|A7ZSD0|MDH_ECO24	Malate dehydrogenase OS=Escherichia coli O139:H28 (strain E24377A / ETEC) GN=mdh PE=3 SV=1	mdh	RFFSQPLLLGKNGVEERKSIG	272	3	4.39676	0.0839948	5.67199	regulated	1.19225	1.02609	4.98774	0.0656346		4.07497	0.00341559		4.07655	0.000355321		4.50869	3.52e-05
sp|B7UJW8|MDH_ECO27	Malate dehydrogenase OS=Escherichia coli O127:H6 (strain E2348/69 / EPEC) GN=mdh PE=3 SV=1	mdh	ALEGMLDTLKKDIALGEEFVN	301	4	3.641	0.189814	14.6886	regulated	1.19225	1.02609	4.07828	0.00214638		4.67897	3.94e-05		2.94916	0.000854735		3.11788	0.024299
sp|P0ABU1|MENB_ECOL6	1,4-Dihydroxy-2-naphthoyl-CoA synthase OS=Escherichia coli O6:H1 (strain CFT073 / ATCC 700928 / UPEC) GN=menB PE=3 SV=1	menB	DKAFCSGGDQKVRGDYGGYKD	89	4	4.00721	0.237417	17.1038	regulated	0.863342	0.86637	2.95319	1.09e-05		3.59321	0.000514154		5.61478	0.0303996		4.33796	0.000197022
sp|A7ZNT3|SYM_ECO24	Methionine--tRNA ligase OS=Escherichia coli O139:H28 (strain E24377A / ETEC) GN=metG PE=3 SV=1	metG	LASRNAGFINKRFDGVLASEL	403		2.96218	0.163728	15.0773	regulated	1.0346	0.816645	2.74193	0.0315606		2.5451	0.00611032		nq			3.7228	0.000401532
sp|A7ZNT3|SYM_ECO24	Methionine--tRNA ligase OS=Escherichia coli O139:H28 (strain E24377A / ETEC) GN=metG PE=3 SV=1	metG	PLLGHKVNPFKALYNRIDMKQ	529	4	3.57296	0.588093	46.183	regulated	1.0346	0.816645	2.59372	0.0182233		2.73041	0.00101629		2.33842	0.0104825		9.8479	4.08e-05
sp|A7ZKS3|MNMA_ECO24	tRNA-specific 2-thiouridylase MnmA OS=Escherichia coli O139:H28 (strain E24377A / ETEC) GN=mnmA PE=3 SV=1	mnmA	RTPNPDILCNKEIKFKAFLEF	104	3	3.22114	0.301438	25.7697	regulated	0.982831	0.892715				3.03636	0.00102251		2.30232	0.0120112		4.77778	0.00227858
sp|A7ZKS3|MNMA_ECO24	tRNA-specific 2-thiouridylase MnmA OS=Escherichia coli O139:H28 (strain E24377A / ETEC) GN=mnmA PE=3 SV=1	mnmA	SRLLRGLDSNKDQSYFLYTLS	149	3	6.22161	0.988207	54.0586	regulated	0.982831	0.892715	27.1701	0.000211626		8.56615	0.00647757		2.80982	0.0075904		2.29379	0.058163
sp|B7ULY0|MOAC_ECO27	Molybdenum cofactor biosynthesis protein C OS=Escherichia coli O127:H6 (strain E2348/69 / EPEC) GN=moaC PE=3 SV=1	moaC	TIYDMCKAVQKDMVIGPVRLL	135	3	4.42268	0.317425	21.3503	regulated	1.00132	0.957717	2.71464	0.109851		6.42952	9.93e-05		5.13211	1.8e-05		4.27595	0.000330972
sp|P12281|MOEA_ECOLI	Molybdopterin molybdenumtransferase OS=Escherichia coli (strain K12) GN=moeA PE=1 SV=1	moeA	GEIAFWKLAIKPGKPFAFGKL	279, 282	4	12.6496	0.754105	29.717	regulated	1.27047	0.89757	14.6157	0.00212703		8.40873	0.00156943		5.24308	0.00040175		39.736	0.00398587
sp|B7USF8|MSRB_ECO27	Peptide methionine sulfoxide reductase MsrB OS=Escherichia coli O127:H6 (strain E2348/69 / EPEC) GN=msrB PE=3 SV=1	msrB	PVSEESIRYIKDLSHGMQRIE	82	3	3.8694	0.363267	26.847	regulated	1.38069	1.35879	2.90698	0.162605		2.51893	8.75e-05		5.18719	0.0248681		5.89184	1.13e-06
sp|P76270|MSRC_ECOLI	Free methionine-R-sulfoxide reductase OS=Escherichia coli (strain K12) GN=msrC PE=1 SV=2	msrC	LEKVLATTDYKKFFASVAG	157	3	5.49088	0.70619	41.4652	regulated	1.12663	1.02389	3.02984	0.00833018		4.72735	0.00600061		3.50624	0.00180841		18.0749	0.0161539
sp|P11349|NARH_ECOLI	Respiratory nitrate reductase 1 beta chain OS=Escherichia coli (strain K12) GN=narH PE=1 SV=3	narH	LANLLTAGDTKPVLRALKRML	400	3	6.65927	0.77882	41.0768	regulated	0.932379	1.25943				4.79027	0.000726527		3.15698	0.0068934		19.5128	0.00465374
sp|P0AF30|NARL_ECO57	Nitrate/nitrite response regulator protein NarL OS=Escherichia coli O157:H7 GN=narL PE=3 SV=1	narL	QLTPRERDILKLIAQGLPNKM	165	4	4.85113	0.234385	14.8419	regulated	0.960318	1.07137	3.94507	0.00843087		5.26297	0.00188541		3.87753	0.00211004		6.86976	0.00215974
sp|A7ZPW1|NDK_ECO24	Nucleoside diphosphate kinase OS=Escherichia coli O139:H28 (strain E24377A / ETEC) GN=ndk PE=3 SV=1	ndk	MAIERTFSIIKPNAVAKNVIG	11	4	3.33658	0.395073	32.7876	regulated	1.0292	0.97857	2.7243	0.00423931		3.99099	0.000280035		2.00305	0.0466932		5.71405	0.000101225
sp|A7ZSU3|NFUA_ECO24	Fe/S biogenesis protein NfuA OS=Escherichia coli O139:H28 (strain E24377A / ETEC) GN=nfuA PE=3 SV=1	nfuA	ISDAAQAHFAKLLANQEEGTQ	14	4	3.53091	0.327554	25.9643	regulated	0.958006	0.938472	5.57	0.00489362		3.45136	0.0374473		2.20988	0.00112231		3.66393	0.00477745
sp|P08201|NIRB_ECOLI	Nitrite reductase [NAD(P)H] large subunit OS=Escherichia coli (strain K12) GN=nirB PE=3 SV=4	nirB	VFSTGIRPRDKLATQCGLDVA	248	3	2.23528	0.513036	63.7813	regulated	1.0473	0.981659	1.09816	0.480812		2.16702	0.00138853		2.22518	0.000195596		4.6862	0.0123687
sp|P31979|NUOF_ECOLI	NADH-quinone oxidoreductase subunit F OS=Escherichia coli (strain K12) GN=nuoF PE=1 SV=3	nuoF	HPLTWRLRDDKQPVWLDEYRS	21	3	4.00373	0.311445	22.4509	regulated	0.991859	0.851154	3.88242	0.0345308					2.78226	0.00475771		5.95489	4.58e-05
sp|P0AFD8|NUOI_ECO57	NADH-quinone oxidoreductase subunit I OS=Escherichia coli O157:H7 GN=nuoI PE=3 SV=1	nuoI	KDKGEAENEAKPIDVKSLLP	171	4	4.68377	0.15012	9.72217	regulated	1.2713	1.21833	4.3483	0.0148326		3.89131	0.000737623		4.87076	0.0189124		5.83753	1.31e-07
sp|B7UJN9|NUSB_ECO27	N utilization substance protein B homolog OS=Escherichia coli O127:H6 (strain E2348/69 / EPEC) GN=nusB PE=3 SV=1	nusB	AKSFGAEDSHKFVNGVLDKAA	121	3	2.87142	0.329178	31.2074	regulated	1.14922	0.809377	1.69648	0.120054		3.86137	0.00152849		3.74416	0.00876176		2.7651	0.00048866
sp|P0AA01|NUSG_ECOL6	Transcription antitermination protein NusG OS=Escherichia coli O6:H1 (strain CFT073 / ATCC 700928 / UPEC) GN=nusG PE=3 SV=2	nusG	IMNRLQQVGDKPRPKTLFEPG	121	4	4.93054	0.475302	29.7911	regulated	0.86999	0.871386	3.11923	1.02e-05		5.31004	5.43e-06		10.3986	0.000857315		3.42692	0.00547032
sp|P0C0L2|OSMC_ECOLI	Peroxiredoxin OsmC OS=Escherichia coli (strain K12) GN=osmC PE=1 SV=2	osmC	KGQAHWEGDIKRGKGTVSTES	16	4	6.44177	0.61053	32.7748	regulated	0.92233	1.00923	9.8435	3.71e-05		7.74257	0.0217011		9.96114	0.00493751		2.27229	0.000299531
sp|B7UII1|PANC_ECO27	Pantothenate synthetase OS=Escherichia coli O127:H6 (strain E2348/69 / EPEC) GN=panC PE=3 SV=1	panC	YPRTLQEDCEKLNKRKVDLVF	81	3	2.79655	0.342748	33.3287	regulated	1.33667	1.07235	4.53954	0.00300213		2.16522	0.0128958					2.21609	0.00506963
sp|B7UII1|PANC_ECO27	Pantothenate synthetase OS=Escherichia coli O127:H6 (strain E2348/69 / EPEC) GN=panC PE=3 SV=1	panC	TLQEDCEKLNKRKVDLVFAPS	84	3	4.18579	0.236506	16.5193	regulated	1.33667	1.07235	5.83504	0.0114064		3.63905	4.39e-05					3.4525	0.00014988
sp|B7UII1|PANC_ECO27	Pantothenate synthetase OS=Escherichia coli O127:H6 (strain E2348/69 / EPEC) GN=panC PE=3 SV=1	panC	EQRKIAPGLYKVLSSIADKLQ	206	3	5.40611	0.0143329	0.849339	regulated	1.33667	1.07235	5.4379	0.0202566		5.47857	0.0086084					5.30417	0.0156055
sp|B5YXW1|PDXB_ECO5E	Erythronate-4-phosphate dehydrogenase OS=Escherichia coli O157:H7 (strain EC4115 / EHEC) GN=pdxB PE=3 SV=1	pdxB	DILTFHTPLFKDGPYKTLHLA	179	4	3.03296	0.0545907	4.92012	regulated	1.11468	0.996712	3.26645	0.0433566		2.89784	0.00191888		2.86487	0.00811114		3.11533	0.000148361
sp|A7ZMA0|PDXH_ECO24	Pyridoxine/pyridoxamine 5'-phosphate oxidase OS=Escherichia coli O139:H28 (strain E24377A / ETEC) GN=pdxH PE=3 SV=1	pdxH	AQPYQRIVLLKHYDEKGMVFY	72	4	4.00455	0.266217	19.1878	regulated	0.909422	0.912864	4.53273	0.00967908		4.01944	1.02e-05		2.62084	0.0245587		5.39244	0.000138503
sp|P04825|AMPN_ECOLI	Aminopeptidase N OS=Escherichia coli (strain K12) GN=pepN PE=1 SV=2	pepN	ENKGLNIFNSKYVLARTDTAT	274	3	4.44315	0.555291	37.2338	regulated	1.00803	0.906784				7.83397	0.000720949		2.09499	0.0100774		5.35642	0.0022947
sp|P15034|AMPP_ECOLI	Xaa-Pro aminopeptidase OS=Escherichia coli (strain K12) GN=pepP PE=1 SV=2	pepP	RRLGQDAAPEKLGVDRALAFS	102	4	4.29541	0.332179	22.7902	regulated	1.06922	0.941553	4.54998	0.00769301		3.74805	0.00139171		2.83123	0.000643978		7.04614	0.000280119
sp|P06999|K6PF2_ECOLI	6-phosphofructokinase isozyme 2 OS=Escherichia coli (strain K12) GN=pfkB PE=1 SV=2	pfkB	GSLPPGVKLEKLTQLISAAQK	148	3	4.85014	0.126703	8.02424	regulated	1.2062	0.897364	4.61802	0.0178572		5.76825	0.00929517					4.28064	0.000244902
sp|P0A9N5|PFLA_ECOL6	Pyruvate formate-lyase 1-activating enzyme OS=Escherichia coli O6:H1 (strain CFT073 / ATCC 700928 / UPEC) GN=pflA PE=3 SV=2	pflA	VSNHRTLEFAKYLANKNVKVW	155	3	2.5267	0.0810448	8.74352	regulated	1.07905	0.899644	2.32782	0.00521116		2.74175	0.00396617		nq
sp|P0A9N5|PFLA_ECOL6	Pyruvate formate-lyase 1-activating enzyme OS=Escherichia coli O6:H1 (strain CFT073 / ATCC 700928 / UPEC) GN=pflA PE=3 SV=2	pflA	VKGILEQYGHKVMF	243	4	2.74349	0.261448	25.9057	regulated	1.07905	0.899644	2.06036	0.0224648		3.93545	0.00506979		3.12784	0.0115377		2.22924	0.00359256
sp|P09373|PFLB_ECOLI	Formate acetyltransferase 1 OS=Escherichia coli (strain K12) GN=pflB PE=1 SV=2	pflB	MSELNEKLATAWEGFTK	7	3	6.46356	0.432082	23.1533	regulated	1.39482	1.2082	4.45515	0.068352		3.97848	0.00942208		10.548	0.000353452		9.31867	0.00314986
sp|P09373|PFLB_ECOLI	Formate acetyltransferase 1 OS=Escherichia coli (strain K12) GN=pflB PE=1 SV=2	pflB	TLWDKVMEGVKLENRTHAPVD	63	4	5.41141	0.533602	31.602	regulated	1.39482	1.2082	2.38102	0.028882		5.18588	0.000878351		6.7419	0.000640124		10.2986	2.97e-05
sp|P09373|PFLB_ECOLI	Formate acetyltransferase 1 OS=Escherichia coli (strain K12) GN=pflB PE=1 SV=2	pflB	ITSHDAGYINKQLEKIVGLQT	92	4	6.38452	0.518276	27.9563	regulated	1.39482	1.2082	3.53524	0.00449944		5.4085	0.000201665		5.91485	0.000637275		14.6809	0.00591365
sp|P09373|PFLB_ECOLI	Formate acetyltransferase 1 OS=Escherichia coli (strain K12) GN=pflB PE=1 SV=2	pflB	KRALIPFGGIKMIEGSCKAYN	117	4	6.11556	0.470351	25.9742	regulated	1.39482	1.2082	6.51057	0.0202172		9.19332	1.02e-05		2.78697	0.000349135		8.38027	0.0409526
sp|P09373|PFLB_ECOLI	Formate acetyltransferase 1 OS=Escherichia coli (strain K12) GN=pflB PE=1 SV=2	pflB	GGIKMIEGSCKAYNRELDPMI	124	4	3.3883	0.393216	32.2222	regulated	1.39482	1.2082	2.85639	0.000425225		2.01746	0.00310846		3.87819	0.000146113		5.88172	6.85e-05
sp|P09373|PFLB_ECOLI	Formate acetyltransferase 1 OS=Escherichia coli (strain K12) GN=pflB PE=1 SV=2	pflB	VALYGIDYLMKDKLAQFTSLQ	195	4	6.09534	0.49455	27.3606	regulated	1.39482	1.2082	2.75052	0.0139351		9.9126	0.00113108		5.97808	7.45e-06		8.4743	0.0494084
sp|P09373|PFLB_ECOLI	Formate acetyltransferase 1 OS=Escherichia coli (strain K12) GN=pflB PE=1 SV=2	pflB	LYAINGGVDEKLKMQVGPKSE	454	4	3.8049	0.395743	29.615	regulated	1.39482	1.2082	2.114	0.0141617		4.72191	0.000650585		3.44622	0.00166997		6.10172	0.000777462
sp|P09373|PFLB_ECOLI	Formate acetyltransferase 1 OS=Escherichia coli (strain K12) GN=pflB PE=1 SV=2	pflB	MQVGPKSEPIKGDVLNYDEVM	467	4	3.87962	0.354062	26.1158	regulated	1.39482	1.2082	2.41239	0.0189632		3.20841	0.000593169		4.93174	8.36e-05		5.94229	0.000950974
sp|P09373|PFLB_ECOLI	Formate acetyltransferase 1 OS=Escherichia coli (strain K12) GN=pflB PE=1 SV=2	pflB	SVAADSLSAIKYAKVKPIRDE	541	3	8.19465	0.918908	43.6851	regulated	1.39482	1.2082	27.4949	0.000175048		6.73841	0.00812695		2.97282	0.000403067
sp|P09373|PFLB_ECOLI	Formate acetyltransferase 1 OS=Escherichia coli (strain K12) GN=pflB PE=1 SV=2	pflB	LVERFMKKIQKLHTYRDAIPT	591	4	7.56019	0.359698	17.7813	regulated	1.39482	1.2082	4.75069	0.000122829		6.33177	0.00392057		8.71921	1.16e-05		12.4621	0.00102493
sp|P09373|PFLB_ECOLI	Formate acetyltransferase 1 OS=Escherichia coli (strain K12) GN=pflB PE=1 SV=2	pflB	TFSIVPNALGKDDEVRKTNLA	677	4	6.25853	0.324264	17.6812	regulated	1.39482	1.2082	6.3524	0.028589		9.72284	0.000216926		3.89072	0.000517061		6.3932	0.000299494
sp|P09373|PFLB_ECOLI	Formate acetyltransferase 1 OS=Escherichia coli (strain K12) GN=pflB PE=1 SV=2	pflB	MLLDAMENPEKYPQLTIRVSG	725	4	7.14045	0.969844	49.3364	regulated	1.39482	1.2082	14.0788	0.0180182		2.73211	0.00187812		2.79473	0.0100551		24.2421	0.0132362
sp|Q8XD03|PGK_ECO57	Phosphoglycerate kinase OS=Escherichia coli O157:H7 GN=pgk PE=3 SV=3	pgk	MSVIKMTDLDLAGKR	5	4	3.22141	0.263566	22.5305	regulated	0.916612	0.943512	2.80752	0.0284365		3.87842	0.00231182		2.24656	0.0134939		4.38516	8.84e-06
sp|Q8XD03|PGK_ECO57	Phosphoglycerate kinase OS=Escherichia coli O157:H7 GN=pgk PE=3 SV=3	pgk	FIRADLNVPVKDGKVTSDARI	27	3.5	2.18697	0.12734	16.2731	regulated	0.916612	0.943512	1.85907	0.0328693		2.20996	0.00155367		2.0991	0.00958386		2.65158	7.79e-06
sp|Q8XD03|PGK_ECO57	Phosphoglycerate kinase OS=Escherichia coli O157:H7 GN=pgk PE=3 SV=3	pgk	ADLNVPVKDGKVTSDARIRAS	30	4	3.27121	0.30535	25.7644	regulated	0.916612	0.943512	2.08969	0.0315764		3.61287	0.000170458		3.1119	0.00865307		4.87941	7.91e-06
sp|Q8XD03|PGK_ECO57	Phosphoglycerate kinase OS=Escherichia coli O157:H7 GN=pgk PE=3 SV=3	pgk	ASLPTIELALKQGAKVMVTSH	49	3	2.47843	0.534147	58.851	regulated	0.916612	0.943512	2.3319	0.0123085		3.30722	0.00193187		1.08465	0.863862		4.53152	0.00449059
sp|Q8XD03|PGK_ECO57	Phosphoglycerate kinase OS=Escherichia coli O157:H7 GN=pgk PE=3 SV=3	pgk	LLPVVNYLKDKLSNPVRLVKD	84	3.5	2.92041	0.263882	24.6222	regulated	0.916612	0.943512	3.03415	0.036455		3.46851	0.0012237		1.87565	0.0177427		3.67967	9e-05
sp|A7ZR34|PGK_ECO24	Phosphoglycerate kinase OS=Escherichia coli O139:H28 (strain E24377A / ETEC) GN=pgk PE=3 SV=1	pgk	LENVRFNKGEKKDDETLSKKY	119	4	2.63521	0.0601456	6.2072	regulated	0.916612	0.943512	2.68743	0.000577656		2.439	0.000692109		2.87066	0.00336529		2.56413	6.37e-05
sp|A8A466|PGK_ECOHS	Phosphoglycerate kinase OS=Escherichia coli O9:H4 (strain HS) GN=pgk PE=3 SV=1	pgk	ENVRFNKGEKKDDETLSKKYA	120	3	4.17262	0.433669	30.3574	regulated	0.916612	0.943512	5.61114	0.00276531		nq			5.72951	0.00429418		2.26306	0.000257384
sp|Q8XD03|PGK_ECO57	Phosphoglycerate kinase OS=Escherichia coli O157:H7 GN=pgk PE=3 SV=3	pgk	LYEADLVDEAKRLLTTCNIPV	243	4	3.90646	0.164005	12.0359	regulated	0.916612	0.943512	3.49579	0.000468235		4.94191	7.22e-05		3.22842	0.000178402		4.16594	8.33e-07
sp|Q8XD03|PGK_ECO57	Phosphoglycerate kinase OS=Escherichia coli O157:H7 GN=pgk PE=3 SV=3	pgk	ASAQELAEILKNAKTILWNGP	299	4	4.40862	0.756547	50.9953	regulated	0.916612	0.943512	15.4047	7.55e-05		4.16728	0.00105835		2.57899	0.00171483		2.27891	0.0156681
sp|A8A466|PGK_ECOHS	Phosphoglycerate kinase OS=Escherichia coli O9:H4 (strain HS) GN=pgk PE=3 SV=1	pgk	LENVRFNKGEKKDDETLSKKY	119, 120	4	10.6454	0.446711	18.8874	regulated	0.916612	0.943512	12.8716	0.00363129		20.0491	0.000200521		6.34169	0.0098503		7.84923	0.00256348
sp|P36938|PGM_ECOLI	Phosphoglucomutase OS=Escherichia coli (strain K12) GN=pgm PE=1 SV=1	pgm	ATSAQKAALSKLSPEMVSAST	462	3	2.78813	0.145399	14.1801	regulated	0.87175	0.85611	3.07534	0.0196971		3.09913	0.0049672					2.27476	0.00654154
sp|P0AFJ3|PHNA_ECO57	Protein phnA OS=Escherichia coli O157:H7 GN=phnA PE=4 SV=1	phnA	LVEGDHNIDCKIDGFGPMKLK	94	4	2.65395	0.223405	22.8886	regulated	0.983791	1.02965	2.06487	0.0160353		3.68508	4.34e-05		2.8495	0.000333633		2.29085	2.08e-05
sp|A7ZS61|PNP_ECO24	Polyribonucleotide nucleotidyltransferase OS=Escherichia coli O139:H28 (strain E24377A / ETEC) GN=pnp PE=1 SV=1	pnp	GVLAVMPDMDKFPYTVRVVSE	420	3	3.9452	0.393753	28.6888	regulated	1.03516	0.98536	6.44878	0.00179951		2.46037	0.00108362					3.86594	0.000504621
sp|A7ZUH4|CAPP_ECO24	Phosphoenolpyruvate carboxylase OS=Escherichia coli O139:H28 (strain E24377A / ETEC) GN=ppc PE=3 SV=1	ppc	GAAEPYRYLMKNLRSRLMATQ	317	4	4.36332	0.428648	29.0957	regulated	0.873493	0.934716	2.60525	0.0386282		5.66309	3.57e-05		7.61764	0.00114593		3.22473	0.00103355
sp|P23869|PPIB_ECOLI	Peptidyl-prolyl cis-trans isomerase B OS=Escherichia coli (strain K12) GN=ppiB PE=1 SV=2	ppiB	GDIVIKTFDDKAPETVKNFLD	19	4	5.19889	0.037183	2.25564	regulated	0.995315	1.01638	5.50113	0.0046911		5.11036	0.00154233		5.22612	0.00160248		4.97441	2.27e-05
sp|P23869|PPIB_ECOLI	Peptidyl-prolyl cis-trans isomerase B OS=Escherichia coli (strain K12) GN=ppiB PE=1 SV=2	ppiB	MKQKATKEPIKNEANNGLKNT	69	3	3.76091	0.309108	23.3348	regulated	0.995315	1.01638	2.49542	0.00122857		4.02633	6.7e-05		5.27723	0.00298098
sp|P0A9L6|PPIC_ECOL6	Peptidyl-prolyl cis-trans isomerase C OS=Escherichia coli O6:H1 (strain CFT073 / ATCC 700928 / UPEC) GN=ppiC PE=3 SV=2	ppiC	EQIKNGADFGKLAKKHSICPS	33	4	3.71025	0.320221	24.4238	regulated	0.932465	0.870904	2.19768	0.0378635		5.10094	0.00112246		3.77486	0.000141517		4.4825	0.000192931
sp|Q8FF70|PPK_ECOL6	Polyphosphate kinase OS=Escherichia coli O6:H1 (strain CFT073 / ATCC 700928 / UPEC) GN=ppk PE=3 SV=3	ppk	AHIGTGNFNEKTARLYTDYSL	463	4	3.85354	0.364336	27.008	regulated	1.14421	1.25516	4.61315	0.00398951		5.24122	6.91e-05		4.41334	0.00128537		2.06854	0.00202691
sp|P0A719|KPRS_ECO57	Ribose-phosphate pyrophosphokinase OS=Escherichia coli O157:H7 GN=prs PE=3 SV=2	prs	GGVVRARAIAKLLNDTDMAII	182	4	3.11069	0.309768	27.296	regulated	0.904146	0.86633	2.14119	0.00203219		4.62575	0.0028539		2.49849	0.000320337		3.7841	5.44e-05
sp|P0A718|KPRS_ECOL6	Ribose-phosphate pyrophosphokinase OS=Escherichia coli O6:H1 (strain CFT073 / ATCC 700928 / UPEC) GN=prs PE=3 SV=2	prs	LNDTDMAIIDKRRPRANVSQV	194	4	3.37433	0.435446	35.8039	regulated	0.904146	0.86633	2.00908	0.0018551		6.29279	9.75e-06		2.56537	0.00300223		3.99316	3.58e-05
sp|P0AA05|PTHP_ECOL6	Phosphocarrier protein HPr OS=Escherichia coli O6:H1 (strain CFT073 / ATCC 700928 / UPEC) GN=ptsH PE=3 SV=1	ptsH	RPAAQFVKEAKGFTSEITVTS	27	3	2.47231	0.0781488	8.63376	regulated	0.963206	0.879412	2.32002	0.0255899		2.76063	0.00013356		2.36362	0.00390122		nq
sp|P0AA05|PTHP_ECOL6	Phosphocarrier protein HPr OS=Escherichia coli O6:H1 (strain CFT073 / ATCC 700928 / UPEC) GN=ptsH PE=3 SV=1	ptsH	GKSASAKSLFKLQTLGLTQGT	49	3	4.92246	0.660064	41.4142	regulated	0.963206	0.879412	10.8728	0.0167071		5.07892	0.00731248		2.16158	0.0259127
sp|P08839|PT1_ECOLI	Phosphoenolpyruvate-protein phosphotransferase OS=Escherichia coli (strain K12) GN=ptsI PE=1 SV=1	ptsI	RAVQEQVASEKAELAKLKDLP	250	3	3.41883	0.281163	22.8718	regulated	0.814279	0.768905	4.74899	0.00287997		nq			2.3891	0.0119166		3.52246	0.00144846
sp|P08839|PT1_ECOLI	Phosphoenolpyruvate-protein phosphotransferase OS=Escherichia coli (strain K12) GN=ptsI PE=1 SV=1	ptsI	QVASEKAELAKLKDLPAITLD	255	3	2.81349	0.281156	27.1799	regulated	0.814279	0.768905	2.76699	0.00749518		2.01106	0.00948275		nq			4.00362	4.89e-05
sp|B7UQI6|PURA_ECO27	Adenylosuccinate synthetase OS=Escherichia coli O127:H6 (strain E2348/69 / EPEC) GN=purA PE=3 SV=1	purA	RGLRVGDLFDKETFAEKLKEV	155	4	2.5645	0.127165	13.5028	regulated	0.690165	0.657782	2.46378	0.00307612		2.98264	0.000387464		2.12751	0.00410135		2.76598	0.00411508
sp|B7UQI6|PURA_ECO27	Adenylosuccinate synthetase OS=Escherichia coli O127:H6 (strain E2348/69 / EPEC) GN=purA PE=3 SV=1	purA	LTKLDVLDGLKEVKLCVAYRM	340	3	2.85612	0.510016	48.5978	regulated	0.690165	0.657782	1.28931	0.20673		5.23338	1.5e-05		3.5112	0.000433043		2.80548	0.000511153
sp|P0AB89|PUR8_ECOLI	Adenylosuccinate lyase OS=Escherichia coli (strain K12) GN=purB PE=1 SV=1	purB	VSPVDGRYGDKVSALRGIFSE	19	4	2.68851	0.0820447	8.29585	regulated	1.35434	0.958091	2.817	0.0462101		2.60824	0.000838998		2.39445	0.00346386		2.97074	0.000246735
sp|B7UGM6|PUR7_ECO27	Phosphoribosylaminoimidazole-succinocarboxamide synthase OS=Escherichia coli O127:H6 (strain E2348/69 / EPEC) GN=purC PE=3 SV=1	purC	VRNRAAGSLVKRLGIEEGIEL	103	4	3.13379	0.235674	20.6326	regulated	0.94492	0.798975	4.01491	0.000226651		2.16952	3.24e-05		3.01775	0.0178426		3.66655	1.89e-05
sp|Q0TET1|PUR4_ECOL5	Phosphoribosylformylglycinamidine synthase OS=Escherichia coli O6:K15:H31 (strain 536 / UPEC) GN=purL PE=3 SV=3	purL	DGEQQPKSLFKMIKNTFETTP	239	3	3.61593	0.481299	37.445	regulated	0.874142	0.827847	1.62409	0.148652		4.09813	0.000174798		4.43423	0.000320025		5.81211	0.000333691
sp|B1XHB7|PURT_ECODH	Phosphoribosylglycinamide formyltransferase 2 OS=Escherichia coli (strain K12 / DH10B) GN=purT PE=3 SV=1	purT	RSAEQLAQAWKYAQQGGRAGA	179	3	2.44986	0.20838	23.2559	regulated	0.840508	0.790826	2.13327	0.0635152		2.2935	0.00787388		3.49816	0.0093711		2.10942	1.59e-06
sp|P37051|PURU_ECOLI	Formyltetrahydrofolate deformylase OS=Escherichia coli (strain K12) GN=purU PE=1 SV=1	purU	EKNVLSRALYKVLAQRVFVYG	264	4	5.03361	0.527028	32.6103	regulated	0.935334	0.930875	3.7616	0.0212583		5.46062	0.000188949		2.75656	0.00131705		11.3251	9.98e-09
sp|P21599|KPYK2_ECOLI	Pyruvate kinase II OS=Escherichia coli (strain K12) GN=pykA PE=1 SV=3	pykA	RLARDAGCDAKIVAKVERAEA	219	4	3.09116	0.279796	24.7926	regulated	1.0481	0.873059	2.47228	0.00044623		2.42577	0.00364819		3.13446	0.000799363		4.86016	3.11e-06
sp|P0AD62|KPYK1_ECO57	Pyruvate kinase I OS=Escherichia coli O157:H7 GN=pykF PE=3 SV=1	pykF	KTKIVCTIGPKTESEEMLAKM	13	3	2.54231	0.393269	42.1477	regulated	0.778407	0.759016	1.32344	0.279901		3.3807	9.5e-06		2.66273	0.00030042		3.52296	6.85e-05
sp|P0AD61|KPYK1_ECOLI	Pyruvate kinase I OS=Escherichia coli (strain K12) GN=pykF PE=1 SV=1	pykF	DTKGPEIRTMKLEGGNDVSLK	76	3.5	2.40527	0.251005	28.5993	regulated	0.778407	0.759016	2.29476	0.00877972		2.66148	0.0050354		1.65596	0.0389194		3.31245	0.000805422
sp|P0AD62|KPYK1_ECO57	Pyruvate kinase I OS=Escherichia coli O157:H7 GN=pykF PE=3 SV=1	pykF	TAIEGNKVICKVLNNGDLGEN	145	3	3.14087	0.34336	30.0009	regulated	0.778407	0.759016				2.24393	0.000512752		2.74558	0.010654		5.02996	0.00432215
sp|P0AD61|KPYK1_ECOLI	Pyruvate kinase I OS=Escherichia coli (strain K12) GN=pykF PE=1 SV=1	pykF	DAVMLSGESAKGKYPLEAVSI	317	3	2.49632	0.804	87.8865	regulated	0.778407	0.759016	3.91951	0.0171406		2.44976	0.00870219		0.689913	0.171472		5.85631	0.010135
sp|P0AD61|KPYK1_ECOLI	Pyruvate kinase I OS=Escherichia coli (strain K12) GN=pykF PE=1 SV=1	pykF	LSKGVVPQLVKEITSTDDFYR	421	4	4.67685	0.455474	29.5259	regulated	0.778407	0.759016	9.22168	0.00195734		4.9381	0.0228775		2.59916	0.00778234		4.03719	0.00373501
sp|B7UQQ5|PYRB_ECO27	Aspartate carbamoyltransferase OS=Escherichia coli O127:H6 (strain E2348/69 / EPEC) GN=pyrB PE=3 SV=1	pyrB	LKANPQPELLKHKVIASCFFE	41	3	3.74355	0.407115	30.8413	regulated	0.866982	0.900004	5.77144	0.0334282		2.17332	0.00996208					4.18601	0.00269018
sp|B7UHJ6|PYRG_ECO27	CTP synthase OS=Escherichia coli O127:H6 (strain E2348/69 / EPEC) GN=pyrG PE=3 SV=1	pyrG	KIALFCNVPEKAVISLKDVDS	233	4	3.36569	0.334694	27.5778	regulated	0.82253	0.801123	2.26667	0.00953831		4.66559	0.00334849		2.5697	0.000152647		4.7057	0.0484669
sp|B7UHJ6|PYRG_ECO27	CTP synthase OS=Escherichia coli O127:H6 (strain E2348/69 / EPEC) GN=pyrG PE=3 SV=1	pyrG	NVPEKAVISLKDVDSIYKIPG	239	4	3.22324	0.273561	23.3735	regulated	0.82253	0.801123	2.38594	0.0146754		3.71439	6.54e-05		2.58717	0.00255487		4.69895	7.89e-05
sp|A7ZVC6|PYRI_ECO24	Aspartate carbamoyltransferase regulatory chain OS=Escherichia coli O139:H28 (strain E24377A / ETEC) GN=pyrI PE=3 SV=1	pyrI	DIALKCKYCEKEFSHNVVLAN	143	4	4.90066	0.352699	22.1911	regulated	1.14023	0.979987	3.85397	0.00290616		4.61506	0.00401055		3.66395	0.00227322		8.8623	5.95e-07
sp|P64554|QUEE_ECOLI	7-carboxy-7-deazaguanine synthase OS=Escherichia coli (strain K12) GN=queE PE=1 SV=1	queE	RVIALQPISQKDDATRLCIET	194	4	2.36595	0.12384	14.3803	regulated	0.748633	0.748479	2.2081	0.00252522		2.22782	0.0084898		2.17193	0.00980278		2.92996	0.00024342
sp|P0AD51|RAIA_ECO57	Ribosome-associated inhibitor A OS=Escherichia coli O157:H7 GN=raiA PE=3 SV=2	raiA	MYTAINELINKLERQLNKLQH	80	3	10.2565	0.233348	10.0239	regulated	1.03472	0.872936	13.5981	0.000566774		7.68369	0.00074838		10.3296	0.000405483
sp|B7UJ62|RBFA_ECO27	Ribosome-binding factor A OS=Escherichia coli O127:H6 (strain E2348/69 / EPEC) GN=rbfA PE=3 SV=1	rbfA	AKVYVTFLNDKDEDAVKAGIK	60	3	2.62019	0.43374	45.0289	regulated	0.780978	0.889397	1.7258	0.00645043		2.22505	0.000216435		5.42713	0.000867877		2.25287	6.65e-05
sp|P69409|RCSB_ECO57	Capsular synthesis regulator component B OS=Escherichia coli O157:H7 GN=rcsB PE=3 SV=1	rcsB	GGYGDKRLSPKESEVLRLFAE	154	3	3.91525	0.120427	8.82323	regulated	0.626005	0.639244	nq			3.34461	0.00623771		4.02198	0.00360611		4.47013	0.00252667
sp|P52061|RDGB_ECOLI	dITP/XTP pyrophosphatase OS=Escherichia coli (strain K12) GN=rdgB PE=1 SV=1	rdgB	KVVLATGNVGKVRELASLLSD	13	4	2.93949	0.254354	23.5898	regulated	0.903016	0.784666	2.19594	0.0113167		2.58023	0.00485694		3.00902	0.0254934		4.3741	0.00471443
sp|B7UJL7|RDGC_ECO27	Recombination-associated protein RdgC OS=Escherichia coli O127:H6 (strain E2348/69 / EPEC) GN=rdgC PE=3 SV=1	rdgC	IKQALEAKIAKLEAEQARKLK	90	4	3.75792	0.182627	13.795	regulated	0.708206	0.633704	3.56413	0.010427		3.36038	0.000107275		3.25106	0.0233935		5.12575	1.29e-07
sp|A7ZQC8|RECA_ECO24	Protein RecA OS=Escherichia coli O139:H28 (strain E24377A / ETEC) GN=recA PE=3 SV=1	recA	DLGVKEKLIEKAGAWYSYKGE	287	3	3.46638	0.30597	24.6133	regulated	0.853936	0.831181	2.59238	0.00456361		3.04267	0.000428161		5.28712	0.00392365
sp|A7ZQC8|RECA_ECO24	Protein RecA OS=Escherichia coli O139:H28 (strain E24377A / ETEC) GN=recA PE=3 SV=1	recA	IEKAGAWYSYKGEKIGQGKAN	295	4	3.59766	0.237816	18.5753	regulated	0.853936	0.831181	4.97157	0.000417132		3.3163	0.0263739		2.5916	0.027476		3.9153	4.35e-05
sp|P27833|RFFA_ECOLI	Lipopolysaccharide biosynthesis protein RffA OS=Escherichia coli (strain K12) GN=rffA PE=3 SV=2	rffA	RSQFFRGQVDKYTWRDIGSSY	223	4	5.7936	0.420785	23.9524	regulated	1.1468	1.03938	3.95644	0.00103735		3.67279	0.00610795		8.38599	0.00164055		9.24325	0.000257982
sp|P0AG31|RHO_ECOL6	Transcription termination factor Rho OS=Escherichia coli O6:H1 (strain CFT073 / ATCC 700928 / UPEC) GN=rho PE=3 SV=1	rho	KEGERYFALLKVNEVNFDKPE	115	4	3.20329	0.249059	21.3936	regulated	0.907911	0.824341	3.09519	0.0338371		4.32024	0.000195586		3.5859	4.95e-05		2.18877	0.0114157
sp|P0AG31|RHO_ECOL6	Transcription termination factor Rho OS=Escherichia coli O6:H1 (strain CFT073 / ATCC 700928 / UPEC) GN=rho PE=3 SV=1	rho	LLKVNEVNFDKPENARNKILF	123	4	3.58135	0.20104	15.7587	regulated	0.907911	0.824341	3.37763	0.00875344		3.45378	2.29e-05		2.85235	0.000734815		4.95223	3.36e-05
sp|P0AA39|RLUC_ECOLI	Ribosomal large subunit pseudouridine synthase C OS=Escherichia coli (strain K12) GN=rluC PE=1 SV=1	rluC		309	4	4.50362	0.47242	31.3925	regulated		0.83	6.82729	0.00507558		4.20531	1.01e-05		2.13624	0.00486834		6.70735	5.5e-05
sp|A7ZR23|RPIA_ECO24	Ribose-5-phosphate isomerase A OS=Escherichia coli O139:H28 (strain E24377A / ETEC) GN=rpiA PE=3 SV=1	rpiA	MTQDELKKAVGWAALQY	7	4	3.07751	0.168854	15.021	regulated	0.753753	0.787283	2.3456	0.0292483		3.30824	1.64e-05		3.72184	0.000257739		3.10034	1.06e-05
sp|B7UPD9|RL1_ECO27	50S ribosomal protein L1 OS=Escherichia coli O127:H6 (strain E2348/69 / EPEC) GN=rplA PE=3 SV=1	rplA	LGPRGLMPNPKVGTVTPNVAE	141	3	3.46218	0.365822	29.4566	regulated	0.819952	0.727721	nq			3.29882	0.0151232		2.26727	0.026815		5.53704	9.49e-06
sp|B7UPD9|RL1_ECO27	50S ribosomal protein L1 OS=Escherichia coli O127:H6 (strain E2348/69 / EPEC) GN=rplA PE=3 SV=1	rplA	TVTPNVAEAVKNAKAGQIRYR	154	3	3.74597	0.323935	24.5279	regulated	0.819952	0.727721	2.36931	0.0302413					4.77758	0.01805		4.63709	4.7e-05
sp|B7UPD9|RL1_ECO27	50S ribosomal protein L1 OS=Escherichia coli O127:H6 (strain E2348/69 / EPEC) GN=rplA PE=3 SV=1	rplA	TIGKVDFDADKLKENLEALLV	184	3	3.23383	0.347996	29.6503	regulated	0.819952	0.727721	2.47174	0.0815989		2.54474	0.00120521		2.98581	0.00211498		5.83249	6.31e-05
sp|B7UPD9|RL1_ECO27	50S ribosomal protein L1 OS=Escherichia coli O127:H6 (strain E2348/69 / EPEC) GN=rplA PE=3 SV=1	rplA	ENLEALLVALKKAKPTQAKGV	197	4	4.33592	0.12342	8.41348	regulated	0.819952	0.727721	4.04553	0.0150668		3.80732	0.000861443		4.33412	0.0045505		5.29267	0.00332016
sp|B7UK43|RL4_ECO27	50S ribosomal protein L4 OS=Escherichia coli O127:H6 (strain E2348/69 / EPEC) GN=rplD PE=3 SV=1	rplD	VNKKMYRGALKSILSELVRQD	106	3	2.58886	0.380399	39.9907	regulated	0.854113	0.855898	3.80756	0.00840088		2.34898	0.0185854		1.4459	0.0339638		3.45637	0.0108582
sp|A7ZSJ7|RL5_ECO24	50S ribosomal protein L5 OS=Escherichia coli O139:H28 (strain E24377A / ETEC) GN=rplE PE=3 SV=1	rplE	NMGVGEAIADKKLLDNAAADL	47	3	4.12602	0.383168	27.0348	regulated	1.01389	1.00506	nq			5.44044	0.00305584		2.4	0.007421		5.38026	0.000232558
sp|A7ZSJ7|RL5_ECO24	50S ribosomal protein L5 OS=Escherichia coli O139:H28 (strain E24377A / ETEC) GN=rplE PE=3 SV=1	rplE	MGVGEAIADKKLLDNAAADLA	48	3	4.35913	0.314118	21.3356	regulated	1.01389	1.00506	3.8522	0.0202575		7.12813	0.00490086		3.00592	0.000270581		4.37404	0.079349
sp|A7ZSJ7|RL5_ECO24	50S ribosomal protein L5 OS=Escherichia coli O139:H28 (strain E24377A / ETEC) GN=rplE PE=3 SV=1	rplE	RIRDFRGLSAKSFDGRGNYSM	120	4	3.64481	0.339032	26.2144	regulated	1.01389	1.00506	2.24034	0.0475261		4.03058	0.0032641		3.40358	0.00164538		5.75073	0.00017547
sp|A7ZSJ7|RL5_ECO24	50S ribosomal protein L5 OS=Escherichia coli O139:H28 (strain E24377A / ETEC) GN=rplE PE=3 SV=1	rplE	QIIFPEIDYDKVDRVRGLDIT	145	4	3.91263	0.303822	22.2709	regulated	1.01389	1.00506	4.13394	0.0240832		4.07673	0.000747509		2.43997	0.000308627		5.7032	0.00662553
sp|A7ZSJ4|RL6_ECO24	50S ribosomal protein L6 OS=Escherichia coli O139:H28 (strain E24377A / ETEC) GN=rplF PE=3 SV=1	rplF	PVVVPAGVDVKINGQVITIKG	18	4	7.08577	0.24748	12.6388	regulated	0.947077	0.958933	7.13635	0.036786		8.0132	0.00392937		4.76072	0.00400173		9.25616	0.0119891
sp|A7ZSJ4|RL6_ECO24	50S ribosomal protein L6 OS=Escherichia coli O139:H28 (strain E24377A / ETEC) GN=rplF PE=3 SV=1	rplF	TRTLNDAVEVKHADNTLTFGP	44	3.5	3.96003	0.45358	32.9576	regulated	0.947077	0.958933	1.93956	0.043716		6.49165	4.13e-06		3.80422	0.000321117		5.13809	8.42e-05
sp|A7ZV74|RL9_ECO24	50S ribosomal protein L9 OS=Escherichia coli O139:H28 (strain E24377A / ETEC) GN=rplI PE=3 SV=1	rplI	PQGKAVPATKKNIEFFEARRA	42	3	7.7844	0.468343	22.8224	regulated	0.974642	0.878306				4.18681	1.5e-05		13.0047	1.92e-05		8.65791	0.00156864
sp|A7ZV74|RL9_ECO24	50S ribosomal protein L9 OS=Escherichia coli O139:H28 (strain E24377A / ETEC) GN=rplI PE=3 SV=1	rplI	FEARRAELEAKLAEVLAAANA	57	3	5.59183	0.491217	28.5374	regulated	0.974642	0.878306	3.96611	0.0596575		13.0358	4.51e-05		4.16013	0.00109663		4.54397	0.000778211
sp|A7ZV74|RL9_ECO24	50S ribosomal protein L9 OS=Escherichia coli O139:H28 (strain E24377A / ETEC) GN=rplI PE=3 SV=1	rplI	TIASKAGDEGKLFGSIGTRDI	89	3.5	3.34321	0.437225	36.2261	regulated	0.974642	0.878306	1.65491	0.012127		5.4326	0.000289268		3.53229	3.44e-06		3.95259	0.000863076
sp|A7ZV74|RL9_ECO24	50S ribosomal protein L9 OS=Escherichia coli O139:H28 (strain E24377A / ETEC) GN=rplI PE=3 SV=1	rplI	AVTAAGVEVAKSEVRLPNGVL	112	3	5.5154	0.4603	26.9569	regulated	0.974642	0.878306	3.01183	0.071517		11.4043	0.00492464		3.8153	5.46e-06		6.28289	0.00184902
sp|B7UPE0|RL10_ECO27	50S ribosomal protein L10 OS=Escherichia coli O127:H6 (strain E2348/69 / EPEC) GN=rplJ PE=3 SV=1	rplJ	AAARLFKEFAKANAKFEVKAA	101	4	6.99027	0.301044	15.4817	regulated	0.82238	0.771622	6.73536	1.7e-06		4.33669	5.76e-07		9.34515	8.92e-05		8.73377	0.000535984
sp|B7UPE0|RL10_ECO27	50S ribosomal protein L10 OS=Escherichia coli O127:H6 (strain E2348/69 / EPEC) GN=rplJ PE=3 SV=1	rplJ	LFKEFAKANAKFEVKAAAFEG	105	4	4.90121	0.116011	7.29865	regulated	0.82238	0.771622	4.26599	0.0163956		4.79051	0.000395777		4.7895	0.0217944		5.88925	1.96e-05
sp|A7ZUJ6|RL11_ECO24	50S ribosomal protein L11 OS=Escherichia coli O139:H28 (strain E24377A / ETEC) GN=rplK PE=3 SV=1	rplK	AFNAKTDSIEKGLPIPVVITV	51	4	4.7005	0.695134	44.9149	regulated	0.875412	0.857418	14.832	0.0159952		10.0657	0.00343298		3.66038	0.00343772		2.99634	0.0332039
sp|A7ZUK0|RL7_ECO24	50S ribosomal protein L7/L12 OS=Escherichia coli O139:H28 (strain E24377A / ETEC) GN=rplL PE=3 SV=1	rplL	AVRGATGLGLKEAKDLVESAP	82	4	6.43426	0.429647	23.079	regulated	0.91219	0.936864	5.51739	0.00904724		4.54455	0.0134516		5.09851	0.00350501		13.4069	2.36e-09
sp|A7ZUK0|RL7_ECO24	50S ribosomal protein L7/L12 OS=Escherichia coli O139:H28 (strain E24377A / ETEC) GN=rplL PE=3 SV=1	rplL	GATGLGLKEAKDLVESAPAAL	85	4	8.04568	0.178472	8.55926	regulated	0.91219	0.936864	8.21889	0.00241381		8.48122	0.00162619		6.06444	6.97e-05		9.91665	1.44e-06
sp|A7ZUK0|RL7_ECO24	50S ribosomal protein L7/L12 OS=Escherichia coli O139:H28 (strain E24377A / ETEC) GN=rplL PE=3 SV=1	rplL	APAALKEGVSKDDAEALKKAL	101	4	3.8072	0.253044	18.9278	regulated	0.91219	0.936864	2.4786	0.00604332		4.60685	0.00698871		4.55822	0.00159394		4.03037	8.88e-06
sp|A7ZSJ9|RL14_ECO24	50S ribosomal protein L14 OS=Escherichia coli O139:H28 (strain E24377A / ETEC) GN=rplN PE=3 SV=1	rplN	TRELRSEKFMKIISLAPEVL	114	4	6.0013	0.218843	12.2124	regulated	1.00073	0.916623	5.05168	0.0323414		8.72157	0.00176258		5.26462	0.00130059		5.59702	0.00591512
sp|B7UK25|RL15_ECO27	50S ribosomal protein L15 OS=Escherichia coli O127:H6 (strain E2348/69 / EPEC) GN=rplO PE=3 SV=1	rplO	ARAAIEAAGGKIEE	141	4	3.17435	0.208486	18.0491	regulated	1.25976	0.967877	2.96033	0.0201579		2.52917	0.00491491		3.0437	0.00162224		4.46453	0.000305661
sp|A7ZSK2|RL16_ECO24	50S ribosomal protein L16 OS=Escherichia coli O139:H28 (strain E24377A / ETEC) GN=rplP PE=3 SV=1	rplP	VPEELAREAFKLAAAKLPIKT	118	3	3.66276	0.378212	29.1332	regulated	0.954811	0.881656	2.45934	0.0403063		3.28151	0.013423					6.08616	1.17e-07
sp|A7ZSI3|RL17_ECO24	50S ribosomal protein L17 OS=Escherichia coli O139:H28 (strain E24377A / ETEC) GN=rplQ PE=3 SV=1	rplQ	AYIELVDRSEKAEAAAE	121	3	6.69496	0.367101	19.3073	regulated	1.03591	0.896447				5.22096	0.00213781		5.10551	0.00627806		11.2457	0.00348693
sp|B7UK28|RL18_ECO27	50S ribosomal protein L18 OS=Escherichia coli O127:H6 (strain E2348/69 / EPEC) GN=rplR PE=3 SV=1	rplR	TVEKAIAEQLKYTGNKDAAAA	63	4	5.13044	0.102845	6.28947	regulated	1.0543	1.09287	4.50851	0.00491008		4.76848	2.8e-07		5.69673	5.44e-06		5.65061	4.36e-07
sp|B7UK28|RL18_ECO27	50S ribosomal protein L18 OS=Escherichia coli O127:H6 (strain E2348/69 / EPEC) GN=rplR PE=3 SV=1	rplR	IAEQLKYTGNKDAAAAVGKAV	68	4	3.6523	0.303282	23.413	regulated	1.0543	1.09287	2.97965	0.00601838		2.51133	0.0117895		4.42866	2.17e-06		5.36897	8.29e-05
sp|B7UK28|RL18_ECO27	50S ribosomal protein L18 OS=Escherichia coli O127:H6 (strain E2348/69 / EPEC) GN=rplR PE=3 SV=1	rplR	GKAVAERALEKGIKDVSFDRS	85	4	4.24447	0.558518	38.6352	regulated	1.0543	1.09287	2.40009	0.0171688		5.75906	2.33e-07		9.09661	0.0154896		2.57781	1.27e-05
sp|B7UK28|RL18_ECO27	50S ribosomal protein L18 OS=Escherichia coli O127:H6 (strain E2348/69 / EPEC) GN=rplR PE=3 SV=1	rplR	VAERALEKGIKDVSFDRSGFQ	88	4	3.70919	0.365486	27.8824	regulated	1.0543	1.09287	2.11884	0.0509669		4.52106	0.000196521		3.49132	0.000378838		5.65563	0.000409799
sp|B7UH55|RL19_ECO27	50S ribosomal protein L19 OS=Escherichia coli O127:H6 (strain E2348/69 / EPEC) GN=rplS PE=3 SV=1	rplS	MSNIIKQLEQEQMKQD	6	3.5	4.52841	0.712062	47.1448	regulated	1.05447	0.94366	1.82417	0.00364562		8.13872	0.00427594		2.83142	0.000609657		10.0277	3.67e-05
sp|B7UH55|RL19_ECO27	50S ribosomal protein L19 OS=Escherichia coli O127:H6 (strain E2348/69 / EPEC) GN=rplS PE=3 SV=1	rplS	EVKVWVVEGSKKRLQAFEGVV	37	3	2.62475	0.730994	75.7516	regulated	1.05447	0.94366	0.851731	0.346719		3.10245	9.86e-05		2.74988	0.0139177		6.54857	0.00255141
sp|B7US99|RL20_ECO27	50S ribosomal protein L20 OS=Escherichia coli O127:H6 (strain E2348/69 / EPEC) GN=rplT PE=3 SV=1	rplT	DKVAFTALVEKAKAALA	112	3	3.1093	0.326507	28.7824	regulated	0.80428	0.69971	3.25669	0.0322596		2.04422	0.000922352		nq			4.51693	0.000285112
sp|A7ZS83|RL21_ECO24	50S ribosomal protein L21 OS=Escherichia coli O139:H28 (strain E24377A / ETEC) GN=rplU PE=3 SV=1	rplU	GVPFVDGGVIKAEVVAHGRGE	60	3	3.29716	0.397646	33.3299	regulated	0.816691	0.850262	4.40955	0.141422		5.39061	0.00348607		2.26365	0.00879103		2.19926	0.0462994
sp|B7UK39|RL22_ECO27	50S ribosomal protein L22 OS=Escherichia coli O127:H6 (strain E2348/69 / EPEC) GN=rplV PE=3 SV=1	rplV	HNDGADIDDLKVTKIFVDEGP	70	4	5.17474	0.285434	17.3644	regulated	0.903496	0.859692	3.35276	0.00572634		6.91232	0.000102475		4.81363	0.000532678		6.44479	0.00549573
sp|P0ADZ2|RL23_ECO57	50S ribosomal protein L23 OS=Escherichia coli O157:H7 GN=rplW PE=1 SV=1	rplW	VSEKASTAMEKSNTIVLKVAK	26	4	5.34164	0.342394	20.4349	regulated	0.936201	0.948501	3.35299	0.00413717		8.64403	5.2e-06		5.85759	0.000372373		4.79789	0.00697879
sp|P0ADZ2|RL23_ECO57	50S ribosomal protein L23 OS=Escherichia coli O157:H7 GN=rplW PE=1 SV=1	rplW	AMEKSNTIVLKVAKDATKAEI	33	3	3.07742	0.62686	55.766	regulated	0.936201	0.948501	1.04461	0.920525		4.44694	0.00428459		4.56088	0.000479845		4.25236	0.00265706
sp|B7UFK2|RL25_ECO27	50S ribosomal protein L25 OS=Escherichia coli O127:H6 (strain E2348/69 / EPEC) GN=rplY PE=3 SV=1	rplY	GASRRLRAANKFPAIIYGGKE	25	3	4.23371	0.393657	27.2789	regulated	0.909705	0.958269	2.15391	0.0575036		5.6204	0.000280311		4.96726	0.00109855		5.35416	5.88e-05
sp|B7LAK9|RL25_ECO55	50S ribosomal protein L25 OS=Escherichia coli (strain 55989 / EAEC) GN=rplY PE=3 SV=1	rplY	NKFPAIIYGGKEAPLAIELDH	34	3	5.51247	0.0804772	4.7145	regulated	0.909705	0.958269	nq			5.86029	8.09e-05		4.92227	0.00188094		5.80955	0.00074913
sp|B7LAK9|RL25_ECO55	50S ribosomal protein L25 OS=Escherichia coli (strain 55989 / EAEC) GN=rplY PE=3 SV=1	rplY	APLAIELDHDKVMNMQAKAEF	46	4	4.44789	0.322095	21.5819	regulated	0.909705	0.958269	3.65957	0.0305597			0.000399924		2.91301	0.0011209		5.75515	0.000635977
sp|A7ZP09|RL25_ECO24	50S ribosomal protein L25 OS=Escherichia coli O139:H28 (strain E24377A / ETEC) GN=rplY PE=3 SV=1	rplY	QDVQRHPYKPKLQHIDFVRA	85	4	3.99174	0.52442	37.8854	regulated	0.909705	0.958269				8.2795	0.0364118		2.47391	0.00698384		3.11198	0.000238408
sp|A7ZS81|RL27_ECO24	50S ribosomal protein L27 OS=Escherichia coli O139:H28 (strain E24377A / ETEC) GN=rpmA PE=3 SV=1	rpmA	GSIIVRQRGTKFHAGANVGCG	44	3	6.66545	0.261402	13.7802	regulated	1.13365	1.14546				6.18001	0.000978956		5.05751	0.00546025		9.4737	2.16e-07
sp|B7UK36|RL29_ECO27	50S ribosomal protein L29 OS=Escherichia coli O127:H6 (strain E2348/69 / EPEC) GN=rpmC PE=3 SV=1	rpmC	MKAKELREKSVEELNTELL	9	4	4.21278	0.388489	27.0136	regulated	1.04014	0.963296	6.6829	0.000190091		5.67074	0.00249545		2.64429	0.00675033		3.15234	0.0118039
sp|B7UK36|RL29_ECO27	50S ribosomal protein L29 OS=Escherichia coli O127:H6 (strain E2348/69 / EPEC) GN=rpmC PE=3 SV=1	rpmC	KQVRRDVARVKTLLNEKAGA	54	4	3.8886	0.349314	25.7217	regulated	1.04014	0.963296	2.23511	0.036754		4.33606	0.00529885		4.00177	0.000397963		5.87702	0.000552976
sp|B7UK36|RL29_ECO27	50S ribosomal protein L29 OS=Escherichia coli O127:H6 (strain E2348/69 / EPEC) GN=rpmC PE=3 SV=1	rpmC	VARVKTLLNEKAGA	60	4	3.88525	0.240426	17.715	regulated	1.04014	0.963296	2.77763	0.0397749		5.31567	0.00546016		4.34331	0.000155036		3.55153	0.000224962
sp|B7UNQ6|RL31_ECO27	50S ribosomal protein L31 OS=Escherichia coli O127:H6 (strain E2348/69 / EPEC) GN=rpmE PE=3 SV=1	rpmE	MKKDIHPKYEEITASCSC	8	4	5.62624	0.447988	25.9336	regulated	0.870494	0.877465	3.06718	0.00648972		7.40922	0.00260423		4.4892	2.88e-05		9.80731	8.08e-06
sp|B7UNQ6|RL31_ECO27	50S ribosomal protein L31 OS=Escherichia coli O127:H6 (strain E2348/69 / EPEC) GN=rpmE PE=3 SV=1	rpmE	GHDLNLDVCSKCHPFFTGKQR	39	3.5	3.72009	0.455506	34.6722	regulated	0.870494	0.877465	1.70513	0.00792978		4.33497	0.000242891		4.7851	0.000447443		5.39572	7.34e-07
sp|B7UPA5|RL32_ECO27	50S ribosomal protein L32 OS=Escherichia coli O127:H6 (strain E2348/69 / EPEC) GN=rpmF PE=3 SV=1	rpmF	LTAVTSLSVDKTSGEKHLRHH	32	3	4.54294	0.369	24.3794	regulated	1.04729	0.87242	3.68055	0.0614971		6.85473	1.01e-05		2.7677	3.72e-05		6.09961	0.000943916
sp|A7ZTI7|RL33_ECO24	50S ribosomal protein L33 OS=Escherichia coli O139:H28 (strain E24377A / ETEC) GN=rpmG PE=3 SV=1	rpmG	MAKGIREKIKLVSSAGTGHF	10	4	2.96158	0.217593	20.0413	regulated	1.31312	0.989722	2.14094	0.0480361		3.76503	0.000107306		2.78314	0.00101766		3.43396	0.000442665
sp|A7ZTI7|RL33_ECO24	50S ribosomal protein L33 OS=Escherichia coli O139:H28 (strain E24377A / ETEC) GN=rpmG PE=3 SV=1	rpmG	TTKNKRTKPEKLELKKFDPVV	33	4	3.60147	0.365103	28.4938	regulated	1.31312	0.989722	2.473	0.00350574		3.19423	4.62e-05		3.2381	0.000415986		6.58813	0.000821784
sp|A7ZTI7|RL33_ECO24	50S ribosomal protein L33 OS=Escherichia coli O139:H28 (strain E24377A / ETEC) GN=rpmG PE=3 SV=1	rpmG	DPVVRQHVIYKEAKIK	50	4	7.52779	0.406541	20.1397	regulated	1.31312	0.989722	4.13566	0.0349921		11.249	0.00128917		6.48257	0.000135493		10.6433	0.00135401
sp|A7ZSI4|RPOA_ECO24	DNA-directed RNA polymerase subunit alpha OS=Escherichia coli O139:H28 (strain E24377A / ETEC) GN=rpoA PE=3 SV=1	rpoA	LKGLAVRVQGKDEVILTLNKS	95	3	3.00419	0.243653	22.1502	regulated	0.82481	0.776185	3.09932	0.000534362		3.68186	0.00504899		2.00216	0.0685457		3.56848	0.000302806
sp|A7ZSI4|RPOA_ECO24	DNA-directed RNA polymerase subunit alpha OS=Escherichia coli O139:H28 (strain E24377A / ETEC) GN=rpoA PE=3 SV=1	rpoA	ITHDGDVEIVKPQHVICHLTD	125	3	2.75019	0.216595	21.4096	regulated	0.82481	0.776185				2.91258	0.00982128		2.06396	0.00745018		3.4733	0.0160951
sp|A7ZSI4|RPOA_ECO24	DNA-directed RNA polymerase subunit alpha OS=Escherichia coli O139:H28 (strain E24377A / ETEC) GN=rpoA PE=3 SV=1	rpoA	LVQRTEVELLKTPNLGKKSLT	291	4	2.69785	0.12885	12.9829	regulated	0.82481	0.776185	2.24463	0.0124308		2.9403	0.00492488		2.56966	0.00508906		3.12934	0.000925835
sp|A7ZUK1|RPOB_ECO24	DNA-directed RNA polymerase subunit beta OS=Escherichia coli O139:H28 (strain E24377A / ETEC) GN=rpoB PE=3 SV=1	rpoB	ITARHIRQLEKDDVKLIEVPV	279	3	3.33625	0.111962	9.29264	regulated	1.02986	0.897472	2.85411	0.0287131		3.66225	0.000420999		nq			3.56271	0.0021516
sp|A7ZUK1|RPOB_ECO24	DNA-directed RNA polymerase subunit beta OS=Escherichia coli O139:H28 (strain E24377A / ETEC) GN=rpoB PE=3 SV=1	rpoB	EKLLRAIFGEKASDVKDSSLR	909	4	3.49856	0.325405	25.9835	regulated	1.02986	0.897472	4.27318	0.0150552		2.27673	0.000370955		2.91971	0.000488946		5.27125	7.59e-05
sp|A7ZUK1|RPOB_ECO24	DNA-directed RNA polymerase subunit beta OS=Escherichia coli O139:H28 (strain E24377A / ETEC) GN=rpoB PE=3 SV=1	rpoB	RALEIEEMQLKQAKKDLSEEL	954	4	3.43959	0.237292	19.2084	regulated	1.02986	0.897472	2.79476	0.000638959		4.09666	0.00311961		2.65679	0.0132005		4.59985	6.41e-07
sp|A7ZUK1|RPOB_ECO24	DNA-directed RNA polymerase subunit beta OS=Escherichia coli O139:H28 (strain E24377A / ETEC) GN=rpoB PE=3 SV=1	rpoB	VLVAGGVEAEKLDKLPRDRWL	988	4	3.77551	0.0786714	5.92166	regulated	1.02986	0.897472	3.61304	0.0140267		3.70617	0.00650397		3.52258	0.0210989		4.31206	0.000110676
sp|A7ZUK1|RPOB_ECO24	DNA-directed RNA polymerase subunit beta OS=Escherichia coli O139:H28 (strain E24377A / ETEC) GN=rpoB PE=3 SV=1	rpoB	AVKRRIQPGDKMAGRHGNKGV	1065	3	3.56068	0.192456	15.1546	regulated	1.02986	0.897472	3.34931	0.0529891		2.66716	0.00152587		4.31551	0.00737091		4.15955	0.000403199
sp|A7ZUK1|RPOB_ECO24	DNA-directed RNA polymerase subunit beta OS=Escherichia coli O139:H28 (strain E24377A / ETEC) GN=rpoB PE=3 SV=1	rpoB	GIGDKINAMLKQQQEVAKLRE	1133	4	4.28078	0.470679	32.3683	regulated	1.02986	0.897472	2.5639	0.000430891		2.89608	0.00023042		5.6433	0.00195538		8.01682	0.000920952
sp|A7ZUK1|RPOB_ECO24	DNA-directed RNA polymerase subunit beta OS=Escherichia coli O139:H28 (strain E24377A / ETEC) GN=rpoB PE=3 SV=1	rpoB	AKEAEIKELLKLGDLPTSGQI	1200	4	3.95906	0.0883543	6.42107	regulated	1.02986	0.897472	3.73842	0.0128691		4.601	0.0112512		3.86553	0.000237869		3.69479	0.00370042
sp|P0A8T8|RPOC_ECO57	DNA-directed RNA polymerase subunit beta' OS=Escherichia coli O157:H7 GN=rpoC PE=3 SV=1	rpoC	DLLKFLKAQTKTEEFDAIKIA	13	4	3.91083	0.255145	18.7091	regulated	1.00935	0.941669	5.8932	8.29e-05		3.13928	1.35e-06		3.16979	0.00103764		3.98515	4.38e-06
sp|A7ZUK2|RPOC_ECO24	DNA-directed RNA polymerase subunit beta' OS=Escherichia coli O139:H28 (strain E24377A / ETEC) GN=rpoC PE=3 SV=1	rpoC	LFCARIFGPVKDYECLCGKYK	66	3	3.90699	0.15015	11.0181	regulated	1.00935	0.941669				4.13659	0.00238154		3.1755	0.0194159		4.53176	7.02e-05
sp|P0A8T8|RPOC_ECO57	DNA-directed RNA polymerase subunit beta' OS=Escherichia coli O157:H7 GN=rpoC PE=3 SV=1	rpoC	RLKHRGVICEKCGVEVTQTKV	87	4	3.63705	0.0983021	7.61339	regulated	1.00935	0.941669	4.2371	0.00233973		3.69954	0.00317301		3.37535	0.00169405		3.30241	0.0201185
sp|P0A8T8|RPOC_ECO57	DNA-directed RNA polymerase subunit beta' OS=Escherichia coli O157:H7 GN=rpoC PE=3 SV=1	rpoC	NGELVAKTSLKDTTVGRAILW	570	4	4.5246	0.256793	17.0114	regulated	1.00935	0.941669	3.91311	0.0183078		6.48784	0.00425159		3.29376	0.0391261		5.02295	4.62e-07
sp|P0A8T8|RPOC_ECO57	DNA-directed RNA polymerase subunit beta' OS=Escherichia coli O157:H7 GN=rpoC PE=3 SV=1	rpoC	NQALGKKAISKMLNTCYRILG	603	4	4.95985	0.542958	33.9057	regulated	1.00935	0.941669	2.59318	0.0140876		4.33167	0.0081974		4.62486	8.13e-06		11.6832	7.62e-05
sp|P0A8T8|RPOC_ECO57	DNA-directed RNA polymerase subunit beta' OS=Escherichia coli O157:H7 GN=rpoC PE=3 SV=1	rpoC	GSDPYEEMIPKWRQLNVFEGE	1192	4	4.42903	0.416448	27.9837	regulated	1.00935	0.941669	7.11298	0.0176591		4.52566	0.00922764		2.28157	0.0260433		5.2383	0.00599086
sp|P00579|RPOD_ECOLI	RNA polymerase sigma factor rpoD OS=Escherichia coli (strain K12) GN=rpoD PE=1 SV=2	rpoD	VSEEVHRALQKLQQIEEETGL	343	4	7.6244	0.427679	21.0539	regulated	0.921394	0.815157	15.013	0.0135342		7.14698	0.0194939		4.59382	0.00137356		6.85626	0.015707
sp|P0AG69|RS1_ECO57	30S ribosomal protein S1 OS=Escherichia coli O157:H7 GN=rpsA PE=3 SV=1	rpsA	LGEDPWVAIAKRYPEGTKLTG	272	4	4.09336	0.304277	21.5896	regulated	0.897247	0.863128	3.3701	0.0155692		4.25417	0.000200708		2.97445	0.0276934		6.60357	0.00409296
sp|P0AG69|RS1_ECO57	30S ribosomal protein S1 OS=Escherichia coli O157:H7 GN=rpsA PE=3 SV=1	rpsA	AIAKRYPEGTKLTGRVTNLTD	279	3	3.43507	0.329221	26.6784	regulated	0.897247	0.863128	2.89925	0.027054		4.08396	0.00460741		nq			6.42621	5.24e-06
sp|P0AG69|RS1_ECO57	30S ribosomal protein S1 OS=Escherichia coli O157:H7 GN=rpsA PE=3 SV=1	rpsA	PWQQFAETHNKGDRVEGKIKS	363	4	3.81812	0.21633	16.1469	regulated	0.897247	0.863128	2.87551	0.00226152		3.3551	0.00153346		4.40673	0.000595219		4.97743	0.00582435
sp|P0AG69|RS1_ECO57	30S ribosomal protein S1 OS=Escherichia coli O157:H7 GN=rpsA PE=3 SV=1	rpsA	VTGKVTAVDAKGATVELADGV	464	4	4.44053	0.378587	25.3953	regulated	0.897247	0.863128	8.18452	0.0205399		2.90395	0.000319481		3.94434	0.00459828		4.15904	0.00979833
sp|A7ZHQ9|RS2_ECO24	30S ribosomal protein S2 OS=Escherichia coli O139:H28 (strain E24377A / ETEC) GN=rpsB PE=3 SV=1	rpsB	RNKVHIINLEKTVPMFNEALA	45	4	5.66147	0.409239	23.6052	regulated	1.07425	0.877969	10.4042	0.00848005		5.17178	0.00468551		3.2955	0.0186283		5.79072	0.030888
sp|A7ZHQ9|RS2_ECO24	30S ribosomal protein S2 OS=Escherichia coli O139:H28 (strain E24377A / ETEC) GN=rpsB PE=3 SV=1	rpsB	MFNEALAELNKIASRKGKILF	59	3.5	5.94708	0.921028	51.659	regulated	1.07425	0.877969	22.9299	0.000202196		7.23564	0.00923003		1.8206	0.000467181		4.13738	0.0111438
sp|B7MBF0|RS2_ECO45	30S ribosomal protein S2 OS=Escherichia coli O45:K1 (strain S88 / ExPEC) GN=rpsB PE=3 SV=1	rpsB	RWLGGMLTNWKTVRQSIKRLK	105	4	5.41326	0.525156	31.0954	regulated	1.07425	0.877969	5.02604	0.0053965		11.689	0.00527353		2.65808	0.0168492		5.48883	0.0116302
sp|B7UIL4|RS2_ECO27	30S ribosomal protein S2 OS=Escherichia coli O127:H6 (strain E2348/69 / EPEC) GN=rpsB PE=3 SV=1	rpsB	KTVRQSIKRLKDLETQSQDGT	115	4	4.69065	0.454381	29.3989	regulated	1.07425	0.877969	3.50514	0.0363687		3.29596	0.00118253		nq			8.90814	1.82e-06
sp|B7UIL4|RS2_ECO27	30S ribosomal protein S2 OS=Escherichia coli O127:H6 (strain E2348/69 / EPEC) GN=rpsB PE=3 SV=1	rpsB	ETQSQDGTFDKLTKKEALMRT	128	4	3.90473	0.235055	17.2557	regulated	1.07425	0.877969	3.48217	0.0101447		4.03275	0.00755464		2.95811	0.00311651		5.59904	2.23e-05
sp|A7ZSK3|RS3_ECO24	30S ribosomal protein S3 OS=Escherichia coli O139:H28 (strain E24377A / ETEC) GN=rpsC PE=3 SV=1	rpsC	SDFKVRQYLTKELAKASVSRI	45	3	10.6968	0.183081	7.72512	regulated	0.963059	0.917129				9.84317	0.00225757		9.02429	0.000469183		13.7923	0.000218652
sp|A7ZSK3|RS3_ECO24	30S ribosomal protein S3 OS=Escherichia coli O139:H28 (strain E24377A / ETEC) GN=rpsC PE=3 SV=1	rpsC	VRQYLTKELAKASVSRIVIER	49	3	5.23726	0.274004	16.5481	regulated	0.963059	0.917129	3.55852	0.001933		6.54058	5.81e-06		6.16815	0.00129138
sp|A7ZSK3|RS3_ECO24	30S ribosomal protein S3 OS=Escherichia coli O139:H28 (strain E24377A / ETEC) GN=rpsC PE=3 SV=1	rpsC	PAQINIAEVRKPELDAKLVAD	108	4	4.88251	0.529046	33.3644	regulated	0.963059	0.917129	5.06588	3.65e-06		2.13885	0.00122562		5.61935	0.000253567		9.3174	6.41e-08
sp|A7ZSK3|RS3_ECO24	30S ribosomal protein S3 OS=Escherichia coli O139:H28 (strain E24377A / ETEC) GN=rpsC PE=3 SV=1	rpsC	GGMAAVEQPEKPAAQPKKQQR	219	3	3.10297	0.378636	33.4378	regulated	0.963059	0.917129	2.63521	0.0553655		2.19783	0.010066		2.71274	0.0258043		5.89081	9.71e-05
sp|B7UK20|RS4_ECO27	30S ribosomal protein S4 OS=Escherichia coli O127:H6 (strain E2348/69 / EPEC) GN=rpsD PE=3 SV=1	rpsD	VLERQFRNYYKEAARLKGNTG	77	3	7.2094	0.351054	17.7714	regulated	1.09522	1.05929	11.1463	0.0156068		4.72069	0.00197444		nq			7.1201	3.9e-07
sp|B7UK20|RS4_ECO27	30S ribosomal protein S4 OS=Escherichia coli O127:H6 (strain E2348/69 / EPEC) GN=rpsD PE=3 SV=1	rpsD	AALELAEQREKPTWLEVDAGK	167	3	2.56465	0.443276	47.0657	regulated	1.09522	1.05929	2.00657	0.0430166		3.13374	0.0314351		1.45581	0.0683994		4.71258	0.00055041
sp|B7UK20|RS4_ECO27	30S ribosomal protein S4 OS=Escherichia coli O127:H6 (strain E2348/69 / EPEC) GN=rpsD PE=3 SV=1	rpsD	VDAGKMEGTFKRKPERSDLSA	183	4	8.38217	0.432625	20.3482	regulated	1.09522	1.05929	17.5285	0.00800739		6.02148	0.000161107		7.39011	0.0120586		6.32676	5.95e-05
sp|A7ZV71|RS6_ECO24	30S ribosomal protein S6 OS=Escherichia coli O139:H28 (strain E24377A / ETEC) GN=rpsF PE=3 SV=1	rpsF	YTAAITGAEGKIHRLEDWGRR	35	4	4.77624	0.225747	14.4372	regulated	0.835661	0.84188	3.32387	0.0465062		5.34238	0.00298591		4.81844	0.00148714		6.089	0.00220754
sp|A7ZV71|RS6_ECO24	30S ribosomal protein S6 OS=Escherichia coli O139:H28 (strain E24377A / ETEC) GN=rpsF PE=3 SV=1	rpsF	QLAYPINKLHKAHYVLMNVEA	56	3	9.57369	0.315206	13.9532	regulated	0.835661	0.84188	7.20614	0.00776956		14.856	0.00657192		8.1888	0.00261737
sp|A7ZSL6|RS7_ECO24	30S ribosomal protein S7 OS=Escherichia coli O139:H28 (strain E24377A / ETEC) GN=rpsG PE=3 SV=1	rpsG	ANELSDAAENKGTAVKKREDV	131	3	4.35724	0.110525	7.50932	regulated	1.12173	0.958836				3.74287	0.0194559		4.83756	0.000429094		4.57305	0.00378232
sp|A7ZSJ5|RS8_ECO24	30S ribosomal protein S8 OS=Escherichia coli O139:H28 (strain E24377A / ETEC) GN=rpsH PE=3 SV=1	rpsH	NKAAVTMPSSKLKVAIANVLK	31	3	7.65581	0.292647	14.3774	regulated	1.12656	1.09787				6.26144	0.000393291		6.19151	0.000512181		11.583	0.000290169
sp|A7ZSL0|RS10_ECO24	30S ribosomal protein S10 OS=Escherichia coli O139:H28 (strain E24377A / ETEC) GN=rpsJ PE=3 SV=1	rpsJ	QATAEIVETAKRTGAQVRGPI	30	4	6.12572	0.562991	31.0616	regulated	0.980787	0.953667	3.42781	0.00816862		10.9282	0.00406304		10.5762	0.000225452		3.55089	0.00291883
sp|A7ZSL0|RS10_ECO24	30S ribosomal protein S10 OS=Escherichia coli O139:H28 (strain E24377A / ETEC) GN=rpsJ PE=3 SV=1	rpsJ	RLVDIVEPTEKTVDALMRLDL	82	4	6.62135	0.296309	15.6753	regulated	0.980787	0.953667	4.96078	0.00370875		10.8449	5.21e-05		5.72268	1.09e-05		6.2503	0.00197955
sp|B7UK21|RS11_ECO27	30S ribosomal protein S11 OS=Escherichia coli O127:H6 (strain E2348/69 / EPEC) GN=rpsK PE=3 SV=1	rpsK	VAAERCADAVKEYGIKNLEVM	75	4	3.41705	0.134976	10.9846	regulated	1.19296	0.98976	3.29574	0.00613694		3.86275	0.000348278		2.78139	0.0114613		3.85127	5.29e-05
sp|A7ZSL7|RS12_ECO24	30S ribosomal protein S12 OS=Escherichia coli O139:H28 (strain E24377A / ETEC) GN=rpsL PE=3 SV=1	rpsL	VRGALDCSGVKDRKQARSKYG	108	3	5.36832	0.294565	17.5283	regulated	1.12752	0.986247				4.4203	0.00454124		4.30253	0.0140408		8.13694	8.9e-05
sp|B7UH58|RS16_ECO27	30S ribosomal protein S16 OS=Escherichia coli O127:H6 (strain E2348/69 / EPEC) GN=rpsP PE=3 SV=1	rpsP	VGFFNPIASEKEEGTRLDLDR	46	4	7.06414	0.602428	30.8142	regulated	1.18816	1.01545	2.59378	0.00363827		10.8667	0.0007259		11.6974	6.3e-05		7.55905	0.000935132
sp|A7ZSK0|RS17_ECO24	30S ribosomal protein S17 OS=Escherichia coli O139:H28 (strain E24377A / ETEC) GN=rpsQ PE=3 SV=1	rpsQ	RTLQGRVVSDKMEKSIVVAIE	16	4	3.93823	0.182652	13.3251	regulated	0.826726	0.825387	2.88308	0.00133407		4.35343	3.43e-07		4.54593	0.000154768		4.22306	0.000280549
sp|B7UQL1|RS18_ECO27	30S ribosomal protein S18 OS=Escherichia coli O127:H6 (strain E2348/69 / EPEC) GN=rpsR PE=3 SV=1	rpsR	EIDYKDIATLKNYITESGKIV	30	4	5.6829	0.387095	22.2793	regulated	1.35534	1.2521	3.83777	0.0121674		10.4678	0.00342387		4.35762	0.000386948		5.95208	0.0452343
sp|A7ZSK5|RS19_ECO24	30S ribosomal protein S19 OS=Escherichia coli O139:H28 (strain E24377A / ETEC) GN=rpsS PE=3 SV=1	rpsS	VEKAVESGDKKPLRTWSRRST	29	3	4.57407	0.1842	12.1152	regulated	0.963189	0.967353	5.55182	2.48e-07		4.82812	4.09e-05		nq			3.57229	0.000572151
sp|A7ZHB2|RS20_ECO24	30S ribosomal protein S20 OS=Escherichia coli O139:H28 (strain E24377A / ETEC) GN=rpsT PE=3 SV=1	rpsT	IEAGDKAAAQKAFNEMQPIVD	49	3	5.9057	0.410039	23.0889	regulated	1.21161	1.13077				3.31635	0.00201953		7.432	0.000922274		8.35237	1.51e-05
sp|A7ZRU7|RS21_ECO24	30S ribosomal protein S21 OS=Escherichia coli O139:H28 (strain E24377A / ETEC) GN=rpsU PE=3 SV=1	rpsU	ALRRFKRSCEKAGVLAEVRRR	25	4	4.8726	0.147881	9.33813	regulated	1.00406	0.974682	4.69228	0.0337882		4.08308	0.00010297		4.78502	4.28e-05		6.15029	0.000377113
sp|B7UIE8|SECA_ECO27	Protein translocase subunit SecA OS=Escherichia coli O127:H6 (strain E2348/69 / EPEC) GN=secA PE=3 SV=1	secA	GPAEDSSEMYKRVNKIIPHLI	237	4	4.49868	0.214255	14.2477	regulated	1.04973	0.982066	5.89	0.0013996		3.91006	0.00197779		3.44163	0.0130083		5.17175	0.00153913
sp|P0AFY8|SEQA_ECOLI	Negative modulator of initiation of replication OS=Escherichia coli (strain K12) GN=seqA PE=1 SV=1	seqA	RVASPAIVEAKPVKTIKDKVR	60	4	3.71885	0.0782562	5.95822	regulated	0.947894	0.846657	3.9842	0.0023941		3.27342	0.0177398		3.72912	0.000520242		3.93912	4.39e-06
sp|P0A9T2|SERA_ECO57	D-3-phosphoglycerate dehydrogenase OS=Escherichia coli O157:H7 GN=serA PE=3 SV=2	serA	AAGYTNIEFHKGALDDEQLKE	39	3	4.07404	0.22606	16.0939	regulated	0.862741	0.830898	5.56567	0.0263671		3.68959	0.0328446					3.29325	0.00223222
sp|P0A9T1|SERA_ECOL6	D-3-phosphoglycerate dehydrogenase OS=Escherichia coli O6:H1 (strain CFT073 / ATCC 700928 / UPEC) GN=serA PE=3 SV=2	serA	NAKAHRGVWNKLAAGSFEARG	141	3	3.10844	0.0316055	2.78679	regulated	0.862741	0.830898	3.24908	1.24e-05		3.03023	0.000369682		nq			3.04573	0.00184806
sp|P0AGB0|SERB_ECOLI	Phosphoserine phosphatase OS=Escherichia coli (strain K12) GN=serB PE=1 SV=1	serB	AYHAKPKVNEKAEVTIRHADL	298	4	3.5512	0.230612	18.1973	regulated	0.921801	0.900025	2.7975	0.0326666		5.19268	6.56e-09		3.1981	0.0118375		3.41978	0.00125415
sp|P0ACA5|SSPA_ECO57	Stringent starvation protein A OS=Escherichia coli O157:H7 GN=sspA PE=3 SV=2	sspA	EFSGPGAKELKGYMTRVFERD	184	3	2.90427	0.115595	10.842	regulated	0.903448	0.800969	2.4753	0.0428196		3.02929	0.000169426		3.26168	0.000374497
sp|P0AFG5|ODO1_ECO57	2-oxoglutarate dehydrogenase E1 component OS=Escherichia coli O157:H7 GN=sucA PE=3 SV=1	sucA	TFQQLPGTGVKPDQFHSQTRE	54	4	5.04463	0.393779	24.3325	regulated	1.28586	1.15244	2.64069	0.00230405		5.21162	0.00432778		7.38095	0.00101727		6.37829	3.44e-05
sp|P0AFG6|ODO2_ECOLI	Dihydrolipoyllysine-residue succinyltransferase component of 2-oxoglutarate dehydrogenase complex OS=Escherichia coli (strain K12) GN=sucB PE=1 SV=2	sucB	LGMADIEKKIKELAVKGRDGK	300		4.09341	0.168582	11.9615	regulated	1.12279	1.04524	5.21259	0.0305542		3.75757	0.00488943		3.31001	0.0211469		4.33426	8.77e-06
sp|B7LAD4|SUCC_ECO55	Succinyl-CoA ligase [ADP-forming] subunit beta OS=Escherichia coli (strain 55989 / EAEC) GN=sucC PE=3 SV=1	sucC	KAGGVKVVNSKEDIRAFAENW	66	4	4.70292	0.0799223	5.16233	regulated	1.09691	1.01632	4.41786	0.0363873		4.46511	5.75385e-05		nq			5.2647	0.000235843
sp|P0AGF0|SUCD_ECOL6	Succinyl-CoA ligase [ADP-forming] subunit alpha OS=Escherichia coli O6:H1 (strain CFT073 / ATCC 700928 / UPEC) GN=sucD PE=3 SV=2	sucD	MSILIDKNTKVICQGFT	7	4	4.08397	0.2668	18.9614	regulated	0.964762	1.02281	5.10152	0.0186553		4.68261	0.00131802		2.58788	0.0125692		4.49828	1e-05
sp|P0AGF0|SUCD_ECOL6	Succinyl-CoA ligase [ADP-forming] subunit alpha OS=Escherichia coli O6:H1 (strain CFT073 / ATCC 700928 / UPEC) GN=sucD PE=3 SV=2	sucD	RSLADIGEALKTVLK	285	4	4.43871	0.424579	28.4883	regulated	0.964762	1.02281	9.04879	0.00716608		3.04781	0.000629863		3.43131	0.00563838		4.09675	0.00181117
sp|A7ZME4|SUFE_ECO24	Cysteine desulfuration protein SufE OS=Escherichia coli O139:H28 (strain E24377A / ETEC) GN=sufE PE=3 SV=1	sufE	MALLPDKEKLLRNFLRCAN	9	3	5.54215	0.404069	23.5969	regulated	0.849998	0.822382				7.30652	2.52559e-05		7.43748	0.000137421		3.13455	6.27e-05
sp|Q8FLD1|TALB_ECOL6	Transaldolase B OS=Escherichia coli O6:H1 (strain CFT073 / ATCC 700928 / UPEC) GN=talB PE=3 SV=3	talB	MTDKLTSLRQYTTV	4	3	3.96316	0.00928424	0.674216	regulated	0.858288	0.853125	3.96308	0.0374836		3.91774	0.0029292		nq			4.01482	1.85e-05
sp|Q8FLD1|TALB_ECOL6	Transaldolase B OS=Escherichia coli O6:H1 (strain CFT073 / ATCC 700928 / UPEC) GN=talB PE=3 SV=3	talB	LNAAQIPEYRKLIDDAVAWAK	50	4	3.9217	0.133374	9.76008	regulated	0.858288	0.853125	3.54391	0.0208086		3.4266	0.00359372		4.80772	7.13e-05		4.04539	0.00773728
sp|Q8FLD1|TALB_ECOL6	Transaldolase B OS=Escherichia coli O6:H1 (strain CFT073 / ATCC 700928 / UPEC) GN=talB PE=3 SV=3	talB	DRLTIAPALLKELAESEGAIE	250	3.5	3.23167	0.764994	65.2169	regulated	0.858288	0.853125	12.0416	0.0116863		2.38681	0.00423625		1.83958	0.0113237		2.05984	0.0267177
sp|P0A870|TALB_ECOLI	Transaldolase B OS=Escherichia coli (strain K12) GN=talB PE=1 SV=2	talB	AVDKLAEGIRKFAIDQEKLEK	301	4	2.56379	0.110056	11.6896	regulated	0.858288	0.853125	2.36541	0.0228531		2.42748	0.0042565		2.41958	0.00164402		3.09636	0.000308955
sp|P0A870|TALB_ECOLI	Transaldolase B OS=Escherichia coli (strain K12) GN=talB PE=1 SV=2	talB	GIRKFAIDQEKLEKMIGDLL	308	4	3.28823	0.259983	21.8409	regulated	0.858288	0.853125	4.91618	0.00252736		3.12241	0.00570121		2.37865	0.00106152		3.20499	0.0112327
sp|P00561|AK1H_ECOLI	Bifunctional aspartokinase/homoserine dehydrogenase 1 OS=Escherichia coli (strain K12) GN=thrA PE=1 SV=2	thrA	AEVDGNDPLFKVKNGENALAF	770	4	4.46356	0.205788	13.7564	regulated	0.957997	0.823586	4.04912	0.0131414		6.17179	0.00466001		4.5008	0.00469268		3.53018	0.000187423
sp|B7USA2|SYT_ECO27	Threonine--tRNA ligase OS=Escherichia coli O127:H6 (strain E2348/69 / EPEC) GN=thrS PE=3 SV=1	thrS	QRIYGTAWADKKALNAYLQRL	226	4	4.23779	0.466168	32.2822	regulated	0.917803	0.85	3.28021	0.0191009		3.48087	0.00389338		2.98725	0.0102707		9.44798	0.000162838
sp|B7UJQ9|TIG_ECO27	Trigger factor OS=Escherichia coli O127:H6 (strain E2348/69 / EPEC) GN=tig PE=3 SV=1	tig	RNFIDAIIKEKINPAGAPTYV	83	4	3.23517	0.117304	9.99117	regulated	0.737638	0.748429	2.79138	0.000906366		3.01204	0.00634178		3.46485	0.000958412		3.76917	0.0001
sp|B7UJQ9|TIG_ECO27	Trigger factor OS=Escherichia coli O127:H6 (strain E2348/69 / EPEC) GN=tig PE=3 SV=1	tig	LGEVIRTNELKADEERVKGLI	361	3	3.44551	0.185887	15.0263	regulated	0.737638	0.748429	3.41901	0.0272388		2.54693	0.000274572		4.01381	0.0967975		4.03235	1.53e-06
sp|P27302|TKT1_ECOLI	Transketolase 1 OS=Escherichia coli (strain K12) GN=tktA PE=1 SV=5	tktA	AWNEKFAAYAKAYPQEAAEFT	316	3	2.92089	0.29362	27.3928	regulated	0.765201	0.737383	2.257	0.0696333		2.13771	0.00019918		3.50086	0.00285818		4.30493	3.66e-05
sp|P33570|TKT2_ECOLI	Transketolase 2 OS=Escherichia coli (strain K12) GN=tktB PE=1 SV=1	tktB	LPKDWEKTTQKYINELQANPA	342	3	4.41196	0.494672	33.3266	regulated	1.1007	1.05601	8.88481	0.0352806		3.14189	0.0131959					3.08334	0.00126395
sp|P33570|TKT2_ECOLI	Transketolase 2 OS=Escherichia coli (strain K12) GN=tktB PE=1 SV=1	tktB	AQVERTPDQVKEIARGGYVLK	533	4	3.87986	0.433767	31.9935	regulated	1.1007	1.05601	7.31342	0.00431498		2.68047	0.0283159		2.51695	0.00183245		4.59386	0.000217225
sp|P06612|TOP1_ECOLI	DNA topoisomerase 1 OS=Escherichia coli (strain K12) GN=topA PE=1 SV=2	topA	YSRVVFNEITKNAIRQAFNKP	144	4	2.69889	0.935129	94.1873	regulated	0.811064	0.905331	6.42016	0.0168811		3.43503	0.00561213		0.555647	0.00198152		4.29486	2.27e-05
sp|P06612|TOP1_ECOLI	DNA topoisomerase 1 OS=Escherichia coli (strain K12) GN=topA PE=1 SV=2	topA	RGYISDNFGKKYLPESPNQYA	346	4	3.84891	0.312887	23.2148	regulated	0.811064	0.905331	4.01572	0.000720651		2.61384	0.00492805		3.39452	0.00317796		6.16846	0.0106383
sp|P06612|TOP1_ECOLI	DNA topoisomerase 1 OS=Escherichia coli (strain K12) GN=topA PE=1 SV=2	topA	PARFSEASLVKELEKRGIGRP	484	3	4.06017	0.242312	17.2928	regulated	0.811064	0.905331	5.58565	0.00805876		3.85142	0.0117882		nq			3.11466	0.00174166
sp|B7MI51|TPIS_ECO45	Triosephosphate isomerase OS=Escherichia coli O45:K1 (strain S88 / ExPEC) GN=tpiA PE=3 SV=1	tpiA	MRHPLVMGNWKLNGSRHMVHE	11	3	3.02722	1.07596	97.1395	regulated	0.822747	0.782213	0.735047	0.111619		3.60839	3.24e-05		2.1417	0.00283919		14.6931	3.77e-07
sp|B7MI51|TPIS_ECO45	Triosephosphate isomerase OS=Escherichia coli O45:K1 (strain S88 / ExPEC) GN=tpiA PE=3 SV=1	tpiA	IGHSERRTYHKESDELIAKKF	103	4	2.98282	0.136413	12.4821	regulated	0.822747	0.782213	3.4593	0.00978093		3.25583	0.000413941		2.41581	0.000349269		2.90384	4.33e-06
sp|B7MI51|TPIS_ECO45	Triosephosphate isomerase OS=Escherichia coli O45:K1 (strain S88 / ExPEC) GN=tpiA PE=3 SV=1	tpiA	YHKESDELIAKKFAVLKEQGL	111	4	2.80687	0.421398	40.8303	regulated	0.822747	0.782213	2.11785	0.0450016		2.12924	0.000575029		2.37442	0.00600563		5.80188	0.000232077
sp|P0A863|TPX_ECOL6	Thiol peroxidase OS=Escherichia coli O6:H1 (strain CFT073 / ATCC 700928 / UPEC) GN=tpx PE=3 SV=2	tpx	SKAQTFTLVAKDLSDVTLGQF	33	3	5.6355	0.990671	57.2945	regulated	1.27712	1.08815	26.0027	0.0487562		7.03822	0.00523915		2.45964	0.00288382		2.23818	0.0656177
sp|P0A863|TPX_ECOL6	Thiol peroxidase OS=Escherichia coli O6:H1 (strain CFT073 / ATCC 700928 / UPEC) GN=tpx PE=3 SV=2	tpx	SDVTLGQFAGKRKVLNIFPSI	46	4	4.90997	0.419438	26.3587	regulated	1.27712	1.08815	3.95934	0.00356853		8.03719	1.11e-06		6.59414	0.000134361		2.76639	0.00227039
sp|P0A864|TPX_ECO57	Thiol peroxidase OS=Escherichia coli O157:H7 GN=tpx PE=3 SV=2	tpx	YGVAIADGPLKGLAARAVVVI	128	3	5.2584	0.475411	28.6422	regulated	1.27712	1.08815				10.0917	0.00203603		4.38162	0.0097197		3.28586	0.0205743
sp|B7UFX6|TRUA_ECO27	tRNA pseudouridine synthase A OS=Escherichia coli O127:H6 (strain E2348/69 / EPEC) GN=truA PE=3 SV=1	truA	RQNEVRSVQEKLEKALSQVAN	38	4	3.66436	0.186917	14.3931	regulated	0.883558	0.797582	3.77279	0.000772903		4.15189	0.00172944		2.6788	0.0315041		4.2992	9.4e-07
sp|P0AA26|THIO_ECOL6	Thioredoxin-1 OS=Escherichia coli O6:H1 (strain CFT073 / ATCC 700928 / UPEC) GN=trxA PE=3 SV=2	trxA	MSDKIIHLTDDSFD	4	3	4.92976	0.589768	36.9693	regulated	1.18783	1.12064	4.52328	0.0214562		10.5631	0.00168513		2.51385	0.00105323
sp|P0AA26|THIO_ECOL6	Thioredoxin-1 OS=Escherichia coli O6:H1 (strain CFT073 / ATCC 700928 / UPEC) GN=trxA PE=3 SV=2	trxA	LDEIADEYQGKLTVAKLNIDQ	53	4	8.03059	0.665551	31.9476	regulated	1.18783	1.12064	22.8254	0.0365755		8.28967	0.00350283		5.8606	0.000560971		3.74975	0.0372135
sp|P0AA27|THIO_ECO57	Thioredoxin-1 OS=Escherichia coli O157:H7 GN=trxA PE=1 SV=2	trxA	DEYQGKLTVAKLNIDQNPGTA	58	3	4.43825	0.0615278	4.12866	regulated	1.18783	1.12064	nq			4.787	6.71e-06		4.11634	0.00190494		4.42747	0.0006428
sp|P0AA26|THIO_ECOL6	Thioredoxin-1 OS=Escherichia coli O6:H1 (strain CFT073 / ATCC 700928 / UPEC) GN=trxA PE=3 SV=2	trxA	NIDQNPGTAPKYGIRGIPTLL	70	4	5.81103	0.193682	11.0062	regulated	1.18783	1.12064	4.61924	0.00516871		7.0571	0.0038978		7.02067	0.0021847		4.97612	8.83e-05
sp|P0AA26|THIO_ECOL6	Thioredoxin-1 OS=Escherichia coli O6:H1 (strain CFT073 / ATCC 700928 / UPEC) GN=trxA PE=3 SV=2	trxA	LFKNGEVAATKVGALSKGQLK	91	4	4.03778	0.351213	25.164	regulated	1.18783	1.12064	2.5761	0.0122154		3.36468	0.000229624		6.58466	9.36e-05		4.66008	0.00148589
sp|P0AA26|THIO_ECOL6	Thioredoxin-1 OS=Escherichia coli O6:H1 (strain CFT073 / ATCC 700928 / UPEC) GN=trxA PE=3 SV=2	trxA	VAATKVGALSKGQLKEFLDAN	97	3	3.18734	0.423587	36.5417	regulated	1.18783	1.12064	1.93113	0.0257518		2.76487	2.84e-05		3.11752	0.00292087		6.20751	0.000654755
sp|A7ZHR0|EFTS_ECO24	Elongation factor Ts OS=Escherichia coli O139:H28 (strain E24377A / ETEC) GN=tsf PE=3 SV=1	tsf	ERTGAGMMDCKKALTEANGDI	24	3	3.45418	0.333365	26.8933	regulated	0.772015	0.790084				3.97676	0.0229965		2.18216	0.0177397		4.74853	6.43e-06
sp|B7UIL5|EFTS_ECO27	Elongation factor Ts OS=Escherichia coli O127:H6 (strain E2348/69 / EPEC) GN=tsf PE=3 SV=1	tsf	KDAGFQAFADKVLDAAVAGKI	95	4	3.55148	0.543455	42.8807	regulated	0.772015	0.790084	7.5454	0.0110009		4.68272	0.00167562		2.00755	0.0019823		2.24137	0.00587092
sp|A7ZHR0|EFTS_ECO24	Elongation factor Ts OS=Escherichia coli O139:H28 (strain E24377A / ETEC) GN=tsf PE=3 SV=1	tsf	EPSKTVGQLLKEHNAEVTGFI	247	4	2.51464	0.16727	18.1395	regulated	0.772015	0.790084	2.0797	0.0254124		2.84864	5.98e-05		2.18956	0.000366447		3.07572	6.22e-05
sp|A8A5E6|EFTU1_ECOHS	Elongation factor Tu 1 OS=Escherichia coli O9:H4 (strain HS) GN=tuf1 PE=3 SV=1	tuf1	DTPIVRGSALKALEGDAEWEA	177	3.5	2.90143	0.477504	44.8275	regulated	0.767263	0.803305	1.56467	0.0303176		4.35308	0.000211869		2.13919	0.00213813		4.87593	0.00156149
sp|A8A5E6|EFTU1_ECOHS	Elongation factor Tu 1 OS=Escherichia coli O9:H4 (strain HS) GN=tuf1 PE=3 SV=1	tuf1	YIPEPERAIDKPFLLPIEDVF	209	4	3.23247	0.47319	40.3316	regulated	0.767263	0.803305	6.93885	0.0329296		3.29002	8.2e-05		2.30577	0.000647755		2.07172	0.034225
sp|A8A5E6|EFTU1_ECOHS	Elongation factor Tu 1 OS=Escherichia coli O9:H4 (strain HS) GN=tuf1 PE=3 SV=1	tuf1		253	4	2.67614	0.439186	44.6157	regulated		0.803305	1.38149	0.0462979		2.34817	0.00039942		3.80994	0.0228077		4.14992	9.86e-05
sp|A8A5E6|EFTU1_ECOHS	Elongation factor Tu 1 OS=Escherichia coli O9:H4 (strain HS) GN=tuf1 PE=3 SV=1	tuf1	KFESEVYILSKDEGGRHTPFF	314	3	2.74472	0.503058	49.8236	regulated	0.767263	0.803305	1.14815	0.220845		3.79871	0.00381698		3.70446	0.000660342		3.51499	3.46e-05
sp|P0A3B3|TYPA_ECO57	GTP-binding protein TypA/BipA OS=Escherichia coli O157:H7 GN=typA PE=3 SV=1	typA	ITILAKNTAIKWNDYRINIVD	64	4	4.55821	0.226368	14.9227	regulated	1.00321	0.917685	3.23593	0.00655337		4.37678	0.00104172		5.06711	0.00123784		5.99905	0.000106717
sp|P0A3B3|TYPA_ECO57	GTP-binding protein TypA/BipA OS=Escherichia coli O157:H7 GN=typA PE=3 SV=1	typA	NTSPFCGKEGKFVTSRQILDR	324	3	3.96891	0.201647	14.6281	regulated	1.00321	0.917685	3.17335	0.0193094		3.81474	3.09935e-05		nq			5.16608	0.000479063
sp|B7URX8|SYY_ECO27	Tyrosine--tRNA ligase OS=Escherichia coli O127:H6 (strain E2348/69 / EPEC) GN=tyrS PE=3 SV=1	tyrS	MASSNLIKQLQERGLVAQ	8	3	4.93958	0.363209	22.7392	regulated	0.75677	0.778991	3.09888	0.0228447		5.16526	0.00867195		nq			7.51501	0.00279837
sp|B7URX8|SYY_ECO27	Tyrosine--tRNA ligase OS=Escherichia coli O127:H6 (strain E2348/69 / EPEC) GN=tyrS PE=3 SV=1	tyrS	ATGLIGDPSFKAAERKLNTEE	85	3	2.38006	0.0749403	8.6424	regulated	0.75677	0.778991	2.57451	0.0279607		2.43676	0.00301033		nq			2.14972	0.000226923
sp|B7UGN6|UPP_ECO27	Uracil phosphoribosyltransferase OS=Escherichia coli O127:H6 (strain E2348/69 / EPEC) GN=upp PE=3 SV=1	upp	GPVEIDQIKGKKITVVPILRA	69, 70	4	5.85689	0.24317	13.7569	regulated	0.730081	0.70729	4.6553	0.00784881		8.38642	0.0252646		6.39187	0.00179714		4.71175	0.000912568
sp|Q8FAD1|SYV_ECOL6	Valine--tRNA ligase OS=Escherichia coli O6:H1 (strain CFT073 / ATCC 700928 / UPEC) GN=valS PE=3 SV=1	valS	RGKRLVNWDPKLRTAISDLEV	178	3	3.14473	0.22618	19.7412	regulated	0.8908	0.852997	4.33012	0.0213496		2.67066	0.00063985		nq			2.68578	0.0204784
sp|P07118|SYV_ECOLI	Valine--tRNA ligase OS=Escherichia coli (strain K12) GN=valS PE=1 SV=2	valS	IRESAQVFDTKGNESDVYSSE	317	4	3.63139	0.168848	13.0929	regulated	0.8908	0.852997	3.77193	0.0111566		3.06593	0.00529663		3.18846	5.15e-06		4.70914	0.000619481
sp|Q8FAD1|SYV_ECOL6	Valine--tRNA ligase OS=Escherichia coli O6:H1 (strain CFT073 / ATCC 700928 / UPEC) GN=valS PE=3 SV=1	valS	GNMMQPQLADKIRKRTEKQFP	593	4	4.48621	0.401639	26.758	regulated	0.8908	0.852997	2.60315	2.44e-05		5.51136	0.00214087		3.73661	0.000359623		7.5601	0.0014726
sp|Q8FAD1|SYV_ECOL6	Valine--tRNA ligase OS=Escherichia coli O6:H1 (strain CFT073 / ATCC 700928 / UPEC) GN=valS PE=3 SV=1	valS	IEGEISRIENKLANEGFVARA	909	4	2.56116	0.119283	12.6835	regulated	0.8908	0.852997	2.56491	0.00246008		2.36456	8.34e-05		2.28853	0.000332383		3.10993	2.76e-05
sp|P09030|EX3_ECOLI	Exodeoxyribonuclease III OS=Escherichia coli (strain K12) GN=xthA PE=1 SV=4	xthA	PQGESRDHPIKFPAKAQFYQN	121	4	3.85217	0.448679	33.2691	regulated	0.702926	0.669473	3.04405	0.00716651		7.45193	0.000193841		2.23087	0.0182075		4.35536	0.000472331
sp|B7UJP9|YAJQ_ECO27	UPF0234 protein YajQ OS=Escherichia coli O127:H6 (strain E2348/69 / EPEC) GN=yajQ PE=3 SV=1	yajQ	LKQGIESATQKKIVKMIKDSK	108	3	3.5546	0.333103	26.265	regulated	0.982537	0.901915	2.38909	0.00324436		3.47728	0.00254784		5.39637	0.00202717
sp|P0AAR3|YBAK_ECOLI	Cys-tRNA(Pro)/Cys-tRNA(Cys) deacylase ybaK OS=Escherichia coli (strain K12) GN=ybaK PE=1 SV=1	ybaK	VTPVAGQLDLKKVAKALGAKK	73	3	3.32904	0.344901	28.6776	regulated	0.845071	0.765457	2.16594	0.0899075		5.29612	0.00128515		3.96815	0.0158175		2.69474	0.000354997
sp|P0AAU1|YBEL_ECO57	Uncharacterized protein YbeL OS=Escherichia coli O157:H7 GN=ybeL PE=4 SV=1	ybeL	MNKVAQYYRELVA	3	4	4.19492	0.320045	22.3203	regulated	1.52471	0.86801	6.98229	0.0424515		3.89392	0.00180178		3.95717	0.00123723		2.87856	0.00155016
sp|P0A9K4|PHOL_ECOL6	PhoH-like protein OS=Escherichia coli O6:H1 (strain CFT073 / ATCC 700928 / UPEC) GN=ybeZ PE=3 SV=2	ybeZ	FEMLGFEKVEKLIERNVIEVA	214	3	3.52986	0.262467	20.8099	regulated	0.873665	0.856679	4.87925	0.0130285		3.22921	0.00421847		2.41781	0.0741531		4.07041	2.67e-06
sp|P75821|YBJS_ECOLI	Uncharacterized protein YbjS OS=Escherichia coli (strain K12) GN=ybjS PE=4 SV=2	ybjS	RPQSLFGPHDKVFIPRLAHMM	177	4	4.69375	0.435852	28.188	regulated	1.29387	1.28657	4.57795	0.0360615		9.31431	0.020883		4.084	0.00112746		2.78653	0.00184869
sp|A7ZK06|YCAR_ECO24	UPF0434 protein YcaR OS=Escherichia coli O139:H28 (strain E24377A / ETEC) GN=ycaR PE=3 SV=1	ycaR	CNGKLWYNQEKQELICKLDNL	24	3	4.77285	0.381384	24.4017	regulated	0.685026	0.818059				8.11068	0.000702695		3.98695	2.04e-05		3.35899	0.00117891
sp|P0AB16|YCCJ_ECO57	Uncharacterized protein YccJ OS=Escherichia coli O157:H7 GN=yccJ PE=4 SV=1	yccJ	AIFEVAGYDEKMAEKIWEEGS	37	3	13.4629	0.647786	24.9154	regulated	1.57006	1.3492	33.5182	0.0349168		9.17648	0.00959382		7.92616	2.3e-06
sp|P75874|YCCU_ECOLI	Uncharacterized protein yccU OS=Escherichia coli (strain K12) GN=yccU PE=1 SV=2	yccU	KPDRPSYRVMKYLLDQGYHVI	34	3	4.02733	0.325474	23.3632	regulated	1.20283	1.02412	3.15976	0.0208831		6.37678	0.00532299		3.23544	0.0141432
sp|P75874|YCCU_ECOLI	Uncharacterized protein yccU OS=Escherichia coli (strain K12) GN=yccU PE=1 SV=2	yccU	QGYHVIPVSPKVAGKTLLGQK	49		3.3301	0.363584	30.2231	regulated	1.20283	1.02412	2.00127	0.0847362		2.98074	9.38e-06		5.43342	0.00172648		3.79763	0.017675
sp|P75874|YCCU_ECOLI	Uncharacterized protein yccU OS=Escherichia coli (strain K12) GN=yccU PE=1 SV=2	yccU	GYGTLADVPEKVDMVDVFRNS	70	4	4.5046	0.386906	25.7064	regulated	1.20283	1.02412	7.83451	0.0405566		3.9753	0.0375327		4.93016	0.0159262		2.68061	0.0319362
sp|Q1RD70|YCEF1_ECOUT	Maf-like protein yceF 1 OS=Escherichia coli (strain UTI89 / UPEC) GN=yceF1 PE=3 SV=2	yceF1	RQLVLRLAQEKAQSLASRYPD	52	4	4.74945	0.226859	14.5607	regulated	1.10838	1.00672	6.15166	0.000841332		5.75782	0.000387651		3.79809	0.000345931		3.78379	4.1e-06
sp|A7ZKH2|YCEH_ECO24	UPF0502 protein YceH OS=Escherichia coli O139:H28 (strain E24377A / ETEC) GN=yceH PE=3 SV=1	yceH	TVSGFGNRVTKYEQRFCNSEF	80	3	3.42672	0.206165	16.7396	regulated	0.977734	0.809923	4.57781	1.19e-05		2.89203	0.0292536		nq			3.0367	0.000279608
sp|P0AB63|YCIN_ECO57	Protein yciN OS=Escherichia coli O157:H7 GN=yciN PE=4 SV=1	yciN	DRETLLKEANKIIREHEDTLA	19	3.5	3.42846	0.474983	38.5504	regulated	1.46239	1.0975	1.88848	0.0248122		3.80127	0.000295895		6.91721	0.0220695		2.78232	0.000706659
sp|P0AFR4|YCIO_ECOLI	Uncharacterized protein YciO OS=Escherichia coli (strain K12) GN=yciO PE=1 SV=1	yciO	GYALGCKIEDKNAMERICRIR	47	3	5.25558	0.416279	25.0878	regulated	0.896482	0.825137	3.30516	0.004096		9.08138	8.2e-05		nq			4.83493	0.000134451
sp|P0ACY1|YDJA_ECOLI	Putative NAD(P)H nitroreductase ydjA OS=Escherichia coli (strain K12) GN=ydjA PE=1 SV=1	ydjA	QGAIAAGSDDKAIDKARNAPF	74	3	2.34292	0.18194	21.3695	regulated	0.901935	0.816213	2.14169	0.0444701		3.01776	0.00280561		nq			1.9941	0.0527007
sp|P0ACY1|YDJA_ECOLI	Putative NAD(P)H nitroreductase ydjA OS=Escherichia coli (strain K12) GN=ydjA PE=1 SV=1	ydjA	AAGSDDKAIDKARNAPFRAPL	78	4	3.16254	0.325704	28.2882	regulated	0.901935	0.816213	3.67953	0.00916099		4.9978	8.64e-07		2.21351	0.000749579		2.45643	0.00348274
sp|Q0TGW8|YEBC_ECOL5	Probable transcriptional regulatory protein YebC OS=Escherichia coli O6:K15:H31 (strain 536 / UPEC) GN=yebC PE=3 SV=1	yebC	TVAEVRHAFSKCGGNLGTDGS	119	4	3.0166	0.218893	19.825	regulated	1.58912	1.05889	2.38672	0.00792037		4.0141	0.00267906		2.48683	0.00683496		3.46906	0.00132262
sp|Q0TGW8|YEBC_ECOL5	Probable transcriptional regulatory protein YebC OS=Escherichia coli O6:K15:H31 (strain 536 / UPEC) GN=yebC PE=3 SV=1	yebC	KADMDAETAPKLMRLIDMLED	215	3	4.23522	0.313186	21.6973	regulated	1.58912	1.05889	2.71748	0.00246334		5.24184	0.000410763		nq			5.33339	4.61e-06
sp|P0AD05|YECA_ECOLI	Uncharacterized protein YecA OS=Escherichia coli (strain K12) GN=yecA PE=4 SV=1	yecA	ADYVPRWASEKEMTRFMNLAF	70	4	2.94415	0.167592	15.5203	regulated	0.761678	0.661697	2.77658	0.0095714		3.60293	0.000837801		2.31419	0.00745537		3.24752	1.51e-05
sp|P0AD05|YECA_ECOLI	Uncharacterized protein YecA OS=Escherichia coli (strain K12) GN=yecA PE=4 SV=1	yecA	PCPCGSGKKFKQCCLH	216	3	2.97875	0.217708	19.9457	regulated	0.761678	0.661697	nq			2.59587	0.0289645		4.0526	0.0368651		2.51477	0.0070005
sp|Q0TGH3|YEEN_ECOL5	Probable transcriptional regulatory protein YeeN OS=Escherichia coli O6:K15:H31 (strain 536 / UPEC) GN=yeeN PE=3 SV=1	yeeN	QAQVPKHVIDKAIDKAKGGGD	66	3.5	2.32829	0.162918	19.2772	regulated	1.15093	0.956361	1.97527	0.000207819		2.46619	0.000108907		2.02873	0.0293431		2.95936	0.000239194
sp|B7UT45|YEEX_ECO27	UPF0265 protein YeeX OS=Escherichia coli O127:H6 (strain E2348/69 / EPEC) GN=yeeX PE=3 SV=1	yeeX	METTKPSFQDVLEFV	5	4	3.98298	0.221082	15.9969	regulated	0.927178	0.751036	4.60985	0.0148306		3.5438	0.00566327		2.95627	3.11e-07		5.20508	0.00041808
sp|B7UT45|YEEX_ECO27	UPF0265 protein YeeX OS=Escherichia coli O127:H6 (strain E2348/69 / EPEC) GN=yeeX PE=3 SV=1	yeeX	KLQREIQDVEKKIRDNQKRVL	33	4	4.52907	0.300468	19.8918	regulated	0.927178	0.751036	6.86542	5.21e-07		4.47806	0.000534441		4.65138	0.000451631		2.94495	7.15e-07
sp|B7UT45|YEEX_ECO27	UPF0265 protein YeeX OS=Escherichia coli O127:H6 (strain E2348/69 / EPEC) GN=yeeX PE=3 SV=1	yeeX	YEDRVDDYIIKNAELSKERRD	82	4	4.69673	0.167486	10.8274	regulated	0.927178	0.751036	4.13691	0.0209011		5.59472	0.000925973		5.48647	0.000869217		3.83327	0.00775756
sp|B7UT45|YEEX_ECO27	UPF0265 protein YeeX OS=Escherichia coli O127:H6 (strain E2348/69 / EPEC) GN=yeeX PE=3 SV=1	yeeX	DYIIKNAELSKERRDISKKLK	88	4	5.53531	0.525143	30.6895	regulated	0.927178	0.751036	4.52546	0.000723243		3.46071	0.00113464		13.4875	0.00128251		4.44156	9.74e-06
sp|B7UT45|YEEX_ECO27	UPF0265 protein YeeX OS=Escherichia coli O127:H6 (strain E2348/69 / EPEC) GN=yeeX PE=3 SV=1	yeeX	KLQREIQDVEKKIRDNQKRVL	33, 34	4	11.2216	0.443441	18.3404	regulated	0.927178	0.751036	6.51929	0.000432114		13.4831	8.76e-05		20.9298	0.00250349		8.62059	1.11e-05
sp|P76402|YEGP_ECOLI	UPF0339 protein YegP OS=Escherichia coli (strain K12) GN=yegP PE=1 SV=2	yegP	ELYTSKTSAEKGIASVRSNSP	41	4	7.50132	0.596338	29.5938	regulated	1.41303	1.32254	12.8268	0.0109044		6.97615	7.98e-05		12.155	0.00070953		2.91306	8.9e-05
sp|Q8X7I0|YEGP_ECO57	UPF0339 protein YegP OS=Escherichia coli O157:H7 GN=yegP PE=3 SV=2	yegP	RYEKKTASNGKFYFNLKAANH	65	3	8.51548	0.340687	15.906	regulated	1.41303	1.32254	10.9003	0.00250154		10.7651	0.00352075		5.26484	0.00340488
sp|B7UFI8|EFPL_ECO27	Elongation factor P-like protein OS=Escherichia coli O127:H6 (strain E2348/69 / EPEC) GN=yeiP PE=3 SV=1	yeiP	RTGLKVEERFKGDDIVDTVTL	57	3	3.40128	0.724492	59.1833	regulated	0.77478	0.808122	0.975253	0.897652		5.91995	0.000337366		5.07382	0.000126457		4.55134	0.021516
sp|A7ZPA5|YFBR_ECO24	UPF0207 protein YfbR OS=Escherichia coli O139:H28 (strain E24377A / ETEC) GN=yfbR PE=3 SV=1	yfbR	QIAQEYKAIEKIAQQKLVDMV	98	3	2.9943	0.0770931	7.02948	regulated	0.793301	0.776141				2.90475	0.000504853		2.78238	0.00225295		3.3303	0.00378778
sp|P76569|YFGD_ECOLI	Uncharacterized protein YfgD OS=Escherichia coli (strain K12) GN=yfgD PE=1 SV=1	yfgD	ADAATLRDLLKILGMNSAREL	50	4	6.38916	0.583245	31.4485	regulated	0.815679	0.750761	3.48283	0.0408013		16.6511	0.00594216		4.95055	0.000240272		5.81288	4.35e-05
sp|P0ADE7|YGAU_ECOL6	Uncharacterized protein YgaU OS=Escherichia coli O6:H1 (strain CFT073 / ATCC 700928 / UPEC) GN=ygaU PE=3 SV=2	ygaU	MGLFNFVKDAGEKLWDAV	8	4	3.11543	0.252418	22.2127	regulated	1.85927	1.14532	3.11713	0.048367		2.57981	0.00508524		4.70291	0.000462889		2.48851	0.00780137
sp|P0ADE7|YGAU_ECOL6	Uncharacterized protein YgaU OS=Escherichia coli O6:H1 (strain CFT073 / ATCC 700928 / UPEC) GN=ygaU PE=3 SV=2	ygaU	LWDAVTGQHDKDDQAKKVQEH	24	3	6.72142	0.301959	15.8484	regulated	1.85927	1.14532	10.3014	0.0142758		5.36908	0.000298677		5.49369	0.000200849
sp|P0ADE7|YGAU_ECOL6	Uncharacterized protein YgaU OS=Escherichia coli O6:H1 (strain CFT073 / ATCC 700928 / UPEC) GN=ygaU PE=3 SV=2	ygaU	ANKPMLKSPDKIYPGQVLRIP	137	3	5.99853	0.225389	12.5809	regulated	1.85927	1.14532	5.09234	0.000437955		5.14425	0.000321598		8.25454	0.000801652
sp|A7ZR19|YGFB_ECO24	UPF0149 protein YgfB OS=Escherichia coli O139:H28 (strain E24377A / ETEC) GN=ygfB PE=3 SV=1	ygfB	GLGVTQPKLDKVTGETGEAID	125	4	3.97633	0.18264	13.2313	regulated	0.876264	0.813334	3.44074	0.0438546		3.64787	0.000259591		3.65802	0.000744176		5.44397	0.0101623
sp|A7ZR88|FETP_ECO24	Probable Fe(2+)-trafficking protein OS=Escherichia coli O139:H28 (strain E24377A / ETEC) GN=yggX PE=3 SV=1	yggX	DFQLYPGELGKRIYNEISKEA	28	3	3.88553	0.462829	34.1002	regulated	1.22743	1.01777	1.75633	0.190018		5.56583	0.000146152		5.10922	0.000111222		4.54977	0.000106488
sp|P0AGK6|YHBY_ECO57	RNA-binding protein YhbY OS=Escherichia coli O157:H7 GN=yhbY PE=4 SV=1	yhbY		50	3	4.68443	0.266481	17.2564	regulated		0.90925	3.37327	1.11e-05		4.70328	1.97e-07		6.47914	0.00102128
sp|P0ADX3|YHFA_ECO57	Protein yhfA OS=Escherichia coli O157:H7 GN=yhfA PE=4 SV=1	yhfA	LHFIVTGRDLKDAAVARAVDL	97	4	4.17923	0.289884	20.2698	regulated	0.849881	0.661161	2.9275	0.0343964		5.95581	1.02e-05		nq			4.17629	0.00131047
sp|P37613|YHHK_ECOLI	Uncharacterized protein yhhK OS=Escherichia coli (strain K12) GN=yhhK PE=1 SV=1	yhhK	MKLTIIRLEKFSDQDRIDLQ	10	3	3.28411	0.400154	33.6519	regulated	1.01884	1.02057	2.26317	0.0483365		5.72368	0.00130109		2.73672	0.0132873
sp|Q0TBK7|YIBT_ECOL5	Uncharacterized protein YibT OS=Escherichia coli O6:K15:H31 (strain 536 / UPEC) GN=yibT PE=4 SV=1	yibT	MGKLGENVPLLID	3	3	2.50221	0.0933512	10.1781	regulated	1.1542	1.17488	2.30304	0.00699741		2.39128	0.000799147		2.84732	8.15e-05		nq
sp|P0ADN3|YIFE_ECOL6	UPF0438 protein YifE OS=Escherichia coli O6:H1 (strain CFT073 / ATCC 700928 / UPEC) GN=yifE PE=3 SV=2	yifE	FTTTNRYFDNKHYPRGFSRHG	15	4	3.77516	0.177333	13.349	regulated	0.922066	0.835383	3.04185	0.0348778		4.76464	0.0193526		4.18975	0.00136425		3.3497	1.21e-05
sp|P0ADN3|YIFE_ECOL6	UPF0438 protein YifE OS=Escherichia coli O6:H1 (strain CFT073 / ATCC 700928 / UPEC) GN=yifE PE=3 SV=2	yifE	GYAFNELDLGKREPVTEEEKL	49	3	3.27868	0.339525	28.593	regulated	0.922066	0.835383	2.038	0.000894344		3.90384	0.00139697		4.42931	0.00349462		nq
sp|P0ADN3|YIFE_ECOL6	UPF0438 protein YifE OS=Escherichia coli O6:H1 (strain CFT073 / ATCC 700928 / UPEC) GN=yifE PE=3 SV=2	yifE	PKRFHTLSGGKPQVEGAEDYT	98	4	2.77826	0.188358	18.4335	regulated	0.922066	0.835383	2.02664	0.00139013		3.26494	1.03e-06		2.83857	0.00113932		3.16863	0.00453914
sp|P68207|YJBJ_ECO57	UPF0337 protein YjbJ OS=Escherichia coli O157:H7 GN=yjbJ PE=3 SV=1	yjbJ	MNKDEAGGNWKQF	3	3	3.81936	0.664253	49.5681	regulated	1.71872	1.33016	8.53677	0.0022001		4.02911	0.00100358		4.57923	3.21e-05		1.3509	0.173644
sp|P68207|YJBJ_ECO57	UPF0337 protein YjbJ OS=Escherichia coli O157:H7 GN=yjbJ PE=3 SV=1	yjbJ	FKGKVKEQWGKLTDDDMTIIE	23	4	8.95955	0.135502	6.17961	regulated	1.71872	1.33016	10.7285	0.00822068		8.65658	0.000910662		7.74412	1.26e-06
sp|P68207|YJBJ_ECO57	UPF0337 protein YjbJ OS=Escherichia coli O157:H7 GN=yjbJ PE=3 SV=1	yjbJ	GKIQERYGYQKDQAEKEVVDW	51	4	4.47536	0.575445	38.3992	regulated	1.71872	1.33016	7.3041	0.000150202		2.54681	1.22e-05		8.62052	0.0106435		2.49686	0.0101818
sp|P0AF51|YJBR_ECO57	Uncharacterized protein YjbR OS=Escherichia coli O157:H7 GN=yjbR PE=4 SV=1	yjbR	KVEDVLFAMVKEVENRPAVSL	40	3	5.65008	0.449423	25.9532	regulated	1.20586	1.18817	10.6198	0.0195768		3.86017	0.00379246		4.4006	0.000938068
sp|P0AF60|YJDI_ECO57	Uncharacterized protein YjdI OS=Escherichia coli O157:H7 GN=yjdI PE=4 SV=1	yjdI	VIDTCPSGALKYRHK	72	3	5.87787	0.0991832	5.59979	regulated	1.26844	1.22716	5.94361	0.000124004		5.17923	2.33e-06		6.59655	0.000195383
sp|P39274|YJDJ_ECOLI	Uncharacterized protein yjdJ OS=Escherichia coli (strain K12) GN=yjdJ PE=4 SV=1	yjdJ	EGHNKFYINDKQGKQIAEIVF	15	4	6.21164	0.416554	22.807	regulated	1.50681	1.44891	7.3756	0.00381881		8.249	0.000232457		8.06843	0.00195643		3.02502	0.000146521
sp|P0A9W4|YJJK_ECO57	Uncharacterized ABC transporter ATP-binding protein YjjK OS=Escherichia coli O157:H7 GN=yjjK PE=3 SV=2	yjjK	FIPPGPRLGDKVLEVSNLRKS	322	4	3.48169	0.101513	8.13719	regulated	1.01254	0.883387	4.07811	0.0177239		3.2936	0.00647771		3.10583	0.0258048		3.51553	0.00659847
sp|Q46868|YQIC_ECOLI	Uncharacterized protein YqiC OS=Escherichia coli (strain K12) GN=yqiC PE=1 SV=2	yqiC	QTQVLLRTREKLALLEQRISE	65	3.5	3.34452	0.357479	29.6092	regulated	0.859108	0.926353	1.80737	0.043347		4.00376	0.0022178		3.90818	0.000529461		4.42456	0.000749596
sp|P0AB78|BIKB_ECO57	Putative 8-amino-7-oxononanoate synthase/2-amino-3-ketobutyrate coenzyme A ligase OS=Escherichia coli O157:H7 GN=Z5044 PE=3 SV=1	Z5044	RVDIITGTLGKALGGASGGYT	244	3	2.15536	0.274784	35.7812	regulated	0.934632	0.789039	2.32115	0.042974		2.62107	0.0147837		1.35274	0.119144		2.62609	0.00218627
sp|B7UNP8|ZAPB_ECO27	Cell division protein ZapB OS=Escherichia coli O127:H6 (strain E2348/69 / EPEC) GN=zapB PE=3 SV=1	zapB	MTMSLEVFEKLEAKVQQAID	10	3	4.81525	0.734128	46.7065	regulated	0.590578	0.68182	2.2888	0.0918119		14.7691	0.00134543		5.77726	0.00162275		2.75471	0.0024148
sp|P0AC54|G6PD_ECOL6	Glucose-6-phosphate 1-dehydrogenase OS=Escherichia coli O6:H1 (strain CFT073 / ATCC 700928 / UPEC) GN=zwf PE=3 SV=1	zwf	RADWDKAAYTKVVREALETFM	60	3	3.1443	0.105422	9.20238	regulated	0.753015	0.839733	2.72407	0.0366079					3.49891	0.0112132		3.26154	9.41e-05
sp|P0AC54|G6PD_ECOL6	Glucose-6-phosphate 1-dehydrogenase OS=Escherichia coli O6:H1 (strain CFT073 / ATCC 700928 / UPEC) GN=zwf PE=3 SV=1	zwf	FSRLGAMLDQKNRITINYFAM	109	3.5	3.07904	0.490034	43.5734	regulated	0.753015	0.839733	3.72137	0.000601169		6.2397	1.86e-05		1.75516	0.0284172		2.20005	0.00206743
sp|P0AC54|G6PD_ECOL6	Glucose-6-phosphate 1-dehydrogenase OS=Escherichia coli O6:H1 (strain CFT073 / ATCC 700928 / UPEC) GN=zwf PE=3 SV=1	zwf	QVYRIDHYLGKETVLNLLALR	181	3	4.65512	0.587005	38.1676	regulated	0.753015	0.839733	9.81789	0.0317257					2.34312	0.0035207		4.38583	0.0144876
