# Supplementary material for: Structural, Kinetic and Proteomic Characterization of Acetyl Phosphate-Dependent Bacterial Protein Acetylation
Source: PLoS One. 2014 Apr 22;9(4):e94816. doi: 10.1371/journal.pone.0094816 (PMC3995681; doi:10.1371/journal.pone.0094816)
Supplement: Table S11 — Quantitative MS1 Filtering identified statistically significant increased acetylation of lysines sites in mutants relative to WT: List of 292 proteins that correspond to the 592 sites that were significantly regulated in the ackA mutant relative to WT. (XLSX) [file pone.0094816.s021.xlsx]

## Sheet: S10_regulated_CobB sites
Table S10. Acetyl sites that are significantly regulated in the cobB mutant relative to WT (ratio >2 with P value <0.05) in at least 3 out of 4 biological replicates
69 regulated sites in cobB mutant (1 site was deleted due to protein regulation)
acetyl site average ratios are indicated in column G (average ratios across all biological replicates) -- significantly regulated acetyl site are marked yellow with red text
individual ratios per biological replicate including p-value (3 technical MS replicate per biological replicate) are shown in columns K, R, Y, AF										red indicates ratio >2							green indicates P value < 0.05
each biological replicate B0, B1, B2, B3 acquired with 3 technical MS replicates					Significant	Average				BioRep1							BioRep2							BioRep3							BioRep4
					# of Acetyl	Ratios	Stand Dev	CV	Average	B0		B0	B0	B0	B0		B1		B1	B1	B1	B1		B2		B2	B2	B2	B2		B3
Protein Name	Protein Description	Gene Name	Motifs (K acetyl site in center)	Acetyl Site	Observations	Acetyl Site	Acetyl Site	Acetyl Site	Protein Ratios	cobB/WT		good signal	do not use	Precursor Note	no glucose integrated		cobB/WT		good signal	do not use	Precursor Note	no glucose integrated		cobB/WT		good signal	do not use	Precursor Note	no glucose integrated		cobB/WT
						All Bio repl	All Bio repl	All Bio repl	(across all bio repl)	Ratio Acetyl	P-Value		Ratio Acetyl	P-Value			Ratio Acetyl	P-Value	Ratio Acetyl	P-Value	Ratio Acetyl	P-Value		Ratio Acetyl	P-Value		Ratio Acetyl	P-Value			Ratio Acetyl	P-Value
sp|P0ABD9|BCCP_ECOL6	Biotin carboxyl carrier protein of acetyl-CoA carboxylase OS=Escherichia coli O6:H1 (strain CFT073 / ATCC 700928 / UPEC) GN=accB PE=3 SV=1	accB	TFYRTPSPDAKAFIEVGQKVN	[100]	4	3.31391	0.27172	22.6787	0.927326	3.33862	0.0010414	TRUE	FALSE				2.2386	0.0288049	TRUE	FALSE	cobb	FALSE		4.82611	0.00738444	TRUE	FALSE	cobb	FALSE		3.34365	0.00716175
sp|P0AFG8|ODP1_ECOLI	Pyruvate dehydrogenase E1 component OS=Escherichia coli (strain K12) GN=aceE PE=1 SV=2	aceE	GYGMGDAAEGKNIAHQVKKMN	[404]	3	3.11222	0.246458	21.708	2.22391	3.81004	0.00241993	TRUE	FALSE				3.28643	0.00349461	TRUE	FALSE	cobb	TRUE		2.05189	0.00381759	TRUE	FALSE	use M cobb no glc	TRUE		3.65153	0.000970864
sp|P06959|ODP2_ECOLI	Dihydrolipoyllysine-residue acetyltransferase component of pyruvate dehydrogenase complex OS=Escherichia coli (strain K12) GN=aceF PE=1 SV=3	aceF	AAAPAAKAEGKSEFAENDAYV	[317]	3	3.33883	0.528923	43.8714	2.01848	6.77362	0.00175087	TRUE	FALSE				4.36371	0.00191055	TRUE	FALSE	cobb	FALSE		1.69718	0.0390335	TRUE	FALSE		FALSE		2.47728	0.00097563
sp|A7ZKJ7|ACP_ECO24	Acyl carrier protein OS=Escherichia coli O139:H28 (strain E24377A / ETEC) GN=acpP PE=3 SV=1	acpP	MSTIEERVKKIIGEQLGVKQ	[10]	3	3.59551	0.234675	18.3385	0.915515	4.68196	0.00952201	TRUE	FALSE				2.64728	1.38e-06	TRUE	FALSE	cobb	TRUE		3.7502	0.000308352	TRUE	FALSE	cobb	TRUE
sp|P0AE54|BCP_ECO57	Putative peroxiredoxin bcp OS=Escherichia coli O157:H7 GN=bcp PE=3 SV=1	bcp	GVWGEKSFMGKTYDGIHRISF	[114]	4	6.55762	0.754955	40.1438	0.929778	5.1527	0.0219192	FALSE	FALSE				2.71188	0.00530942	TRUE	FALSE	cobb	TRUE		6.08718	0.000174615	TRUE	FALSE	cobb	FALSE		21.7402	1.47e-05
sp|P69784|PTGA_ECOL6	Glucose-specific phosphotransferase enzyme IIA component OS=Escherichia coli O6:H1 (strain CFT073 / ATCC 700928 / UPEC) GN=crr PE=3 SV=2	crr	MGLFDKLKSLVSDDKK	[6]	4	53.1433	0.447366	11.2602	0.982622	47.6115	0.0279808	TRUE	FALSE				51.8368	0.00384145	TRUE	FALSE	cobb	TRUE		106.102	0.00208561	TRUE	FALSE	cobb	FALSE		30.4594	1.7e-05
sp|P0A9Y8|CSPC_ECO57	Cold shock-like protein CspC OS=Escherichia coli O157:H7 GN=cspC PE=3 SV=2	cspC	KGQVKWFNESKGFGFITPADG	[15]	4	3.89902	0.266063	19.553	0.965393	6.15987	0.0014689	TRUE	FALSE	cobb			3.37988	0.0216592	TRUE	FALSE	cobb	FALSE		3.48709	0.0158353	TRUE	FALSE	cobb	TRUE		3.18336	0.00724755
sp|P0A9Y8|CSPC_ECO57	Cold shock-like protein CspC OS=Escherichia coli O157:H7 GN=cspC PE=3 SV=2	cspC	FGFITPADGSKDVFVHFSAIQ	[27]	4	5.1784	0.905264	55.0482	0.965393	18.4513	0.0353322	TRUE	FALSE	cobb			3.1414	0.00692661	TRUE	FALSE				2.39572	0.00198345	TRUE	FALSE	cobb	TRUE
sp|P0A973|CSPE_ECOL6	Cold shock-like protein CspE OS=Escherichia coli O6:H1 (strain CFT073 / ATCC 700928 / UPEC) GN=cspE PE=3 SV=2	cspE	MSKIKGNVKWFNESKGFGF	[9]	4	6.16394	0.376466	20.6995	1.02667	5.65706	0.00644839	FALSE	FALSE	cobb			6.09662	0.00321675	TRUE	FALSE	CobB	FALSE		10.9547	0.014402	TRUE	FALSE	cobb	TRUE		3.82078	0.000533037
sp|B7UHB4|CSRA_ECO27	Carbon storage regulator OS=Escherichia coli O127:H6 (strain E2348/69 / EPEC) GN=csrA PE=3 SV=1	csrA	EEIYQRIQAEKSQQSSY	[55]	3	17.2958	0.379676	13.3198	1.20501	21.1524	0.00686295	TRUE	FALSE				24.0686	6.82e-05	TRUE	FALSE	cobb	FALSE		10.1627	0.00308873	TRUE	FALSE	cobb	TRUE
sp|P0ABS6|PRIM_ECO57	DNA primase OS=Escherichia coli O157:H7 GN=dnaG PE=3 SV=1	dnaG	GGRVLGNDTPKYLNSPETDIF	[229]	3	2.92752	0.186867	17.3966	1.19212	3.64095	0.0107202	TRUE	FALSE				2.9873	0.000413427	TRUE	FALSE	cobb	FALSE		MS			TRUE	interferences	FALSE		2.30679	8.97e-05
sp|A7ZHA4|DNAK_ECO24	Chaperone protein DnaK OS=Escherichia coli O139:H28 (strain E24377A / ETEC) GN=dnaK PE=3 SV=1	dnaK	SSGLNEDEIQKMVRDAEANAE	[514]	3	2.67613	0.473467	48.0983	0.772503	4.58828	0.00221941	TRUE	FALSE				3.23648	0.00505328	TRUE	FALSE	cobb	FALSE		1.25847	0.157707	TRUE	FALSE	no change cobb	FALSE		2.74452	0.00359885
sp|A7ZHR2|RRF_ECO24	Ribosome-recycling factor OS=Escherichia coli O139:H28 (strain E24377A / ETEC) GN=frr PE=3 SV=1	frr	FDRSMSPAVEKAIMASDLGLN	[80]	3	5.73309	0.335858	19.233	1.00462	8.53084	3.83e-05	TRUE	FALSE				3.75201	0.00311059	TRUE	FALSE	cobb	FALSE									5.88723	0.0159958
sp|P58228|DCEA_ECO57	Glutamate decarboxylase alpha OS=Escherichia coli O157:H7 GN=gadA PE=3 SV=1	gadA	MDQKLLTDFRSELL	[4]	4	11.7417	0.465298	18.8904	0.927689	21.5241	0.0047147	TRUE	FALSE				7.01634	0.000252789	TRUE	FALSE	cobb	FALSE		15.7416	5.39e-06	TRUE	FALSE	cobb up	FALSE		7.9954	4.32e-05
sp|P0AC92|GNSA_ECOLI	Protein gnsA OS=Escherichia coli (strain K12) GN=gnsA PE=3 SV=1	gnsA	VSEIRFTAREKMTGLESYDVK	[43]	3	3.04009	0.529066	47.5827	0.919087	6.42147	9.27e-05	TRUE	FALSE				2.04525	0.000599098	TRUE	FALSE	cobb	FALSE		2.13933	0.0280065	TRUE	FALSE	cobb, both	TRUE
sp|B7ULM8|GPMA_ECO27	2,3-bisphosphoglycerate-dependent phosphoglycerate mutase OS=Escherichia coli O127:H6 (strain E2348/69 / EPEC) GN=gpmA PE=3 SV=1	gpmA	TAEKYGDEQVKQWRRGFAVTP	[113]	3	3.85147	0.441078	32.7099	0.970349	6.72888	0.0049908	TRUE	FALSE				3.70993	2.43e-05	TRUE	FALSE	cobb	FALSE		MS		FALSE	FALSE		FALSE		2.2886	6.43e-09
sp|P0A6W7|GREA_ECO57	Transcription elongation factor GreA OS=Escherichia coli O157:H7 GN=greA PE=3 SV=1	greA	IAEAREHGDLKENAEYHAARE	[43]	4	13.5557	0.323179	12.3975	0.737176	13.9361	0.0074733	TRUE	FALSE				22.7497	0.00562284	TRUE	FALSE	cobb	FALSE		10.2165	0.0311901	TRUE	FALSE	cobb	FALSE		10.4247	0.00181158
sp|P0A6W7|GREA_ECO57	Transcription elongation factor GreA OS=Escherichia coli O157:H7 GN=greA PE=3 SV=1	greA	EQQGFCEGRIKDIEAKLSNAQ	[63]	3	3.322	0.555996	46.311	0.737176	7.62179	0.00465067	TRUE	FALSE				2.86851	0.0010833	TRUE	FALSE		FALSE		3.45769	5.56e-05	TRUE	FALSE	cobb	TRUE		1.61102	0.0390809
sp|A7ZV11|CH10_ECO24	10 kDa chaperonin OS=Escherichia coli O139:H28 (strain E24377A / ETEC) GN=groS PE=3 SV=1	groS	IVIFNDGYGVKSEKIDNEEVL	[74]	3	6.78759	0.53341	27.8529	0.950852	14.2868	0.000930251	TRUE	FALSE	cobb			5.2049	0.0201359	TRUE	FALSE	cobb a bit noisy	FALSE		4.20532	0.00195141	TRUE	FALSE	cobb, also noG	TRUE
sp|P0ADG7|IMDH_ECOLI	Inosine-5'-monophosphate dehydrogenase OS=Escherichia coli (strain K12) GN=guaB PE=1 SV=1	guaB	IGMITVKDFQKAERKPNACKD	[203]	4	4.54402	0.733756	48.4707	1.0623	12.387	8.17e-07	TRUE	FALSE				2.49462	0.000268368	TRUE	FALSE	cobb not acka reg	TRUE		6.73157	0.00103812	TRUE	FALSE	cobb	FALSE		2.04963	0.000423556
sp|P0ACF9|HNS_ECOL6	DNA-binding protein H-NS OS=Escherichia coli O6:H1 (strain CFT073 / ATCC 700928 / UPEC) GN=hns PE=3 SV=2	hns	MSEALKILNNIRTLRA	[6]	3	3.3002	0.653793	54.7574	0.739914	9.55085	0.00731928	TRUE	FALSE	import			2.94347	2.18156e-06	TRUE	FALSE		FALSE		1.61136	0.002562	TRUE	FALSE		FALSE		2.61857	4.72e-05
sp|P0ACF9|HNS_ECOL6	DNA-binding protein H-NS OS=Escherichia coli O6:H1 (strain CFT073 / ATCC 700928 / UPEC) GN=hns PE=3 SV=2	hns	NELLNSLAAVKSGTKAKRAQR	[83]	3	21.4071	0.681782	22.2534	0.739914	42.5114	0.0315199	TRUE	FALSE				8.44841	0.0103195	TRUE	FALSE	cobb	FALSE									27.3147	0.0221771
sp|P0ACF9|HNS_ECOL6	DNA-binding protein H-NS OS=Escherichia coli O6:H1 (strain CFT073 / ATCC 700928 / UPEC) GN=hns PE=3 SV=2	hns	TKAKRAQRPAKYSYVDENGET	[96]	3	2.82955	0.368878	35.465	0.739914	3.86943	0.00545393	TRUE	FALSE				2.73247	0.000355569	TRUE	FALSE	cobb	TRUE		3.86468	0.0214327	TRUE	FALSE	cobb	FALSE		1.56875	0.0049158
sp|P0ACF2|DBHA_ECO57	DNA-binding protein HU-alpha OS=Escherichia coli O157:H7 GN=hupA PE=3 SV=1	hupA	DVIAEKAELSKTQAKAALEST	[18]	4	3.58286	0.389815	30.5459	0.896649	6.82616	4.84e-06	TRUE	FALSE				2.75038	9.86e-06	TRUE	FALSE	cobb	FALSE		3.4708	0.0222811	FALSE	FALSE	cobb use other peptide, ok to use this	FALSE		2.52884	0.000213861
sp|P0ACF2|DBHA_ECO57	DNA-binding protein HU-alpha OS=Escherichia coli O157:H7 GN=hupA PE=3 SV=1	hupA	ERTGRNPQTGKEIKIAAANVP	[67]	3	9.12606	0.390471	17.6593	0.896649	15.7012	3.21e-08	TRUE	FALSE				6.36633	0.000782005	TRUE	FALSE	cobb	TRUE		7.60374	0.00150379	TRUE	FALSE	cobb	TRUE
sp|P0ACF2|DBHA_ECO57	DNA-binding protein HU-alpha OS=Escherichia coli O157:H7 GN=hupA PE=3 SV=1	hupA	GRNPQTGKEIKIAAANVPAFV	[70]	3	9.44395	0.824097	36.702	0.896649	28.0964	0.00353124	TRUE	FALSE	cobb do not use acka			7.82151	0.000193281	TRUE	FALSE	cobb	FALSE		3.83283	0.00109021	TRUE	FALSE	cobb	TRUE
sp|P0ACF2|DBHA_ECO57	DNA-binding protein HU-alpha OS=Escherichia coli O157:H7 GN=hupA PE=3 SV=1	hupA	AANVPAFVSGKALKDAVK	[83]	3	3.05225	0.26696	23.9237	0.896649	2.09261	0.00160865	TRUE	FALSE	cobb			3.70983	0.0110278	TRUE	FALSE	cobb	FALSE		3.66286	0.000380382	TRUE	FALSE	cobb better	FALSE
sp|P0ACF6|DBHB_ECO57	DNA-binding protein HU-beta OS=Escherichia coli O157:H7 GN=hupB PE=3 SV=1	hupB	ARTGRNPQTGKEITIAAAKVP	[67]	3	2.90735	0.231176	21.6611	0.881568	2.38388	0.00349344	TRUE	FALSE	no change acka, use M+1, cobb			4.02071	0.000547156	TRUE	FALSE	cobb down in Glc for YfiQ up in no Glc	TRUE		2.56391	0.001151	TRUE	FALSE	cobb	TRUE
sp|A7ZJV1|IF1_ECO24	Translation initiation factor IF-1 OS=Escherichia coli O139:H28 (strain E24377A / ETEC) GN=infA PE=3 SV=1	infA	TVELTPYDLSKGRIVFRSR	[64]	3	5.3028	0.442484	26.5241	0.866125	9.9083	0.0133914	TRUE	FALSE				3.7862	4.91e-05	TRUE	FALSE	cobb	FALSE		3.97479	0.0035449	TRUE	FALSE	cobb	FALSE
sp|A7ZS65|IF2_ECO24	Translation initiation factor IF-2 OS=Escherichia coli O139:H28 (strain E24377A / ETEC) GN=infB PE=3 SV=1	infB	HLNQKNSGPDKLTLQRKTRST	[58]	4	10.4534	0.120127	5.11845	0.891005	12.2527	0.000993308	TRUE	FALSE				10.0751	0.00122177	TRUE	FALSE	cobb	FALSE		8.8206	0.0203747	TRUE	FALSE	cobb	FALSE		10.9662	0.000278671
sp|B7UHB0|LUXS_ECO27	S-ribosylhomocysteine lyase OS=Escherichia coli O127:H6 (strain E2348/69 / EPEC) GN=luxS PE=3 SV=1	luxS	INSNEELALPKEKLQELHI	[163]	3	2.8365	0.487525	46.7618	1.0293	5.12171	3e-05	TRUE	FALSE				3.78048	0.0032167	TRUE	FALSE	cobb	FALSE		1.41229	0.19834	TRUE	FALSE	cobb no change	FALSE		2.36727	0.00558047
sp|A7ZMA0|PDXH_ECO24	Pyridoxine/pyridoxamine 5'-phosphate oxidase OS=Escherichia coli O139:H28 (strain E24377A / ETEC) GN=pdxH PE=3 SV=1	pdxH	RISARGILESKFLELKQKFQQ	[159]	3	14.1755	0.327443	12.3493	0.912864	20.4521	0.0204608	TRUE	FALSE				15.0786	0.0199291	TRUE	FALSE	cobb	FALSE									9.23667	0.0275316
sp|P0AFJ3|PHNA_ECO57	Protein phnA OS=Escherichia coli O157:H7 GN=phnA PE=4 SV=1	phnA	LVEGDHNIDCKIDGFGPMKLK	[94]	4	3.90899	0.376995	27.6536	1.02965	6.71973	0.011881	TRUE	FALSE				4.50562	0.00872757	TRUE	FALSE	cobb	TRUE		3.07671	0.000235049	TRUE	FALSE	cobb	FALSE		2.50648	0.00138648
sp|P0AFJ3|PHNA_ECO57	Protein phnA OS=Escherichia coli O157:H7 GN=phnA PE=4 SV=1	phnA	KIDGFGPMKLKSEFVKKN	[104]	3	6.59054	0.145796	7.73194	1.02965	6.11887	0.0106839	TRUE	FALSE				5.7903	0.00275467	TRUE	FALSE	CobB	TRUE		8.07963	0.0483702	TRUE	FALSE	cobb both	TRUE
sp|B7UHJ6|PYRG_ECO27	CTP synthase OS=Escherichia coli O127:H6 (strain E2348/69 / EPEC) GN=pyrG PE=3 SV=1	pyrG	ENGNVEVRSEKSDLGGTMRLG	[432]	3	11.704	0.892041	36.2629	0.801123	40.7536	0.0085611	TRUE	FALSE				7.37408	0.00173782	TRUE	FALSE		FALSE		MS		FALSE	TRUE	noisy	FALSE		5.33489	0.000189358
sp|P69409|RCSB_ECO57	Capsular synthesis regulator component B OS=Escherichia coli O157:H7 GN=rcsB PE=3 SV=1	rcsB	GGYGDKRLSPKESEVLRLFAE	[154]	4	3.73645	0.336771	25.549	0.639244	6.49206	0.000916541	TRUE	FALSE	interferences cobb fine			3.57611	0.000431308	TRUE	FALSE	cobb	FALSE		3.17917	0.00576576	TRUE	FALSE	cobb	FALSE		2.64077	0.00125288
sp|P0A946|RIMI_ECO57	Ribosomal-protein-alanine acetyltransferase OS=Escherichia coli O157:H7 GN=rimI PE=3 SV=1	rimI	QRAHAFPWSEKTFASNQGERY	[30]	4	15.8689	0.404868	14.646	0.567952	27.734	0.0132595	TRUE	FALSE	use M cobb			15.8743	4.29e-06	TRUE	FALSE	cobb	TRUE		16.3067	0.00535538	TRUE	FALSE	cobb	TRUE		8.83305	0.000334911
sp|A7ZUJ6|RL11_ECO24	50S ribosomal protein L11 OS=Escherichia coli O139:H28 (strain E24377A / ETEC) GN=rplK PE=3 SV=1	rplK	TKTPPAAVLLKKAAGIKSGSG	[81]	4	4.50153	0.259909	17.2763	0.857418	6.25926	0.0182598	TRUE	FALSE				5.06252	0.000161648	TRUE	FALSE	CobB	TRUE		3.08412	0.00183075	TRUE	FALSE	cobb	FALSE		4.20167	0.000881638
sp|A7ZUK0|RL7_ECO24	50S ribosomal protein L7/L12 OS=Escherichia coli O139:H28 (strain E24377A / ETEC) GN=rplL PE=3 SV=1	rplL	AAGANKVAVIKAVRGATGLGL	[71]	4	2.49412	0.196254	21.4734	0.936864	2.54919	0.0474617	TRUE	FALSE				1.99323	0.000861494	TRUE	FALSE	nice case also in no glc	TRUE		3.38261	0.000472501	TRUE	FALSE	cobb	TRUE		2.25144	1.18e-05
sp|A7ZUK0|RL7_ECO24	50S ribosomal protein L7/L12 OS=Escherichia coli O139:H28 (strain E24377A / ETEC) GN=rplL PE=3 SV=1	rplL	AVRGATGLGLKEAKDLVESAP	[82]	4	12.7912	0.382225	14.9965	0.936864	20.0097	0.0239336	TRUE	FALSE				11.3047	5.18e-05	TRUE	FALSE	cobb	FALSE		7.3084	0.000666572	TRUE	FALSE	cobb	TRUE		16.1928	0.000325464
sp|A7ZSI3|RL17_ECO24	50S ribosomal protein L17 OS=Escherichia coli O139:H28 (strain E24377A / ETEC) GN=rplQ PE=3 SV=1	rplQ	AGSLVRHEIIKTTLPKAKELR	[35]	4	4.80391	0.644437	41.0619	0.896447	8.21133	6.68e-05	TRUE	FALSE				3.35273	0.00156568	TRUE	FALSE	CobB	FALSE		9.63192	0.0150436	TRUE	FALSE	cobb	TRUE		2.00842	9.11e-06
sp|B7UK36|RL29_ECO27	50S ribosomal protein L29 OS=Escherichia coli O127:H6 (strain E2348/69 / EPEC) GN=rpmC PE=3 SV=1	rpmC	SGQLQQSHLLKQVRRDVARVK	[44]	4	13.4661	0.38733	14.8963	0.963296	21.1143	0.00612186	TRUE	FALSE				14.4399	0.00113856	TRUE	FALSE	cobb	FALSE		7.25185	0.00184155	TRUE	FALSE	cobb	TRUE		14.8725	0.000207213
sp|B7UNQ6|RL31_ECO27	50S ribosomal protein L31 OS=Escherichia coli O127:H6 (strain E2348/69 / EPEC) GN=rpmE PE=3 SV=1	rpmE	MKKDIHPKYEEITASCSC	[8]	4	4.44539	0.617107	41.3648	0.877465	12.7159	0.00314355	TRUE	FALSE				3.76235	0.00390191	TRUE	FALSE	cobb	TRUE		2.86279	4.2e-05	TRUE	FALSE	cobb	TRUE		2.85129	0.00304968
sp|A7ZTI7|RL33_ECO24	50S ribosomal protein L33 OS=Escherichia coli O139:H28 (strain E24377A / ETEC) GN=rpmG PE=3 SV=1	rpmG	MAKGIREKIKLVSSAGTGHF	[10]	3	2.22024	0.329348	41.2917	0.989722	3.67996	0.00949678	TRUE	FALSE				2.13749	0.000121768	TRUE	FALSE	cobb	TRUE		1.46178	0.0584401	FALSE	FALSE	not cobb	FALSE		2.11332	0.00224037
sp|A7ZTI7|RL33_ECO24	50S ribosomal protein L33 OS=Escherichia coli O139:H28 (strain E24377A / ETEC) GN=rpmG PE=3 SV=1	rpmG	TTKNKRTKPEKLELKKFDPVV	[33]	4	3.23253	0.206116	17.5677	0.989722	3.69882	0.00777286	TRUE	FALSE	up			4.16344	0.00133326	TRUE	FALSE	cobb	TRUE		2.88199	0.00131211	TRUE	FALSE	cobb	TRUE		2.46014	0.00109636
sp|A7ZTI7|RL33_ECO24	50S ribosomal protein L33 OS=Escherichia coli O139:H28 (strain E24377A / ETEC) GN=rpmG PE=3 SV=1	rpmG	DPVVRQHVIYKEAKIK	[50]	4	7.74429	0.441674	21.5771	0.989722	15.7355	0.0107349	TRUE	FALSE	cobb			8.00286	0.00225496	TRUE	FALSE	cobb	TRUE		5.20208	0.00263776	TRUE	FALSE	cobb	TRUE		5.49065	5.47e-05
sp|P0AG69|RS1_ECO57	30S ribosomal protein S1 OS=Escherichia coli O157:H7 GN=rpsA PE=3 SV=1	rpsA	EGKELEFKVIKLDQKRNNVVV	[158]	4	6.52749	0.571679	30.4729	0.863128	17.1511	0.00176612	TRUE	FALSE	import problem			4.17916	2.37e-05	TRUE	FALSE	cobb	FALSE		5.79831	0.0131386	TRUE	FALSE	cobb	FALSE		4.36849	2.51e-06
sp|P0AG69|RS1_ECO57	30S ribosomal protein S1 OS=Escherichia coli O157:H7 GN=rpsA PE=3 SV=1	rpsA	SVRAKDEADEKDAIATVNKQE	[528]	3	2.33655	0.734469	86.543	0.863128	3.29742	0.0332368	FALSE	FALSE	use M+1, cobb			4.48422	0.000100747	FALSE	FALSE	use M+1, cobb	FALSE		0.672268	0.291544	FALSE	FALSE	noisy	FALSE		2.99845	0.00707911
sp|A7ZSL0|RS10_ECO24	30S ribosomal protein S10 OS=Escherichia coli O139:H28 (strain E24377A / ETEC) GN=rpsJ PE=3 SV=1	rpsJ	FTVLISPHVNKDARDQYEIRT	[59]	3	10.6035	0.493789	20.9128	0.953667	11.8617	0.105002	TRUE	FALSE	o.k. for cobb			9.67476	3.19e-05	TRUE	FALSE	cobb not acka	FALSE		20.9398	0.0296947	TRUE	FALSE	cobb	TRUE		5.26066	0.00468397
sp|A7ZSK0|RS17_ECO24	30S ribosomal protein S17 OS=Escherichia coli O139:H28 (strain E24377A / ETEC) GN=rpsQ PE=3 SV=1	rpsQ	IRECRPLSKTKSWTLVRVVEK	[71]	3	6.99461	0.26486	13.6165	0.825387	5.7207	0.0232211	TRUE	TRUE	cobb is fine			5.8824	2.24e-05	TRUE	FALSE	CobB	FALSE		10.1692	0.0202424	TRUE	FALSE	cobb	FALSE
sp|A7ZRU7|RS21_ECO24	30S ribosomal protein S21 OS=Escherichia coli O139:H28 (strain E24377A / ETEC) GN=rpsU PE=3 SV=1	rpsU	ALRRFKRSCEKAGVLAEVRRR	[25]	4	4.18058	0.151985	10.625	0.974682	5.0493	0.000426686	TRUE	FALSE	weak			4.66645	0.00188524	TRUE	FALSE	cobb	FALSE		3.58453	0.000891877	TRUE	FALSE	cobb	TRUE		3.61658	0.00017405
sp|B7UJQ9|TIG_ECO27	Trigger factor OS=Escherichia coli O127:H6 (strain E2348/69 / EPEC) GN=tig PE=3 SV=1	tig	QAAQRFGGNEKQALELPRELF	[327]	4	5.04197	0.150874	9.32592	0.748429	5.83745	0.00191436	FALSE	FALSE				5.35961	0.000668844	TRUE	FALSE	cobb	FALSE		4.09679	0.00023505	TRUE	FALSE	cobb	FALSE
sp|B7UJQ9|TIG_ECO27	Trigger factor OS=Escherichia coli O127:H6 (strain E2348/69 / EPEC) GN=tig PE=3 SV=1	tig	LGEVIRTNELKADEERVKGLI	[361]	2	2.77303	0.542867	53.2253	0.748429	4.81583	2.61e-06	FALSE	FALSE				1.55439	0.000906796	TRUE	FALSE	cobb slight up	FALSE		4.72272	0.0152213	TRUE	FALSE	cobb acka not consistent, spray problem	TRUE		1.67262	0.000147645
sp|B7UMH5|TNAA_ECO27	Tryptophanase OS=Escherichia coli O127:H6 (strain E2348/69 / EPEC) GN=tnaA PE=3 SV=1	tnaA	IKGLTFTYEPKVLRHFTAKLK	[459]	4	5.1252	0.0932609	5.70693	0.820203	6.01992	0.00213261	FALSE	FALSE				4.81205	0.000477835	TRUE	FALSE	no glucose and CobB	TRUE		4.84024	9.02e-07	TRUE	FALSE	cobb	TRUE		4.92101	2.82e-05
sp|B7UIL5|EFTS_ECO27	Elongation factor Ts OS=Escherichia coli O127:H6 (strain E2348/69 / EPEC) GN=tsf PE=3 SV=1	tsf	QSGKPKEIAEKMVEGRMKKFT	[214]	4	4.28273	0.266098	18.2937	0.790084	5.6322	0.0188386	TRUE	FALSE	use M+1			5.24164	0.00487986	TRUE	FALSE	use M+1 cobb	FALSE		3.97933	0.000566212	TRUE	FALSE	cobb	TRUE		2.8637	0.00230478
sp|A7ZHR0|EFTS_ECO24	Elongation factor Ts OS=Escherichia coli O139:H28 (strain E24377A / ETEC) GN=tsf PE=3 SV=1	tsf	AEKMVEGRMKKFTGEVSLTGQ	[222]	3	4.68706	0.418465	27.0885	0.790084	8.46956	0.0189241	TRUE	FALSE				3.52401	0.0028759	TRUE	FALSE	cobb	FALSE									3.44988	0.0433829
sp|A8A5E6|EFTU1_ECOHS	Elongation factor Tu 1 OS=Escherichia coli O9:H4 (strain HS) GN=tuf1 PE=3 SV=1	tuf1	LTAAITTVLAKTYGGAARAFD	[38]	3	6.90139	0.523952	27.1236	0.803305	14.2177	0.00518471	TRUE	FALSE				5.5386	0.000513379	TRUE	FALSE		FALSE		MS		FALSE	TRUE	interferences	FALSE		4.17427	0.00165382
sp|A7ZSL4|EFTU1_ECO24	Elongation factor Tu 1 OS=Escherichia coli O139:H28 (strain E24377A / ETEC) GN=tuf1 PE=3 SV=1	tuf1	FDQIDNAPEEKARGITINTSH	[57]	4	23.0619	1.24128	39.554	0.803305	18.363	0.0289533	TRUE	FALSE	cobb			52.3323	0.00384808	TRUE	FALSE	cobb	FALSE		3.38698	8.47e-05	TRUE	FALSE	cobb	TRUE		86.9073	2.67e-05
sp|P64456|YDCY_ECOL6	Uncharacterized protein YdcY OS=Escherichia coli O6:H1 (strain CFT073 / ATCC 700928 / UPEC) GN=ydcY PE=4 SV=1	ydcY	DMEARHEQLTKGGTIL	[72]	3	7.12014	0.373644	19.035	0.906524	6.56975	0.000105982	TRUE	FALSE				4.71557	0.008045	TRUE	FALSE	CobB	TRUE		11.6515	0.00395966	TRUE	FALSE	cobb	FALSE
sp|P0AD05|YECA_ECOLI	Uncharacterized protein YecA OS=Escherichia coli (strain K12) GN=yecA PE=4 SV=1	yecA	PCPCGSGKKFKQCCLH	[216]	4	10.1387	0.752909	32.504	0.661697	23.5585	0.00608548	TRUE	FALSE	cobb acka too weak			6.88287	0.00891612	TRUE	FALSE	cobb	FALSE		18.0931	0.0033508	TRUE	FALSE	cobb	FALSE		3.60163	0.000298643
sp|B7UT45|YEEX_ECO27	UPF0265 protein YeeX OS=Escherichia coli O127:H6 (strain E2348/69 / EPEC) GN=yeeX PE=3 SV=1	yeeX	KLQREIQDVEKKIRDNQKRVL	[33]	3	2.28111	0.474617	57.553	0.751036	4.76952	2.47e-05	TRUE	FALSE				2.01345	0.00170438	TRUE	FALSE	cobb	TRUE		2.2155	0.0364475	TRUE	FALSE	cobb	TRUE		1.2726	0.00467739
sp|B7UT45|YEEX_ECO27	UPF0265 protein YeeX OS=Escherichia coli O127:H6 (strain E2348/69 / EPEC) GN=yeeX PE=3 SV=1	yeeX	DYIIKNAELSKERRDISKKLK	[88]	4	3.29737	0.500427	41.9425	0.751036	7.25074	0.00109152	TRUE	FALSE	cobb			2.10503	0.00366946	TRUE	FALSE	cobb	TRUE		3.56219	0.0111447	TRUE	FALSE	cobb	TRUE		2.17428	0.0127833
sp|B7UFK4|YEJL_ECO27	UPF0352 protein YejL OS=Escherichia coli O127:H6 (strain E2348/69 / EPEC) GN=yejL PE=3 SV=1	yejL	RALQSSINEDKAH	[73]	4	3.54985	0.291566	23.0141	0.76012	4.88718	9.49e-06	TRUE	FALSE				3.56041	0.000936448	TRUE	FALSE	cobb	FALSE		2.22733	0.0498827	TRUE	FALSE	same acka cobb is up	FALSE		4.09727	0.000217662
sp|P0ADN3|YIFE_ECOL6	UPF0438 protein YifE OS=Escherichia coli O6:H1 (strain CFT073 / ATCC 700928 / UPEC) GN=yifE PE=3 SV=2	yifE	FTTTNRYFDNKHYPRGFSRHG	[15]	4	15.925	0.897923	32.4407	0.835383	55.5461	0.00448416	TRUE	FALSE	up			24.1207	0.0077812	TRUE	FALSE	cobb	FALSE		8.72781	0.000157459	TRUE	FALSE	cobb	FALSE		5.50012	0.000112377
sp|P0ADN3|YIFE_ECOL6	UPF0438 protein YifE OS=Escherichia coli O6:H1 (strain CFT073 / ATCC 700928 / UPEC) GN=yifE PE=3 SV=2	yifE	GFSRHGDFTIKEAQLLERHGY	[30]	4	5.42297	0.564987	33.4185	0.835383	8.02198	0.0393804	TRUE	FALSE				4.54384	0.00857941	TRUE	FALSE	cobb	TRUE		10.1196	0.0215147	TRUE	FALSE	cobb	FALSE		2.34466	0.0495151
sp|P0ADQ0|YIHD_ECOL6	Protein yihD OS=Escherichia coli O6:H1 (strain CFT073 / ATCC 700928 / UPEC) GN=yihD PE=4 SV=1	yihD	AKDAVIPGLQKDYEEDFKTAL	[70]	3	11.2195	0.447053	18.4912	0.787658	18.2204	0.0220017	TRUE	FALSE	cobb			12.5103	0.0111534	TRUE	FALSE	cobb	FALSE									6.19571	0.000417007
sp|P68207|YJBJ_ECO57	UPF0337 protein YjbJ OS=Escherichia coli O157:H7 GN=yjbJ PE=3 SV=1	yjbJ	MNKDEAGGNWKQF	[3]	4	6.3362	0.656459	35.5558	1.33016	16.0211	0.00284763	TRUE	FALSE				8.40579	0.00209661	TRUE	FALSE	cobb interesting in no glucose	TRUE		4.05854	0.00270367	TRUE	FALSE	cobb	TRUE		2.94899	0.00213883
sp|P68207|YJBJ_ECO57	UPF0337 protein YjbJ OS=Escherichia coli O157:H7 GN=yjbJ PE=3 SV=1	yjbJ	MNKDEAGGNWKQFKGKVKEQW	[11]	4	5.95043	0.543559	30.4777	1.33016	8.05199	0.0311848	TRUE	FALSE	cobb			3.16933	0.00752067	TRUE	FALSE	cobb	TRUE		3.98114	0.000126098	TRUE	FALSE	cobb	TRUE		12.34	0.000158408
sp|Q46868|YQIC_ECOLI	Uncharacterized protein YqiC OS=Escherichia coli (strain K12) GN=yqiC PE=1 SV=2	yqiC	GIREFGEDVEKKIRQTLQAQL	[31]	3	4.80809	0.619613	39.4582	0.926353	7.84567	0.0243041	TRUE	FALSE	fine for cobb			7.06249	0.0043859	TRUE	FALSE	cobb	FALSE		2.006	0.0188365	FALSE	FALSE		FALSE		MS
