# Supplementary material for: Structural, Kinetic and Proteomic Characterization of Acetyl Phosphate-Dependent Bacterial Protein Acetylation
Source: PLoS One. 2014 Apr 22;9(4):e94816. doi: 10.1371/journal.pone.0094816 (PMC3995681; doi:10.1371/journal.pone.0094816)
Supplement: Table S14 — Quantitative MS1 Filtering of acetylated proteins on the protein lysate level (quantification of non-modified peptides) for proteins that contained acetyl sites upregulated in the cobB mutant relative to WT. (XLSX) [file pone.0094816.s024.xlsx]

## Sheet: S14 protein_quant_cobB
Table S14. Quantitative MS1 Filtering of acetylated proteins on the protein lysate level for proteins that contained acetyl sites upregulated in the cobB mutant relative to WT
	For 4 Biological Replicates B0, B1, B2, and B3 non-modified peptides from protein lysates were quantified
				Combined	B0		B1		B2		B3
Protein Accession	SwissProt #	Protein Description	Gene Name	Protein Ratios	Peptide Ratios cobB	Protein Ratios cobB	Peptide Ratios cobB	Protein Ratios cobB	Peptide Ratios cobB	Protein Ratios cobB	Peptide Ratios cobB	Protein Ratios cobB
sp|P69784|PTGA_ECOL6	P69784	Glucose-specific phosphotransferase enzyme IIA component OS=Escherichia coli O6:H1 (strain CFT073 / ATCC 700928 / UPEC) GN=crr PE=3 SV=2	crr	0.982622	['0.51', '0.59', '0.57', '0.59', '0.57', '0.57', '0.86', '0.79', '0.95', '0.81', '0.84', '1.03', '0.41', '0.74', '0.83', '0.69', '0.52', '0.80', '0.71', '0.78', '0.77', '1.06', '1.07', '0.90', '0.51', '0.53', '0.49', '0.68', '0.56', '0.33', '0.68', '0.39', '0.71', '0.75', '0.79', '2.45', '0.52', '0.80', '1.48', '0.74', '0.87', '0.92', '0.82', '0.82', '0.82', '0.66', '0.52', '1.41', '0.66', '0.71'…	0.712686	['1.46', '1.44', '1.52', '1.50', '1.51', '3.06', '1.42', '1.42', '1.30', '0.85', '0.86', '0.37', '2.92', '1.88', '4.92', '2.21', '1.20', '0.52', '0.24', '0.77', '2.38', '3.55', '2.05', '2.29', '3.72', '3.86', '3.44', '1.59', '1.46', '1.36', '1.41', '1.28', '1.47', '2.15', '2.08', '1.97', '1.90', '1.95', '1.87', '3.25', '1.42', '2.47', '1.81', '1.56', '1.71', '1.08', '1.74', '1.81', '0.75', '0.98'…	1.59948	['1.54', '2.00', '1.40', '0.69', '0.77', '1.55', '5.77', '15.55', '3.65', '7.14', '3.78', '3.15', '1.64', '1.56', '1.70', '2.45', '2.44', '2.45', '1.24', '1.29', '1.44', '3.22', '3.92', '4.67', '4.67', '0.64', '2.53', '2.21', '2.25', '2.35', '3.78', '2.88', '2.29', '2.48', '2.16', '3.10', '3.26', '3.23', '2.59', '4.58', '4.05', '3.89', '1.58', '1.49', '1.27', '2.61', '2.09', '1.69', '1.49', '1.88…	2.23916	['0.31', '0.25', '0.27', '0.61', '0.50', '1.79', '0.20', '0.04', '0.08', '0.96', '0.25', '0.13', '1.80', '1.24', '1.27', '1.41', '1.42', '1.57', '1.70', '1.42', '0.99', '2.80', '1.41', '1.59', '1.62', '1.40', '0.80', '0.23', '0.17', '0.17', '0.46', '0.92', '1.00', '0.43', '0.66', '0.73', '0.72', '0.64', '0.76', '0.49', '0.58', '0.71', '0.93', '1.13', '1.11', '0.89', '0.92', '0.85', '1.15', '0.74'…	0.688954
sp|A7ZSL4|EFTU1_ECO24	A7ZSL4	Elongation factor Tu 1 OS=Escherichia coli O139:H28 (strain E24377A / ETEC) GN=tuf1 PE=3 SV=1	tuf1	0.803305	['1.48', '1.42', '1.39', '1.34', '1.31', '1.33', '0.81', '0.79', '0.79', '0.80', '0.73', '0.73', '1.88', '1.01', '1.10', '1.49', '0.99', '0.78', '1.03', '1.03', '1.02', '0.92', '0.97', '0.94', '0.83', '0.82', '0.91', '1.12', '0.87', '0.71', '2.05', '2.10', '2.01', '1.69', '3.59', '1.71', '2.10', '2.08', '2.01', '1.70', '1.77', '1.70', '1.37', '2.33', '2.10', '0.53', '0.58', '0.56', '0.60', '0.60'…	1.02102	['1.19', '1.21', '1.24', '1.28', '1.24', '1.27', '2.16', '2.19', '2.19', '3.15', '3.30', '2.89', '1.41', '1.16', '1.47', '1.21', '1.23', '2.86', '2.70', '2.69', '2.64', '1.62', '1.61', '1.62', '1.75', '1.83', '0.98', '0.96', '1.07', '1.05', '1.12', '1.03', '1.11', '1.07', '1.18', '1.15', '3.05', '2.77', '2.88', '2.00', '1.33', '2.44', '2.51', '2.15', '2.29', '7.10', '5.79', '1.91', '2.40', '3.12'…	2.02044	['1.50', '1.50', '1.51', '3.04', '2.75', '2.72', '0.91', '0.97', '0.91', '1.18', '1.15', '1.73', '1.03', '1.03', '1.05', '1.17', '1.22', '1.18', '1.75', '1.49', '1.62', '0.05', '2.00', '3.18', '3.95', '2.87', '1.72', '0.79', '1.16', '1.20', '1.11', '1.28', '1.26', '0.76', '1.17', '1.22', '0.70', '0.73', '0.65', '1.26', '1.23', '1.83', '0.64', '0.28', '0.24', '0.78', '1.98', '1.74', '1.65', '1.68'…	1.50132	['1.97', '1.52', '1.53', '1.61', '1.69', '1.68', '0.96', '0.97', '1.02', '0.97', '0.94', '0.92', '1.84', '1.75', '1.82', '1.74', '1.69', '1.35', '1.88', '2.22', '2.18', '0.98', '0.95', '0.96', '0.81', '0.90', '0.84', '1.26', '0.84', '2.11', '0.68', '1.50', '1.52', '1.43', '1.37', '1.41', '2.15', '2.00', '2.13', '1.03', '0.95', '0.93', '1.04', '1.43', '0.89', '0.85', '0.63', '0.62', '0.26', '0.63'…	0.904507
sp|P0ACF9|HNS_ECOL6	P0ACF9	DNA-binding protein H-NS OS=Escherichia coli O6:H1 (strain CFT073 / ATCC 700928 / UPEC) GN=hns PE=3 SV=2	hns	0.739914	['0.56', '0.56', '0.57', '0.59', '0.55', '0.54', '0.55', '0.51', '0.58', '0.37', '0.54', '0.64', '0.60', '0.68', '1.59', '1.24', '1.26', '1.24', '0.90', '0.90', '0.90', '1.05', '1.04', '1.12', '1.01', '1.01', '1.00', '1.01', '1.00', '1.01', '0.63', '0.88', '1.13', '1.22', '1.22', '1.23', '1.22', '1.14', '1.17', '1.04', '1.04', '1.04', '0.95', '1.00', '0.94', '0.49', '0.49', '0.46', '0.97', '1.04'…	0.840751	['1.56', '1.55', '1.52', '1.25', '1.29', '1.29', '1.04', '1.15', '1.24', '1.95', '1.54', '0.39', '5.10', '0.56', '3.01', '1.76', '1.30', '0.93', '0.83', '0.82', '0.88', '2.14', '2.14', '2.21', '1.66', '1.58', '1.67', '1.85', '1.92', '2.01', '6.34', '6.22', '6.12', '3.64', '3.08', '3.48', '0.29', '2.48', '3.24', '3.19', '3.26', '3.27', '2.19', '2.96', '2.21', '4.31', '2.27', '1.97', '3.51', '1.65'…	1.73551	['1.44', '1.46', '1.48', '1.89', '1.93', '1.94', '1.76', '1.76', '1.55', '2.40', '2.91', '1.25', '1.13', '1.06', '0.86', '0.51', '1.23', '0.78', '1.30', '1.39', '1.31', '1.19', '1.88', '1.43', '1.59', '1.54', '1.63', '1.05', '0.88', '1.39', '0.87', '0.82', '0.83', '1.01', '1.10', '1.17', '2.02', '2.07', '2.08', '1.88', '2.19', '1.91', '1.70', '2.64', '2.45', '1.98', '1.88', '1.74', '1.52', '1.51'…	1.34945	['0.75', '0.75', '0.66', '0.69', '0.68', '0.69', '0.82', '1.18', '1.15', '1.21', '1.30', '2.93', '0.13', '0.11', '0.08', '0.12', '0.11', '0.04', '0.85', '1.85', '2.48', '1.70', '1.61', '1.63', '0.98', '1.09', '1.00', '1.06', '1.06', '0.96', '0.58', '0.57', '0.58', '0.54', '0.52', '0.55', '0.73', '0.60', '0.63', '0.74', '0.75', '0.70', '0.70', '0.69', '0.70', '0.56', '0.54', '0.61', '0.51', '0.51'…	0.762722
sp|B7UHB4|CSRA_ECO27	B7UHB4	Carbon storage regulator OS=Escherichia coli O127:H6 (strain E2348/69 / EPEC) GN=csrA PE=3 SV=1	csrA	1.20501	['1.57', '1.61', '1.13']	1.41912	['6.26', '3.12', '11.51', '0.53', '0.50', '1.29']	2.06198
sp|P0ADN3|YIFE_ECOL6	P0ADN3	UPF0438 protein YifE OS=Escherichia coli O6:H1 (strain CFT073 / ATCC 700928 / UPEC) GN=yifE PE=3 SV=2	yifE	0.835383	['1.47', '1.44', '1.51', '1.52', '0.91', '1.54', '1.22', '1.40', '0.86', '1.33', '0.32', '0.19', '0.56', '0.50', '1.74', '0.79', '0.58', '0.48', '2.68', '0.89', '1.31', '0.85', '0.75', '0.79', '0.70', '1.16', '0.81', '0.80', '0.66', '1.15', '1.31', '1.33', '1.43', '1.13', '1.21', '1.21', '1.09', '1.09', '1.17', '0.94', '0.81', '1.63', '0.84', '0.95', '0.91', '1.85', '1.35', '1.90']	1.00504	['0.52', '0.52', '0.50', '1.27', '1.54', '1.44', '1.50', '1.66', '1.27', '1.86', '1.66', '1.59', '1.53', '1.56', '2.32', '2.45', '1.90', '1.84', '1.64', '1.22', '2.58', '1.42', '0.77', '0.84', '0.86', '0.46', '1.02', '0.66', '0.40', '0.70', '1.44', '1.26', '1.28', '1.58', '2.08', '1.99', '1.22', '1.02', '1.30', '1.05', '1.20', '1.42', '1.81', '2.34', '2.08', '1.11', '1.36', '1.43', '0.04', '0.15'…	1.07218	['0.66', '1.30', '2.13', '1.83', '1.80', '1.77', '1.37', '1.28', '1.24', '1.94', '2.20', '2.19', '1.15', '0.82', '0.86', '2.04', '2.15', '2.18', '0.96', '1.69', '1.16', '1.20', '1.38', '1.23', '1.16', '1.04', '1.01', '1.81', '1.41', '1.63', '1.62', '1.01', '1.20', '0.35', '0.91', '0.77', '1.70', '2.02', '1.84', '1.99', '1.72', '1.37', '1.12', '1.12', '1.10', '1.48', '1.47', '1.06', '1.77', '1.76'…	1.33711	['2.14', '2.04', '1.84', '1.83', '2.11', '2.15', '1.89', '1.86', '1.80', '0.88', '1.17', '1.18', '0.94', '1.09', '1.08', '4.39', '0.20', '1.12', '1.02', '1.71', '2.65', '0.78', '1.06', '0.71', '36.43', '2.35', '16.69', '0.89', '0.73', '0.88', '0.93', '0.84', '0.76', '0.94', '0.50', '0.76', '0.76', '0.68', '0.84', '0.89', '0.39', '0.83']	1.27997
sp|P0A946|RIMI_ECO57	P0A946	Ribosomal-protein-alanine acetyltransferase OS=Escherichia coli O157:H7 GN=rimI PE=3 SV=1	rimI	0.567952			['0.51', '0.79', '0.94', '0.67', '0.37', '0.71']	0.638782	['1.90', '0.61', '1.25', '1.19', '1.38', '1.73']	1.26737
sp|A7ZMA0|PDXH_ECO24	A7ZMA0	Pyridoxine/pyridoxamine 5'-phosphate oxidase OS=Escherichia coli O139:H28 (strain E24377A / ETEC) GN=pdxH PE=3 SV=1	pdxH	0.912864	['0.36', '0.36', '0.88', '0.81', '0.84', '0.76', '1.14', '1.20', '1.11', '0.67', '0.38', '0.38', '0.77', '2.47', '7.36', '0.74', '0.69', '1.32']	0.869186	['1.31', '1.34', '1.27', '1.17', '1.04', '4.31', '0.32', '0.20', '0.27', '2.19', '1.08', '2.80']	1.02315	['1.29', '1.34', '1.16', '2.46', '3.66', '2.52', '1.58', '2.02', '1.82', '1.05', '1.07', '0.53', '2.25', '1.50', '1.82']	1.58048	['0.50', '1.14', '0.91', '0.79', '0.84', '0.75', '0.81', '0.64', '0.71', '1.26', '0.61', '0.78', '0.47', '0.64', '1.29', '0.68', '0.53', '0.76']	0.752892
sp|P0A6W7|GREA_ECO57	P0A6W7	Transcription elongation factor GreA OS=Escherichia coli O157:H7 GN=greA PE=3 SV=1	greA	0.737176	['0.31', '0.56', '0.41', '0.69', '0.20', '0.05', '1.49', '1.49', '1.26', '1.08', '1.08', '1.18', '0.53', '0.50', '0.39', '0.83', '0.74', '0.57', '0.98', '0.73', '0.79', '0.90', '0.94', '0.63', '1.23', '1.11', '1.41', '1.47', '0.55', '1.31']	0.717044	['1.13', '1.31', '2.72', '1.06', '1.06', '1.04', '1.05', '1.19', '0.95', '1.29', '0.90', '3.27', '1.22', '1.24', '1.31', '1.36', '1.41', '1.23', '2.36', '2.90', '3.34', '3.58', '4.17', '2.99', '1.34', '0.90', '0.55', '2.69', '1.85', '1.46', '2.59', '1.85', '1.63', '2.01', '1.90', '1.21', '1.91', '2.00', '2.61', '3.29', '2.11', '2.00', '0.24', '0.23', '0.30', '1.75', '0.72', '0.07', '0.95', '1.63'…	1.36787	['1.42', '1.33', '1.33', '1.27', '1.26', '1.17', '1.91', '7.11', '1.65', '1.25', '1.48', '1.50', '1.59', '2.30', '1.67', '1.28', '1.24', '1.40', '1.35', '1.86', '3.56', '1.78', '1.21', '1.38', '1.79', '1.87', '1.71', '1.76', '2.12', '2.44', '1.28', '1.49', '1.32', '1.00', '1.29', '1.10', '1.31', '1.55', '1.80', '1.09', '1.60', '1.54', '0.99', '0.87', '1.62', '1.31', '1.79', '1.60']	1.53993	['1.12', '0.86', '0.67', '3.53', '6.47', '5.34', '0.99', '0.96', '1.09', '1.54', '1.47', '1.89', '0.67', '0.68', '0.86', '0.61', '0.90', '1.02', '0.89', '0.98', '0.94', '1.27', '1.03', '0.91', '0.67', '0.83', '0.63']	1.12918
sp|B7UK36|RL29_ECO27	B7UK36	50S ribosomal protein L29 OS=Escherichia coli O127:H6 (strain E2348/69 / EPEC) GN=rpmC PE=3 SV=1	rpmC	0.963296	['1.37', '1.32', '1.36', '1.38', '1.43', '1.19', '0.72', '1.80', '1.36', '0.86', '0.87', '0.85', '0.79', '0.81', '0.76', '0.79', '0.80', '0.85', '0.93', '0.90', '0.90', '1.67', '3.26', '2.46', '1.26', '1.17', '2.13']	1.15907	['3.31', '3.22', '3.35', '2.78', '2.70', '2.76', '3.22', '3.25', '3.22', '2.51', '2.57', '2.77', '1.41', '1.49', '1.42', '1.39', '1.41', '1.40', '1.22', '1.20', '1.13', '1.22', '0.38', '0.79']	1.83767	['1.00', '1.02', '1.02', '1.46', '1.39', '1.41', '1.77', '1.82', '1.53', '1.30', '1.29', '1.31', '2.53', '2.48', '2.47', '0.98', '0.98', '1.00', '1.57', '1.51', '1.45', '1.46', '1.60', '1.66', '2.27', '2.35', '2.60', '1.26', '1.28', '1.26']	1.49649	['0.57', '0.73', '0.51', '0.67', '0.60', '0.75', '0.47', '0.53', '0.81', '0.79', '0.78', '0.77', '0.70', '0.68', '0.69', '1.56', '1.52', '1.58', '1.21', '1.27', '1.24', '1.20', '1.31', '1.27', '5.71', '3.02', '3.34']	1.02018
sp|A7ZUK0|RL7_ECO24	A7ZUK0	50S ribosomal protein L7/L12 OS=Escherichia coli O139:H28 (strain E24377A / ETEC) GN=rplL PE=3 SV=1	rplL	0.936864	['0.69', '0.62', '0.88', '0.77', '0.32', '0.70', '0.42', '0.77', '0.50', '0.72', '0.71', '0.73', '1.92', '1.79', '1.64', '1.84', '2.31', '0.59', '1.16', '2.27', '2.32', '3.39', '2.87', '2.95', '2.87', '3.36', '3.31', '3.01', '2.98', '2.96', '3.19', '1.12', '1.44', '1.25', '1.24', '1.25', '1.31', '1.63', '1.10', '0.98', '1.00', '0.99', '0.96', '0.93', '0.65']	1.29398	['3.41', '28.17', '2.39', '1.21', '1.61', '1.43', '0.99', '0.94', '1.04', '3.21', '8.58', '8.42', '1.25', '1.16', '1.00', '1.09', '1.04', '1.09', '0.80', '1.65', '0.67', '0.74', '0.78', '0.77', '2.49', '4.20', '6.08', '1.37', '1.21', '1.18', '0.91', '0.91', '11.09', '1.04', '0.97', '0.99', '0.02', '0.46', '0.79', '2.45', '2.28', '2.37', '0.57', '1.86', '2.00', '0.70', '0.71', '1.33', '0.47', '0.4…	1.32249	['2.50', '3.20', '2.82', '0.91', '1.57', '1.00', '13.61', '3.81', '0.95', '1.70', '1.45', '1.76', '1.68', '1.70', '1.04', '1.65', '1.32', '1.08', '1.26', '1.18', '1.14', '1.12', '0.96', '1.34', '0.92', '0.93', '1.17', '1.29', '1.09', '1.16', '1.26', '1.28', '1.25', '2.30', '3.07', '5.60', '0.77', '0.81', '0.78', '0.98', '0.98', '1.79']	1.47647	['0.71', '0.60', '0.48', '0.88', '0.38', '0.42', '0.68', '0.92', '0.83', '0.73', '0.21', '0.38', '1.25', '0.90', '0.99', '0.68', '0.92', '0.36', '0.89', '0.90', '0.84', '1.61', '1.67', '1.91', '1.29', '0.49', '1.47', '0.42', '0.44', '0.55', '1.52', '1.52', '1.12', '1.15', '1.03', '1.09', '1.33', '1.32', '1.24', '0.73', '0.87', '0.61', '0.64', '0.72', '0.73', '0.66', '0.69', '0.38', '0.72', '0.68'…	1.00918
sp|P58228|DCEA_ECO57	P58228	Glutamate decarboxylase alpha OS=Escherichia coli O157:H7 GN=gadA PE=3 SV=1	gadA	0.927689	['0.82', '0.81', '0.80', '0.57', '0.56', '0.74', '0.81', '0.39', '0.68', '0.55', '0.63', '0.45', '0.41', '0.43', '0.89', '0.46', '0.49', '0.42', '0.55', '0.67', '0.58', '0.65', '0.66', '0.62', '0.58', '0.82', '0.63', '3.15', '2.45', '2.00', '1.52', '3.68', '2.46', '0.35', '0.35', '0.38', '0.40', '0.45', '0.42', '0.51', '0.29', '0.87', '0.45', '0.30', '0.58', '0.41', '0.45', '0.43', '0.43', '0.47'…	0.588	['0.81', '0.80', '0.81', '0.52', '0.48', '0.53', '0.45', '0.62', '2.19', '2.08', '2.40', '1.97', '6.29', '5.66', '8.20', '6.49', '5.38', '2.70', '1.19', '1.21', '1.12', '1.04', '1.37', '1.58', '0.83', '0.84', '1.27', '1.09', '2.48', '1.71', '1.49', '5.44', '2.58', '1.63', '3.03', '2.00', '0.79', '0.79', '0.74', '0.89', '0.79', '0.75', '0.78', '0.59', '0.87', '1.28', '0.72', '1.76', '0.50', '0.87'…	1.17322	['1.26', '0.69', '0.57', '1.49', '1.46', '1.71', '3.20', '3.70', '3.87', '1.35', '1.12', '0.69', '0.76', '0.98', '0.41', '0.79', '0.83', '1.05', '0.91', '0.97', '0.82', '1.76', '1.79', '1.90', '1.78', '1.75', '1.78', '1.05', '1.06', '1.48', '0.97', '1.00', '0.86', '0.81', '0.60', '0.81', '0.86', '0.77', '0.86', '1.22', '1.20', '1.34', '1.25', '1.26', '1.27', '1.75', '1.69', '2.66', '0.86', '0.82'…	1.25457	['0.88', '0.74', '0.64', '1.73', '1.72', '1.72', '1.82', '1.87', '1.96', '1.36', '1.09', '2.08', '0.44', '0.44', '0.41', '0.39', '0.41', '0.39', '0.71', '0.69', '0.69', '0.78', '0.80', '0.79', '0.72', '0.82', '1.15', '0.37', '0.66', '0.47', '0.72', '0.38', '0.53', '0.96', '0.68', '1.39', '0.90', '0.52', '0.90', '0.70', '0.69', '0.71', '0.75', '0.73', '0.73', '1.16', '0.73', '0.62', '1.07', '1.05'…	0.745023
sp|B7UHJ6|PYRG_ECO27	B7UHJ6	CTP synthase OS=Escherichia coli O127:H6 (strain E2348/69 / EPEC) GN=pyrG PE=3 SV=1	pyrG	0.801123	['0.82', '0.37', '0.19', '0.93', '0.79', '0.89', '0.60', '0.75', '0.83', '1.27', '1.06', '1.55', '0.74', '0.60', '0.88', '1.39', '0.90', '1.14', '0.89', '0.88', '1.30', '0.57', '0.78', '0.38', '1.45', '1.53', '1.61', '0.49', '0.67', '0.60', '0.85', '1.08', '1.24', '0.88', '0.81', '1.04', '0.75', '0.85', '0.74', '0.81', '0.90', '0.87', '1.16', '0.54', '0.50', '2.17', '3.01', '2.72', '1.07', '0.99'…	0.897242	['0.59', '1.36', '5.26', '1.65', '1.16', '1.63', '1.66', '1.63', '1.55', '0.90', '0.69', '0.67', '9.58', '4.69', '12.77', '1.74', '1.15', '2.18', '1.42', '1.65', '1.40', '3.01', '1.13', '2.75', '1.33', '1.05', '1.16', '0.34', '0.38', '0.60', '0.67', '1.09', '0.98', '0.91', '0.72', '0.96', '0.81', '0.67', '1.06', '1.79', '2.28', '1.91', '1.19', '1.25', '1.38', '1.15', '1.23', '2.74', '1.26', '1.19…	1.1815	['1.77', '2.39', '0.97', '0.64', '0.77', '0.65', '1.27', '1.12', '1.27', '1.23', '1.29', '2.06', '1.27', '1.52', '1.28', '2.17', '1.03', '1.27', '1.60', '2.18', '1.37', '1.64', '1.12', '0.99', '1.69', '1.72', '0.89', '1.36', '1.47', '1.76', '1.63', '1.68', '1.59', '1.23', '1.31', '1.29', '0.82', '0.84', '0.97', '1.30', '1.39', '1.80', '1.26', '1.23', '1.21', '1.28', '1.27', '1.29', '1.46', '1.25'…	1.32267	['0.97', '1.00', '0.96', '0.58', '0.63', '0.69', '0.23', '5.06', '0.05', '1.80', '1.32', '1.07', '0.68', '0.56', '0.68', '0.50', '0.53', '1.66', '1.44', '1.27', '1.42', '0.71', '0.77', '0.61', '0.84', '0.91', '0.72', '1.40', '1.74', '1.80', '1.22', '1.79', '1.63', '0.79', '0.89', '1.12', '1.27', '1.22', '1.21', '1.19', '1.26', '1.43', '1.25', '1.13', '1.45', '0.74', '1.16', '1.05', '2.49', '1.85'…	1.03776
sp|P0ADQ0|YIHD_ECOL6	P0ADQ0	Protein yihD OS=Escherichia coli O6:H1 (strain CFT073 / ATCC 700928 / UPEC) GN=yihD PE=4 SV=1	yihD	0.787658	['0.40', '0.29', '1.10', '0.87', '1.29', '2.10', '0.51', '0.52', '1.67', '1.00', '0.75', '32.58', '0.88', '1.29', '0.95', '1.10', '0.84', '1.37', '2.15', '1.33', '1.01', '3.39', '2.88', '2.76', '24.42', '5.44', '2.68']	1.54149	['1.35', '1.10', '1.09', '1.12', '0.88', '0.80', '1.20', '1.26', '0.91', '7.41', '7.26', '3.04', '0.84', '1.36', '1.02', '0.88', '0.99', '1.78', '1.36', '1.74', '1.61', '1.34', '0.43', '1.30', '2.56', '1.50', '0.57', '3.02', '1.21', '2.63', '3.07', '2.28', '1.65', '2.46', '2.65', '2.53']	1.54243	['2.70', '1.09', '1.76', '0.81', '0.89', '0.84', '1.18', '1.39', '1.57', '1.51', '2.30', '2.41', '1.83', '1.87', '1.25', '2.61', '1.70', '1.51', '1.79', '1.97', '1.13', '0.76', '0.56', '0.51', '1.09', '1.06', '0.95', '0.68', '0.77', '0.66', '0.69', '0.87', '1.06', '2.37', '6.95', '6.59', '1.70', '1.09', '1.44', '1.53', '1.60', '1.06', '1.93', '2.27', '2.73', '0.72', '1.03', '1.53', '1.47', '1.87'…	1.3475	['0.86', '0.79', '0.99', '0.59', '0.68', '0.80', '0.36', '1.08', '0.37', '0.22', '0.27', '0.90', '0.27', '0.38', '0.31', '0.36', '0.28', '0.45', '0.62', '0.50', '0.90', '1.81', '0.70', '0.95', '0.96', '0.49', '1.51', '1.03', '1.18', '0.93', '0.43', '0.49', '0.23', '0.70', '0.74', '0.62', '0.70', '0.91', '0.92']	0.615556
sp|A7ZSL0|RS10_ECO24	A7ZSL0	30S ribosomal protein S10 OS=Escherichia coli O139:H28 (strain E24377A / ETEC) GN=rpsJ PE=3 SV=1	rpsJ	0.953667	['0.77', '0.75', '0.77', '0.80', '0.76', '0.76', '1.34', '1.43', '1.52', '1.39', '1.48', '1.45', '0.85', '4.60', '0.60', '0.48', '0.68', '0.66', '0.45', '0.47', '0.46', '0.93', '0.92', '0.93', '1.01', '1.10', '1.04', '0.55', '0.58', '0.63']	0.87253	['1.77', '1.84', '1.91', '1.77', '1.70', '1.71', '2.17', '2.34', '1.72', '1.56', '2.25', '2.21', '1.04', '0.87', '1.24', '1.88', '1.84', '1.71', '1.26', '2.26', '1.36', '2.91', '1.56', '2.05', '1.15', '1.17', '1.05', '0.96', '0.94', '0.96', '0.41', '1.94', '0.84', '0.32', '0.88', '0.55', '1.32', '2.24', '0.68', '1.68', '1.69', '1.69', '4.72', '1.90', '2.85', '1.16', '0.90', '0.93', '1.83', '2.27'…	1.42897	['1.22', '1.20', '1.25', '2.12', '2.05', '2.11', '0.92', '0.91', '0.86', '1.16', '1.13', '1.16', '2.33', '2.23', '2.33', '1.54', '1.57', '1.53', '1.03', '0.91', '0.84', '1.16', '1.45', '1.32', '1.26', '1.27', '1.45', '2.20', '2.30', '2.28', '1.03', '1.16', '0.92', '0.83', '0.69', '1.36', '6.05', '5.57', '4.71', '1.37', '1.38', '1.36', '1.15', '0.72', '4.42', '2.01', '2.33', '2.61', '1.72', '2.02'…	1.66556	['0.85', '0.85', '0.94', '0.96', '0.84', '0.84', '0.99', '1.12', '1.44', '0.83', '0.87', '0.82', '1.05', '1.11', '0.80', '0.94', '0.84', '0.91', '1.16', '3.11', '1.77', '0.77', '0.64', '0.39', '1.27', '1.25', '1.30', '2.23', '2.05', '1.92', '0.55', '0.75', '0.28']	0.990709
sp|A7ZS65|IF2_ECO24	A7ZS65	Translation initiation factor IF-2 OS=Escherichia coli O139:H28 (strain E24377A / ETEC) GN=infB PE=3 SV=1	infB	0.891005	['1.04', '0.44', '0.52', '0.64', '0.06', '0.08', '1.24', '1.22', '1.21', '0.65', '1.48', '1.13', '2.91', '1.71', '6.97', '0.74', '0.44', '0.69', '0.39', '0.22', '0.11', '0.88', '1.35', '1.34', '1.30', '26.63', '1.90', '0.73', '0.86', '0.64', '1.01', '0.76', '1.37', '0.70', '0.85', '0.60', '0.79', '0.60', '0.79', '0.59', '0.56', '0.80', '0.79', '0.51', '0.52', '1.17', '1.26', '1.16', '0.79', '1.20…	0.825189	['0.73', '1.30', '3.30', '0.98', '0.38', '0.76', '0.38', '0.49', '0.13', '3.12', '1.35', '1.48', '0.74', '0.41', '0.14', '1.23', '1.40', '1.03', '0.67', '0.17', '0.64', '1.35', '1.31', '0.86', '0.40', '4.55', '0.52', '3.48', '4.64', '3.60', '2.58', '2.20', '2.30', '0.51', '0.36', '0.34', '1.95', '1.83', '2.02', '1.27', '1.46', '1.48', '0.82', '0.99', '0.93', '2.47', '2.17', '2.60', '1.34', '1.34'…	1.45859	['1.29', '1.10', '1.27', '1.29', '1.24', '1.39', '1.13', '2.01', '1.10', '2.00', '0.89', '1.66', '0.18', '0.24', '0.44', '1.03', '0.98', '1.06', '0.47', '0.85', '0.82', '1.63', '1.40', '1.52', '1.14', '0.97', '1.19', '1.05', '1.26', '1.89', '2.10', '2.25', '2.17', '3.72', '4.34', '3.84', '1.30', '1.27', '1.47', '1.16', '0.92', '1.30', '1.54', '1.62', '1.41', '1.02', '1.06', '1.15', '2.07', '1.80'…	1.25045	['3.12', '1.41', '1.66', '0.59', '1.41', '1.37', '0.83', '0.75', '0.95', '3.38', '0.48', '3.12', '2.69', '2.60', '2.31', '1.39', '1.18', '1.37', '1.25', '1.15', '2.26', '0.67', '0.67', '0.71', '1.00', '1.19', '1.38', '1.05', '0.50', '0.67', '0.64', '0.29', '1.10', '1.35', '1.30', '1.29', '1.07', '0.79', '0.55', '0.71', '0.42', '0.52', '1.29', '1.38', '2.35', '0.64', '0.49', '0.61', '1.17', '1.33'…	0.937577
sp|P0AD05|YECA_ECOLI	P0AD05	Uncharacterized protein YecA OS=Escherichia coli (strain K12) GN=yecA PE=4 SV=1	yecA	0.661697	['0.40', '0.62', '0.77', '0.76', '0.58', '0.77', '0.58', '0.76', '1.27', '0.80', '0.87', '0.87', '23.36', '0.67', '1.19']	0.941712	['5.72', '6.60', '5.52', '1.40', '1.75', '1.47', '1.46', '1.39', '1.81', '4.53', '3.08', '3.43', '1.17', '1.52', '4.47', '1.66', '1.66', '1.21', '1.34', '1.21', '1.30']	2.12254	['1.25', '1.43', '1.13', '1.53', '1.27', '1.10', '1.33', '1.18', '1.24', '1.36', '1.60', '0.88', '1.62', '1.68', '1.66', '1.40', '1.54', '1.03']	1.32694	['0.64', '0.46', '0.55', '0.62', '0.48', '0.43', '0.78', '0.96', '0.56', '0.88', '0.97', '0.77', '0.50', '0.55', '0.60', '1.39', '0.27', '0.49', '0.76', '0.81', '0.23']	0.603209
sp|P0ACF2|DBHA_ECO57	P0ACF2	DNA-binding protein HU-alpha OS=Escherichia coli O157:H7 GN=hupA PE=3 SV=1	hupA	0.896649	['0.72', '0.71', '0.73', '7.34', '1.76', '0.72', '3.85', '4.34', '0.90', '0.45', '0.45', '0.46', '0.41', '0.41', '0.43', '0.43', '0.43', '0.45', '0.39', '0.43', '0.41', '0.57', '0.54', '0.54', '0.46', '0.35', '1.03']	0.694817	['1.64', '1.62', '1.64', '3.68', '5.19', '1.33', '3.33', '4.61', '1.66', '1.85', '1.84', '1.84', '1.67', '1.67', '1.67', '0.18', '0.06', '0.49', '50.48', '50.63', '51.81', '24.16', '29.97', '31.10', '1.02', '0.70', '8.46', '1.26', '1.84', '1.60', '1.81', '1.78', '1.74', '1.76', '1.53', '1.91', '1.40', '1.43', '1.45', '1.65', '1.54', '1.39']	2.39544	['1.47', '1.48', '1.48', '0.76', '1.02', '1.05', '1.02', '1.30', '1.32', '1.66', '1.65', '1.65', '2.74', '2.76', '2.66', '1.44', '1.48', '1.46', '1.32', '1.34', '1.34', '2.71', '2.58', '2.43', '1.02', '1.02', '1.00', '1.69', '1.58', '1.54', '3.48', '2.32', '3.90', '1.27', '1.27', '1.25', '1.95', '1.96', '2.04']	1.608	['1.14', '0.82', '0.96', '0.93', '0.94', '0.92', '0.33', '0.87', '0.61', '0.57', '0.73', '0.65', '0.73', '0.73', '0.69', '0.67', '0.65', '0.62', '0.36', '0.36', '0.36', '0.32', '0.31', '0.34', '0.32', '0.32', '0.37', '0.92', '0.92', '0.87', '1.04', '0.82', '0.96', '0.54', '0.53', '0.63', '1.53', '1.48', '1.45', '1.44', '1.55', '1.04']	0.689512
sp|A7ZTI7|RL33_ECO24	A7ZTI7	50S ribosomal protein L33 OS=Escherichia coli O139:H28 (strain E24377A / ETEC) GN=rpmG PE=3 SV=1	rpmG	0.989722	['0.11', '0.05', '1.43', '0.35', '1.76', '0.20']	0.320714	['2.00', '1.16', '3.63', '28.56', '2.49', '2.08', '2.34', '0.57', '2.55', '1.66', '1.08', '0.96', '1.35', '1.36', '1.40', '1.18', '1.17', '1.20', '2.01', '2.22', '2.41']	1.83338	['0.55', '1.70', '0.50', '0.93', '0.65', '0.53', '0.68', '1.68', '0.68', '0.78', '0.78', '2.04', '1.71', '1.44', '1.67', '0.92', '0.88', '0.86', '1.25', '1.26', '1.22', '1.78', '0.38', '0.49']	0.945532	['1.65', '1.92', '1.75', '1.41', '2.04', '1.34']	1.6658
sp|P64456|YDCY_ECOL6	P64456	Uncharacterized protein YdcY OS=Escherichia coli O6:H1 (strain CFT073 / ATCC 700928 / UPEC) GN=ydcY PE=4 SV=1	ydcY	0.906524			['0.42', '0.21', '3.44']	0.667528	['1.40', '1.36', '1.41', '2.41', '2.06', '2.71', '2.99', '1.88', '2.27', '4.93', '3.72', '2.22']	2.26903
sp|A7ZSK0|RS17_ECO24	A7ZSK0	30S ribosomal protein S17 OS=Escherichia coli O139:H28 (strain E24377A / ETEC) GN=rpsQ PE=3 SV=1	rpsQ	0.825387	['0.65', '0.85', '0.78', '1.03', '1.04', '1.22', '1.27', '1.07', '1.04', '1.20', '1.22', '1.09']	1.02124	['1.68', '1.52', '1.58', '2.67', '2.60', '2.49', '1.87', '1.81', '1.81', '1.55', '1.41', '1.62', '2.29', '1.60', '2.67']	1.89609	['1.61', '1.53', '1.48', '1.52', '1.63', '1.50', '1.09', '1.12', '1.12', '1.30', '1.28', '1.27', '1.46', '1.52', '1.10']	1.35385	['0.87', '1.20', '1.53', '1.30', '0.98', '1.08', '0.85', '0.98', '1.47', '1.14', '1.03', '0.94']	1.0955
sp|A7ZV11|CH10_ECO24	A7ZV11	10 kDa chaperonin OS=Escherichia coli O139:H28 (strain E24377A / ETEC) GN=groS PE=3 SV=1	groS	0.950852	['0.34', '0.33', '0.33', '0.76', '0.74', '0.73', '0.84', '0.55', '0.53', '2.72', '2.53', '2.11', '2.48', '2.57', '2.87', '0.87', '0.88', '0.86', '0.85', '0.86', '0.86', '0.87', '0.86', '0.86', '0.85', '0.85', '0.84', '1.30', '0.85', '0.81']	0.93662	['33.36', '20.81', '9.49', '2.57', '2.74', '4.02', '1.40', '1.39', '1.36', '1.65', '1.77', '1.22', '2.00', '2.15', '1.83', '2.82', '2.83', '2.96', '3.07', '2.82', '2.53', '1.45', '1.43', '1.40', '1.42', '1.38', '1.48', '1.76', '2.01', '1.48', '2.66', '2.64', '2.62', '2.23', '2.94', '2.71', '0.59', '0.37', '4.67', '0.86', '0.95', '1.18', '29.95', '15.75', '1.91', '0.48', '1.77', '1.15', '0.57', '1…	2.01598	['1.32', '1.30', '1.50', '3.31', '3.17', '2.85', '1.80', '1.36', '1.91', '3.15', '1.36', '1.40', '1.04', '0.92', '0.99', '1.77', '1.71', '1.72', '1.61', '1.63', '1.63', '1.20', '1.18', '1.20', '1.74', '1.73', '1.76', '0.85', '0.85', '0.86', '1.43', '1.44', '1.48', '0.63', '2.30', '1.60', '3.94', '1.84', '3.00']	1.56568	['0.95', '0.96', '0.95', '0.85', '0.87', '1.76', '1.35', '0.88', '1.99', '0.94', '0.60', '0.65', '1.25', '1.13', '1.10', '1.15', '1.07', '1.14', '0.94', '0.97', '0.96', '0.69', '0.69', '0.70', '0.73', '0.67', '0.74']	0.946724
sp|P0AFJ3|PHNA_ECO57	P0AFJ3	Protein phnA OS=Escherichia coli O157:H7 GN=phnA PE=4 SV=1	phnA	1.02965	['0.87', '0.79', '0.99', '0.87', '0.73', '1.87', '1.58', '1.38', '1.44', '0.73', '0.71', '0.70', '0.97', '0.83', '1.02']	0.981042	['1.91', '1.90', '1.11', '1.40', '1.39', '0.87', '2.55', '1.22', '3.77', '0.36', '0.53', '0.56', '0.96', '1.11', '1.22', '1.86', '1.52', '1.51', '2.85', '2.81', '5.06', '2.69', '1.80', '0.81']	1.45014	['1.06', '1.11', '1.15', '1.47', '1.47', '1.53', '1.79', '0.73', '1.35', '1.67', '1.46', '1.50']	1.32234	['1.09', '0.88', '1.57', '0.78', '0.82', '0.92', '4.83', '1.59', '3.44', '4.54', '2.35', '3.46', '1.28', '1.28', '1.46']	1.66164
sp|P0AE54|BCP_ECO57	P0AE54	Putative peroxiredoxin bcp OS=Escherichia coli O157:H7 GN=bcp PE=3 SV=1	bcp	0.929778	['0.96', '1.00', '0.95', '1.30', '1.20', '1.28', '1.46', '1.30', '1.51', '0.96', '0.97', '1.42', '1.05', '1.88', '2.17', '0.86', '1.12', '0.89', '1.04', '1.22', '1.08', '1.13', '1.11', '0.92']	1.16614	['3.07', '3.20', '3.14', '2.46', '2.21', '2.17', '1.33', '1.47', '1.41', '1.56', '1.52', '1.19', '1.32', '0.96', '1.22', '0.31', '0.10', '0.41', '1.34', '1.23', '1.25', '2.12', '2.30', '2.14', '1.45', '1.94', '1.78', '7.31', '7.53', '7.01', '4.26', '1.96', '4.16', '1.14', '1.32', '1.11', '3.26', '3.78', '3.74', '2.02', '2.94', '3.55']	1.83666	['1.94', '2.18', '1.97', '1.36', '1.45', '1.44', '1.57', '1.35', '1.70', '1.34', '1.17', '0.89', '1.88', '0.70', '1.48', '1.41', '1.08', '2.03', '1.15', '1.15', '1.19', '1.39', '1.42', '1.42', '3.08', '3.38', '2.45', '2.11', '1.70', '2.31', '1.61', '1.46', '2.15', '1.86', '1.25', '1.49', '1.73', '1.83', '1.51', '1.36', '1.01', '2.92', '2.52', '2.96', '1.35']	1.6139	['0.81', '0.83', '0.80', '0.88', '0.93', '0.90', '1.54', '1.40', '1.42', '1.35', '1.31', '0.97', '1.72', '1.76', '2.47', '2.97', '2.17', '2.25', '1.08', '1.00', '1.24', '1.28', '0.90', '0.87', '0.92', '0.93', '0.79', '1.13', '1.09', '0.87', '0.38', '0.41', '0.30', '0.88', '0.61', '0.57', '0.71', '0.44', '0.89']	0.997309
sp|P0AG69|RS1_ECO57	P0AG69	30S ribosomal protein S1 OS=Escherichia coli O157:H7 GN=rpsA PE=3 SV=1	rpsA	0.863128	['1.59', '0.36', '0.70', '0.30', '1.91', '0.42', '0.66', '0.74', '0.69', '0.74', '1.04', '0.91', '0.57', '0.57', '0.68', '0.65', '0.53', '0.53', '1.75', '1.61', '1.58', '1.46', '1.61', '1.54', '0.58', '0.63', '0.84', '1.52', '1.24', '1.18', '0.58', '0.66', '0.61', '0.69', '0.57', '0.59', '1.03', '1.04', '1.04', '1.11', '1.00', '1.07', '2.44', '1.37', '1.87', '0.70', '0.70', '1.57', '0.77', '0.69'…	0.956478	['1.47', '1.25', '1.19', '0.73', '1.03', '0.80', '6.02', '6.14', '7.35', '4.07', '4.97', '3.81', '3.26', '3.14', '3.67', '0.80', '0.82', '0.85', '1.11', '0.36', '0.74', '3.91', '3.61', '3.74', '2.16', '2.22', '2.31', '0.20', '0.28', '2.05', '1.81', '1.70', '1.27', '1.68', '1.26', '1.63', '3.09', '2.44', '2.74', '0.44', '0.84', '3.24', '0.79', '0.88', '0.85', '1.38', '1.30', '1.04', '1.26', '1.32'…	1.28368	['1.01', '0.87', '0.72', '2.00', '1.79', '2.90', '0.94', '1.15', '1.07', '1.22', '1.47', '1.19', '1.22', '1.18', '1.28', '1.31', '1.49', '1.32', '0.90', '0.84', '1.11', '1.20', '1.18', '1.17', '0.54', '0.52', '0.55', '10.67', '7.38', '3.97', '1.21', '1.34', '1.97', '2.56', '2.35', '2.40', '0.99', '0.98', '1.06', '2.63', '2.29', '3.46', '1.34', '1.30', '1.21', '1.35', '1.16', '1.63', '1.07', '1.02…	1.29613	['1.16', '0.86', '1.04', '1.04', '0.67', '1.21', '0.63', '0.66', '0.70', '0.68', '0.66', '0.68', '0.81', '0.87', '0.83', '0.93', '0.80', '0.64', '0.49', '0.50', '0.46', '0.51', '0.53', '0.54', '1.26', '1.19', '1.13', '0.63', '1.26', '0.76', '0.86', '2.09', '1.32', '0.55', '0.61', '0.46', '1.39', '1.19', '2.49', '1.34', '1.39', '1.47', '2.41', '1.09', '0.88', '0.83', '0.84', '0.84', '0.89', '0.99'…	0.994134
sp|P68207|YJBJ_ECO57	P68207	UPF0337 protein YjbJ OS=Escherichia coli O157:H7 GN=yjbJ PE=3 SV=1	yjbJ	1.33016	['0.76', '0.74', '0.84', '0.77', '0.72', '0.87', '0.41', '0.77', '0.16', '0.96', '0.88', '1.80', '1.59', '0.87', '1.55', '0.94', '1.82', '1.10']	0.865147	['1.12', '1.08', '1.08', '1.28', '1.31', '1.57', '1.29', '1.07', '1.39', '1.12', '1.49', '1.53', '1.52', '1.57', '1.63', '1.28', '1.12', '1.33']	1.30689	['0.76', '0.90', '1.76', '2.57', '0.35', '2.66', '1.11', '1.34', '1.20', '0.68', '0.71', '0.62', '0.85', '0.81', '0.74', '1.50', '1.19', '1.44', '0.88', '0.90', '0.87', '1.07', '1.07', '1.13', '1.34', '1.58', '1.56', '1.30', '1.50', '1.49']	1.10025	['1.93', '2.62', '1.23', '1.26', '1.45', '1.23', '0.86', '0.91', '0.92', '1.60', '0.47', '0.30', '1.02', '0.95', '0.95', '1.19', '1.21', '0.99', '1.91', '0.74', '1.83']	1.10247
sp|P0A973|CSPE_ECOL6	P0A973	Cold shock-like protein CspE OS=Escherichia coli O6:H1 (strain CFT073 / ATCC 700928 / UPEC) GN=cspE PE=3 SV=2	cspE	1.02667	['0.28', '0.33', '0.34', '1.52', '2.92', '1.27', '0.38', '0.27', '0.27', '1.17', '1.12', '1.35', '0.71', '0.58', '0.92', '0.38', '0.39', '0.47', '0.62', '0.45', '0.48']	0.608997	['1.41', '1.42', '1.43', '1.83', '1.50', '2.18', '2.49', '2.88', '3.13', '2.30', '2.19', '2.14', '2.08', '2.48', '1.32', '2.11', '2.21', '1.90', '2.79', '2.81', '2.98', '2.34', '2.03', '1.36', '1.75', '1.73', '1.74', '1.81', '2.81', '2.96']	2.06913	['3.09', '1.88', '1.66', '1.72', '1.72', '1.71', '3.02', '2.67', '3.95', '0.94', '1.87', '1.02', '0.56', '0.58', '0.73', '3.05', '2.45', '1.44', '3.52', '3.24', '2.56', '1.27', '1.28', '1.14', '0.64', '0.77', '0.66', '0.83', '0.86', '0.77', '1.60', '1.59', '1.57', '1.95', '1.76', '1.76']	1.48807	['1.16', '1.17', '1.19', '0.92', '0.83', '1.20', '0.76', '1.20', '1.69', '0.93', '0.77', '0.78', '1.88', '1.93', '1.82', '1.25', '1.27', '2.13', '1.28', '1.20', '1.30']	1.21265
sp|A7ZHR2|RRF_ECO24	A7ZHR2	Ribosome-recycling factor OS=Escherichia coli O139:H28 (strain E24377A / ETEC) GN=frr PE=3 SV=1	frr	1.00462	['1.34', '1.40', '1.13', '1.96', '2.26', '1.79', '0.97', '1.03', '1.03', '0.96', '0.97', '1.02', '1.36', '1.05', '1.27', '1.15', '1.19', '0.78', '2.66', '2.22', '2.80', '0.63', '0.60', '0.56', '0.68', '0.64', '0.59', '0.89', '0.60', '0.60', '1.75', '1.81', '1.49', '1.34', '1.02', '0.91', '2.99', '3.12', '1.62', '0.47', '0.55', '0.57', '0.99', '0.80', '0.94', '0.95', '0.87', '0.95', '1.14', '1.22'…	1.07411	['3.06', '3.61', '3.03', '2.34', '2.12', '2.37', '3.98', '4.04', '3.88', '2.59', '2.45', '2.46', '1.87', '1.58', '1.88', '3.19', '3.67', '2.73', '1.35', '1.36', '1.39', '1.69', '1.64', '1.62', '1.52', '1.48', '1.27', '1.57', '1.23', '1.62', '4.17', '4.52', '5.10', '4.24', '3.53', '5.63', '1.64', '1.88', '2.44', '1.12', '1.13', '1.19', '3.95', '0.54', '4.93', '0.11', '0.04', '0.28', '1.22', '0.78'…	1.68944	['1.35', '1.61', '1.42', '1.46', '0.70', '0.42', '1.79', '1.87', '1.69', '1.53', '1.49', '1.42', '2.31', '2.03', '1.58', '2.03', '1.45', '3.64', '1.48', '1.58', '1.54', '1.88', '1.77', '1.24', '1.41', '1.79', '1.41', '1.42', '1.39', '1.50', '1.36', '1.55', '1.53', '1.26', '1.83', '1.29', '1.76', '2.62', '0.54', '1.74', '1.76', '1.86', '1.46', '2.19', '4.46', '1.19', '1.16', '1.11', '0.59', '0.76'…	1.44504	['1.88', '1.93', '1.62', '1.61', '0.70', '2.23', '0.58', '0.57', '0.64', '0.51', '0.50', '0.45', '0.37', '0.60', '0.42', '2.85', '2.82', '2.73', '1.11', '1.08', '0.95', '1.22', '1.12', '1.08', '1.89', '1.53', '0.51', '0.98', '1.02', '0.72', '0.89', '0.76', '0.84', '1.46', '1.38', '1.49', '27.70', '13.21', '30.28', '3.22', '19.70', '3.68', '1.27', '1.02', '1.72', '0.71', '0.80', '0.68', '0.85', '0…	1.2479
sp|A7ZJV1|IF1_ECO24	A7ZJV1	Translation initiation factor IF-1 OS=Escherichia coli O139:H28 (strain E24377A / ETEC) GN=infA PE=3 SV=1	infA	0.866125	['0.93', '0.80', '0.79', '0.75', '0.63', '0.72', '0.05', '1.10', '0.67', '0.11', '0.68', '0.93', '1.61', '0.36', '0.36', '0.96', '1.04', '1.11', '1.14', '1.14', '1.12', '1.22', '1.23', '0.86', '0.50', '0.57', '0.55', '0.45', '1.11', '3.75']	0.72765	['2.93', '2.86', '2.73', '2.32', '1.16', '2.42', '1.90', '1.83', '2.04', '3.90', '1.74', '1.49', '1.94', '0.94', '1.44', '2.00', '1.67', '1.75', '1.14', '1.23', '1.16', '0.98', '1.09', '1.06', '1.92', '2.31', '2.15', '2.86', '2.62', '2.53', '3.42', '3.85', '1.50', '1.28', '0.93', '1.06', '1.14', '0.67', '0.81']	1.69398	['1.17', '1.21', '1.21', '1.36', '1.58', '1.55', '0.80', '0.94', '0.75', '1.02', '0.88', '1.03', '2.04', '1.61', '1.79', '1.25', '1.31', '1.65', '1.46', '1.17', '1.22', '1.17', '1.27', '1.20', '1.39', '1.50', '1.49', '1.38', '1.40', '1.40', '1.39', '1.35', '1.36', '1.92', '2.00', '2.07', '1.44', '0.53', '0.46', '2.33', '1.95', '0.42']	1.26529	['0.70', '0.73', '0.80', '0.95', '0.76', '0.87', '0.54', '1.86', '0.82', '1.29', '1.23', '1.57', '0.33', '1.39', '0.31', '1.16', '0.89', '0.85', '0.90', '0.94', '0.75', '1.07', '1.77', '1.68', '1.01', '0.72', '0.86', '0.72', '0.47', '0.40']	0.860803
sp|P0A9Y8|CSPC_ECO57	P0A9Y8	Cold shock-like protein CspC OS=Escherichia coli O157:H7 GN=cspC PE=3 SV=2	cspC	0.965393	['0.75', '0.75', '0.74', '0.66', '0.70', '0.75', '0.85', '0.80', '0.82', '0.96', '1.16', '1.16', '0.48', '0.54', '0.57', '0.49', '0.33', '0.50', '1.91', '2.10', '2.13', '1.17', '1.17', '3.10', '0.56', '0.53', '0.71']	0.841664	['1.53', '1.54', '1.52', '0.73', '6.88', '1.86', '2.72', '2.91', '2.69', '2.26', '2.27', '2.30', '0.41', '0.51', '2.95', '2.54', '2.46', '2.43', '1.96', '2.29', '1.84', '4.64', '4.54', '3.63', '4.53', '2.01', '3.48', '1.36', '1.32', '1.39']	2.08689	['3.09', '1.88', '1.66', '1.68', '1.67', '1.72', '1.47', '0.78', '0.72', '1.96', '1.88', '1.87', '3.85', '3.82', '3.67', '4.37', '4.82', '4.28', '1.10', '1.15', '1.13', '1.21', '0.82', '1.25', '1.80', '1.74', '1.89']	1.83788	['1.63', '1.56', '1.46', '0.78', '0.77', '1.01', '0.77', '1.04', '0.67', '0.88', '1.09', '0.73', '0.80', '0.99', '0.81', '0.94', '0.82', '1.06']	0.95627
sp|B7UMH5|TNAA_ECO27	B7UMH5	Tryptophanase OS=Escherichia coli O127:H6 (strain E2348/69 / EPEC) GN=tnaA PE=3 SV=1	tnaA	0.820203	['0.54', '1.03', '0.64', '0.62', '0.56', '0.47', '0.76', '0.83', '0.94', '0.99', '2.02', '1.17', '0.64', '0.68', '0.74', '0.27', '0.76', '1.12', '0.87', '0.68', '1.05', '0.63', '0.80', '0.74', '0.30', '1.15', '0.67', '1.07', '0.47', '1.15', '0.73', '0.80', '1.12', '0.47', '0.67', '0.82', '0.47', '0.56', '0.29', '0.81', '0.70', '0.62', '1.22', '1.00', '1.45', '0.61', '0.80', '0.71', '0.53', '0.83'…	0.775092	['1.95', '2.35', '2.32', '1.50', '1.49', '1.50', '1.71', '1.45', '1.53', '2.09', '1.98', '2.16', '1.04', '0.82', '1.18', '1.43', '1.42', '1.61', '1.01', '2.21', '0.87', '0.38', '0.50', '0.37', '4.47', '2.07', '1.53', '0.70', '1.03', '0.53', '0.58', '0.13', '0.35', '0.56', '0.34', '0.05', '1.13', '1.10', '1.11', '4.90', '4.29', '1.46', '1.55', '1.48', '1.78', '0.71', '1.11', '1.02', '3.72', '3.70'…	1.49188	['1.23', '1.19', '1.15', '2.81', '2.01', '4.80', '0.78', '2.12', '2.69', '1.18', '1.20', '1.16', '1.11', '1.22', '1.19', '2.06', '1.03', '1.88', '0.85', '0.23', '1.28', '1.48', '1.48', '1.47', '2.08', '1.79', '2.83', '0.84', '1.12', '0.81', '1.04', '0.98', '1.69', '0.96', '0.80', '1.23', '0.68', '1.13', '1.33', '1.07', '0.88', '1.60', '2.99', '1.30', '1.00', '1.17', '1.15', '1.19', '0.84', '0.89'…	1.32584	['0.65', '0.25', '1.31', '1.17', '1.05', '1.16', '0.43', '0.13', '0.12', '1.30', '0.52', '0.33', '0.22', '0.50', '0.47', '0.08', '0.17', '0.30', '1.65', '0.96', '0.92', '0.75', '0.65', '0.88', '1.08', '0.53', '0.60', '17.00', '17.95', '0.96', '1.91', '1.11', '1.07', '0.21', '0.94', '0.67', '1.35', '1.30', '1.22', '1.22', '1.22', '0.72', '0.84', '0.67', '0.72', '2.07', '1.03', '0.93', '1.63', '2.1…	0.992092
sp|B7UJQ9|TIG_ECO27	B7UJQ9	Trigger factor OS=Escherichia coli O127:H6 (strain E2348/69 / EPEC) GN=tig PE=3 SV=1	tig	0.748429	['0.89', '0.86', '0.93', '1.58', '1.00', '1.91', '0.89', '0.98', '0.69', '0.90', '0.96', '0.96', '0.41', '0.59', '0.34', '0.52', '0.64', '0.79', '0.95', '0.98', '0.98', '0.94', '0.94', '0.92', '1.06', '1.04', '0.94', '0.82', '0.77', '0.61', '1.06', '1.03', '1.15', '0.96', '0.87', '0.96', '0.79', '1.09', '0.89', '0.50', '0.13', '0.21', '1.57', '1.09', '1.35', '0.60', '0.63', '0.77', '0.74', '1.81'…	1.02272	['1.29', '1.29', '1.23', '1.00', '1.29', '1.14', '2.28', '2.18', '2.46', '1.68', '1.36', '1.42', '0.78', '0.73', '0.65', '1.37', '1.37', '1.44', '1.21', '1.04', '0.58', '0.71', '0.88', '0.72', '0.95', '0.97', '0.93', '2.28', '1.41', '2.98', '1.03', '1.01', '1.03', '1.11', '0.99', '0.97', '2.44', '2.49', '2.38', '1.37', '1.39', '1.35', '0.94', '0.81', '0.75', '1.03', '1.01', '1.08', '0.44', '0.11'…	1.3652	['1.00', '1.10', '0.90', '1.20', '1.15', '2.64', '0.54', '0.43', '4.47', '1.52', '1.52', '1.67', '1.38', '1.25', '1.95', '1.50', '1.53', '1.28', '1.76', '1.60', '1.70', '1.78', '1.80', '1.76', '0.83', '0.78', '1.50', '0.46', '0.68', '1.63', '1.15', '1.16', '1.19', '1.67', '1.41', '1.43', '1.28', '5.74', '4.31', '0.82', '0.84', '0.95', '1.54', '1.60', '2.09', '1.46', '1.46', '1.44', '2.04', '2.27'…	1.36242	['1.28', '1.51', '1.23', '1.38', '1.17', '1.56', '1.91', '1.86', '1.75', '3.54', '5.86', '2.45', '4.87', '2.89', '3.76', '4.33', '1.44', '1.24', '0.80', '1.02', '2.71', '0.53', '0.53', '0.36', '0.96', '1.00', '0.95', '1.37', '1.71', '0.57', '0.84', '0.81', '0.88', '1.85', '2.67', '1.59', '1.24', '1.25', '1.20', '1.20', '1.23', '1.16', '0.20', '0.11', '0.10', '0.77', '0.78', '0.67', '0.81', '0.82'…	1.04634
sp|Q46868|YQIC_ECOLI	Q46868	Uncharacterized protein YqiC OS=Escherichia coli (strain K12) GN=yqiC PE=1 SV=2	yqiC	0.926353	['0.63', '0.81', '0.79', '0.27', '0.23', '0.19', '0.79', '0.36', '0.71']	0.46316	['1.08', '1.14', '1.14', '1.71', '1.47', '0.88', '1.71', '1.64', '1.73', '0.66', '0.89', '1.90', '0.71', '0.86', '10.95', '0.54', '0.61', '0.55', '0.80', '1.19', '1.18']	1.16085	['2.11', '2.17', '3.41', '0.82', '0.89', '1.09', '0.57', '1.64', '1.88', '3.71', '2.97', '1.45', '0.84', '0.93', '1.90']	1.51688	['2.20', '1.58', '1.19', '0.54', '0.50', '0.45', '1.22', '1.71', '2.07', '2.22', '2.11', '1.63']	1.26395
sp|A7ZSI3|RL17_ECO24	A7ZSI3	50S ribosomal protein L17 OS=Escherichia coli O139:H28 (strain E24377A / ETEC) GN=rplQ PE=3 SV=1	rplQ	0.896447	['0.95', '0.83', '1.01', '0.84', '0.87', '1.12', '0.59', '0.47', '0.85', '0.59', '0.63', '0.63', '45.03', '16.04', '7.69', '0.96', '0.60', '0.55', '0.96', '1.00', '0.96', '0.90', '0.97', '1.01', '1.97', '0.98', '0.83', '1.49', '1.20', '0.88', '1.70', '1.15', '1.77']	1.20267	['1.18', '1.16', '0.89', '7.40', '2.70', '3.82', '1.42', '1.25', '1.28', '0.99', '1.09', '1.20', '1.25', '1.28', '1.25', '1.80', '1.67', '1.23', '2.39', '2.41', '2.34', '1.98', '1.95', '1.96', '1.29', '1.61', '1.61', '0.15', '0.31', '0.20', '3.42', '4.28', '0.68', '2.22', '1.21', '1.67']	1.41903	['1.32', '1.35', '1.32', '1.05', '1.11', '1.10', '1.70', '1.78', '1.57', '1.69', '1.39', '1.39', '0.94', '1.08', '3.54', '1.49', '1.52', '1.53', '2.26', '2.32', '2.28', '4.67', '2.86', '1.89', '6.35', '3.57', '2.52', '0.48', '0.43', '0.79']	1.61217	['2.07', '2.21', '1.98', '2.57', '1.57', '1.25', '3.36', '3.27', '2.13', '1.55', '1.29', '1.22', '0.73', '0.75', '0.75', '0.73', '0.75', '0.75', '1.32', '1.58', '3.18', '5.56', '1.27', '3.00', '0.82', '0.26', '0.36']	1.36939
sp|A7ZHR0|EFTS_ECO24	A7ZHR0	Elongation factor Ts OS=Escherichia coli O139:H28 (strain E24377A / ETEC) GN=tsf PE=3 SV=1	tsf	0.790084	['0.95', '0.97', '1.00', '1.26', '1.36', '1.29', '1.20', '1.24', '1.24', '1.07', '1.26', '0.87', '0.90', '0.86', '0.88', '0.83', '0.82', '0.85', '0.65', '0.70', '0.61', '1.75', '2.02', '1.69', '0.97', '0.98', '0.94', '1.08', '1.11', '0.97', '0.82', '0.81', '0.86', '3.48', '4.20', '3.54', '4.39', '4.13', '4.38', '0.99', '1.02', '0.91', '1.02', '1.13', '1.00', '0.37', '0.35', '0.35', '1.39', '1.96'…	0.995016	['1.36', '1.36', '1.27', '2.64', '1.64', '2.06', '1.70', '1.75', '1.65', '1.11', '1.23', '1.29', '1.40', '1.78', '1.64', '3.22', '3.42', '3.50', '2.71', '2.59', '2.91', '2.19', '2.35', '2.80', '1.12', '1.32', '2.38', '1.60', '2.55', '2.09', '1.71', '1.67', '1.71', '1.33', '1.30', '1.34', '1.53', '1.22', '2.33', '2.12', '1.27', '1.83', '1.58', '1.57', '1.51', '5.16', '6.33', '5.78', '4.55', '3.65'…	1.80152	['1.42', '1.47', '1.47', '0.84', '0.74', '1.06', '0.91', '0.75', '0.71', '5.75', '0.96', '5.46', '1.17', '1.29', '1.12', '1.40', '0.96', '1.44', '1.39', '1.54', '1.52', '0.85', '0.53', '1.06', '0.97', '0.68', '0.96', '0.88', '0.94', '0.89', '1.52', '1.46', '1.70', '1.29', '1.30', '1.35', '1.30', '1.32', '1.34', '1.14', '1.14', '1.06', '1.55', '1.51', '1.51', '2.75', '2.61', '3.33', '3.38', '2.71'…	1.3629	['0.96', '0.95', '0.99', '1.45', '2.44', '1.83', '2.86', '2.80', '2.78', '1.03', '0.68', '1.37', '1.03', '0.73', '0.78', '0.71', '0.69', '0.69', '0.63', '0.63', '0.67', '0.44', '0.65', '0.48', '1.29', '1.46', '1.16', '1.28', '1.31', '1.28', '1.06', '1.06', '1.04', '0.48', '0.45', '0.47', '0.44', '0.42', '0.44', '1.38', '1.38', '1.73', '1.13', '1.14', '1.19', '2.19', '2.16', '2.20', '0.91', '0.89'…	0.951386
sp|P0ADG7|IMDH_ECOLI	P0ADG7	Inosine-5'-monophosphate dehydrogenase OS=Escherichia coli (strain K12) GN=guaB PE=1 SV=1	guaB	1.0623	['0.86', '0.86', '1.24', '0.73', '0.71', '0.94', '0.78', '0.69', '0.76', '0.65', '0.64', '0.80', '0.71', '0.77', '1.36', '0.57', '0.81', '0.70', '0.76', '0.78', '0.70', '0.77', '0.77', '0.76', '0.90', '0.93', '0.88', '0.80', '0.90', '0.98', '0.57', '0.53', '0.57', '0.49', '0.48', '0.49', '0.64', '0.64', '0.77', '0.73', '0.83', '1.18', '0.72', '0.80', '0.65', '0.26', '0.27', '0.38', '1.26', '1.57'…	0.749194	['2.50', '2.90', '3.11', '2.61', '0.79', '1.88', '2.02', '2.01', '2.12', '1.36', '1.48', '1.19', '1.06', '0.78', '1.90', '1.51', '0.70', '0.99', '11.36', '10.04', '8.40', '1.41', '3.71', '5.06', '1.40', '1.48', '1.55', '1.38', '1.39', '1.38', '1.18', '1.07', '0.90', '0.73', '0.78', '0.71', '1.50', '2.56', '1.90', '1.01', '1.12', '0.90', '0.33', '0.37', '0.47', '1.72', '1.46', '1.75', '0.60', '3.8…	1.4824	['1.62', '1.77', '1.80', '1.25', '1.48', '1.42', '1.39', '1.33', '1.81', '2.31', '2.29', '1.44', '1.63', '2.18', '0.76', '1.80', '1.41', '1.11', '1.63', '1.57', '1.52', '1.31', '1.38', '1.36', '1.88', '1.70', '1.35', '1.49', '1.57', '1.32', '1.62', '1.37', '2.10', '1.36', '1.47', '0.67', '1.67', '2.46', '1.78', '1.84', '1.73', '1.60', '1.50', '1.21', '1.19', '4.92', '4.48', '4.94', '0.72', '0.74'…	1.55395	['0.60', '0.72', '0.68', '0.82', '0.92', '0.70', '0.61', '0.49', '0.51', '0.50', '0.54', '0.62', '0.42', '0.44', '0.48', '0.67', '0.80', '0.86', '0.72', '0.78', '0.70', '0.80', '0.94', '0.74', '0.93', '0.98', '0.90', '1.09', '1.05', '1.11', '0.21', '0.20', '0.20', '0.57', '0.88', '0.30', '2.01', '1.54', '0.78', '2.31', '2.33', '2.12', '0.78', '0.68', '0.71', '0.85', '0.82', '0.74', '1.76', '1.12'…	0.753036
sp|A7ZUJ6|RL11_ECO24	A7ZUJ6	50S ribosomal protein L11 OS=Escherichia coli O139:H28 (strain E24377A / ETEC) GN=rplK PE=3 SV=1	rplK	0.857418	['0.74', '0.81', '0.76', '0.65', '0.65', '0.71', '1.03', '1.03', '1.05', '0.59', '0.58', '0.67', '0.96', '0.97', '0.91', '1.18', '1.19', '1.16', '1.25', '1.18', '1.36', '1.01', '1.03', '0.78', '1.12', '1.29', '0.98', '0.87', '0.99', '0.84', '1.11', '1.08', '1.20']	0.937063	['3.08', '2.16', '2.14', '4.65', '4.91', '4.34', '2.76', '2.44', '3.61', '0.92', '2.87', '1.18', '2.68', '2.67', '2.64', '2.30', '1.98', '2.36', '1.69', '1.64', '1.57', '1.28', '1.24', '1.27', '1.19', '1.57', '1.59', '1.29', '1.28', '1.33', '1.56', '1.48', '1.41', '1.49', '1.31', '1.51', '2.11', '1.66', '1.77', '1.94', '2.49', '1.41', '1.83', '1.81', '2.47', '1.81', '1.84', '1.65', '2.04', '2.24'…	1.89456	['1.22', '1.09', '0.84', '1.68', '1.95', '1.68', '1.36', '1.71', '1.56', '1.60', '1.64', '1.64', '2.48', '2.34', '2.50', '1.92', '1.84', '1.70', '1.38', '1.39', '1.39', '1.27', '1.27', '1.27', '1.06', '1.04', '1.06', '1.51', '1.49', '1.40', '0.46', '1.36', '1.30', '0.03', '3.51', '1.96', '1.67', '1.65', '1.36', '1.01', '1.00', '1.12', '1.17', '1.04', '1.58']	1.31196	['0.67', '0.88', '0.94', '0.80', '0.80', '0.80', '0.71', '0.77', '0.67', '2.05', '1.65', '1.46', '1.26', '1.26', '1.28', '1.09', '1.08', '1.11', '1.12', '1.06', '1.02', '1.14', '1.02', '1.08', '1.24', '0.92', '1.34', '1.14', '0.96', '0.98', '1.69', '1.60', '2.37', '1.56', '1.60', '1.47', '0.86', '0.85', '0.94']	1.10817
sp|B7UNQ6|RL31_ECO27	B7UNQ6	50S ribosomal protein L31 OS=Escherichia coli O127:H6 (strain E2348/69 / EPEC) GN=rpmE PE=3 SV=1	rpmE	0.877465	['1.15', '1.18', '1.16', '1.14', '1.15', '1.16', '1.12', '1.11', '1.09', '1.11', '0.81', '0.97', '0.78', '0.79', '0.78', '0.10', '0.92', '1.23', '1.11', '1.14', '1.07', '1.06', '1.10', '1.14', '1.05', '0.74', '0.98', '1.51', '1.68', '1.31']	0.986995	['1.58', '1.59', '1.58', '1.39', '1.37', '1.31', '2.12', '2.18', '2.18', '1.65', '1.43', '1.62', '1.63', '1.64', '1.64', '1.21', '1.11', '1.17', '2.06', '3.75', '2.26', '1.21', '1.23', '1.24', '0.94', '0.93', '1.24', '1.49', '1.45', '1.48', '0.99', '1.00', '0.95']	1.46139	['0.92', '0.92', '0.93', '1.28', '1.26', '1.25', '0.82', '0.80', '0.78', '0.95', '1.00', '1.00', '1.24', '1.22', '1.11', '2.01', '1.50', '1.54', '0.88', '0.92', '0.89', '1.29', '1.26', '1.23', '1.07', '1.07', '1.09', '1.60', '1.89', '1.90', '1.54', '0.61', '0.64']	1.11666	['0.89', '0.94', '0.89', '0.85', '0.85', '0.79', '1.01', '1.36', '1.09', '0.56', '1.15', '0.85', '1.09', '1.11', '1.11', '1.05', '0.96', '1.06', '1.38', '1.44', '0.99', '1.13', '1.18', '1.11', '1.01', '1.00', '1.59', '1.87', '2.31', '2.35', '4.06', '1.81', '2.04', '1.40', '1.77', '1.66']	1.22505
sp|A7ZRU7|RS21_ECO24	A7ZRU7	30S ribosomal protein S21 OS=Escherichia coli O139:H28 (strain E24377A / ETEC) GN=rpsU PE=3 SV=1	rpsU	0.974682	['0.53', '0.33', '0.57', '0.57', '0.47', '0.41', '0.80', '0.77', '0.95', '0.41', '0.59', '0.11']	0.485627	['1.82', '1.92', '1.12', '0.95', '1.29', '1.07', '1.18', '1.21', '1.15', '2.86', '2.71', '0.42', '1.26', '1.30', '1.43', '1.72', '1.79', '1.78', '12.37', '2.06', '0.21']	1.43228	['1.11', '1.10', '1.01', '1.26', '1.33', '1.39', '1.46', '1.43', '1.45', '1.06', '1.05', '1.02', '1.70', '1.63', '4.50', '2.89', '2.10', '3.16']	1.54037	['3.28', '3.73', '0.48', '3.32', '3.05', '2.27', '1.14', '1.16', '1.14', '0.98', '0.99', '1.23', '2.34', '2.70', '3.65', '2.44', '1.58', '2.23']	1.81988
sp|B7ULM8|GPMA_ECO27	B7ULM8	2,3-bisphosphoglycerate-dependent phosphoglycerate mutase OS=Escherichia coli O127:H6 (strain E2348/69 / EPEC) GN=gpmA PE=3 SV=1	gpmA	0.970349	['0.96', '0.95', '1.00', '1.45', '2.04', '1.01', '1.50', '1.64', '1.30', '1.84', '1.72', '1.50', '1.26', '1.38', '0.72', '1.17', '5.18', '5.21', '2.38', '0.42', '0.57', '2.87', '3.54', '3.50', '5.61', '5.96', '5.89', '0.48', '0.65', '0.84', '0.48', '1.10', '1.46', '0.59', '1.39', '1.22', '0.98', '1.21', '1.06', '2.82', '3.28', '2.02', '0.66', '0.69', '0.69', '1.40', '1.34', '1.33', '1.41', '1.43'…	1.40969	['3.06', '2.85', '3.09', '2.20', '2.58', '1.77', '1.44', '1.21', '2.15', '1.38', '1.43', '1.11', '1.25', '1.57', '1.25', '3.16', '2.06', '2.90', '1.12', '1.00', '0.99', '0.70', '0.40', '0.47', '0.90', '1.29', '1.15', '0.14', '0.19', '0.12', '2.54', '2.73', '2.15', '4.01', '3.57', '3.39', '1.76', '1.74', '1.63', '1.55', '1.70', '1.69', '1.27', '2.13', '2.49', '1.38', '1.40', '1.25', '1.13', '1.64'…	1.30283	['2.73', '2.49', '2.61', '1.00', '0.98', '1.15', '1.09', '1.67', '2.26', '1.22', '1.18', '0.78', '0.40', '1.48', '1.43', '2.38', '0.74', '0.56', '1.47', '1.15', '1.30', '1.72', '0.64', '0.94', '1.51', '1.56', '0.91', '3.87', '3.29', '1.39', '5.93', '9.41', '8.49', '1.74', '1.66', '1.69', '1.38', '1.38', '1.25', '2.89', '3.06', '3.63', '0.87', '0.71', '0.72', '1.91', '1.89', '1.70', '0.20', '1.21'…	1.46519	['0.66', '0.64', '0.66', '0.58', '0.52', '0.65', '1.05', '0.97', '0.87', '0.27', '0.27', '0.26', '0.21', '0.23', '0.24', '0.22', '0.20', '0.20', '1.85', '2.46', '1.43', '1.40', '0.96', '1.25', '0.93', '1.47', '1.76', '2.54', '1.91', '2.40', '22.47', '1.24', '0.71', '0.69', '2.00', '1.42', '2.77', '1.57', '0.43', '2.30', '1.99', '2.59', '0.49', '0.60', '0.42', '0.84', '0.82', '0.87', '0.71', '0.70…	0.934267
sp|P69409|RCSB_ECO57	P69409	Capsular synthesis regulator component B OS=Escherichia coli O157:H7 GN=rcsB PE=3 SV=1	rcsB	0.639244	['12.82', '1.65', '4.46', '0.78', '0.64', '0.95']	1.88247	['1.53', '1.81', '2.62', '0.32', '0.21', '0.73', '0.87', '1.37', '1.45', '2.25', '2.49', '1.66']	1.15675	['0.62', '1.25', '0.98', '1.11', '1.88', '1.04', '2.62', '2.81', '1.26', '1.22', '1.00', '0.64', '1.23', '1.40', '1.18', '2.54', '2.50', '2.72', '6.40', '2.94', '3.27']	1.62322	['0.69', '0.77', '1.02', '0.20', '0.10', '0.15', '0.55', '1.06', '2.03', '0.88', '0.78', '1.16', '3.06', '3.93', '3.32', '0.60', '0.85', '0.48', '6.55', '5.79', '3.71', '0.52', '0.50', '0.50', '0.63', '0.52', '0.53']	0.894079
sp|A7ZKJ7|ACP_ECO24	A7ZKJ7	Acyl carrier protein OS=Escherichia coli O139:H28 (strain E24377A / ETEC) GN=acpP PE=3 SV=1	acpP	0.915515	['0.74', '0.77', '0.79', '0.93', '0.90', '0.93', '0.43', '0.44', '0.44', '0.47', '0.48', '0.46']	0.616838	['1.91', '1.83', '0.07', '0.92', '0.93', '0.94', '1.55', '1.38', '1.61', '1.46', '3.27', '3.39', '1.56', '1.49', '1.52', '1.23', '1.23', '1.21']	1.26335	['1.37', '1.34', '1.38', '1.21', '1.23', '1.25', '1.78', '1.79', '1.74', '2.36', '2.31', '2.26']	1.61681	['1.12', '1.11', '1.26', '0.99', '0.98', '0.98', '0.94', '0.95', '0.98', '0.85', '0.86', '0.83']	0.981709
sp|B7UFK4|YEJL_ECO27	B7UFK4	UPF0352 protein YejL OS=Escherichia coli O127:H6 (strain E2348/69 / EPEC) GN=yejL PE=3 SV=1	yejL	0.76012	['1.52', '1.20', '1.28']	1.32816	['2.12', '2.23', '1.30']	1.82843	['0.73', '0.93', '1.36']	0.97074	['1.69', '1.83', '1.71']	1.74532
sp|P06959|ODP2_ECOLI	P06959	Dihydrolipoyllysine-residue acetyltransferase component of pyruvate dehydrogenase complex OS=Escherichia coli (strain K12) GN=aceF PE=1 SV=3	aceF	2.01848	['1.02', '1.29', '1.62', '0.78', '2.69', '0.89', '1.26', '1.69', '1.44', '1.21', '1.16', '1.23', '1.38', '0.77', '0.97', '1.73', '1.64', '2.95', '4.63', '3.37', '5.76', '0.87', '0.42', '0.34', '0.85', '0.55', '0.39', '1.55', '1.68', '1.04', '0.91', '0.60', '1.10', '0.92', '0.10', '0.34', '1.35', '1.67', '1.07', '0.92', '1.06', '1.80', '0.75', '1.06', '0.78', '4.08', '4.50', '3.60', '0.84', '0.64'…	1.04271	['2.57', '2.48', '2.29', '4.41', '0.20', '11.92', '1.63', '1.02', '1.92', '0.97', '1.52', '1.66', '1.50', '0.55', '1.18', '0.41', '0.65', '0.42', '2.42', '2.22', '1.42', '1.43', '1.22', '1.06', '1.21', '0.76', '0.82', '1.91', '2.15', '1.98', '0.16', '1.01', '1.28', '1.40', '1.04', '0.86', '1.17', '1.26', '0.91', '1.17', '1.02', '1.09', '0.77', '0.87', '1.08', '0.99', '0.95', '1.02', '0.73', '0.79…	1.20631	['3.59', '2.23', '1.35', '4.34', '1.07', '1.54', '1.49', '0.35', '0.52', '1.84', '1.44', '2.28', '2.22', '0.87', '1.15', '1.50', '1.53', '1.52', '0.97', '0.83', '32.54', '1.08', '1.83', '1.20', '1.42', '1.68', '1.81', '0.41', '2.15', '1.02', '1.39', '1.64', '0.95', '0.04', '0.04', '0.07', '1.19', '1.22', '1.40', '1.07', '1.39', '1.35', '1.23', '1.22', '1.08', '2.50', '2.48', '1.15', '1.94', '1.77…	1.3215	['0.37', '0.51', '0.37', '2.21', '3.39', '1.63', '1.48', '0.98', '1.53', '0.70', '0.58', '0.71', '0.70', '0.74', '0.70', '3.56', '1.37', '3.93', '2.13', '2.34', '1.15', '0.75', '1.03', '0.86', '0.84', '0.96', '0.91', '0.98', '0.43', '0.96', '4.88', '3.38', '21.82', '0.98', '0.91', '0.77', '0.99', '0.93', '0.72', '1.01', '1.06', '1.01', '0.79', '0.84', '0.81', '3.60', '3.85', '1.33', '1.04', '1.04…	1.21702
sp|P0ABD9|BCCP_ECOL6	P0ABD9	Biotin carboxyl carrier protein of acetyl-CoA carboxylase OS=Escherichia coli O6:H1 (strain CFT073 / ATCC 700928 / UPEC) GN=accB PE=3 SV=1	accB	0.927326	['0.55', '0.63', '0.66', '0.38', '0.93', '0.28', '0.88', '1.18', '0.98', '0.84', '1.16', '0.99']	0.72677	['0.38', '0.87', '0.62', '0.59', '0.82', '3.63', '1.54', '1.39', '1.05', '0.91', '0.95', '1.12', '1.26', '1.32', '1.31', '0.88', '0.92', '0.68', '7.50', '7.38', '7.16', '6.87', '6.23', '6.20']	1.61541	['1.42', '1.96', '1.35', '1.42', '1.85', '1.65', '1.41', '1.48', '1.40', '3.15', '3.11', '7.34', '2.19', '2.24', '2.21', '1.90', '1.95', '1.95']	2.00163	['1.60', '2.19', '1.26', '1.73', '1.58', '1.37', '0.39', '0.39', '0.43', '0.47', '0.47', '0.51']	0.839115
sp|B7UT45|YEEX_ECO27	B7UT45	UPF0265 protein YeeX OS=Escherichia coli O127:H6 (strain E2348/69 / EPEC) GN=yeeX PE=3 SV=1	yeeX	0.751036	['0.82', '0.82', '0.87', '1.23', '0.81', '1.38', '2.01', '0.80', '1.09', '0.41', '0.56', '0.11', '1.43', '0.76', '0.21', '2.97', '2.37', '2.77', '0.63', '0.65', '0.64', '0.61', '0.63', '0.64', '1.33', '1.82', '3.63']	0.913342	['2.06', '2.11', '2.58', '1.71', '1.60', '2.14', '1.58', '1.38', '1.65', '1.04', '1.87', '2.21', '1.11', '2.05', '0.86', '0.59', '0.45', '0.31', '1.11', '1.22', '1.62', '1.72', '1.81', '1.86', '1.69', '1.71', '1.73']	1.40982	['1.34', '1.21', '1.27', '1.62', '1.57', '1.57', '0.82', '1.10', '0.65', '0.48', '1.14', '0.91', '0.69', '2.07', '1.79', '0.62', '1.05', '1.29', '1.81', '1.79', '1.74', '1.69', '1.73', '1.76', '2.95', '3.22', '3.02', '2.72', '3.56', '3.26', '2.78', '2.73', '2.76', '1.58', '2.35', '2.19', '1.24', '1.28', '1.27', '1.71', '1.61', '1.72', '1.96', '1.59', '1.38']	1.58309	['2.04', '1.58', '0.82', '0.86', '1.89', '0.86', '0.88', '0.65', '0.77', '1.21', '1.09', '0.70', '0.77', '0.88', '0.69', '1.00', '0.73', '0.54', '0.63', '0.78', '0.95', '0.24', '0.25', '0.24', '0.28', '0.25', '0.22', '0.94', '0.95', '0.81', '0.95', '0.90', '0.93']	0.716132
sp|P0AFG8|ODP1_ECOLI	P0AFG8	Pyruvate dehydrogenase E1 component OS=Escherichia coli (strain K12) GN=aceE PE=1 SV=2	aceE	2.22391	['0.81', '0.78', '0.92', '0.70', '0.72', '0.83', '0.64', '0.65', '0.58', '2.22', '1.79', '2.55', '1.24', '1.13', '1.20', '1.41', '1.14', '1.25', '0.70', '0.73', '0.87', '1.29', '1.83', '0.77', '0.95', '0.87', '0.91', '0.37', '0.84', '0.74', '1.03', '0.74', '1.00', '0.54', '0.44', '0.41', '1.11', '1.63', '1.13', '1.15', '1.08', '1.39', '0.41', '0.92', '0.62', '0.68', '0.54', '1.44', '1.43', '0.48'…	0.984918	['2.17', '2.25', '2.08', '3.10', '2.77', '2.23', '2.43', '2.46', '2.33', '1.68', '1.82', '1.52', '1.18', '0.66', '0.72', '0.66', '0.84', '0.80', '2.43', '1.28', '1.47', '1.53', '1.79', '1.76', '1.37', '0.51', '0.80', '1.70', '1.79', '1.81', '1.55', '1.72', '1.87', '0.82', '0.77', '0.58', '10.62', '10.68', '16.95', '2.53', '2.50', '2.46', '1.76', '1.74', '1.68', '1.47', '2.02', '1.80', '1.62', '1.…	1.72726	['1.41', '0.78', '1.41', '2.26', '2.49', '2.18', '2.02', '1.58', '1.86', '1.07', '1.51', '1.13', '1.34', '1.41', '1.33', '2.51', '1.85', '2.91', '1.45', '1.96', '2.20', '1.63', '1.96', '1.98', '1.50', '1.57', '1.33', '1.16', '1.62', '1.26', '1.40', '1.39', '1.36', '1.50', '1.55', '1.99', '2.53', '1.66', '1.77', '1.41', '1.45', '1.35', '1.60', '1.55', '1.57', '1.69', '1.55', '1.47', '1.61', '1.21'…	1.61158	['0.99', '0.96', '0.62', '0.31', '0.32', '0.29', '0.72', '0.72', '0.72', '0.60', '0.59', '0.58', '1.08', '0.86', '1.10', '1.41', '1.03', '0.94', '2.96', '2.25', '2.77', '0.81', '0.68', '0.78', '0.62', '1.04', '1.06', '0.98', '0.98', '0.84', '0.92', '0.66', '0.75', '1.26', '1.40', '0.83', '0.35', '0.33', '0.34', '0.61', '0.28', '0.51', '0.56', '0.63', '0.76', '1.80', '1.57', '1.52', '1.28', '1.25'…	0.88002
sp|P0AC92|GNSA_ECOLI	P0AC92	Protein gnsA OS=Escherichia coli (strain K12) GN=gnsA PE=3 SV=1	gnsA	0.919087	['1.69', '0.71', '0.43', '1.25', '1.59', '0.76', '1.13', '1.66', '0.86', '0.65', '0.63', '0.96']	0.941825	['0.93', '1.26', '0.11', '2.01', '1.99', '2.39', '4.57', '2.47', '1.10', '9.07', '1.58', '1.24', '4.37', '4.38', '4.24', '0.74', '89.53', '3.75', '1.01', '1.26', '2.00']	2.18507	['1.26', '1.58', '0.92', '1.43', '1.32', '1.21', '1.12', '1.30', '1.37', '1.54', '1.55', '1.83', '0.19', '0.18', '0.22', '4.58', '1.07', '1.11', '1.74', '1.09', '0.38']	1.00351	['0.60', '0.58', '0.39', '0.57', '0.79', '0.53', '2.72', '1.58', '0.78', '1.10', '1.05', '1.14', '1.83', '1.46', '1.10']	0.94511
sp|P0ABS6|PRIM_ECO57	P0ABS6	DNA primase OS=Escherichia coli O157:H7 GN=dnaG PE=3 SV=1	dnaG	1.19212			['1.74', '1.16', '2.35']	1.68271			['0.61', '1.07', '0.42', '0.99', '1.19', '2.06', '0.89', '0.23', '0.26']	0.689053
sp|P0ACF6|DBHB_ECO57	P0ACF6	DNA-binding protein HU-beta OS=Escherichia coli O157:H7 GN=hupB PE=3 SV=1	hupB	0.881568	['1.27', '2.08', '1.55', '3.51', '8.42', '2.89', '0.64', '0.64', '0.64', '0.44', '1.18', '0.41', '0.43', '0.35', '0.41', '0.40', '0.38', '0.60', '0.28', '0.42', '0.72', '1.01', '1.03', '0.99']	0.824251	['1.26', '2.35', '0.80', '5.68', '9.35', '2.82', '7.40', '7.68', '8.04', '1.22', '2.55', '1.23', '1.42', '1.67', '0.83', '15.19', '15.44', '5.02', '2.53', '5.90', '3.13', '3.03', '1.27', '1.18', '0.85', '0.99', '1.00', '2.47', '2.43', '1.71', '1.60', '2.11', '1.57', '0.64', '12.38', '0.96', '2.92', '3.82', '3.51', '0.64', '4.95', '5.58', '1.85', '1.87', '1.87']	2.47005	['0.63', '0.57', '0.70', '0.72', '0.66', '0.57', '3.57', '2.81', '1.33', '1.97', '2.71', '6.44', '1.91', '1.80', '1.89', '3.76', '4.13', '3.91', '1.28', '1.18', '1.70', '2.66', '1.56', '1.58', '4.49', '1.56', '2.40', '2.43', '0.90', '1.75', '1.76', '1.76', '1.65', '2.80', '3.41', '3.39', '0.79', '0.76', '0.90', '0.69', '0.21', '1.28', '1.85', '1.79', '1.83']	1.59613	['0.61', '0.61', '0.41', '0.59', '0.66', '0.32', '1.07', '1.06', '1.05', '0.94', '0.56', '0.73', '0.72', '0.56', '0.47', '0.19', '0.18', '0.37', '0.18', '0.10', '0.07', '0.40', '0.20', '0.21', '0.93', '0.97', '1.35', '1.02', '0.84', '0.45', '14.48', '6.94', '10.70', '2.76', '1.61', '0.92', '1.05', '0.95', '0.92', '1.17', '1.19', '1.23']	0.726635
sp|B7UHB0|LUXS_ECO27	B7UHB0	S-ribosylhomocysteine lyase OS=Escherichia coli O127:H6 (strain E2348/69 / EPEC) GN=luxS PE=3 SV=1	luxS	1.0293	['1.07', '1.13', '1.40', '1.26', '1.23', '1.08', '1.96', '1.39', '1.35', '2.20', '1.81', '1.28', '0.68', '0.94', '1.07', '0.99', '0.93', '1.08', '1.25', '1.13', '1.07', '0.16', '0.11', '0.65', '0.20', '0.12', '0.66', '0.92', '0.91', '0.52', '0.91', '0.71', '2.01', '1.10', '0.87', '0.81', '2.27', '1.74', '2.20', '1.10', '1.24', '1.05', '0.91', '1.15', '0.91', '1.15', '1.00', '1.06']	0.942945	['1.63', '1.38', '1.21', '1.56', '1.49', '0.99', '0.08', '22.36', '2.93', '0.14', '8.77', '1.15', '0.89', '1.64', '0.91', '0.99', '1.55', '1.48', '3.13', '2.82', '2.08', '1.58', '1.87', '1.50', '3.44', '2.16', '0.91', '1.27', '1.16', '1.24', '0.27', '0.54', '0.53', '2.60', '2.51', '2.74', '1.63', '2.16', '2.25', '2.04', '1.84', '1.70', '2.05', '1.75', '1.25']	1.4773	['1.07', '1.21', '1.05', '1.17', '1.25', '1.32', '0.68', '21.85', '20.63', '0.77', '3.35', '8.19', '2.06', '2.21', '1.39', '1.36', '0.90', '1.29', '0.93', '0.88', '1.03', '0.81', '0.83', '1.27', '1.22', '1.67', '1.88', '1.02', '0.64', '2.53', '0.94', '1.18', '1.35', '1.59', '1.73', '1.62', '2.08', '2.21', '1.93', '1.52', '1.45', '1.50', '1.74', '1.81', '1.13']	1.56334	['0.93', '0.82', '0.81', '0.88', '0.75', '1.06', '1.17', '0.96', '0.72', '0.72', '0.85', '0.91', '0.67', '0.73', '0.85', '0.52', '0.55', '0.26', '0.17', '0.37', '0.39', '0.45', '0.54', '0.61', '0.47', '0.54', '0.64', '0.10', '0.19', '0.90', '0.79', '0.95', '1.93', '1.16', '0.91', '0.94', '0.61', '0.70', '0.68', '0.88', '0.76', '0.67', '1.06', '1.22', '1.21']	0.671557
sp|A7ZHA4|DNAK_ECO24	A7ZHA4	Chaperone protein DnaK OS=Escherichia coli O139:H28 (strain E24377A / ETEC) GN=dnaK PE=3 SV=1	dnaK	0.772503	['0.79', '0.71', '0.71', '0.67', '0.70', '0.73', '0.89', '0.90', '0.86', '1.29', '1.65', '1.33', '1.52', '1.23', '1.27', '2.86', '2.97', '2.47', '1.05', '0.70', '1.56', '0.28', '0.29', '0.36', '0.26', '0.28', '0.40', '0.68', '0.64', '0.70', '0.61', '0.63', '0.63', '0.30', '0.67', '0.64', '0.74', '0.66', '0.91', '1.60', '1.87', '2.04', '0.21', '0.19', '0.22', '4.01', '4.05', '4.30', '0.85', '0.87'…	0.784735	['3.06', '3.04', '3.01', '2.14', '2.02', '2.12', '1.82', '1.31', '1.35', '0.88', '0.87', '0.90', '1.69', '1.72', '1.72', '1.85', '1.70', '1.71', '2.71', '0.94', '2.05', '1.14', '1.08', '1.22', '0.91', '0.81', '2.16', '0.91', '1.17', '1.03', '0.93', '0.99', '0.92', '1.48', '0.87', '1.18', '0.90', '0.96', '1.07', '0.55', '0.82', '0.94', '3.10', '2.35', '1.59', '1.17', '1.15', '1.14', '1.04', '1.02'…	1.21439	['1.65', '1.52', '1.49', '1.29', '1.16', '1.24', '1.08', '1.38', '1.13', '1.12', '1.28', '1.52', '0.68', '0.79', '0.62', '2.27', '0.30', '0.64', '1.94', '2.46', '2.11', '1.77', '1.62', '1.13', '1.79', '2.16', '2.37', '1.34', '1.31', '1.44', '1.85', '1.87', '1.79', '1.64', '1.63', '1.70', '1.72', '2.60', '2.48', '1.44', '1.43', '1.41', '1.84', '1.82', '1.75', '1.58', '2.47', '2.50', '1.11', '1.08'…	1.41689	['0.74', '1.49', '2.53', '0.82', '0.83', '0.75', '0.68', '0.70', '0.66', '0.65', '1.71', '0.51', '2.46', '2.30', '2.72', '0.92', '1.02', '0.69', '0.86', '1.05', '0.59', '0.36', '4.09', '0.89', '0.76', '0.94', '0.89', '0.96', '1.08', '0.89', '0.83', '1.11', '1.10', '0.84', '0.83', '0.85', '1.46', '0.85', '0.74', '1.04', '1.02', '1.08', '0.85', '0.82', '1.02', '1.08', '1.25', '1.44', '2.09', '2.07'…	0.93422
