# Supplementary material for: Structural, Kinetic and Proteomic Characterization of Acetyl Phosphate-Dependent Bacterial Protein Acetylation
Source: PLoS One. 2014 Apr 22;9(4):e94816. doi: 10.1371/journal.pone.0094816 (PMC3995681; doi:10.1371/journal.pone.0094816)
Supplement: Table S15 — MS1 Filtering for all lysine acetyl sites in mutant strains relative to WT, including acetyl sites that change and those that do not: ackA - 2367 quantifiable acetyl sites. (XLS) [file pone.0094816.s025.xls]

## Sheet: S15_Quant CobB all sites
Table S15. MS1 Filtering for all lysine acetyl sites in the cobB mutant relative to WT, including acetyl sites that change and those that do not
acetyl site average ratios are indicated in column G (average ratios across all biological replicates) -- significantly regulated acetyl site are marked yellow with red text
individual ratios per biological replicate including p-value (3 technical MS replicate per biological replicate) are shown in columns M, S, Y, AE.												red indicates ratio >2 (P<0.05) in individual biol replicates
The table contains
1) 69 CobB-sensitive acetyl sites, i.e., significantly regulated (ratio > 2 with p-value <0.05) in at least 3 out of 4 biological replicates
2) plus other sites that do not exhibit these criteria
whether an acetyl site is regulated is indicated in column J
each biological replicate B0, B1, B2, B3 was acquired as 3 technical MS replicates					Significant	Average
					# of Acetyl	Ratios	Stand Dev	CV		Average	Average	B0						B1						B2						B3
Protein Name	Protein Description	Gene Name	Motifs (K acetyl site in center)	Acetyl Site	Observations	Acetyl Site	Acetyl Site	Acetyl Site		Weighted Protein Ratios	Protein Ratios	cobB/WT						cobB/WT						cobB/WT						cobB/WT
						All Bio repl	All Bio repl	All Bio repl				Ratio	p-Value	B0	B0	B0		Ratio	p-Value	B1	B1	B1		Ratio	p-Value	B2	B2	B2		Ratio	p-Value
sp|P0ABD9|BCCP_ECOL6	Biotin carboxyl carrier protein of acetyl-CoA carboxylase OS=Escherichia coli O6:H1 (strain CFT073 / ATCC 700928 / UPEC) GN=accB PE=3 SV=1	accB	TFYRTPSPDAKAFIEVGQKVN	[100]	4	3.31391	0.27172	22.6787	regulated	1.15283	0.927326	3.33862	0.0010414	TRUE	FALSE			2.2386	0.0288049	TRUE	FALSE	cobb		4.82611	0.00738444	TRUE	FALSE	cobb		3.34365	0.00716175
sp|P0AFG8|ODP1_ECOLI	Pyruvate dehydrogenase E1 component OS=Escherichia coli (strain K12) GN=aceE PE=1 SV=2	aceE		222	2	1.5532	0.364316	82.739	not significant			2.23588	0.284829	TRUE	FALSE					FALSE	TRUE									1.07897	0.760985	TRUE	FALSE
sp|P0AFG8|ODP1_ECOLI	Pyruvate dehydrogenase E1 component OS=Escherichia coli (strain K12) GN=aceE PE=1 SV=2	aceE		250	4	0.968365	0.467825	1455.31	not significant			1.74646	0.32859	TRUE	FALSE	up		0.639371	0.549942	TRUE	FALSE	use M		0.587541	0.257538	TRUE	FALSE	use M		1.34031	0.578389	TRUE	FALSE
sp|P0AFG8|ODP1_ECOLI	Pyruvate dehydrogenase E1 component OS=Escherichia coli (strain K12) GN=aceE PE=1 SV=2	aceE		310	4	1.64099	0.629506	127.096	not significant			2.10815	0.059023	TRUE	FALSE			3.9632	0.0589157	TRUE	FALSE	use M, a bit noisy		0.741776	0.331628	TRUE	FALSE			1.17005	0.662925	TRUE	FALSE
sp|P0AFG8|ODP1_ECOLI	Pyruvate dehydrogenase E1 component OS=Escherichia coli (strain K12) GN=aceE PE=1 SV=2	aceE		327	2	1.75421	0.0573321	10.2011	not significant			1.85772	0.0919264	FALSE	FALSE															1.65647	0.131365	TRUE	FALSE
sp|P0AFG8|ODP1_ECOLI	Pyruvate dehydrogenase E1 component OS=Escherichia coli (strain K12) GN=aceE PE=1 SV=2	aceE		329	4	0.823247	0.589891	303.288	not significant			2.08429	0.0205148	TRUE	FALSE			0.48985	0.151746	TRUE	FALSE			0.498772	0.056366	TRUE	FALSE			0.90198	0.170099	TRUE	FALSE
sp|P0AFG8|ODP1_ECOLI	Pyruvate dehydrogenase E1 component OS=Escherichia coli (strain K12) GN=aceE PE=1 SV=2	aceE		375	4	1.14157	0.364247	275.1	not significant			1.54432	0.462952	FALSE	FALSE			1.40511	0.610078	TRUE	FALSE			1.27421	0.431935	TRUE	FALSE	prefer		0.614218	0.078593	TRUE	FALSE
sp|P0AFG8|ODP1_ECOLI	Pyruvate dehydrogenase E1 component OS=Escherichia coli (strain K12) GN=aceE PE=1 SV=2	aceE		411					no quant																						0.134203	FALSE	TRUE
sp|P0AFG9|ODP1_ECO57	Pyruvate dehydrogenase E1 component OS=Escherichia coli O157:H7 GN=aceE PE=1 SV=2	aceE		412	2	2.9498	0.174704	16.1504	not significant			3.5129	0.00498825	TRUE	FALSE			2.47696	0.00182634	TRUE	FALSE	cobb				TRUE	FALSE	not cobb
sp|P0AFG9|ODP1_ECO57	Pyruvate dehydrogenase E1 component OS=Escherichia coli O157:H7 GN=aceE PE=1 SV=2	aceE		436	3	1.11618	0.769599	700.206	not significant			2.17096	0.0906541	TRUE	FALSE			1.68753	0.419179	TRUE	FALSE			0.379574	0.135306	TRUE	FALSE
sp|P0AFG8|ODP1_ECOLI	Pyruvate dehydrogenase E1 component OS=Escherichia coli (strain K12) GN=aceE PE=1 SV=2	aceE		458	4	0.93443	0.435446	642.072	not significant			1.06741	0.762495	TRUE	FALSE			0.506912	0.301323	TRUE	FALSE			0.832229	0.0180936	FALSE	TRUE			1.69309	0.140751	TRUE	FALSE
sp|P0AFG8|ODP1_ECOLI	Pyruvate dehydrogenase E1 component OS=Escherichia coli (strain K12) GN=aceE PE=1 SV=2	aceE		508	4	1.1425	0.482711	362.354	not significant			0.608263	0.0300631	TRUE	FALSE	up		1.16121	0.152301	TRUE	FALSE			1.02473	0.906203	TRUE	FALSE			2.354	0.000761672	TRUE	FALSE
sp|P0AFG8|ODP1_ECOLI	Pyruvate dehydrogenase E1 component OS=Escherichia coli (strain K12) GN=aceE PE=1 SV=2	aceE		558	4	1.28839	0.112062	44.2244	not significant			1.28368	0.395255	TRUE	FALSE			1.3359	0.222757	TRUE	FALSE			1.48089	0.0818285	TRUE	FALSE	use M+1		1.08501	0.671114	TRUE	FALSE
sp|P0AFG8|ODP1_ECOLI	Pyruvate dehydrogenase E1 component OS=Escherichia coli (strain K12) GN=aceE PE=1 SV=2	aceE		716	3	0.742249	0.671607	225.318	not significant			0.766668	0.63962	FALSE	FALSE									0.320996	2.82e-05	TRUE	FALSE			1.66165	0.0827152	TRUE	FALSE
sp|P0AFG8|ODP1_ECOLI	Pyruvate dehydrogenase E1 component OS=Escherichia coli (strain K12) GN=aceE PE=1 SV=2	aceE		724	3	1.04499	0.443409	1007.59	not significant			1.89187	0.0141899	TRUE	FALSE									0.651855	0.292688	FALSE	TRUE			0.925323	0.697089	TRUE	FALSE
sp|P0AFG9|ODP1_ECO57	Pyruvate dehydrogenase E1 component OS=Escherichia coli O157:H7 GN=aceE PE=1 SV=2	aceE		748	1	2.04307	0	0	not significant									2.04307	0.088364	FALSE	FALSE
sp|P0AFG8|ODP1_ECOLI	Pyruvate dehydrogenase E1 component OS=Escherichia coli (strain K12) GN=aceE PE=1 SV=2	aceE		866	3	0.799503	0.736668	329.214	not significant			0.573643	0.382452	FALSE	FALSE			2.21981	0.262392	FALSE	TRUE			0.40133	0.0520863	TRUE	FALSE
sp|P0AFG8|ODP1_ECOLI	Pyruvate dehydrogenase E1 component OS=Escherichia coli (strain K12) GN=aceE PE=1 SV=2	aceE		874	3	1.42633	0.308019	86.741	not significant			1.2178	0.408462	TRUE	FALSE	use M		1.0861	0.725364	TRUE	FALSE	udr M								2.19387	0.040025	FALSE	TRUE
sp|P0AFG8|ODP1_ECOLI	Pyruvate dehydrogenase E1 component OS=Escherichia coli (strain K12) GN=aceE PE=1 SV=2	aceE		881	4	1.39436	0.339454	102.11	not significant			2.04386	0.311586	TRUE	FALSE			1.83278	0.200246	TRUE	FALSE			0.898476	0.653626	TRUE	FALSE			1.12315	0.740984	FALSE	TRUE
sp|P0AFG8|ODP1_ECOLI	Pyruvate dehydrogenase E1 component OS=Escherichia coli (strain K12) GN=aceE PE=1 SV=2	aceE	GYGMGDAAEGKNIAHQVKKMN	[404]	3	3.11222	0.246458	21.708	regulated	1.31713	2.22391	3.81004	0.00241993	TRUE	FALSE			3.28643	0.00349461	TRUE	FALSE	cobb		2.05189	0.00381759	TRUE	FALSE	use M cobb no glc		3.65153	0.000970864
sp|P0AFG8|ODP1_ECOLI	Pyruvate dehydrogenase E1 component OS=Escherichia coli (strain K12) GN=aceE PE=1 SV=2	aceE		411, 412					no quant																						0.0181297	TRUE	TRUE
sp|P06959|ODP2_ECOLI	Dihydrolipoyllysine-residue acetyltransferase component of pyruvate dehydrogenase complex OS=Escherichia coli (strain K12) GN=aceF PE=1 SV=3	aceF		161	1	1.23729	0	0	not significant																					1.23729	0.0115999	TRUE	FALSE
sp|P06959|ODP2_ECOLI	Dihydrolipoyllysine-residue acetyltransferase component of pyruvate dehydrogenase complex OS=Escherichia coli (strain K12) GN=aceF PE=1 SV=3	aceF		262	2	0.919893	0.388988	465.868	not significant			1.35729	0.354513	FALSE	TRUE															0.623451	0.00500281	TRUE	FALSE
sp|P06959|ODP2_ECOLI	Dihydrolipoyllysine-residue acetyltransferase component of pyruvate dehydrogenase complex OS=Escherichia coli (strain K12) GN=aceF PE=1 SV=3	aceF		268	4	1.59515	0.269997	57.8191	not significant			2.07801	0.00236849	TRUE	FALSE	take		1.71038	9.77e-06	FALSE	FALSE			1.79241	0.145702	FALSE	TRUE			1.01632	0.898813	TRUE	FALSE
sp|P06959|ODP2_ECOLI	Dihydrolipoyllysine-residue acetyltransferase component of pyruvate dehydrogenase complex OS=Escherichia coli (strain K12) GN=aceF PE=1 SV=3	aceF		346	4	1.25883	0.0613507	26.6532	not significant			1.27291	0.288152	FALSE	FALSE			1.32016	0.0353385	TRUE	FALSE			1.31628	0.419648	TRUE	FALSE			1.13525	0.000920354	TRUE	FALSE
sp|P06959|ODP2_ECOLI	Dihydrolipoyllysine-residue acetyltransferase component of pyruvate dehydrogenase complex OS=Escherichia coli (strain K12) GN=aceF PE=1 SV=3	aceF		366	1	1.96968	0	0	not significant			1.96968	0.122577	FALSE	FALSE
sp|P06959|ODP2_ECOLI	Dihydrolipoyllysine-residue acetyltransferase component of pyruvate dehydrogenase complex OS=Escherichia coli (strain K12) GN=aceF PE=1 SV=3	aceF		391	4	0.968513	0.470835	1471.66	not significant			0.798679	0.785957	FALSE	FALSE			1.66497	0.194799	FALSE	FALSE	noisy		0.49458	0.0803961	FALSE	TRUE			1.33785	0.28823	TRUE	FALSE
sp|P06959|ODP2_ECOLI	Dihydrolipoyllysine-residue acetyltransferase component of pyruvate dehydrogenase complex OS=Escherichia coli (strain K12) GN=aceF PE=1 SV=3	aceF		396	4	0.981035	0.284455	1485.6	not significant			0.82888	0.708844	TRUE	FALSE	up		1.60552	0.259775	TRUE	FALSE			0.840187	0.770584	TRUE	FALSE			0.828428	0.089115	TRUE	FALSE
sp|P06959|ODP2_ECOLI	Dihydrolipoyllysine-residue acetyltransferase component of pyruvate dehydrogenase complex OS=Escherichia coli (strain K12) GN=aceF PE=1 SV=3	aceF		410	4	0.902834	0.331131	323.951	not significant			0.630478	0.0560528	TRUE	FALSE			0.987528	0.874483	TRUE	FALSE	ch		0.717662	0.215032	TRUE	FALSE			1.48694	0.000494919	TRUE	FALSE
sp|P06959|ODP2_ECOLI	Dihydrolipoyllysine-residue acetyltransferase component of pyruvate dehydrogenase complex OS=Escherichia coli (strain K12) GN=aceF PE=1 SV=3	aceF		452	2	1.37482	0.320542	100.698	not significant															1.89433	0.0422457	TRUE	FALSE			0.997782	0.992706	TRUE	FALSE
sp|P06959|ODP2_ECOLI	Dihydrolipoyllysine-residue acetyltransferase component of pyruvate dehydrogenase complex OS=Escherichia coli (strain K12) GN=aceF PE=1 SV=3	aceF		456	4	1.17509	0.274076	169.868	not significant			0.796483	0.367679	TRUE	FALSE	up		1.3071	0.285179	TRUE	FALSE			1.68866	0.138741	TRUE	FALSE			1.08458	0.607671	TRUE	FALSE
sp|P06959|ODP2_ECOLI	Dihydrolipoyllysine-residue acetyltransferase component of pyruvate dehydrogenase complex OS=Escherichia coli (strain K12) GN=aceF PE=1 SV=3	aceF		531	4	1.56233	0.530888	118.986	not significant			0.714556	0.141603	FALSE	FALSE			1.29849	0.571865	TRUE	FALSE			2.75032	0.168972	TRUE	FALSE	use M+1		2.3347	0.132566	TRUE	FALSE
sp|P06959|ODP2_ECOLI	Dihydrolipoyllysine-residue acetyltransferase component of pyruvate dehydrogenase complex OS=Escherichia coli (strain K12) GN=aceF PE=1 SV=3	aceF		537	2	0.459721	0.192673	24.7928	not significant									0.379156	0.0234412	TRUE	FALSE			0.557406	0.072791	TRUE	FALSE
sp|P06959|ODP2_ECOLI	Dihydrolipoyllysine-residue acetyltransferase component of pyruvate dehydrogenase complex OS=Escherichia coli (strain K12) GN=aceF PE=1 SV=3	aceF		587	4	0.770094	0.408676	156.435	not significant			0.414275	0.0384891	FALSE	FALSE			1.30568	0.337956	TRUE	FALSE			0.791341	0.422684	TRUE	TRUE			0.821649	0.0806745	TRUE	FALSE
sp|P06959|ODP2_ECOLI	Dihydrolipoyllysine-residue acetyltransferase component of pyruvate dehydrogenase complex OS=Escherichia coli (strain K12) GN=aceF PE=1 SV=3	aceF	AAAPAAKAEGKSEFAENDAYV	[317]	3	3.33883	0.528923	43.8714	regulated	1.09289	2.01848	6.77362	0.00175087	TRUE	FALSE			4.36371	0.00191055	TRUE	FALSE	cobb		1.69718	0.0390335	TRUE	FALSE			2.47728	0.00097563
sp|A7ZKJ7|ACP_ECO24	Acyl carrier protein OS=Escherichia coli O139:H28 (strain E24377A / ETEC) GN=acpP PE=3 SV=1	acpP	MSTIEERVKKIIGEQLGVKQ	[10]	3	3.59551	0.234675	18.3385	regulated	1.08376	0.915515	4.68196	0.00952201	TRUE	FALSE			2.64728	1.38e-06	TRUE	FALSE	cobb		3.7502	0.000308352	TRUE	FALSE	cobb
sp|P0AE53|BCP_ECOL6	Putative peroxiredoxin bcp OS=Escherichia coli O6:H1 (strain CFT073 / ATCC 700928 / UPEC) GN=bcp PE=3 SV=1	bcp		5	1	1.10717	0	0	not significant																					1.10717	0.778669	FALSE	TRUE
sp|P0AE53|BCP_ECOL6	Putative peroxiredoxin bcp OS=Escherichia coli O6:H1 (strain CFT073 / ATCC 700928 / UPEC) GN=bcp PE=3 SV=1	bcp		12	4	0.986134	0.686152	4914.02	not significant			2.8177	0.17513	TRUE	FALSE			0.818364	0.728807	FALSE	TRUE	int		0.415704	0.115269	TRUE	FALSE			0.986547	0.950123	TRUE	FALSE
sp|P0AE53|BCP_ECOL6	Putative peroxiredoxin bcp OS=Escherichia coli O6:H1 (strain CFT073 / ATCC 700928 / UPEC) GN=bcp PE=3 SV=1	bcp		40	4	1.00753	0.613317	8173.86	not significant			1.34641	0.405745	TRUE	FALSE			2.01663	0.00721935	TRUE	FALSE	cobb		0.382349	0.00405567	TRUE	FALSE	cobb down		0.992594	0.949247	TRUE	FALSE
sp|P0AE53|BCP_ECOL6	Putative peroxiredoxin bcp OS=Escherichia coli O6:H1 (strain CFT073 / ATCC 700928 / UPEC) GN=bcp PE=3 SV=1	bcp		61	4	1.09772	0.234892	251.942	not significant			1.20377	0.366332	TRUE	FALSE			0.966974	0.845318	TRUE	FALSE			0.816988	0.558247	FALSE	TRUE	no msms		1.52682	0.0662564	TRUE	FALSE
sp|P0AE53|BCP_ECOL6	Putative peroxiredoxin bcp OS=Escherichia coli O6:H1 (strain CFT073 / ATCC 700928 / UPEC) GN=bcp PE=3 SV=1	bcp		74	4	1.01205	0.375556	3135.8	not significant			1.28639	0.0606465	TRUE	FALSE			1.49398	0.0110577	TRUE	FALSE			0.558335	0.000770603	TRUE	FALSE			0.97767	0.861979	TRUE	FALSE
sp|P0AE53|BCP_ECOL6	Putative peroxiredoxin bcp OS=Escherichia coli O6:H1 (strain CFT073 / ATCC 700928 / UPEC) GN=bcp PE=3 SV=1	bcp		77	4	1.03025	0.147187	493.964	not significant			1.00499	0.979894	FALSE	FALSE			1.30888	0.0454071	TRUE	FALSE			0.976284	0.643029	TRUE	FALSE			0.877251	0.0716003	TRUE	FALSE
sp|P0AE54|BCP_ECO57	Putative peroxiredoxin bcp OS=Escherichia coli O157:H7 GN=bcp PE=3 SV=1	bcp		131	1	0.794143	0	0	not significant									0.794143	0.359477	FALSE	FALSE
sp|P0AE54|BCP_ECO57	Putative peroxiredoxin bcp OS=Escherichia coli O157:H7 GN=bcp PE=3 SV=1	bcp	GVWGEKSFMGKTYDGIHRISF	[114]	4	6.55762	0.754955	40.1438	regulated	1.39426	0.929778	5.1527	0.0219192	FALSE	FALSE			2.71188	0.00530942	TRUE	FALSE	cobb		6.08718	0.000174615	TRUE	FALSE	cobb		21.7402	1.47e-05
sp|P69783|PTGA_ECOLI	Glucose-specific phosphotransferase enzyme IIA component OS=Escherichia coli (strain K12) GN=crr PE=1 SV=2	crr		54	4	0.894567	0.486459	436.617	not significant			1.84051	0.00268269	TRUE	FALSE			0.878346	0.471007	TRUE	FALSE			0.466846	0.142076	TRUE	FALSE			0.848545	0.213782	TRUE	FALSE
sp|P69784|PTGA_ECOL6	Glucose-specific phosphotransferase enzyme IIA component OS=Escherichia coli O6:H1 (strain CFT073 / ATCC 700928 / UPEC) GN=crr PE=3 SV=2	crr		59	3	0.768872	0.387354	147.378	not significant			1.02588	0.730375	FALSE	FALSE			0.996335	0.973331	TRUE	FALSE			0.444693	0.0927139	TRUE	FALSE
sp|P69784|PTGA_ECOL6	Glucose-specific phosphotransferase enzyme IIA component OS=Escherichia coli O6:H1 (strain CFT073 / ATCC 700928 / UPEC) GN=crr PE=3 SV=2	crr		131	3	1.17512	0.168117	104.179	not significant			1.46236	0.583559	TRUE	FALSE			0.971634	0.945643	TRUE	FALSE			1.14207	0.624021	TRUE	FALSE
sp|P69783|PTGA_ECOLI	Glucose-specific phosphotransferase enzyme IIA component OS=Escherichia coli (strain K12) GN=crr PE=1 SV=2	crr		148	4	1.30456	0.80737	303.673	not significant			4.64706	0.0297077	TRUE	FALSE			1.28569	0.118946	TRUE	FALSE			0.505577	0.0194894	TRUE	FALSE			0.958869	0.741539	TRUE	FALSE
sp|P69784|PTGA_ECOL6	Glucose-specific phosphotransferase enzyme IIA component OS=Escherichia coli O6:H1 (strain CFT073 / ATCC 700928 / UPEC) GN=crr PE=3 SV=2	crr	MGLFDKLKSLVSDDKK	[6]	4	53.1433	0.447366	11.2602	regulated	1.17472	0.982622	47.6115	0.0279808	TRUE	FALSE			51.8368	0.00384145	TRUE	FALSE	cobb		106.102	0.00208561	TRUE	FALSE	cobb		30.4594	1.7e-05
sp|P0A9Y7|CSPC_ECOL6	Cold shock-like protein CspC OS=Escherichia coli O6:H1 (strain CFT073 / ATCC 700928 / UPEC) GN=cspC PE=3 SV=2	cspC		9	4	4.76974	1.07184	68.6069	not significant			1.83025	0.000307299	FALSE	FALSE	cobb 1.8x		7.96795	0.000126106	TRUE	FALSE	cobb		21.5898	0.000395313	TRUE	FALSE	cobb		1.64389	0.000496055	FALSE	TRUE
sp|P0A9Y8|CSPC_ECO57	Cold shock-like protein CspC OS=Escherichia coli O157:H7 GN=cspC PE=3 SV=2	cspC		59	2	1.18273	0.850635	506.853	not significant									2.76893	0.0393246	TRUE	FALSE			0.505196	0.0420646	FALSE	FALSE
sp|P0A9Y8|CSPC_ECO57	Cold shock-like protein CspC OS=Escherichia coli O157:H7 GN=cspC PE=3 SV=2	cspC	KGQVKWFNESKGFGFITPADG	[15]	4	3.89902	0.266063	19.553	regulated	1.45353	0.965393	6.15987	0.0014689	TRUE	FALSE	cobb		3.37988	0.0216592	TRUE	FALSE	cobb		3.48709	0.0158353	TRUE	FALSE	cobb		3.18336	0.00724755
sp|P0A9Y8|CSPC_ECO57	Cold shock-like protein CspC OS=Escherichia coli O157:H7 GN=cspC PE=3 SV=2	cspC	FGFITPADGSKDVFVHFSAIQ	[27]	4	5.1784	0.905264	55.0482	regulated	1.45353	0.965393	18.4513	0.0353322	TRUE	FALSE	cobb		3.1414	0.00692661	TRUE	FALSE			2.39572	0.00198345	TRUE	FALSE	cobb
sp|P0A974|CSPE_ECO57	Cold shock-like protein CspE OS=Escherichia coli O157:H7 GN=cspE PE=3 SV=2	cspE		15	1	0.795349	0	0	not significant											FALSE	TRUE			0.795349	0.603698	FALSE	FALSE
sp|P0A974|CSPE_ECO57	Cold shock-like protein CspE OS=Escherichia coli O157:H7 GN=cspE PE=3 SV=2	cspE		27	2	0.5713	0.51052	91.1903	not significant									0.951876	0.888701	TRUE	FALSE			0.342885	0.0914284	FALSE	FALSE
sp|P0A973|CSPE_ECOL6	Cold shock-like protein CspE OS=Escherichia coli O6:H1 (strain CFT073 / ATCC 700928 / UPEC) GN=cspE PE=3 SV=2	cspE	MSKIKGNVKWFNESKGFGF	[9]	4	6.16394	0.376466	20.6995	regulated	1.25783	1.02667	5.65706	0.00644839	FALSE	FALSE	cobb		6.09662	0.00321675	TRUE	FALSE	CobB		10.9547	0.014402	TRUE	FALSE	cobb		3.82078	0.000533037
sp|B7UHB4|CSRA_ECO27	Carbon storage regulator OS=Escherichia coli O127:H6 (strain E2348/69 / EPEC) GN=csrA PE=3 SV=1	csrA		38	1	1.52872	0	0	not significant			1.52872	0.28966	FALSE	FALSE
sp|B7UHB4|CSRA_ECO27	Carbon storage regulator OS=Escherichia coli O127:H6 (strain E2348/69 / EPEC) GN=csrA PE=3 SV=1	csrA	EEIYQRIQAEKSQQSSY	[55]	3	17.2958	0.379676	13.3198	regulated	1.73544	1.20501	21.1524	0.00686295	TRUE	FALSE			24.0686	6.82e-05	TRUE	FALSE	cobb		10.1627	0.00308873	TRUE	FALSE	cobb
sp|P0ABS6|PRIM_ECO57	DNA primase OS=Escherichia coli O157:H7 GN=dnaG PE=3 SV=1	dnaG	GGRVLGNDTPKYLNSPETDIF	[229]	3	2.92752	0.186867	17.3966	regulated	1.27453	1.19212	3.64095	0.0107202	TRUE	FALSE			2.9873	0.000413427	TRUE	FALSE	cobb		MS			TRUE	interferences		2.30679	8.97e-05
sp|P0A6Z0|DNAK_ECO57	Chaperone protein DnaK OS=Escherichia coli O157:H7 GN=dnaK PE=3 SV=2	dnaK		106	4	0.933338	0.474066	687.172	not significant			0.434747	0.0155004	TRUE	FALSE	use M+1		1.37808	0.571264	TRUE	TRUE	some interferences		0.906774	0.656146	TRUE	FALSE			1.39684	0.53272	TRUE	FALSE
sp|P0A6Z0|DNAK_ECO57	Chaperone protein DnaK OS=Escherichia coli O157:H7 GN=dnaK PE=3 SV=2	dnaK		121	3	0.720411	0.461098	140.607	not significant			0.707919	0.504809	FALSE	TRUE									0.413247	0.278172	FALSE	TRUE	interferences		1.27805	0.238596	FALSE	TRUE
sp|A7ZHA4|DNAK_ECO24	Chaperone protein DnaK OS=Escherichia coli O139:H28 (strain E24377A / ETEC) GN=dnaK PE=3 SV=1	dnaK		155	1	1.55296	0	0	not significant															1.55296	0.67125	FALSE	TRUE
sp|P0A6Z0|DNAK_ECO57	Chaperone protein DnaK OS=Escherichia coli O157:H7 GN=dnaK PE=3 SV=2	dnaK		166	4	1.07279	0.131951	187.797	not significant			0.928298	0.618592	TRUE	FALSE			1.22604	0.149735	TRUE	FALSE	no change		1.22137	0.518542	FALSE	TRUE			0.952833	0.851405	TRUE	FALSE
sp|P0A6Z0|DNAK_ECO57	Chaperone protein DnaK OS=Escherichia coli O157:H7 GN=dnaK PE=3 SV=2	dnaK		183	3	0.907082	0.153389	157.285	not significant			1.08416	0.701197	TRUE	FALSE									0.923377	0.786377	TRUE	FALSE			0.745535	0.262716	TRUE	FALSE
sp|P0A6Z0|DNAK_ECO57	Chaperone protein DnaK OS=Escherichia coli O157:H7 GN=dnaK PE=3 SV=2	dnaK		245	4	0.931016	0.761895	1065.9	not significant			0.254264	0.0608119	TRUE	FALSE	no cobb		1.59899	0.190114	FALSE	TRUE			1.61248	0.238458	TRUE	FALSE			1.14605	0.489551	TRUE	TRUE
sp|A7ZHA4|DNAK_ECO24	Chaperone protein DnaK OS=Escherichia coli O139:H28 (strain E24377A / ETEC) GN=dnaK PE=3 SV=1	dnaK		246	2	0.808044	0.118348	55.5263	not significant			0.909563	0.65442	TRUE	FALSE			0.717855	0.1068	FALSE	TRUE
sp|A7ZHA4|DNAK_ECO24	Chaperone protein DnaK OS=Escherichia coli O139:H28 (strain E24377A / ETEC) GN=dnaK PE=3 SV=1	dnaK		299	1	1.22927	0	0	not significant			1.22927	0.010655	TRUE	FALSE
sp|P0A6Z0|DNAK_ECO57	Chaperone protein DnaK OS=Escherichia coli O157:H7 GN=dnaK PE=3 SV=2	dnaK		304	4	0.776931	0.262789	104.114	not significant			0.619025	0.347657	TRUE	FALSE	up		0.973474	0.83646	TRUE	FALSE			0.579084	0.040972	TRUE	FALSE	cobb in no glc		1.04413	0.562919	TRUE	FALSE
sp|A7ZHA4|DNAK_ECO24	Chaperone protein DnaK OS=Escherichia coli O139:H28 (strain E24377A / ETEC) GN=dnaK PE=3 SV=1	dnaK		351	3	0.906518	0.231672	236.051	not significant			0.656408	0.146024	FALSE	TRUE			1.01496	0.94742	TRUE	FALSE			1.11817	0.826044	FALSE	TRUE
sp|A7ZHA4|DNAK_ECO24	Chaperone protein DnaK OS=Escherichia coli O139:H28 (strain E24377A / ETEC) GN=dnaK PE=3 SV=1	dnaK		352	1	0.865306	0	0	not significant			0.865306	0.438014	TRUE	FALSE
sp|P0A6Z0|DNAK_ECO57	Chaperone protein DnaK OS=Escherichia coli O157:H7 GN=dnaK PE=3 SV=2	dnaK		359	4	0.95439	0.317957	681.095	not significant			1.20183	0.663019	FALSE	TRUE			0.612964	0.579963	FALSE	TRUE			0.820264	0.0416799	TRUE	FALSE			1.373	0.0293423	TRUE	FALSE
sp|P0A6Z0|DNAK_ECO57	Chaperone protein DnaK OS=Escherichia coli O157:H7 GN=dnaK PE=3 SV=2	dnaK		498	2	1.33062	0.311626	109.095	not significant															1.81716	0.440694	FALSE	TRUE			0.974355	0.8155	TRUE	FALSE
sp|A7ZHA4|DNAK_ECO24	Chaperone protein DnaK OS=Escherichia coli O139:H28 (strain E24377A / ETEC) GN=dnaK PE=3 SV=1	dnaK		502	1	0.676501	0	0	not significant															0.676501	0.207789	TRUE	FALSE
sp|P0A6Z0|DNAK_ECO57	Chaperone protein DnaK OS=Escherichia coli O157:H7 GN=dnaK PE=3 SV=2	dnaK		528	4	0.878008	0.518954	398.889	not significant			1.51779	0.102596	TRUE	FALSE			1.06516	0.638586	TRUE	FALSE			0.374135	0.04111	TRUE	FALSE	interference but ok		0.982517	0.814798	TRUE	FALSE
sp|A7ZHA4|DNAK_ECO24	Chaperone protein DnaK OS=Escherichia coli O139:H28 (strain E24377A / ETEC) GN=dnaK PE=3 SV=1	dnaK	SSGLNEDEIQKMVRDAEANAE	[514]	3	2.67613	0.473467	48.0983	regulated	1.10929	0.772503	4.58828	0.00221941	TRUE	FALSE			3.23648	0.00505328	TRUE	FALSE	cobb		1.25847	0.157707	TRUE	FALSE	no change cobb		2.74452	0.00359885
sp|B7UIL7|RRF_ECO27	Ribosome-recycling factor OS=Escherichia coli O127:H6 (strain E2348/69 / EPEC) GN=frr PE=3 SV=1	frr		15	4	1.0675	0.189781	290.553	not significant			1.25226	0.191651	TRUE	FALSE	up		1.31712	0.0165348	TRUE	FALSE			0.937568	0.481404	TRUE	FALSE			0.839744	0.023142	TRUE	FALSE
sp|B7UIL7|RRF_ECO27	Ribosome-recycling factor OS=Escherichia coli O127:H6 (strain E2348/69 / EPEC) GN=frr PE=3 SV=1	frr		21	4	1.2449	0.240472	109.778	not significant			1.75433	0.00846718	TRUE	FALSE			1.29842	0.0298159	TRUE	FALSE			1.17797	0.336993	TRUE	FALSE			0.895111	0.0951326	TRUE	FALSE
sp|A7ZHR2|RRF_ECO24	Ribosome-recycling factor OS=Escherichia coli O139:H28 (strain E24377A / ETEC) GN=frr PE=3 SV=1	frr		26	3	1.36172	0.25321	82.0124	not significant			1.34071	0.106723	FALSE	FALSE			1.00671	0.961189	TRUE	FALSE			1.87076	0.622176	FALSE	FALSE
sp|A7ZHR2|RRF_ECO24	Ribosome-recycling factor OS=Escherichia coli O139:H28 (strain E24377A / ETEC) GN=frr PE=3 SV=1	frr		66	2	1.44435	0.216397	58.8577	not significant									1.1633	0.823788	FALSE	FALSE			1.7933	0.255958	FALSE	FALSE
sp|B7UIL7|RRF_ECO27	Ribosome-recycling factor OS=Escherichia coli O127:H6 (strain E2348/69 / EPEC) GN=frr PE=3 SV=1	frr		115	4	1.62626	0.541465	111.347	not significant			1.48535	0.17113	FALSE	TRUE	up		1.17592	0.316987	TRUE	FALSE			4.02021	0.138782	TRUE	FALSE	cobb		0.996108	0.896331	TRUE	FALSE
sp|A7ZHR2|RRF_ECO24	Ribosome-recycling factor OS=Escherichia coli O139:H28 (strain E24377A / ETEC) GN=frr PE=3 SV=1	frr		140	1	1.18958	0	0	not significant									1.18958	0.691858	FALSE	FALSE
sp|A7ZHR2|RRF_ECO24	Ribosome-recycling factor OS=Escherichia coli O139:H28 (strain E24377A / ETEC) GN=frr PE=3 SV=1	frr		144	4	0.523443	1.0877	168.029	not significant			0.799458	0.246585	FALSE	FALSE			2.097	0.115432	FALSE	FALSE			0.427109	0.0163257	TRUE	FALSE	take use M		0.104844	0.000380018	TRUE	FALSE
sp|B7UIL7|RRF_ECO27	Ribosome-recycling factor OS=Escherichia coli O127:H6 (strain E2348/69 / EPEC) GN=frr PE=3 SV=1	frr		146	4	1.1123	0.40591	381.382	not significant			0.719571	0.0214305	TRUE	FALSE			0.942552	0.663279	TRUE	FALSE			2.15637	0.0237265	TRUE	FALSE	cobb		1.04662	0.641368	TRUE	FALSE
sp|B7UIL7|RRF_ECO27	Ribosome-recycling factor OS=Escherichia coli O127:H6 (strain E2348/69 / EPEC) GN=frr PE=3 SV=1	frr		162	4	0.948939	0.343816	656.002	not significant			0.814815	0.305742	FALSE	FALSE			1.11703	0.422723	TRUE	FALSE			0.59593	0.00604582	TRUE	FALSE			1.49498	0.295645	TRUE	FALSE
sp|B7UIL7|RRF_ECO27	Ribosome-recycling factor OS=Escherichia coli O127:H6 (strain E2348/69 / EPEC) GN=frr PE=3 SV=1	frr		169	4	1.03047	0.341696	1138.31	not significant			1.45966	0.332568	FALSE	FALSE			0.591313	0.409892	FALSE	FALSE			1.24927	0.694832	FALSE	FALSE			1.04573	0.453965	TRUE	FALSE
sp|A7ZHR2|RRF_ECO24	Ribosome-recycling factor OS=Escherichia coli O139:H28 (strain E24377A / ETEC) GN=frr PE=3 SV=1	frr		170	2	0.734666	0.207435	67.2749	not significant															0.597038	0.12622	FALSE	FALSE			0.90402	0.641296	FALSE	FALSE
sp|A7ZHR2|RRF_ECO24	Ribosome-recycling factor OS=Escherichia coli O139:H28 (strain E24377A / ETEC) GN=frr PE=3 SV=1	frr	FDRSMSPAVEKAIMASDLGLN	[80]	3	5.73309	0.335858	19.233	regulated	1.39894	1.00462	8.53084	3.83e-05	TRUE	FALSE			3.75201	0.00311059	TRUE	FALSE	cobb								5.88723	0.0159958
sp|P58228|DCEA_ECO57	Glutamate decarboxylase alpha OS=Escherichia coli O157:H7 GN=gadA PE=3 SV=1	gadA		21	3	1.13677	0.569195	444.011	not significant			1.96251	0.181693	FALSE	FALSE			1.44396	0.0682836	FALSE	FALSE			0.518387	0.42301	FALSE	FALSE
sp|P69908|DCEA_ECOLI	Glutamate decarboxylase alpha OS=Escherichia coli (strain K12) GN=gadA PE=1 SV=1	gadA		87	3	1.44169	0.940264	257.034	not significant			5.14627	0.292415	FALSE	FALSE			0.54621	0.0117951	FALSE	FALSE									1.06601	0.533172	TRUE	FALSE
sp|P58228|DCEA_ECO57	Glutamate decarboxylase alpha OS=Escherichia coli O157:H7 GN=gadA PE=3 SV=1	gadA		154	3	0.626308	0.37678	80.5234	not significant			0.500985	0.253889	TRUE	FALSE			0.460576	0.32602	FALSE	TRUE	strong interferences		1.06473	0.845545	FALSE	TRUE
sp|P69908|DCEA_ECOLI	Glutamate decarboxylase alpha OS=Escherichia coli (strain K12) GN=gadA PE=1 SV=1	gadA		192	4	0.69379	0.401147	109.727	not significant			0.391014	0.0288699	TRUE	FALSE			0.593013	0.00421422	TRUE	FALSE			1.11405	0.342548	TRUE	FALSE			0.896911	0.0967427	TRUE	FALSE
sp|P69908|DCEA_ECOLI	Glutamate decarboxylase alpha OS=Escherichia coli (strain K12) GN=gadA PE=1 SV=1	gadA		276	4	1.00087	0.61389	70986.4	not significant			1.53959	0.502626	TRUE	FALSE			0.825875	0.512799	TRUE	FALSE			0.402109	0.0407188	TRUE	FALSE			1.96263	0.408167	TRUE	FALSE
sp|P58228|DCEA_ECO57	Glutamate decarboxylase alpha OS=Escherichia coli O157:H7 GN=gadA PE=3 SV=1	gadA		341	1	0.369726	0	0	not significant															0.369726	0.0906069	FALSE	FALSE
sp|P69908|DCEA_ECOLI	Glutamate decarboxylase alpha OS=Escherichia coli (strain K12) GN=gadA PE=1 SV=1	gadA		383	4	0.701353	0.322958	91.0396	not significant			0.753333	0.104769	TRUE	FALSE			0.819994	0.154928	TRUE	FALSE			0.40905	0.1069	TRUE	FALSE			0.957572	0.853682	TRUE	FALSE
sp|P69908|DCEA_ECOLI	Glutamate decarboxylase alpha OS=Escherichia coli (strain K12) GN=gadA PE=1 SV=1	gadA		446	4	0.503977	0.302549	44.1532	not significant			0.327381	0.0532501	FALSE	FALSE			0.75364	0.246412	TRUE	FALSE	use M+1		0.465434	0.0219259	TRUE	FALSE			0.561781	0.000213128	TRUE	FALSE
sp|P69908|DCEA_ECOLI	Glutamate decarboxylase alpha OS=Escherichia coli (strain K12) GN=gadA PE=1 SV=1	gadA		453	4	0.564762	0.287649	50.3454	not significant			0.357064	0.0332641	TRUE	FALSE			0.554462	0.00830935	TRUE	FALSE	use M		0.759557	0.00148061	TRUE	FALSE			0.676525	0.00256571	TRUE	FALSE
sp|P58228|DCEA_ECO57	Glutamate decarboxylase alpha OS=Escherichia coli O157:H7 GN=gadA PE=3 SV=1	gadA		464	1	0.526263	0	0	not significant															0.526263	0.441203	FALSE	TRUE
sp|P58228|DCEA_ECO57	Glutamate decarboxylase alpha OS=Escherichia coli O157:H7 GN=gadA PE=3 SV=1	gadA	MDQKLLTDFRSELL	[4]	4	11.7417	0.465298	18.8904	regulated	0.883851	0.927689	21.5241	0.0047147	TRUE	FALSE			7.01634	0.000252789	TRUE	FALSE	cobb		15.7416	5.39e-06	TRUE	FALSE	cobb up		7.9954	4.32e-05
sp|P0AC93|GNSA_ECOL6	Protein gnsA OS=Escherichia coli O6:H1 (strain CFT073 / ATCC 700928 / UPEC) GN=gnsA PE=3 SV=1	gnsA		7	2	1.5655	0.00744747	1.66163	not significant									1.5772	0.00673394	FALSE	TRUE			1.55388	0.170142	TRUE	FALSE
sp|P0AC92|GNSA_ECOLI	Protein gnsA OS=Escherichia coli (strain K12) GN=gnsA PE=3 SV=1	gnsA		27	4	1.14218	0.109171	82.1236	not significant			1.35996	0.235673	TRUE	FALSE			1.01686	0.899781	TRUE	FALSE			1.1451	0.762157	TRUE	FALSE			1.07474	0.406597	TRUE	FALSE
sp|P0AC93|GNSA_ECOL6	Protein gnsA OS=Escherichia coli O6:H1 (strain CFT073 / ATCC 700928 / UPEC) GN=gnsA PE=3 SV=1	gnsA		31	2	1.12093	0.376392	329.702	not significant									1.63322	0.300377	FALSE	FALSE			0.769333	0.455809	TRUE	FALSE
sp|P0AC92|GNSA_ECOLI	Protein gnsA OS=Escherichia coli (strain K12) GN=gnsA PE=3 SV=1	gnsA		53	4	1.01065	0.136889	1291.57	not significant			0.892386	0.351679	TRUE	FALSE			1.18888	0.138906	TRUE	FALSE			1.12618	0.331808	TRUE	FALSE	ch		0.873198	0.163191	TRUE	FALSE
sp|P0AC92|GNSA_ECOLI	Protein gnsA OS=Escherichia coli (strain K12) GN=gnsA PE=3 SV=1	gnsA	VSEIRFTAREKMTGLESYDVK	[43]	3	3.04009	0.529066	47.5827	regulated	1.45	0.919087	6.42147	9.27e-05	TRUE	FALSE			2.04525	0.000599098	TRUE	FALSE	cobb		2.13933	0.0280065	TRUE	FALSE	cobb, both
sp|B7ULM8|GPMA_ECO27	2,3-bisphosphoglycerate-dependent phosphoglycerate mutase OS=Escherichia coli O127:H6 (strain E2348/69 / EPEC) GN=gpmA PE=3 SV=1	gpmA		5	2	1.03017	0.313701	1055.29	not significant			1.40977	0.139605	TRUE	FALSE															0.752786	0.000216695	TRUE	FALSE
sp|B7ULM8|GPMA_ECO27	2,3-bisphosphoglycerate-dependent phosphoglycerate mutase OS=Escherichia coli O127:H6 (strain E2348/69 / EPEC) GN=gpmA PE=3 SV=1	gpmA		18	4	1.6567	0.322434	63.8703	not significant			2.10737	0.000436255	TRUE	FALSE			2.45755	0.00495872	TRUE	FALSE	cobb		1.18103	0.554464	TRUE	FALSE	peak shape problem, clearly up		1.2316	0.0247581	TRUE	FALSE
sp|B7ULM8|GPMA_ECO27	2,3-bisphosphoglycerate-dependent phosphoglycerate mutase OS=Escherichia coli O127:H6 (strain E2348/69 / EPEC) GN=gpmA PE=3 SV=1	gpmA		33	4	1.10743	0.498098	488.111	not significant			2.46614	0.0447257	TRUE	FALSE			0.762524	0.320617	FALSE	FALSE			0.699446	0.0656837	FALSE	FALSE			1.14353	0.708749	FALSE	TRUE
sp|B7ULM8|GPMA_ECO27	2,3-bisphosphoglycerate-dependent phosphoglycerate mutase OS=Escherichia coli O127:H6 (strain E2348/69 / EPEC) GN=gpmA PE=3 SV=1	gpmA		86	4	1.0484	0.491012	1038.92	not significant			1.13547	0.639721	TRUE	FALSE			1.63726	0.109209	TRUE	FALSE			1.40749	0.486915	FALSE	TRUE			0.461705	0.18996	FALSE	TRUE
sp|B7ULM8|GPMA_ECO27	2,3-bisphosphoglycerate-dependent phosphoglycerate mutase OS=Escherichia coli O127:H6 (strain E2348/69 / EPEC) GN=gpmA PE=3 SV=1	gpmA		100	4	0.859727	0.322384	213.302	not significant			0.912631	0.571431	TRUE	FALSE			1.24161	0.129419	TRUE	FALSE			0.511934	0.00186408	TRUE	FALSE			0.941777	0.166067	TRUE	FALSE
sp|B7ULM8|GPMA_ECO27	2,3-bisphosphoglycerate-dependent phosphoglycerate mutase OS=Escherichia coli O127:H6 (strain E2348/69 / EPEC) GN=gpmA PE=3 SV=1	gpmA		106	4	1.02338	0.0842877	364.738	not significant			1.13745	0.133227	TRUE	FALSE			1.0232	0.686409	TRUE	FALSE			1.0479	0.829832	TRUE	FALSE			0.899359	0.0150547	TRUE	FALSE
sp|B7ULM8|GPMA_ECO27	2,3-bisphosphoglycerate-dependent phosphoglycerate mutase OS=Escherichia coli O127:H6 (strain E2348/69 / EPEC) GN=gpmA PE=3 SV=1	gpmA		128	2	1.06192	0.0578072	96.2127	not significant			1.00228	0.978163	TRUE	FALSE			1.12512	0.85053	FALSE	FALSE
sp|B7ULM8|GPMA_ECO27	2,3-bisphosphoglycerate-dependent phosphoglycerate mutase OS=Escherichia coli O127:H6 (strain E2348/69 / EPEC) GN=gpmA PE=3 SV=1	gpmA		142	4	1.67769	0.414581	80.1253	not significant			2.81118	0.00770432	TRUE	FALSE			1.6263	0.0993607	FALSE	FALSE			1.94206	0.115893	TRUE	FALSE			0.892263	0.231743	TRUE	FALSE
sp|B7ULM8|GPMA_ECO27	2,3-bisphosphoglycerate-dependent phosphoglycerate mutase OS=Escherichia coli O127:H6 (strain E2348/69 / EPEC) GN=gpmA PE=3 SV=1	gpmA		146	4	1.63127	0.779089	159.206	not significant			5.00552	0.196183	TRUE	FALSE	take		1.92995	0.0168929	TRUE	FALSE			0.577003	0.0565976	TRUE	FALSE			1.27037	0.14516	TRUE	FALSE
sp|B7ULM8|GPMA_ECO27	2,3-bisphosphoglycerate-dependent phosphoglycerate mutase OS=Escherichia coli O127:H6 (strain E2348/69 / EPEC) GN=gpmA PE=3 SV=1	gpmA		239					no quant
sp|B7ULM8|GPMA_ECO27	2,3-bisphosphoglycerate-dependent phosphoglycerate mutase OS=Escherichia coli O127:H6 (strain E2348/69 / EPEC) GN=gpmA PE=3 SV=1	gpmA	TAEKYGDEQVKQWRRGFAVTP	[113]	3	3.85147	0.441078	32.7099	regulated	1.29497	0.970349	6.72888	0.0049908	TRUE	FALSE			3.70993	2.43e-05	TRUE	FALSE	cobb		MS		FALSE	FALSE			2.2886	6.43e-09
sp|B7ULM8|GPMA_ECO27	2,3-bisphosphoglycerate-dependent phosphoglycerate mutase OS=Escherichia coli O127:H6 (strain E2348/69 / EPEC) GN=gpmA PE=3 SV=1	gpmA		100, 106	4	0.656183	0.593393	140.843	not significant			1.41051	0.244839	TRUE	FALSE	high		0.459996	0.112184	TRUE	FALSE			0.307349	0.106025	TRUE	FALSE			0.929691	0.737078	TRUE	FALSE
sp|P0A6W6|GREA_ECOL6	Transcription elongation factor GreA OS=Escherichia coli O6:H1 (strain CFT073 / ATCC 700928 / UPEC) GN=greA PE=3 SV=1	greA		116	4	0.823207	0.577485	296.834	not significant			1.25122	0.641577	FALSE	FALSE	ok but same		1.33087	0.0421086	TRUE	FALSE			0.3148	0.0195005	TRUE	FALSE			0.876054	0.596881	FALSE	FALSE
sp|P0A6W7|GREA_ECO57	Transcription elongation factor GreA OS=Escherichia coli O157:H7 GN=greA PE=3 SV=1	greA		133	2	0.644198	0.728408	165.642	not significant									1.33464	0.472313	FALSE	TRUE			0.310939	0.0183479	FALSE	TRUE
sp|P0A6W7|GREA_ECO57	Transcription elongation factor GreA OS=Escherichia coli O157:H7 GN=greA PE=3 SV=1	greA	IAEAREHGDLKENAEYHAARE	[43]	4	13.5557	0.323179	12.3975	regulated	1.04074	0.737176	13.9361	0.0074733	TRUE	FALSE			22.7497	0.00562284	TRUE	FALSE	cobb		10.2165	0.0311901	TRUE	FALSE	cobb		10.4247	0.00181158
sp|P0A6W7|GREA_ECO57	Transcription elongation factor GreA OS=Escherichia coli O157:H7 GN=greA PE=3 SV=1	greA	EQQGFCEGRIKDIEAKLSNAQ	[63]	3	3.322	0.555996	46.311	regulated	1.04074	0.737176	7.62179	0.00465067	TRUE	FALSE			2.86851	0.0010833	TRUE	FALSE			3.45769	5.56e-05	TRUE	FALSE	cobb		1.61102	0.0390809
sp|A7ZV11|CH10_ECO24	10 kDa chaperonin OS=Escherichia coli O139:H28 (strain E24377A / ETEC) GN=groS PE=3 SV=1	groS		20	2	4.63235	0.950177	61.9789	not significant			11.98	0.0551406	TRUE	FALSE			1.7912	0.042462	FALSE	TRUE
sp|A7ZV11|CH10_ECO24	10 kDa chaperonin OS=Escherichia coli O139:H28 (strain E24377A / ETEC) GN=groS PE=3 SV=1	groS		34	3	0.740208	0.0777344	25.8405	not significant			0.798438	0.0793885	TRUE	FALSE			0.763631	0.0108742	TRUE	FALSE			0.665177	0.341047	TRUE	FALSE
sp|B7UPW2|CH10_ECO27	10 kDa chaperonin OS=Escherichia coli O127:H6 (strain E2348/69 / EPEC) GN=groS PE=3 SV=1	groS		55	4	0.970063	0.164898	542.53	not significant			1.16932	0.664308	FALSE	FALSE	interferences		1.11707	0.170125	TRUE	FALSE			0.81542	0.00156792	TRUE	FALSE			0.83139	0.392724	TRUE	FALSE
sp|A7ZV11|CH10_ECO24	10 kDa chaperonin OS=Escherichia coli O139:H28 (strain E24377A / ETEC) GN=groS PE=3 SV=1	groS		60	2	1.50907	1.20381	292.548	not significant									0.452793	0.639949	FALSE	TRUE			5.02942	0.398566	TRUE	FALSE
sp|A7ZV11|CH10_ECO24	10 kDa chaperonin OS=Escherichia coli O139:H28 (strain E24377A / ETEC) GN=groS PE=3 SV=1	groS	IVIFNDGYGVKSEKIDNEEVL	[74]	3	6.78759	0.53341	27.8529	regulated	1.26285	0.950852	14.2868	0.000930251	TRUE	FALSE	cobb		5.2049	0.0201359	TRUE	FALSE	cobb a bit noisy		4.20532	0.00195141	TRUE	FALSE	cobb, also noG
sp|P0ADG8|IMDH_ECO57	Inosine-5'-monophosphate dehydrogenase OS=Escherichia coli O157:H7 GN=guaB PE=3 SV=1	guaB		36	1	0.383419	0	0	not significant									0.383419	0.167853	FALSE	FALSE
sp|P0ADG8|IMDH_ECO57	Inosine-5'-monophosphate dehydrogenase OS=Escherichia coli O157:H7 GN=guaB PE=3 SV=1	guaB		72	3	0.966049	0.858935	2486.72	not significant			2.74454	0.150777	TRUE	FALSE			0.98111	0.920407	FALSE	FALSE			0.334819	0.133211	FALSE	FALSE
sp|P0ADG7|IMDH_ECOLI	Inosine-5'-monophosphate dehydrogenase OS=Escherichia coli (strain K12) GN=guaB PE=1 SV=1	guaB		110	4	1.08877	0.252242	296.579	not significant			1.68447	0.0162214	TRUE	FALSE			0.9309	0.258931	TRUE	FALSE			0.959913	0.832251	FALSE	TRUE	interferences		0.933575	0.464941	TRUE	FALSE
sp|P0ADG7|IMDH_ECOLI	Inosine-5'-monophosphate dehydrogenase OS=Escherichia coli (strain K12) GN=guaB PE=1 SV=1	guaB		156	2	1.18864	0.0905396	52.3926	not significant			1.30128	0.302813	FALSE	FALSE															1.08575	0.520769	TRUE	FALSE
sp|P0ADG7|IMDH_ECOLI	Inosine-5'-monophosphate dehydrogenase OS=Escherichia coli (strain K12) GN=guaB PE=1 SV=1	guaB		174	3	0.926895	0.605372	797.431	not significant			0.625419	0.18255	FALSE	FALSE			2.17994	0.534938	FALSE	FALSE			0.584084	0.697141	FALSE	FALSE
sp|P0ADG8|IMDH_ECO57	Inosine-5'-monophosphate dehydrogenase OS=Escherichia coli O157:H7 GN=guaB PE=3 SV=1	guaB		267	2	0.537802	0.0457928	7.3828	not significant			0.51373	0.0226626	FALSE	FALSE									0.563002	0.368443	FALSE	FALSE
sp|P0ADG7|IMDH_ECOLI	Inosine-5'-monophosphate dehydrogenase OS=Escherichia coli (strain K12) GN=guaB PE=1 SV=1	guaB		396	2	3.91459	0.266773	19.548	not significant			5.11145	0.00570677	TRUE	FALSE															2.99798	0.00639506	FALSE	TRUE
sp|P0ADG7|IMDH_ECOLI	Inosine-5'-monophosphate dehydrogenase OS=Escherichia coli (strain K12) GN=guaB PE=1 SV=1	guaB		411	4	0.942166	0.161665	271.37	not significant			1.20039	0.471533	TRUE	FALSE			0.94058	0.67012	TRUE	FALSE			0.761949	0.0443632	TRUE	FALSE			0.915939	0.147719	TRUE	FALSE
sp|P0ADG7|IMDH_ECOLI	Inosine-5'-monophosphate dehydrogenase OS=Escherichia coli (strain K12) GN=guaB PE=1 SV=1	guaB		428	4	0.88667	0.286129	237.88	not significant			0.574925	0.133526	TRUE	FALSE	up no stat		0.97456	0.82123	TRUE	FALSE			1.27222	0.148992	TRUE	FALSE			0.86709	0.133671	TRUE	FALSE
sp|P0ADG7|IMDH_ECOLI	Inosine-5'-monophosphate dehydrogenase OS=Escherichia coli (strain K12) GN=guaB PE=1 SV=1	guaB	IGMITVKDFQKAERKPNACKD	[203]	4	4.54402	0.733756	48.4707	regulated	1.29196	1.0623	12.387	8.17e-07	TRUE	FALSE			2.49462	0.000268368	TRUE	FALSE	cobb not acka reg		6.73157	0.00103812	TRUE	FALSE	cobb		2.04963	0.000423556
sp|P0ACG0|HNS_ECO57	DNA-binding protein H-NS OS=Escherichia coli O157:H7 GN=hns PE=3 SV=2	hns		57	2	3.61798	0.115588	8.9888	not significant									4.0613	0.00124054	TRUE	FALSE	cobb		3.22305	0.000486212	TRUE	FALSE	cobb
sp|P0ACF9|HNS_ECOL6	DNA-binding protein H-NS OS=Escherichia coli O6:H1 (strain CFT073 / ATCC 700928 / UPEC) GN=hns PE=3 SV=2	hns		128	4	1.6852	0.145141	27.8111	not significant			1.88142	0.096962	FALSE	FALSE			1.74215	0.175134	FALSE	TRUE			1.31773	0.255737	FALSE	TRUE			1.86727	0.00465989	TRUE	FALSE
sp|P0ACG0|HNS_ECO57	DNA-binding protein H-NS OS=Escherichia coli O157:H7 GN=hns PE=3 SV=2	hns		136	2	13.4407	0.789588	30.3888	not significant									29.603	0.000890293	TRUE	FALSE	cobb		6.10251	0.0462007	TRUE	FALSE	cobb
sp|P0ACF9|HNS_ECOL6	DNA-binding protein H-NS OS=Escherichia coli O6:H1 (strain CFT073 / ATCC 700928 / UPEC) GN=hns PE=3 SV=2	hns	MSEALKILNNIRTLRA	[6]	3	3.3002	0.653793	54.7574	regulated	1.19682	0.739914	9.55085	0.00731928	TRUE	FALSE	import		2.94347	2.18156e-06	TRUE	FALSE			1.61136	0.002562	TRUE	FALSE			2.61857	4.72e-05
sp|P0ACF9|HNS_ECOL6	DNA-binding protein H-NS OS=Escherichia coli O6:H1 (strain CFT073 / ATCC 700928 / UPEC) GN=hns PE=3 SV=2	hns	NELLNSLAAVKSGTKAKRAQR	[83]	3	21.4071	0.681782	22.2534	regulated	1.19682	0.739914	42.5114	0.0315199	TRUE	FALSE			8.44841	0.0103195	TRUE	FALSE	cobb								27.3147	0.0221771
sp|P0ACF9|HNS_ECOL6	DNA-binding protein H-NS OS=Escherichia coli O6:H1 (strain CFT073 / ATCC 700928 / UPEC) GN=hns PE=3 SV=2	hns	TKAKRAQRPAKYSYVDENGET	[96]	3	2.82955	0.368878	35.465	regulated	1.19682	0.739914	3.86943	0.00545393	TRUE	FALSE			2.73247	0.000355569	TRUE	FALSE	cobb		3.86468	0.0214327	TRUE	FALSE	cobb		1.56875	0.0049158
sp|P0ACF2|DBHA_ECO57	DNA-binding protein HU-alpha OS=Escherichia coli O157:H7 GN=hupA PE=3 SV=1	hupA		3	3	2.80762	0.5296	51.301	not significant			3.95695	6.99e-05	TRUE	FALSE			4.20939	0.000977862	TRUE	FALSE	cobb		1.32873	0.0682266	TRUE	FALSE	no change cobb
sp|P0ACF1|DBHA_ECOL6	DNA-binding protein HU-alpha OS=Escherichia coli O6:H1 (strain CFT073 / ATCC 700928 / UPEC) GN=hupA PE=3 SV=1	hupA		13	4	0.992063	0.563848	7075.86	not significant			0.509917	0.115228	TRUE	FALSE	use M+1 no change		1.78401	0.000472855	TRUE	FALSE	cobb		0.631807	0.252983	TRUE	FALSE			1.68529	0.0811288	TRUE	FALSE
sp|P0ACF1|DBHA_ECOL6	DNA-binding protein HU-alpha OS=Escherichia coli O6:H1 (strain CFT073 / ATCC 700928 / UPEC) GN=hupA PE=3 SV=1	hupA		22	3	2.30078	0.421781	50.6189	not significant									1.36201	0.417929	TRUE	FALSE			2.3374	0.0301292	TRUE	FALSE	cobb not that convincing		3.82571	0.0136533	TRUE	FALSE
sp|P0ACF2|DBHA_ECO57	DNA-binding protein HU-alpha OS=Escherichia coli O157:H7 GN=hupA PE=3 SV=1	hupA		37	2	0.688454	0.619106	165.844	not significant									1.27864	0.684	TRUE	FALSE			0.370681	0.262222	FALSE	FALSE
sp|P0ACF2|DBHA_ECO57	DNA-binding protein HU-alpha OS=Escherichia coli O157:H7 GN=hupA PE=3 SV=1	hupA	DVIAEKAELSKTQAKAALEST	[18]	4	3.58286	0.389815	30.5459	regulated	1.134	0.896649	6.82616	4.84e-06	TRUE	FALSE			2.75038	9.86e-06	TRUE	FALSE	cobb		3.4708	0.0222811	FALSE	FALSE	cobb use other peptide, ok to use this		2.52884	0.000213861
sp|P0ACF2|DBHA_ECO57	DNA-binding protein HU-alpha OS=Escherichia coli O157:H7 GN=hupA PE=3 SV=1	hupA	ERTGRNPQTGKEIKIAAANVP	[67]	3	9.12606	0.390471	17.6593	regulated	1.134	0.896649	15.7012	3.21e-08	TRUE	FALSE			6.36633	0.000782005	TRUE	FALSE	cobb		7.60374	0.00150379	TRUE	FALSE	cobb
sp|P0ACF2|DBHA_ECO57	DNA-binding protein HU-alpha OS=Escherichia coli O157:H7 GN=hupA PE=3 SV=1	hupA	GRNPQTGKEIKIAAANVPAFV	[70]	3	9.44395	0.824097	36.702	regulated	1.134	0.896649	28.0964	0.00353124	TRUE	FALSE	cobb do not use acka		7.82151	0.000193281	TRUE	FALSE	cobb		3.83283	0.00109021	TRUE	FALSE	cobb
sp|P0ACF2|DBHA_ECO57	DNA-binding protein HU-alpha OS=Escherichia coli O157:H7 GN=hupA PE=3 SV=1	hupA	AANVPAFVSGKALKDAVK	[83]	3	3.05225	0.26696	23.9237	regulated	1.134	0.896649	2.09261	0.00160865	TRUE	FALSE	cobb		3.70983	0.0110278	TRUE	FALSE	cobb		3.66286	0.000380382	TRUE	FALSE	cobb better
sp|P0ACF6|DBHB_ECO57	DNA-binding protein HU-beta OS=Escherichia coli O157:H7 GN=hupB PE=3 SV=1	hupB		3	3	1.51999	0.453461	108.302	not significant			2.22954	0.0698599	FALSE	FALSE			1.95921	0.0510648	TRUE	FALSE	no cobb		0.803938	0.778718	FALSE	FALSE
sp|P0ACF5|DBHB_ECOL6	DNA-binding protein HU-beta OS=Escherichia coli O6:H1 (strain CFT073 / ATCC 700928 / UPEC) GN=hupB PE=3 SV=1	hupB		9	4	0.959402	0.275548	664.858	not significant			0.859092	0.302931	TRUE	FALSE			1.36363	0.230656	TRUE	FALSE			0.653458	0.607511	TRUE	FALSE			1.10675	0.812569	TRUE	FALSE
sp|P0ACF5|DBHB_ECOL6	DNA-binding protein HU-beta OS=Escherichia coli O6:H1 (strain CFT073 / ATCC 700928 / UPEC) GN=hupB PE=3 SV=1	hupB		18	4	1.31617	0.277291	100.934	not significant			1.59799	0.0109329	FALSE	FALSE			1.72342	0.0108907	TRUE	FALSE			0.844555	0.507565	TRUE	FALSE			1.29019	0.00535124	TRUE	FALSE
sp|P0ACF6|DBHB_ECO57	DNA-binding protein HU-beta OS=Escherichia coli O157:H7 GN=hupB PE=3 SV=1	hupB		75	2	1.33723	0.387137	133.218	not significant									1.96942	0.0222103	TRUE	FALSE			0.90798	0.494274	FALSE	FALSE
sp|P0ACF6|DBHB_ECO57	DNA-binding protein HU-beta OS=Escherichia coli O157:H7 GN=hupB PE=3 SV=1	hupB	ARTGRNPQTGKEITIAAAKVP	[67]	3	2.90735	0.231176	21.6611	regulated	1.41298	0.881568	2.38388	0.00349344	TRUE	FALSE	no change acka, use M+1, cobb		4.02071	0.000547156	TRUE	FALSE	cobb down in Glc for YfiQ up in no Glc		2.56391	0.001151	TRUE	FALSE	cobb
sp|A7ZJV1|IF1_ECO24	Translation initiation factor IF-1 OS=Escherichia coli O139:H28 (strain E24377A / ETEC) GN=infA PE=3 SV=1	infA		3	1	0.727952	0	0	not significant															0.727952	0.483251	FALSE	FALSE	random
sp|A7ZJV1|IF1_ECO24	Translation initiation factor IF-1 OS=Escherichia coli O139:H28 (strain E24377A / ETEC) GN=infA PE=3 SV=1	infA		39	2	2.97354	1.45966	133.944	not significant									12.7996	0.00141552	TRUE	FALSE	cobb		0.690798	0.117844	FALSE	FALSE	inconclusive
sp|P69224|IF1_ECO57	Translation initiation factor IF-1 OS=Escherichia coli O157:H7 GN=infA PE=3 SV=2	infA		52	4	1.09251	0.33193	375.152	not significant			1.85695	0.063678	TRUE	FALSE	up		0.987362	0.971308	TRUE	FALSE			0.744604	0.137053	TRUE	FALSE			1.04352	0.911201	TRUE	FALSE
sp|A7ZJV1|IF1_ECO24	Translation initiation factor IF-1 OS=Escherichia coli O139:H28 (strain E24377A / ETEC) GN=infA PE=3 SV=1	infA	TVELTPYDLSKGRIVFRSR	[64]	3	5.3028	0.442484	26.5241	regulated	1.06352	0.866125	9.9083	0.0133914	TRUE	FALSE			3.7862	4.91e-05	TRUE	FALSE	cobb		3.97479	0.0035449	TRUE	FALSE	cobb
sp|B7UJ63|IF2_ECO27	Translation initiation factor IF-2 OS=Escherichia coli O127:H6 (strain E2348/69 / EPEC) GN=infB PE=3 SV=1	infB		42	2	1.80528	0.0281451	4.76457	not significant									1.75518	0.0754618	FALSE	FALSE									1.85681	0.0986058	TRUE	FALSE
sp|A7ZS65|IF2_ECO24	Translation initiation factor IF-2 OS=Escherichia coli O139:H28 (strain E24377A / ETEC) GN=infB PE=3 SV=1	infB		93	2	24.1904	0.593369	18.6245	not significant			43.7865	0.00119013	TRUE	FALSE			13.3643	8.7e-05	TRUE	FALSE	cobb
sp|B7UJ63|IF2_ECO27	Translation initiation factor IF-2 OS=Escherichia coli O127:H6 (strain E2348/69 / EPEC) GN=infB PE=3 SV=1	infB		155	1	4.80039	0	0	not significant																					4.80039	0.00352712	TRUE	FALSE
sp|B7UJ63|IF2_ECO27	Translation initiation factor IF-2 OS=Escherichia coli O127:H6 (strain E2348/69 / EPEC) GN=infB PE=3 SV=1	infB		184	1	5.86538	0	0	not significant																					5.86538	2.11e-05	TRUE	FALSE
sp|B7UJ63|IF2_ECO27	Translation initiation factor IF-2 OS=Escherichia coli O127:H6 (strain E2348/69 / EPEC) GN=infB PE=3 SV=1	infB		301	2	0.774501	0.284134	111.191	not significant			0.582941	0.0766263	TRUE	FALSE															1.02901	0.794762	TRUE	FALSE
sp|A7ZS65|IF2_ECO24	Translation initiation factor IF-2 OS=Escherichia coli O139:H28 (strain E24377A / ETEC) GN=infB PE=3 SV=1	infB		334	1	13.0115	0	0	not significant									13.0115	2.68e-05	TRUE	FALSE	cobb
sp|B7UJ63|IF2_ECO27	Translation initiation factor IF-2 OS=Escherichia coli O127:H6 (strain E2348/69 / EPEC) GN=infB PE=3 SV=1	infB		502	3	0.95034	0.134947	264.935	not significant			0.893725	0.449711	TRUE	FALSE			0.838025	0.739495	FALSE	FALSE									1.14598	0.448347	TRUE	FALSE
sp|B7UJ63|IF2_ECO27	Translation initiation factor IF-2 OS=Escherichia coli O127:H6 (strain E2348/69 / EPEC) GN=infB PE=3 SV=1	infB		576	1	1.64726	0	0	not significant																					1.64726	0.410289	TRUE	FALSE
sp|A7ZS65|IF2_ECO24	Translation initiation factor IF-2 OS=Escherichia coli O139:H28 (strain E24377A / ETEC) GN=infB PE=3 SV=1	infB		593	2	0.57459	0.125766	22.6974	not significant									0.506685	0.325613	FALSE	FALSE			0.651594	0.481306	FALSE	TRUE
sp|A7ZS65|IF2_ECO24	Translation initiation factor IF-2 OS=Escherichia coli O139:H28 (strain E24377A / ETEC) GN=infB PE=3 SV=1	infB		710	1	1.28326	0	0	not significant									1.28326	0.646534	FALSE	FALSE
sp|A7ZS65|IF2_ECO24	Translation initiation factor IF-2 OS=Escherichia coli O139:H28 (strain E24377A / ETEC) GN=infB PE=3 SV=1	infB		717	2	0.93206	0.058404	83.0095	not significant			0.879183	0.612326	TRUE	FALSE			0.988117	0.970705	FALSE	FALSE
sp|A7ZS65|IF2_ECO24	Translation initiation factor IF-2 OS=Escherichia coli O139:H28 (strain E24377A / ETEC) GN=infB PE=3 SV=1	infB		756	1	0.614944	0	0	not significant															0.614944	0.166449	FALSE	FALSE
sp|B7UJ63|IF2_ECO27	Translation initiation factor IF-2 OS=Escherichia coli O127:H6 (strain E2348/69 / EPEC) GN=infB PE=3 SV=1	infB		805					no quant
sp|B7UJ63|IF2_ECO27	Translation initiation factor IF-2 OS=Escherichia coli O127:H6 (strain E2348/69 / EPEC) GN=infB PE=3 SV=1	infB		808	2	1.56982	0.257044	56.999	not significant									2.02994	0.193011	TRUE	FALSE									1.214	0.131228	TRUE	FALSE
sp|B7UJ63|IF2_ECO27	Translation initiation factor IF-2 OS=Escherichia coli O127:H6 (strain E2348/69 / EPEC) GN=infB PE=3 SV=1	infB		849	4	1.35466	0.652724	215.032	not significant			2.88125	0.00234958	TRUE	FALSE			1.61325	0.0434717	FALSE	TRUE			0.47668	0.0150794	FALSE	FALSE			1.51987	0.471147	FALSE	TRUE
sp|A7ZS65|IF2_ECO24	Translation initiation factor IF-2 OS=Escherichia coli O139:H28 (strain E24377A / ETEC) GN=infB PE=3 SV=1	infB	HLNQKNSGPDKLTLQRKTRST	[58]	4	10.4534	0.120127	5.11845	regulated	1.11171	0.891005	12.2527	0.000993308	TRUE	FALSE			10.0751	0.00122177	TRUE	FALSE	cobb		8.8206	0.0203747	TRUE	FALSE	cobb		10.9662	0.000278671
sp|B7UHB0|LUXS_ECO27	S-ribosylhomocysteine lyase OS=Escherichia coli O127:H6 (strain E2348/69 / EPEC) GN=luxS PE=3 SV=1	luxS		45	4	0.831371	0.332528	180.057	not significant			1.39233	0.138185	TRUE	FALSE			0.790641	0.578867	TRUE	FALSE			0.549665	0.055606	TRUE	FALSE			0.789512	0.346253	TRUE	FALSE
sp|B7UHB0|LUXS_ECO27	S-ribosylhomocysteine lyase OS=Escherichia coli O127:H6 (strain E2348/69 / EPEC) GN=luxS PE=3 SV=1	luxS		165	3	2.29144	0.846866	102.133	not significant			4.4867	0.0152454	TRUE	FALSE			3.86434	0.00467966	TRUE	FALSE	cobb use M+1								0.693947	0.054913	FALSE	TRUE
sp|B7UHB0|LUXS_ECO27	S-ribosylhomocysteine lyase OS=Escherichia coli O127:H6 (strain E2348/69 / EPEC) GN=luxS PE=3 SV=1	luxS	INSNEELALPKEKLQELHI	[163]	3	2.8365	0.487525	46.7618	regulated	1.31026	1.0293	5.12171	3e-05	TRUE	FALSE			3.78048	0.0032167	TRUE	FALSE	cobb		1.41229	0.19834	TRUE	FALSE	cobb no change		2.36727	0.00558047
sp|B7URX9|PDXH_ECO27	Pyridoxine/pyridoxamine 5'-phosphate oxidase OS=Escherichia coli O127:H6 (strain E2348/69 / EPEC) GN=pdxH PE=3 SV=1	pdxH		72	4	1.24851	0.855094	385.259	not significant			0.586348	0.177531	TRUE	FALSE			1.08037	0.754955	TRUE	FALSE			5.22683	0.169551	TRUE	FALSE			0.73385	0.00211288	TRUE	FALSE
sp|B7URX9|PDXH_ECO27	Pyridoxine/pyridoxamine 5'-phosphate oxidase OS=Escherichia coli O127:H6 (strain E2348/69 / EPEC) GN=pdxH PE=3 SV=1	pdxH		212	1	0.464297	0	0	not significant																					0.464297	0.138567	FALSE	TRUE
sp|A7ZMA0|PDXH_ECO24	Pyridoxine/pyridoxamine 5'-phosphate oxidase OS=Escherichia coli O139:H28 (strain E24377A / ETEC) GN=pdxH PE=3 SV=1	pdxH	RISARGILESKFLELKQKFQQ	[159]	3	14.1755	0.327443	12.3493	regulated	1.10814	0.912864	20.4521	0.0204608	TRUE	FALSE			15.0786	0.0199291	TRUE	FALSE	cobb								9.23667	0.0275316
sp|P0AFJ3|PHNA_ECO57	Protein phnA OS=Escherichia coli O157:H7 GN=phnA PE=4 SV=1	phnA		74					no quant																	FALSE	FALSE
sp|P0AFJ2|PHNA_ECOL6	Protein phnA OS=Escherichia coli O6:H1 (strain CFT073 / ATCC 700928 / UPEC) GN=phnA PE=4 SV=1	phnA		102	2	3.83863	0.0569786	4.23596	not significant									4.0637	0.0160502	TRUE	FALSE	cobb				FALSE	TRUE	cobb maybe up a bit		3.62602	0.0180257	TRUE	FALSE
sp|P0AFJ3|PHNA_ECO57	Protein phnA OS=Escherichia coli O157:H7 GN=phnA PE=4 SV=1	phnA		109	2	4.92627	0.136968	8.58957	not significant									5.6494	0.000127244	TRUE	FALSE	CobB		4.2957	0.00565863	TRUE	FALSE	cobb
sp|P0AFJ3|PHNA_ECO57	Protein phnA OS=Escherichia coli O157:H7 GN=phnA PE=4 SV=1	phnA	KIDGFGPMKLKSEFVKKN	[104]	3	6.59054	0.145796	7.73194	regulated	1.20913	1.02965	6.11887	0.0106839	TRUE	FALSE			5.7903	0.00275467	TRUE	FALSE	CobB		8.07963	0.0483702	TRUE	FALSE	cobb both
sp|P0AFJ3|PHNA_ECO57	Protein phnA OS=Escherichia coli O157:H7 GN=phnA PE=4 SV=1	phnA	LVEGDHNIDCKIDGFGPMKLK	[94]	4	3.90899	0.376995	27.6536	regulated	1.20913	1.02965	6.71973	0.011881	TRUE	FALSE			4.50562	0.00872757	TRUE	FALSE	cobb		3.07671	0.000235049	TRUE	FALSE	cobb		2.50648	0.00138648
sp|B7UHJ6|PYRG_ECO27	CTP synthase OS=Escherichia coli O127:H6 (strain E2348/69 / EPEC) GN=pyrG PE=3 SV=1	pyrG		233	4	0.962156	0.619804	1606.61	not significant			1.4663	0.0362907	TRUE	FALSE			1.54194	0.0485719	TRUE	TRUE	check		0.335373	0.00441903	TRUE	FALSE			1.13022	0.395857	TRUE	FALSE
sp|A7ZQM3|PYRG_ECO24	CTP synthase OS=Escherichia coli O139:H28 (strain E24377A / ETEC) GN=pyrG PE=3 SV=1	pyrG		239	4	0.766114	0.0834109	31.3075	not significant			0.676834	0.0250561	TRUE	FALSE			0.823814	0.0428585	TRUE	FALSE			0.744501	0.22499	TRUE	FALSE			0.829845	0.500092	TRUE	FALSE
sp|B7UHJ6|PYRG_ECO27	CTP synthase OS=Escherichia coli O127:H6 (strain E2348/69 / EPEC) GN=pyrG PE=3 SV=1	pyrG		246	4	1.14349	0.492463	367.272	not significant			1.6028	0.443509	FALSE	FALSE			1.75671	0.065299	TRUE	FALSE			0.504642	0.027592	FALSE	FALSE	noisy		1.20328	0.281149	TRUE	FALSE
sp|B7UHJ6|PYRG_ECO27	CTP synthase OS=Escherichia coli O127:H6 (strain E2348/69 / EPEC) GN=pyrG PE=3 SV=1	pyrG		262	4	0.935795	0.301011	453.614	not significant			1.57364	0.551688	TRUE	FALSE			0.771867	0.100743	TRUE	TRUE			0.771844	0.0145075	TRUE	FALSE			0.817988	0.0810477	TRUE	FALSE
sp|B7UHJ6|PYRG_ECO27	CTP synthase OS=Escherichia coli O127:H6 (strain E2348/69 / EPEC) GN=pyrG PE=3 SV=1	pyrG		306	1	0.7411	0	0	not significant																					0.7411	0.365173	TRUE	FALSE
sp|B7UHJ6|PYRG_ECO27	CTP synthase OS=Escherichia coli O127:H6 (strain E2348/69 / EPEC) GN=pyrG PE=3 SV=1	pyrG		313	1	0.841793	0	0	not significant																					0.841793	0.274664	FALSE	TRUE
sp|B7UHJ6|PYRG_ECO27	CTP synthase OS=Escherichia coli O127:H6 (strain E2348/69 / EPEC) GN=pyrG PE=3 SV=1	pyrG		342	3	0.834012	0.73952	407.433	not significant									1.61393	0.329412	TRUE	FALSE			0.296988	0.0170501	FALSE	FALSE			1.2103	0.105677	TRUE	FALSE
sp|B7UHJ6|PYRG_ECO27	CTP synthase OS=Escherichia coli O127:H6 (strain E2348/69 / EPEC) GN=pyrG PE=3 SV=1	pyrG		541	2	2.04267	0.627791	87.8945	not significant			3.82687	0.00458523	TRUE	FALSE															1.09031	0.522823	TRUE	FALSE
sp|B7UHJ6|PYRG_ECO27	CTP synthase OS=Escherichia coli O127:H6 (strain E2348/69 / EPEC) GN=pyrG PE=3 SV=1	pyrG	ENGNVEVRSEKSDLGGTMRLG	[432]	3	11.704	0.892041	36.2629	regulated	1.12337	0.801123	40.7536	0.0085611	TRUE	FALSE			7.37408	0.00173782	TRUE	FALSE			MS		FALSE	TRUE	noisy		5.33489	0.000189358
sp|P69409|RCSB_ECO57	Capsular synthesis regulator component B OS=Escherichia coli O157:H7 GN=rcsB PE=3 SV=1	rcsB		63	2	0.65848	0.428334	102.516	not significant									1.01057	0.976143	TRUE	FALSE			0.429061	0.0388341	FALSE	FALSE
sp|P69409|RCSB_ECO57	Capsular synthesis regulator component B OS=Escherichia coli O157:H7 GN=rcsB PE=3 SV=1	rcsB		125					no quant										0	FALSE	TRUE
sp|P69409|RCSB_ECO57	Capsular synthesis regulator component B OS=Escherichia coli O157:H7 GN=rcsB PE=3 SV=1	rcsB		140	2	0.660861	0.108002	26.0741	not significant					FALSE	TRUE			0.736232	0.0499631	FALSE	TRUE			0.593206	0.543008	FALSE	TRUE	interferences
sp|P69409|RCSB_ECO57	Capsular synthesis regulator component B OS=Escherichia coli O157:H7 GN=rcsB PE=3 SV=1	rcsB		149	1	4.89602	0	0	not significant									4.89602	0.000248463	TRUE	FALSE	cobb				FALSE	TRUE
sp|P69409|RCSB_ECO57	Capsular synthesis regulator component B OS=Escherichia coli O157:H7 GN=rcsB PE=3 SV=1	rcsB	GGYGDKRLSPKESEVLRLFAE	[154]	4	3.73645	0.336771	25.549	regulated	1.70224	0.639244	6.49206	0.000916541	TRUE	FALSE	interferences cobb fine		3.57611	0.000431308	TRUE	FALSE	cobb		3.17917	0.00576576	TRUE	FALSE	cobb		2.64077	0.00125288
sp|P0A946|RIMI_ECO57	Ribosomal-protein-alanine acetyltransferase OS=Escherichia coli O157:H7 GN=rimI PE=3 SV=1	rimI	QRAHAFPWSEKTFASNQGERY	[30]	4	15.8689	0.404868	14.646	regulated	0.984148	0.567952	27.734	0.0132595	TRUE	FALSE	use M cobb		15.8743	4.29e-06	TRUE	FALSE	cobb		16.3067	0.00535538	TRUE	FALSE	cobb		8.83305	0.000334911
sp|A7ZUJ6|RL11_ECO24	50S ribosomal protein L11 OS=Escherichia coli O139:H28 (strain E24377A / ETEC) GN=rplK PE=3 SV=1	rplK		45	1	0.906338	0	0	not significant															0.906338	0.934541	FALSE	FALSE
sp|B7UPD8|RL11_ECO27	50S ribosomal protein L11 OS=Escherichia coli O127:H6 (strain E2348/69 / EPEC) GN=rplK PE=3 SV=1	rplK		51	4	1.91456	0.985345	151.711	not significant			9.13331	0.0277947	TRUE	FALSE			1.83532	0.0211774	TRUE	FALSE			0.613735	0.0263435	TRUE	FALSE			1.30604	0.302918	TRUE	FALSE
sp|A7ZUJ6|RL11_ECO24	50S ribosomal protein L11 OS=Escherichia coli O139:H28 (strain E24377A / ETEC) GN=rplK PE=3 SV=1	rplK		72	2	0.814729	0.411694	200.925	not significant									0.53978	0.661254	FALSE	FALSE			1.22973	0.445653	FALSE	FALSE
sp|A7ZUJ6|RL11_ECO24	50S ribosomal protein L11 OS=Escherichia coli O139:H28 (strain E24377A / ETEC) GN=rplK PE=3 SV=1	rplK	TKTPPAAVLLKKAAGIKSGSG	[81]	4	4.50153	0.259909	17.2763	regulated	1.28025	0.857418	6.25926	0.0182598	TRUE	FALSE			5.06252	0.000161648	TRUE	FALSE	CobB		3.08412	0.00183075	TRUE	FALSE	cobb		4.20167	0.000881638
sp|B7UPD8|RL11_ECO27	50S ribosomal protein L11 OS=Escherichia coli O127:H6 (strain E2348/69 / EPEC) GN=rplK PE=3 SV=1	rplK		40, 45	3	1.70761	0.97374	181.975	not significant									0.646764	0.202713	FALSE	TRUE	no msms		6.46429	0.000594208	TRUE	FALSE	cobb		1.19097	0.308983	TRUE	FALSE
sp|A7ZUK0|RL7_ECO24	50S ribosomal protein L7/L12 OS=Escherichia coli O139:H28 (strain E24377A / ETEC) GN=rplL PE=3 SV=1	rplL		60	1	0.929645	0	0	not significant									0.929645	0.478941	FALSE	FALSE
sp|B7UPE1|RL7_ECO27	50S ribosomal protein L7/L12 OS=Escherichia coli O127:H6 (strain E2348/69 / EPEC) GN=rplL PE=3 SV=1	rplL		66	4	1.16334	0.741466	490.07	not significant			2.60013	0.0725766	FALSE	FALSE			0.936464	0.746524	FALSE	FALSE			0.383403	0.0214104	FALSE	FALSE			1.96196	0.0101646	TRUE	FALSE
sp|B7UPE1|RL7_ECO27	50S ribosomal protein L7/L12 OS=Escherichia coli O127:H6 (strain E2348/69 / EPEC) GN=rplL PE=3 SV=1	rplL		85	4	1.23403	0.168954	80.344	not significant			1.16566	0.113016	TRUE	FALSE			1.10854	0.262137	TRUE	FALSE			1.08883	0.46584	TRUE	FALSE	cobb in no glc		1.64823	0.0379831	TRUE	FALSE
sp|B7UPE1|RL7_ECO27	50S ribosomal protein L7/L12 OS=Escherichia coli O127:H6 (strain E2348/69 / EPEC) GN=rplL PE=3 SV=1	rplL		96	4	1.22403	0.338171	167.289	not significant			2.02733	0.457544	FALSE	FALSE			1.18522	0.292808	FALSE	FALSE			0.781565	0.438211	FALSE	FALSE			1.19531	0.0193721	TRUE	FALSE
sp|B7UPE1|RL7_ECO27	50S ribosomal protein L7/L12 OS=Escherichia coli O127:H6 (strain E2348/69 / EPEC) GN=rplL PE=3 SV=1	rplL		101	4	1.0776	0.125556	168.006	not significant			1.09912	0.680023	TRUE	FALSE			0.957295	0.940892	TRUE	FALSE	quite variable		1.31259	0.608779	FALSE	FALSE			0.976343	0.561831	TRUE	FALSE
sp|B7UPE1|RL7_ECO27	50S ribosomal protein L7/L12 OS=Escherichia coli O127:H6 (strain E2348/69 / EPEC) GN=rplL PE=3 SV=1	rplL		108	3	1.03111	0.173053	564.809	not significant									0.946481	0.906315	FALSE	TRUE			1.31259	0.608779	FALSE	FALSE			0.882423	0.0364644	TRUE	FALSE
sp|A7ZUK0|RL7_ECO24	50S ribosomal protein L7/L12 OS=Escherichia coli O139:H28 (strain E24377A / ETEC) GN=rplL PE=3 SV=1	rplL		109	1	0.39637	0	0	not significant			0.39637	0.0796157	FALSE	FALSE
sp|A7ZUK0|RL7_ECO24	50S ribosomal protein L7/L12 OS=Escherichia coli O139:H28 (strain E24377A / ETEC) GN=rplL PE=3 SV=1	rplL	AAGANKVAVIKAVRGATGLGL	[71]	4	2.49412	0.196254	21.4734	regulated	1.14136	0.936864	2.54919	0.0474617	TRUE	FALSE			1.99323	0.000861494	TRUE	FALSE	nice case also in no glc		3.38261	0.000472501	TRUE	FALSE	cobb		2.25144	1.18e-05
sp|A7ZUK0|RL7_ECO24	50S ribosomal protein L7/L12 OS=Escherichia coli O139:H28 (strain E24377A / ETEC) GN=rplL PE=3 SV=1	rplL	AVRGATGLGLKEAKDLVESAP	[82]	4	12.7912	0.382225	14.9965	regulated	1.14136	0.936864	20.0097	0.0239336	TRUE	FALSE			11.3047	5.18e-05	TRUE	FALSE	cobb		7.3084	0.000666572	TRUE	FALSE	cobb		16.1928	0.000325464
sp|A7ZSI3|RL17_ECO24	50S ribosomal protein L17 OS=Escherichia coli O139:H28 (strain E24377A / ETEC) GN=rplQ PE=3 SV=1	rplQ		40	1	0.179551	0	0	not significant															0.179551	0.373523	FALSE	FALSE
sp|A7ZSI3|RL17_ECO24	50S ribosomal protein L17 OS=Escherichia coli O139:H28 (strain E24377A / ETEC) GN=rplQ PE=3 SV=1	rplQ		99	1	1.35782	0	0	not significant									1.35782	0.308161	FALSE	FALSE
sp|B7UK18|RL17_ECO27	50S ribosomal protein L17 OS=Escherichia coli O127:H6 (strain E2348/69 / EPEC) GN=rplQ PE=3 SV=1	rplQ		121	2	2.24159	0.348572	43.1836	not significant															1.58188	0.281431	TRUE	FALSE			3.17644	0.0644256	TRUE	FALSE
sp|A7ZSI3|RL17_ECO24	50S ribosomal protein L17 OS=Escherichia coli O139:H28 (strain E24377A / ETEC) GN=rplQ PE=3 SV=1	rplQ	AGSLVRHEIIKTTLPKAKELR	[35]	4	4.80391	0.644437	41.0619	regulated	1.37428	0.896447	8.21133	6.68e-05	TRUE	FALSE			3.35273	0.00156568	TRUE	FALSE	CobB		9.63192	0.0150436	TRUE	FALSE	cobb		2.00842	9.11e-06
sp|B7UK36|RL29_ECO27	50S ribosomal protein L29 OS=Escherichia coli O127:H6 (strain E2348/69 / EPEC) GN=rpmC PE=3 SV=1	rpmC		9	4	1.88477	0.88413	139.496	not significant			8.27546	0.00551321	TRUE	FALSE			1.35557	0.151648	TRUE	FALSE			0.793701	0.0121213	TRUE	FALSE			1.4173	0.101569	TRUE	FALSE
sp|B7UK36|RL29_ECO27	50S ribosomal protein L29 OS=Escherichia coli O127:H6 (strain E2348/69 / EPEC) GN=rpmC PE=3 SV=1	rpmC		54	4	1.46977	0.170194	44.194	not significant			1.71183	0.0145672	TRUE	FALSE			1.43024	0.0791094	TRUE	FALSE			1.1247	0.60763	TRUE	FALSE			1.69468	0.152661	TRUE	FALSE
sp|B7UK36|RL29_ECO27	50S ribosomal protein L29 OS=Escherichia coli O127:H6 (strain E2348/69 / EPEC) GN=rpmC PE=3 SV=1	rpmC		60	4	1.33653	0.297315	102.495	not significant			1.3101	0.454304	TRUE	FALSE			1.53648	0.00591578	TRUE	FALSE			1.88602	0.0496045	TRUE	FALSE			0.840499	0.0487304	TRUE	FALSE
sp|B7UK36|RL29_ECO27	50S ribosomal protein L29 OS=Escherichia coli O127:H6 (strain E2348/69 / EPEC) GN=rpmC PE=3 SV=1	rpmC	SGQLQQSHLLKQVRRDVARVK	[44]	4	13.4661	0.38733	14.8963	regulated	1.35629	0.963296	21.1143	0.00612186	TRUE	FALSE			14.4399	0.00113856	TRUE	FALSE	cobb		7.25185	0.00184155	TRUE	FALSE	cobb		14.8725	0.000207213
sp|B7UNQ6|RL31_ECO27	50S ribosomal protein L31 OS=Escherichia coli O127:H6 (strain E2348/69 / EPEC) GN=rpmE PE=3 SV=1	rpmE		23	3	2.04286	0.467502	65.4444	not significant									3.95704	0.0489798	TRUE	FALSE	cobb		1.46891	0.116123	TRUE	FALSE			1.46672	0.43986	FALSE	TRUE
sp|B7UNQ6|RL31_ECO27	50S ribosomal protein L31 OS=Escherichia coli O127:H6 (strain E2348/69 / EPEC) GN=rpmE PE=3 SV=1	rpmE		39	4	2.96346	0.663952	61.1172	not significant			8.3506	0.00818374	TRUE	FALSE	cobb		3.3554	0.000349919	TRUE	FALSE	cobb		1.70732	0.00521358	TRUE	FALSE			1.61221	7.09e-05	FALSE	TRUE
sp|A7ZUF1|RL31_ECO24	50S ribosomal protein L31 OS=Escherichia coli O139:H28 (strain E24377A / ETEC) GN=rpmE PE=3 SV=1	rpmE		47	2	7.44734	0.448804	22.3524	not significant									11.6658	0.0284136	TRUE	FALSE	cobb, not acka		4.75432	0.000181315	FALSE	TRUE
sp|A7ZUF1|RL31_ECO24	50S ribosomal protein L31 OS=Escherichia coli O139:H28 (strain E24377A / ETEC) GN=rpmE PE=3 SV=1	rpmE		62	2	23.0724	0.210326	6.7012	not significant									18.696	0.00860985	TRUE	FALSE	cobb		28.4731	0.000133274	TRUE	FALSE	cobb
sp|B7UNQ6|RL31_ECO27	50S ribosomal protein L31 OS=Escherichia coli O127:H6 (strain E2348/69 / EPEC) GN=rpmE PE=3 SV=1	rpmE	MKKDIHPKYEEITASCSC	[8]	4	4.44539	0.617107	41.3648	regulated	1.16671	0.877465	12.7159	0.00314355	TRUE	FALSE			3.76235	0.00390191	TRUE	FALSE	cobb		2.86279	4.2e-05	TRUE	FALSE	cobb		2.85129	0.00304968
sp|A7ZTI7|RL33_ECO24	50S ribosomal protein L33 OS=Escherichia coli O139:H28 (strain E24377A / ETEC) GN=rpmG PE=3 SV=1	rpmG		8	1	2.47516	0	0	not significant															2.47516	0.294513	FALSE	FALSE
sp|A7ZTI7|RL33_ECO24	50S ribosomal protein L33 OS=Escherichia coli O139:H28 (strain E24377A / ETEC) GN=rpmG PE=3 SV=1	rpmG	MAKGIREKIKLVSSAGTGHF	[10]	3	2.22024	0.329348	41.2917	regulated	1.27303	0.989722	3.67996	0.00949678	TRUE	FALSE			2.13749	0.000121768	TRUE	FALSE	cobb		1.46178	0.0584401	FALSE	FALSE	not cobb		2.11332	0.00224037
sp|A7ZTI7|RL33_ECO24	50S ribosomal protein L33 OS=Escherichia coli O139:H28 (strain E24377A / ETEC) GN=rpmG PE=3 SV=1	rpmG	TTKNKRTKPEKLELKKFDPVV	[33]	4	3.23253	0.206116	17.5677	regulated	1.27303	0.989722	3.69882	0.00777286	TRUE	FALSE	up		4.16344	0.00133326	TRUE	FALSE	cobb		2.88199	0.00131211	TRUE	FALSE	cobb		2.46014	0.00109636
sp|A7ZTI7|RL33_ECO24	50S ribosomal protein L33 OS=Escherichia coli O139:H28 (strain E24377A / ETEC) GN=rpmG PE=3 SV=1	rpmG	DPVVRQHVIYKEAKIK	[50]	4	7.74429	0.441674	21.5771	regulated	1.27303	0.989722	15.7355	0.0107349	TRUE	FALSE	cobb		8.00286	0.00225496	TRUE	FALSE	cobb		5.20208	0.00263776	TRUE	FALSE	cobb		5.49065	5.47e-05
sp|A7ZTI7|RL33_ECO24	50S ribosomal protein L33 OS=Escherichia coli O139:H28 (strain E24377A / ETEC) GN=rpmG PE=3 SV=1	rpmG		50, 53	1	0.959547	0	0	not significant									0.959547	0.905635	TRUE	FALSE	not cobb
sp|P0AG68|RS1_ECOL6	30S ribosomal protein S1 OS=Escherichia coli O6:H1 (strain CFT073 / ATCC 700928 / UPEC) GN=rpsA PE=3 SV=1	rpsA		150	4	2.10173	0.146833	19.7686	not significant			1.93969	0.11119	FALSE	FALSE			2.13344	0.104916	TRUE	FALSE			2.64369	0.00704354	TRUE	FALSE	cobb		1.78355	0.000868323	TRUE	FALSE
sp|P0AG69|RS1_ECO57	30S ribosomal protein S1 OS=Escherichia coli O157:H7 GN=rpsA PE=3 SV=1	rpsA		155	2	1.23072	0.137927	66.4383	not significant									1.07216	0.611111	FALSE	FALSE			1.41274	0.678698	FALSE	TRUE
sp|P0AG69|RS1_ECO57	30S ribosomal protein S1 OS=Escherichia coli O157:H7 GN=rpsA PE=3 SV=1	rpsA		247	3	0.815145	0.70286	343.883	not significant			0.97264	0.927989	FALSE	FALSE			1.74091	0.0552927	FALSE	TRUE			0.319872	0.363431	FALSE	FALSE
sp|P0AG68|RS1_ECOL6	30S ribosomal protein S1 OS=Escherichia coli O6:H1 (strain CFT073 / ATCC 700928 / UPEC) GN=rpsA PE=3 SV=1	rpsA		260					no quant																							FALSE	TRUE
sp|P0AG68|RS1_ECOL6	30S ribosomal protein S1 OS=Escherichia coli O6:H1 (strain CFT073 / ATCC 700928 / UPEC) GN=rpsA PE=3 SV=1	rpsA		272	4	1.0709	0.198886	290.34	not significant			1.04765	0.820488	TRUE	FALSE			1.23199	0.301958	TRUE	FALSE			0.781426	0.63559	TRUE	FALSE			1.30404	0.0111538	TRUE	FALSE
sp|P0AG68|RS1_ECOL6	30S ribosomal protein S1 OS=Escherichia coli O6:H1 (strain CFT073 / ATCC 700928 / UPEC) GN=rpsA PE=3 SV=1	rpsA		279	3	0.94179	0.198029	330.195	not significant			0.812267	0.221904	FALSE	FALSE			0.825371	0.166664	TRUE	FALSE					FALSE	TRUE			1.24599	0.0265019	TRUE	FALSE
sp|P0AG68|RS1_ECOL6	30S ribosomal protein S1 OS=Escherichia coli O6:H1 (strain CFT073 / ATCC 700928 / UPEC) GN=rpsA PE=3 SV=1	rpsA		363	3	1.14014	0.206623	157.542	not significant			1.52693	0.0704317	FALSE	FALSE			0.991901	0.962469	TRUE	FALSE									0.978568	0.957831	FALSE	FALSE
sp|P0AG68|RS1_ECOL6	30S ribosomal protein S1 OS=Escherichia coli O6:H1 (strain CFT073 / ATCC 700928 / UPEC) GN=rpsA PE=3 SV=1	rpsA		449	1	1.97228	0	0	not significant																					1.97228	0.10411	TRUE	FALSE
sp|P0AG68|RS1_ECOL6	30S ribosomal protein S1 OS=Escherichia coli O6:H1 (strain CFT073 / ATCC 700928 / UPEC) GN=rpsA PE=3 SV=1	rpsA		464	3	1.18559	0.0536629	31.5219	not significant					FALSE	FALSE			1.17002	0.692899	TRUE	FALSE	take M+1		1.11866	0.755093	FALSE	FALSE			1.27325	0.0561405	TRUE	FALSE
sp|P0AG68|RS1_ECOL6	30S ribosomal protein S1 OS=Escherichia coli O6:H1 (strain CFT073 / ATCC 700928 / UPEC) GN=rpsA PE=3 SV=1	rpsA		522	1	1.51256	0	0	not significant																					1.51256	0.0114428	TRUE	FALSE
sp|P0AG69|RS1_ECO57	30S ribosomal protein S1 OS=Escherichia coli O157:H7 GN=rpsA PE=3 SV=1	rpsA	EGKELEFKVIKLDQKRNNVVV	[158]	4	6.52749	0.571679	30.4729	regulated	1.11601	0.863128	17.1511	0.00176612	TRUE	FALSE	import problem		4.17916	2.37e-05	TRUE	FALSE	cobb		5.79831	0.0131386	TRUE	FALSE	cobb		4.36849	2.51e-06
sp|P0AG69|RS1_ECO57	30S ribosomal protein S1 OS=Escherichia coli O157:H7 GN=rpsA PE=3 SV=1	rpsA	SVRAKDEADEKDAIATVNKQE	[528]	3	2.33655	0.734469	86.543	regulated	1.11601	0.863128	3.29742	0.0332368	FALSE	FALSE	use M+1, cobb		4.48422	0.000100747	FALSE	FALSE	use M+1, cobb		0.672268	0.291544	FALSE	FALSE	noisy		2.99845	0.00707911
sp|A7ZSL0|RS10_ECO24	30S ribosomal protein S10 OS=Escherichia coli O139:H28 (strain E24377A / ETEC) GN=rpsJ PE=3 SV=1	rpsJ		11	1	7.03924	0	0	not significant															7.03924	0.00160474	TRUE	FALSE	cobb
sp|B7UK45|RS10_ECO27	30S ribosomal protein S10 OS=Escherichia coli O127:H6 (strain E2348/69 / EPEC) GN=rpsJ PE=3 SV=1	rpsJ		30	4	1.82103	0.339869	56.7011	not significant			2.44327	0.036395	TRUE	FALSE			2.52313	0.000666482	TRUE	FALSE	cobb		1.09753	0.628537	TRUE	FALSE	cobb no change		1.62534	0.155375	TRUE	FALSE
sp|B7UK45|RS10_ECO27	30S ribosomal protein S10 OS=Escherichia coli O127:H6 (strain E2348/69 / EPEC) GN=rpsJ PE=3 SV=1	rpsJ		82	4	1.40429	0.815498	240.183	not significant			3.67724	0.00924452	TRUE	FALSE			2.02638	0.00241947	TRUE	FALSE	cobb		0.397233	0.00398175	TRUE	FALSE			1.31383	0.0687834	TRUE	FALSE
sp|A7ZSL0|RS10_ECO24	30S ribosomal protein S10 OS=Escherichia coli O139:H28 (strain E24377A / ETEC) GN=rpsJ PE=3 SV=1	rpsJ	FTVLISPHVNKDARDQYEIRT	[59]	3	10.6035	0.493789	20.9128	regulated	1.3302	0.953667	11.8617	0.105002	TRUE	FALSE	o.k. for cobb		9.67476	3.19e-05	TRUE	FALSE	cobb not acka		20.9398	0.0296947	TRUE	FALSE	cobb		5.26066	0.00468397
sp|B7UK35|RS17_ECO27	30S ribosomal protein S17 OS=Escherichia coli O127:H6 (strain E2348/69 / EPEC) GN=rpsQ PE=3 SV=1	rpsQ		16	4	1.10963	0.291769	280.475	not significant			1.49538	0.10102	TRUE	FALSE			1.42928	0.000126191	TRUE	FALSE			0.737376	0.193583	TRUE	FALSE			0.961953	0.785992	TRUE	FALSE
sp|A7ZSK0|RS17_ECO24	30S ribosomal protein S17 OS=Escherichia coli O139:H28 (strain E24377A / ETEC) GN=rpsQ PE=3 SV=1	rpsQ		30	2	1.22944	0.239776	116.079	not significant									1.56258	0.00854275	FALSE	TRUE			0.967332	0.971016	FALSE	FALSE
sp|A7ZSK0|RS17_ECO24	30S ribosomal protein S17 OS=Escherichia coli O139:H28 (strain E24377A / ETEC) GN=rpsQ PE=3 SV=1	rpsQ		36	2	6.78433	0.383798	20.0457	not significant					FALSE	TRUE	many interferences		4.62195	2.52e-05	TRUE	FALSE	CobB		9.95837	1.38e-05	TRUE	FALSE	cobb
sp|A7ZSK0|RS17_ECO24	30S ribosomal protein S17 OS=Escherichia coli O139:H28 (strain E24377A / ETEC) GN=rpsQ PE=3 SV=1	rpsQ		43	3	1.37502	0.382605	120.139	not significant			1.35593	0.22844	FALSE	FALSE			2.212	0.0578846	FALSE	FALSE			0.866773	0.383915	FALSE	FALSE
sp|A7ZSK0|RS17_ECO24	30S ribosomal protein S17 OS=Escherichia coli O139:H28 (strain E24377A / ETEC) GN=rpsQ PE=3 SV=1	rpsQ		69					no quant																	FALSE	TRUE
sp|A7ZSK0|RS17_ECO24	30S ribosomal protein S17 OS=Escherichia coli O139:H28 (strain E24377A / ETEC) GN=rpsQ PE=3 SV=1	rpsQ		81	2	2.27702	0.273382	33.2231	not significant									1.73236	0.0183258	TRUE	FALSE			2.99292	0.252144	FALSE	FALSE
sp|A7ZSK0|RS17_ECO24	30S ribosomal protein S17 OS=Escherichia coli O139:H28 (strain E24377A / ETEC) GN=rpsQ PE=3 SV=1	rpsQ	IRECRPLSKTKSWTLVRVVEK	[71]	3	6.99461	0.26486	13.6165	regulated	1.28274	0.825387	5.7207	0.0232211	TRUE	TRUE	cobb is fine		5.8824	2.24e-05	TRUE	FALSE	CobB		10.1692	0.0202424	TRUE	FALSE	cobb
sp|A7ZRU7|RS21_ECO24	30S ribosomal protein S21 OS=Escherichia coli O139:H28 (strain E24377A / ETEC) GN=rpsU PE=3 SV=1	rpsU	ALRRFKRSCEKAGVLAEVRRR	[25]	4	4.18058	0.151985	10.625	regulated	1.10135	0.974682	5.0493	0.000426686	TRUE	FALSE	weak		4.66645	0.00188524	TRUE	FALSE	cobb		3.58453	0.000891877	TRUE	FALSE	cobb		3.61658	0.00017405
sp|B7UJQ9|TIG_ECO27	Trigger factor OS=Escherichia coli O127:H6 (strain E2348/69 / EPEC) GN=tig PE=3 SV=1	tig		37	4	3.03987	1.25452	112.835	not significant			6.5522	0.0226598	TRUE	FALSE	cobb		1.58967	0.515303	FALSE	FALSE	import problem		0.564094	0	FALSE	FALSE	import problems		14.5337	0.0138579	TRUE	FALSE
sp|B7UJQ9|TIG_ECO27	Trigger factor OS=Escherichia coli O127:H6 (strain E2348/69 / EPEC) GN=tig PE=3 SV=1	tig		81	2	2.43642	0.831082	93.3245	not significant			1.06125	0.959111	FALSE	FALSE															5.59353	0.0402698	TRUE	FALSE
sp|B7UJQ9|TIG_ECO27	Trigger factor OS=Escherichia coli O127:H6 (strain E2348/69 / EPEC) GN=tig PE=3 SV=1	tig		83	4	1.82591	0.351683	58.4117	not significant			3.35359	0.000190767	FALSE	FALSE			1.47952	0.00363136	TRUE	FALSE			1.54257	0.100856	TRUE	FALSE			1.45224	0.0387292	TRUE	FALSE
sp|B7UJQ9|TIG_ECO27	Trigger factor OS=Escherichia coli O127:H6 (strain E2348/69 / EPEC) GN=tig PE=3 SV=1	tig		203	3	1.30637	0.484053	181.12	not significant			1.04034	0.878555	FALSE	FALSE			2.56047	0.177838	FALSE	FALSE									0.836965	0.176637	TRUE	FALSE
sp|B7UJQ9|TIG_ECO27	Trigger factor OS=Escherichia coli O127:H6 (strain E2348/69 / EPEC) GN=tig PE=3 SV=1	tig		232	4	1.10464	0.242597	243.764	not significant			1.02902	0.924512	FALSE	FALSE			0.857006	0.464415	TRUE	FALSE			1.02425	0.907048	FALSE	FALSE			1.64844	0.0194508	TRUE	FALSE
sp|B7UJQ9|TIG_ECO27	Trigger factor OS=Escherichia coli O127:H6 (strain E2348/69 / EPEC) GN=tig PE=3 SV=1	tig		279	3	1.39234	0.27304	82.4927	not significant			1.71431	0.00875471	FALSE	FALSE			0.946719	0.0493959	TRUE	FALSE									1.66313	0.0308775	FALSE	TRUE
sp|A7ZIJ4|TIG_ECO24	Trigger factor OS=Escherichia coli O139:H28 (strain E24377A / ETEC) GN=tig PE=3 SV=1	tig		342	1	1.46007	0	0	not significant									1.46007	0.621221	FALSE	FALSE
sp|B7UJQ9|TIG_ECO27	Trigger factor OS=Escherichia coli O127:H6 (strain E2348/69 / EPEC) GN=tig PE=3 SV=1	tig		420	1	1.23394	0	0	not significant																					1.23394	0.516665	TRUE	FALSE
sp|B7UJQ9|TIG_ECO27	Trigger factor OS=Escherichia coli O127:H6 (strain E2348/69 / EPEC) GN=tig PE=3 SV=1	tig	QAAQRFGGNEKQALELPRELF	[327]	4	5.04197	0.150874	9.32592	regulated	1.19124	0.748429	5.83745	0.00191436	FALSE	FALSE			5.35961	0.000668844	TRUE	FALSE	cobb		4.09679	0.00023505	TRUE	FALSE	cobb
sp|B7UJQ9|TIG_ECO27	Trigger factor OS=Escherichia coli O127:H6 (strain E2348/69 / EPEC) GN=tig PE=3 SV=1	tig	LGEVIRTNELKADEERVKGLI	[361]	2	2.77303	0.542867	53.2253	regulated	1.19124	0.748429	4.81583	2.61e-06	FALSE	FALSE			1.55439	0.000906796	TRUE	FALSE	cobb slight up		4.72272	0.0152213	TRUE	FALSE	cobb acka not consistent, spray problem		1.67262	0.000147645
sp|B7UMH5|TNAA_ECO27	Tryptophanase OS=Escherichia coli O127:H6 (strain E2348/69 / EPEC) GN=tnaA PE=3 SV=1	tnaA		5	3	1.52725	0.192552	45.4705	not significant									1.754	0.450789	FALSE	FALSE			1.746	0.650538	FALSE	FALSE			1.16319	0.740783	FALSE	TRUE
sp|B7UMH5|TNAA_ECO27	Tryptophanase OS=Escherichia coli O127:H6 (strain E2348/69 / EPEC) GN=tnaA PE=3 SV=1	tnaA		20	2	0.935846	0.308609	465.442	not significant									0.687349	0.504375	FALSE	FALSE			1.27418	0.275992	FALSE	TRUE					FALSE	TRUE
sp|B7UMH5|TNAA_ECO27	Tryptophanase OS=Escherichia coli O127:H6 (strain E2348/69 / EPEC) GN=tnaA PE=3 SV=1	tnaA		115	3	0.871303	0.439414	318.958	not significant									0.764887	0.139636	TRUE	FALSE	no glucose !		0.549444	0.00391237	TRUE	FALSE			1.57394	0.0590697	TRUE	FALSE
sp|B7UMH5|TNAA_ECO27	Tryptophanase OS=Escherichia coli O127:H6 (strain E2348/69 / EPEC) GN=tnaA PE=3 SV=1	tnaA		116	1	0.942744	0	0	not significant																					0.942744	0.927383	FALSE	TRUE
sp|B7UMH5|TNAA_ECO27	Tryptophanase OS=Escherichia coli O127:H6 (strain E2348/69 / EPEC) GN=tnaA PE=3 SV=1	tnaA		156	2	0.825945	0.493265	257.947	not significant									1.35261	0.105695	TRUE	FALSE	no glucose !		0.504346	0.00957976	FALSE	FALSE					FALSE	FALSE
sp|A7ZTR3|TNAA_ECO24	Tryptophanase OS=Escherichia coli O139:H28 (strain E24377A / ETEC) GN=tnaA PE=3 SV=1	tnaA		211	1	1.17236	0	0	not significant									1.17236	0.795745	FALSE	TRUE
sp|B7UMH5|TNAA_ECO27	Tryptophanase OS=Escherichia coli O127:H6 (strain E2348/69 / EPEC) GN=tnaA PE=3 SV=1	tnaA		219	2	1.10384	0.105296	106.576	not significant											FALSE	TRUE			1.22642	0.623989	FALSE	FALSE			0.993524	0.970179	TRUE	FALSE
sp|B7UMH5|TNAA_ECO27	Tryptophanase OS=Escherichia coli O127:H6 (strain E2348/69 / EPEC) GN=tnaA PE=3 SV=1	tnaA		239	3	0.874014	0.0907673	67.4053	not significant									0.873701	0.71982	FALSE	FALSE			0.782199	0.406297	TRUE	FALSE			0.976956	0.916565	FALSE	FALSE
sp|A7ZTR3|TNAA_ECO24	Tryptophanase OS=Escherichia coli O139:H28 (strain E24377A / ETEC) GN=tnaA PE=3 SV=1	tnaA		246	3	1.24792	0.578289	261.101	not significant									1.87025	0.342462	FALSE	FALSE			0.550831	0.286829	FALSE	FALSE			1.88646	0.172734	FALSE	TRUE
sp|B7UMH5|TNAA_ECO27	Tryptophanase OS=Escherichia coli O127:H6 (strain E2348/69 / EPEC) GN=tnaA PE=3 SV=1	tnaA		246	3	1.24792	0.578289	261.101	not significant
sp|B7UMH5|TNAA_ECO27	Tryptophanase OS=Escherichia coli O127:H6 (strain E2348/69 / EPEC) GN=tnaA PE=3 SV=1	tnaA		269	1	1.10044	0	0	not significant																	FALSE	TRUE			1.10044	0.806301	FALSE	FALSE
sp|A7ZTR3|TNAA_ECO24	Tryptophanase OS=Escherichia coli O139:H28 (strain E24377A / ETEC) GN=tnaA PE=3 SV=1	tnaA		387	1	0.0698011	0	0	not significant															0.0698011	0.376868	FALSE	FALSE
sp|B7UMH5|TNAA_ECO27	Tryptophanase OS=Escherichia coli O127:H6 (strain E2348/69 / EPEC) GN=tnaA PE=3 SV=1	tnaA		406	3	0.867049	0.0953468	66.8353	not significant									0.785172	0.352835	TRUE	FALSE			0.986136	0.95788	TRUE	FALSE			0.841842	0.509872	TRUE	FALSE
sp|A7ZTR3|TNAA_ECO24	Tryptophanase OS=Escherichia coli O139:H28 (strain E24377A / ETEC) GN=tnaA PE=3 SV=1	tnaA		409	2	0.704485	0.168766	48.1792	not significant									0.834	0.549892	FALSE	FALSE			0.595083	0.317888	FALSE	FALSE
sp|B7UMH5|TNAA_ECO27	Tryptophanase OS=Escherichia coli O127:H6 (strain E2348/69 / EPEC) GN=tnaA PE=3 SV=1	tnaA		443	1	0.648649	0	0	not significant																					0.648649	0.524412	FALSE	TRUE
sp|B7UMH5|TNAA_ECO27	Tryptophanase OS=Escherichia coli O127:H6 (strain E2348/69 / EPEC) GN=tnaA PE=3 SV=1	tnaA		450	1	2.24008	0	0	not significant																					2.24008	0.012899	FALSE	TRUE
sp|A7ZTR3|TNAA_ECO24	Tryptophanase OS=Escherichia coli O139:H28 (strain E24377A / ETEC) GN=tnaA PE=3 SV=1	tnaA		467	2	0.902294	0.738314	718.1	not significant									1.88796	0.429936	FALSE	FALSE			0.431224	0.315311	FALSE	FALSE
sp|B7UMH5|TNAA_ECO27	Tryptophanase OS=Escherichia coli O127:H6 (strain E2348/69 / EPEC) GN=tnaA PE=3 SV=1	tnaA	IKGLTFTYEPKVLRHFTAKLK	[459]	4	5.1252	0.0932609	5.70693	regulated	1.20661	0.820203	6.01992	0.00213261	FALSE	FALSE			4.81205	0.000477835	TRUE	FALSE	no glucose and CobB		4.84024	9.02e-07	TRUE	FALSE	cobb		4.92101	2.82e-05
sp|B7UIL5|EFTS_ECO27	Elongation factor Ts OS=Escherichia coli O127:H6 (strain E2348/69 / EPEC) GN=tsf PE=3 SV=1	tsf		10	4	0.797214	0.489353	215.923	not significant			0.623123	0.419499	FALSE	FALSE			0.611041	0.0701485	FALSE	FALSE			1.85726	0.116194	FALSE	FALSE			0.57119	0.632027	FALSE	TRUE
sp|B7UIL5|EFTS_ECO27	Elongation factor Ts OS=Escherichia coli O127:H6 (strain E2348/69 / EPEC) GN=tsf PE=3 SV=1	tsf		24	3	1.36949	0.235172	74.7906	not significant									1.90973	0.0344376	TRUE	FALSE			1.15326	0.207901	TRUE	FALSE			1.16622	0.00850449	TRUE	FALSE
sp|B7UIL5|EFTS_ECO27	Elongation factor Ts OS=Escherichia coli O127:H6 (strain E2348/69 / EPEC) GN=tsf PE=3 SV=1	tsf		95	4	1.21479	0.446485	229.471	not significant			2.21098	0.114391	FALSE	FALSE			1.47457	0.0845668	TRUE	FALSE	use M		0.663401	0.072531	TRUE	FALSE	use M		1.00688	0.945264	TRUE	FALSE
sp|A7ZHR0|EFTS_ECO24	Elongation factor Ts OS=Escherichia coli O139:H28 (strain E24377A / ETEC) GN=tsf PE=3 SV=1	tsf		112	2	1.10064	1.3575	1415.66	not significant									4.2776	0.110825	TRUE	FALSE			0.283198	0.00576174	FALSE	FALSE
sp|A7ZHR0|EFTS_ECO24	Elongation factor Ts OS=Escherichia coli O139:H28 (strain E24377A / ETEC) GN=tsf PE=3 SV=1	tsf		125	1	2.16809	0	0	not significant									2.16809	0.370171	FALSE	FALSE
sp|B7UIL5|EFTS_ECO27	Elongation factor Ts OS=Escherichia coli O127:H6 (strain E2348/69 / EPEC) GN=tsf PE=3 SV=1	tsf		159	1	1.08632	0	0	not significant																					1.08632	0.625162	TRUE	FALSE
sp|B7UIL5|EFTS_ECO27	Elongation factor Ts OS=Escherichia coli O127:H6 (strain E2348/69 / EPEC) GN=tsf PE=3 SV=1	tsf		247	4	0.853377	0.300239	189.361	not significant			1.15317	0.415498	TRUE	FALSE			0.908522	0.357398	TRUE	FALSE			0.51865	0.00149974	TRUE	FALSE			0.976025	0.687048	TRUE	FALSE
sp|A7ZHR0|EFTS_ECO24	Elongation factor Ts OS=Escherichia coli O139:H28 (strain E24377A / ETEC) GN=tsf PE=3 SV=1	tsf		267	2	0.582216	0.802406	148.342	not significant									1.29887	0.182448	TRUE	FALSE			0.260978	0.0788354	TRUE	FALSE
sp|B7UIL5|EFTS_ECO27	Elongation factor Ts OS=Escherichia coli O127:H6 (strain E2348/69 / EPEC) GN=tsf PE=3 SV=1	tsf	QSGKPKEIAEKMVEGRMKKFT	[214]	4	4.28273	0.266098	18.2937	regulated	1.2407	0.790084	5.6322	0.0188386	TRUE	FALSE	use M+1		5.24164	0.00487986	TRUE	FALSE	use M+1 cobb		3.97933	0.000566212	TRUE	FALSE	cobb		2.8637	0.00230478
sp|A7ZHR0|EFTS_ECO24	Elongation factor Ts OS=Escherichia coli O139:H28 (strain E24377A / ETEC) GN=tsf PE=3 SV=1	tsf	AEKMVEGRMKKFTGEVSLTGQ	[222]	3	4.68706	0.418465	27.0885	regulated	1.2407	0.790084	8.46956	0.0189241	TRUE	FALSE			3.52401	0.0028759	TRUE	FALSE	cobb								3.44988	0.0433829
sp|A8A5E6|EFTU1_ECOHS	Elongation factor Tu 1 OS=Escherichia coli O9:H4 (strain HS) GN=tuf1 PE=3 SV=1	tuf1		177	4	1.21641	0.443684	226.476	not significant			1.42129	0.0222421	TRUE	FALSE	just not up much		1.96394	0.00288512	TRUE	FALSE			0.589165	0.052937	TRUE	FALSE			1.33131	0.0260135	TRUE	FALSE
sp|A8A5E6|EFTU1_ECOHS	Elongation factor Tu 1 OS=Escherichia coli O9:H4 (strain HS) GN=tuf1 PE=3 SV=1	tuf1		209	4	1.32401	1.55704	554.773	not significant			14.1412	0.0295637	TRUE	FALSE			1.09806	0.418643	TRUE	FALSE			0.1782	0.000100159	TRUE	FALSE			1.11056	0.513971	TRUE	FALSE
sp|A8A5E6|EFTU1_ECOHS	Elongation factor Tu 1 OS=Escherichia coli O9:H4 (strain HS) GN=tuf1 PE=3 SV=1	tuf1		253	4	0.892881	0.500593	441.822	not significant			0.557469	0.0369824	TRUE	FALSE	not up much		0.649095	0.0249216	TRUE	FALSE	ch		0.863634	0.657165	TRUE	FALSE			2.03384	0.0799143	TRUE	FALSE
sp|A7ZSL4|EFTU1_ECO24	Elongation factor Tu 1 OS=Escherichia coli O139:H28 (strain E24377A / ETEC) GN=tuf1 PE=3 SV=1	tuf1		264	1	1.58784	0	0	not significant									1.58784	0.0199832	FALSE	FALSE					FALSE	FALSE
sp|A7ZSL4|EFTU1_ECO24	Elongation factor Tu 1 OS=Escherichia coli O139:H28 (strain E24377A / ETEC) GN=tuf1 PE=3 SV=1	tuf1		283	1	1.18242	0	0	not significant											FALSE	FALSE			1.18242	0.799101	FALSE	TRUE	minute jump between glucose and no glucose, potential interference
sp|A8A5E6|EFTU1_ECOHS	Elongation factor Tu 1 OS=Escherichia coli O9:H4 (strain HS) GN=tuf1 PE=3 SV=1	tuf1		295	4	0.957618	0.176206	406.884	not significant			0.818345	0.0478974	FALSE	FALSE			1.1827	0.12557	TRUE	FALSE			0.791528	0.698778	FALSE	TRUE			1.09772	0.152392	TRUE	FALSE
sp|A8A5E6|EFTU1_ECOHS	Elongation factor Tu 1 OS=Escherichia coli O9:H4 (strain HS) GN=tuf1 PE=3 SV=1	tuf1		300	4	0.839176	0.261781	149.304	not significant			0.778075	0.305439	TRUE	FALSE			1.02223	0.617896	TRUE	FALSE			0.565861	0.504471	FALSE	TRUE			1.10187	0.390761	TRUE	FALSE
sp|A8A5E6|EFTU1_ECOHS	Elongation factor Tu 1 OS=Escherichia coli O9:H4 (strain HS) GN=tuf1 PE=3 SV=1	tuf1		304	4	0.776712	0.221139	87.5156	not significant			0.984207	0.913723	FALSE	FALSE			0.950849	0.782993	TRUE	FALSE			0.603059	0.00991089	FALSE	FALSE			0.644886	0.0479023	FALSE	TRUE
sp|A8A5E6|EFTU1_ECOHS	Elongation factor Tu 1 OS=Escherichia coli O9:H4 (strain HS) GN=tuf1 PE=3 SV=1	tuf1		314	4	0.903358	0.291907	287.208	not significant			0.576681	0.0988789	TRUE	FALSE			1.05357	0.368612	TRUE	FALSE			1.26603	0.118967	TRUE	FALSE			0.865756	0.0881056	TRUE	FALSE
sp|A8A5E6|EFTU1_ECOHS	Elongation factor Tu 1 OS=Escherichia coli O9:H4 (strain HS) GN=tuf1 PE=3 SV=1	tuf1		325	1	3.94709	0	0	not significant																					3.94709	0.00206799	TRUE	FALSE
sp|A8A5E6|EFTU1_ECOHS	Elongation factor Tu 1 OS=Escherichia coli O9:H4 (strain HS) GN=tuf1 PE=3 SV=1	tuf1		391	4	0.933023	0.755361	1089.58	not significant			0.425663	0.150085	FALSE	TRUE	wrong import		3.08045	0.00266906	TRUE	FALSE	cobb		0.575026	0.096224	TRUE	FALSE			1.00508	0.98398	TRUE	FALSE
sp|A8A5E6|EFTU1_ECOHS	Elongation factor Tu 1 OS=Escherichia coli O9:H4 (strain HS) GN=tuf1 PE=3 SV=1	tuf1	LTAAITTVLAKTYGGAARAFD	[38]	3	6.90139	0.523952	27.1236	regulated	1.32221	0.803305	14.2177	0.00518471	TRUE	FALSE			5.5386	0.000513379	TRUE	FALSE			MS		FALSE	TRUE	interferences		4.17427	0.00165382
sp|A7ZSL4|EFTU1_ECO24	Elongation factor Tu 1 OS=Escherichia coli O139:H28 (strain E24377A / ETEC) GN=tuf1 PE=3 SV=1	tuf1	FDQIDNAPEEKARGITINTSH	[57]	4	23.0619	1.24128	39.554	regulated	1.32221	0.803305	18.363	0.0289533	TRUE	FALSE	cobb		52.3323	0.00384808	TRUE	FALSE	cobb		3.38698	8.47e-05	TRUE	FALSE	cobb		86.9073	2.67e-05
sp|A8A5E6|EFTU1_ECOHS	Elongation factor Tu 1 OS=Escherichia coli O9:H4 (strain HS) GN=tuf1 PE=3 SV=1	tuf1		295, 300	3	0.885217	0.71159	583.639	not significant			0.349976	0.0207708	TRUE	FALSE			1.9724	0.22585	FALSE	TRUE									1.00488	0.968706	TRUE	FALSE
sp|A7ZSL4|EFTU1_ECO24	Elongation factor Tu 1 OS=Escherichia coli O139:H28 (strain E24377A / ETEC) GN=tuf1 PE=3 SV=1	tuf1		3, 5	1	1.4384	0	0	not significant											TRUE	FALSE	not cobb		1.4384	0.648239	FALSE	FALSE
sp|P64456|YDCY_ECOL6	Uncharacterized protein YdcY OS=Escherichia coli O6:H1 (strain CFT073 / ATCC 700928 / UPEC) GN=ydcY PE=4 SV=1	ydcY	DMEARHEQLTKGGTIL	[72]	3	7.12014	0.373644	19.035	regulated	1.13266	0.906524	6.56975	0.000105982	TRUE	FALSE			4.71557	0.008045	TRUE	FALSE	CobB		11.6515	0.00395966	TRUE	FALSE	cobb
sp|P0AD05|YECA_ECOLI	Uncharacterized protein YecA OS=Escherichia coli (strain K12) GN=yecA PE=4 SV=1	yecA		70	4	1.16088	0.248476	166.561	not significant			0.855361	0.302972	FALSE	FALSE			1.12612	0.419172	TRUE	FALSE			1.71019	0.107998	TRUE	FALSE	use M+1		1.10249	0.362219	TRUE	FALSE
sp|P0AD05|YECA_ECOLI	Uncharacterized protein YecA OS=Escherichia coli (strain K12) GN=yecA PE=4 SV=1	yecA	PCPCGSGKKFKQCCLH	[216]	4	10.1387	0.752909	32.504	regulated	1.18724	0.661697	23.5585	0.00608548	TRUE	FALSE	cobb acka too weak		6.88287	0.00891612	TRUE	FALSE	cobb		18.0931	0.0033508	TRUE	FALSE	cobb		3.60163	0.000298643
sp|B7UT45|YEEX_ECO27	UPF0265 protein YeeX OS=Escherichia coli O127:H6 (strain E2348/69 / EPEC) GN=yeeX PE=3 SV=1	yeeX		5	4	0.762422	0.859801	316.971	not significant			2.15421	0.0016405	FALSE	FALSE			0.641154	0.0346236	TRUE	FALSE			0.209639	1.33e-05	TRUE	FALSE			1.16697	0.651978	TRUE	FALSE
sp|A7ZNH9|YEEX_ECO24	UPF0265 protein YeeX OS=Escherichia coli O139:H28 (strain E24377A / ETEC) GN=yeeX PE=3 SV=1	yeeX		53	2	0.548213	0.517457	86.0863	not significant									0.919768	0.738929	FALSE	FALSE			0.326754	0.0165405	FALSE	FALSE
sp|B7UT45|YEEX_ECO27	UPF0265 protein YeeX OS=Escherichia coli O127:H6 (strain E2348/69 / EPEC) GN=yeeX PE=3 SV=1	yeeX		82	4	1.97964	0.238797	34.9673	not significant			2.98529	0.0273214	FALSE	FALSE			1.7688	0.0237426	TRUE	FALSE			1.76327	0.00588248	TRUE	FALSE			1.64954	0.0192289	TRUE	FALSE
sp|A7ZNH9|YEEX_ECO24	UPF0265 protein YeeX OS=Escherichia coli O139:H28 (strain E24377A / ETEC) GN=yeeX PE=3 SV=1	yeeX		98	2	1.16545	0.0416008	27.1707	not significant									1.11796	0.461145	FALSE	FALSE			1.21496	0.792797	FALSE	FALSE
sp|B7UT45|YEEX_ECO27	UPF0265 protein YeeX OS=Escherichia coli O127:H6 (strain E2348/69 / EPEC) GN=yeeX PE=3 SV=1	yeeX	KLQREIQDVEKKIRDNQKRVL	[33]	3	2.28111	0.474617	57.553	regulated	1.19646	0.751036	4.76952	2.47e-05	TRUE	FALSE			2.01345	0.00170438	TRUE	FALSE	cobb		2.2155	0.0364475	TRUE	FALSE	cobb		1.2726	0.00467739
sp|B7UT45|YEEX_ECO27	UPF0265 protein YeeX OS=Escherichia coli O127:H6 (strain E2348/69 / EPEC) GN=yeeX PE=3 SV=1	yeeX	DYIIKNAELSKERRDISKKLK	[88]	4	3.29737	0.500427	41.9425	regulated	1.19646	0.751036	7.25074	0.00109152	TRUE	FALSE	cobb		2.10503	0.00366946	TRUE	FALSE	cobb		3.56219	0.0111447	TRUE	FALSE	cobb		2.17428	0.0127833
sp|A7ZNH9|YEEX_ECO24	UPF0265 protein YeeX OS=Escherichia coli O139:H28 (strain E24377A / ETEC) GN=yeeX PE=3 SV=1	yeeX		21, 23	1	0.587504	0	0	not significant															0.587504	0.252477	TRUE	FALSE
sp|B7UT45|YEEX_ECO27	UPF0265 protein YeeX OS=Escherichia coli O127:H6 (strain E2348/69 / EPEC) GN=yeeX PE=3 SV=1	yeeX		33, 34	4	1.7356	0.304005	55.1381	not significant			2.79819	0.00425965	TRUE	FALSE			1.81074	0.00127956	TRUE	FALSE			1.40365	0.202439	TRUE	FALSE	no cobb		1.27586	0.267457	TRUE	FALSE
sp|B7UFK4|YEJL_ECO27	UPF0352 protein YejL OS=Escherichia coli O127:H6 (strain E2348/69 / EPEC) GN=yejL PE=3 SV=1	yejL	RALQSSINEDKAH	[73]	4	3.54985	0.291566	23.0141	regulated	1.46231	0.76012	4.88718	9.49e-06	TRUE	FALSE			3.56041	0.000936448	TRUE	FALSE	cobb		2.22733	0.0498827	TRUE	FALSE	same acka cobb is up		4.09727	0.000217662
sp|P0ADN3|YIFE_ECOL6	UPF0438 protein YifE OS=Escherichia coli O6:H1 (strain CFT073 / ATCC 700928 / UPEC) GN=yifE PE=3 SV=2	yifE		49	4	0.906867	0.246532	252.182	not significant			0.66958	0.0239335	FALSE	FALSE			1.3257	0.0424614	TRUE	FALSE			0.912867	0.516133	TRUE	FALSE			0.834681	0.228513	FALSE	TRUE
sp|P0ADN4|YIFE_ECO57	UPF0438 protein YifE OS=Escherichia coli O157:H7 GN=yifE PE=3 SV=2	yifE		58	1	0.250482	0	0	not significant															0.250482	0.214228	FALSE	FALSE
sp|P0ADN4|YIFE_ECO57	UPF0438 protein YifE OS=Escherichia coli O157:H7 GN=yifE PE=3 SV=2	yifE		80					no quant																	FALSE	TRUE
sp|P0ADN3|YIFE_ECOL6	UPF0438 protein YifE OS=Escherichia coli O6:H1 (strain CFT073 / ATCC 700928 / UPEC) GN=yifE PE=3 SV=2	yifE		98	4	0.931773	0.27653	391.322	not significant			1.23438	0.135084	FALSE	FALSE			1.04147	0.718085	TRUE	FALSE			0.589196	0.0939547	TRUE	FALSE			0.995143	0.975486	TRUE	FALSE
sp|P0ADN3|YIFE_ECOL6	UPF0438 protein YifE OS=Escherichia coli O6:H1 (strain CFT073 / ATCC 700928 / UPEC) GN=yifE PE=3 SV=2	yifE	FTTTNRYFDNKHYPRGFSRHG	[15]	4	15.925	0.897923	32.4407	regulated	1.27533	0.835383	55.5461	0.00448416	TRUE	FALSE	up		24.1207	0.0077812	TRUE	FALSE	cobb		8.72781	0.000157459	TRUE	FALSE	cobb		5.50012	0.000112377
sp|P0ADN3|YIFE_ECOL6	UPF0438 protein YifE OS=Escherichia coli O6:H1 (strain CFT073 / ATCC 700928 / UPEC) GN=yifE PE=3 SV=2	yifE	GFSRHGDFTIKEAQLLERHGY	[30]	4	5.42297	0.564987	33.4185	regulated	1.27533	0.835383	8.02198	0.0393804	TRUE	FALSE			4.54384	0.00857941	TRUE	FALSE	cobb		10.1196	0.0215147	TRUE	FALSE	cobb		2.34466	0.0495151
sp|P0ADQ1|YIHD_ECO57	Protein yihD OS=Escherichia coli O157:H7 GN=yihD PE=4 SV=1	yihD		34	2	0.566995	0.534255	94.1578	not significant									0.967394	0.87792	TRUE	FALSE			0.332319	0.0461712	TRUE	FALSE
sp|P0ADQ1|YIHD_ECO57	Protein yihD OS=Escherichia coli O157:H7 GN=yihD PE=4 SV=1	yihD		55	1	0.720798	0	0	not significant									0.720798	0.522792	TRUE	FALSE
sp|P0ADQ1|YIHD_ECO57	Protein yihD OS=Escherichia coli O157:H7 GN=yihD PE=4 SV=1	yihD		77	2	1.59892	0.0257354	5.48345	not significant					FALSE	FALSE			1.6406	0.186208	FALSE	FALSE			1.5583	0.162553	FALSE	FALSE
sp|P0ADQ0|YIHD_ECOL6	Protein yihD OS=Escherichia coli O6:H1 (strain CFT073 / ATCC 700928 / UPEC) GN=yihD PE=4 SV=1	yihD	AKDAVIPGLQKDYEEDFKTAL	[70]	3	11.2195	0.447053	18.4912	regulated	1.26121	0.787658	18.2204	0.0220017	TRUE	FALSE	cobb		12.5103	0.0111534	TRUE	FALSE	cobb								6.19571	0.000417007
sp|P68207|YJBJ_ECO57	UPF0337 protein YjbJ OS=Escherichia coli O157:H7 GN=yjbJ PE=3 SV=1	yjbJ		18	1	1.2583	0	0	not significant									1.2583	0.762931	FALSE	FALSE				0.118207	FALSE	FALSE
sp|P68207|YJBJ_ECO57	UPF0337 protein YjbJ OS=Escherichia coli O157:H7 GN=yjbJ PE=3 SV=1	yjbJ		23	3	0.660168	0.735058	177.011	not significant			1.33174	0.240399	FALSE	FALSE			0.90307	0.436128	TRUE	FALSE	not cobb		0.239235	0.137561	TRUE	FALSE
sp|P68207|YJBJ_ECO57	UPF0337 protein YjbJ OS=Escherichia coli O157:H7 GN=yjbJ PE=3 SV=1	yjbJ		35	2	1.14649	0.461662	337.709	not significant									1.81914	0.442157	FALSE	FALSE			0.722558	0.0276271	FALSE	FALSE
sp|Q8FB32|YJBJ_ECOL6	UPF0337 protein YjbJ OS=Escherichia coli O6:H1 (strain CFT073 / ATCC 700928 / UPEC) GN=yjbJ PE=3 SV=2	yjbJ		42	3	0.864813	1.00385	691.152	not significant									0.903392	0.892198	FALSE	FALSE			2.8916	0.000962379	TRUE	FALSE	cobb		0.247601	0.257424	FALSE	TRUE
sp|Q8FB32|YJBJ_ECOL6	UPF0337 protein YjbJ OS=Escherichia coli O6:H1 (strain CFT073 / ATCC 700928 / UPEC) GN=yjbJ PE=3 SV=2	yjbJ		51	4	1.92502	0.572245	87.3742	not significant			3.6923	0.0160885	FALSE	FALSE			1.11572	0.0937851	TRUE	FALSE	ch		3.13207	0.000545019	TRUE	FALSE	cobb		1.06428	0.589108	TRUE	FALSE
sp|P68207|YJBJ_ECO57	UPF0337 protein YjbJ OS=Escherichia coli O157:H7 GN=yjbJ PE=3 SV=1	yjbJ		56	2	5.65039	0.136622	7.88936	not significant									4.92884	0.00458096	TRUE	FALSE	cobb		6.47758	9.07e-05	TRUE	FALSE	cobb
sp|P68207|YJBJ_ECO57	UPF0337 protein YjbJ OS=Escherichia coli O157:H7 GN=yjbJ PE=3 SV=1	yjbJ	MNKDEAGGNWKQFKGKVKEQW	[11]	4	5.95043	0.543559	30.4777	regulated	1.0021	1.33016	8.05199	0.0311848	TRUE	FALSE	cobb		3.16933	0.00752067	TRUE	FALSE	cobb		3.98114	0.000126098	TRUE	FALSE	cobb		12.34	0.000158408
sp|P68207|YJBJ_ECO57	UPF0337 protein YjbJ OS=Escherichia coli O157:H7 GN=yjbJ PE=3 SV=1	yjbJ	MNKDEAGGNWKQF	[3]	4	6.3362	0.656459	35.5558	regulated	1.0021	1.33016	16.0211	0.00284763	TRUE	FALSE			8.40579	0.00209661	TRUE	FALSE	cobb interesting in no glucose		4.05854	0.00270367	TRUE	FALSE	cobb		2.94899	0.00213883
sp|Q46868|YQIC_ECOLI	Uncharacterized protein YqiC OS=Escherichia coli (strain K12) GN=yqiC PE=1 SV=2	yqiC		65	4	0.99335	0.489522	7337.27	not significant			1.05969	0.743419	FALSE	FALSE	variable		0.446413	0.0275425	TRUE	FALSE			1.66502	0.000671498	TRUE	FALSE	cobb a bit up		1.23616	0.258824	TRUE	FALSE
sp|Q46868|YQIC_ECOLI	Uncharacterized protein YqiC OS=Escherichia coli (strain K12) GN=yqiC PE=1 SV=2	yqiC	GIREFGEDVEKKIRQTLQAQL	[31]	3	4.80809	0.619613	39.4582	regulated	0.981015	0.926353	7.84567	0.0243041	TRUE	FALSE	fine for cobb		7.06249	0.0043859	TRUE	FALSE	cobb		2.006	0.0188365	FALSE	FALSE			MS
												B0	B0	B0	B0	B0		B1	B1	B1	B1	B1		B2	B2	B2	B2	B2		B3	B3
Protein Name	Protein Description	Gene Name		Acetyl Site	CobB Ratio Counts	CobB Mean Ratios	CobB SD Ratios	CobB CV Ratios				Ratio CobB/WT	P-Value CobB, WT	good signal	do not use	Precursor Note		Ratio CobB/WT	P-Value CobB, WT	good signal	do not use	Precursor Note		Ratio CobB/WT	P-Value CobB, WT	good signal	do not use	Precursor Note		Ratio CobB/WT	P-Value CobB, WT
sp|P24182|ACCC_ECOLI	Biotin carboxylase OS=Escherichia coli (strain K12) GN=accC PE=1 SV=2	accC		144	4	0.767887	0.377471	-142.921	not significant			0.985382	0.943864	FALSE	FALSE			0.403834	0.0711475	TRUE	FALSE			0.851414	0.271401	TRUE	FALSE			1.02622	0.761149
sp|Q8X9B6|ACCC_ECO57	Biotin carboxylase OS=Escherichia coli O157:H7 GN=accC PE=3 SV=1	accC		443	2	0.590025	1.01437	-192.264	not significant									1.62706	0.320673	FALSE	FALSE			0.213962	0.391411	FALSE	FALSE
sp|P0A9Q6|ACCD_ECO57	Acetyl-coenzyme A carboxylase carboxyl transferase subunit beta OS=Escherichia coli O157:H7 GN=accD PE=3 SV=1	accD		84	3	0.693612	0.54875	-149.996	not significant			0.97264	0.927989	FALSE	FALSE			nq	0	FALSE	TRUE	no		0.319872	0.363431	FALSE	FALSE	not acka		1.07256	0.128682
sp|A7ZPD1|ACCD_ECO24	Acetyl-coenzyme A carboxylase carboxyl transferase subunit beta OS=Escherichia coli O139:H28 (strain E24377A / ETEC) GN=accD PE=3 SV=1	accD		240	1	2.03697	0	0	not significant			2.03697	0.0585339	FALSE	FALSE			nq	0.00791503	FALSE	TRUE
sp|P0A9G7|ACEA_ECOL6	Isocitrate lyase OS=Escherichia coli O6:H1 (strain CFT073 / ATCC 700928 / UPEC) GN=aceA PE=3 SV=1	aceA		13	4	0.913816	0.556999	-618.024	not significant			1.28365	0.0795959	TRUE	FALSE			1.91144	0.0275959	TRUE	FALSE	not cobb		0.535384	0.209599	TRUE	FALSE	use M		0.530837	0.312124
sp|P0A9G6|ACEA_ECOLI	Isocitrate lyase OS=Escherichia coli (strain K12) GN=aceA PE=1 SV=1	aceA		34	2	1.32032	0.198158	71.3127	not significant			1.60967	0.117778	TRUE	FALSE			1.08298	0.446287	TRUE	FALSE									nq	0.00026038
sp|P0A9G6|ACEA_ECOLI	Isocitrate lyase OS=Escherichia coli (strain K12) GN=aceA PE=1 SV=1	aceA		308	4	0.835183	0.13905	-77.2048	not significant			0.973109	0.927533	TRUE	FALSE			0.809892	0.354594	TRUE	FALSE			0.675627	0.343178	TRUE	FALSE			0.913755	0.403048
sp|P0A9G6|ACEA_ECOLI	Isocitrate lyase OS=Escherichia coli (strain K12) GN=aceA PE=1 SV=1	aceA		326	4	0.743295	0.60509	-203.966	not significant			0.71035	0.270557	TRUE	FALSE			1.60077	0.140796	TRUE	FALSE			0.29778	0.182534	TRUE	FALSE			0.90146	0.569983
sp|P0A9G6|ACEA_ECOLI	Isocitrate lyase OS=Escherichia coli (strain K12) GN=aceA PE=1 SV=1	aceA		331	4	1.08335	0.636737	795.36	not significant			2.31027	0.239109	TRUE	FALSE			1.765	0.0995199	TRUE	FALSE			0.509693	0.0823466	TRUE	FALSE			0.662762	0.146538
sp|P08997|MASY_ECOLI	Malate synthase A OS=Escherichia coli (strain K12) GN=aceB PE=1 SV=1	aceB		101	3	0.990762	0.322757	-3477.73	not significant			1.53645	0.0375699	FALSE	FALSE			0.887213	0.571804	FALSE	FALSE			0.713448	0.496472	FALSE	FALSE
sp|P08997|MASY_ECOLI	Malate synthase A OS=Escherichia coli (strain K12) GN=aceB PE=1 SV=1	aceB		157	3	0.75447	0.306615	-108.829	not significant									0.952047	0.956032	FALSE	FALSE			0.489209	0.213464	FALSE	FALSE			0.922091	0.708123
sp|P0A6A4|ACKA_ECOL6	Acetate kinase OS=Escherichia coli O6:H1 (strain CFT073 / ATCC 700928 / UPEC) GN=ackA PE=3 SV=1	ackA		272	4	0.754275	0.824189	-292.268	not significant			0.94044	0.845195	FALSE	FALSE			1.75932	0.130846	TRUE	FALSE	cobb		0.192657	0.000587993	TRUE	FALSE			1.01545	0.938312
sp|P0A6A4|ACKA_ECOL6	Acetate kinase OS=Escherichia coli O6:H1 (strain CFT073 / ATCC 700928 / UPEC) GN=ackA PE=3 SV=1	ackA		296	3	0.968689	0.322017	-1012.27	not significant			1.25016	0.161454	FALSE	FALSE			1.18218	0.556532	TRUE	FALSE	cobb		0.615041	0.354653	TRUE	FALSE	cobb		nq	0.159918
sp|P0A6A4|ACKA_ECOL6	Acetate kinase OS=Escherichia coli O6:H1 (strain CFT073 / ATCC 700928 / UPEC) GN=ackA PE=3 SV=1	ackA		368	4	0.758361	0.103959	-37.5853	not significant			0.904602	0.605481	FALSE	FALSE			0.71273	0.354031	TRUE	FALSE			0.737778	0.481377	FALSE	FALSE			0.695339	0.0193848
sp|P36683|ACON2_ECOLI	Aconitate hydratase 2 OS=Escherichia coli (strain K12) GN=acnB PE=1 SV=3	acnB		77	2	1.47781	0.496426	127.105	not significant			2.42781	0.0771407	FALSE	FALSE															0.899547	0.459789
sp|P36683|ACON2_ECOLI	Aconitate hydratase 2 OS=Escherichia coli (strain K12) GN=acnB PE=1 SV=3	acnB		559	4	1.40848	1.11415	325.285	not significant			7.27739	0.00119822	TRUE	FALSE			1.28869	0.659959	TRUE	FALSE	use M		0.31346	0.0328458	TRUE	FALSE	use M		1.33875	0.00972993
sp|P36683|ACON2_ECOLI	Aconitate hydratase 2 OS=Escherichia coli (strain K12) GN=acnB PE=1 SV=3	acnB		567	2	1.16362	0.00328531	2.16796	not significant			1.15981	0.759313	FALSE	FALSE			nq	0.254902	FALSE	TRUE									1.16745	0.208857
sp|P36683|ACON2_ECOLI	Aconitate hydratase 2 OS=Escherichia coli (strain K12) GN=acnB PE=1 SV=3	acnB		728	2	1.13967	0.316608	242.172	not significant			1.56415	0.046922	FALSE	FALSE			nq	0.381807	FALSE	TRUE			0.830381	0.672758	FALSE	FALSE			nq	2.06e-05
sp|B7UH03|ACPS_ECO27	Holo-[acyl-carrier-protein] synthase OS=Escherichia coli O127:H6 (strain E2348/69 / EPEC) GN=acpS PE=3 SV=1	acpS		97	1	0.817261	0	0	not significant																					0.817261	0.689251
sp|P0A9Q7|ADHE_ECOLI	Aldehyde-alcohol dehydrogenase OS=Escherichia coli (strain K12) GN=adhE PE=1 SV=2	adhE		228	4	0.753094	0.297161	-104.795	not significant			0.765529	0.121731	FALSE	FALSE			0.943979	0.413918	TRUE	FALSE	use M+2		0.461224	0.0363967	TRUE	FALSE	use M+2		0.965077	0.360354
sp|P0A9Q7|ADHE_ECOLI	Aldehyde-alcohol dehydrogenase OS=Escherichia coli (strain K12) GN=adhE PE=1 SV=2	adhE		277	4	1.04071	0.189403	474.691	not significant			1.40297	0.336795	TRUE	FALSE	sue M+1		1.05782	0.765078	TRUE	FALSE			0.931745	0.576227	TRUE	FALSE			0.848315	0.139948
sp|P0A9Q7|ADHE_ECOLI	Aldehyde-alcohol dehydrogenase OS=Escherichia coli (strain K12) GN=adhE PE=1 SV=2	adhE		280	4	0.776493	0.120683	-47.7071	not significant			0.740253	0.0557889	TRUE	FALSE			0.747871	0.116849	TRUE	FALSE	slight up		0.690836	0.272061	FALSE	FALSE			0.950537	0.274188
sp|P0A9Q7|ADHE_ECOLI	Aldehyde-alcohol dehydrogenase OS=Escherichia coli (strain K12) GN=adhE PE=1 SV=2	adhE		288	3	0.923506	0.983451	-1235.84	not significant			2.60074	0.00922963	TRUE	FALSE			nq	5.26e-05	FALSE	TRUE	interferences		0.246232	0.0349827	FALSE	FALSE			1.22993	0.415744
sp|P0A9Q7|ADHE_ECOLI	Aldehyde-alcohol dehydrogenase OS=Escherichia coli (strain K12) GN=adhE PE=1 SV=2	adhE		347	3	1.16621	0.448131	291.442	not significant			2.1962	0.00389482	TRUE	FALSE			nq	0.214065	FALSE	TRUE			0.873374	0.756669	FALSE	FALSE			0.826919	0.0207799
sp|P0A9Q7|ADHE_ECOLI	Aldehyde-alcohol dehydrogenase OS=Escherichia coli (strain K12) GN=adhE PE=1 SV=2	adhE		436	4	0.797218	0.398638	-175.901	not significant			1.17988	0.336511	TRUE	FALSE			0.943572	0.461505	TRUE	FALSE			0.409876	0.00069332	TRUE	FALSE			0.885204	0.644679
sp|P0A9Q8|ADHE_ECO57	Aldehyde-alcohol dehydrogenase OS=Escherichia coli O157:H7 GN=adhE PE=3 SV=2	adhE		458	2	1.98498	0.0127602	1.86115	not significant									1.95982	0.286559	FALSE	FALSE			2.01048	0.262841	FALSE	FALSE
sp|P0A9Q7|ADHE_ECOLI	Aldehyde-alcohol dehydrogenase OS=Escherichia coli (strain K12) GN=adhE PE=1 SV=2	adhE		683	4	0.611085	0.729862	-148.189	not significant			0.1763	0.121005	FALSE	FALSE	variable		0.762063	0.104853	FALSE	FALSE			1.10888	0.49187	FALSE	FALSE	same		0.936009	0.56095
sp|P0A9Q7|ADHE_ECOLI	Aldehyde-alcohol dehydrogenase OS=Escherichia coli (strain K12) GN=adhE PE=1 SV=2	adhE		695	3	0.659509	0.254402	-61.1161	not significant			0.49731	0.115712	FALSE	FALSE									0.626066	0.0205044	FALSE	FALSE			0.921328	0.689804
sp|P0A9Q8|ADHE_ECO57	Aldehyde-alcohol dehydrogenase OS=Escherichia coli O157:H7 GN=adhE PE=3 SV=2	adhE		813	3	0.693471	0.205343	-56.0975	not significant			0.74009	0.49377	FALSE	FALSE			0.525357	0.0199064	FALSE	FALSE			0.857719	0.602523	FALSE	FALSE
sp|P0A9Q7|ADHE_ECOLI	Aldehyde-alcohol dehydrogenase OS=Escherichia coli (strain K12) GN=adhE PE=1 SV=2	adhE		875	1	1.6266	0	0	not significant															1.6266	0.0882854	FALSE	FALSE			nq	0.0162526
sp|B7UKF4|KAD_ECO27	Adenylate kinase OS=Escherichia coli O127:H6 (strain E2348/69 / EPEC) GN=adk PE=3 SV=1	adk		40	1	33.3454	0	0	not significant			33.3454	0.000908169	TRUE	FALSE
sp|B7UKF4|KAD_ECO27	Adenylate kinase OS=Escherichia coli O127:H6 (strain E2348/69 / EPEC) GN=adk PE=3 SV=1	adk		50	3	1.68004	0.0720664	13.8905	not significant			1.86	0.0805521	FALSE	FALSE									1.58886	0.402527	FALSE	FALSE			1.60458	0.428911
sp|A7ZIN4|KAD_ECO24	Adenylate kinase OS=Escherichia coli O139:H28 (strain E24377A / ETEC) GN=adk PE=3 SV=1	adk		136	2	0.639341	0.782976	-175.038	not significant									1.39886	0.693933	FALSE	FALSE			0.292207	0.0107115	FALSE	FALSE
sp|B7UKF4|KAD_ECO27	Adenylate kinase OS=Escherichia coli O127:H6 (strain E2348/69 / EPEC) GN=adk PE=3 SV=1	adk		141	4	1.56191	0.328405	73.6484	not significant			1.66035	0.196682	TRUE	FALSE	up		2.08004	0.0023303	TRUE	FALSE	cobb		0.899873	0.580767	FALSE	FALSE			1.91501	0.000134102
sp|B7UKF4|KAD_ECO27	Adenylate kinase OS=Escherichia coli O127:H6 (strain E2348/69 / EPEC) GN=adk PE=3 SV=1	adk		145	4	1.1428	0.250466	187.64	not significant			1.6127	0.20869	TRUE	FALSE	up		1.3065	0.123528	TRUE	FALSE			0.899873	0.580767	TRUE	FALSE			0.899579	0.359344
sp|B7UKF4|KAD_ECO27	Adenylate kinase OS=Escherichia coli O127:H6 (strain E2348/69 / EPEC) GN=adk PE=3 SV=1	adk		157	4	2.11217	0.682021	91.2141	not significant			2.63395	0.00035761	TRUE	FALSE			5.86051	0.00603085	TRUE	FALSE	cobb up some cutoff		1.13375	0.784386	TRUE	FALSE	cobb absolutely no change		1.13724	0.22755
sp|B7UKF4|KAD_ECO27	Adenylate kinase OS=Escherichia coli O127:H6 (strain E2348/69 / EPEC) GN=adk PE=3 SV=1	adk		192	4	1.37941	0.470164	146.17	not significant			2.45313	0.0227103	TRUE	FALSE			1.93134	0.135112	TRUE	FALSE			0.974008	0.957148	TRUE	FALSE			0.78457	0.0277625
sp|B7L799|KAD_ECO55	Adenylate kinase OS=Escherichia coli (strain 55989 / EAEC) GN=adk PE=3 SV=1	adk		211	4	0.953617	0.385228	-811.13	not significant			0.585914	0.21798	TRUE	FALSE	up		1.47247	0.149357	TRUE	FALSE			1.30621	0.384527	TRUE	FALSE			0.733845	0.0250318
sp|P0AE09|AHPC_ECOL6	Alkyl hydroperoxide reductase subunit C OS=Escherichia coli O6:H1 (strain CFT073 / ATCC 700928 / UPEC) GN=ahpC PE=3 SV=2	ahpC		7	2	1.0192	0.124526	654.785	not significant			0.899867	0.487749	FALSE	FALSE			nq	0.899323	FALSE	TRUE			nq	0.624607	FALSE	TRUE			1.15436	0.635943
sp|P0AE09|AHPC_ECOL6	Alkyl hydroperoxide reductase subunit C OS=Escherichia coli O6:H1 (strain CFT073 / ATCC 700928 / UPEC) GN=ahpC PE=3 SV=2	ahpC		12	2	1.67227	0.149703	29.1147	not significant									1.43977	0.549355	FALSE	FALSE	variable								1.94233	0.00634012
sp|P0AE09|AHPC_ECOL6	Alkyl hydroperoxide reductase subunit C OS=Escherichia coli O6:H1 (strain CFT073 / ATCC 700928 / UPEC) GN=ahpC PE=3 SV=2	ahpC		17	3	0.96983	0.0409387	-133.638	not significant			1.01524	0.973657	FALSE	FALSE			0.977455	0.960111	TRUE	FALSE	use M		nq	0.0251531	FALSE	TRUE			0.919221	0.780012
sp|P0AE09|AHPC_ECOL6	Alkyl hydroperoxide reductase subunit C OS=Escherichia coli O6:H1 (strain CFT073 / ATCC 700928 / UPEC) GN=ahpC PE=3 SV=2	ahpC		93	4	0.869939	0.334968	-240.409	not significant			1.02307	0.716095	TRUE	FALSE			1.21288	0.150983	TRUE	FALSE			0.49925	0.00080641	TRUE	FALSE			0.924511	0.43096
sp|P0AE10|AHPC_ECO57	Alkyl hydroperoxide reductase subunit C OS=Escherichia coli O157:H7 GN=ahpC PE=3 SV=2	ahpC		153	3	0.874702	0.488294	-364.747	not significant			1.34555	0.0177489	TRUE	FALSE			1.12554	0.404084	TRUE	FALSE			0.441893	0.0386118	TRUE	FALSE
sp|P0AE09|AHPC_ECOL6	Alkyl hydroperoxide reductase subunit C OS=Escherichia coli O6:H1 (strain CFT073 / ATCC 700928 / UPEC) GN=ahpC PE=3 SV=2	ahpC		169	4	4.03854	0.672588	48.1837	not significant			12.1559	0.00249952	TRUE	FALSE	cobb high		2.68493	0.000114126	TRUE	FALSE	use M cobb		3.8791	0.0031944	TRUE	FALSE	use M, cobb		2.10109	0.00276346
sp|P0AE10|AHPC_ECO57	Alkyl hydroperoxide reductase subunit C OS=Escherichia coli O157:H7 GN=ahpC PE=3 SV=2	ahpC		171	2	0.599491	1.13597	-222.011	not significant			1.86693	0.235819	FALSE	FALSE			nq	0.855809	FALSE	TRUE			0.192502	0.159121	FALSE	FALSE
sp|P0AE09|AHPC_ECOL6	Alkyl hydroperoxide reductase subunit C OS=Escherichia coli O6:H1 (strain CFT073 / ATCC 700928 / UPEC) GN=ahpC PE=3 SV=2	ahpC		186	3	1.16355	0.535744	353.677	not significant									1.55882	0.0159635	TRUE	FALSE			0.548787	0.108365	TRUE	FALSE			1.84145	0.012127
sp|P35340|AHPF_ECOLI	Alkyl hydroperoxide reductase subunit F OS=Escherichia coli (strain K12) GN=ahpF PE=1 SV=2	ahpF		11	4	0.366116	1.99451	-198.498	not significant			1.46791	0.372867	FALSE	FALSE			0.943244	0.929631	FALSE	FALSE			0.0116959	0.397256	FALSE	FALSE			1.10948	0.373444
sp|P35340|AHPF_ECOLI	Alkyl hydroperoxide reductase subunit F OS=Escherichia coli (strain K12) GN=ahpF PE=1 SV=2	ahpF		16	4	1.04291	0.649755	1546.56	not significant			2.42049	0.0767095	TRUE	FALSE			1.33302	0.0793763	TRUE	FALSE			0.403779	0.00121206	TRUE	FALSE			0.908027	0.298298
sp|P35340|AHPF_ECOLI	Alkyl hydroperoxide reductase subunit F OS=Escherichia coli (strain K12) GN=ahpF PE=1 SV=2	ahpF		268	3	0.703148	0.956231	-271.512	not significant			1.14885	0.550258	FALSE	FALSE			nq	0.0234051	FALSE	TRUE			0.184723	0.256267	FALSE	FALSE			1.63816	0.0451457
sp|P35340|AHPF_ECOLI	Alkyl hydroperoxide reductase subunit F OS=Escherichia coli (strain K12) GN=ahpF PE=1 SV=2	ahpF		399	3	0.907504	0.203013	-209.167	not significant			0.709358	0.112952	FALSE	FALSE			0.903392	0.892198	FALSE	FALSE									1.16628	0.00561766
sp|Q8X3W8|SYA_ECO57	Alanine--tRNA ligase OS=Escherichia coli O157:H7 GN=alaS PE=3 SV=2	alaS		56	1	2.19001	0	0	not significant			2.19001	0.107308	FALSE	FALSE															nq	0.513101
sp|Q8X3W8|SYA_ECO57	Alanine--tRNA ligase OS=Escherichia coli O157:H7 GN=alaS PE=3 SV=2	alaS		592	4	0.853706	0.328503	-207.691	not significant			1.25938	0.188918	TRUE	FALSE			0.539816	0.0590854	TRUE	FALSE			1.06289	0.778765	TRUE	FALSE			0.735092	0.000229889
sp|Q8X3W8|SYA_ECO57	Alanine--tRNA ligase OS=Escherichia coli O157:H7 GN=alaS PE=3 SV=2	alaS		648					no quant																					nq	0.0213183
sp|P0AE12|AMN_ECOLI	AMP nucleosidase OS=Escherichia coli (strain K12) GN=amn PE=1 SV=1	amn		356	3	0.994741	0.0864282	-1639.25	not significant			0.896182	0.63523	TRUE	FALSE			1.10742	0.892742	TRUE	FALSE			nq	0.265667	FALSE	TRUE			0.991798	0.931873
sp|P13016|AMPD_ECOLI	1,6-anhydro-N-acetylmuramyl-L-alanine amidase AmpD OS=Escherichia coli (strain K12) GN=ampD PE=2 SV=1	ampD		92	3	0.974211	0.551513	-2110.9	not significant									1.50937	0.16047	TRUE	FALSE			0.447517	0.208587	FALSE	FALSE	same		1.36885	0.0678942
sp|P05052|APPY_ECOLI	HTH-type transcriptional regulator AppY OS=Escherichia coli (strain K12) GN=appY PE=1 SV=3	appY		47	3	1.00097	0.174316	18027.5	not significant			0.836996	0.218638	FALSE	FALSE			1.26782	0.0121097	FALSE	FALSE			0.945101	0.86304	FALSE	FALSE			nq	0.351299
sp|P05052|APPY_ECOLI	HTH-type transcriptional regulator AppY OS=Escherichia coli (strain K12) GN=appY PE=1 SV=3	appY		55	3	1.0528	0.26247	510.08	not significant									1.52524	0.405936	FALSE	FALSE			0.860276	0.762256	FALSE	FALSE			0.889338	0.036045
sp|B7UKE9|APT_ECO27	Adenine phosphoribosyltransferase OS=Escherichia coli O127:H6 (strain E2348/69 / EPEC) GN=apt PE=3 SV=1	apt		12	1	1.02648	0	0	not significant									nq	0.125851	FALSE	TRUE			nq	0.0382781	FALSE	TRUE			1.02648	0.959105
sp|B7UKE9|APT_ECO27	Adenine phosphoribosyltransferase OS=Escherichia coli O127:H6 (strain E2348/69 / EPEC) GN=apt PE=3 SV=1	apt		23	3	0.908093	0.400227	-415.135	not significant									1.11474	0.847054	FALSE	FALSE			0.519021	0.0204632	TRUE	FALSE			1.29429	0.197262
sp|A7ZIM8|APT_ECO24	Adenine phosphoribosyltransferase OS=Escherichia coli O139:H28 (strain E24377A / ETEC) GN=apt PE=3 SV=1	apt		169	4	1.96586	0.715198	105.81	not significant			3.48318	0.0238776	TRUE	FALSE			3.81595	0.0316829	FALSE	FALSE	prefer other		0.637866	0.4507	TRUE	FALSE			1.76158	0.0566844
sp|P0A9Q2|ARCA_ECOL6	Aerobic respiration control protein ArcA OS=Escherichia coli O6:H1 (strain CFT073 / ATCC 700928 / UPEC) GN=arcA PE=3 SV=1	arcA		160	4	1.10494	0.107379	107.604	not significant			1.23266	0.406147	FALSE	FALSE			1.22771	0.16522	TRUE	FALSE			0.99313	0.954387	TRUE	FALSE			0.991773	0.894474
sp|B7UMZ4|AROA_ECO27	3-phosphoshikimate 1-carboxyvinyltransferase OS=Escherichia coli O127:H6 (strain E2348/69 / EPEC) GN=aroA PE=3 SV=1	aroA		411	3	0.621989	0.54769	-115.344	not significant			0.764965	0.681259	FALSE	FALSE			nq	0.285821	FALSE	TRUE			0.293849	0.00339776	FALSE	FALSE			1.07049	0.766138
sp|P0AB91|AROG_ECOLI	Phospho-2-dehydro-3-deoxyheptonate aldolase, Phe-sensitive OS=Escherichia coli (strain K12) GN=aroG PE=1 SV=1	aroG		48	3	0.63524	1.02056	-224.916	not significant			2.35916	6.56e-05	TRUE	FALSE			nq	0.232274	FALSE	TRUE	unclear		0.195823	0.240566	FALSE	FALSE			0.554873	0.000997295
sp|P0AB91|AROG_ECOLI	Phospho-2-dehydro-3-deoxyheptonate aldolase, Phe-sensitive OS=Escherichia coli (strain K12) GN=aroG PE=1 SV=1	aroG		273	4	1.17622	0.720185	443.714	not significant			0.746257	0.414903	FALSE	FALSE			1.60088	0.371013	FALSE	FALSE			0.495149	0.142132	TRUE	FALSE			3.23576	0.0492862
sp|B7MD01|AROK_ECO45	Shikimate kinase 1 OS=Escherichia coli O45:K1 (strain S88 / ExPEC) GN=aroK PE=3 SV=1	aroK		73	2	2.96193	0.170061	15.6617	not significant									3.51101	0.100873	FALSE	TRUE			2.49872	0.540155	FALSE	FALSE			nq	0.177562
sp|A7ZSR5|AROK_ECO24	Shikimate kinase 1 OS=Escherichia coli O139:H28 (strain E24377A / ETEC) GN=aroK PE=3 SV=1	aroK		160	2	2.3847	1.32705	152.697	not significant			8.99012	0.0867404	TRUE	FALSE									0.632562	0.25911	TRUE	FALSE	no cobb
sp|P0AAF7|ARTP_ECOL6	Arginine transport ATP-binding protein ArtP OS=Escherichia coli O6:H1 (strain CFT073 / ATCC 700928 / UPEC) GN=artP PE=3 SV=1	artP		124	4	1.38227	0.500218	154.519	not significant			1.62271	0.137095	TRUE	FALSE			1.40302	0.296281	TRUE	FALSE			2.53136	0.180489	TRUE	FALSE			0.63345	0.392881
sp|P0A9R0|DHAS_ECO57	Aspartate-semialdehyde dehydrogenase OS=Escherichia coli O157:H7 GN=asd PE=3 SV=1	asd		232	2	0.489352	0.263083	-36.8116	not significant									0.636615	0.108825	TRUE	FALSE			0.376154	0.0274872	TRUE	FALSE
sp|A7ZTV5|ASNA_ECO24	Aspartate--ammonia ligase OS=Escherichia coli O139:H28 (strain E24377A / ETEC) GN=asnA PE=3 SV=1	asnA		204	4	0.976807	0.723956	-3085.13	not significant			2.33696	0.160405	FALSE	FALSE			1.40289	0.301076	FALSE	FALSE			0.329195	0.0990477	FALSE	FALSE			0.843543	0.405135
sp|A7ZK21|SYN_ECO24	Asparagine--tRNA ligase OS=Escherichia coli O139:H28 (strain E24377A / ETEC) GN=asnS PE=3 SV=1	asnS		114	1	7.80599	0	0	not significant			7.80599	0.000110516	FALSE	FALSE
sp|P58694|SYN_ECO57	Asparagine--tRNA ligase OS=Escherichia coli O157:H7 GN=asnS PE=3 SV=2	asnS		294	3	1.29442	0.539921	209.223	not significant			2.77459	0.0132844	FALSE	FALSE			nq	0.00222856	FALSE	TRUE			0.916365	0.912508	FALSE	FALSE			0.853012	0.422869
sp|P00509|AAT_ECOLI	Aspartate aminotransferase OS=Escherichia coli (strain K12) GN=aspC PE=1 SV=1	aspC		37	4	0.794578	0.296695	-129.029	not significant			0.960452	0.760459	TRUE	FALSE			0.647054	0.0338512	TRUE	FALSE			0.553169	0.00740916	FALSE	FALSE	same		1.1595	0.261399
sp|P00509|AAT_ECOLI	Aspartate aminotransferase OS=Escherichia coli (strain K12) GN=aspC PE=1 SV=1	aspC		51	4	0.976331	0.243022	-1014.54	not significant			1.19761	0.218493	TRUE	FALSE			0.980821	0.811272	TRUE	FALSE			0.65559	0.164943	TRUE	FALSE			1.17992	0.0882494
sp|P00509|AAT_ECOLI	Aspartate aminotransferase OS=Escherichia coli (strain K12) GN=aspC PE=1 SV=1	aspC		93	3	0.900777	0.242623	-232.179	not significant			1.25683	0.120256	TRUE	FALSE			0.81895	0.489214	TRUE	FALSE			nq	0.445658	FALSE	TRUE	bad signal		0.710095	0.00448255
sp|P00509|AAT_ECOLI	Aspartate aminotransferase OS=Escherichia coli (strain K12) GN=aspC PE=1 SV=1	aspC		276	4	1.15203	0.139441	98.5276	not significant			0.941722	0.822328	FALSE	FALSE			1.24321	0.400695	FALSE	FALSE			1.10062	0.802731	FALSE	FALSE			1.36694	0.0783982
sp|B7MBS5|SYD_ECO45	Aspartate--tRNA ligase OS=Escherichia coli O45:K1 (strain S88 / ExPEC) GN=aspS PE=3 SV=1	aspS		283	4	0.761024	0.13243	-48.4931	not significant			0.722344	0.0847805	TRUE	FALSE			0.631026	0.0268379	TRUE	FALSE			0.89536	0.688919	TRUE	FALSE	no glc cobb		0.821869	0.0108845
sp|B7MBS5|SYD_ECO45	Aspartate--tRNA ligase OS=Escherichia coli O45:K1 (strain S88 / ExPEC) GN=aspS PE=3 SV=1	aspS		332	4	1.17769	0.480378	293.718	not significant			2.60025	0.0984478	TRUE	FALSE	up		0.932837	0.6946	TRUE	FALSE			1.09461	0.69872	TRUE	FALSE			0.724501	0.0843625
sp|B7MBS5|SYD_ECO45	Aspartate--tRNA ligase OS=Escherichia coli O45:K1 (strain S88 / ExPEC) GN=aspS PE=3 SV=1	aspS		353	4	0.7654	0.147124	-55.0292	not significant			0.958059	0.775218	TRUE	FALSE			0.665391	0.0419433	TRUE	FALSE			0.676904	0.0499149	TRUE	FALSE			0.795349	0.0595745
sp|B7MBS5|SYD_ECO45	Aspartate--tRNA ligase OS=Escherichia coli O45:K1 (strain S88 / ExPEC) GN=aspS PE=3 SV=1	aspS		415	2	1.32814	0.0700858	24.6971	not significant			1.23825	0.396091	FALSE	FALSE															1.42457	0.229925
sp|B7USC8|ASTA_ECO27	Arginine N-succinyltransferase OS=Escherichia coli O127:H6 (strain E2348/69 / EPEC) GN=astA PE=3 SV=1	astA		142	4	1.28318	0.31235	125.27	not significant			1.9497	0.0386029	FALSE	FALSE			0.944348	0.880292	FALSE	FALSE			0.954741	0.846768	TRUE	FALSE	no glucose extremely good, specifically CobB		1.54229	0.000198488
sp|A7ZML5|ASTA_ECO24	Arginine N-succinyltransferase OS=Escherichia coli O139:H28 (strain E24377A / ETEC) GN=astA PE=3 SV=1	astA		241	2	1.64261	0.159924	32.2241	not significant									1.39985	0.196284	FALSE	FALSE			1.92747	0.157721	FALSE	FALSE
sp|A7ZTU6|ATPA_ECO24	ATP synthase subunit alpha OS=Escherichia coli O139:H28 (strain E24377A / ETEC) GN=atpA PE=3 SV=1	atpA		13	3	1.0863	0.663581	801.606	not significant			2.72612	0.0790986	FALSE	FALSE			0.804651	0.790338	FALSE	FALSE			0.584389	0.490212	FALSE	FALSE
sp|B7UMJ9|ATPA_ECO27	ATP synthase subunit alpha OS=Escherichia coli O127:H6 (strain E2348/69 / EPEC) GN=atpA PE=3 SV=1	atpA		314	4	0.95264	0.0316792	-65.294	not significant			0.947094	0.896567	TRUE	FALSE	jumping a bit		0.911634	0.438383	TRUE	FALSE			0.996437	0.98344	TRUE	FALSE			0.95731	0.845726
sp|B7UMJ9|ATPA_ECO27	ATP synthase subunit alpha OS=Escherichia coli O127:H6 (strain E2348/69 / EPEC) GN=atpA PE=3 SV=1	atpA		384	4	0.844727	0.295284	-174.992	not significant			0.709441	0.0371392	FALSE	FALSE			0.947923	0.359001	TRUE	FALSE			0.589486	0.197783	TRUE	FALSE			1.28441	0.0102803
sp|A7ZTU6|ATPA_ECO24	ATP synthase subunit alpha OS=Escherichia coli O139:H28 (strain E24377A / ETEC) GN=atpA PE=3 SV=1	atpA		501	3	0.978143	0.143197	-647.952	not significant			0.875888	0.778117	FALSE	FALSE			0.89234	0.076094	TRUE	FALSE			1.19737	0.20711	TRUE	FALSE
sp|B7UMJ7|ATPB_ECO27	ATP synthase subunit beta OS=Escherichia coli O127:H6 (strain E2348/69 / EPEC) GN=atpD PE=3 SV=1	atpD		70	4	1.01685	0.167811	1004.14	not significant			0.976691	0.875866	FALSE	FALSE			0.791873	0.130658	TRUE	FALSE			1.11142	0.216024	TRUE	FALSE			1.24377	0.00998068
sp|B7UMJ7|ATPB_ECO27	ATP synthase subunit beta OS=Escherichia coli O127:H6 (strain E2348/69 / EPEC) GN=atpD PE=3 SV=1	atpD		82	4	0.794334	0.343668	-149.257	not significant			0.559182	0.0210729	TRUE	FALSE	same		0.596989	0.0126865	TRUE	FALSE	same		0.911926	0.59584	FALSE	FALSE			1.30777	0.182794
sp|B7UMJ7|ATPB_ECO27	ATP synthase subunit beta OS=Escherichia coli O127:H6 (strain E2348/69 / EPEC) GN=atpD PE=3 SV=1	atpD		99	4	1.59839	0.181373	38.6724	not significant			2.15591	0.00610507	FALSE	FALSE	no stat		1.45336	0.502711	FALSE	FALSE			1.33498	0.559797	FALSE	FALSE	no change stat		1.56048	0.294916
sp|B7UMJ7|ATPB_ECO27	ATP synthase subunit beta OS=Escherichia coli O127:H6 (strain E2348/69 / EPEC) GN=atpD PE=3 SV=1	atpD		156	4	5.75886	0.816765	46.6526	not significant			16.1977	0.0536539	TRUE	FALSE	cobb		5.84228	0.0044402	TRUE	FALSE	cobb		1.65239	0.0819393	TRUE	FALSE	cobb same		7.03395	0.00966528
sp|B7UMJ7|ATPB_ECO27	ATP synthase subunit beta OS=Escherichia coli O127:H6 (strain E2348/69 / EPEC) GN=atpD PE=3 SV=1	atpD		422	2	0.738762	0.0477242	-15.762	not significant			0.774873	0.44	FALSE	FALSE			0.704333	0.0716347	FALSE	FALSE			nq	0.715987	FALSE	TRUE			nq	0.654615
sp|P0ABA2|ATPF_ECO57	ATP synthase subunit b OS=Escherichia coli O157:H7 GN=atpF PE=3 SV=1	atpF		66	2	1.16448	0.0984799	64.6736	not significant			1.28499	0.831179	FALSE	FALSE															1.05527	0.594904
sp|P0ABA2|ATPF_ECO57	ATP synthase subunit b OS=Escherichia coli O157:H7 GN=atpF PE=3 SV=1	atpF		91	1	1.08276	0	0	not significant																					1.08276	0.188707
sp|B7UMJ8|ATPG_ECO27	ATP synthase gamma chain OS=Escherichia coli O127:H6 (strain E2348/69 / EPEC) GN=atpG PE=3 SV=1	atpG		22					no quant																					nq	0.257182
sp|B7UMK0|ATPD_ECO27	ATP synthase subunit delta OS=Escherichia coli O127:H6 (strain E2348/69 / EPEC) GN=atpH PE=3 SV=1	atpH		131	3	1.29564	0.170022	65.6446	not significant			1.10558	0.835699	FALSE	FALSE			1.19942	0.622311	FALSE	FALSE			1.64018	0.530409	FALSE	FALSE			nq	0.595097
sp|A7ZTU7|ATPD_ECO24	ATP synthase subunit delta OS=Escherichia coli O139:H28 (strain E24377A / ETEC) GN=atpH PE=3 SV=1	atpH		145	2	0.556837	0.0708489	-12.1009	not significant									0.518751	0.10699	FALSE	FALSE			0.59772	0.0531761	TRUE	FALSE
sp|Q46829|BGLA_ECOLI	6-phospho-beta-glucosidase BglA OS=Escherichia coli (strain K12) GN=bglA PE=1 SV=2	bglA		53	3	0.797665	0.134358	-59.4328	not significant									0.677533	0.173473	FALSE	FALSE			0.941556	0.807964	FALSE	FALSE			0.795583	0.0468772
sp|P0A6E9|BIOD2_ECOLI	ATP-dependent dethiobiotin synthetase BioD 2 OS=Escherichia coli (strain K12) GN=bioD2 PE=3 SV=1	bioD2		38	4	0.878394	0.267155	-206.043	not significant			0.665401	0.00872525	TRUE	FALSE	reverse		0.874016	0.537965	TRUE	FALSE			0.756944	0.307628	FALSE	FALSE			1.35236	0.0871209
sp|Q8FLB1|CARA_ECOL6	Carbamoyl-phosphate synthase small chain OS=Escherichia coli O6:H1 (strain CFT073 / ATCC 700928 / UPEC) GN=carA PE=3 SV=2	carA		103	4	1.01222	0.163212	1344.11	not significant			1.20337	0.286877	TRUE	FALSE			1.15178	0.0372307	FALSE	FALSE			0.799727	0.150016	TRUE	FALSE	use M+1		0.947073	0.397178
sp|Q8FLB1|CARA_ECOL6	Carbamoyl-phosphate synthase small chain OS=Escherichia coli O6:H1 (strain CFT073 / ATCC 700928 / UPEC) GN=carA PE=3 SV=2	carA		146	4	0.831342	0.383564	-207.653	not significant			1.08686	0.342371	TRUE	FALSE			1.0691	0.40014	TRUE	FALSE			0.430202	0.00134579	TRUE	FALSE			0.955554	0.465503
sp|P0A6F2|CARA_ECO57	Carbamoyl-phosphate synthase small chain OS=Escherichia coli O157:H7 GN=carA PE=3 SV=1	carA		330	1	3.94826	0	0	not significant									nq	0.532881	FALSE	TRUE			3.94826	0.133624	FALSE	FALSE
sp|Q8FLB0|CARB_ECOL6	Carbamoyl-phosphate synthase large chain OS=Escherichia coli O6:H1 (strain CFT073 / ATCC 700928 / UPEC) GN=carB PE=3 SV=3	carB		137					no quant																					nq	0
sp|Q8FLB0|CARB_ECOL6	Carbamoyl-phosphate synthase large chain OS=Escherichia coli O6:H1 (strain CFT073 / ATCC 700928 / UPEC) GN=carB PE=3 SV=3	carB		366	3	1.07597	0.102694	140.249	not significant			1.18007	0.700135	TRUE	FALSE			0.932373	0.26591	FALSE	FALSE	same		nq	0.0224933	FALSE	TRUE	few id lines		1.13215	0.168665
sp|Q8FLB0|CARB_ECOL6	Carbamoyl-phosphate synthase large chain OS=Escherichia coli O6:H1 (strain CFT073 / ATCC 700928 / UPEC) GN=carB PE=3 SV=3	carB		412	1	1.6127	0	0	not significant																					1.6127	0.13557
sp|P63737|CARB_ECO57	Carbamoyl-phosphate synthase large chain OS=Escherichia coli O157:H7 GN=carB PE=3 SV=2	carB		504	3	1.0187	0.214357	1156.68	not significant			0.942517	0.599076	TRUE	FALSE			1.365	0.148623	TRUE	FALSE			0.82172	0.488682	FALSE	FALSE
sp|Q8FLB0|CARB_ECOL6	Carbamoyl-phosphate synthase large chain OS=Escherichia coli O6:H1 (strain CFT073 / ATCC 700928 / UPEC) GN=carB PE=3 SV=3	carB		649	4	1.31615	0.635462	231.321	not significant			2.79172	0.162301	FALSE	FALSE			1.50973	0.134883	TRUE	FALSE			0.480155	0.253322	FALSE	FALSE			1.48275	0.0361027
sp|Q8FLB0|CARB_ECOL6	Carbamoyl-phosphate synthase large chain OS=Escherichia coli O6:H1 (strain CFT073 / ATCC 700928 / UPEC) GN=carB PE=3 SV=3	carB		899	2	2.37355	0.531259	61.4609	not significant									4.03757	0.255161	TRUE	FALSE			nq	0.0843247	FALSE	TRUE	noisy		1.39532	0.0922961
sp|Q8FLB0|CARB_ECOL6	Carbamoyl-phosphate synthase large chain OS=Escherichia coli O6:H1 (strain CFT073 / ATCC 700928 / UPEC) GN=carB PE=3 SV=3	carB		940	1	1.92404	0	0	not significant																					1.92404	0.00249957
sp|Q8FLB0|CARB_ECOL6	Carbamoyl-phosphate synthase large chain OS=Escherichia coli O6:H1 (strain CFT073 / ATCC 700928 / UPEC) GN=carB PE=3 SV=3	carB		963	4	1.34921	0.284668	95.0429	not significant			1.36092	0.0442861	TRUE	FALSE	does not change		0.984107	0.902177	TRUE	FALSE			2.11869	0.00921631	TRUE	FALSE	cobb		1.1678	0.0797476
sp|Q8FLB0|CARB_ECOL6	Carbamoyl-phosphate synthase large chain OS=Escherichia coli O6:H1 (strain CFT073 / ATCC 700928 / UPEC) GN=carB PE=3 SV=3	carB		966	2	1.77708	0.304811	53.0134	not significant									1.31017	0.439218	FALSE	FALSE									2.41037	0.0517173
sp|P63737|CARB_ECO57	Carbamoyl-phosphate synthase large chain OS=Escherichia coli O157:H7 GN=carB PE=3 SV=2	carB		993	1	16.8214	0	0	not significant			16.8214	0.00176598	TRUE	FALSE			nq	0.000583747	FALSE	TRUE
sp|P62577|CAT_ECOLX	Chloramphenicol acetyltransferase OS=Escherichia coli GN=cat PE=1 SV=1	cat		54	1	0.139119	0	0	not significant															0.139119	0.0237389	FALSE	FALSE
sp|P0AE65|CHAB_ECO57	Cation transport regulator ChaB OS=Escherichia coli O157:H7 GN=chaB PE=4 SV=1	chaB		61					no quant									nq	0.0554158	FALSE	TRUE			nq	0.0187067	FALSE	TRUE	no gl CobB unclear which peak
sp|P63286|CLPB_ECOL6	Chaperone protein ClpB OS=Escherichia coli O6:H1 (strain CFT073 / ATCC 700928 / UPEC) GN=clpB PE=3 SV=1	clpB		96	3	1.05981	0.14969	257.678	not significant									0.8776	0.614304	FALSE	FALSE			1.0717	0.845849	FALSE	FALSE			1.26566	0.0686269
sp|P63285|CLPB_ECO57	Chaperone protein ClpB OS=Escherichia coli O157:H7 GN=clpB PE=3 SV=1	clpB		163	3	0.876098	0.137557	-103.991	not significant			0.830016	0.150482	FALSE	FALSE			0.765594	0.241813	FALSE	FALSE			1.05821	0.697313	TRUE	FALSE
sp|P63286|CLPB_ECOL6	Chaperone protein ClpB OS=Escherichia coli O6:H1 (strain CFT073 / ATCC 700928 / UPEC) GN=clpB PE=3 SV=1	clpB		176	4	0.586709	0.658635	-123.519	not significant			0.48677	0.016472	FALSE	FALSE			0.95523	0.586542	FALSE	FALSE			1.17154	0.708079	TRUE	FALSE			0.217522	0.218255
sp|P63286|CLPB_ECOL6	Chaperone protein ClpB OS=Escherichia coli O6:H1 (strain CFT073 / ATCC 700928 / UPEC) GN=clpB PE=3 SV=1	clpB		335	4	0.847479	0.71877	-434.33	not significant			2.71186	0.096021	TRUE	FALSE			0.585863	0.0249515	FALSE	FALSE			0.396715	0.0735242	TRUE	FALSE			0.818415	0.22421
sp|P63285|CLPB_ECO57	Chaperone protein ClpB OS=Escherichia coli O157:H7 GN=clpB PE=3 SV=1	clpB		408	1	0.948647	0	0	not significant			0.948647	0.743167	TRUE	FALSE
sp|P63286|CLPB_ECOL6	Chaperone protein ClpB OS=Escherichia coli O6:H1 (strain CFT073 / ATCC 700928 / UPEC) GN=clpB PE=3 SV=1	clpB		451	4	0.929473	0.368526	-503.885	not significant			0.563069	0.0149498	FALSE	FALSE			0.919916	0.378707	TRUE	FALSE	ch		1.5943	0.0783563	TRUE	FALSE	use M+1		0.903791	0.218211
sp|P63286|CLPB_ECOL6	Chaperone protein ClpB OS=Escherichia coli O6:H1 (strain CFT073 / ATCC 700928 / UPEC) GN=clpB PE=3 SV=1	clpB		476	3	0.708468	0.634908	-184.218	not significant			0.725189	0.252189	FALSE	FALSE									0.321856	0.054943	FALSE	FALSE			1.52352	0.0265346
sp|P63285|CLPB_ECO57	Chaperone protein ClpB OS=Escherichia coli O157:H7 GN=clpB PE=3 SV=1	clpB		530	3	0.564111	0.330719	-57.7672	not significant			0.791982	0.0891585	FALSE	FALSE			0.62917	0.268358	FALSE	FALSE			0.360256	0.000120844	TRUE	FALSE
sp|P63286|CLPB_ECOL6	Chaperone protein ClpB OS=Escherichia coli O6:H1 (strain CFT073 / ATCC 700928 / UPEC) GN=clpB PE=3 SV=1	clpB		640	4	0.683335	0.0950543	-24.9637	not significant			0.625385	0.153559	TRUE	FALSE			0.684292	0.078824	FALSE	FALSE			0.797303	0.120459	FALSE	FALSE			0.639031	0.00342701
sp|P63285|CLPB_ECO57	Chaperone protein ClpB OS=Escherichia coli O157:H7 GN=clpB PE=3 SV=1	clpB		780	3	1.10102	0.757348	786.994	not significant			3.0613	0.0286701	FALSE	FALSE			0.869998	0.570245	FALSE	FALSE			0.501136	0.00284159	TRUE	FALSE
sp|A7ZJZ9|KCY_ECO24	Cytidylate kinase OS=Escherichia coli O139:H28 (strain E24377A / ETEC) GN=cmk PE=3 SV=1	cmk		165	1	0.494984	0	0	not significant									0.494984	0.611162	FALSE	FALSE
sp|P64469|CNU_ECO57	OriC-binding nucleoid-associated protein OS=Escherichia coli O157:H7 GN=cnu PE=3 SV=1	cnu		9	3	0.829391	0.501911	-268.311	not significant			0.624853	0.312078	FALSE	FALSE			1.679	0.118424	TRUE	FALSE	not cobb		0.543812	0.0111805	TRUE	FALSE
sp|Q8XD24|COPA_ECO57	Copper-exporting P-type ATPase A OS=Escherichia coli O157:H7 GN=copA PE=3 SV=3	copA		19	1	1.21847	0	0	not significant									1.21847	0.603692	FALSE	FALSE			nq	0.72522	FALSE	TRUE	CobB down YfiQ also down
sp|P0AE88|CPXR_ECOLI	Transcriptional regulatory protein CpxR OS=Escherichia coli (strain K12) GN=cpxR PE=3 SV=1	cpxR		219	2	0.43097	0.823945	-97.8886	not significant									nq	0.0863342	FALSE	TRUE			0.189065	0.0216341	FALSE	FALSE			0.982385	0.782915
sp|B7UJC8|CRL_ECO27	Sigma factor-binding protein crl OS=Escherichia coli O127:H6 (strain E2348/69 / EPEC) GN=crl PE=3 SV=1	crl		15	3	1.25013	0.225698	101.098	not significant			1.09396	0.41666	TRUE	FALSE			1.71785	0.0184319	TRUE	FALSE			1.03962	0.73349	TRUE	FALSE			nq	0.622177
sp|B7L3Z2|CRL_ECO55	Sigma factor-binding protein crl OS=Escherichia coli (strain 55989 / EAEC) GN=crl PE=3 SV=1	crl		88	3	1.1012	0.242477	251.524	not significant			1.54967	0.0215753	TRUE	FALSE			0.95237	0.954207	FALSE	FALSE									0.904812	0.155013
sp|P0ACJ9|CRP_ECOL6	Catabolite gene activator OS=Escherichia coli O6:H1 (strain CFT073 / ATCC 700928 / UPEC) GN=crp PE=3 SV=1	crp		101	4	0.883736	0.253738	-205.294	not significant			1.09722	0.47336	TRUE	FALSE			1.13087	0.183917	TRUE	FALSE			0.60576	0.024832	TRUE	FALSE			0.811492	0.101881
sp|P0ACJ9|CRP_ECOL6	Catabolite gene activator OS=Escherichia coli O6:H1 (strain CFT073 / ATCC 700928 / UPEC) GN=crp PE=3 SV=1	crp		153	4	1.23093	0.564039	271.475	not significant			1.66023	0.102721	TRUE	FALSE			1.40948	0.188411	TRUE	FALSE			0.476603	0.226156	TRUE	FALSE	a bit noisy but ok		2.05848	0.218047
sp|P0ACJ9|CRP_ECOL6	Catabolite gene activator OS=Escherichia coli O6:H1 (strain CFT073 / ATCC 700928 / UPEC) GN=crp PE=3 SV=1	crp		189	2	1.26779	0.0169205	7.13108	not significant			1.24652	0.386197	FALSE	FALSE															1.28943	0.209354
sp|P0ACJ9|CRP_ECOL6	Catabolite gene activator OS=Escherichia coli O6:H1 (strain CFT073 / ATCC 700928 / UPEC) GN=crp PE=3 SV=1	crp		202	3	1.5692	0.43209	95.8991	not significant			2.70755	0.024401	TRUE	FALSE			1.51642	0.0529147	TRUE	FALSE			nq	0.101419	FALSE	TRUE	not much change		0.941111	0.824339
sp|P0A9Y1|CSPA_ECO57	Cold shock protein CspA OS=Escherichia coli O157:H7 GN=cspA PE=3 SV=2	cspA		4	1	1.63828	0	0	not significant															1.63828	0.252399	FALSE	FALSE
sp|P0A9Y0|CSPA_ECOL6	Cold shock protein CspA OS=Escherichia coli O6:H1 (strain CFT073 / ATCC 700928 / UPEC) GN=cspA PE=3 SV=2	cspA		60	1	3.46014	0	0	not significant																					3.46014	0.00115184
sp|P36995|CSPB_ECOLI	Cold shock-like protein CspB OS=Escherichia coli (strain K12) GN=cspB PE=2 SV=1	cspB		10	2	1.00988	1.07035	10882.8	not significant									2.94522	0.304909	FALSE	FALSE			0.346278	0.0652273	FALSE	FALSE
sp|B7UHH4|CYSH_ECO27	Phosphoadenosine phosphosulfate reductase OS=Escherichia coli O127:H6 (strain E2348/69 / EPEC) GN=cysH PE=3 SV=1	cysH		14	4	0.754455	0.500797	-177.739	not significant			0.459006	0.406454	FALSE	FALSE			1.30883	0.158293	FALSE	FALSE			0.45668	0.412333	FALSE	FALSE			1.18092	0.508759
sp|B7UHH4|CYSH_ECO27	Phosphoadenosine phosphosulfate reductase OS=Escherichia coli O127:H6 (strain E2348/69 / EPEC) GN=cysH PE=3 SV=1	cysH		136	1	1.01836	0	0	not significant																					1.01836	0.969443
sp|B7UHH4|CYSH_ECO27	Phosphoadenosine phosphosulfate reductase OS=Escherichia coli O127:H6 (strain E2348/69 / EPEC) GN=cysH PE=3 SV=1	cysH		178	4	0.710147	0.490883	-143.414	not significant			0.549364	0.0281023	FALSE	FALSE			1.3664	0.0715862	FALSE	FALSE			0.374167	0.00878612	FALSE	FALSE			0.905501	0.0759277
sp|P0ABK5|CYSK_ECOLI	Cysteine synthase A OS=Escherichia coli (strain K12) GN=cysK PE=1 SV=2	cysK		3	4	0.851803	0.15569	-97.0634	not significant			0.842647	0.371182	FALSE	FALSE			1.09894	0.618885	FALSE	FALSE			0.729447	0.0496845	FALSE	FALSE			0.779367	0.205362
sp|P0ABK5|CYSK_ECOLI	Cysteine synthase A OS=Escherichia coli (strain K12) GN=cysK PE=1 SV=2	cysK		55	4	1.25659	0.642456	281.285	not significant			1.30325	0.0734473	TRUE	FALSE			3.38859	0.0173971	TRUE	FALSE	not cobb no cobb msms		0.578524	0.0751028	TRUE	FALSE	no change		0.975898	0.48897
sp|P0ABK5|CYSK_ECOLI	Cysteine synthase A OS=Escherichia coli (strain K12) GN=cysK PE=1 SV=2	cysK		87	2	0.814486	0.340216	-165.798	not significant			0.579602	0.39026	FALSE	FALSE															1.14456	0.573971
sp|P0ABK5|CYSK_ECOLI	Cysteine synthase A OS=Escherichia coli (strain K12) GN=cysK PE=1 SV=2	cysK		121	2	1.04325	0.260202	614.478	not significant			0.80424	0.0953596	TRUE	FALSE															1.3533	0.464389
sp|P0ABK5|CYSK_ECOLI	Cysteine synthase A OS=Escherichia coli (strain K12) GN=cysK PE=1 SV=2	cysK		126	3	1.30693	0.296777	110.871	not significant			nq	0.0525703	FALSE	TRUE	variable		0.939785	0.587971	FALSE	FALSE			1.92976	0.450242	FALSE	FALSE			1.2309	0.785376
sp|P0ABK5|CYSK_ECOLI	Cysteine synthase A OS=Escherichia coli (strain K12) GN=cysK PE=1 SV=2	cysK		137	4	0.765396	0.205699	-76.9364	not significant			1.0824	0.653151	TRUE	FALSE			0.65247	0.362422	FALSE	FALSE			0.659325	0.180973	TRUE	FALSE			0.737054	0.127464
sp|P0ABK5|CYSK_ECOLI	Cysteine synthase A OS=Escherichia coli (strain K12) GN=cysK PE=1 SV=2	cysK		242	4	0.993493	0.411353	-6301.36	not significant			1.55341	0.284349	TRUE	FALSE			1.2559	0.519744	TRUE	FALSE	ch		0.51922	0.098149	TRUE	FALSE			0.961764	0.655766
sp|B7UKK3|SYC_ECO27	Cysteine--tRNA ligase OS=Escherichia coli O127:H6 (strain E2348/69 / EPEC) GN=cysS PE=3 SV=1	cysS		73	4	0.932317	0.212158	-302.729	not significant			1.09395	0.375425	TRUE	FALSE			1.02953	0.936576	FALSE	FALSE			0.647076	0.0119813	TRUE	FALSE			1.03672	0.363568
sp|B7UKK3|SYC_ECO27	Cysteine--tRNA ligase OS=Escherichia coli O127:H6 (strain E2348/69 / EPEC) GN=cysS PE=3 SV=1	cysS		76	3	0.961827	0.411384	-1056.99	not significant			1.60891	0.339661	FALSE	FALSE									0.587779	0.00138921	TRUE	FALSE			0.940905	0.2658
sp|B7LCL6|DAPA_ECO55	Dihydrodipicolinate synthase OS=Escherichia coli (strain 55989 / EAEC) GN=dapA PE=3 SV=1	dapA		161	2	1.04137	0.0247908	61.1605	not significant									1.06751	0.873897	FALSE	FALSE			nq	0.278539	FALSE	TRUE			1.01587	0.891172
sp|B7LCL6|DAPA_ECO55	Dihydrodipicolinate synthase OS=Escherichia coli (strain 55989 / EAEC) GN=dapA PE=3 SV=1	dapA		219					no quant																					nq	0.316272
sp|B7LCL6|DAPA_ECO55	Dihydrodipicolinate synthase OS=Escherichia coli (strain 55989 / EAEC) GN=dapA PE=3 SV=1	dapA		242	1	0.993034	0	0	not significant																					0.993034	0.959375
sp|B7LCL6|DAPA_ECO55	Dihydrodipicolinate synthase OS=Escherichia coli (strain 55989 / EAEC) GN=dapA PE=3 SV=1	dapA		287	2	1.09639	0.326405	354.688	not significant			nq	0.176568	FALSE	TRUE	no change		1.51957	0.205857	FALSE	FALSE									0.791062	0.00716578
sp|B7UIL1|DAPD_ECO27	2,3,4,5-tetrahydropyridine-2,6-dicarboxylate N-succinyltransferase OS=Escherichia coli O127:H6 (strain E2348/69 / EPEC) GN=dapD PE=3 SV=1	dapD		85	4	1.02598	0.0410305	159.972	not significant			1.09094	0.401055	TRUE	FALSE			1.03811	0.854501	TRUE	FALSE			0.997794	0.991029	TRUE	FALSE	use M+1 noisy		0.980551	0.905526
sp|A7ZHQ6|DAPD_ECO24	2,3,4,5-tetrahydropyridine-2,6-dicarboxylate N-succinyltransferase OS=Escherichia coli O139:H28 (strain E24377A / ETEC) GN=dapD PE=3 SV=1	dapD		100	2	1.01208	0.107581	895.665	not significant			0.908855	0.515805	FALSE	FALSE			1.12704	0.624481	TRUE	FALSE			nq	0.705778	FALSE	TRUE
sp|A7ZHQ6|DAPD_ECO24	2,3,4,5-tetrahydropyridine-2,6-dicarboxylate N-succinyltransferase OS=Escherichia coli O139:H28 (strain E24377A / ETEC) GN=dapD PE=3 SV=1	dapD		241	3	0.717989	0.117352	-35.4215	not significant			0.608277	0.0932938	TRUE	FALSE			nq	0.0204325	TRUE	TRUE			0.775525	0.654325	TRUE	FALSE			0.784615	0.110589
sp|A7ZHQ6|DAPD_ECO24	2,3,4,5-tetrahydropyridine-2,6-dicarboxylate N-succinyltransferase OS=Escherichia coli O139:H28 (strain E24377A / ETEC) GN=dapD PE=3 SV=1	dapD		263	1	3.42593	0	0	not significant			3.42593	0.0309306	FALSE	FALSE
sp|B7UTA3|DCD_ECO27	Deoxycytidine triphosphate deaminase OS=Escherichia coli O127:H6 (strain E2348/69 / EPEC) GN=dcd PE=3 SV=1	dcd		58	3	0.99978	0.448105	-203795	not significant			0.588759	0.115217	FALSE	FALSE			1.76128	0.112988	TRUE	FALSE			nq	0.245454	FALSE	TRUE			0.96371	0.895021
sp|B7UR11|DEOB_ECO27	Phosphopentomutase OS=Escherichia coli O127:H6 (strain E2348/69 / EPEC) GN=deoB PE=3 SV=1	deoB		220	3	0.793684	0.0384785	-16.6524	not significant			0.805481	0.105707	FALSE	FALSE									0.824412	0.782294	TRUE	FALSE			0.752912	0.114717
sp|B7UR11|DEOB_ECO27	Phosphopentomutase OS=Escherichia coli O127:H6 (strain E2348/69 / EPEC) GN=deoB PE=3 SV=1	deoB		250	3	1.05084	0.141527	285.372	not significant			1.06855	0.73069	TRUE	FALSE			1.23858	0.288529	TRUE	FALSE			nq	0.24946	FALSE	TRUE			0.876787	0.133157
sp|B7UR09|DEOC_ECO27	Deoxyribose-phosphate aldolase OS=Escherichia coli O127:H6 (strain E2348/69 / EPEC) GN=deoC PE=3 SV=1	deoC		5	2	0.667695	0.243141	-60.1948	not significant									0.523581	0.0711309	FALSE	FALSE			nq	0.994172	FALSE	TRUE			0.851477	0.0144862
sp|B7UGV7|DER_ECO27	GTPase Der OS=Escherichia coli O127:H6 (strain E2348/69 / EPEC) GN=der PE=3 SV=1	der		104					no quant																					nq	0.0821462
sp|B7UIK7|DGTP_ECO27	Deoxyguanosinetriphosphate triphosphohydrolase OS=Escherichia coli O127:H6 (strain E2348/69 / EPEC) GN=dgt PE=3 SV=1	dgt		23	2	3.41066	1.50017	122.273	not significant			15.2881	0.0115585	TRUE	FALSE			0.760893	0.772181	FALSE	FALSE
sp|P76014|DHAL_ECOLI	PTS-dependent dihydroxyacetone kinase, ADP-binding subunit dhaL OS=Escherichia coli (strain K12) GN=dhaL PE=1 SV=3	dhaL		48	3	0.562793	0.351458	-61.1398	not significant			0.7425	0.11799	FALSE	FALSE			0.70043	0.207152	FALSE	FALSE			0.342755	0.148012	FALSE	FALSE
sp|Q8XBT6|DKGA_ECO57	2,5-diketo-D-gluconic acid reductase A OS=Escherichia coli O157:H7 GN=dkgA PE=3 SV=1	dkgA		94	2	0.605165	0.559245	-111.347	not significant															0.345937	0.15775	FALSE	FALSE			1.05865	0.343797
sp|Q8XBT6|DKGA_ECO57	2,5-diketo-D-gluconic acid reductase A OS=Escherichia coli O157:H7 GN=dkgA PE=3 SV=1	dkgA		200	3	1.59589	0.341923	73.1492	not significant			1.2508	0.468945	TRUE	FALSE	up		nq	0.506781	FALSE	TRUE	very noisy not for use		2.58824	0.00344972	TRUE	FALSE			1.25549	0.0605396
sp|P30863|DKGB_ECOLI	2,5-diketo-D-gluconic acid reductase B OS=Escherichia coli (strain K12) GN=dkgB PE=1 SV=2	dkgB		188	3	1.14867	0.402807	290.619	not significant			1.44754	0.174509	TRUE	FALSE			1.60613	0.422576	TRUE	FALSE	ok								0.651889	0.186323
sp|P0ABS3|DKSA_ECO57	DnaK suppressor protein OS=Escherichia coli O157:H7 GN=dksA PE=3 SV=1	dksA		101	1	2.20268	0	0	not significant									nq	0.000166493	FALSE	TRUE			2.20268	0.000833871	TRUE	FALSE	cobb no glucose
sp|P0ABS2|DKSA_ECOL6	DnaK suppressor protein OS=Escherichia coli O6:H1 (strain CFT073 / ATCC 700928 / UPEC) GN=dksA PE=3 SV=1	dksA		139	4	0.945707	0.541022	-969.18	not significant			1.83575	0.0496535	TRUE	FALSE			1.20581	0.0579909	TRUE	FALSE			0.418811	0.0423942	TRUE	FALSE			0.862809	0.161821
sp|P0A989|DPO3B_ECOL6	DNA polymerase III subunit beta OS=Escherichia coli O6:H1 (strain CFT073 / ATCC 700928 / UPEC) GN=dnaN PE=3 SV=1	dnaN		277	4	1.25569	0.575579	252.793	not significant			0.956118	0.834763	TRUE	FALSE			3.36693	0.226829	TRUE	FALSE			0.979058	0.860327	TRUE	FALSE			0.788825	0.154509
sp|A7ZJM7|DPS_ECO24	DNA protection during starvation protein OS=Escherichia coli O139:H28 (strain E24377A / ETEC) GN=dps PE=3 SV=1	dps		10	1	2.48013	0	0	not significant			2.48013	0.0759575	FALSE	FALSE			nq	0.00113989	FALSE	TRUE			nq	0.0456561	FALSE	TRUE
sp|P0AEH6|ELAB_ECOL6	Protein ElaB OS=Escherichia coli O6:H1 (strain CFT073 / ATCC 700928 / UPEC) GN=elaB PE=3 SV=1	elaB		35	4	1.03487	0.201445	587.751	not significant			1.37643	0.0108584	TRUE	FALSE			0.936755	0.527558	TRUE	FALSE	ch		1.11127	0.634912	TRUE	FALSE			0.800454	0.0712782
sp|P0AEH6|ELAB_ECOL6	Protein ElaB OS=Escherichia coli O6:H1 (strain CFT073 / ATCC 700928 / UPEC) GN=elaB PE=3 SV=1	elaB		45	2	1.34401	0.0384241	12.9962	not significant			1.29335	0.229594	TRUE	FALSE															1.39666	0.0894216
sp|A7ZU66|ENGB_ECO24	Probable GTP-binding protein EngB OS=Escherichia coli O139:H28 (strain E24377A / ETEC) GN=engB PE=3 SV=1	engB		105	3	1.07404	0.21214	297.015	not significant			0.826603	0.395897	FALSE	FALSE			1.38979	0.228039	FALSE	FALSE			1.07848	0.777777	FALSE	FALSE
sp|B7UNI7|ENGB_ECO27	Probable GTP-binding protein EngB OS=Escherichia coli O127:H6 (strain E2348/69 / EPEC) GN=engB PE=3 SV=1	engB		149	4	1.05203	0.392041	772.86	not significant			1.59384	0.00115452	TRUE	FALSE			1.01063	0.853625	TRUE	FALSE			0.567149	0.116275	TRUE	FALSE			1.34087	1.19e-05
sp|P0ABU2|ENGD_ECOLI	GTP-dependent nucleic acid-binding protein engD OS=Escherichia coli (strain K12) GN=engD PE=1 SV=2	engD		159	2	2.40048	0.999466	114.138	not significant			0.883557	0.513871	FALSE	FALSE			nq	0.565453	FALSE	TRUE			6.52169	0.419413	FALSE	FALSE			nq	0.475504
sp|P0ABU2|ENGD_ECOLI	GTP-dependent nucleic acid-binding protein engD OS=Escherichia coli (strain K12) GN=engD PE=1 SV=2	engD		188	2	0.646818	0.0483705	-11.102	not significant									nq	0.305445	FALSE	TRUE			0.616275	0.130642	FALSE	FALSE			0.678874	0.0877219
sp|P0ABU3|ENGD_ECO57	GTP-dependent nucleic acid-binding protein engD OS=Escherichia coli O157:H7 GN=engD PE=3 SV=2	engD		314	2	5.30623	0.531182	31.8286	not significant			3.11958	0.142833	FALSE	FALSE									9.02558	0.118317	FALSE	FALSE
sp|P0ABU2|ENGD_ECOLI	GTP-dependent nucleic acid-binding protein engD OS=Escherichia coli (strain K12) GN=engD PE=1 SV=2	engD		347	3	0.933696	0.0557642	-81.2836	not significant			0.940946	0.54987	FALSE	FALSE			0.868976	0.733164	FALSE	FALSE									0.995506	0.946044
sp|B7UHJ5|ENO_ECO27	Enolase OS=Escherichia coli O127:H6 (strain E2348/69 / EPEC) GN=eno PE=3 SV=1	eno		6	4	1.26774	0.417362	175.925	not significant			0.696923	0.22909	FALSE	FALSE	not high		2.02128	0.103198	TRUE	FALSE			1.71651	0.0668134	FALSE	FALSE			1.06823	0.343562
sp|B7UHJ5|ENO_ECO27	Enolase OS=Escherichia coli O127:H6 (strain E2348/69 / EPEC) GN=eno PE=3 SV=1	eno		56	3	3.19498	1.40255	120.745	not significant			13.8224	0.0719029	TRUE	FALSE									0.482347	0.422796	FALSE	FALSE			4.89173	0.0552469
sp|B7UHJ5|ENO_ECO27	Enolase OS=Escherichia coli O127:H6 (strain E2348/69 / EPEC) GN=eno PE=3 SV=1	eno		62	4	0.626737	0.354776	-75.9319	not significant			0.502699	0.0258213	FALSE	FALSE			0.443156	0.061649	FALSE	TRUE			0.619708	0.344261	FALSE	FALSE			1.1176	0.00975113
sp|B7UHJ5|ENO_ECO27	Enolase OS=Escherichia coli O127:H6 (strain E2348/69 / EPEC) GN=eno PE=3 SV=1	eno		82	3	0.884927	0.327605	-267.979	not significant			0.557645	0.0303806	TRUE	FALSE	changing but maybe not 2x		nq	0.892472	TRUE	TRUE	some interferences		1.15157	0.55599	TRUE	FALSE			1.07913	0.456438
sp|B7UHJ5|ENO_ECO27	Enolase OS=Escherichia coli O127:H6 (strain E2348/69 / EPEC) GN=eno PE=3 SV=1	eno		85	4	0.968313	0.440177	-1367.01	not significant			0.710878	0.0192622	TRUE	FALSE			0.624241	0.0197923	FALSE	FALSE			1.94162	0.0260491	TRUE	FALSE			1.02036	0.430371
sp|A7ZQM2|ENO_ECO24	Enolase OS=Escherichia coli O139:H28 (strain E24377A / ETEC) GN=eno PE=3 SV=1	eno		92	4	0.76042	0.634881	-231.806	not significant			0.525063	0.202618	FALSE	FALSE			2.06488	0.376074	FALSE	FALSE			0.382083	0.0889401	FALSE	FALSE			0.807147	0.488922
sp|B7UHJ5|ENO_ECO27	Enolase OS=Escherichia coli O127:H6 (strain E2348/69 / EPEC) GN=eno PE=3 SV=1	eno		105	4	1.04087	0.220839	551.344	not significant			0.753899	0.619985	TRUE	FALSE	variable		1.39613	0.0747745	TRUE	FALSE			1.00767	0.949183	TRUE	FALSE			1.10669	0.746968
sp|B7UHJ5|ENO_ECO27	Enolase OS=Escherichia coli O127:H6 (strain E2348/69 / EPEC) GN=eno PE=3 SV=1	eno		195	4	0.88311	0.316339	-254.485	not significant			0.580224	0.119653	TRUE	FALSE	not changing much		0.851755	0.171492	TRUE	FALSE			1.41509	0.0192298	TRUE	FALSE	no cobb		0.86969	0.0250166
sp|B7UHJ5|ENO_ECO27	Enolase OS=Escherichia coli O127:H6 (strain E2348/69 / EPEC) GN=eno PE=3 SV=1	eno		254	2	0.742923	0.623983	-209.98	not significant			0.398063	0.0695672	FALSE	FALSE															1.38655	0.100106
sp|A7ZQM2|ENO_ECO24	Enolase OS=Escherichia coli O139:H28 (strain E24377A / ETEC) GN=eno PE=3 SV=1	eno		257	3	0.821044	0.717617	-363.943	not significant			0.339663	0.142875	FALSE	FALSE			0.827224	0.726478	FALSE	FALSE			1.96983	0.424896	FALSE	FALSE
sp|B7UHJ5|ENO_ECO27	Enolase OS=Escherichia coli O127:H6 (strain E2348/69 / EPEC) GN=eno PE=3 SV=1	eno		311	4	1.13647	0.54516	426.151	not significant			2.33646	0.183335	TRUE	FALSE			1.4006	0.052116	TRUE	FALSE			0.523092	0.0582198	FALSE	FALSE			0.974495	0.858129
sp|B7UHJ5|ENO_ECO27	Enolase OS=Escherichia coli O127:H6 (strain E2348/69 / EPEC) GN=eno PE=3 SV=1	eno		325	4	0.717057	0.558118	-167.804	not significant			0.675752	0.41362	FALSE	FALSE			1.13885	0.589123	TRUE	FALSE			0.294521	0.055989	FALSE	FALSE			1.16639	0.681992
sp|A7ZQM2|ENO_ECO24	Enolase OS=Escherichia coli O139:H28 (strain E24377A / ETEC) GN=eno PE=3 SV=1	eno		328	3	0.746664	0.281704	-96.4281	not significant			1.08341	0.509141	FALSE	FALSE			0.700925	0.0104443	FALSE	FALSE			0.548166	0.29034	FALSE	FALSE
sp|B7UHJ5|ENO_ECO27	Enolase OS=Escherichia coli O127:H6 (strain E2348/69 / EPEC) GN=eno PE=3 SV=1	eno		333	4	1.44025	0.956572	262.208	not significant			0.887599	0.178133	FALSE	FALSE			0.984885	0.877311	TRUE	FALSE			0.664335	0.00127321	TRUE	FALSE			7.40897	0.390107
sp|A7ZQM2|ENO_ECO24	Enolase OS=Escherichia coli O139:H28 (strain E24377A / ETEC) GN=eno PE=3 SV=1	eno		342	2	0.423653	0.639032	-74.4063	not significant									0.802672	0.324002	TRUE	FALSE			0.223605	0.0154474	FALSE	FALSE
sp|B7UHJ5|ENO_ECO27	Enolase OS=Escherichia coli O127:H6 (strain E2348/69 / EPEC) GN=eno PE=3 SV=1	eno		357	1	1.16147	0	0	not significant																					1.16147	0.213803
sp|B7UHJ5|ENO_ECO27	Enolase OS=Escherichia coli O127:H6 (strain E2348/69 / EPEC) GN=eno PE=3 SV=1	eno		419	4	0.818663	0.377579	-188.711	not significant			0.766377	0.035166	TRUE	FALSE			0.765975	0.0254041	TRUE	FALSE			0.517103	0.0021436	TRUE	FALSE			1.47974	0.0743239
sp|P0AEK0|EXOX_ECOLI	Exodeoxyribonuclease 10 OS=Escherichia coli (strain K12) GN=exoX PE=1 SV=1	exoX		111	2	3.4937	1.1643	93.0721	not significant									11.1926	0.00014248	TRUE	FALSE	cobb								1.09053	0.876307
sp|P0A953|FABB_ECOLI	3-oxoacyl-[acyl-carrier-protein] synthase 1 OS=Escherichia coli (strain K12) GN=fabB PE=1 SV=1	fabB		40	4	0.808156	0.419775	-197.077	not significant			0.993182	0.954148	FALSE	FALSE			1.30463	0.448555	TRUE	FALSE			0.418771	0.0136982	FALSE	FALSE	same		0.786116	0.126659
sp|P0A953|FABB_ECOLI	3-oxoacyl-[acyl-carrier-protein] synthase 1 OS=Escherichia coli (strain K12) GN=fabB PE=1 SV=1	fabB		127	4	2.44817	0.232228	25.9374	not significant			3.3866	0.00147052	TRUE	FALSE			2.23326	0.0033937	TRUE	FALSE			2.64482	0.00262107	TRUE	FALSE	cobb		1.79584	0.000140078
sp|P0A953|FABB_ECOLI	3-oxoacyl-[acyl-carrier-protein] synthase 1 OS=Escherichia coli (strain K12) GN=fabB PE=1 SV=1	fabB		308	4	1.38511	0.954595	293.02	not significant			4.25538	0.0706852	TRUE	FALSE			2.37898	0.0145816	TRUE	FALSE	cobb		0.332398	0.00240039	FALSE	FALSE	same		1.09382	0.615433
sp|P0A953|FABB_ECOLI	3-oxoacyl-[acyl-carrier-protein] synthase 1 OS=Escherichia coli (strain K12) GN=fabB PE=1 SV=1	fabB		320	4	1.01569	0.327283	2101.68	not significant			1.30558	0.04005	FALSE	FALSE			1.21016	0.213485	TRUE	FALSE			0.578824	0.0246405	TRUE	FALSE			1.16375	0.17688
sp|Q8X8I7|FABD_ECO57	Malonyl CoA-acyl carrier protein transacylase OS=Escherichia coli O157:H7 GN=fabD PE=3 SV=3	fabD		286	3	0.87325	0.250834	-185.072	not significant			0.652311	0.0355416	FALSE	FALSE			1.20337	0.190833	FALSE	FALSE			0.848321	0.787973	FALSE	FALSE
sp|P0AEK2|FABG_ECOLI	3-oxoacyl-[acyl-carrier-protein] reductase FabG OS=Escherichia coli (strain K12) GN=fabG PE=1 SV=1	fabG		72	2	0.60839	0.271896	-54.7143	not significant									0.798483	0.420397	TRUE	FALSE	use M		0.463553	0.0305799	FALSE	FALSE			nq	0.121564
sp|P0AEK2|FABG_ECOLI	3-oxoacyl-[acyl-carrier-protein] reductase FabG OS=Escherichia coli (strain K12) GN=fabG PE=1 SV=1	fabG		119	1	2.1243	0	0	not significant									nq	0.684557	FALSE	TRUE			2.1243	0.27934	FALSE	FALSE
sp|P0AEK4|FABI_ECOLI	Enoyl-[acyl-carrier-protein] reductase [NADH] FabI OS=Escherichia coli (strain K12) GN=fabI PE=1 SV=2	fabI		43	4	0.749506	0.501293	-173.855	not significant			0.677231	0.152439	TRUE	FALSE	take		1.34822	0.10827	TRUE	FALSE			0.350968	0.00249528	TRUE	FALSE			0.984774	0.844397
sp|P0AEK5|FABI_ECO57	Enoyl-[acyl-carrier-protein] reductase [NADH] FabI OS=Escherichia coli O157:H7 GN=fabI PE=3 SV=2	fabI		201					no quant									nq	0.0955351	FALSE	TRUE
sp|P0AB71|ALF_ECOLI	Fructose-bisphosphate aldolase class 2 OS=Escherichia coli (strain K12) GN=fbaA PE=1 SV=2	fbaA		3	4	1.01012	0.325857	3235.34	not significant			1.47822	0.558021	TRUE	FALSE			1.31517	0.0143249	TRUE	FALSE			0.757088	0.325167	TRUE	FALSE			0.707339	0.0152494
sp|P0AB71|ALF_ECOLI	Fructose-bisphosphate aldolase class 2 OS=Escherichia coli (strain K12) GN=fbaA PE=1 SV=2	fbaA		9	4	0.836202	0.598721	-334.696	not significant			1.46274	0.567922	TRUE	FALSE			1.38252	0.0190529	TRUE	FALSE			0.332855	0.0139573	TRUE	FALSE			0.726361	0.0234705
sp|P0AB71|ALF_ECOLI	Fructose-bisphosphate aldolase class 2 OS=Escherichia coli (strain K12) GN=fbaA PE=1 SV=2	fbaA		20	4	1.01739	0.583256	3383.95	not significant			2.2674	0.0930035	TRUE	FALSE			1.18407	0.161307	TRUE	FALSE			0.446349	0.00543917	TRUE	FALSE			0.894049	0.270203
sp|P0AB71|ALF_ECOLI	Fructose-bisphosphate aldolase class 2 OS=Escherichia coli (strain K12) GN=fbaA PE=1 SV=2	fbaA		72	4	0.797202	0.400668	-176.781	not significant			1.38379	0.0462504	TRUE	FALSE			0.480647	0.118105	FALSE	FALSE			0.637244	0.123763	FALSE	FALSE			0.952953	0.78012
sp|P0AB71|ALF_ECOLI	Fructose-bisphosphate aldolase class 2 OS=Escherichia coli (strain K12) GN=fbaA PE=1 SV=2	fbaA		115	4	1.21089	0.899929	470.283	not significant			4.33827	0.0275522	TRUE	FALSE			1.05748	0.578493	TRUE	FALSE			0.344623	0.00369194	TRUE	FALSE			1.35985	0.0494492
sp|P0AB71|ALF_ECOLI	Fructose-bisphosphate aldolase class 2 OS=Escherichia coli (strain K12) GN=fbaA PE=1 SV=2	fbaA		231	3	0.676916	0.717402	-183.851	not significant									1.64293	0.134232	TRUE	FALSE	not cobb		0.283496	0.00239658	TRUE	FALSE			0.665944	0.488002
sp|P0AB71|ALF_ECOLI	Fructose-bisphosphate aldolase class 2 OS=Escherichia coli (strain K12) GN=fbaA PE=1 SV=2	fbaA		251	4	1.10606	0.242783	240.855	not significant			1.65202	7.83e-05	TRUE	FALSE			1.04381	0.416199	TRUE	FALSE			1.00837	0.9809	TRUE	FALSE			0.860698	0.0618796
sp|P0AB71|ALF_ECOLI	Fructose-bisphosphate aldolase class 2 OS=Escherichia coli (strain K12) GN=fbaA PE=1 SV=2	fbaA		319	4	1.26418	0.396855	169.287	not significant			2.37888	0.0113598	TRUE	FALSE			0.810374	0.513749	FALSE	FALSE	interferences		1.05565	0.701669	TRUE	FALSE			1.25506	0.00563693
sp|P0AB72|ALF_ECO57	Fructose-bisphosphate aldolase class 2 OS=Escherichia coli O157:H7 GN=fbaA PE=3 SV=2	fbaA		326	1	0.810374	0	0	not significant									0.810374	0.513749	FALSE	FALSE
sp|P0AB71|ALF_ECOLI	Fructose-bisphosphate aldolase class 2 OS=Escherichia coli (strain K12) GN=fbaA PE=1 SV=2	fbaA		327	4	0.902218	0.408901	-397.382	not significant			1.53785	0.0293403	TRUE	FALSE			1.11299	0.0192937	TRUE	FALSE			0.744196	0.0148011	TRUE	FALSE			0.520179	0.000164658
sp|P0AB71|ALF_ECOLI	Fructose-bisphosphate aldolase class 2 OS=Escherichia coli (strain K12) GN=fbaA PE=1 SV=2	fbaA		348	4	1.12356	1.18034	1013.12	not significant			6.83315	0.0248078	TRUE	FALSE			0.543817	0.026913	TRUE	FALSE			0.301393	0.0407638	TRUE	FALSE			1.42293	0.381863
sp|Q8XCF0|F16PA_ECO57	Fructose-1,6-bisphosphatase class 1 OS=Escherichia coli O157:H7 GN=fbp PE=3 SV=1	fbp		30	3	0.742941	0.971706	-327.021	not significant			2.52576	0.234312	TRUE	FALSE			nq	0.221747	FALSE	TRUE	interferences		0.234447	0.327614	FALSE	FALSE			0.69251	0.126123
sp|Q8XCF0|F16PA_ECO57	Fructose-1,6-bisphosphatase class 1 OS=Escherichia coli O157:H7 GN=fbp PE=3 SV=1	fbp		229	4	0.759901	0.592371	-215.747	not significant			1.20178	0.0845876	TRUE	FALSE			0.974047	0.709557	TRUE	FALSE			1.03693	0.923398	TRUE	FALSE			0.274709	0.0943702
sp|Q8XCF0|F16PA_ECO57	Fructose-1,6-bisphosphatase class 1 OS=Escherichia coli O157:H7 GN=fbp PE=3 SV=1	fbp		269	4	1.19082	0.25447	145.709	not significant			1.39441	0.0258419	TRUE	FALSE			1.40862	0.0388558	TRUE	FALSE			1.33399	0.436977	FALSE	FALSE			0.767449	0.0291121
sp|P0AGD8|SRP54_ECOL6	Signal recognition particle protein OS=Escherichia coli O6:H1 (strain CFT073 / ATCC 700928 / UPEC) GN=ffh PE=3 SV=1	ffh		28	3	1.21346	0.0756736	39.1135	not significant			1.18617	0.267112	FALSE	FALSE			1.12107	0.867329	FALSE	FALSE	same		nq	0.0741972	FALSE	TRUE			1.34367	0.0196587
sp|P0AGD8|SRP54_ECOL6	Signal recognition particle protein OS=Escherichia coli O6:H1 (strain CFT073 / ATCC 700928 / UPEC) GN=ffh PE=3 SV=1	ffh		76	1	0.545096	0	0	not significant															0.545096	0.388653	FALSE	FALSE			nq	0.0282376
sp|P0AGD8|SRP54_ECOL6	Signal recognition particle protein OS=Escherichia coli O6:H1 (strain CFT073 / ATCC 700928 / UPEC) GN=ffh PE=3 SV=1	ffh		278	3	1.19883	0.127822	70.4846	not significant			1.36026	0.117406	FALSE	FALSE			nq	0.529403	FALSE	TRUE			1.00623	0.965566	FALSE	FALSE	no change		1.2588	0.384091
sp|A7ZSF6|FIS_ECO24	DNA-binding protein fis OS=Escherichia coli O139:H28 (strain E24377A / ETEC) GN=fis PE=3 SV=1	fis		32	2	1.2671	0.0307452	12.9873	not significant									1.30667	0.0832606	TRUE	FALSE			1.22874	0.608592	FALSE	FALSE
sp|P61950|FLAV_ECOL6	Flavodoxin-1 OS=Escherichia coli O6:H1 (strain CFT073 / ATCC 700928 / UPEC) GN=fldA PE=3 SV=2	fldA		24	3	0.785705	0.0684634	-28.3876	not significant			0.838562	0.372179	TRUE	FALSE			0.714774	0.39832	FALSE	FALSE	very weak signal								0.809236	0.154842
sp|P0A9E6|FNR_ECOL6	Fumarate and nitrate reduction regulatory protein OS=Escherichia coli O6:H1 (strain CFT073 / ATCC 700928 / UPEC) GN=fnr PE=3 SV=1	fnr		229	4	0.920404	0.171293	-206.521	not significant			0.900077	0.792298	FALSE	FALSE			1.14614	0.5286	FALSE	FALSE			0.712819	0.261484	TRUE	FALSE			0.975928	0.903912
sp|P0ABQ5|DYR_ECOL6	Dihydrofolate reductase OS=Escherichia coli O6:H1 (strain CFT073 / ATCC 700928 / UPEC) GN=folA PE=3 SV=1	folA		106	3	1.28232	0.133831	53.8177	not significant			1.49626	0.526492	TRUE	FALSE	take		1.07961	0.691676	TRUE	FALSE			1.30533	0.382048	TRUE	FALSE
sp|B7UKK6|FOLD_ECO27	Bifunctional protein FolD OS=Escherichia coli O127:H6 (strain E2348/69 / EPEC) GN=folD PE=3 SV=1	folD		4	4	0.925926	0.849515	-1103.83	not significant			1.59148	0.00171288	TRUE	FALSE			1.62706	0.320673	FALSE	FALSE			0.213962	0.391411	FALSE	FALSE			1.32668	0.10602
sp|B7UKK6|FOLD_ECO27	Bifunctional protein FolD OS=Escherichia coli O127:H6 (strain E2348/69 / EPEC) GN=folD PE=3 SV=1	folD		9	4	1.12558	0.0657459	55.5776	not significant			1.24179	0.0300111	TRUE	FALSE			1.03428	0.722159	TRUE	FALSE			1.10248	0.477304	TRUE	FALSE	use M+1		1.13355	0.380741
sp|A7ZIT8|FOLD_ECO24	Bifunctional protein FolD OS=Escherichia coli O139:H28 (strain E24377A / ETEC) GN=folD PE=3 SV=1	folD		54	3	1.0255	1.13551	4509.62	not significant			2.84858	0.144282	FALSE	FALSE			1.79917	0.0799349	FALSE	FALSE			0.210429	0.00281426	FALSE	FALSE
sp|B7UFG9|GCH1_ECO27	GTP cyclohydrolase 1 OS=Escherichia coli O127:H6 (strain E2348/69 / EPEC) GN=folE PE=3 SV=1	folE		137	4	1.09963	0.140327	147.757	not significant			0.886916	0.457438	TRUE	FALSE	not much up		1.15344	0.035099	TRUE	FALSE			1.09233	0.279726	TRUE	FALSE			1.30842	0.000240732
sp|P0AC20|FOLX_ECOL6	D-erythro-7,8-dihydroneopterin triphosphate epimerase OS=Escherichia coli O6:H1 (strain CFT073 / ATCC 700928 / UPEC) GN=folX PE=3 SV=2	folX		62	4	0.962928	0.115436	-305.57	not significant			1.15079	0.544158	TRUE	FALSE			0.984612	0.932091	TRUE	FALSE			0.852383	0.573193	TRUE	FALSE			0.89018	0.116734
sp|P28861|FENR_ECOLI	Ferredoxin--NADP reductase OS=Escherichia coli (strain K12) GN=fpr PE=1 SV=4	fpr		226	4	1.038	0.405824	1088.21	not significant			1.75476	0.0420235	TRUE	FALSE			1.31979	0.0903191	TRUE	FALSE			0.623085	0.0111208	TRUE	FALSE			0.804479	0.0109198
sp|P00363|FRDA_ECOLI	Fumarate reductase flavoprotein subunit OS=Escherichia coli (strain K12) GN=frdA PE=1 SV=3	frdA		121	3	0.891213	0.39009	-338.701	not significant			1.18172	0.575933	FALSE	FALSE			0.513351	0.323256	FALSE	FALSE			1.16685	0.761011	FALSE	FALSE			nq	0.142864
sp|P00363|FRDA_ECOLI	Fumarate reductase flavoprotein subunit OS=Escherichia coli (strain K12) GN=frdA PE=1 SV=3	frdA		281	3	0.462506	0.0146255	-1.89672	not significant			0.454107	0.000954078	FALSE	FALSE			0.462904	0.390872	FALSE	FALSE			0.470656	0.178655	FALSE	FALSE			nq	0.0941009
sp|P00363|FRDA_ECOLI	Fumarate reductase flavoprotein subunit OS=Escherichia coli (strain K12) GN=frdA PE=1 SV=3	frdA		590	2	0.852829	0.497389	-312.437	not significant									1.40241	0.0214835	TRUE	FALSE	use M+1		0.518619	0.213128	FALSE	FALSE
sp|B7UJC7|FRSA_ECO27	Esterase FrsA OS=Escherichia coli O127:H6 (strain E2348/69 / EPEC) GN=frsA PE=3 SV=1	frsA		16	1	1.02022	0	0	not significant																					1.02022	0.929642
sp|P69812|PTFAH_ECO57	Multiphosphoryl transfer protein OS=Escherichia coli O157:H7 GN=fruB PE=3 SV=1	fruB		336					no quant															nq	0.00263693	FALSE	TRUE
sp|P0A9A7|FTSZ_ECOL6	Cell division protein FtsZ OS=Escherichia coli O6:H1 (strain CFT073 / ATCC 700928 / UPEC) GN=ftsZ PE=3 SV=1	ftsZ		352	4	0.647086	0.260233	-59.7858	not significant			0.680706	0.0376692	TRUE	FALSE			0.738721	0.0104607	TRUE	FALSE			0.419418	0.0380585	TRUE	FALSE			0.831306	0.0256621
sp|P0AC34|FUMA_ECOL6	Fumarate hydratase class I, aerobic OS=Escherichia coli O6:H1 (strain CFT073 / ATCC 700928 / UPEC) GN=fumA PE=3 SV=2	fumA		116	4	1.08325	0.142902	178.699	not significant			1.3664	0.145605	TRUE	FALSE			0.947669	0.837013	TRUE	FALSE	ch		1.08424	0.75922	TRUE	FALSE			0.980755	0.914663
sp|B7UK50|EFG_ECO27	Elongation factor G OS=Escherichia coli O127:H6 (strain E2348/69 / EPEC) GN=fusA PE=3 SV=1	fusA		143	4	0.831409	0.277168	-150.118	not significant			0.553773	0.194605	FALSE	FALSE			0.748163	0.095146	TRUE	FALSE			1.07048	0.481796	TRUE	FALSE			1.07733	0.0421436
sp|B7UK50|EFG_ECO27	Elongation factor G OS=Escherichia coli O127:H6 (strain E2348/69 / EPEC) GN=fusA PE=3 SV=1	fusA		153	4	0.950268	0.401913	-787.898	not significant			0.759299	0.224847	TRUE	FALSE			1.46657	0.082356	TRUE	FALSE			0.55164	0.00698158	TRUE	FALSE			1.32744	0.204636
sp|B7UK50|EFG_ECO27	Elongation factor G OS=Escherichia coli O127:H6 (strain E2348/69 / EPEC) GN=fusA PE=3 SV=1	fusA		375	3	1.12542	0.22381	189.415	not significant			1.53874	0.00772802	TRUE	FALSE			1.00361	0.866027	TRUE	FALSE			nq	0.939401	FALSE	TRUE	few id lines variable peak shape		0.923031	0.00127367
sp|B7UK50|EFG_ECO27	Elongation factor G OS=Escherichia coli O127:H6 (strain E2348/69 / EPEC) GN=fusA PE=3 SV=1	fusA		389	3	0.634303	0.826654	-181.591	not significant									1.03484	0.87346	TRUE	FALSE			0.198019	0.00751673	TRUE	FALSE			1.2454	0.32112
sp|B7UK50|EFG_ECO27	Elongation factor G OS=Escherichia coli O127:H6 (strain E2348/69 / EPEC) GN=fusA PE=3 SV=1	fusA		430	1	2.12237	0	0	not significant			2.12237	0.134534	FALSE	FALSE			nq	0.0311394	FALSE	TRUE									nq	0.170225
sp|B7UK50|EFG_ECO27	Elongation factor G OS=Escherichia coli O127:H6 (strain E2348/69 / EPEC) GN=fusA PE=3 SV=1	fusA		440	3	1.4567	0.456227	121.28	not significant			2.49852	0.0101893	TRUE	FALSE			1.51112	0.0150211	TRUE	FALSE			0.818715	0.35033	TRUE	FALSE			nq	0.903966
sp|B7UK50|EFG_ECO27	Elongation factor G OS=Escherichia coli O127:H6 (strain E2348/69 / EPEC) GN=fusA PE=3 SV=1	fusA		541	4	1.92133	0.949023	145.329	not significant			9.77765	0.141769	TRUE	FALSE			1.23889	0.420119	TRUE	FALSE			0.896385	0.735275	FALSE	FALSE	weak but no change		1.255	0.115492
sp|B7UK50|EFG_ECO27	Elongation factor G OS=Escherichia coli O127:H6 (strain E2348/69 / EPEC) GN=fusA PE=3 SV=1	fusA		555	4	0.908035	0.492886	-510.908	not significant			0.757295	0.260313	TRUE	FALSE			1.66475	0.0398035	TRUE	FALSE			0.449641	0.00922654	TRUE	FALSE			1.19931	0.473014
sp|B7UK50|EFG_ECO27	Elongation factor G OS=Escherichia coli O127:H6 (strain E2348/69 / EPEC) GN=fusA PE=3 SV=1	fusA		562	2	1.9454	0.0732454	11.0066	not significant			2.09324	0.197992	FALSE	FALSE			nq	0.12598	FALSE	TRUE			nq	0.141026	FALSE	TRUE	noisy		1.808	0.00423187
sp|B7UK50|EFG_ECO27	Elongation factor G OS=Escherichia coli O127:H6 (strain E2348/69 / EPEC) GN=fusA PE=3 SV=1	fusA		609	4	0.996277	0.26506	-7106.11	not significant			0.848495	0.129276	TRUE	FALSE	good signal		0.732632	0.0264606	TRUE	FALSE			1.07264	0.740991	TRUE	FALSE			1.47752	0.000347227
sp|B7UK50|EFG_ECO27	Elongation factor G OS=Escherichia coli O127:H6 (strain E2348/69 / EPEC) GN=fusA PE=3 SV=1	fusA		643	4	1.2891	0.244892	96.4352	not significant			1.18023	0.609876	FALSE	FALSE			1.61975	0.253815	FALSE	FALSE			1.60895	0.00489898	TRUE	FALSE			0.89782	0.276376
sp|Q8FHG5|DCEB_ECOL6	Glutamate decarboxylase beta OS=Escherichia coli O6:H1 (strain CFT073 / ATCC 700928 / UPEC) GN=gadB PE=3 SV=2	gadB		4	3	2.26941	0.846691	103.316	not significant			1.34744	0.663748	FALSE	FALSE			1.15793	0.868244	FALSE	FALSE									7.49113	8.62e-05
sp|P69910|DCEB_ECOLI	Glutamate decarboxylase beta OS=Escherichia coli (strain K12) GN=gadB PE=1 SV=1	gadB		21	2	9.33297	1.01388	45.3933	not significant			25.7243	0.00111826	TRUE	FALSE			3.38607	0.00313744	TRUE	FALSE	cobb
sp|Q8FHG5|DCEB_ECOL6	Glutamate decarboxylase beta OS=Escherichia coli O6:H1 (strain CFT073 / ATCC 700928 / UPEC) GN=gadB PE=3 SV=2	gadB		30	3	1.05305	0.309718	599.222	not significant			1.25627	0.118753	TRUE	FALSE			1.3643	0.508782	TRUE	FALSE	ok								0.68132	0.0303067
sp|Q8FHG5|DCEB_ECOL6	Glutamate decarboxylase beta OS=Escherichia coli O6:H1 (strain CFT073 / ATCC 700928 / UPEC) GN=gadB PE=3 SV=2	gadB		154	1	0.420218	0	0	not significant															0.420218	0.610058	FALSE	FALSE
sp|P0AAB6|GALF_ECOLI	UTP--glucose-1-phosphate uridylyltransferase OS=Escherichia coli (strain K12) GN=galF PE=1 SV=1	galF		180	4	0.953398	0.293148	-614.266	not significant			0.731747	0.165169	TRUE	FALSE			0.965832	0.859776	TRUE	FALSE			1.53093	0.287632	FALSE	FALSE			0.763621	0.346927
sp|P0AAB6|GALF_ECOLI	UTP--glucose-1-phosphate uridylyltransferase OS=Escherichia coli (strain K12) GN=galF PE=1 SV=1	galF		289					no quant																					nq	0.442605
sp|P0AAB6|GALF_ECOLI	UTP--glucose-1-phosphate uridylyltransferase OS=Escherichia coli (strain K12) GN=galF PE=1 SV=1	galF		293	2	5.36736	0.491474	29.2486	not significant			8.77414	0.00366248	TRUE	FALSE	cobb														3.28334	0.00398433
sp|P0A9B3|G3P1_ECOL6	Glyceraldehyde-3-phosphate dehydrogenase A OS=Escherichia coli O6:H1 (strain CFT073 / ATCC 700928 / UPEC) GN=gapA PE=3 SV=2	gapA		61	4	0.672967	0.419112	-105.82	not significant			0.691035	0.0839637	TRUE	FALSE			1.09979	0.781171	TRUE	FALSE			0.346788	0.0291753	TRUE	FALSE			0.778221	0.148631
sp|P0A9B3|G3P1_ECOL6	Glyceraldehyde-3-phosphate dehydrogenase A OS=Escherichia coli O6:H1 (strain CFT073 / ATCC 700928 / UPEC) GN=gapA PE=3 SV=2	gapA		124	4	0.776194	0.357137	-140.964	not significant			0.508249	0.0107058	FALSE	FALSE			1.04325	0.0487044	TRUE	FALSE			0.587144	0.00452193	TRUE	FALSE			1.16593	0.00658217
sp|P0A9B3|G3P1_ECOL6	Glyceraldehyde-3-phosphate dehydrogenase A OS=Escherichia coli O6:H1 (strain CFT073 / ATCC 700928 / UPEC) GN=gapA PE=3 SV=2	gapA		132	4	0.737356	0.372415	-122.23	not significant			0.436261	0.00238483	TRUE	FALSE			0.6851	0.0342866	TRUE	FALSE			0.79982	0.150706	TRUE	FALSE			1.23656	0.0860154
sp|P0A9B3|G3P1_ECOL6	Glyceraldehyde-3-phosphate dehydrogenase A OS=Escherichia coli O6:H1 (strain CFT073 / ATCC 700928 / UPEC) GN=gapA PE=3 SV=2	gapA		138	4	0.630394	0.477499	-103.487	not significant			1.10754	0.496889	FALSE	FALSE			0.723909	0.0195013	TRUE	FALSE			0.295844	0.0400735	TRUE	FALSE			0.665797	0.0834472
sp|P0A9B3|G3P1_ECOL6	Glyceraldehyde-3-phosphate dehydrogenase A OS=Escherichia coli O6:H1 (strain CFT073 / ATCC 700928 / UPEC) GN=gapA PE=3 SV=2	gapA		184	4	0.951425	0.488639	-981.312	not significant			1.5555	0.193933	TRUE	FALSE			1.10038	0.444583	TRUE	FALSE			0.421912	0.0199912	TRUE	FALSE	reversed		1.13466	0.339968
sp|P0A9B3|G3P1_ECOL6	Glyceraldehyde-3-phosphate dehydrogenase A OS=Escherichia coli O6:H1 (strain CFT073 / ATCC 700928 / UPEC) GN=gapA PE=3 SV=2	gapA		192	4	0.819398	0.164572	-82.6225	not significant			1.07795	0.589733	TRUE	FALSE			0.731743	0.10582	TRUE	FALSE			0.803207	0.0230943	TRUE	FALSE			0.711531	0.000241065
sp|P0A9B3|G3P1_ECOL6	Glyceraldehyde-3-phosphate dehydrogenase A OS=Escherichia coli O6:H1 (strain CFT073 / ATCC 700928 / UPEC) GN=gapA PE=3 SV=2	gapA		213	4	0.709106	0.304383	-88.5477	not significant			0.926856	0.6084	FALSE	FALSE			0.628606	0.263677	FALSE	FALSE			0.455115	0.00722115	TRUE	FALSE			0.953525	0.84636
sp|P0A9B3|G3P1_ECOL6	Glyceraldehyde-3-phosphate dehydrogenase A OS=Escherichia coli O6:H1 (strain CFT073 / ATCC 700928 / UPEC) GN=gapA PE=3 SV=2	gapA		217	4	0.866486	0.136777	-95.4414	not significant			0.863699	0.655119	FALSE	FALSE			0.868444	0.290476	FALSE	FALSE			0.714453	0.158288	TRUE	FALSE			1.05188	0.114605
sp|P0A9B3|G3P1_ECOL6	Glyceraldehyde-3-phosphate dehydrogenase A OS=Escherichia coli O6:H1 (strain CFT073 / ATCC 700928 / UPEC) GN=gapA PE=3 SV=2	gapA		249	4	0.71616	0.439765	-131.725	not significant			0.338354	0.0497642	TRUE	FALSE			0.869123	0.0946778	TRUE	FALSE			0.857547	0.315426	TRUE	FALSE			1.04311	0.530287
sp|P0A9B3|G3P1_ECOL6	Glyceraldehyde-3-phosphate dehydrogenase A OS=Escherichia coli O6:H1 (strain CFT073 / ATCC 700928 / UPEC) GN=gapA PE=3 SV=2	gapA		257	4	0.792211	0.15404	-66.1323	not significant			0.969369	0.7705	FALSE	FALSE			0.641036	0.00658711	FALSE	FALSE			0.743674	0.0298129	TRUE	FALSE			0.852334	0.00486727
sp|P69814|PTKA_ECO57	Galactitol-specific phosphotransferase enzyme IIA component OS=Escherichia coli O157:H7 GN=gatA PE=3 SV=1	gatA		119	3	0.956448	1.43563	-3224.09	not significant			5.85072	0.0230925	TRUE	FALSE			0.856081	0.323775	FALSE	FALSE			0.174687	0.00138145	FALSE	FALSE
sp|P37188|PTKB_ECOLI	Galactitol-specific phosphotransferase enzyme IIB component OS=Escherichia coli (strain K12) GN=gatB PE=1 SV=2	gatB		59	2	0.45537	0.163911	-20.8367	not significant									0.386526	0.0915582	FALSE	FALSE			0.536475	0.335365	FALSE	FALSE
sp|B7MEF1|GATY_ECO45	D-tagatose-1,6-bisphosphate aldolase subunit GatY OS=Escherichia coli O45:K1 (strain S88 / ExPEC) GN=gatY PE=3 SV=1	gatY		236	4	0.902886	0.403556	-395.027	not significant			1.40357	0.208339	TRUE	FALSE			0.924979	0.599861	TRUE	FALSE			0.471457	0.0486861	TRUE	FALSE			1.08573	0.373159
sp|C4ZSH9|GATZ_ECOBW	D-tagatose-1,6-bisphosphate aldolase subunit GatZ OS=Escherichia coli (strain K12 / MC4100 / BW2952) GN=gatZ PE=3 SV=1	gatZ		111					no quant									nq	0.322153	FALSE	TRUE			nq	0.670032	FALSE	TRUE			nq	0.00681206
sp|B7UHV2|GCSH_ECO27	Glycine cleavage system H protein OS=Escherichia coli O127:H6 (strain E2348/69 / EPEC) GN=gcvH PE=3 SV=1	gcvH		9	4	0.96446	0.150255	-415.218	not significant			1.03047	0.721149	TRUE	FALSE			1.19329	0.0321591	TRUE	FALSE			0.863228	0.187155	TRUE	FALSE			0.81513	0.102344
sp|B7UHV3|GCST_ECO27	Aminomethyltransferase OS=Escherichia coli O127:H6 (strain E2348/69 / EPEC) GN=gcvT PE=3 SV=1	gcvT		76	4	1.15785	0.331073	225.885	not significant			1.60215	0.00323141	TRUE	FALSE			1.57334	0.00249294	TRUE	FALSE			0.733571	0.0202317	TRUE	FALSE	same		0.971951	0.815192
sp|A7ZR14|GCST_ECO24	Aminomethyltransferase OS=Escherichia coli O139:H28 (strain E24377A / ETEC) GN=gcvT PE=3 SV=1	gcvT		289	2	1.74124	0.206873	37.3014	not significant			2.14143	0.131583	TRUE	FALSE			1.41585	0.222614	TRUE	FALSE			nq	0.0217279	FALSE	TRUE
sp|B7N3I0|GHRA_ECOLU	Glyoxylate/hydroxypyruvate reductase A OS=Escherichia coli O17:K52:H18 (strain UMN026 / ExPEC) GN=ghrA PE=3 SV=1	ghrA		73	1	6.58371	0	0	not significant																					6.58371	0.0245019
sp|P37747|GLF_ECOLI	UDP-galactopyranose mutase OS=Escherichia coli (strain K12) GN=glf PE=1 SV=1	glf		169	4	0.972968	0.390639	-1425.47	not significant			1.18693	0.428189	FALSE	FALSE			0.552657	0.0170567	TRUE	FALSE			1.5826	0.0112213	TRUE	FALSE			0.863262	0.10442
sp|P37747|GLF_ECOLI	UDP-galactopyranose mutase OS=Escherichia coli (strain K12) GN=glf PE=1 SV=1	glf		323	3	0.755895	0.0969259	-34.6346	not significant			0.798814	0.0776171	FALSE	FALSE			0.819701	0.336624	FALSE	FALSE			0.659605	0.456972	FALSE	FALSE
sp|B7UG97|GLK_ECO27	Glucokinase OS=Escherichia coli O127:H6 (strain E2348/69 / EPEC) GN=glk PE=3 SV=1	glk		3	4	0.787085	0.255069	-106.537	not significant			1.17761	0.123586	FALSE	FALSE			0.794159	0.248266	FALSE	FALSE			0.694414	0.102913	TRUE	FALSE	same		0.59096	0.0780863
sp|B7UG97|GLK_ECO27	Glucokinase OS=Escherichia coli O127:H6 (strain E2348/69 / EPEC) GN=glk PE=3 SV=1	glk		214	3	0.754505	0.487012	-172.888	not significant			0.501013	0.000781134	FALSE	FALSE			1.49579	0.541472	FALSE	FALSE									0.573149	0.0090498
sp|B7UG97|GLK_ECO27	Glucokinase OS=Escherichia coli O127:H6 (strain E2348/69 / EPEC) GN=glk PE=3 SV=1	glk		216	2	0.682162	0.136374	-35.6545	not significant			0.595198	0.150798	FALSE	FALSE															0.781833	0.0274638
sp|B7UJ69|GLMM_ECO27	Phosphoglucosamine mutase OS=Escherichia coli O127:H6 (strain E2348/69 / EPEC) GN=glmM PE=3 SV=1	glmM		314	4	0.900681	0.131873	-126.068	not significant			0.882872	0.276272	FALSE	FALSE			1.11255	0.235393	TRUE	FALSE			0.774063	0.126185	TRUE	FALSE			0.86555	0.0195403
sp|B7UJ69|GLMM_ECO27	Phosphoglucosamine mutase OS=Escherichia coli O127:H6 (strain E2348/69 / EPEC) GN=glmM PE=3 SV=1	glmM		318	3	1.06082	0.220179	372.946	not significant			0.777246	0.265932	TRUE	FALSE	up		1.25513	0.268599	TRUE	FALSE			1.22369	0.69872	TRUE	FALSE			nq	0.000288346
sp|B7UMJ5|GLMU_ECO27	Bifunctional protein GlmU OS=Escherichia coli O127:H6 (strain E2348/69 / EPEC) GN=glmU PE=3 SV=1	glmU		132	4	0.785274	0.516812	-213.804	not significant			1.28321	0.622328	FALSE	FALSE			0.715861	0.568101	FALSE	FALSE			0.350305	0.118473	FALSE	FALSE			1.18172	0.754936
sp|B7UMJ5|GLMU_ECO27	Bifunctional protein GlmU OS=Escherichia coli O127:H6 (strain E2348/69 / EPEC) GN=glmU PE=3 SV=1	glmU		156	4	0.794839	0.0946731	-41.231	not significant			0.850409	0.316802	TRUE	FALSE			0.801018	0.0794481	TRUE	FALSE			0.679487	0.619571	TRUE	FALSE			0.862312	0.0164881
sp|B7UMJ5|GLMU_ECO27	Bifunctional protein GlmU OS=Escherichia coli O127:H6 (strain E2348/69 / EPEC) GN=glmU PE=3 SV=1	glmU		351	4	1.10078	0.124507	129.67	not significant			1.11176	0.581163	TRUE	FALSE			1.30602	0.287164	TRUE	FALSE			1.10066	0.563415	TRUE	FALSE	use M not big change		0.918732	0.252545
sp|B7UMJ5|GLMU_ECO27	Bifunctional protein GlmU OS=Escherichia coli O127:H6 (strain E2348/69 / EPEC) GN=glmU PE=3 SV=1	glmU		392	3	1.53656	1.39713	325.26	not significant			10.0858	0.000487605	TRUE	FALSE			1.01101	0.936696	TRUE	FALSE			0.355776	0.102482	TRUE	FALSE			nq	0.650682
sp|P0A9C6|GLNA_ECOL6	Glutamine synthetase OS=Escherichia coli O6:H1 (strain CFT073 / ATCC 700928 / UPEC) GN=glnA PE=3 SV=2	glnA		384					no quant																					nq	0.863351
sp|A7ZJ63|SYQ_ECO24	Glutamine--tRNA ligase OS=Escherichia coli O139:H28 (strain E24377A / ETEC) GN=glnS PE=3 SV=1	glnS		273	3	0.611518	0.209117	-42.5199	not significant			0.480118	0.0262979	FALSE	FALSE			0.799688	0.675698	FALSE	FALSE			0.595607	0.216843	FALSE	FALSE
sp|A7ZJ63|SYQ_ECO24	Glutamine--tRNA ligase OS=Escherichia coli O139:H28 (strain E24377A / ETEC) GN=glnS PE=3 SV=1	glnS		408	3	0.782457	0.288015	-117.406	not significant			0.954064	0.945003	FALSE	FALSE			0.964312	0.740723	TRUE	FALSE			0.520698	0.495217	FALSE	FALSE
sp|P0A9D0|GLPX_ECOL6	Fructose-1,6-bisphosphatase class 2 OS=Escherichia coli O6:H1 (strain CFT073 / ATCC 700928 / UPEC) GN=glpX PE=3 SV=1	glpX		164	3	1.2489	0.608365	273.712	not significant			2.24492	0.181785	TRUE	FALSE	up		1.60685	0.0377295	TRUE	FALSE			0.540019	0.11478	TRUE	FALSE
sp|P0ABH7|CISY_ECOLI	Citrate synthase OS=Escherichia coli (strain K12) GN=gltA PE=1 SV=1	gltA		283	3	0.682902	0.835591	-219.083	not significant			1.06296	0.822075	FALSE	FALSE									0.211914	0.414859	FALSE	FALSE			1.41384	0.0323011
sp|P0ABH8|CISY_ECOL6	Citrate synthase OS=Escherichia coli O6:H1 (strain CFT073 / ATCC 700928 / UPEC) GN=gltA PE=3 SV=1	gltA		295	2	1.61579	0.369845	77.0791	not significant			2.33888	0.105825	TRUE	FALSE									1.11626	0.866255	FALSE	FALSE
sp|B7UGZ1|GLYA_ECO27	Serine hydroxymethyltransferase OS=Escherichia coli O127:H6 (strain E2348/69 / EPEC) GN=glyA PE=3 SV=1	glyA		62	4	0.958063	0.180646	-421.659	not significant			1.2728	0.0505158	FALSE	FALSE			0.888108	0.114332	TRUE	FALSE			0.776613	0.619879	FALSE	FALSE			0.95972	0.524926
sp|B7UGZ1|GLYA_ECO27	Serine hydroxymethyltransferase OS=Escherichia coli O127:H6 (strain E2348/69 / EPEC) GN=glyA PE=3 SV=1	glyA		160	4	0.906506	0.774049	-788.581	not significant			2.1416	0.0926782	TRUE	FALSE			1.165	0.458089	TRUE	FALSE			0.258545	3.38e-05	TRUE	FALSE	same		1.04684	0.881265
sp|B7UGZ1|GLYA_ECO27	Serine hydroxymethyltransferase OS=Escherichia coli O127:H6 (strain E2348/69 / EPEC) GN=glyA PE=3 SV=1	glyA		242	4	0.755463	0.417354	-148.829	not significant			1.02769	0.710257	TRUE	FALSE			1.02539	0.890839	TRUE	FALSE			0.372519	0.0301916	FALSE	FALSE	same		0.82976	0.557079
sp|B7UGZ1|GLYA_ECO27	Serine hydroxymethyltransferase OS=Escherichia coli O127:H6 (strain E2348/69 / EPEC) GN=glyA PE=3 SV=1	glyA		250	4	0.999542	0.212249	-46368.9	not significant			1.38252	0.00629731	TRUE	FALSE			0.948556	0.124398	TRUE	FALSE			0.996296	0.979958	TRUE	FALSE			0.763978	0.123365
sp|B7UGZ1|GLYA_ECO27	Serine hydroxymethyltransferase OS=Escherichia coli O127:H6 (strain E2348/69 / EPEC) GN=glyA PE=3 SV=1	glyA		251	4	0.979671	0.228223	-1111.22	not significant			0.943754	0.704075	TRUE	FALSE	not much		0.80699	0.343622	TRUE	FALSE			0.842031	0.0485365	TRUE	FALSE			1.43637	0.13131
sp|B7UGZ1|GLYA_ECO27	Serine hydroxymethyltransferase OS=Escherichia coli O127:H6 (strain E2348/69 / EPEC) GN=glyA PE=3 SV=1	glyA		277	3	1.00382	0.414823	10884.4	not significant			1.48066	0.0487022	TRUE	FALSE									0.564919	0.0322799	TRUE	FALSE			1.20927	0.296713
sp|B7UGZ1|GLYA_ECO27	Serine hydroxymethyltransferase OS=Escherichia coli O127:H6 (strain E2348/69 / EPEC) GN=glyA PE=3 SV=1	glyA		285	4	0.894914	0.0652189	-58.7411	not significant			0.828522	0.303542	TRUE	FALSE			0.991944	0.950574	TRUE	FALSE	use M		0.890877	0.80534	FALSE	FALSE			0.876024	0.0313587
sp|B7UGZ1|GLYA_ECO27	Serine hydroxymethyltransferase OS=Escherichia coli O127:H6 (strain E2348/69 / EPEC) GN=glyA PE=3 SV=1	glyA		293	2	1.13411	0.194468	154.531	not significant															1.37756	0.501189	FALSE	FALSE			0.933677	0.0395699
sp|B7UGZ1|GLYA_ECO27	Serine hydroxymethyltransferase OS=Escherichia coli O127:H6 (strain E2348/69 / EPEC) GN=glyA PE=3 SV=1	glyA		331	4	0.80035	0.16182	-72.6605	not significant			0.704325	0.0541968	FALSE	FALSE			0.69038	0.00131243	TRUE	FALSE			0.815106	0.294793	TRUE	FALSE	cobb nog		1.03525	0.531328
sp|B7UGZ1|GLYA_ECO27	Serine hydroxymethyltransferase OS=Escherichia coli O127:H6 (strain E2348/69 / EPEC) GN=glyA PE=3 SV=1	glyA		346	4	0.80349	0.410953	-187.829	not significant			1.26806	0.151692	FALSE	FALSE			0.910659	0.560773	FALSE	FALSE			0.412537	0.046035	TRUE	FALSE			0.874907	0.0319736
sp|B7UGZ1|GLYA_ECO27	Serine hydroxymethyltransferase OS=Escherichia coli O127:H6 (strain E2348/69 / EPEC) GN=glyA PE=3 SV=1	glyA		354	4	1.28256	0.0444488	17.8611	not significant			1.21888	0.286113	FALSE	FALSE			1.23613	0.226158	TRUE	FALSE			1.33089	0.0714099	FALSE	FALSE			1.34941	0.00420799
sp|B7UGZ1|GLYA_ECO27	Serine hydroxymethyltransferase OS=Escherichia coli O127:H6 (strain E2348/69 / EPEC) GN=glyA PE=3 SV=1	glyA		375	3	0.939726	0.333373	-536.254	not significant			1.50511	0.0111745	TRUE	FALSE			0.755569	0.226517	TRUE	FALSE			nq	0.833103	FALSE	TRUE	bad signal		0.729729	0.00107679
sp|B7UGZ1|GLYA_ECO27	Serine hydroxymethyltransferase OS=Escherichia coli O127:H6 (strain E2348/69 / EPEC) GN=glyA PE=3 SV=1	glyA		405	3	0.745889	0.307242	-104.797	not significant			0.644733	0.0352067	FALSE	FALSE			nq	0.669752	FALSE	TRUE			0.562815	0.0153082	FALSE	FALSE			1.14361	0.053299
sp|A7ZTA6|SYGA_ECO24	Glycine--tRNA ligase alpha subunit OS=Escherichia coli O139:H28 (strain E24377A / ETEC) GN=glyQ PE=3 SV=1	glyQ		3	1	2.32585	0	0	not significant			2.32585	0.133895	FALSE	FALSE			nq	0.0841247	FALSE	TRUE
sp|B7ULB9|SYGB_ECO27	Glycine--tRNA ligase beta subunit OS=Escherichia coli O127:H6 (strain E2348/69 / EPEC) GN=glyS PE=3 SV=1	glyS		72	4	1.48514	0.327702	82.8555	not significant			2.17381	0.0186531	FALSE	FALSE			1.65727	0.00785099	TRUE	FALSE			1.53097	0.227875	FALSE	FALSE	take		0.882043	0.050731
sp|A7ZTA5|SYGB_ECO24	Glycine--tRNA ligase beta subunit OS=Escherichia coli O139:H28 (strain E24377A / ETEC) GN=glyS PE=3 SV=1	glyS		112	2	1.5213	0.0208239	4.96322	not significant			1.48995	0.0184705	FALSE	FALSE			1.55331	0.0984752	TRUE	FALSE			nq	0	FALSE	TRUE
sp|B7ULB9|SYGB_ECO27	Glycine--tRNA ligase beta subunit OS=Escherichia coli O127:H6 (strain E2348/69 / EPEC) GN=glyS PE=3 SV=1	glyS		475	2	0.911647	0.121802	-131.674	not significant			0.807103	0.371012	FALSE	FALSE															1.02973	0.749192
sp|B7ULB9|SYGB_ECO27	Glycine--tRNA ligase beta subunit OS=Escherichia coli O127:H6 (strain E2348/69 / EPEC) GN=glyS PE=3 SV=1	glyS		592	3	1.81118	0.371364	62.5215	not significant			1.19318	0.522193	FALSE	FALSE			1.6931	0.106546	TRUE	FALSE			nq	0.0439382	FALSE	TRUE	noisy signal		2.941	0.00557393
sp|B7UJB5|GMHA_ECO27	Phosphoheptose isomerase OS=Escherichia coli O127:H6 (strain E2348/69 / EPEC) GN=gmhA PE=3 SV=1	gmhA		147					no quant									nq	0.952132	FALSE	TRUE									nq	0.197627
sp|P60547|KGUA_ECOL6	Guanylate kinase OS=Escherichia coli O6:H1 (strain CFT073 / ATCC 700928 / UPEC) GN=gmk PE=3 SV=1	gmk		148	3	2.08289	0.74231	101.165	not significant									2.47413	0.000214493	TRUE	FALSE	cobb		0.77947	0.60934	FALSE	FALSE			4.68577	0.050266
sp|P37754|6PGD9_ECOLX	6-phosphogluconate dehydrogenase, decarboxylating OS=Escherichia coli GN=gnd PE=3 SV=1	gnd		38	4	0.702157	0.276808	-78.2832	not significant			0.87101	0.240529	FALSE	FALSE			0.868647	0.351592	TRUE	FALSE			0.442288	0.0118453	FALSE	FALSE			0.726385	0.0619046
sp|P00350|6PGD_ECOLI	6-phosphogluconate dehydrogenase, decarboxylating OS=Escherichia coli (strain K12) GN=gnd PE=1 SV=2	gnd		260	4	0.931339	0.577545	-811.931	not significant			1.66948	0.0799185	TRUE	FALSE			0.775995	0.416281	FALSE	FALSE	same		0.392595	0.454804	FALSE	FALSE	noisy		1.47927	0.0821705
sp|P00350|6PGD_ECOLI	6-phosphogluconate dehydrogenase, decarboxylating OS=Escherichia coli (strain K12) GN=gnd PE=1 SV=2	gnd		264	3	0.770297	1.32178	-506.47	not significant									0.79099	0.228283	FALSE	FALSE			0.150632	0.00878254	FALSE	FALSE			3.83607	0.153578
sp|P37754|6PGD9_ECOLX	6-phosphogluconate dehydrogenase, decarboxylating OS=Escherichia coli GN=gnd PE=3 SV=1	gnd		301	3	0.957336	0.254928	-584.688	not significant			1.31174	0.0115658	TRUE	FALSE			0.952046	0.674512	TRUE	FALSE			0.702566	0.113112	TRUE	FALSE
sp|P37754|6PGD9_ECOLX	6-phosphogluconate dehydrogenase, decarboxylating OS=Escherichia coli GN=gnd PE=3 SV=1	gnd		454	4	0.87432	0.246993	-183.9	not significant			0.762166	0.507453	FALSE	FALSE			1.22841	0.10996	FALSE	FALSE			0.639777	0.17213	FALSE	FALSE			0.975581	0.688463
sp|P77695|GNSB_ECOLI	Protein gnsB OS=Escherichia coli (strain K12) GN=gnsB PE=3 SV=2	gnsB		9	2	1.41122	0.174833	50.7568	not significant									1.68083	0.000411304	FALSE	FALSE			1.18485	0.597302	FALSE	FALSE
sp|P77695|GNSB_ECOLI	Protein gnsB OS=Escherichia coli (strain K12) GN=gnsB PE=3 SV=2	gnsB		20	3	0.936313	0.198509	-301.658	not significant			1.07003	0.767848	FALSE	FALSE			1.08472	0.758532	TRUE	FALSE			0.707209	0.20015	TRUE	FALSE
sp|Q8XDE9|GPMI_ECO57	2,3-bisphosphoglycerate-independent phosphoglycerate mutase OS=Escherichia coli O157:H7 GN=gpmI PE=3 SV=1	gpmI		89	4	0.67419	0.251495	-63.792	not significant			0.524238	0.0509111	FALSE	FALSE			0.783804	0.387051	FALSE	FALSE			0.533485	0.305308	FALSE	FALSE			0.942478	0.741741
sp|Q8XDE9|GPMI_ECO57	2,3-bisphosphoglycerate-independent phosphoglycerate mutase OS=Escherichia coli O157:H7 GN=gpmI PE=3 SV=1	gpmI		105	2	1.33727	0.460646	158.497	not significant			0.843654	0.571448	FALSE	FALSE			2.11971	0.619143	FALSE	FALSE
sp|Q8XDE9|GPMI_ECO57	2,3-bisphosphoglycerate-independent phosphoglycerate mutase OS=Escherichia coli O157:H7 GN=gpmI PE=3 SV=1	gpmI		237	2	0.854045	0.106954	-67.7906	not significant			0.767416	0.333213	FALSE	FALSE			0.950452	0.599351	FALSE	FALSE									nq	0.218082
sp|Q8XDE9|GPMI_ECO57	2,3-bisphosphoglycerate-independent phosphoglycerate mutase OS=Escherichia coli O157:H7 GN=gpmI PE=3 SV=1	gpmI		364	1	12.9395	0	0	not significant			12.9395	0.0370136	TRUE	FALSE			nq	0.0198209	FALSE	TRUE
sp|Q8XDE9|GPMI_ECO57	2,3-bisphosphoglycerate-independent phosphoglycerate mutase OS=Escherichia coli O157:H7 GN=gpmI PE=3 SV=1	gpmI		382	3	0.799951	0.562431	-251.98	not significant									1.40888	0.332689	TRUE	FALSE			0.371512	0.0338053	TRUE	FALSE			0.978014	0.916478
sp|A7ZQ24|GRCA_ECO24	Autonomous glycyl radical cofactor OS=Escherichia coli O139:H28 (strain E24377A / ETEC) GN=grcA PE=3 SV=1	grcA		26	4	1.36942	0.636737	202.533	not significant			2.69442	0.100042	TRUE	FALSE			1.32538	0.4785	TRUE	FALSE			0.497209	0.0950728	TRUE	FALSE			1.98063	0.0546274
sp|B7LDH2|GRCA_ECO55	Autonomous glycyl radical cofactor OS=Escherichia coli (strain 55989 / EAEC) GN=grcA PE=3 SV=1	grcA		48	4	0.863509	0.76163	-518.994	not significant			1.22281	0.766122	TRUE	FALSE			2.03123	0.536204	TRUE	FALSE			0.257132	0.03242	TRUE	FALSE			0.870547	0.707182
sp|B7UH18|GRCA_ECO27	Autonomous glycyl radical cofactor OS=Escherichia coli O127:H6 (strain E2348/69 / EPEC) GN=grcA PE=3 SV=1	grcA		62	4	0.937351	0.267579	-413.586	not significant			0.759353	0.013302	TRUE	FALSE	up		1.37644	0.0197732	TRUE	FALSE			0.704189	0.0615996	TRUE	FALSE			1.04887	0.107463
sp|B7UH18|GRCA_ECO27	Autonomous glycyl radical cofactor OS=Escherichia coli O127:H6 (strain E2348/69 / EPEC) GN=grcA PE=3 SV=1	grcA		88	4	1.75211	0.700863	124.971	not significant			0.649483	0.468743	FALSE	FALSE			1.75318	0.0343897	TRUE	FALSE			1.75536	0.0573963	TRUE	FALSE			4.71505	0.000967908
sp|B7UH18|GRCA_ECO27	Autonomous glycyl radical cofactor OS=Escherichia coli O127:H6 (strain E2348/69 / EPEC) GN=grcA PE=3 SV=1	grcA		92	3	0.933973	0.115105	-168.509	not significant			0.803675	0.286181	TRUE	FALSE			1.06296	0.591015	TRUE	FALSE			0.953688	0.846172	TRUE	FALSE			nq	0.670904
sp|A7ZV12|CH60_ECO24	60 kDa chaperonin OS=Escherichia coli O139:H28 (strain E24377A / ETEC) GN=groL PE=3 SV=1	groL1		7	4	0.801312	0.0265006	-11.9639	not significant			0.80036	0.0453174	TRUE	FALSE			0.834529	0.287326	TRUE	FALSE			0.774905	0.0119787	TRUE	FALSE			0.796584	0.000333703
sp|A7ZV12|CH60_ECO24	60 kDa chaperonin OS=Escherichia coli O139:H28 (strain E24377A / ETEC) GN=groL PE=3 SV=1	groL1		42	4	0.754619	0.399315	-141.832	not significant			0.481827	0.121825	TRUE	FALSE			1.25228	0.119613	TRUE	FALSE			0.543853	0.00655265	TRUE	FALSE	use M+1		0.98818	0.618314
sp|A7ZV12|CH60_ECO24	60 kDa chaperonin OS=Escherichia coli O139:H28 (strain E24377A / ETEC) GN=groL PE=3 SV=1	groL1		51	4	0.742887	0.163529	-55.021	not significant			0.769148	0.0789711	TRUE	FALSE			0.815746	0.0440309	TRUE	FALSE			0.56437	0.00269509	TRUE	FALSE			0.860127	0.0240615
sp|Q19NJ4|CH602_ECOK1	60 kDa chaperonin 2 OS=Escherichia coli O1:K1 / APEC GN=groL2 PE=3 SV=1	groL1		117	4	0.734504	0.179426	-58.1494	not significant			0.606082	0.00524624	TRUE	FALSE			0.956454	0.669275	TRUE	FALSE			0.641889	0.0548865	TRUE	FALSE	no cobb		0.782207	0.0720295
sp|A7ZV12|CH60_ECO24	60 kDa chaperonin OS=Escherichia coli O139:H28 (strain E24377A / ETEC) GN=groL PE=3 SV=1	groL1		122	4	0.965934	0.419454	-1210.2	not significant			0.992027	0.963602	TRUE	FALSE			1.00575	0.928612	TRUE	FALSE			0.517139	0.00119228	TRUE	FALSE			1.68721	0.107481
sp|A7ZV12|CH60_ECO24	60 kDa chaperonin OS=Escherichia coli O139:H28 (strain E24377A / ETEC) GN=groL PE=3 SV=1	groL1		132	4	0.643637	0.602342	-136.703	not significant			0.398629	0.0230625	TRUE	FALSE			1.50431	0.110407	TRUE	FALSE			0.336004	0.015117	TRUE	FALSE			0.851753	0.482802
sp|A1AJ51|CH601_ECOK1	60 kDa chaperonin 1 OS=Escherichia coli O1:K1 / APEC GN=groL1 PE=3 SV=1	groL1		142	3	0.576518	0.565991	-102.768	not significant			0.79286	0.247041	TRUE	FALSE			0.928518	0.232607	TRUE	FALSE			0.260287	0.00181712	TRUE	FALSE	cobb down
sp|A7ZV12|CH60_ECO24	60 kDa chaperonin OS=Escherichia coli O139:H28 (strain E24377A / ETEC) GN=groL PE=3 SV=1	groL1		160	4	1.25992	1.17299	507.689	not significant			7.60168	0.0263556	TRUE	FALSE			0.73418	0.0519168	TRUE	FALSE			0.31057	0.000735369	TRUE	FALSE			1.45377	0.102814
sp|A7ZV12|CH60_ECO24	60 kDa chaperonin OS=Escherichia coli O139:H28 (strain E24377A / ETEC) GN=groL PE=3 SV=1	groL1		168	4	0.895164	0.273174	-246.662	not significant			0.669636	0.0533001	TRUE	FALSE			0.768051	0.0301633	TRUE	FALSE			0.901173	0.108504	TRUE	FALSE	cobb		1.3854	0.0176114
sp|A7ZV12|CH60_ECO24	60 kDa chaperonin OS=Escherichia coli O139:H28 (strain E24377A / ETEC) GN=groL PE=3 SV=1	groL1		272	2	0.638151	0.491514	-109.425	not significant			0.390357	0.00327001	TRUE	FALSE			nq	0.0627778	FALSE	TRUE			nq	0.839668	FALSE	TRUE			1.04324	0.741331
sp|A1AJ51|CH601_ECOK1	60 kDa chaperonin 1 OS=Escherichia coli O1:K1 / APEC GN=groL1 PE=3 SV=1	groL1		277	1	0.82317	0	0	not significant			0.82317	0.252972	TRUE	FALSE			nq	0.0075388	FALSE	TRUE			nq	0.778522	FALSE	TRUE
sp|A7ZV12|CH60_ECO24	60 kDa chaperonin OS=Escherichia coli O139:H28 (strain E24377A / ETEC) GN=groL PE=3 SV=1	groL1		321	4	0.787274	0.103496	-43.2711	not significant			0.737842	0.0689973	TRUE	FALSE			0.814132	0.0986883	TRUE	FALSE			0.697962	0.0439779	TRUE	FALSE			0.916248	0.0906448
sp|A7ZV12|CH60_ECO24	60 kDa chaperonin OS=Escherichia coli O139:H28 (strain E24377A / ETEC) GN=groL PE=3 SV=1	groL1		327	4	0.994545	0.373862	-6834.91	not significant			1.44773	0.0703726	TRUE	FALSE			1.02615	0.51811	FALSE	FALSE			0.539154	0.018928	TRUE	FALSE			1.22148	0.632124
sp|A7ZV12|CH60_ECO24	60 kDa chaperonin OS=Escherichia coli O139:H28 (strain E24377A / ETEC) GN=groL PE=3 SV=1	groL1		364	4	0.676619	0.308526	-78.9781	not significant			0.441675	0.00481926	TRUE	FALSE			1.03507	0.837393	TRUE	FALSE			0.615664	0.174467	FALSE	FALSE			0.744661	0.00521997
sp|Q19NJ4|CH602_ECOK1	60 kDa chaperonin 2 OS=Escherichia coli O1:K1 / APEC GN=groL2 PE=3 SV=1	groL1		371	1	0.822497	0	0	not significant			0.822497	0.207726	TRUE	FALSE			nq	0.00569383	FALSE	TRUE			nq	0.247017	FALSE	TRUE			nq	0.00401234
sp|Q19NJ4|CH602_ECOK1	60 kDa chaperonin 2 OS=Escherichia coli O1:K1 / APEC GN=groL2 PE=3 SV=1	groL1		390	4	0.661061	0.147734	-35.6923	not significant			0.579349	0.00691943	TRUE	FALSE			0.780997	0.0298826	TRUE	FALSE			0.562518	0.0808722	TRUE	FALSE			0.75031	0.00510585
sp|A1AJ51|CH601_ECOK1	60 kDa chaperonin 1 OS=Escherichia coli O1:K1 / APEC GN=groL1 PE=3 SV=1	groL1		392	1	1.05762	0	0	not significant			1.05762	0.768159	FALSE	FALSE
sp|A7ZV12|CH60_ECO24	60 kDa chaperonin OS=Escherichia coli O139:H28 (strain E24377A / ETEC) GN=groL PE=3 SV=1	groL1		425	4	0.861641	0.340782	-228.841	not significant			0.563865	0.0705284	TRUE	FALSE			0.794366	0.221953	TRUE	FALSE			1.45939	0.0404694	TRUE	FALSE			0.843218	0.000426887
sp|C4ZYN1|GRPE_ECOBW	Protein GrpE OS=Escherichia coli (strain K12 / MC4100 / BW2952) GN=grpE PE=3 SV=1	grpE		43	2	0.894939	0.328878	-296.287	not significant			0.644115	0.275889	FALSE	FALSE			1.24344	0.308986	FALSE	FALSE
sp|A7ZQ54|GRPE_ECO24	Protein GrpE OS=Escherichia coli O139:H28 (strain E24377A / ETEC) GN=grpE PE=3 SV=1	grpE		66	3	1.10875	0.573735	555.757	not significant			1.96138	0.00998886	FALSE	FALSE			1.37404	0.408638	FALSE	FALSE			0.505756	0.0546348	FALSE	FALSE
sp|B7UH62|GRPE_ECO27	Protein GrpE OS=Escherichia coli O127:H6 (strain E2348/69 / EPEC) GN=grpE PE=3 SV=1	grpE		82	3	1.2496	0.287409	128.985	not significant			1.36258	0.58646	FALSE	FALSE			1.68788	0.116311	TRUE	FALSE			0.848417	0.839941	FALSE	FALSE			nq	0.458744
sp|B7UH62|GRPE_ECO27	Protein GrpE OS=Escherichia coli O127:H6 (strain E2348/69 / EPEC) GN=grpE PE=3 SV=1	grpE		85	3	1.14321	0.343005	256.276	not significant			1.45499	0.0147036	TRUE	FALSE			1.45902	0.0186917	TRUE	FALSE			0.703817	0.556554	FALSE	FALSE			nq	0.0299985
sp|P68688|GLRX1_ECOLI	Glutaredoxin-1 OS=Escherichia coli (strain K12) GN=grxA PE=1 SV=1	grxA		45	4	2.95287	0.60818	56.1686	not significant			3.01156	0.00331953	FALSE	FALSE			3.76026	0.00918409	TRUE	FALSE	cobb, use M+1		5.95787	2.14e-05	TRUE	FALSE	cobB		1.12687	0.433514
sp|P0AC60|GLRX2_ECOL6	Glutaredoxin-2 OS=Escherichia coli O6:H1 (strain CFT073 / ATCC 700928 / UPEC) GN=grxB PE=3 SV=1	grxB		125	3	1.67548	0.691719	134.029	not significant			1.28475	0.0374555	TRUE	FALSE			4.32423	0.0793012	TRUE	FALSE			0.846614	0.568648	TRUE	FALSE			nq	0.301923
sp|P0AC63|GLRX3_ECOL6	Glutaredoxin-3 OS=Escherichia coli O6:H1 (strain CFT073 / ATCC 700928 / UPEC) GN=grxC PE=3 SV=2	grxC		9	4	0.911025	0.240328	-257.904	not significant			1.04443	0.744298	FALSE	FALSE			1.13545	0.0178736	TRUE	FALSE			0.609308	0.000261218	TRUE	FALSE			0.953314	0.523812
sp|P0AC64|GLRX3_ECO57	Glutaredoxin-3 OS=Escherichia coli O157:H7 GN=grxC PE=3 SV=2	grxC		19	2	1.40258	0.461564	136.431	not significant									2.22527	0.382199	FALSE	FALSE			0.884042	0.929841	FALSE	FALSE
sp|P0AC64|GLRX3_ECO57	Glutaredoxin-3 OS=Escherichia coli O157:H7 GN=grxC PE=3 SV=2	grxC		40	2	1.00761	0.0232577	306.671	not significant									1.03132	0.899706	TRUE	FALSE			0.984448	0.91263	TRUE	FALSE
sp|P0AC63|GLRX3_ECOL6	Glutaredoxin-3 OS=Escherichia coli O6:H1 (strain CFT073 / ATCC 700928 / UPEC) GN=grxC PE=3 SV=2	grxC		46	2	0.999675	0.224602	-69180	not significant									0.798575	0.582971	FALSE	FALSE			1.25142	0.556956	TRUE	FALSE			nq	0.455729
sp|P0AC70|GLRX4_ECOL6	Glutaredoxin-4 OS=Escherichia coli O6:H1 (strain CFT073 / ATCC 700928 / UPEC) GN=grxD PE=3 SV=1	grxD		7	4	0.892198	0.267631	-234.627	not significant			1.03365	0.767172	TRUE	FALSE			1.22933	0.0436352	TRUE	FALSE			0.600315	0.222512	TRUE	FALSE			0.830663	0.000271137
sp|P0AC70|GLRX4_ECOL6	Glutaredoxin-4 OS=Escherichia coli O6:H1 (strain CFT073 / ATCC 700928 / UPEC) GN=grxD PE=3 SV=1	grxD		22	4	1.33174	0.378477	132.109	not significant			1.78865	0.000923289	TRUE	FALSE			1.34751	0.311107	TRUE	FALSE			0.715141	0.111014	TRUE	FALSE			1.82489	0.069708
sp|P0AC70|GLRX4_ECOL6	Glutaredoxin-4 OS=Escherichia coli O6:H1 (strain CFT073 / ATCC 700928 / UPEC) GN=grxD PE=3 SV=1	grxD		26	4	1.31747	0.43613	158.18	not significant			2.32673	0.00103401	TRUE	FALSE			1.47731	0.0148253	TRUE	FALSE			0.687422	0.0618395	TRUE	FALSE			1.27506	0.14674
sp|P0AC70|GLRX4_ECOL6	Glutaredoxin-4 OS=Escherichia coli O6:H1 (strain CFT073 / ATCC 700928 / UPEC) GN=grxD PE=3 SV=1	grxD		101	4	1.3715	0.33288	105.373	not significant			1.69195	0.0139267	TRUE	FALSE			1.79145	0.000687605	TRUE	FALSE			0.779006	0.00781854	TRUE	FALSE			1.49848	0.00733637
sp|P0AC71|GLRX4_ECO57	Glutaredoxin-4 OS=Escherichia coli O157:H7 GN=grxD PE=3 SV=1	grxD		108	3	6.22273	1.15551	63.2043	not significant			24.7214	6.02e-06	TRUE	FALSE			6.66695	0.000139363	TRUE	FALSE	cobb		1.46198	0.344718	FALSE	FALSE
sp|Q8FE30|GSHB_ECOL6	Glutathione synthetase OS=Escherichia coli O6:H1 (strain CFT073 / ATCC 700928 / UPEC) GN=gshB PE=3 SV=1	gshB		17	1	1.49141	0	0	not significant																					1.49141	0.343621
sp|P0A9D3|GSTA_ECO57	Glutathione S-transferase GstA OS=Escherichia coli O157:H7 GN=gstA PE=3 SV=1	gstA		6	1	1.11178	0	0	not significant									1.11178	0.619412	TRUE	FALSE			nq	0.22891	FALSE	TRUE
sp|B7UGU5|GUAA_ECO27	GMP synthase [glutamine-hydrolyzing] OS=Escherichia coli O127:H6 (strain E2348/69 / EPEC) GN=guaA PE=3 SV=1	guaA		253	1	0.978602	0	0	not significant																					0.978602	0.964623
sp|B7UGU5|GUAA_ECO27	GMP synthase [glutamine-hydrolyzing] OS=Escherichia coli O127:H6 (strain E2348/69 / EPEC) GN=guaA PE=3 SV=1	guaA		356	1	59.9982	0	0	not significant			59.9982	0.00325027	TRUE	FALSE
sp|B7UGU5|GUAA_ECO27	GMP synthase [glutamine-hydrolyzing] OS=Escherichia coli O127:H6 (strain E2348/69 / EPEC) GN=guaA PE=3 SV=1	guaA		366	1	91.4076	0	0	not significant			91.4076	0.000654581	TRUE	FALSE
sp|B7UGU5|GUAA_ECO27	GMP synthase [glutamine-hydrolyzing] OS=Escherichia coli O127:H6 (strain E2348/69 / EPEC) GN=guaA PE=3 SV=1	guaA		377	1	2.18711	0	0	not significant			2.18711	0.366324	FALSE	FALSE															nq	0.225578
sp|B7UGU5|GUAA_ECO27	GMP synthase [glutamine-hydrolyzing] OS=Escherichia coli O127:H6 (strain E2348/69 / EPEC) GN=guaA PE=3 SV=1	guaA		381	4	0.710311	0.319749	-93.4796	not significant			0.440753	0.265906	TRUE	FALSE			0.997999	0.975972	TRUE	FALSE			0.643351	0.00560682	TRUE	FALSE	use M ch		0.899543	0.193944
sp|B7UIF3|GUAC_ECO27	GMP reductase OS=Escherichia coli O127:H6 (strain E2348/69 / EPEC) GN=guaC PE=3 SV=1	guaC		12	2	1.37022	0.0396821	12.5985	not significant									1.42569	0.557379	FALSE	FALSE									1.31692	0.421087
sp|B7UIF3|GUAC_ECO27	GMP reductase OS=Escherichia coli O127:H6 (strain E2348/69 / EPEC) GN=guaC PE=3 SV=1	guaC		276	1	13.4085	0	0	not significant																					13.4085	7.9e-07
sp|A7ZHJ5|GUAC_ECO24	GMP reductase OS=Escherichia coli O139:H28 (strain E24377A / ETEC) GN=guaC PE=3 SV=1	guaC		329	2	0.777188	0.0875771	-34.7427	not significant									0.712019	0.448204	FALSE	FALSE			0.848321	0.787973	FALSE	FALSE
sp|P0AES4|GYRA_ECOLI	DNA gyrase subunit A OS=Escherichia coli (strain K12) GN=gyrA PE=1 SV=1	gyrA		573	4	1.74247	0.669047	120.483	not significant			2.48946	0.000844104	FALSE	FALSE			1.61224	0.0328736	FALSE	FALSE	too noisy		0.616467	0.00799125	FALSE	FALSE	too noisy		3.72576	0.0181518
sp|P0AES4|GYRA_ECOLI	DNA gyrase subunit A OS=Escherichia coli (strain K12) GN=gyrA PE=1 SV=1	gyrA		603	1	2.32304	0	0	not significant																					2.32304	0.207498
sp|P0AES6|GYRB_ECOLI	DNA gyrase subunit B OS=Escherichia coli (strain K12) GN=gyrB PE=1 SV=2	gyrB		339	4	1.01992	0.121308	615.045	not significant			1.16331	0.518687	TRUE	FALSE			0.902467	0.249567	TRUE	FALSE			0.904758	0.482667	TRUE	FALSE			1.13921	0.319508
sp|P0AET0|HDEA_ECO57	Acid stress chaperone HdeA OS=Escherichia coli O157:H7 GN=hdeA PE=3 SV=1	hdeA		91	3	0.732003	0.957101	-306.792	not significant			2.67832	0.202134	TRUE	FALSE			0.534864	0.0195971	TRUE	FALSE			0.2738	0.069752	TRUE	FALSE
sp|P0AET2|HDEB_ECOLI	Acid stress chaperone HdeB OS=Escherichia coli (strain K12) GN=hdeB PE=1 SV=1	hdeB		88	3	1.22483	0.204029	100.604	not significant			1.58318	0.287619	TRUE	FALSE			0.961047	0.490641	TRUE	FALSE			1.20769	0.871442	FALSE	FALSE			nq	0.680627
sp|P0AET2|HDEB_ECOLI	Acid stress chaperone HdeB OS=Escherichia coli (strain K12) GN=hdeB PE=1 SV=1	hdeB		93	2	1.0546	0.387782	729.39	not significant									0.715613	0.309462	TRUE	FALSE			1.55418	0.404239	FALSE	FALSE			nq	0.158824
sp|A7ZUL3|DCUP_ECO24	Uroporphyrinogen decarboxylase OS=Escherichia coli O139:H28 (strain E24377A / ETEC) GN=hemE PE=3 SV=1	hemE		37	2	6.63351	1.26812	67.0204	not significant			23.5765	0.000887126	FALSE	FALSE			nq	0.0212193	FALSE	TRUE			1.86641	0.267374	FALSE	FALSE
sp|B7UIK1|GSA_ECO27	Glutamate-1-semialdehyde 2,1-aminomutase OS=Escherichia coli O127:H6 (strain E2348/69 / EPEC) GN=hemL PE=3 SV=1	hemL		3	1	1.02701	0	0	not significant																					1.02701	0.803532
sp|Q8FG50|HIS7_ECOL6	Histidine biosynthesis bifunctional protein HisB OS=Escherichia coli O6:H1 (strain CFT073 / ATCC 700928 / UPEC) GN=hisB PE=3 SV=2	hisB		331	4	0.594873	0.730031	-140.551	not significant			0.707823	0.262811	FALSE	FALSE			1.01493	0.98714	FALSE	FALSE			0.17236	0.243535	FALSE	FALSE			1.01135	0.911867
sp|B7UGW0|SYH_ECO27	Histidine--tRNA ligase OS=Escherichia coli O127:H6 (strain E2348/69 / EPEC) GN=hisS PE=3 SV=1	hisS		378	3	1.27664	0.297887	121.969	not significant			1.77885	0.535898	TRUE	FALSE	not clean		0.863717	0.878939	FALSE	FALSE			nq	0.418287	FALSE	TRUE			1.35424	0.0497484
sp|B7ULH4|HLDD_ECO27	ADP-L-glycero-D-manno-heptose-6-epimerase OS=Escherichia coli O127:H6 (strain E2348/69 / EPEC) GN=hldD PE=3 SV=1	hldD		34	4	1.06809	0.497574	755.342	not significant			1.61277	0.165622	TRUE	FALSE			1.38542	0.287555	TRUE	FALSE			0.4568	0.20726	TRUE	FALSE	noisy		1.27513	0.220065
sp|B7ULH4|HLDD_ECO27	ADP-L-glycero-D-manno-heptose-6-epimerase OS=Escherichia coli O127:H6 (strain E2348/69 / EPEC) GN=hldD PE=3 SV=1	hldD		135	4	0.854052	0.290223	-183.961	not significant			1.05388	0.641898	TRUE	FALSE			1.15824	0.503286	TRUE	FALSE			0.549528	0.0527877	TRUE	FALSE			0.793151	0.138742
sp|B7ULH4|HLDD_ECO27	ADP-L-glycero-D-manno-heptose-6-epimerase OS=Escherichia coli O127:H6 (strain E2348/69 / EPEC) GN=hldD PE=3 SV=1	hldD		267	4	0.938833	0.0933624	-147.918	not significant			0.991327	0.903531	TRUE	FALSE			1.05274	0.749655	TRUE	FALSE			0.904826	0.643312	TRUE	FALSE			0.822715	0.151338
sp|A7ZRT3|HLDE_ECO24	Bifunctional protein HldE OS=Escherichia coli O139:H28 (strain E24377A / ETEC) GN=hldE PE=3 SV=1	hldE		179	4	0.907798	0.257282	-265.97	not significant			1.17571	0.272265	FALSE	FALSE			1.01441	0.955153	FALSE	FALSE			0.592336	0.126681	FALSE	FALSE			0.961333	0.653007
sp|P0AFX1|HPF_ECOL6	Ribosome hibernation promoting factor OS=Escherichia coli O6:H1 (strain CFT073 / ATCC 700928 / UPEC) GN=hpf PE=3 SV=1	hpf		23	3	0.879912	0.968022	-756.659	not significant			0.255341	0.125359	FALSE	FALSE			0.983314	0.933454	FALSE	FALSE			2.71334	0.10167	TRUE	FALSE			nq	0.0344404
sp|P0AFX1|HPF_ECOL6	Ribosome hibernation promoting factor OS=Escherichia coli O6:H1 (strain CFT073 / ATCC 700928 / UPEC) GN=hpf PE=3 SV=1	hpf		26	4	0.610629	0.802181	-162.626	not significant			0.177308	0.00142783	TRUE	FALSE			0.508267	0.00966572	TRUE	FALSE			1.28955	0.0439907	TRUE	FALSE			1.19633	0.21817
sp|B7UGX2|HSCA_ECO27	Chaperone protein HscA OS=Escherichia coli O127:H6 (strain E2348/69 / EPEC) GN=hscA PE=3 SV=1	hscA		309	3	3.8815	1.34503	99.1746	not significant			1.71113	0.445883	FALSE	FALSE			25.8556	0.173704	FALSE	FALSE			nq	0.394824	FALSE	TRUE	interferences		1.32178	0.123608
sp|B7UGX2|HSCA_ECO27	Chaperone protein HscA OS=Escherichia coli O127:H6 (strain E2348/69 / EPEC) GN=hscA PE=3 SV=1	hscA		609	1	1.81351	0	0	not significant																					1.81351	0.0066596
sp|A7ZPX0|HSCB_ECO24	Co-chaperone protein HscB OS=Escherichia coli O139:H28 (strain E24377A / ETEC) GN=hscB PE=3 SV=1	hscB		119	3	1.01424	0.866989	6130.21	not significant			0.309048	0.269247	FALSE	FALSE			1.41487	0.168347	TRUE	FALSE			2.38607	0.383295	TRUE	FALSE
sp|B7UNQ1|HSLU_ECO27	ATP-dependent protease ATPase subunit HslU OS=Escherichia coli O127:H6 (strain E2348/69 / EPEC) GN=hslU PE=3 SV=1	hslU		72	4	1.13626	0.291074	227.853	not significant			1.05815	0.730844	TRUE	FALSE	use M+1 up		0.845035	0.438155	TRUE	FALSE	use M+1 (some interferences in M)		1.01262	0.929626	TRUE	FALSE			1.84099	0.0871881
sp|P0A6Z5|HTPG_ECO57	Chaperone protein HtpG OS=Escherichia coli O157:H7 GN=htpG PE=3 SV=1	htpG		45	4	1.31827	0.572342	207.128	not significant			0.697919	0.0743739	FALSE	FALSE	same		1.01645	0.956532	FALSE	FALSE	not stable		3.29257	0.407484	FALSE	FALSE			1.29299	0.132204
sp|P0A6Z5|HTPG_ECO57	Chaperone protein HtpG OS=Escherichia coli O157:H7 GN=htpG PE=3 SV=1	htpG		362	4	0.844065	0.411159	-242.535	not significant			0.444813	0.00262561	TRUE	FALSE	no change		0.779603	0.0444658	TRUE	FALSE			1.22579	0.0168193	TRUE	FALSE			1.19409	0.182731
sp|P0A6Z5|HTPG_ECO57	Chaperone protein HtpG OS=Escherichia coli O157:H7 GN=htpG PE=3 SV=1	htpG		492	1	1.24099	0	0	not significant			1.24099	0.640737	FALSE	FALSE
sp|P0A6Z5|HTPG_ECO57	Chaperone protein HtpG OS=Escherichia coli O157:H7 GN=htpG PE=3 SV=1	htpG		506	3	0.856576	0.847948	-547.726	not significant			1.65921	0.260135	TRUE	FALSE			nq	0.0871913	FALSE	TRUE			0.258772	0.0713949	FALSE	FALSE			1.46379	0.0294719
sp|P08200|IDH_ECOLI	Isocitrate dehydrogenase [NADP] OS=Escherichia coli (strain K12) GN=icd PE=1 SV=1	icd		55	3	0.321064	1.09689	-96.5478	not significant			0.880978	0.339643	TRUE	FALSE			0.0698845	0.0115475	FALSE	FALSE			nq	0.0441131	FALSE	TRUE	noisy		0.537565	0.00133059
sp|P08200|IDH_ECOLI	Isocitrate dehydrogenase [NADP] OS=Escherichia coli (strain K12) GN=icd PE=1 SV=1	icd		174	4	1.22227	0.470283	234.314	not significant			2.5346	0.0208861	TRUE	FALSE			1.31217	0.135626	TRUE	FALSE			0.728602	0.284199	TRUE	FALSE			0.921032	0.0674734
sp|P08200|IDH_ECOLI	Isocitrate dehydrogenase [NADP] OS=Escherichia coli (strain K12) GN=icd PE=1 SV=1	icd		177	4	1.19429	0.448163	252.415	not significant			1.43052	0.0860445	FALSE	FALSE			0.630504	0.128759	TRUE	FALSE			2.1505	0.202013	TRUE	FALSE	cobb		1.04886	0.645174
sp|P08200|IDH_ECOLI	Isocitrate dehydrogenase [NADP] OS=Escherichia coli (strain K12) GN=icd PE=1 SV=1	icd		186	4	1.1642	0.672748	442.496	not significant			1.41951	0.0941575	FALSE	FALSE			3.05654	0.0765116	TRUE	FALSE			0.489326	0.0108643	FALSE	FALSE			0.865258	0.348376
sp|P08200|IDH_ECOLI	Isocitrate dehydrogenase [NADP] OS=Escherichia coli (strain K12) GN=icd PE=1 SV=1	icd		235	4	0.890416	0.108968	-93.8845	not significant			0.83683	0.062045	FALSE	FALSE			0.972195	0.660198	TRUE	FALSE			0.76923	0.0168532	TRUE	FALSE			1.00444	0.895403
sp|P08200|IDH_ECOLI	Isocitrate dehydrogenase [NADP] OS=Escherichia coli (strain K12) GN=icd PE=1 SV=1	icd		265	4	1.13515	0.158275	124.859	not significant			1.37695	0.56988	TRUE	FALSE	up		0.937635	0.919803	TRUE	FALSE	take		1.27203	0.764315	FALSE	FALSE	variable		1.01102	0.885597
sp|P08200|IDH_ECOLI	Isocitrate dehydrogenase [NADP] OS=Escherichia coli (strain K12) GN=icd PE=1 SV=1	icd		350	4	2.3763	1.10716	127.915	not significant			16.0395	0.0232654	TRUE	FALSE			1.26514	0.104068	TRUE	FALSE			1.08535	0.737397	TRUE	FALSE			1.44779	0.132709
sp|A7ZQZ8|IDI_ECO24	Isopentenyl-diphosphate Delta-isomerase OS=Escherichia coli O139:H28 (strain E24377A / ETEC) GN=idi PE=3 SV=1	idi		21	3	1.30203	0.603656	228.721	not significant			2.18127	0.0154839	TRUE	FALSE			1.81292	0.00150306	TRUE	FALSE			0.558185	0.04239	FALSE	FALSE	same
sp|A7ZMI0|IHFA_ECO24	Integration host factor subunit alpha OS=Escherichia coli O139:H28 (strain E24377A / ETEC) GN=ihfA PE=3 SV=1	ihfA		5	2	0.318746	0.792457	-69.3095	not significant									0.144306	0.188831	FALSE	FALSE			0.704052	0.0153184	TRUE	FALSE
sp|A7ZMI0|IHFA_ECO24	Integration host factor subunit alpha OS=Escherichia coli O139:H28 (strain E24377A / ETEC) GN=ihfA PE=3 SV=1	ihfA		86	2	7.87403	0.148851	7.21327	not significant									6.78503	0.00839229	TRUE	FALSE	cobb		9.13781	0.0393777	TRUE	FALSE	Cobb both
sp|B7UMZ8|IHFB_ECO27	Integration host factor subunit beta OS=Escherichia coli O127:H6 (strain E2348/69 / EPEC) GN=ihfB PE=3 SV=1	ihfB		3	4	1.03457	0.164881	485.202	not significant			1.06091	0.71704	TRUE	FALSE	up		1.24473	0.0195007	FALSE	FALSE			1.09411	0.407467	TRUE	FALSE			0.7929	0.524676
sp|B7UMZ8|IHFB_ECO27	Integration host factor subunit beta OS=Escherichia coli O127:H6 (strain E2348/69 / EPEC) GN=ihfB PE=3 SV=1	ihfB		69	4	1.88162	0.28756	45.4904	not significant			2.80075	0.00454961	TRUE	FALSE			1.76462	0.000159403	TRUE	FALSE			2.01948	0.190631	TRUE	FALSE			1.25592	0.00627389
sp|B7UMZ8|IHFB_ECO27	Integration host factor subunit beta OS=Escherichia coli O127:H6 (strain E2348/69 / EPEC) GN=ihfB PE=3 SV=1	ihfB		81	4	0.591044	0.588019	-111.819	not significant			0.677759	0.235208	TRUE	FALSE			1.32701	0.0722025	TRUE	FALSE			0.52936	0.209724	TRUE	FALSE			0.256316	0.355568
sp|B7UI71|SYI_ECO27	Isoleucine--tRNA ligase OS=Escherichia coli O127:H6 (strain E2348/69 / EPEC) GN=ileS PE=3 SV=1	ileS		23	2	1.12715	0.148298	123.903	not significant			1.30733	0.159679	FALSE	FALSE			0.971796	0.812061	FALSE	FALSE									nq	0.467819
sp|B7UI71|SYI_ECO27	Isoleucine--tRNA ligase OS=Escherichia coli O127:H6 (strain E2348/69 / EPEC) GN=ileS PE=3 SV=1	ileS		116	3	0.90651	0.0979941	-99.8378	not significant			0.867229	0.596057	TRUE	FALSE	use M								1.03844	0.89168	TRUE	FALSE	use M		0.827187	0.0729151
sp|B7UI71|SYI_ECO27	Isoleucine--tRNA ligase OS=Escherichia coli O127:H6 (strain E2348/69 / EPEC) GN=ileS PE=3 SV=1	ileS		436	3	1.09733	0.135475	145.859	not significant			1.31004	0.0753955	FALSE	FALSE			0.942851	0.644279	TRUE	FALSE			nq	0.908351	FALSE	TRUE			1.06976	0.0410289
sp|B7UI71|SYI_ECO27	Isoleucine--tRNA ligase OS=Escherichia coli O127:H6 (strain E2348/69 / EPEC) GN=ileS PE=3 SV=1	ileS		605	1	6.39609	0	0	not significant			6.39609	0.00153951	FALSE	FALSE															nq	0.125937
sp|B7UI71|SYI_ECO27	Isoleucine--tRNA ligase OS=Escherichia coli O127:H6 (strain E2348/69 / EPEC) GN=ileS PE=3 SV=1	ileS		619	4	1.5175	1.27502	305.714	not significant			8.5453	0.00275752	TRUE	FALSE			2.59111	0.0324221	TRUE	FALSE	some interferences		0.274571	0.175873	TRUE	FALSE			0.872261	0.512185
sp|P0A709|IF3_ECO57	Translation initiation factor IF-3 OS=Escherichia coli O157:H7 GN=infC PE=3 SV=1	infC		94	1	12.2861	0	0	not significant			12.2861	0.0763173	FALSE	FALSE
sp|P0A709|IF3_ECO57	Translation initiation factor IF-3 OS=Escherichia coli O157:H7 GN=infC PE=3 SV=1	infC		97	2	2.16324	1.02286	132.563	not significant			6.01628	0.0209203	TRUE	FALSE			0.777822	0.635734	FALSE	FALSE			nq	0.10825	FALSE	TRUE			nq	0.0169572
sp|B7USA1|IF3_ECO27	Translation initiation factor IF-3 OS=Escherichia coli O127:H6 (strain E2348/69 / EPEC) GN=infC PE=3 SV=1	infC		110	2	0.905597	0.159948	-161.302	not significant			1.06267	0.651256	FALSE	FALSE									0.771739	0.0877208	FALSE	FALSE
sp|B7USA1|IF3_ECO27	Translation initiation factor IF-3 OS=Escherichia coli O127:H6 (strain E2348/69 / EPEC) GN=infC PE=3 SV=1	infC		123	2	1.39456	0.493921	148.514	not significant			2.2853	0.0150356	TRUE	FALSE			nq	0.00240316	FALSE	TRUE			0.850999	0.728702	FALSE	FALSE
sp|P0A709|IF3_ECO57	Translation initiation factor IF-3 OS=Escherichia coli O157:H7 GN=infC PE=3 SV=1	infC		164	3	3.56352	1.00654	79.2082	not significant			13.9781	0.0530827	TRUE	FALSE			2.53934	0.151603	FALSE	FALSE			1.27489	0.696153	FALSE	FALSE			nq	0.0617336
sp|B7UGX6|ISCS_ECO27	Cysteine desulfurase OS=Escherichia coli O127:H6 (strain E2348/69 / EPEC) GN=iscS PE=3 SV=1	iscS		92	4	1.01252	0.296706	2384.55	not significant			1.34735	0.0921966	TRUE	FALSE			0.910945	0.437083	TRUE	FALSE			0.652974	0.525396	FALSE	FALSE	variable		1.31144	0.0131727
sp|B7UGX6|ISCS_ECO27	Cysteine desulfurase OS=Escherichia coli O127:H6 (strain E2348/69 / EPEC) GN=iscS PE=3 SV=1	iscS		105	4	0.934678	0.298835	-442.371	not significant			1.4614	0.00552711	FALSE	FALSE			1.01786	0.537566	FALSE	FALSE			0.764741	0.816776	FALSE	FALSE			0.670933	0.0042913
sp|A7ZUG1|KATG_ECO24	Catalase-peroxidase OS=Escherichia coli O139:H28 (strain E24377A / ETEC) GN=katG PE=3 SV=1	katG		388	1	0.898077	0	0	not significant																					0.898077	0.696502
sp|P0AB77|KBL_ECOLI	2-amino-3-ketobutyrate coenzyme A ligase OS=Escherichia coli (strain K12) GN=kbl PE=1 SV=1	kbl		244	1	1.46588	0	0	not significant																					1.46588	0.148741
sp|B7UQA3|KDSA_ECO27	2-dehydro-3-deoxyphosphooctonate aldolase OS=Escherichia coli O127:H6 (strain E2348/69 / EPEC) GN=kdsA PE=3 SV=1	kdsA		60	4	1.01465	0.179293	1232.54	not significant			1.37601	0.00952974	FALSE	FALSE			0.950093	0.252267	TRUE	FALSE			0.866659	0.811985	FALSE	FALSE			0.93548	0.452116
sp|A7ZKY9|KDSA_ECO24	2-dehydro-3-deoxyphosphooctonate aldolase OS=Escherichia coli O139:H28 (strain E24377A / ETEC) GN=kdsA PE=3 SV=1	kdsA		138	3	0.613058	0.333933	-68.2477	not significant			0.631197	0.0320265	FALSE	FALSE			0.908762	0.50648	FALSE	FALSE			0.401689	0.000943312	FALSE	FALSE
sp|A7ZKY9|KDSA_ECO24	2-dehydro-3-deoxyphosphooctonate aldolase OS=Escherichia coli O139:H28 (strain E24377A / ETEC) GN=kdsA PE=3 SV=1	kdsA		139	3	0.613058	0.333933	-68.2477	not significant			0.631197	0.0320265	FALSE	FALSE			0.908762	0.50648	FALSE	FALSE			0.401689	0.000943312	FALSE	FALSE
sp|B7UQA3|KDSA_ECO27	2-dehydro-3-deoxyphosphooctonate aldolase OS=Escherichia coli O127:H6 (strain E2348/69 / EPEC) GN=kdsA PE=3 SV=1	kdsA		162	4	1.03115	0.213415	695.719	not significant			0.874266	0.499304	TRUE	FALSE			1.42437	0.01482	TRUE	FALSE			1.09383	0.843927	FALSE	FALSE	same		0.829988	0.672062
sp|B7UQA3|KDSA_ECO27	2-dehydro-3-deoxyphosphooctonate aldolase OS=Escherichia coli O127:H6 (strain E2348/69 / EPEC) GN=kdsA PE=3 SV=1	kdsA		259	4	1.28373	0.265979	106.49	not significant			1.3154	0.389024	TRUE	FALSE			1.95952	0.46933	TRUE	FALSE			0.984543	0.966207	TRUE	FALSE	take		1.07017	0.70805
sp|B7UQA3|KDSA_ECO27	2-dehydro-3-deoxyphosphooctonate aldolase OS=Escherichia coli O127:H6 (strain E2348/69 / EPEC) GN=kdsA PE=3 SV=1	kdsA		265	3	1.09333	0.207352	232.389	not significant			0.84443	0.260721	TRUE	FALSE			1.40295	0.147027	TRUE	FALSE	use M+1		1.10318	0.433575	TRUE	FALSE			nq	0.155688
sp|P52643|LDHD_ECOLI	D-lactate dehydrogenase OS=Escherichia coli (strain K12) GN=ldhA PE=1 SV=1	ldhA		248	4	0.793787	0.199719	-86.4808	not significant			0.855454	0.585476	TRUE	FALSE			0.594788	0.295301	TRUE	FALSE	not cobb		1.03103	0.903475	TRUE	FALSE			0.756807	0.11285
sp|P00803|LEP_ECOLI	Signal peptidase I OS=Escherichia coli (strain K12) GN=lepB PE=1 SV=2	lepB		146	4	1.31459	0.168066	61.4439	not significant			1.01291	0.929302	FALSE	FALSE			1.27019	0.108244	FALSE	FALSE			1.54264	0.245819	FALSE	FALSE			1.50474	0.00138559
sp|B7UKT2|SYL_ECO27	Leucine--tRNA ligase OS=Escherichia coli O127:H6 (strain E2348/69 / EPEC) GN=leuS PE=3 SV=1	leuS		598	2	1.08551	0.0891912	108.707	not significant			1.18677	0.788648	FALSE	FALSE									nq	0.189368	FALSE	TRUE			0.992881	0.958758
sp|B7UKT2|SYL_ECO27	Leucine--tRNA ligase OS=Escherichia coli O127:H6 (strain E2348/69 / EPEC) GN=leuS PE=3 SV=1	leuS		837	2	3.73764	0.331489	25.1422	not significant			5.20668	0.0654386	FALSE	FALSE									2.68308	0.0229227	FALSE	FALSE			nq	0.0268542
sp|A7ZPL2|DNLJ_ECO24	DNA ligase OS=Escherichia coli O139:H28 (strain E24377A / ETEC) GN=ligA PE=3 SV=1	ligA		648	2	2.48417	0.0148109	1.62768	not significant			2.52124	0.00738987	TRUE	FALSE									2.44765	0.0810109	FALSE	FALSE
sp|A7ZJ15|LIPA_ECO24	Lipoyl synthase OS=Escherichia coli O139:H28 (strain E24377A / ETEC) GN=lipA PE=3 SV=1	lipA		316	1	1.04117	0	0	not significant									1.04117	0.895536	FALSE	FALSE
sp|P0A9M0|LON_ECOLI	Lon protease OS=Escherichia coli (strain K12) GN=lon PE=1 SV=1	lon		239	1	2.05012	0	0	not significant																					2.05012	0.0528929
sp|P0A9M0|LON_ECOLI	Lon protease OS=Escherichia coli (strain K12) GN=lon PE=1 SV=1	lon		550	2	1.09962	0.000222807	0.234614	not significant			1.09938	0.597221	TRUE	FALSE			1.09987	0.33958	TRUE	FALSE			nq	0.530409	FALSE	TRUE			nq	0.595097
sp|P0A9M0|LON_ECOLI	Lon protease OS=Escherichia coli (strain K12) GN=lon PE=1 SV=1	lon		661	4	1.23839	0.248053	116.014	not significant			1.8491	0.0449508	TRUE	FALSE			1.24392	0.287402	TRUE	FALSE			1.05273	0.74953	TRUE	FALSE			0.971319	0.744734
sp|P0A9M0|LON_ECOLI	Lon protease OS=Escherichia coli (strain K12) GN=lon PE=1 SV=1	lon		741	4	1.01526	0.198246	1308.64	not significant			1.26044	0.266125	TRUE	FALSE			1.20769	0.274122	TRUE	FALSE			0.797614	0.595857	TRUE	FALSE			0.875082	0.369221
sp|P0A9P1|DLDH_ECOL6	Dihydrolipoyl dehydrogenase OS=Escherichia coli O6:H1 (strain CFT073 / ATCC 700928 / UPEC) GN=lpdA PE=3 SV=2	lpdA		54	4	0.962559	0.787445	-2063.52	not significant			2.03586	0.0867804	FALSE	FALSE			1.06819	0.567291	TRUE	FALSE			0.260932	0.0041486	TRUE	FALSE			1.51281	0.158639
sp|P0A9P1|DLDH_ECOL6	Dihydrolipoyl dehydrogenase OS=Escherichia coli O6:H1 (strain CFT073 / ATCC 700928 / UPEC) GN=lpdA PE=3 SV=2	lpdA		80	4	1.23141	0.182015	87.4401	not significant			1.47721	0.198952	FALSE	FALSE			1.41745	0.116888	TRUE	FALSE	use M not cobb		1.17839	0.552079	TRUE	FALSE	use M		0.931908	0.277847
sp|P0A9P1|DLDH_ECOL6	Dihydrolipoyl dehydrogenase OS=Escherichia coli O6:H1 (strain CFT073 / ATCC 700928 / UPEC) GN=lpdA PE=3 SV=2	lpdA		85	4	1.01869	0.201862	1089.88	not significant			1.32861	0.0243155	TRUE	FALSE			0.955811	0.663898	TRUE	FALSE			1.10735	0.673111	TRUE	FALSE			0.76581	0.00145198
sp|P0A9P1|DLDH_ECOL6	Dihydrolipoyl dehydrogenase OS=Escherichia coli O6:H1 (strain CFT073 / ATCC 700928 / UPEC) GN=lpdA PE=3 SV=2	lpdA		92	4	0.941456	0.458868	-760.621	not significant			1.3119	0.0367568	TRUE	FALSE			1.27659	0.0838368	TRUE	FALSE			0.429168	0.0149004	TRUE	FALSE			1.093	0.223727
sp|P0A9P1|DLDH_ECOL6	Dihydrolipoyl dehydrogenase OS=Escherichia coli O6:H1 (strain CFT073 / ATCC 700928 / UPEC) GN=lpdA PE=3 SV=2	lpdA		106	4	0.64338	0.741873	-168.217	not significant			0.190654	0.00789066	TRUE	FALSE	use M+1 up no statistics		1.15996	0.519184	TRUE	FALSE	use M+1		1.18648	0.463989	TRUE	FALSE	use M+1		0.65301	0.191361
sp|P0A9P1|DLDH_ECOL6	Dihydrolipoyl dehydrogenase OS=Escherichia coli O6:H1 (strain CFT073 / ATCC 700928 / UPEC) GN=lpdA PE=3 SV=2	lpdA		111	4	0.810188	0.500134	-237.606	not significant			0.954064	0.945003	FALSE	FALSE			1.10495	0.417432	TRUE	FALSE			0.344397	0.267619	TRUE	FALSE	use M+1		1.18676	0.509866
sp|P0A9P1|DLDH_ECOL6	Dihydrolipoyl dehydrogenase OS=Escherichia coli O6:H1 (strain CFT073 / ATCC 700928 / UPEC) GN=lpdA PE=3 SV=2	lpdA		118	2	0.948686	0.203751	-386.791	not significant			0.77381	0.767585	FALSE	FALSE	import problem		nq	0	FALSE	TRUE	import problem		nq	0	FALSE	TRUE	import problem		1.16308	0.668002
sp|P0A9P1|DLDH_ECOL6	Dihydrolipoyl dehydrogenase OS=Escherichia coli O6:H1 (strain CFT073 / ATCC 700928 / UPEC) GN=lpdA PE=3 SV=2	lpdA		172	4	0.867974	0.460431	-325.179	not significant			1.20668	0.52777	TRUE	FALSE			0.748649	0.113505	TRUE	FALSE			0.438478	0.0174198	TRUE	FALSE	down!		1.43288	0.113107
sp|P0A9P1|DLDH_ECOL6	Dihydrolipoyl dehydrogenase OS=Escherichia coli O6:H1 (strain CFT073 / ATCC 700928 / UPEC) GN=lpdA PE=3 SV=2	lpdA		278	4	1.05239	0.304644	596.581	not significant			1.67139	0.00649653	TRUE	FALSE			1.07118	0.507302	TRUE	FALSE			0.956104	0.821577	TRUE	FALSE	no cobb		0.716572	0.00117488
sp|P0A9P1|DLDH_ECOL6	Dihydrolipoyl dehydrogenase OS=Escherichia coli O6:H1 (strain CFT073 / ATCC 700928 / UPEC) GN=lpdA PE=3 SV=2	lpdA		284	4	1.18245	0.54847	327.27	not significant			0.713207	0.324537	TRUE	FALSE			2.97975	0.0627293	TRUE	FALSE			1.0121	0.969633	TRUE	FALSE			0.908891	0.364317
sp|P0A9P1|DLDH_ECOL6	Dihydrolipoyl dehydrogenase OS=Escherichia coli O6:H1 (strain CFT073 / ATCC 700928 / UPEC) GN=lpdA PE=3 SV=2	lpdA		299	4	1.08554	0.512908	624.908	not significant			2.55935	0.000193	TRUE	FALSE			1.01194	0.942833	TRUE	FALSE			0.753959	0.228592	TRUE	FALSE			0.711132	0.0769799
sp|P0A9P1|DLDH_ECOL6	Dihydrolipoyl dehydrogenase OS=Escherichia coli O6:H1 (strain CFT073 / ATCC 700928 / UPEC) GN=lpdA PE=3 SV=2	lpdA		338	3	0.863475	0.0319836	-21.7886	not significant			0.848864	0.367134	FALSE	FALSE	variable		0.839848	0.563838	TRUE	FALSE									0.903047	0.298596
sp|P0A9P1|DLDH_ECOL6	Dihydrolipoyl dehydrogenase OS=Escherichia coli O6:H1 (strain CFT073 / ATCC 700928 / UPEC) GN=lpdA PE=3 SV=2	lpdA		365	4	1.31739	0.677435	245.76	not significant			3.92094	0.00578432	TRUE	FALSE			0.695508	0.345907	TRUE	FALSE	use M		0.809747	0.696773	TRUE	FALSE			1.36399	0.0902529
sp|P0A9P2|DLDH_ECO57	Dihydrolipoyl dehydrogenase OS=Escherichia coli O157:H7 GN=lpdA PE=3 SV=2	lpdA		368	2	2.89536	1.47498	138.742	not significant			12.6555	0.218796	TRUE	FALSE			0.662409	0.226185	FALSE	FALSE			nq	0.0437171	FALSE	TRUE
sp|P0A9P2|DLDH_ECO57	Dihydrolipoyl dehydrogenase OS=Escherichia coli O157:H7 GN=lpdA PE=3 SV=2	lpdA		403	3	1.1534	0.12614	88.387	not significant			1.00429	0.99201	TRUE	FALSE			1.36257	0.454351	TRUE	FALSE			1.1213	0.782169	TRUE	FALSE
sp|B7UJ82|LPXA_ECO27	Acyl-[acyl-carrier-protein]--UDP-N-acetylglucosamine O-acyltransferase OS=Escherichia coli O127:H6 (strain E2348/69 / EPEC) GN=lpxA PE=3 SV=1	lpxA		220	4	0.758661	0.102112	-36.9702	not significant			0.686517	0.0636222	TRUE	FALSE	up interferences		0.808129	0.171637	TRUE	FALSE			0.687885	0.352948	TRUE	FALSE			0.868047	0.0301661
sp|P0ACJ1|LRP_ECOL6	Leucine-responsive regulatory protein OS=Escherichia coli O6:H1 (strain CFT073 / ATCC 700928 / UPEC) GN=lrp PE=3 SV=2	lrp		25	4	1.54036	0.22988	53.2106	not significant			1.83236	0.00839975	TRUE	FALSE	use M+1		1.76591	0.107149	TRUE	FALSE	use M+1		1.0384	0.882698	TRUE	FALSE			1.67552	0.0136118
sp|P0ACJ2|LRP_ECO57	Leucine-responsive regulatory protein OS=Escherichia coli O157:H7 GN=lrp PE=3 SV=2	lrp		36					no quant			nq	0.558198	FALSE	TRUE
sp|P0A8N4|SYK1_ECOL6	Lysine--tRNA ligase OS=Escherichia coli O6:H1 (strain CFT073 / ATCC 700928 / UPEC) GN=lysS PE=3 SV=2	lysS		82	4	0.824974	0.361163	-187.711	not significant			0.962595	0.712666	FALSE	FALSE			1.14314	0.718089	TRUE	FALSE			0.447441	0.421405	FALSE	FALSE			0.940766	0.745946
sp|P0A8N4|SYK1_ECOL6	Lysine--tRNA ligase OS=Escherichia coli O6:H1 (strain CFT073 / ATCC 700928 / UPEC) GN=lysS PE=3 SV=2	lysS		114	4	0.999397	0.357203	-59203.6	not significant			0.547441	0.0516627	FALSE	FALSE			1.24582	0.366244	TRUE	FALSE	take		1.07735	0.875575	FALSE	FALSE			1.3577	0.114558
sp|P0A8N4|SYK1_ECOL6	Lysine--tRNA ligase OS=Escherichia coli O6:H1 (strain CFT073 / ATCC 700928 / UPEC) GN=lysS PE=3 SV=2	lysS		115	2	0.603871	0.0708572	-14.048	not significant															0.562563	0.324777	FALSE	FALSE			0.648212	0.0742975
sp|P0A8N4|SYK1_ECOL6	Lysine--tRNA ligase OS=Escherichia coli O6:H1 (strain CFT073 / ATCC 700928 / UPEC) GN=lysS PE=3 SV=2	lysS		156	3	2.20499	1.00344	126.901	not significant			2.35168	0.0031606	TRUE	FALSE			7.28785	0.249836	FALSE	FALSE			nq	0.144774	FALSE	TRUE			0.625521	0.0117245
sp|Q8FAT5|SYK2_ECOL6	Lysine--tRNA ligase, heat inducible OS=Escherichia coli O6:H1 (strain CFT073 / ATCC 700928 / UPEC) GN=lysU PE=3 SV=3	lysU		114	4	0.763936	0.235846	-87.5868	not significant			0.564201	0.0204591	TRUE	FALSE			0.902667	0.631174	TRUE	FALSE			0.658753	0.367392	TRUE	FALSE			1.01518	0.904801
sp|Q8FAT5|SYK2_ECOL6	Lysine--tRNA ligase, heat inducible OS=Escherichia coli O6:H1 (strain CFT073 / ATCC 700928 / UPEC) GN=lysU PE=3 SV=3	lysU		156	4	0.9669	0.189529	-563.067	not significant			1.14948	0.523603	FALSE	FALSE			0.701646	0.12015	TRUE	FALSE			1.03682	0.934045	TRUE	FALSE			1.0452	0.81147
sp|Q8FAT5|SYK2_ECOL6	Lysine--tRNA ligase, heat inducible OS=Escherichia coli O6:H1 (strain CFT073 / ATCC 700928 / UPEC) GN=lysU PE=3 SV=3	lysU		179	4	1.20347	0.24276	131.076	not significant			0.957535	0.722365	FALSE	FALSE			1.16012	0.223571	TRUE	FALSE			1.80201	0.35635	TRUE	FALSE			1.04791	0.890125
sp|Q8FAT5|SYK2_ECOL6	Lysine--tRNA ligase, heat inducible OS=Escherichia coli O6:H1 (strain CFT073 / ATCC 700928 / UPEC) GN=lysU PE=3 SV=3	lysU		322	3	0.733481	0.343802	-110.921	not significant			0.863236	0.376888	TRUE	FALSE	use M, but strong interferences		nq	0.354161	FALSE	TRUE			0.454693	0.0463242	FALSE	FALSE			1.00536	0.944104
sp|P23256|MALY_ECOLI	Protein MalY OS=Escherichia coli (strain K12) GN=malY PE=1 SV=1	malY		261	3	1.00688	0.187263	2730.47	not significant			1.20162	0.643239	FALSE	FALSE									1.0933	0.858991	FALSE	FALSE			0.777016	0.207828
sp|P00946|MANA_ECOLI	Mannose-6-phosphate isomerase OS=Escherichia coli (strain K12) GN=manA PE=1 SV=1	manA		280	4	0.906673	0.177834	-181.512	not significant			0.76193	0.364203	FALSE	FALSE			1.18762	0.301124	TRUE	FALSE			0.784363	0.314503	TRUE	FALSE			0.952126	0.331968
sp|P69799|PTNAB_ECO57	PTS system mannose-specific EIIAB component OS=Escherichia coli O157:H7 GN=manX PE=3 SV=2	manX		132	1	4.88514	0	0	not significant															4.88514	0.00244535	TRUE	FALSE	cobb
sp|P69799|PTNAB_ECO57	PTS system mannose-specific EIIAB component OS=Escherichia coli O157:H7 GN=manX PE=3 SV=2	manX		136	2	9.36288	0.506449	22.6421	not significant									15.5366	0.00114384	TRUE	FALSE	CobB		5.64237	0.00326305	TRUE	FALSE	cobb
sp|P69798|PTNAB_ECOL6	PTS system mannose-specific EIIAB component OS=Escherichia coli O6:H1 (strain CFT073 / ATCC 700928 / UPEC) GN=manX PE=3 SV=2	manX		234	4	0.790926	0.226686	-96.6468	not significant			0.91116	0.190262	TRUE	FALSE			0.8693	0.140488	TRUE	FALSE			0.535121	0.0397826	TRUE	FALSE			0.923267	0.392709
sp|P69799|PTNAB_ECO57	PTS system mannose-specific EIIAB component OS=Escherichia coli O157:H7 GN=manX PE=3 SV=2	manX		313	2	1.35766	0.355038	116.115	not significant									0.951921	0.694634	TRUE	FALSE			1.93635	0.000519896	TRUE	FALSE
sp|P69798|PTNAB_ECOL6	PTS system mannose-specific EIIAB component OS=Escherichia coli O6:H1 (strain CFT073 / ATCC 700928 / UPEC) GN=manX PE=3 SV=2	manX		320	2	2.00712	0.527085	75.6546	not significant															1.18485	0.482004	FALSE	FALSE			3.40003	0.0100479
sp|P0AE19|AMPM_ECOL6	Methionine aminopeptidase OS=Escherichia coli O6:H1 (strain CFT073 / ATCC 700928 / UPEC) GN=map PE=3 SV=1	map		224	3	2.44975	0.671525	74.9483	not significant			3.01015	0.124421	FALSE	FALSE			4.93249	0.069684	FALSE	FALSE									0.990166	0.897762
sp|B7UN35|MATP_ECO27	Macrodomain Ter protein OS=Escherichia coli O127:H6 (strain E2348/69 / EPEC) GN=matP PE=3 SV=1	matP		135					no quant																					nq	0.0118767
sp|B7UJW8|MDH_ECO27	Malate dehydrogenase OS=Escherichia coli O127:H6 (strain E2348/69 / EPEC) GN=mdh PE=3 SV=1	mdh		54	3	0.688768	0.61588	-165.181	not significant									1.09248	0.776775	FALSE	FALSE			0.288426	0.0246417	FALSE	FALSE			1.03698	0.881878
sp|B7UJW8|MDH_ECO27	Malate dehydrogenase OS=Escherichia coli O127:H6 (strain E2348/69 / EPEC) GN=mdh PE=3 SV=1	mdh		99	4	1.57681	1.24546	273.484	not significant			12.3759	0.0118782	TRUE	FALSE			1.19363	0.150364	TRUE	FALSE			0.440753	0.000858824	TRUE	FALSE			0.949458	0.702258
sp|B7UJW8|MDH_ECO27	Malate dehydrogenase OS=Escherichia coli O127:H6 (strain E2348/69 / EPEC) GN=mdh PE=3 SV=1	mdh		107	3	1.652	0.163524	32.5754	not significant			1.95862	0.00447703	TRUE	FALSE			1.32488	0.48078	FALSE	FALSE			nq	0.193735	FALSE	TRUE	interferences		1.73741	7.83e-05
sp|B7UJW8|MDH_ECO27	Malate dehydrogenase OS=Escherichia coli O127:H6 (strain E2348/69 / EPEC) GN=mdh PE=3 SV=1	mdh		140	4	1.30448	0.435254	163.75	not significant			2.64009	0.0050358	TRUE	FALSE			1.32292	0.0213728	TRUE	FALSE			0.940029	0.875876	TRUE	FALSE			0.881972	0.000266846
sp|B7UJW8|MDH_ECO27	Malate dehydrogenase OS=Escherichia coli O127:H6 (strain E2348/69 / EPEC) GN=mdh PE=3 SV=1	mdh		272	4	1.09049	0.581976	671.794	not significant			2.95108	0.0450781	TRUE	FALSE	up stat		0.692673	0.594315	TRUE	FALSE			0.772313	0.656886	FALSE	FALSE			0.895755	0.451078
sp|B7UJW8|MDH_ECO27	Malate dehydrogenase OS=Escherichia coli O127:H6 (strain E2348/69 / EPEC) GN=mdh PE=3 SV=1	mdh		279	3	1.77969	1.83092	317.626	not significant			22.527	0.0151736	TRUE	FALSE			nq	0.916451	FALSE	TRUE			0.321185	0.0591136	FALSE	FALSE			0.779069	0.16341
sp|B7UJW8|MDH_ECO27	Malate dehydrogenase OS=Escherichia coli O127:H6 (strain E2348/69 / EPEC) GN=mdh PE=3 SV=1	mdh		301	4	1.31636	0.112622	40.9728	not significant			1.53127	0.00393246	TRUE	FALSE			1.28142	0.13469	TRUE	FALSE			1.12096	0.274377	TRUE	FALSE			1.3651	0.00016551
sp|P06721|METC_ECOLI	Cystathionine beta-lyase metC OS=Escherichia coli (strain K12) GN=metC PE=1 SV=1	metC		42	1	0.349601	0	0	not significant									0.349601	0.124579	FALSE	FALSE									nq	0.397626
sp|B7UFD1|SYM_ECO27	Methionine--tRNA ligase OS=Escherichia coli O127:H6 (strain E2348/69 / EPEC) GN=metG PE=3 SV=1	metG		403	4	0.808963	0.388895	-183.439	not significant			1.345	0.256827	TRUE	FALSE			0.747767	0.10131	TRUE	FALSE			0.458874	0.133782	FALSE	TRUE	interferences		0.927968	0.457958
sp|B7UFD1|SYM_ECO27	Methionine--tRNA ligase OS=Escherichia coli O127:H6 (strain E2348/69 / EPEC) GN=metG PE=3 SV=1	metG		529	4	1.30033	0.181017	68.9287	not significant			1.11881	0.318495	TRUE	FALSE			1.11394	0.65495	TRUE	FALSE			1.31957	0.253599	TRUE	FALSE			1.73843	0.0909752
sp|B7UFD1|SYM_ECO27	Methionine--tRNA ligase OS=Escherichia coli O127:H6 (strain E2348/69 / EPEC) GN=metG PE=3 SV=1	metG		597	4	0.909862	0.573632	-607.26	not significant			0.940514	0.922307	FALSE	FALSE			1.8899	0.184013	TRUE	FALSE			0.378739	0.266211	FALSE	FALSE			1.01803	0.94847
sp|P30958|MFD_ECOLI	Transcription-repair-coupling factor OS=Escherichia coli (strain K12) GN=mfd PE=1 SV=2	mfd		544	2	0.979456	0.00831832	-40.0721	not significant			0.971342	0.850666	TRUE	FALSE															0.987637	0.885419
sp|P0ABB9|ATMA_ECO57	Magnesium-transporting ATPase, P-type 1 OS=Escherichia coli O157:H7 GN=mgtA PE=3 SV=1	mgtA		3					no quant															nq	0.0329215	FALSE	TRUE
sp|P0ABB8|ATMA_ECOLI	Magnesium-transporting ATPase, P-type 1 OS=Escherichia coli (strain K12) GN=mgtA PE=1 SV=1	mgtA		394	2	1.15819	0.154307	105.072	not significant			1.35143	0.0259993	FALSE	FALSE															0.99258	0.963122
sp|P0ABB8|ATMA_ECOLI	Magnesium-transporting ATPase, P-type 1 OS=Escherichia coli (strain K12) GN=mgtA PE=1 SV=1	mgtA		559	1	0.968305	0	0	not significant																					0.968305	0.622282
sp|B7MFS7|MIAB_ECO45	(Dimethylallyl)adenosine tRNA methylthiotransferase MiaB OS=Escherichia coli O45:K1 (strain S88 / ExPEC) GN=miaB PE=3 SV=1	miaB		58	2	2.66759	1.28067	130.524	not significant			9.60074	0.0128637	TRUE	FALSE			0.741195	0.591223	FALSE	FALSE									nq	0.8978
sp|B7MFS7|MIAB_ECO45	(Dimethylallyl)adenosine tRNA methylthiotransferase MiaB OS=Escherichia coli O45:K1 (strain S88 / ExPEC) GN=miaB PE=3 SV=1	miaB		395	1	1.90113	0	0	not significant			1.90113	0.108799	TRUE	FALSE
sp|P0AEZ4|MIND_ECOL6	Septum site-determining protein MinD OS=Escherichia coli O6:H1 (strain CFT073 / ATCC 700928 / UPEC) GN=minD PE=3 SV=2	minD		104	1	1.12212	0	0	not significant																					1.12212	0.833857
sp|P0AEZ5|MIND_ECO57	Septum site-determining protein MinD OS=Escherichia coli O157:H7 GN=minD PE=3 SV=2	minD		260	1	2.55969	0	0	not significant															2.55969	0.161481	FALSE	FALSE
sp|A7ZKU5|MINE_ECO24	Cell division topological specificity factor OS=Escherichia coli O139:H28 (strain E24377A / ETEC) GN=minE PE=3 SV=1	minE		44	3	1.15298	0.198783	139.642	not significant			1.44625	0.456393	FALSE	FALSE			1.18899	0.288845	TRUE	FALSE	use M+1		0.891347	0.813412	FALSE	FALSE
sp|Q8X735|MNMA_ECO57	tRNA-specific 2-thiouridylase MnmA OS=Escherichia coli O157:H7 GN=mnmA PE=3 SV=2	mnmA		149	4	1.66562	1.60341	314.272	not significant			20.219	0.00513848	TRUE	FALSE	up		1.29593	0.107991	TRUE	FALSE			0.230121	0.000539923	TRUE	FALSE			1.27647	0.305873
sp|A7ZKS3|MNMA_ECO24	tRNA-specific 2-thiouridylase MnmA OS=Escherichia coli O139:H28 (strain E24377A / ETEC) GN=mnmA PE=3 SV=1	mnmA		175	1	1.29593	0	0	not significant									1.29593	0.107991	TRUE	FALSE
sp|A7ZJJ2|MOAC_ECO24	Molybdenum cofactor biosynthesis protein C OS=Escherichia coli O139:H28 (strain E24377A / ETEC) GN=moaC PE=3 SV=1	moaC		21	1	1.17324	0	0	not significant									nq	3.07e-05	FALSE	TRUE			1.17324	0.501811	FALSE	FALSE
sp|B7ULY0|MOAC_ECO27	Molybdenum cofactor biosynthesis protein C OS=Escherichia coli O127:H6 (strain E2348/69 / EPEC) GN=moaC PE=3 SV=1	moaC		135	4	0.908037	0.139838	-144.955	not significant			0.952228	0.706848	TRUE	FALSE	up		1.11727	0.338886	TRUE	FALSE			0.787056	0.140096	TRUE	FALSE			0.811915	0.299065
sp|P12281|MOEA_ECOLI	Molybdopterin molybdenumtransferase OS=Escherichia coli (strain K12) GN=moeA PE=1 SV=1	moeA		279	1	0.6498	0	0	not significant																					0.6498	0.00193184
sp|P12281|MOEA_ECOLI	Molybdopterin molybdenumtransferase OS=Escherichia coli (strain K12) GN=moeA PE=1 SV=1	moeA		282	4	1.11856	0.899968	803.267	not significant			0.268461	0.0143268	FALSE	FALSE	no change cobb		1.00502	0.981919	TRUE	FALSE			2.62651	0.0133717	TRUE	FALSE	cobb		2.20899	0.00233989
sp|P0ACS0|MPRA_ECOL6	Transcriptional repressor mprA OS=Escherichia coli O6:H1 (strain CFT073 / ATCC 700928 / UPEC) GN=mprA PE=3 SV=1	mprA		97	3	1.06271	0.571524	939.707	not significant			1.13672	0.548892	FALSE	FALSE			2.0641	0.185887	TRUE	FALSE			0.511512	0.0449534	FALSE	FALSE			nq	0.751364
sp|B7USF8|MSRB_ECO27	Peptide methionine sulfoxide reductase MsrB OS=Escherichia coli O127:H6 (strain E2348/69 / EPEC) GN=msrB PE=3 SV=1	msrB		82	4	1.07316	0.35033	496.16	not significant			0.983755	0.956621	TRUE	FALSE	take		1.71149	0.0615831	TRUE	FALSE			0.65036	0.479906	FALSE	FALSE			1.21128	0.298519
sp|P76270|MSRC_ECOLI	Free methionine-R-sulfoxide reductase OS=Escherichia coli (strain K12) GN=msrC PE=1 SV=2	msrC		157	4	2.38082	0.651963	75.159	not significant			1.27775	0.00429877	FALSE	FALSE			2.61017	0.0590928	TRUE	FALSE	not cobb		1.44746	0.248274	TRUE	FALSE	take		6.65559	0.058158
sp|B7ULF5|MTLD_ECO27	Mannitol-1-phosphate 5-dehydrogenase OS=Escherichia coli O127:H6 (strain E2348/69 / EPEC) GN=mtlD PE=3 SV=1	mtlD		269	3	0.869687	0.21604	-154.733	not significant			1.01017	0.961133	TRUE	FALSE			1.01627	0.876575	TRUE	FALSE			nq	0.146122	FALSE	TRUE			0.640742	0.0113542
sp|A7ZRV0|MUG_ECO24	G/U mismatch-specific DNA glycosylase OS=Escherichia coli O139:H28 (strain E24377A / ETEC) GN=mug PE=3 SV=1	mug		82					no quant									nq	0.0013727	FALSE	TRUE			nq	0.000860704	FALSE	TRUE
sp|B7UJS9|MURA_ECO27	UDP-N-acetylglucosamine 1-carboxyvinyltransferase OS=Escherichia coli O127:H6 (strain E2348/69 / EPEC) GN=murA PE=3 SV=1	murA		88	1	2.06409	0	0	not significant																					2.06409	0.15223
sp|Q8FB88|MURB_ECOL6	UDP-N-acetylenolpyruvoylglucosamine reductase OS=Escherichia coli O6:H1 (strain CFT073 / ATCC 700928 / UPEC) GN=murB PE=3 SV=1	murB		217	4	1.14525	0.4938	364.098	not significant			1.85021	0.00721109	TRUE	FALSE			1.60372	0.239983	FALSE	FALSE			0.51737	0.651185	FALSE	FALSE			1.12059	0.379171
sp|P0AF24|NAGD_ECOLI	Ribonucleotide monophosphatase NagD OS=Escherichia coli (strain K12) GN=nagD PE=1 SV=1	nagD		165	2	1.64007	0.205642	41.5658	not significant			2.01452	0.499385	FALSE	FALSE															1.33522	0.240473
sp|B7UKB9|NFUA_ECO27	Fe/S biogenesis protein NfuA OS=Escherichia coli O127:H6 (strain E2348/69 / EPEC) GN=nfuA PE=3 SV=1	nfuA		14	4	2.85935	0.748052	71.2028	not significant			9.33896	0.00449786	TRUE	FALSE			2.89763	0.000391196	TRUE	FALSE	cobb		1.22903	0.101763	TRUE	FALSE			2.00985	0.00132894
sp|P0ACD6|NIFU_ECO57	NifU-like protein OS=Escherichia coli O157:H7 GN=nifU PE=1 SV=1	nifU		6	1	1.38525	0	0	not significant									1.38525	0.224616	FALSE	FALSE
sp|P08201|NIRB_ECOLI	Nitrite reductase [NAD(P)H] large subunit OS=Escherichia coli (strain K12) GN=nirB PE=3 SV=4	nirB		248	4	0.907325	0.190588	-195.967	not significant			0.905219	0.618473	FALSE	FALSE	same		1.04243	0.737352	TRUE	FALSE			0.665602	0.0199872	TRUE	FALSE			1.07903	0.804456
sp|P28903|NRDD_ECOLI	Anaerobic ribonucleoside-triphosphate reductase OS=Escherichia coli (strain K12) GN=nrdD PE=1 SV=2	nrdD		16	1	1.74239	0	0	not significant															1.74239	0.48884	FALSE	FALSE
sp|Q8XBE7|NUDK_ECO57	GDP-mannose pyrophosphatase NudK OS=Escherichia coli O157:H7 GN=nudK PE=3 SV=1	nudK		9	2	1.13678	0.280138	218.516	not significant									1.50432	0.0942484	TRUE	FALSE			0.859042	0.654131	FALSE	FALSE			nq	0.00193251
sp|Q8FFJ9|NUOG_ECOL6	NADH-quinone oxidoreductase subunit G OS=Escherichia coli O6:H1 (strain CFT073 / ATCC 700928 / UPEC) GN=nuoG PE=3 SV=3	nuoG		276	1	1.02409	0	0	not significant																					1.02409	0.871478
sp|A1ADC9|NUOI_ECOK1	NADH-quinone oxidoreductase subunit I OS=Escherichia coli O1:K1 / APEC GN=nuoI PE=3 SV=1	nuoI		171	4	0.761057	0.313368	-114.767	not significant			0.773538	0.6769	TRUE	FALSE			1.15907	0.534609	TRUE	FALSE			0.478746	0.415605	TRUE	FALSE	take use M+1		0.781576	0.0526584
sp|A7ZIG9|NUSB_ECO24	N utilization substance protein B homolog OS=Escherichia coli O139:H28 (strain E24377A / ETEC) GN=nusB PE=3 SV=1	nusB		94	3	1.24158	0.10679	49.3518	not significant			1.08133	0.697616	FALSE	FALSE			1.40247	0.469952	FALSE	FALSE			1.26204	0.462562	TRUE	FALSE
sp|B7UJN9|NUSB_ECO27	N utilization substance protein B homolog OS=Escherichia coli O127:H6 (strain E2348/69 / EPEC) GN=nusB PE=3 SV=1	nusB		121	4	0.850426	0.251408	-155.173	not significant			0.769927	0.151069	TRUE	FALSE	up		1.27429	0.452508	TRUE	FALSE			0.642276	0.0170023	TRUE	FALSE			0.830056	0.0171152
sp|P0AA01|NUSG_ECOL6	Transcription antitermination protein NusG OS=Escherichia coli O6:H1 (strain CFT073 / ATCC 700928 / UPEC) GN=nusG PE=3 SV=2	nusG		106	3	0.627939	1.2722	-273.408	not significant			1.40007	0.362939	FALSE	FALSE			1.69655	0.0173792	TRUE	FALSE	not cobb, check this ratio here by hand		0.104241	0.0283183	TRUE	FALSE			nq	0.145104
sp|P0AA01|NUSG_ECOL6	Transcription antitermination protein NusG OS=Escherichia coli O6:H1 (strain CFT073 / ATCC 700928 / UPEC) GN=nusG PE=3 SV=2	nusG		121	4	1.02667	0.243969	927.002	not significant			1.31008	0.0357213	TRUE	FALSE			1.31048	0.00661428	TRUE	FALSE			0.810021	0.170179	TRUE	FALSE	ch		0.798909	0.0291759
sp|P0AFG1|NUSG_ECO57	Transcription antitermination protein NusG OS=Escherichia coli O157:H7 GN=nusG PE=3 SV=2	nusG		125	3	4.71804	0.345349	22.2606	not significant			7.47636	0.0470973	FALSE	FALSE	noisy		4.31667	0.00329524	TRUE	FALSE	cobb		3.25422	0.0189106	FALSE	FALSE
sp|P0AA17|OMPR_ECOL6	Transcriptional regulatory protein OmpR OS=Escherichia coli O6:H1 (strain CFT073 / ATCC 700928 / UPEC) GN=ompR PE=3 SV=1	ompR		184	4	1.1477	0.234941	170.542	not significant			0.785261	0.295362	FALSE	FALSE			1.47915	0.0611407	TRUE	FALSE			1.28151	0.225285	TRUE	FALSE			1.16565	0.0468189
sp|Q8XDP0|ORN_ECO57	Oligoribonuclease OS=Escherichia coli O157:H7 GN=orn PE=3 SV=2	orn		138	4	0.886388	0.436771	-362.164	not significant			0.420502	0.129604	FALSE	FALSE			1.16745	0.328946	TRUE	FALSE			1.24101	0.250098	FALSE	FALSE			1.01324	0.951692
sp|P0C0L2|OSMC_ECOLI	Peroxiredoxin OsmC OS=Escherichia coli (strain K12) GN=osmC PE=1 SV=2	osmC		16	4	0.758222	0.430465	-155.527	not significant			1.28461	0.581921	TRUE	FALSE			1.04503	0.895783	TRUE	FALSE			0.505475	0.0806244	TRUE	FALSE			0.487063	0.000701385
sp|P0C0L2|OSMC_ECOLI	Peroxiredoxin OsmC OS=Escherichia coli (strain K12) GN=osmC PE=1 SV=2	osmC		120	3	0.606717	0.665762	-133.234	not significant			0.659158	0.654106	FALSE	FALSE			1.31138	0.457028	FALSE	FALSE			0.25837	0.179353	FALSE	FALSE
sp|P0ACQ6|OXYR_ECO57	Hydrogen peroxide-inducible genes activator OS=Escherichia coli O157:H7 GN=oxyR PE=3 SV=1	oxyR		261	2	0.621305	0.396677	-83.3473	not significant									0.923804	0.683526	TRUE	FALSE			0.41786	0.32279	FALSE	FALSE
sp|B7UII1|PANC_ECO27	Pantothenate synthetase OS=Escherichia coli O127:H6 (strain E2348/69 / EPEC) GN=panC PE=3 SV=1	panC		81	3	1.18651	0.279075	163.186	not significant			1.67527	0.0309771	TRUE	FALSE			1.17892	0.340575	TRUE	FALSE									0.845754	0.232346
sp|B7UII1|PANC_ECO27	Pantothenate synthetase OS=Escherichia coli O127:H6 (strain E2348/69 / EPEC) GN=panC PE=3 SV=1	panC		84	3	1.44811	0.74199	200.397	not significant			3.75388	0.0140385	TRUE	FALSE			1.31683	0.447114	TRUE	FALSE									0.614321	0.0231482
sp|B7UII1|PANC_ECO27	Pantothenate synthetase OS=Escherichia coli O127:H6 (strain E2348/69 / EPEC) GN=panC PE=3 SV=1	panC		181	4	0.926952	0.607021	-800.253	not significant			2.00414	0.227313	FALSE	FALSE			1.02922	0.9084	TRUE	FALSE			0.36563	0.045452	FALSE	FALSE			0.978924	0.740363
sp|B7LGJ5|PANC_ECO55	Pantothenate synthetase OS=Escherichia coli (strain 55989 / EAEC) GN=panC PE=3 SV=1	panC		278	2	1.05119	0.0794665	159.179	not significant			0.970888	0.901379	FALSE	FALSE			1.13813	0.851624	FALSE	FALSE
sp|B7UKA7|PCKA_ECO27	Phosphoenolpyruvate carboxykinase [ATP] OS=Escherichia coli O127:H6 (strain E2348/69 / EPEC) GN=pckA PE=3 SV=1	pckA		87	4	1.0705	0.559372	821.12	not significant			0.769833	0.205648	FALSE	FALSE			1.64183	0.0414402	TRUE	FALSE	use M+1		0.510716	0.123822	FALSE	FALSE			2.03441	0.140672
sp|B7UKA7|PCKA_ECO27	Phosphoenolpyruvate carboxykinase [ATP] OS=Escherichia coli O127:H6 (strain E2348/69 / EPEC) GN=pckA PE=3 SV=1	pckA		294	2	0.642573	0.544966	-123.219	not significant									1.10815	0.667001	TRUE	FALSE			0.372603	8.48e-05	TRUE	FALSE			nq	0.139512
sp|B7UKA7|PCKA_ECO27	Phosphoenolpyruvate carboxykinase [ATP] OS=Escherichia coli O127:H6 (strain E2348/69 / EPEC) GN=pckA PE=3 SV=1	pckA		390	4	0.954627	1.23073	-2650.45	not significant			5.55769	0.445175	FALSE	FALSE			0.171244	0.188671	FALSE	FALSE			0.903694	0.81391	FALSE	FALSE			0.965614	0.85743
sp|B7UKA7|PCKA_ECO27	Phosphoenolpyruvate carboxykinase [ATP] OS=Escherichia coli O127:H6 (strain E2348/69 / EPEC) GN=pckA PE=3 SV=1	pckA		448	1	0.823541	0	0	not significant									0.823541	0.51532	FALSE	FALSE									nq	0.363335
sp|B7UKA7|PCKA_ECO27	Phosphoenolpyruvate carboxykinase [ATP] OS=Escherichia coli O127:H6 (strain E2348/69 / EPEC) GN=pckA PE=3 SV=1	pckA		453	3	1.45248	0.554408	148.526	not significant			1.11355	0.66635	FALSE	FALSE			0.875738	0.688563	FALSE	FALSE			3.14231	0.114518	FALSE	FALSE			nq	0.235307
sp|B7UKA7|PCKA_ECO27	Phosphoenolpyruvate carboxykinase [ATP] OS=Escherichia coli O127:H6 (strain E2348/69 / EPEC) GN=pckA PE=3 SV=1	pckA		523	3	0.812451	0.750424	-361.303	not significant									1.52542	0.285984	FALSE	FALSE			0.282997	0.00849313	FALSE	FALSE			1.24228	0.227429
sp|B7UFX8|PDXB_ECO27	Erythronate-4-phosphate dehydrogenase OS=Escherichia coli O127:H6 (strain E2348/69 / EPEC) GN=pdxB PE=3 SV=1	pdxB		48	2	1.38273	0.213757	65.9618	not significant			1.71227	0.039233	FALSE	FALSE															1.11662	0.278118
sp|B5YXW1|PDXB_ECO5E	Erythronate-4-phosphate dehydrogenase OS=Escherichia coli O157:H7 (strain EC4115 / EHEC) GN=pdxB PE=3 SV=1	pdxB		179	4	1.30102	0.112348	42.6937	not significant			1.38736	0.216131	TRUE	FALSE			1.30792	0.0709164	TRUE	FALSE	use M		1.45725	0.153748	TRUE	FALSE	use M		1.0835	0.759878
sp|P15288|PEPD_ECOLI	Cytosol non-specific dipeptidase OS=Escherichia coli (strain K12) GN=pepD PE=1 SV=3	pepD		296	2	0.563333	0.398946	-69.5169	not significant									0.378012	0.230777	FALSE	FALSE									0.83951	0.258303
sp|P04825|AMPN_ECOLI	Aminopeptidase N OS=Escherichia coli (strain K12) GN=pepN PE=1 SV=2	pepN		144	4	1.21482	0.450874	231.696	not significant			0.790949	0.308979	FALSE	FALSE			1.1245	0.318605	FALSE	FALSE			2.57331	0.0740349	FALSE	FALSE			0.951586	0.590483
sp|P04825|AMPN_ECOLI	Aminopeptidase N OS=Escherichia coli (strain K12) GN=pepN PE=1 SV=2	pepN		852	2	1.18506	0.0944577	55.6298	not significant			1.30246	0.679522	FALSE	FALSE															1.07825	0.724988
sp|Q8FBD0|K6PF1_ECOL6	6-phosphofructokinase OS=Escherichia coli O6:H1 (strain CFT073 / ATCC 700928 / UPEC) GN=pfkA PE=3 SV=2	pfkA		91	4	0.983902	0.167058	-1029.39	not significant			0.935632	0.340423	FALSE	FALSE			0.972455	0.903797	FALSE	FALSE			0.805274	0.7137	FALSE	FALSE			1.27906	0.00969586
sp|P0A9N6|PFLA_ECO57	Pyruvate formate-lyase 1-activating enzyme OS=Escherichia coli O157:H7 GN=pflA PE=3 SV=2	pflA		155	2	1.03005	0.00666851	22.5247	not significant			1.03694	0.876793	FALSE	FALSE			1.0232	0.964513	TRUE	FALSE			nq	0.90769	FALSE	TRUE	noisy
sp|P0A9N5|PFLA_ECOL6	Pyruvate formate-lyase 1-activating enzyme OS=Escherichia coli O6:H1 (strain CFT073 / ATCC 700928 / UPEC) GN=pflA PE=3 SV=2	pflA		243	4	0.826867	0.700025	-368.219	not significant			0.509475	0.106335	TRUE	FALSE			1.35664	0.374228	TRUE	FALSE			0.34788	0.0401443	TRUE	FALSE	take		1.94413	0.00374994
sp|P09373|PFLB_ECOLI	Formate acetyltransferase 1 OS=Escherichia coli (strain K12) GN=pflB PE=1 SV=2	pflB		7	4	0.858505	0.398984	-261.521	not significant			0.563149	0.207766	TRUE	FALSE	up		1.39935	0.0313297	FALSE	FALSE			0.596788	0.363543	TRUE	FALSE			1.15505	0.230305
sp|P09373|PFLB_ECOLI	Formate acetyltransferase 1 OS=Escherichia coli (strain K12) GN=pflB PE=1 SV=2	pflB		17	4	1.1377	1.01157	784.113	not significant			2.88514	0.14842	TRUE	FALSE	up		2.27024	0.0331202	TRUE	FALSE	not cobb		0.216784	0.000401348	TRUE	FALSE			1.1799	0.39022
sp|P09373|PFLB_ECOLI	Formate acetyltransferase 1 OS=Escherichia coli (strain K12) GN=pflB PE=1 SV=2	pflB		63	4	0.77308	0.254645	-98.9403	not significant			0.525136	0.0167714	TRUE	FALSE			1.00819	0.887004	TRUE	FALSE			0.723826	0.396928	TRUE	FALSE	no Glc cobb		0.932073	0.00131945
sp|P09373|PFLB_ECOLI	Formate acetyltransferase 1 OS=Escherichia coli (strain K12) GN=pflB PE=1 SV=2	pflB		92	4	0.947223	0.552892	-1019.7	not significant			1.49932	0.133567	TRUE	FALSE	use M		1.30572	0.34217	TRUE	FALSE	use M+2		0.370061	0.0288432	TRUE	FALSE			1.1112	0.732004
sp|P09373|PFLB_ECOLI	Formate acetyltransferase 1 OS=Escherichia coli (strain K12) GN=pflB PE=1 SV=2	pflB		107	3	1.36814	0.1011	32.2535	not significant									1.32965	0.188248	TRUE	FALSE			1.56683	0.0403137	FALSE	FALSE	noisy		1.22924	0.318384
sp|P09373|PFLB_ECOLI	Formate acetyltransferase 1 OS=Escherichia coli (strain K12) GN=pflB PE=1 SV=2	pflB		117	4	0.788796	0.672306	-283.377	not significant			0.35791	0.24049	FALSE	FALSE			1.44415	0.00541071	TRUE	FALSE			0.45969	0.0279546	TRUE	FALSE			1.62932	0.00345178
sp|P09373|PFLB_ECOLI	Formate acetyltransferase 1 OS=Escherichia coli (strain K12) GN=pflB PE=1 SV=2	pflB		124	4	1.13334	0.27581	220.347	not significant			1.32991	0.0260141	FALSE	FALSE			1.04355	0.760478	TRUE	FALSE			0.755632	0.0431595	TRUE	FALSE			1.57325	0.113912
sp|P09373|PFLB_ECOLI	Formate acetyltransferase 1 OS=Escherichia coli (strain K12) GN=pflB PE=1 SV=2	pflB		135	4	1.14092	0.310081	235.203	not significant			1.86189	0.0646651	FALSE	FALSE			0.887171	0.370326	TRUE	FALSE	same		0.860543	0.300163	FALSE	FALSE			1.19203	0.0320604
sp|P09373|PFLB_ECOLI	Formate acetyltransferase 1 OS=Escherichia coli (strain K12) GN=pflB PE=1 SV=2	pflB		162	3	1.02386	0.159991	678.486	not significant			0.821038	0.304593	FALSE	FALSE			1.19349	0.790258	FALSE	FALSE			1.09532	0.820681	TRUE	FALSE			nq	0.262635
sp|P09373|PFLB_ECOLI	Formate acetyltransferase 1 OS=Escherichia coli (strain K12) GN=pflB PE=1 SV=2	pflB		195	4	0.690151	0.612638	-165.201	not significant			0.296903	0.00253651	FALSE	FALSE			1.34585	0.0360215	TRUE	FALSE			0.502481	0.0456194	TRUE	FALSE	co Glc Cobb		1.12991	0.377781
sp|P09373|PFLB_ECOLI	Formate acetyltransferase 1 OS=Escherichia coli (strain K12) GN=pflB PE=1 SV=2	pflB		235	3	0.803735	0.26566	-121.591	not significant			0.55213	0.245121	FALSE	FALSE			0.959103	0.749571	FALSE	FALSE			0.980462	0.959952	TRUE	FALSE			nq	0.338798
sp|P09373|PFLB_ECOLI	Formate acetyltransferase 1 OS=Escherichia coli (strain K12) GN=pflB PE=1 SV=2	pflB		441	3	0.605618	0.642542	-128.122	not significant									0.246312	0.0503925	FALSE	FALSE			0.850085	0.336701	FALSE	FALSE			1.06083	0.792489
sp|P09373|PFLB_ECOLI	Formate acetyltransferase 1 OS=Escherichia coli (strain K12) GN=pflB PE=1 SV=2	pflB		454	4	0.709169	0.468379	-136.291	not significant			0.546586	0.119513	TRUE	FALSE			1.09091	0.512798	TRUE	FALSE			0.374958	0.000609001	TRUE	FALSE			1.13128	0.112887
sp|P09373|PFLB_ECOLI	Formate acetyltransferase 1 OS=Escherichia coli (strain K12) GN=pflB PE=1 SV=2	pflB		467	4	0.574518	0.443498	-80.0214	not significant			0.584592	0.0878422	FALSE	FALSE			0.728625	0.475626	TRUE	FALSE			0.280195	0.00603706	TRUE	FALSE			0.912845	0.835546
sp|P09373|PFLB_ECOLI	Formate acetyltransferase 1 OS=Escherichia coli (strain K12) GN=pflB PE=1 SV=2	pflB		541	3	1.34522	1.33012	448.526	not significant			6.27234	0.0368373	FALSE	FALSE			1.58843	0.11622	TRUE	FALSE			0.244331	0.0179759	TRUE	FALSE
sp|P09373|PFLB_ECOLI	Formate acetyltransferase 1 OS=Escherichia coli (strain K12) GN=pflB PE=1 SV=2	pflB		591	4	0.775894	0.367765	-144.939	not significant			0.55686	0.0870923	TRUE	FALSE	prefer this		0.552316	0.1995	TRUE	FALSE	better		0.878108	0.564682	TRUE	FALSE	prefer		1.34193	0.121011
sp|P09373|PFLB_ECOLI	Formate acetyltransferase 1 OS=Escherichia coli (strain K12) GN=pflB PE=1 SV=2	pflB		615	3	1.87843	0.920829	146.062	not significant									2.5426	0.0322201	TRUE	FALSE	not cobb no MSMS		0.539119	0.0213828	FALSE	FALSE	no change		4.83529	0.0077417
sp|P09373|PFLB_ECOLI	Formate acetyltransferase 1 OS=Escherichia coli (strain K12) GN=pflB PE=1 SV=2	pflB		654	1	9.21572	0	0	not significant																					9.21572	6.87e-05
sp|P09373|PFLB_ECOLI	Formate acetyltransferase 1 OS=Escherichia coli (strain K12) GN=pflB PE=1 SV=2	pflB		677	4	1.21999	0.21571	108.483	not significant			1.55914	0.181661	FALSE	FALSE			1.16882	0.578601	TRUE	FALSE			0.87809	0.804342	TRUE	FALSE			1.38438	0.226947
sp|P09373|PFLB_ECOLI	Formate acetyltransferase 1 OS=Escherichia coli (strain K12) GN=pflB PE=1 SV=2	pflB		725	4	1.4579	0.92693	245.87	not significant			3.6121	0.364812	TRUE	FALSE	take		2.16237	0.0462142	TRUE	FALSE	not cobb no MSMS, not y strain		0.309957	0.115703	TRUE	FALSE			1.86606	0.119143
sp|P09373|PFLB_ECOLI	Formate acetyltransferase 1 OS=Escherichia coli (strain K12) GN=pflB PE=1 SV=2	pflB		745	2	0.789811	0.455426	-193.008	not significant									1.24541	0.419722	TRUE	FALSE			0.500881	0.0714558	TRUE	FALSE
sp|Q8XD03|PGK_ECO57	Phosphoglycerate kinase OS=Escherichia coli O157:H7 GN=pgk PE=3 SV=3	pgk		5	4	1.03673	0.189829	526.307	not significant			1.00643	0.968204	TRUE	FALSE			1.2498	0.103458	TRUE	FALSE			0.769816	0.0773734	TRUE	FALSE	take		1.19301	0.251464
sp|Q8XD03|PGK_ECO57	Phosphoglycerate kinase OS=Escherichia coli O157:H7 GN=pgk PE=3 SV=3	pgk		14	4	1.20822	0.0989712	52.3247	not significant			1.17464	0.237968	TRUE	FALSE			1.04011	0.783035	TRUE	FALSE			1.32985	0.124011	TRUE	FALSE			1.31159	0.111947
sp|Q8XD03|PGK_ECO57	Phosphoglycerate kinase OS=Escherichia coli O157:H7 GN=pgk PE=3 SV=3	pgk		27	4	1.09036	0.147001	169.923	not significant			1.2871	0.242679	TRUE	FALSE	up		1.20484	0.208598	TRUE	FALSE			1.03694	0.855677	TRUE	FALSE			0.879004	0.00118216
sp|Q8XD03|PGK_ECO57	Phosphoglycerate kinase OS=Escherichia coli O157:H7 GN=pgk PE=3 SV=3	pgk		30	4	1.188	0.17694	102.711	not significant			1.10835	0.646367	TRUE	FALSE			1.60959	0.163756	TRUE	FALSE			1.03671	0.859842	TRUE	FALSE			1.077	0.376782
sp|Q8XD03|PGK_ECO57	Phosphoglycerate kinase OS=Escherichia coli O157:H7 GN=pgk PE=3 SV=3	pgk		49	4	0.7732	0.853777	-331.929	not significant			1.02093	0.948754	TRUE	FALSE			1.81888	0.0149268	TRUE	FALSE			0.186447	0.198368	FALSE	FALSE			1.03232	0.565572
sp|Q8XD03|PGK_ECO57	Phosphoglycerate kinase OS=Escherichia coli O157:H7 GN=pgk PE=3 SV=3	pgk		82	2	0.943063	0.574563	-980.121	not significant			1.67522	0.150929	FALSE	FALSE															0.530898	7.34e-05
sp|Q8XD03|PGK_ECO57	Phosphoglycerate kinase OS=Escherichia coli O157:H7 GN=pgk PE=3 SV=3	pgk		84	4	0.966188	0.0864443	-251.317	not significant			0.953415	0.756696	TRUE	FALSE			1.04822	0.383942	TRUE	FALSE			1.03392	0.85911	FALSE	FALSE	var		0.843377	0.229561
sp|A7ZR34|PGK_ECO24	Phosphoglycerate kinase OS=Escherichia coli O139:H28 (strain E24377A / ETEC) GN=pgk PE=3 SV=1	pgk		93	2	0.42725	0.71274	-83.8138	not significant									0.871408	0.708667	TRUE	FALSE			0.20948	0.00687671	TRUE	FALSE
sp|A8A466|PGK_ECOHS	Phosphoglycerate kinase OS=Escherichia coli O9:H4 (strain HS) GN=pgk PE=3 SV=1	pgk		119	4	0.957272	0.216225	-495.157	not significant			1.13013	0.116278	FALSE	FALSE			1.16993	0.00203579	TRUE	FALSE			0.678256	0.598307	FALSE	FALSE			0.936391	0.133636
sp|A8A466|PGK_ECOHS	Phosphoglycerate kinase OS=Escherichia coli O9:H4 (strain HS) GN=pgk PE=3 SV=1	pgk		120	3	1.42015	0.563364	160.613	not significant			2.93162	0.0197822	TRUE	FALSE			nq	0.0630919	FALSE	TRUE			1.31633	0.526601	TRUE	FALSE			0.742212	2.44e-05
sp|Q8XD03|PGK_ECO57	Phosphoglycerate kinase OS=Escherichia coli O157:H7 GN=pgk PE=3 SV=3	pgk		156	4	1.60553	1.56626	330.817	not significant			19.7972	0.0176741	TRUE	FALSE			1.29078	0.0546936	TRUE	FALSE			0.268428	0.00255159	TRUE	FALSE			0.968693	0.758984
sp|Q8XD03|PGK_ECO57	Phosphoglycerate kinase OS=Escherichia coli O157:H7 GN=pgk PE=3 SV=3	pgk		179	4	1.09938	0.103701	109.449	not significant			1.15958	0.243573	FALSE	FALSE			1.24706	0.0506342	FALSE	FALSE			0.942725	0.626525	FALSE	FALSE			1.07158	0.211357
sp|Q8XD03|PGK_ECO57	Phosphoglycerate kinase OS=Escherichia coli O157:H7 GN=pgk PE=3 SV=3	pgk		197	4	0.920419	0.275015	-331.64	not significant			0.924239	0.43979	FALSE	FALSE			1.34224	0.00472503	FALSE	FALSE			0.617092	0.00339915	FALSE	FALSE			0.937516	0.33456
sp|Q8XD03|PGK_ECO57	Phosphoglycerate kinase OS=Escherichia coli O157:H7 GN=pgk PE=3 SV=3	pgk		243	4	1.24983	0.355021	159.195	not significant			1.26835	0.0443891	TRUE	FALSE			1.48043	0.00155392	TRUE	FALSE			0.706295	0.0108026	TRUE	FALSE			1.8399	0.000355482
sp|Q8XD03|PGK_ECO57	Phosphoglycerate kinase OS=Escherichia coli O157:H7 GN=pgk PE=3 SV=3	pgk		278	4	1.38755	1.39596	426.194	not significant			10.5603	0.0437913	TRUE	FALSE			1.25239	0.138931	TRUE	FALSE			0.204563	0.0026532	TRUE	FALSE			1.3701	0.201218
sp|Q8XD03|PGK_ECO57	Phosphoglycerate kinase OS=Escherichia coli O157:H7 GN=pgk PE=3 SV=3	pgk		299	4	1.54118	1.11137	256.934	not significant			9.10638	0.00173428	TRUE	FALSE			1.09974	0.392753	TRUE	FALSE			0.427118	0.0438953	TRUE	FALSE			1.31896	0.264412
sp|A7ZR34|PGK_ECO24	Phosphoglycerate kinase OS=Escherichia coli O139:H28 (strain E24377A / ETEC) GN=pgk PE=3 SV=1	pgk		302	2	0.514498	0.270987	-40.7766	not significant									0.674639	0.0165032	TRUE	FALSE			0.39237	0.176868	FALSE	FALSE
sp|P36938|PGM_ECOLI	Phosphoglucomutase OS=Escherichia coli (strain K12) GN=pgm PE=1 SV=1	pgm		273	2	0.974892	0.155591	-611.883	not significant			0.834419	0.50678	FALSE	FALSE			1.13901	0.82448	FALSE	FALSE			nq	0.000312616	FALSE	TRUE
sp|P36938|PGM_ECOLI	Phosphoglucomutase OS=Escherichia coli (strain K12) GN=pgm PE=1 SV=1	pgm		438	4	1.29222	0.148179	57.801	not significant			1.19192	0.254107	FALSE	FALSE			1.66738	0.125489	FALSE	FALSE			1.21357	0.529784	FALSE	FALSE			1.15611	0.31282
sp|P36938|PGM_ECOLI	Phosphoglucomutase OS=Escherichia coli (strain K12) GN=pgm PE=1 SV=1	pgm		462	3	1.35609	0.190151	62.4257	not significant			1.17278	0.570803	FALSE	FALSE			1.77397	0.0739303	TRUE	FALSE									1.19867	0.510045
sp|A7ZMI2|SYFA_ECO24	Phenylalanine--tRNA ligase alpha subunit OS=Escherichia coli O139:H28 (strain E24377A / ETEC) GN=pheS PE=3 SV=1	pheS		34	2	0.825042	0.191343	-99.4916	not significant									0.999023	0.996128	FALSE	FALSE			0.681361	0.0259159	FALSE	FALSE
sp|P07395|SYFB_ECOLI	Phenylalanine--tRNA ligase beta subunit OS=Escherichia coli (strain K12) GN=pheT PE=1 SV=2	pheT		104	2	0.451397	0.986986	-124.085	not significant															0.168235	0.143185	FALSE	FALSE			1.21116	0.0386704
sp|P0AFJ5|PHOB_ECOLI	Phosphate regulon transcriptional regulatory protein phoB OS=Escherichia coli (strain K12) GN=phoB PE=1 SV=1	phoB		110	3	1.25606	0.275141	120.686	not significant			1.81312	0.0812617	FALSE	FALSE			1.16912	0.404296	FALSE	FALSE									0.934861	0.690926
sp|Q8CXZ9|PHOP_ECOL6	Transcriptional regulatory protein PhoP OS=Escherichia coli O6:H1 (strain CFT073 / ATCC 700928 / UPEC) GN=phoP PE=3 SV=1	phoP		171	3	1.50257	0.288546	70.8647	not significant			1.61261	0.427555	FALSE	FALSE			2.05422	0.309497	TRUE	FALSE									1.02407	0.923041
sp|P0A9K7|PHOU_ECOLI	Phosphate transport system protein PhoU OS=Escherichia coli (strain K12) GN=phoU PE=1 SV=1	phoU		108	4	0.921391	0.215034	-262.65	not significant			1.14949	0.426822	FALSE	FALSE			0.719412	0.124712	FALSE	FALSE			1.13225	0.640693	FALSE	FALSE			0.769751	0.00338393
sp|P37590|PMRD_ECOLI	Signal transduction protein pmrD OS=Escherichia coli (strain K12) GN=pmrD PE=1 SV=2	pmrD		6	2	1.67963	0.108116	20.8487	not significant			1.50751	0.392285	FALSE	FALSE			1.87141	0.122627	TRUE	FALSE									nq	0.000254144
sp|P37590|PMRD_ECOLI	Signal transduction protein pmrD OS=Escherichia coli (strain K12) GN=pmrD PE=1 SV=2	pmrD		35	2	1.08217	0.0680077	86.1175	not significant									1.01102	0.984904	FALSE	FALSE			1.15833	0.685951	FALSE	FALSE
sp|P0A7A9|IPYR_ECOLI	Inorganic pyrophosphatase OS=Escherichia coli (strain K12) GN=ppa PE=1 SV=2	ppa		113	4	0.84035	0.756808	-435.106	not significant			0.398175	0.00368317	FALSE	FALSE			0.408482	0.00162164	TRUE	FALSE			2.27012	0.507702	FALSE	FALSE			1.35066	0.253393
sp|B7UNT2|CAPP_ECO27	Phosphoenolpyruvate carboxylase OS=Escherichia coli O127:H6 (strain E2348/69 / EPEC) GN=ppc PE=3 SV=1	ppc		203	4	0.983636	0.189062	-1145.86	not significant			1.27416	0.042751	FALSE	FALSE			1.05801	0.818622	FALSE	FALSE			0.762686	0.130926	FALSE	FALSE			0.910496	0.0979474
sp|B7UNT2|CAPP_ECO27	Phosphoenolpyruvate carboxylase OS=Escherichia coli O127:H6 (strain E2348/69 / EPEC) GN=ppc PE=3 SV=1	ppc		317	4	1.76529	0.499626	87.9136	not significant			1.15911	0.685672	TRUE	FALSE	variable		2.74696	0.000747743	TRUE	FALSE	not cobb		3.05545	0.0337946	TRUE	FALSE	msms ok, use M+1		0.998188	0.986688
sp|P23869|PPIB_ECOLI	Peptidyl-prolyl cis-trans isomerase B OS=Escherichia coli (strain K12) GN=ppiB PE=1 SV=2	ppiB		19	4	0.942595	0.224549	-379.829	not significant			1.0112	0.917082	FALSE	FALSE			1.2885	0.065337	TRUE	FALSE			0.694885	0.0468029	TRUE	FALSE			0.871898	0.54194
sp|P23869|PPIB_ECOLI	Peptidyl-prolyl cis-trans isomerase B OS=Escherichia coli (strain K12) GN=ppiB PE=1 SV=2	ppiB		69	3	1.507	0.172841	42.1437	not significant			1.8138	0.0106588	FALSE	FALSE			1.57699	0.021115	TRUE	FALSE			1.19652	0.401246	TRUE	FALSE
sp|P0A9L7|PPIC_ECO57	Peptidyl-prolyl cis-trans isomerase C OS=Escherichia coli O157:H7 GN=ppiC PE=3 SV=2	ppiC		13	2	1.97998	0.409418	59.9364	not significant									2.98174	0.0291278	TRUE	FALSE	cobb		1.31478	0.597856	FALSE	FALSE
sp|P0A9L7|PPIC_ECO57	Peptidyl-prolyl cis-trans isomerase C OS=Escherichia coli O157:H7 GN=ppiC PE=3 SV=2	ppiC		16	2	1.40256	0.954986	282.291	not significant									3.64474	0.00584864	TRUE	FALSE	cobb		0.539729	0.155626	FALSE	FALSE
sp|P0A9L6|PPIC_ECOL6	Peptidyl-prolyl cis-trans isomerase C OS=Escherichia coli O6:H1 (strain CFT073 / ATCC 700928 / UPEC) GN=ppiC PE=3 SV=2	ppiC		33	4	1.27229	0.217085	90.1444	not significant			1.07606	0.417171	TRUE	FALSE			1.63761	0.000581939	TRUE	FALSE			1.51308	0.0511519	TRUE	FALSE			0.982733	0.137964
sp|Q8FF70|PPK_ECOL6	Polyphosphate kinase OS=Escherichia coli O6:H1 (strain CFT073 / ATCC 700928 / UPEC) GN=ppk PE=3 SV=3	ppk		463	3	1.24847	0.398536	179.589	not significant			1.19372	0.583707	TRUE	FALSE			nq	0.170715	TRUE	TRUE	use M+1		2.07694	0.020487	TRUE	FALSE	use M+1		0.784884	0.0868747
sp|P23538|PPSA_ECOLI	Phosphoenolpyruvate synthase OS=Escherichia coli (strain K12) GN=ppsA PE=1 SV=5	ppsA		75	3	0.715481	0.662278	-197.813	not significant			1.00866	0.988418	TRUE	FALSE			nq	0.453992	FALSE	TRUE			0.283331	0.0135263	FALSE	FALSE	not good		1.28161	0.406911
sp|P27298|OPDA_ECOLI	Oligopeptidase A OS=Escherichia coli (strain K12) GN=prlC PE=3 SV=3	prlC		311	1	0.932994	0	0	not significant			0.932994	0.759342	FALSE	FALSE															nq	0.264323
sp|B7UJ96|SYP_ECO27	Proline--tRNA ligase OS=Escherichia coli O127:H6 (strain E2348/69 / EPEC) GN=proS PE=3 SV=1	proS		34	3	0.859489	1.09701	-724.5	not significant			3.98468	0.107742	TRUE	FALSE			0.488266	0.0662896	FALSE	FALSE			0.326341	0.0161215	TRUE	FALSE			nq	0.884271
sp|B7UJ96|SYP_ECO27	Proline--tRNA ligase OS=Escherichia coli O127:H6 (strain E2348/69 / EPEC) GN=proS PE=3 SV=1	proS		554	2	0.198726	1.44523	-89.4421	not significant									0.0468379	0.421267	FALSE	FALSE									0.843161	0.32958
sp|P0A718|KPRS_ECOL6	Ribose-phosphate pyrophosphokinase OS=Escherichia coli O6:H1 (strain CFT073 / ATCC 700928 / UPEC) GN=prs PE=3 SV=2	prs		182	4	1.04169	0.571111	1398.41	not significant			1.12387	0.615335	FALSE	FALSE			1.79509	0.00674657	TRUE	FALSE			0.404216	0.00665834	TRUE	FALSE			1.44387	0.109987
sp|P0A718|KPRS_ECOL6	Ribose-phosphate pyrophosphokinase OS=Escherichia coli O6:H1 (strain CFT073 / ATCC 700928 / UPEC) GN=prs PE=3 SV=2	prs		194	4	0.95964	0.386624	-938.464	not significant			0.820922	0.0748934	TRUE	FALSE			1.67401	0.0206515	TRUE	FALSE			0.580126	0.00273659	TRUE	FALSE			1.06378	0.811311
sp|P0A719|KPRS_ECO57	Ribose-phosphate pyrophosphokinase OS=Escherichia coli O157:H7 GN=prs PE=3 SV=2	prs		231	2	0.800026	0.0305569	-13.6958	not significant									0.82485	0.348398	TRUE	FALSE			0.77595	0.62657	TRUE	FALSE
sp|P0AFM6|PSPA_ECOLI	Phage shock protein A OS=Escherichia coli (strain K12) GN=pspA PE=1 SV=2	pspA		21	1	33.7226	0	0	not significant			33.7226	0.0791515	FALSE	FALSE
sp|P0AFM6|PSPA_ECOLI	Phage shock protein A OS=Escherichia coli (strain K12) GN=pspA PE=1 SV=2	pspA		27	4	1.00233	0.282349	12117.6	not significant			0.791632	0.325522	FALSE	FALSE			1.01706	0.862527	TRUE	FALSE			0.792728	0.0965842	FALSE	FALSE			1.58144	0.000242314
sp|P0AFM6|PSPA_ECOLI	Phage shock protein A OS=Escherichia coli (strain K12) GN=pspA PE=1 SV=2	pspA		81	1	0.375405	0	0	not significant			0.375405	0.0575923	FALSE	FALSE															nq	0.479998
sp|P0AFM7|PSPA_ECO57	Phage shock protein A OS=Escherichia coli O157:H7 GN=pspA PE=3 SV=2	pspA		120	2	0.604262	1.50346	-298.455	not significant									2.7175	0.165861	FALSE	FALSE			0.134363	0.136977	FALSE	FALSE
sp|P0AFM6|PSPA_ECOLI	Phage shock protein A OS=Escherichia coli (strain K12) GN=pspA PE=1 SV=2	pspA		214					no quant																					nq	0.00698917
sp|P23830|PSS_ECOLI	CDP-diacylglycerol--serine O-phosphatidyltransferase OS=Escherichia coli (strain K12) GN=pssA PE=1 SV=2	pssA		212	1	2.64867	0	0	not significant																					2.64867	0.000310463
sp|P0A9M8|PTA_ECOLI	Phosphate acetyltransferase OS=Escherichia coli (strain K12) GN=pta PE=1 SV=2	pta		317	3	1.29564	0.170022	65.6446	not significant			1.10558	0.835699	FALSE	FALSE			1.19942	0.622311	FALSE	FALSE			1.64018	0.530409	FALSE	FALSE			nq	0.595097
sp|P0A9M8|PTA_ECOLI	Phosphate acetyltransferase OS=Escherichia coli (strain K12) GN=pta PE=1 SV=2	pta		479	1	3.5731	0	0	not significant			3.5731	0.0055589	FALSE	FALSE
sp|P0A9M8|PTA_ECOLI	Phosphate acetyltransferase OS=Escherichia coli (strain K12) GN=pta PE=1 SV=2	pta		665	4	0.872331	0.453377	-331.934	not significant			0.713406	0.20304	FALSE	FALSE			1.44573	0.18329	FALSE	FALSE			0.459014	0.0174919	FALSE	FALSE			1.22314	0.198355
sp|P0AA06|PTHP_ECO57	Phosphocarrier protein HPr OS=Escherichia coli O157:H7 GN=ptsH PE=3 SV=1	ptsH		24	3	1.88107	0.813277	128.715	not significant			5.59914	0.000317722	TRUE	FALSE			1.49534	0.0759088	TRUE	FALSE	cobb		0.794976	0.0604033	FALSE	FALSE
sp|P0AA05|PTHP_ECOL6	Phosphocarrier protein HPr OS=Escherichia coli O6:H1 (strain CFT073 / ATCC 700928 / UPEC) GN=ptsH PE=3 SV=1	ptsH		27	3	1.05206	0.2007	395.488	not significant			0.792129	0.475446	FALSE	FALSE			1.20663	0.0378927	TRUE	FALSE			1.21828	0.654331	FALSE	FALSE			nq	0.610931
sp|P0AA06|PTHP_ECO57	Phosphocarrier protein HPr OS=Escherichia coli O157:H7 GN=ptsH PE=3 SV=1	ptsH		45	1	1.89471	0	0	not significant									1.89471	0.194209	FALSE	FALSE			nq	0.0318823	FALSE	TRUE
sp|P0AA06|PTHP_ECO57	Phosphocarrier protein HPr OS=Escherichia coli O157:H7 GN=ptsH PE=3 SV=1	ptsH		49	3	2.1294	1.6616	219.834	not significant			20.0206	0.0413224	TRUE	FALSE			1.28121	0.268347	TRUE	FALSE			0.376425	0.0103561	TRUE	FALSE
sp|P0AA05|PTHP_ECOL6	Phosphocarrier protein HPr OS=Escherichia coli O6:H1 (strain CFT073 / ATCC 700928 / UPEC) GN=ptsH PE=3 SV=1	ptsH		72	4	1.43245	1.12862	314.041	not significant			6.72754	0.145121	FALSE	FALSE			1.80396	0.0491837	TRUE	FALSE			0.283466	0.00660413	TRUE	FALSE			1.22388	0.245387
sp|P0AA06|PTHP_ECO57	Phosphocarrier protein HPr OS=Escherichia coli O157:H7 GN=ptsH PE=3 SV=1	ptsH		79	2	2.55602	0.197352	21.0296	not significant									3.11368	0.00865884	TRUE	FALSE	cobb		2.09824	0.0106504	TRUE	FALSE	cobb
sp|P08839|PT1_ECOLI	Phosphoenolpyruvate-protein phosphotransferase OS=Escherichia coli (strain K12) GN=ptsI PE=1 SV=1	ptsI		30	3	1.172	0.398158	250.871	not significant			2.03156	0.00274111	FALSE	FALSE			0.98786	0.956874	FALSE	FALSE			0.802149	0.230367	FALSE	FALSE
sp|P08839|PT1_ECOLI	Phosphoenolpyruvate-protein phosphotransferase OS=Escherichia coli (strain K12) GN=ptsI PE=1 SV=1	ptsI		49					no quant																					nq	0.0187817
sp|P08839|PT1_ECOLI	Phosphoenolpyruvate-protein phosphotransferase OS=Escherichia coli (strain K12) GN=ptsI PE=1 SV=1	ptsI		250	3	0.767195	0.23402	-88.3047	not significant			0.738603	0.327605	TRUE	FALSE			nq	0.227435	FALSE	TRUE			0.588167	0.163524	TRUE	FALSE			1.03946	0.67913
sp|P08839|PT1_ECOLI	Phosphoenolpyruvate-protein phosphotransferase OS=Escherichia coli (strain K12) GN=ptsI PE=1 SV=1	ptsI		255	3	1.11803	0.554792	497.252	not significant			1.92368	0.000835033	TRUE	FALSE	take		0.521784	0.0166992	TRUE	FALSE			nq	0.41037	FALSE	TRUE			1.39233	0.00873856
sp|P69829|PTSN_ECOLI	Nitrogen regulatory protein OS=Escherichia coli (strain K12) GN=ptsN PE=1 SV=1	ptsN		134	2	1.19182	0.0933395	53.1894	not significant			nq	0	FALSE	TRUE	import problem		1.30843	0	FALSE	FALSE			1.08561	0.770063	TRUE	FALSE
sp|B7UQI6|PURA_ECO27	Adenylosuccinate synthetase OS=Escherichia coli O127:H6 (strain E2348/69 / EPEC) GN=purA PE=3 SV=1	purA		82	4	1.13889	1.02383	787.247	not significant			4.52192	0.0184363	TRUE	FALSE			1.01522	0.911889	FALSE	FALSE			0.256139	0.0802258	FALSE	FALSE			1.43075	0.0341035
sp|A7ZV47|PURA_ECO24	Adenylosuccinate synthetase OS=Escherichia coli O139:H28 (strain E24377A / ETEC) GN=purA PE=3 SV=1	purA		85	3	0.608898	0.508979	-102.595	not significant			1.12436	0.404521	FALSE	FALSE			0.620972	0.453663	FALSE	FALSE			0.323337	0.291873	FALSE	FALSE
sp|B7UQI6|PURA_ECO27	Adenylosuccinate synthetase OS=Escherichia coli O127:H6 (strain E2348/69 / EPEC) GN=purA PE=3 SV=1	purA		125	1	19.0962	0	0	not significant			19.0962	1.02e-05	TRUE	FALSE
sp|B7UQI6|PURA_ECO27	Adenylosuccinate synthetase OS=Escherichia coli O127:H6 (strain E2348/69 / EPEC) GN=purA PE=3 SV=1	purA		141	2	1.48182	0.0559032	14.2149	not significant									1.56702	0.256747	FALSE	FALSE			1.40126	0.104451	FALSE	FALSE			nq	0.218762
sp|B7UQI6|PURA_ECO27	Adenylosuccinate synthetase OS=Escherichia coli O127:H6 (strain E2348/69 / EPEC) GN=purA PE=3 SV=1	purA		155	4	1.06054	0.232455	395.492	not significant			1.29588	0.117601	TRUE	FALSE			0.978055	0.905068	TRUE	FALSE			0.75141	0.0632079	TRUE	FALSE			1.32831	0.0471984
sp|B7UQI6|PURA_ECO27	Adenylosuccinate synthetase OS=Escherichia coli O127:H6 (strain E2348/69 / EPEC) GN=purA PE=3 SV=1	purA		161	1	0.960157	0	0	not significant																					0.960157	0.661716
sp|B7UQI6|PURA_ECO27	Adenylosuccinate synthetase OS=Escherichia coli O127:H6 (strain E2348/69 / EPEC) GN=purA PE=3 SV=1	purA		340	4	0.928192	0.211577	-283.934	not significant			1.27877	0.296688	TRUE	FALSE	not much		0.896561	0.350499	TRUE	FALSE			0.705767	0.158628	TRUE	FALSE			0.917314	0.503499
sp|B7UQI6|PURA_ECO27	Adenylosuccinate synthetase OS=Escherichia coli O127:H6 (strain E2348/69 / EPEC) GN=purA PE=3 SV=1	purA		387					no quant																					nq	0.0135974
sp|P0AB89|PUR8_ECOLI	Adenylosuccinate lyase OS=Escherichia coli (strain K12) GN=purB PE=1 SV=1	purB		19	4	0.942708	0.153586	-260.32	not significant			0.877297	0.329022	TRUE	FALSE			1.11587	0.18156	TRUE	FALSE			1.06191	0.754964	TRUE	FALSE			0.759728	0.000742604
sp|P0AB89|PUR8_ECOLI	Adenylosuccinate lyase OS=Escherichia coli (strain K12) GN=purB PE=1 SV=1	purB		94	4	0.967166	0.257809	-772.222	not significant			0.854106	0.557086	FALSE	FALSE			0.946603	0.492186	FALSE	FALSE			1.47025	0.267676	FALSE	FALSE			0.736093	0.000376202
sp|P0AB89|PUR8_ECOLI	Adenylosuccinate lyase OS=Escherichia coli (strain K12) GN=purB PE=1 SV=1	purB		101	2	1.24294	0.259513	119.327	not significant			0.958839	0.832585	TRUE	FALSE			nq	0.0056875	FALSE	TRUE			nq	0.0848966	FALSE	TRUE			1.61122	0.00423964
sp|P0AB89|PUR8_ECOLI	Adenylosuccinate lyase OS=Escherichia coli (strain K12) GN=purB PE=1 SV=1	purB		366	2	0.869312	0.0501148	-35.7828	not significant			0.913988	0.241509	FALSE	FALSE			0.826821	0.524024	FALSE	FALSE									nq	0.436998
sp|P0AB89|PUR8_ECOLI	Adenylosuccinate lyase OS=Escherichia coli (strain K12) GN=purB PE=1 SV=1	purB		400	2	0.863953	0.118343	-80.9257	not significant			0.972492	0.818902	FALSE	FALSE			nq	0.607641	FALSE	TRUE			nq	0.223939	FALSE	TRUE	interferences		0.767529	0.00750674
sp|P0AB90|PUR8_ECOL6	Adenylosuccinate lyase OS=Escherichia coli O6:H1 (strain CFT073 / ATCC 700928 / UPEC) GN=purB PE=3 SV=1	purB		406	3	2.39955	0.361696	41.3234	not significant			4.0011	0.000807103	TRUE	FALSE			1.83392	4.01e-05	FALSE	FALSE			1.88291	0.511474	FALSE	FALSE
sp|B7UGM6|PUR7_ECO27	Phosphoribosylaminoimidazole-succinocarboxamide synthase OS=Escherichia coli O127:H6 (strain E2348/69 / EPEC) GN=purC PE=3 SV=1	purC		82	2	1.50908	0.196627	47.7826	not significant			1.83699	0.0386988	FALSE	FALSE			1.23971	0.20354	FALSE	FALSE
sp|A7ZPS1|PUR7_ECO24	Phosphoribosylaminoimidazole-succinocarboxamide synthase OS=Escherichia coli O139:H28 (strain E24377A / ETEC) GN=purC PE=3 SV=1	purC		83	3	0.921214	0.283646	-345.644	not significant			0.888481	0.707635	FALSE	FALSE			1.32579	0.341244	TRUE	FALSE			0.663682	0.588842	FALSE	FALSE
sp|B7UGM6|PUR7_ECO27	Phosphoribosylaminoimidazole-succinocarboxamide synthase OS=Escherichia coli O127:H6 (strain E2348/69 / EPEC) GN=purC PE=3 SV=1	purC		103	4	1.82927	0.510823	84.5847	not significant			4.21784	0.000147493	TRUE	FALSE			1.29052	0.0227291	TRUE	FALSE			1.13959	0.414436	TRUE	FALSE			1.80515	0.00839503
sp|A7ZPS1|PUR7_ECO24	Phosphoribosylaminoimidazole-succinocarboxamide synthase OS=Escherichia coli O139:H28 (strain E24377A / ETEC) GN=purC PE=3 SV=1	purC		152	3	1.07589	0.100605	137.527	not significant			1.03655	0.821778	FALSE	FALSE			0.973231	0.875014	TRUE	FALSE			1.23454	0.581844	FALSE	FALSE
sp|A7ZPS1|PUR7_ECO24	Phosphoribosylaminoimidazole-succinocarboxamide synthase OS=Escherichia coli O139:H28 (strain E24377A / ETEC) GN=purC PE=3 SV=1	purC		203	2	1.04641	0.410671	905.286	not significant			1.57781	0.264794	TRUE	FALSE			nq	0.581337	FALSE	TRUE			0.693983	0.395995	FALSE	FALSE
sp|A7ZPS1|PUR7_ECO24	Phosphoribosylaminoimidazole-succinocarboxamide synthase OS=Escherichia coli O139:H28 (strain E24377A / ETEC) GN=purC PE=3 SV=1	purC		211	3	1.87862	1.15811	183.67	not significant			6.53756	0.000631477	TRUE	FALSE			2.52578	0.00569504	TRUE	FALSE	not cobb		0.401521	0.468334	FALSE	FALSE
sp|Q8FB69|PUR2_ECOL6	Phosphoribosylamine--glycine ligase OS=Escherichia coli O6:H1 (strain CFT073 / ATCC 700928 / UPEC) GN=purD PE=3 SV=1	purD		278	1	1.62163	0	0	not significant			1.62163	0.0742224	TRUE	FALSE
sp|P15640|PUR2_ECOLI	Phosphoribosylamine--glycine ligase OS=Escherichia coli (strain K12) GN=purD PE=1 SV=2	purD		370	4	0.92977	0.317958	-436.648	not significant			1.00006	0.999861	FALSE	FALSE			1.44673	0.0321317	TRUE	FALSE			0.595281	0.0925484	FALSE	FALSE			0.867697	0.484275
sp|Q8FB69|PUR2_ECOL6	Phosphoribosylamine--glycine ligase OS=Escherichia coli O6:H1 (strain CFT073 / ATCC 700928 / UPEC) GN=purD PE=3 SV=1	purD		399	2	0.784395	0.205015	-84.4228	not significant			0.962879	0.75145	FALSE	FALSE			nq	0.590793	FALSE	TRUE			0.638996	0.0247318	FALSE	FALSE
sp|B7UPG1|PUR9_ECO27	Bifunctional purine biosynthesis protein PurH OS=Escherichia coli O127:H6 (strain E2348/69 / EPEC) GN=purH PE=3 SV=1	purH		17	4	1.31848	1.22718	443.861	not significant			10.3455	0.0198969	TRUE	FALSE			0.653763	0.0567314	TRUE	FALSE	use M		0.436037	0.0941156	TRUE	FALSE	down in cobb		1.0247	0.879962
sp|B7UPG1|PUR9_ECO27	Bifunctional purine biosynthesis protein PurH OS=Escherichia coli O127:H6 (strain E2348/69 / EPEC) GN=purH PE=3 SV=1	purH		47	3	1.0858	1.12805	1370.3	not significant			3.86294	0.036747	TRUE	FALSE			nq	0.871793	FALSE	TRUE			0.249237	0.146018	FALSE	FALSE			1.32961	0.0722488
sp|B7LAV3|PUR9_ECO55	Bifunctional purine biosynthesis protein PurH OS=Escherichia coli (strain 55989 / EAEC) GN=purH PE=3 SV=1	purH		287	4	0.681538	0.974466	-254.162	not significant			2.91302	0.196589	FALSE	FALSE			0.258875	0.373768	FALSE	FALSE			0.304629	0.00803647	FALSE	FALSE			0.939194	0.472911
sp|B7UPG1|PUR9_ECO27	Bifunctional purine biosynthesis protein PurH OS=Escherichia coli O127:H6 (strain E2348/69 / EPEC) GN=purH PE=3 SV=1	purH		359	1	2.01879	0	0	not significant			2.01879	0.00522981	TRUE	FALSE
sp|B7LAV3|PUR9_ECO55	Bifunctional purine biosynthesis protein PurH OS=Escherichia coli (strain 55989 / EAEC) GN=purH PE=3 SV=1	purH		380	1	1.35498	0	0	not significant																					1.35498	0.0707674
sp|A7ZUM3|PUR9_ECO24	Bifunctional purine biosynthesis protein PurH OS=Escherichia coli O139:H28 (strain E24377A / ETEC) GN=purH PE=3 SV=1	purH		455	3	1.20595	0.270726	144.566	not significant			1.54995	0.135556	FALSE	FALSE			1.36643	0.0411593	FALSE	FALSE			0.828102	0.0315451	TRUE	FALSE
sp|Q0TET1|PUR4_ECOL5	Phosphoribosylformylglycinamidine synthase OS=Escherichia coli O6:K15:H31 (strain 536 / UPEC) GN=purL PE=3 SV=3	purL		239	4	0.977338	0.562049	-2451.93	not significant			0.388916	0.0033421	TRUE	FALSE	up		0.99351	0.96254	TRUE	FALSE			1.6126	0.0925281	TRUE	FALSE			1.46428	0.00621525
sp|Q0TET1|PUR4_ECOL5	Phosphoribosylformylglycinamidine synthase OS=Escherichia coli O6:K15:H31 (strain 536 / UPEC) GN=purL PE=3 SV=3	purL		776	2	1.72577	0.0514052	9.42055	not significant			1.63929	0.205335	FALSE	FALSE			nq	0.224669	FALSE	TRUE	ch								1.8168	0.0232682
sp|A7ZPU2|PUR5_ECO24	Phosphoribosylformylglycinamidine cyclo-ligase OS=Escherichia coli O139:H28 (strain E24377A / ETEC) GN=purM PE=3 SV=1	purM		4	1	1.46262	0	0	not significant									1.46262	0.357541	FALSE	FALSE
sp|P08179|PUR3_ECOLI	Phosphoribosylglycinamide formyltransferase OS=Escherichia coli (strain K12) GN=purN PE=1 SV=1	purN		37	4	0.884314	0.52052	-423.382	not significant			1.06819	0.570767	FALSE	FALSE			1.42076	0.418859	FALSE	FALSE			0.366497	0.21675	FALSE	FALSE			1.09948	0.507601
sp|B1XHB7|PURT_ECODH	Phosphoribosylglycinamide formyltransferase 2 OS=Escherichia coli (strain K12 / DH10B) GN=purT PE=3 SV=1	purT		109	4	0.713263	0.862642	-255.291	not significant			0.19757	0.118574	FALSE	FALSE			0.937783	0.901376	FALSE	FALSE			0.642373	0.527611	FALSE	FALSE			2.17464	0.0208374
sp|B1XHB7|PURT_ECODH	Phosphoribosylglycinamide formyltransferase 2 OS=Escherichia coli (strain K12 / DH10B) GN=purT PE=3 SV=1	purT		179	4	1.1459	0.218543	160.47	not significant			1.19826	0.465891	TRUE	FALSE	take		1.36311	0.406357	FALSE	FALSE			1.33237	0.506149	TRUE	FALSE	M+1 is fine		0.792277	0.00241382
sp|P37051|PURU_ECOLI	Formyltetrahydrofolate deformylase OS=Escherichia coli (strain K12) GN=purU PE=1 SV=1	purU		255	3	0.906383	0.140153	-142.586	not significant			1.07194	0.839307	FALSE	FALSE			0.760644	0	FALSE	FALSE			0.913239	0.869583	FALSE	FALSE			nq	0
sp|P37051|PURU_ECOLI	Formyltetrahydrofolate deformylase OS=Escherichia coli (strain K12) GN=purU PE=1 SV=1	purU		264	4	1.07896	0.468725	616.768	not significant			0.605272	0.0215709	TRUE	FALSE			0.915789	0.488316	TRUE	FALSE			1.1039	0.571192	TRUE	FALSE			2.21486	0.00455599
sp|P21599|KPYK2_ECOLI	Pyruvate kinase II OS=Escherichia coli (strain K12) GN=pykA PE=1 SV=3	pykA		60	1	0.197014	0	0	not significant									0.197014	0.117037	FALSE	FALSE									nq	0.0313846
sp|P21599|KPYK2_ECOLI	Pyruvate kinase II OS=Escherichia coli (strain K12) GN=pykA PE=1 SV=3	pykA		75	4	0.411317	1.13017	-127.215	not significant			0.60872	0.364687	FALSE	FALSE			0.855895	0.633577	TRUE	FALSE			0.0592121	0.427788	FALSE	FALSE			0.927803	0.731375
sp|P21599|KPYK2_ECOLI	Pyruvate kinase II OS=Escherichia coli (strain K12) GN=pykA PE=1 SV=3	pykA		85	3	0.571977	0.686418	-122.869	not significant			0.263465	0.0130718	FALSE	FALSE			0.508084	0.0176101	FALSE	FALSE			1.3979	0.537216	FALSE	FALSE			nq	0.238933
sp|P21599|KPYK2_ECOLI	Pyruvate kinase II OS=Escherichia coli (strain K12) GN=pykA PE=1 SV=3	pykA		102	4	0.635418	0.622174	-137.202	not significant			0.293061	0.0121239	FALSE	FALSE			0.419044	0.00605678	TRUE	FALSE			0.958329	0.898945	TRUE	FALSE			1.38518	0.00276673
sp|P21599|KPYK2_ECOLI	Pyruvate kinase II OS=Escherichia coli (strain K12) GN=pykA PE=1 SV=3	pykA		179	4	0.756329	0.242087	-86.6827	not significant			0.528934	0.0277349	FALSE	FALSE			1.04731	0.929836	FALSE	FALSE			0.773064	0.183459	FALSE	FALSE			0.7641	0.120095
sp|P21599|KPYK2_ECOLI	Pyruvate kinase II OS=Escherichia coli (strain K12) GN=pykA PE=1 SV=3	pykA		219	4	1.22203	0.215023	107.238	not significant			1.19752	0.191529	FALSE	FALSE			0.966469	0.731779	TRUE	FALSE			1.11373	0.560939	TRUE	FALSE			1.7301	0.0134166
sp|P0AD61|KPYK1_ECOLI	Pyruvate kinase I OS=Escherichia coli (strain K12) GN=pykF PE=1 SV=1	pykF		13	4	0.696119	0.215049	-59.3674	not significant			0.728593	0.205474	TRUE	FALSE	not much up		0.553378	0.0519876	TRUE	FALSE			0.601491	0.00681141	FALSE	FALSE			0.968275	0.746784
sp|P0AD61|KPYK1_ECOLI	Pyruvate kinase I OS=Escherichia coli (strain K12) GN=pykF PE=1 SV=1	pykF		68	1	1.35697	0	0	not significant			1.35697	0.229583	TRUE	FALSE															nq	0.0226333
sp|P0AD61|KPYK1_ECOLI	Pyruvate kinase I OS=Escherichia coli (strain K12) GN=pykF PE=1 SV=1	pykF		76	4	0.717701	0.221232	-66.6959	not significant			0.638258	0.0294804	TRUE	FALSE			0.993849	0.970638	TRUE	FALSE			0.548437	0.0169423	TRUE	FALSE	up but not 2x		0.762657	0.106395
sp|P0AD61|KPYK1_ECOLI	Pyruvate kinase I OS=Escherichia coli (strain K12) GN=pykF PE=1 SV=1	pykF		145	4	0.922655	0.277791	-345.085	not significant			0.694123	0.00227603	TRUE	FALSE	up		1.06766	0.897005	TRUE	FALSE			0.722648	0.248077	TRUE	FALSE			1.35319	0.0783558
sp|P0AD62|KPYK1_ECO57	Pyruvate kinase I OS=Escherichia coli O157:H7 GN=pykF PE=3 SV=1	pykF		266	3	0.977837	0.460698	-2055.58	not significant			1.31944	0.131583	FALSE	FALSE			1.38932	0.312409	TRUE	FALSE			0.510045	0.533431	FALSE	FALSE
sp|P0AD61|KPYK1_ECOLI	Pyruvate kinase I OS=Escherichia coli (strain K12) GN=pykF PE=1 SV=1	pykF		286	3	0.944905	0.178309	-314.636	not significant			1.048	0.833374	TRUE	FALSE	up		nq	0.961799	FALSE	TRUE			0.735233	0.0759714	FALSE	FALSE			1.09491	0.109646
sp|P0AD61|KPYK1_ECOLI	Pyruvate kinase I OS=Escherichia coli (strain K12) GN=pykF PE=1 SV=1	pykF		319	4	1.15538	0.846955	586.417	not significant			3.48011	0.164807	FALSE	FALSE			1.32653	0.142805	TRUE	FALSE			0.32191	0.0274844	FALSE	FALSE			1.1991	0.391601
sp|P0AD61|KPYK1_ECOLI	Pyruvate kinase I OS=Escherichia coli (strain K12) GN=pykF PE=1 SV=1	pykF		382	1	0.835617	0	0	not significant			0.835617	0.492958	FALSE	FALSE
sp|P0AD61|KPYK1_ECOLI	Pyruvate kinase I OS=Escherichia coli (strain K12) GN=pykF PE=1 SV=1	pykF		389	3	0.761442	0.39534	-145.057	not significant			0.438394	0.184885	FALSE	FALSE			1.08317	0.926675	FALSE	FALSE			nq	0.0638703	FALSE	TRUE			0.929717	0.613373
sp|P0AD61|KPYK1_ECOLI	Pyruvate kinase I OS=Escherichia coli (strain K12) GN=pykF PE=1 SV=1	pykF		421	4	0.990847	0.532191	-5787.84	not significant			2.10466	0.129332	TRUE	FALSE			1.07138	0.638175	TRUE	FALSE			0.47155	0.0757885	TRUE	FALSE			0.906508	0.431529
sp|P0AD61|KPYK1_ECOLI	Pyruvate kinase I OS=Escherichia coli (strain K12) GN=pykF PE=1 SV=1	pykF		434	2	0.716788	0.467082	-140.275	not significant			0.449303	0.0521668	FALSE	FALSE									1.14351	0.845202	FALSE	FALSE			nq	0.158072
sp|B7UQQ5|PYRB_ECO27	Aspartate carbamoyltransferase OS=Escherichia coli O127:H6 (strain E2348/69 / EPEC) GN=pyrB PE=3 SV=1	pyrB		41	3	0.837966	0.345442	-195.41	not significant			0.930729	0.82862	TRUE	FALSE			0.525994	0.230129	TRUE	FALSE									1.20192	0.304621
sp|B7UQQ5|PYRB_ECO27	Aspartate carbamoyltransferase OS=Escherichia coli O127:H6 (strain E2348/69 / EPEC) GN=pyrB PE=3 SV=1	pyrB		84	3	0.346196	0.966369	-91.1025	not significant			0.493467	0.031166	FALSE	FALSE			0.909448	0.654847	FALSE	FALSE			0.0924553	0.00114372	FALSE	FALSE			nq	0.470094
sp|A7ZVC7|PYRB_ECO24	Aspartate carbamoyltransferase OS=Escherichia coli O139:H28 (strain E24377A / ETEC) GN=pyrB PE=3 SV=1	pyrB		179	3	1.0024	0.379193	15827.6	not significant			0.719313	0.441252	FALSE	FALSE			0.821614	0.227635	FALSE	FALSE			1.70426	0.137243	FALSE	FALSE
sp|B7UM49|PYRE_ECO27	Orotate phosphoribosyltransferase OS=Escherichia coli O127:H6 (strain E2348/69 / EPEC) GN=pyrE PE=3 SV=1	pyrE		26					no quant																					nq	0.0471147
sp|B7UQQ4|PYRI_ECO27	Aspartate carbamoyltransferase regulatory chain OS=Escherichia coli O127:H6 (strain E2348/69 / EPEC) GN=pyrI PE=3 SV=1	pyrI		6	1	3.02409	0	0	not significant			nq	0.0556973	FALSE	TRUE	isoforms		nq	0.0149607	FALSE	TRUE			nq	0.427106	FALSE	TRUE			3.02409	2.33e-06
sp|B7UQQ4|PYRI_ECO27	Aspartate carbamoyltransferase regulatory chain OS=Escherichia coli O127:H6 (strain E2348/69 / EPEC) GN=pyrI PE=3 SV=1	pyrI		13	4	0.680526	0.236591	-61.4699	not significant			0.491821	0.00536199	TRUE	FALSE	cobb slighlty down, acka up		0.779341	0.0205833	TRUE	FALSE			0.610797	0.166782	TRUE	FALSE			0.916109	0.0248604
sp|P64554|QUEE_ECOLI	7-carboxy-7-deazaguanine synthase OS=Escherichia coli (strain K12) GN=queE PE=1 SV=1	queE		194	4	0.893413	0.27677	-245.567	not significant			1.36238	0.209302	TRUE	FALSE			0.823801	0.128515	TRUE	FALSE			0.630271	0.172523	TRUE	FALSE			0.900661	0.480724
sp|P0AD50|RAIA_ECOL6	Ribosome-associated inhibitor A OS=Escherichia coli O6:H1 (strain CFT073 / ATCC 700928 / UPEC) GN=raiA PE=3 SV=2	raiA		8	1	5.45631	0	0	not significant			nq	0.489736	FALSE	TRUE															5.45631	9.87e-05
sp|P0AD50|RAIA_ECOL6	Ribosome-associated inhibitor A OS=Escherichia coli O6:H1 (strain CFT073 / ATCC 700928 / UPEC) GN=raiA PE=3 SV=2	raiA		29	2	4.26506	0.279024	19.237	not significant			3.22661	0.100201	TRUE	FALSE	cobb		nq	0.0345595	TRUE	TRUE			5.63772	0.0243494	TRUE	FALSE	cobb		nq	0.0415032
sp|P0AD51|RAIA_ECO57	Ribosome-associated inhibitor A OS=Escherichia coli O157:H7 GN=raiA PE=3 SV=2	raiA		87	2	8.5594	1.28788	59.9845	not significant			2.36114	0.0216799	TRUE	FALSE	use M+1 Cobb		nq	0.183226	TRUE	TRUE	no change cobb		31.0288	0.0331976	TRUE	FALSE	cobb
sp|P0AD51|RAIA_ECO57	Ribosome-associated inhibitor A OS=Escherichia coli O157:H7 GN=raiA PE=3 SV=2	raiA		102					no quant									nq	0.567822	FALSE	TRUE
sp|P0AGL5|RATA_ECOLI	Ribosome association toxin RatA OS=Escherichia coli (strain K12) GN=ratA PE=1 SV=1	ratA		73	2	0.72783	0.846787	-266.547	not significant									1.6974	0.433676	TRUE	FALSE			0.312087	0.238345	FALSE	FALSE			nq	0.0218503
sp|P52119|RATB_ECOLI	UPF0125 protein RatB OS=Escherichia coli (strain K12) GN=ratB PE=1 SV=1	ratB		50	1	0.546243	0	0	not significant															0.546243	0.563809	FALSE	FALSE
sp|B7UJ62|RBFA_ECO27	Ribosome-binding factor A OS=Escherichia coli O127:H6 (strain E2348/69 / EPEC) GN=rbfA PE=3 SV=1	rbfA		60	4	1.24169	0.147701	68.2315	not significant			1.41158	0.175212	TRUE	FALSE	interferences, maybe do not use		1.43424	0.00748097	TRUE	FALSE			0.999856	0.99945	TRUE	FALSE			1.17431	0.0686964
sp|A7ZS64|RBFA_ECO24	Ribosome-binding factor A OS=Escherichia coli O139:H28 (strain E24377A / ETEC) GN=rbfA PE=3 SV=1	rbfA		118					no quant															nq	0.0356147	FALSE	TRUE
sp|B7UJL7|RDGC_ECO27	Recombination-associated protein RdgC OS=Escherichia coli O127:H6 (strain E2348/69 / EPEC) GN=rdgC PE=3 SV=1	rdgC		90	4	0.892331	0.242764	-213.104	not significant			1.18225	0.225265	TRUE	FALSE			0.920324	0.502032	TRUE	FALSE			0.605796	0.220683	TRUE	FALSE			0.961894	0.669398
sp|B7UHB7|RECA_ECO27	Protein RecA OS=Escherichia coli O127:H6 (strain E2348/69 / EPEC) GN=recA PE=3 SV=1	recA		20	1	10.0315	0	0	not significant			nq	0.217432	FALSE	TRUE			nq	0.0191562	FALSE	TRUE			nq	0.63138	FALSE	TRUE			10.0315	0.00946291
sp|A7ZQC8|RECA_ECO24	Protein RecA OS=Escherichia coli O139:H28 (strain E24377A / ETEC) GN=recA PE=3 SV=1	recA		287	3	0.836838	0.158724	-89.1079	not significant			1.03917	0.836548	TRUE	FALSE			0.713498	0.0843485	TRUE	FALSE			0.790391	0.385982	TRUE	FALSE
sp|B7UHB7|RECA_ECO27	Protein RecA OS=Escherichia coli O127:H6 (strain E2348/69 / EPEC) GN=recA PE=3 SV=1	recA		295	4	0.881862	0.26812	-213.268	not significant			1.28636	0.354176	TRUE	FALSE			0.850929	0.537465	TRUE	FALSE			0.91385	0.77437	TRUE	FALSE			0.604606	0.0574897
sp|P0AG22|RELA_ECO57	GTP pyrophosphokinase OS=Escherichia coli O157:H7 GN=relA PE=3 SV=1	relA		212	3	0.981902	0.413938	-2266.48	not significant			1.4037	0.215154	FALSE	FALSE			1.22701	0.690228	FALSE	FALSE			0.549644	0.676423	FALSE	FALSE
sp|P37745|RMLC_ECOLI	dTDP-4-dehydrorhamnose 3,5-epimerase OS=Escherichia coli (strain K12) GN=rfbC PE=1 SV=1	rfbC		72	4	1.02581	0.219071	859.755	not significant			1.14464	0.078011	FALSE	FALSE			1.38659	0.0180493	FALSE	FALSE			0.876682	0.637962	FALSE	FALSE			0.795806	0.114351
sp|P27833|RFFA_ECOLI	Lipopolysaccharide biosynthesis protein RffA OS=Escherichia coli (strain K12) GN=rffA PE=3 SV=2	rffA		223	3	1.34036	0.377188	128.76	not significant			0.990521	0.961986	TRUE	FALSE			nq	0.562629	FALSE	TRUE	messy		2.28117	0.0824804	TRUE	FALSE			1.06572	0.364941
sp|B7UMN5|RHLB_ECO27	ATP-dependent RNA helicase RhlB OS=Escherichia coli O127:H6 (strain E2348/69 / EPEC) GN=rhlB PE=3 SV=1	rhlB		126	1	0.178568	0	0	not significant									nq	0.188984	FALSE	TRUE			0.178568	0.00217341	FALSE	FALSE			nq	0.00216284
sp|P0AG31|RHO_ECOL6	Transcription termination factor Rho OS=Escherichia coli O6:H1 (strain CFT073 / ATCC 700928 / UPEC) GN=rho PE=3 SV=1	rho		100	2	0.906226	0.693333	-704.126	not significant			0.453029	0.070875	FALSE	FALSE			nq	0.649222	FALSE	TRUE			nq	0.104243	FALSE	TRUE			1.81279	0.00694398
sp|P0AG31|RHO_ECOL6	Transcription termination factor Rho OS=Escherichia coli O6:H1 (strain CFT073 / ATCC 700928 / UPEC) GN=rho PE=3 SV=1	rho		123	4	0.843254	0.26214	-153.76	not significant			1.25546	0.0615642	TRUE	FALSE			0.791218	0.0366621	TRUE	FALSE			0.60304	0.0664996	TRUE	FALSE			0.844091	0.0155001
sp|P0AG31|RHO_ECOL6	Transcription termination factor Rho OS=Escherichia coli O6:H1 (strain CFT073 / ATCC 700928 / UPEC) GN=rho PE=3 SV=1	rho		130	1	0.589127	0	0	not significant			nq	0.279443	FALSE	TRUE			nq	0.147173	FALSE	TRUE			nq	0.50019	FALSE	TRUE			0.589127	0.0388738
sp|P0AG31|RHO_ECOL6	Transcription termination factor Rho OS=Escherichia coli O6:H1 (strain CFT073 / ATCC 700928 / UPEC) GN=rho PE=3 SV=1	rho		224					no quant			nq	0.507022	FALSE	TRUE
sp|A7ZL97|RIBA_ECO24	GTP cyclohydrolase-2 OS=Escherichia coli O139:H28 (strain E24377A / ETEC) GN=ribA PE=3 SV=1	ribA		186	1	0.878237	0	0	not significant									0.878237	0.75977	FALSE	FALSE
sp|P0A948|RIMJ_ECOLI	Ribosomal-protein-alanine acetyltransferase OS=Escherichia coli (strain K12) GN=rimJ PE=3 SV=1	rimJ		43	4	0.785733	0.417608	-173.181	not significant			1.28467	0.0972582	FALSE	FALSE			0.918206	0.401596	FALSE	FALSE			0.407371	0.00449772	FALSE	FALSE			0.793186	0.00766141
sp|A7ZQ48|RIMM_ECO24	Ribosome maturation factor RimM OS=Escherichia coli O139:H28 (strain E24377A / ETEC) GN=rimM PE=3 SV=1	rimM		64	2	0.682682	0.100144	-26.2346	not significant			0.75459	0.076735	FALSE	FALSE									0.617628	0.0300875	FALSE	FALSE
sp|B7UH57|RIMM_ECO27	Ribosome maturation factor RimM OS=Escherichia coli O127:H6 (strain E2348/69 / EPEC) GN=rimM PE=3 SV=1	rimM		146	2	3.41927	0.245517	19.97	not significant			4.37079	0.0120116	TRUE	FALSE															2.67489	1.1e-05
sp|A7ZS68|RIMP_ECO24	Ribosome maturation factor RimP OS=Escherichia coli O139:H28 (strain E24377A / ETEC) GN=rimP PE=3 SV=1	rimP		112	1	2.35577	0	0	not significant									2.35577	0.101537	TRUE	FALSE	not cobb		nq	0.139594	FALSE	TRUE
sp|P63178|RLMB_ECOL6	23S rRNA (guanosine-2'-O-)-methyltransferase RlmB OS=Escherichia coli O6:H1 (strain CFT073 / ATCC 700928 / UPEC) GN=rlmB PE=3 SV=1	rlmB		128	1	0.789128	0	0	not significant																					0.789128	0.0574186
sp|Q8XED8|RLMD_ECO57	23S rRNA (uracil(1939)-C(5))-methyltransferase RlmD OS=Escherichia coli O157:H7 GN=rlmD PE=3 SV=3	rlmD		8	2	6.65494	1.67543	88.3964	not significant									35.5446	0.188588	FALSE	FALSE			1.24599	0.880102	FALSE	FALSE
sp|A7ZJ25|RLMH_ECO24	Ribosomal RNA large subunit methyltransferase H OS=Escherichia coli O139:H28 (strain E24377A / ETEC) GN=rlmH PE=3 SV=1	rlmH		55	2	1.00207	0.39161	18916.7	not significant									1.48243	0.0127907	TRUE	FALSE			0.677368	0.286985	FALSE	FALSE
sp|P0AA39|RLUC_ECOLI	Ribosomal large subunit pseudouridine synthase C OS=Escherichia coli (strain K12) GN=rluC PE=1 SV=1	rluC		174	4	1.09848	0.383111	407.862	not significant			1.68185	0.0164772	FALSE	FALSE			1.27516	0.514949	FALSE	FALSE			0.592267	0.087212	FALSE	FALSE			1.14632	0.22984
sp|P0AA39|RLUC_ECOLI	Ribosomal large subunit pseudouridine synthase C OS=Escherichia coli (strain K12) GN=rluC PE=1 SV=1	rluC		197	1	2.62309	0	0	not significant																					2.62309	0.00380301
sp|Q8X9F0|RLUD_ECO57	Ribosomal large subunit pseudouridine synthase D OS=Escherichia coli O157:H7 GN=rluD PE=3 SV=3	rluD		37	2	2.46257	0.40942	45.4303	not significant			3.70849	0.101227	FALSE	FALSE									1.63523	0.236681	FALSE	FALSE
sp|P21513|RNE_ECOLI	Ribonuclease E OS=Escherichia coli (strain K12) GN=rne PE=1 SV=6	rne		71	1	0.989586	0	0	not significant																					0.989586	0.804889
sp|P77285|RNFG_ECOLI	Electron transport complex protein RnfG OS=Escherichia coli (strain K12) GN=rnfG PE=3 SV=1	rnfG		185					no quant																					nq	0.421243
sp|A7ZHV1|RNH_ECO24	Ribonuclease H OS=Escherichia coli O139:H28 (strain E24377A / ETEC) GN=rnhA PE=3 SV=1	rnhA		33	3	0.827937	0.387093	-205.008	not significant			1.14419	0.488336	FALSE	FALSE			1.03238	0	FALSE	FALSE			0.480455	0.415358	FALSE	FALSE
sp|P0AFW8|ROF_ECOLI	Protein rof OS=Escherichia coli (strain K12) GN=rof PE=1 SV=1	rof		39	2	0.707681	0.240214	-69.4738	not significant									0.899831	0.570508	FALSE	FALSE			0.556562	0.206788	FALSE	FALSE
sp|B7UHW1|RPIA_ECO27	Ribose-5-phosphate isomerase A OS=Escherichia coli O127:H6 (strain E2348/69 / EPEC) GN=rpiA PE=3 SV=1	rpiA		7	4	1.11381	0.119856	111.196	not significant			0.985591	0.726323	TRUE	FALSE			1.35559	0.00354689	TRUE	FALSE			1.09947	0.613464	TRUE	FALSE			1.0477	0.838728
sp|A7ZR23|RPIA_ECO24	Ribose-5-phosphate isomerase A OS=Escherichia coli O139:H28 (strain E24377A / ETEC) GN=rpiA PE=3 SV=1	rpiA		59	3	1.02343	0.414896	1791.47	not significant			0.72216	0.451971	FALSE	FALSE	no clear changes		0.809611	0.0391773	FALSE	FALSE			nq	0.305469	FALSE	TRUE			1.83343	0.184683
sp|B7UPD9|RL1_ECO27	50S ribosomal protein L1 OS=Escherichia coli O127:H6 (strain E2348/69 / EPEC) GN=rplA PE=3 SV=1	rplA		88	2	0.705203	0.741904	-212.416	not significant									0.335822	0.217913	FALSE	FALSE									1.48088	0.0586042
sp|B7UPD9|RL1_ECO27	50S ribosomal protein L1 OS=Escherichia coli O127:H6 (strain E2348/69 / EPEC) GN=rplA PE=3 SV=1	rplA		105	2	0.658804	0.582458	-139.568	not significant			0.367958	0.0195114	FALSE	FALSE															1.17954	0.567234
sp|A7ZUJ7|RL1_ECO24	50S ribosomal protein L1 OS=Escherichia coli O139:H28 (strain E24377A / ETEC) GN=rplA PE=3 SV=1	rplA		141	3	0.862867	0.440781	-298.846	not significant			nq	0.0637175	FALSE	TRUE	interferences		1.11873	0.611027	TRUE	FALSE			0.463891	0.102826	TRUE	FALSE			1.23792	0.193123
sp|B7UPD9|RL1_ECO27	50S ribosomal protein L1 OS=Escherichia coli O127:H6 (strain E2348/69 / EPEC) GN=rplA PE=3 SV=1	rplA		154	3	2.29705	0.627078	75.4039	not significant			2.95216	0.0131615	TRUE	FALSE									4.23252	0.000273482	TRUE	FALSE			0.97	0.356706
sp|A7ZUJ7|RL1_ECO24	50S ribosomal protein L1 OS=Escherichia coli O139:H28 (strain E24377A / ETEC) GN=rplA PE=3 SV=1	rplA		167	3	1.1655	0.340424	222.277	not significant			1.09977	0.82354	TRUE	FALSE			1.81497	0.234256	TRUE	FALSE			0.793177	0.0601804	TRUE	FALSE	use M+1 not quite 2x
sp|B7UPD9|RL1_ECO27	50S ribosomal protein L1 OS=Escherichia coli O127:H6 (strain E2348/69 / EPEC) GN=rplA PE=3 SV=1	rplA		184	4	0.983184	0.353331	-2083.45	not significant			0.774484	0.122962	TRUE	FALSE			0.641242	0.0224107	TRUE	FALSE			1.57443	0.0275402	TRUE	FALSE			1.19504	0.0455361
sp|A7ZUJ7|RL1_ECO24	50S ribosomal protein L1 OS=Escherichia coli O139:H28 (strain E24377A / ETEC) GN=rplA PE=3 SV=1	rplA		186	1	0.428978	0	0	not significant															0.428978	0.045692	FALSE	FALSE
sp|B7UPD9|RL1_ECO27	50S ribosomal protein L1 OS=Escherichia coli O127:H6 (strain E2348/69 / EPEC) GN=rplA PE=3 SV=1	rplA		197	4	0.972535	0.302682	-1086.88	not significant			1.27922	0.502655	TRUE	FALSE			0.585536	0.139801	TRUE	FALSE			1.15793	0.623407	TRUE	FALSE			1.03143	0.517987
sp|B7UK41|RL2_ECO27	50S ribosomal protein L2 OS=Escherichia coli O127:H6 (strain E2348/69 / EPEC) GN=rplB PE=3 SV=1	rplB		265	1	1.80593	0	0	not significant																					1.80593	0.0197029
sp|B7UK44|RL3_ECO27	50S ribosomal protein L3 OS=Escherichia coli O127:H6 (strain E2348/69 / EPEC) GN=rplC PE=3 SV=1	rplC		62	4	0.95331	0.105068	-219.739	not significant			1.0061	0.98737	FALSE	FALSE			1.06962	0.311519	TRUE	FALSE			0.806431	0.809218	FALSE	FALSE			0.951695	0.846051
sp|A7ZSK9|RL3_ECO24	50S ribosomal protein L3 OS=Escherichia coli O139:H28 (strain E24377A / ETEC) GN=rplC PE=3 SV=1	rplC		70	3	0.839809	0.775495	-444.203	not significant			1.89745	0.111551	FALSE	FALSE			1.05478	0.816551	FALSE	FALSE			0.295943	0.20539	FALSE	FALSE
sp|B7UK43|RL4_ECO27	50S ribosomal protein L4 OS=Escherichia coli O127:H6 (strain E2348/69 / EPEC) GN=rplD PE=3 SV=1	rplD		106	4	0.827048	0.688667	-362.661	not significant			1.28064	0.352583	TRUE	FALSE			0.910685	0.375828	TRUE	FALSE			0.262311	0.00664121	TRUE	FALSE	no change		1.52936	0.00283273
sp|A7ZSK8|RL4_ECO24	50S ribosomal protein L4 OS=Escherichia coli O139:H28 (strain E24377A / ETEC) GN=rplD PE=3 SV=1	rplD		123	3	1.0293	0.501072	1735.05	not significant			1.75567	0.00676181	TRUE	FALSE			1.17979	0.54079	TRUE	FALSE			0.526476	0.0171042	TRUE	FALSE
sp|A7ZSK8|RL4_ECO24	50S ribosomal protein L4 OS=Escherichia coli O139:H28 (strain E24377A / ETEC) GN=rplD PE=3 SV=1	rplD		132	2	0.820706	0.539672	-273.126	not significant									1.40787	0.00925232	FALSE	FALSE			0.478422	0.393045	TRUE	FALSE
sp|A7ZSJ7|RL5_ECO24	50S ribosomal protein L5 OS=Escherichia coli O139:H28 (strain E24377A / ETEC) GN=rplE PE=3 SV=1	rplE		3	3	1.09913	0.519304	549.407	not significant			1.81851	0.136857	FALSE	FALSE			1.35769	0.187028	TRUE	FALSE			0.537814	0.37481	FALSE	FALSE
sp|A7ZSJ7|RL5_ECO24	50S ribosomal protein L5 OS=Escherichia coli O139:H28 (strain E24377A / ETEC) GN=rplE PE=3 SV=1	rplE		9	4	1.03134	0.357111	1157.06	not significant			1.5002	0.109754	TRUE	FALSE			1.09875	0.604742	TRUE	FALSE			0.573841	0.0431016	FALSE	FALSE			1.19613	0.564904
sp|A7ZSJ7|RL5_ECO24	50S ribosomal protein L5 OS=Escherichia coli O139:H28 (strain E24377A / ETEC) GN=rplE PE=3 SV=1	rplE		14	1	1.80412	0	0	not significant			1.80412	0.165761	TRUE	FALSE			nq	0.960302	FALSE	TRUE			nq	0.558634	FALSE	TRUE	no glucose only
sp|B7UK32|RL5_ECO27	50S ribosomal protein L5 OS=Escherichia coli O127:H6 (strain E2348/69 / EPEC) GN=rplE PE=3 SV=1	rplE		47	4	0.910121	0.775719	-823.677	not significant			1.27892	0.434233	FALSE	FALSE			1.66741	0.0204731	TRUE	FALSE			0.240144	0.0307546	TRUE	FALSE			1.3398	0.108623
sp|B7UK32|RL5_ECO27	50S ribosomal protein L5 OS=Escherichia coli O127:H6 (strain E2348/69 / EPEC) GN=rplE PE=3 SV=1	rplE		48	4	1.57424	0.675665	148.899	not significant			1.91434	0.2797	TRUE	FALSE			2.51455	0.00137086	TRUE	FALSE	cobb		0.496985	0.0340733	TRUE	FALSE			2.56723	0.182679
sp|A7ZSJ7|RL5_ECO24	50S ribosomal protein L5 OS=Escherichia coli O139:H28 (strain E24377A / ETEC) GN=rplE PE=3 SV=1	rplE		69	2	1.39462	0.688627	207.031	not significant			nq	0.024498	FALSE	TRUE			2.77665	0.17894	FALSE	FALSE			0.700468	0.239398	TRUE	FALSE
sp|B7UK32|RL5_ECO27	50S ribosomal protein L5 OS=Escherichia coli O127:H6 (strain E2348/69 / EPEC) GN=rplE PE=3 SV=1	rplE		78	3	1.26339	0.336956	144.125	not significant									1.47911	0.465766	FALSE	FALSE			0.790985	0.471096	FALSE	FALSE			1.72361	5.99e-05
sp|B7UK32|RL5_ECO27	50S ribosomal protein L5 OS=Escherichia coli O127:H6 (strain E2348/69 / EPEC) GN=rplE PE=3 SV=1	rplE		120	4	1.25702	0.217528	95.0954	not significant			1.75885	0.0169666	TRUE	FALSE			1.17481	0.186913	TRUE	FALSE			1.25676	0.212543	TRUE	FALSE			0.961444	0.0633669
sp|B7UK32|RL5_ECO27	50S ribosomal protein L5 OS=Escherichia coli O127:H6 (strain E2348/69 / EPEC) GN=rplE PE=3 SV=1	rplE		145	4	1.36265	0.910919	294.387	not significant			5.23003	0.000140212	TRUE	FALSE			0.939749	0.688022	TRUE	FALSE			0.428505	0.00826385	TRUE	FALSE			1.63705	0.0138191
sp|B7UK29|RL6_ECO27	50S ribosomal protein L6 OS=Escherichia coli O127:H6 (strain E2348/69 / EPEC) GN=rplF PE=3 SV=1	rplF		18	4	1.78215	0.783227	135.549	not significant			4.22392	0.0993608	TRUE	FALSE	up		2.77478	0.0567641	TRUE	FALSE			0.522166	0.0167626	TRUE	FALSE			1.64824	0.110702
sp|B7UK29|RL6_ECO27	50S ribosomal protein L6 OS=Escherichia coli O127:H6 (strain E2348/69 / EPEC) GN=rplF PE=3 SV=1	rplF		44	4	1.19685	0.267449	148.838	not significant			1.45685	0.0348438	FALSE	FALSE			1.52557	0.036723	TRUE	FALSE			0.775275	0.134359	TRUE	FALSE			1.19085	0.0106091
sp|A7ZSJ4|RL6_ECO24	50S ribosomal protein L6 OS=Escherichia coli O139:H28 (strain E24377A / ETEC) GN=rplF PE=3 SV=1	rplF		86	3	1.62593	0.274174	56.4053	not significant			1.1802	0.585559	TRUE	FALSE	up		2.30574	0.0227909	TRUE	FALSE	cobb		1.57956	0.148317	TRUE	FALSE
sp|A7ZSJ4|RL6_ECO24	50S ribosomal protein L6 OS=Escherichia coli O139:H28 (strain E24377A / ETEC) GN=rplF PE=3 SV=1	rplF		99	1	0.232707	0	0	not significant															0.232707	0.219829	FALSE	FALSE			nq	0.0840437
sp|A7ZSJ4|RL6_ECO24	50S ribosomal protein L6 OS=Escherichia coli O139:H28 (strain E24377A / ETEC) GN=rplF PE=3 SV=1	rplF		138	2	0.805262	0.158305	-73.0904	not significant			nq	0.135227	FALSE	TRUE			0.687363	0.469559	FALSE	FALSE			0.943383	0.87892	FALSE	FALSE
sp|A7ZV74|RL9_ECO24	50S ribosomal protein L9 OS=Escherichia coli O139:H28 (strain E24377A / ETEC) GN=rplI PE=3 SV=1	rplI		8	2	1.57972	0.532779	116.519	not significant									2.69131	0.0031528	TRUE	FALSE	cobb		0.927249	0.732367	TRUE	FALSE
sp|B7UQL2|RL9_ECO27	50S ribosomal protein L9 OS=Escherichia coli O127:H6 (strain E2348/69 / EPEC) GN=rplI PE=3 SV=1	rplI		42	3	4.32509	0.519577	35.4797	not significant									2.18368	0.000446212	TRUE	FALSE	cobb		4.81811	0.00984128	TRUE	FALSE	cobb		7.68986	0.0558909
sp|B7UQL2|RL9_ECO27	50S ribosomal protein L9 OS=Escherichia coli O127:H6 (strain E2348/69 / EPEC) GN=rplI PE=3 SV=1	rplI		57	4	1.10219	0.670445	689.073	not significant			1.59116	0.297914	TRUE	FALSE			2.44203	0.00831788	TRUE	FALSE	cobb		0.404548	0.0512697	TRUE	FALSE			0.938828	0.627008
sp|B7UQL2|RL9_ECO27	50S ribosomal protein L9 OS=Escherichia coli O127:H6 (strain E2348/69 / EPEC) GN=rplI PE=3 SV=1	rplI		71	3	1.06572	0.376992	592.279	not significant			1.27214	0.227929	FALSE	FALSE			1.50779	0.0595412	TRUE	FALSE			0.631038	0.145623	TRUE	FALSE			nq	0.61603
sp|B7UQL2|RL9_ECO27	50S ribosomal protein L9 OS=Escherichia coli O127:H6 (strain E2348/69 / EPEC) GN=rplI PE=3 SV=1	rplI		89	4	1.11357	0.270772	251.71	not significant			1.39455	0.00814341	FALSE	FALSE			1.42612	0.00192027	TRUE	FALSE			0.7294	0.0168029	TRUE	FALSE			1.06003	0.134115
sp|B7UQL2|RL9_ECO27	50S ribosomal protein L9 OS=Escherichia coli O127:H6 (strain E2348/69 / EPEC) GN=rplI PE=3 SV=1	rplI		112	4	1.18045	0.438399	264.262	not significant			1.13333	0.710761	TRUE	FALSE			2.30682	0.000230453	TRUE	FALSE			0.674382	0.150565	TRUE	FALSE			1.10132	0.204262
sp|B7UPE0|RL10_ECO27	50S ribosomal protein L10 OS=Escherichia coli O127:H6 (strain E2348/69 / EPEC) GN=rplJ PE=3 SV=1	rplJ		8	1	8.89748	0	0	not significant			8.89748	0.0585714	FALSE	FALSE
sp|B7UPE0|RL10_ECO27	50S ribosomal protein L10 OS=Escherichia coli O127:H6 (strain E2348/69 / EPEC) GN=rplJ PE=3 SV=1	rplJ		37	4	0.796125	0.275148	-120.68	not significant			0.618922	0.460235	FALSE	FALSE			0.611612	0.134528	TRUE	FALSE			1.18043	0.549959	TRUE	FALSE			0.899027	0.0265075
sp|A7ZUJ8|RL10_ECO24	50S ribosomal protein L10 OS=Escherichia coli O139:H28 (strain E24377A / ETEC) GN=rplJ PE=3 SV=1	rplJ		97	3	1.01516	1.02533	6813.43	not significant			2.40938	0.0699483	TRUE	FALSE			0.240411	0.00985243	FALSE	FALSE	strong interferences		1.80612	0.141055	TRUE	FALSE
sp|B7UPE0|RL10_ECO27	50S ribosomal protein L10 OS=Escherichia coli O127:H6 (strain E2348/69 / EPEC) GN=rplJ PE=3 SV=1	rplJ		101	4	2.05791	0.30499	42.2605	not significant			3.2355	0.00110209	TRUE	FALSE			1.44555	0.0018129	TRUE	FALSE			1.70719	0.117177	TRUE	FALSE	do not use cobb in no glc		2.2462	8.59e-05
sp|B7UPE0|RL10_ECO27	50S ribosomal protein L10 OS=Escherichia coli O127:H6 (strain E2348/69 / EPEC) GN=rplJ PE=3 SV=1	rplJ		105	4	1.41701	0.451774	129.616	not significant			3.01441	0.020252	TRUE	FALSE			1.2757	0.274571	TRUE	FALSE			0.916788	0.8689	TRUE	FALSE	do not use cobb		1.14359	0.00769022
sp|A7ZSC5|RL13_ECO24	50S ribosomal protein L13 OS=Escherichia coli O139:H28 (strain E24377A / ETEC) GN=rplM PE=3 SV=1	rplM		7	3	1.04573	0.173358	387.675	not significant									1.0284	0.927852	FALSE	FALSE			1.3033	0.649746	FALSE	FALSE			0.853209	0.441041
sp|B7UJW3|RL13_ECO27	50S ribosomal protein L13 OS=Escherichia coli O127:H6 (strain E2348/69 / EPEC) GN=rplM PE=3 SV=1	rplM		12	4	1.00453	0.542011	11999.5	not significant			1.3599	0.286567	FALSE	FALSE			1.49455	0.00099234	TRUE	FALSE			0.395014	0.450837	FALSE	FALSE			1.26828	0.0102255
sp|A7ZSJ9|RL14_ECO24	50S ribosomal protein L14 OS=Escherichia coli O139:H28 (strain E24377A / ETEC) GN=rplN PE=3 SV=1	rplN		44	1	1.89051	0	0	not significant			1.89051	0.0192775	FALSE	FALSE			nq	0.0238207	FALSE	TRUE			nq	0.197028	FALSE	TRUE
sp|B7UK34|RL14_ECO27	50S ribosomal protein L14 OS=Escherichia coli O127:H6 (strain E2348/69 / EPEC) GN=rplN PE=3 SV=1	rplN		111	3	1.91977	0.326	49.9841	not significant									1.57081	0.0519283	TRUE	FALSE			3.04043	0.27149	FALSE	FALSE			1.48146	0.129109
sp|B7UK34|RL14_ECO27	50S ribosomal protein L14 OS=Escherichia coli O127:H6 (strain E2348/69 / EPEC) GN=rplN PE=3 SV=1	rplN		114	4	1.46817	0.663285	172.722	not significant			3.78493	0.00591603	TRUE	FALSE			1.53738	0.037808	TRUE	FALSE			0.581981	0.0302584	TRUE	FALSE			1.37201	0.0722137
sp|B7UK25|RL15_ECO27	50S ribosomal protein L15 OS=Escherichia coli O127:H6 (strain E2348/69 / EPEC) GN=rplO PE=3 SV=1	rplO		141	4	0.901245	0.297764	-286.373	not significant			1.37256	0.139619	TRUE	FALSE			0.626305	0.020279	TRUE	FALSE			0.755742	0.354185	TRUE	FALSE			1.01551	0.819596
sp|B7UK37|RL16_ECO27	50S ribosomal protein L16 OS=Escherichia coli O127:H6 (strain E2348/69 / EPEC) GN=rplP PE=3 SV=1	rplP		34					no quant																					nq	0.752638
sp|B7UK37|RL16_ECO27	50S ribosomal protein L16 OS=Escherichia coli O127:H6 (strain E2348/69 / EPEC) GN=rplP PE=3 SV=1	rplP		118	3	0.967484	0.772504	-2336.93	not significant			0.32467	0.000672989	TRUE	FALSE			1.61873	0.0116899	TRUE	FALSE									1.72311	0.000303728
sp|A7ZSK2|RL16_ECO24	50S ribosomal protein L16 OS=Escherichia coli O139:H28 (strain E24377A / ETEC) GN=rplP PE=3 SV=1	rplP		123	1	2.13363	0	0	not significant									2.13363	0.0670512	FALSE	FALSE
sp|B7UK37|RL16_ECO27	50S ribosomal protein L16 OS=Escherichia coli O127:H6 (strain E2348/69 / EPEC) GN=rplP PE=3 SV=1	rplP		133					no quant									nq	0.977038	FALSE	TRUE									nq	0.194586
sp|A7ZSJ3|RL18_ECO24	50S ribosomal protein L18 OS=Escherichia coli O139:H28 (strain E24377A / ETEC) GN=rplR PE=3 SV=1	rplR		17	2	2.41	0.0281218	3.19701	not significant			2.34317	0.00941664	TRUE	FALSE			nq	0.0342565	FALSE	TRUE			2.47874	0.345006	FALSE	FALSE
sp|B7UK28|RL18_ECO27	50S ribosomal protein L18 OS=Escherichia coli O127:H6 (strain E2348/69 / EPEC) GN=rplR PE=3 SV=1	rplR		63	4	1.03272	0.0932765	289.692	not significant			1.17345	0.436766	FALSE	FALSE	variable		1.08603	0.412074	TRUE	FALSE			0.951274	0.680016	TRUE	FALSE			0.938264	0.421752
sp|B7UK28|RL18_ECO27	50S ribosomal protein L18 OS=Escherichia coli O127:H6 (strain E2348/69 / EPEC) GN=rplR PE=3 SV=1	rplR		68	4	1.13924	0.375802	288.275	not significant			1.56072	0.00437365	TRUE	FALSE			1.74353	0.00215478	TRUE	FALSE			0.73135	0.105739	TRUE	FALSE	yfiq		0.846412	0.189628
sp|B7UK28|RL18_ECO27	50S ribosomal protein L18 OS=Escherichia coli O127:H6 (strain E2348/69 / EPEC) GN=rplR PE=3 SV=1	rplR		85	4	0.997888	1.03418	-48905.9	not significant			2.85995	0.00415512	TRUE	FALSE			1.30265	0.00268368	TRUE	FALSE			0.179551	0.373523	FALSE	FALSE			1.48236	0.00122258
sp|B7UK28|RL18_ECO27	50S ribosomal protein L18 OS=Escherichia coli O127:H6 (strain E2348/69 / EPEC) GN=rplR PE=3 SV=1	rplR		88	4	1.0725	0.216063	308.707	not significant			1.36916	0.0766188	TRUE	FALSE	up		1.22638	0.285259	TRUE	FALSE			0.773985	0.027348	TRUE	FALSE			1.01805	0.0164092
sp|B7UH55|RL19_ECO27	50S ribosomal protein L19 OS=Escherichia coli O127:H6 (strain E2348/69 / EPEC) GN=rplS PE=3 SV=1	rplS		6	4	1.10007	0.500156	524.421	not significant			1.29634	0.165439	TRUE	FALSE			1.60794	0.0438588	TRUE	FALSE			0.467502	0.0388998	TRUE	FALSE			1.50283	0.0303049
sp|B7UH55|RL19_ECO27	50S ribosomal protein L19 OS=Escherichia coli O127:H6 (strain E2348/69 / EPEC) GN=rplS PE=3 SV=1	rplS		37	4	1.0072	0.257412	3588.06	not significant			0.858957	0.231193	TRUE	FALSE	no change		1.37429	0.0423631	TRUE	FALSE			0.722415	0.382873	TRUE	FALSE			1.20678	0.0553908
sp|B7UH55|RL19_ECO27	50S ribosomal protein L19 OS=Escherichia coli O127:H6 (strain E2348/69 / EPEC) GN=rplS PE=3 SV=1	rplS		87	3	0.966883	0.236844	-703.26	not significant			0.696364	0.588195	FALSE	FALSE			1.0752	0.564065	TRUE	FALSE			nq	0.842996	FALSE	TRUE			1.20725	0.228413
sp|B7US99|RL20_ECO27	50S ribosomal protein L20 OS=Escherichia coli O127:H6 (strain E2348/69 / EPEC) GN=rplT PE=3 SV=1	rplT		112	3	0.941525	0.205835	-341.611	not significant			0.732721	0.0688029	FALSE	FALSE			0.938989	0.521189	TRUE	FALSE			nq	0.724229	FALSE	TRUE	noisy		1.2131	0.149478
sp|B7UJ79|RL21_ECO27	50S ribosomal protein L21 OS=Escherichia coli O127:H6 (strain E2348/69 / EPEC) GN=rplU PE=3 SV=1	rplU		60	4	0.825435	0.760438	-396.381	not significant			1.48286	0.303579	TRUE	FALSE	use M up		1.16614	0.539881	TRUE	FALSE	use M		0.223313	0.0206291	TRUE	FALSE			1.20216	0.691645
sp|B7UK39|RL22_ECO27	50S ribosomal protein L22 OS=Escherichia coli O127:H6 (strain E2348/69 / EPEC) GN=rplV PE=3 SV=1	rplV		70	4	1.23528	0.452297	214.057	not significant			1.79392	0.0124856	TRUE	FALSE			1.79319	0.00225801	TRUE	FALSE			0.592391	0.00203299	TRUE	FALSE			1.22186	0.0260037
sp|A7ZSK4|RL22_ECO24	50S ribosomal protein L22 OS=Escherichia coli O139:H28 (strain E24377A / ETEC) GN=rplV PE=3 SV=1	rplV		83	1	0.924093	0	0	not significant									0.924093	0.755017	FALSE	FALSE
sp|P0ADZ2|RL23_ECO57	50S ribosomal protein L23 OS=Escherichia coli O157:H7 GN=rplW PE=1 SV=1	rplW		19	2	4.3275	0.214898	14.6689	not significant									3.49066	0.00111781	TRUE	FALSE	cobb		5.36496	0.0107314	TRUE	FALSE	cobb
sp|Q0TCE3|RL23_ECOL5	50S ribosomal protein L23 OS=Escherichia coli O6:K15:H31 (strain 536 / UPEC) GN=rplW PE=3 SV=1	rplW		26	4	1.31482	0.383621	140.16	not significant			2.01606	0.0245772	TRUE	FALSE			1.82644	0.017875	TRUE	FALSE			0.833543	0.2552	TRUE	FALSE			0.973717	0.834356
sp|Q0TCE3|RL23_ECOL5	50S ribosomal protein L23 OS=Escherichia coli O6:K15:H31 (strain 536 / UPEC) GN=rplW PE=3 SV=1	rplW		33	4	1.61062	0.134369	28.1921	not significant			1.84093	0.141233	TRUE	FALSE	no change interference		1.82717	0.00219146	TRUE	FALSE			1.34752	0.064829	TRUE	FALSE			1.48463	0.0972239
sp|A7ZSJ8|RL24_ECO24	50S ribosomal protein L24 OS=Escherichia coli O139:H28 (strain E24377A / ETEC) GN=rplX PE=3 SV=1	rplX		26	2	1.40145	0.229523	68.0054	not significant									1.76303	0.000321705	TRUE	FALSE			1.11403	0.919899	FALSE	FALSE
sp|A7ZSJ8|RL24_ECO24	50S ribosomal protein L24 OS=Escherichia coli O139:H28 (strain E24377A / ETEC) GN=rplX PE=3 SV=1	rplX		43	2	1.76894	0.0213142	3.73685	not significant			nq	0.0910788	FALSE	TRUE	no stat		1.80705	0.00465706	TRUE	FALSE			1.73163	0.0111463	TRUE	FALSE
sp|A7ZSJ8|RL24_ECO24	50S ribosomal protein L24 OS=Escherichia coli O139:H28 (strain E24377A / ETEC) GN=rplX PE=3 SV=1	rplX		97	2	2.35888	0.303804	35.4008	not significant									3.19628	0.0166342	TRUE	FALSE	cobb		1.74086	0.0863315	FALSE	FALSE
sp|B7UFK2|RL25_ECO27	50S ribosomal protein L25 OS=Escherichia coli O127:H6 (strain E2348/69 / EPEC) GN=rplY PE=3 SV=1	rplY		25	4	1.12985	0.158936	130.181	not significant			0.943814	0.720833	TRUE	FALSE	use M+1		1.23019	0.0877678	TRUE	FALSE			1.00078	0.990874	TRUE	FALSE			1.40246	0.0300869
sp|B7LAK9|RL25_ECO55	50S ribosomal protein L25 OS=Escherichia coli (strain 55989 / EAEC) GN=rplY PE=3 SV=1	rplY		34	3	1.06681	0.303426	469.184	not significant			nq	0.137091	FALSE	TRUE	use M		0.902668	0.651152	TRUE	FALSE	not cobb		0.823585	0.522111	TRUE	FALSE			1.63314	0.0924904
sp|B7LAK9|RL25_ECO55	50S ribosomal protein L25 OS=Escherichia coli (strain 55989 / EAEC) GN=rplY PE=3 SV=1	rplY		46	4	0.996169	0.340312	-8865.18	not significant			0.728642	0.0162066	TRUE	FALSE	use M		1.70367	0.0247675	TRUE	FALSE			0.757547	0.0248158	TRUE	FALSE			1.04718	0.639583
sp|A7ZP09|RL25_ECO24	50S ribosomal protein L25 OS=Escherichia coli O139:H28 (strain E24377A / ETEC) GN=rplY PE=3 SV=1	rplY		83	1	5.30766	0	0	not significant			5.30766	0.00988364	TRUE	FALSE									nq	0.0214303	FALSE	TRUE
sp|B7LAK9|RL25_ECO55	50S ribosomal protein L25 OS=Escherichia coli (strain 55989 / EAEC) GN=rplY PE=3 SV=1	rplY		85	3	2.41582	0.517977	58.7251	not significant			1.48653	0.110728	TRUE	FALSE	cobb		4.95208	0.0757479	TRUE	FALSE	use M not cobb		1.91527	0.0510894	TRUE	FALSE	cobb with glc		nq	0.0111609
sp|B7UJ78|RL27_ECO27	50S ribosomal protein L27 OS=Escherichia coli O127:H6 (strain E2348/69 / EPEC) GN=rpmA PE=3 SV=1	rpmA		44	3	1.7699	0.327424	57.3498	not significant									2.05231	0.00016324	TRUE	FALSE	cobb		1.12405	0.83042	FALSE	FALSE			2.40335	0.00225541
sp|A7ZS81|RL27_ECO24	50S ribosomal protein L27 OS=Escherichia coli O139:H28 (strain E24377A / ETEC) GN=rpmA PE=3 SV=1	rpmA		62	2	1.24057	0.224693	104.232	not significant									1.55312	0.192515	TRUE	FALSE			0.990918	0.971759	TRUE	FALSE
sp|A7ZS81|RL27_ECO24	50S ribosomal protein L27 OS=Escherichia coli O139:H28 (strain E24377A / ETEC) GN=rpmA PE=3 SV=1	rpmA		78					no quant															nq	0.00287809	FALSE	TRUE
sp|A7ZTI8|RL28_ECO24	50S ribosomal protein L28 OS=Escherichia coli O139:H28 (strain E24377A / ETEC) GN=rpmB PE=3 SV=1	rpmB		44	2	0.983171	0.0145607	-85.7916	not significant									0.968959	0.539979	TRUE	FALSE			0.997591	0.984877	TRUE	FALSE
sp|B7ULJ2|RL28_ECO27	50S ribosomal protein L28 OS=Escherichia coli O127:H6 (strain E2348/69 / EPEC) GN=rpmB PE=3 SV=1	rpmB		62	2	2.51544	1.30686	141.673	not significant									9.29344	0	FALSE	FALSE			0.680848	0.280742	TRUE	FALSE	use M+1		nq	0.262465
sp|A7ZSJ1|RL30_ECO24	50S ribosomal protein L30 OS=Escherichia coli O139:H28 (strain E24377A / ETEC) GN=rpmD PE=3 SV=1	rpmD		6	2	0.976819	0.176873	-754.122	not significant									1.16581	0.0973364	TRUE	FALSE			0.818463	0.497648	TRUE	FALSE
sp|B7MJ76|RL32_ECO45	50S ribosomal protein L32 OS=Escherichia coli O45:K1 (strain S88 / ExPEC) GN=rpmF PE=3 SV=1	rpmF		32	4	0.85167	0.570197	-355.14	not significant			0.739794	0.289872	FALSE	FALSE			1.69772	0.260806	TRUE	FALSE			0.365337	0.00439644	TRUE	FALSE			1.14661	0.316229
sp|B7UPA5|RL32_ECO27	50S ribosomal protein L32 OS=Escherichia coli O127:H6 (strain E2348/69 / EPEC) GN=rpmF PE=3 SV=1	rpmF		37	2	0.789124	0.0274247	-11.5798	not significant									0.767776	0.570658	TRUE	FALSE			0.811065	0.31161	TRUE	FALSE
sp|A7ZSI8|RL361_ECO24	50S ribosomal protein L36 1 OS=Escherichia coli O139:H28 (strain E24377A / ETEC) GN=rpmJ1 PE=3 SV=1	rpmJ1		15	1	1.02136	0	0	not significant									nq	0.419969	FALSE	TRUE			1.02136	0.96091	FALSE	FALSE
sp|P0A7Z6|RPOA_ECO57	DNA-directed RNA polymerase subunit alpha OS=Escherichia coli O157:H7 GN=rpoA PE=3 SV=1	rpoA		246	4	1.42167	0.633601	180.086	not significant			3.46533	0.0121872	TRUE	FALSE			1.38735	0.064438	FALSE	FALSE	not sure where msms is		0.577933	0.128351	FALSE	FALSE			1.47025	0.0628804
sp|P0A7Z6|RPOA_ECO57	DNA-directed RNA polymerase subunit alpha OS=Escherichia coli O157:H7 GN=rpoA PE=3 SV=1	rpoA		291	4	1.35363	0.139336	46.0172	not significant			1.49516	0.0460507	TRUE	FALSE			1.14704	0.576932	TRUE	FALSE			1.21866	0.0298099	TRUE	FALSE			1.6064	0.441936
sp|A7ZSI4|RPOA_ECO24	DNA-directed RNA polymerase subunit alpha OS=Escherichia coli O139:H28 (strain E24377A / ETEC) GN=rpoA PE=3 SV=1	rpoA		298	1	1.53176	0	0	not significant			1.53176	0.277508	FALSE	TRUE
sp|P0A7Z6|RPOA_ECO57	DNA-directed RNA polymerase subunit alpha OS=Escherichia coli O157:H7 GN=rpoA PE=3 SV=1	rpoA		304	3	1.37648	0.388894	121.708	not significant									1.21925	0.313705	FALSE	FALSE			0.919072	0.622699	TRUE	FALSE	no changes		2.32739	0.0019062
sp|B7UPE2|RPOB_ECO27	DNA-directed RNA polymerase subunit beta OS=Escherichia coli O127:H6 (strain E2348/69 / EPEC) GN=rpoB PE=3 SV=1	rpoB		236	2	1.0785	0.147985	195.813	not significant			1.25052	0.508295	TRUE	FALSE	use M+1		nq	0.617997	FALSE	TRUE	not good		nq	0.163021	FALSE	TRUE			0.930149	0.651484
sp|B7UPE2|RPOB_ECO27	DNA-directed RNA polymerase subunit beta OS=Escherichia coli O127:H6 (strain E2348/69 / EPEC) GN=rpoB PE=3 SV=1	rpoB		279	3	0.823013	0.232002	-119.108	not significant			0.601622	0.00681932	TRUE	FALSE			1.04723	0.871875	TRUE	FALSE			nq	0.231188	FALSE	TRUE			0.88482	0.0472901
sp|B7UPE2|RPOB_ECO27	DNA-directed RNA polymerase subunit beta OS=Escherichia coli O127:H6 (strain E2348/69 / EPEC) GN=rpoB PE=3 SV=1	rpoB		496	1	1.54204	0	0	not significant									nq	0.310536	FALSE	TRUE									1.54204	0.265759
sp|B7UPE2|RPOB_ECO27	DNA-directed RNA polymerase subunit beta OS=Escherichia coli O127:H6 (strain E2348/69 / EPEC) GN=rpoB PE=3 SV=1	rpoB		900	2	4.61323	0.279325	18.2694	not significant			6.09979	0.0239188	TRUE	FALSE	cobb		nq	0.0526274	FALSE	TRUE			nq	0.923893	FALSE	TRUE	interferences no change cobb		3.48896	0.000893486
sp|B7UPE2|RPOB_ECO27	DNA-directed RNA polymerase subunit beta OS=Escherichia coli O127:H6 (strain E2348/69 / EPEC) GN=rpoB PE=3 SV=1	rpoB		909	4	1.40705	0.357902	104.805	not significant			1.36026	0.00257957	TRUE	FALSE			0.796164	0.14456	TRUE	FALSE			1.80963	0.0172862	TRUE	FALSE	no cobb in no glc		1.99997	0.341362
sp|B7UPE2|RPOB_ECO27	DNA-directed RNA polymerase subunit beta OS=Escherichia coli O127:H6 (strain E2348/69 / EPEC) GN=rpoB PE=3 SV=1	rpoB		954	4	1.03312	0.354909	1089.25	not significant			1.19307	0.276371	TRUE	FALSE			1.52422	0.00151306	TRUE	FALSE			0.581589	0.119493	TRUE	FALSE			1.07714	0.292906
sp|B7UPE2|RPOB_ECO27	DNA-directed RNA polymerase subunit beta OS=Escherichia coli O127:H6 (strain E2348/69 / EPEC) GN=rpoB PE=3 SV=1	rpoB		988	4	1.06754	0.353943	541.585	not significant			0.680145	0.0528548	TRUE	FALSE			0.963076	0.864259	TRUE	FALSE			1.82399	0.0812501	FALSE	FALSE	interferences		1.08704	0.661666
sp|B7UPE2|RPOB_ECO27	DNA-directed RNA polymerase subunit beta OS=Escherichia coli O127:H6 (strain E2348/69 / EPEC) GN=rpoB PE=3 SV=1	rpoB		991	2	0.982053	0.00240188	-13.2626	not significant			0.979697	0.914852	TRUE	FALSE			nq	0.616914	FALSE	TRUE			nq	0.0163173	FALSE	TRUE			0.984414	0.884451
sp|B7UPE2|RPOB_ECO27	DNA-directed RNA polymerase subunit beta OS=Escherichia coli O127:H6 (strain E2348/69 / EPEC) GN=rpoB PE=3 SV=1	rpoB		1065	4	1.17491	0.194826	120.865	not significant			0.839284	0.321828	TRUE	FALSE	up		1.28249	0.216419	TRUE	FALSE			1.33655	0.238862	TRUE	FALSE			1.32456	0.0103296
sp|B7UPE2|RPOB_ECO27	DNA-directed RNA polymerase subunit beta OS=Escherichia coli O127:H6 (strain E2348/69 / EPEC) GN=rpoB PE=3 SV=1	rpoB		1133	4	0.808206	0.279866	-131.431	not significant			0.667775	0.00785285	TRUE	FALSE			0.782878	0.134902	TRUE	FALSE			0.633887	0.21932	TRUE	FALSE			1.28752	0.0124267
sp|B7UPE2|RPOB_ECO27	DNA-directed RNA polymerase subunit beta OS=Escherichia coli O127:H6 (strain E2348/69 / EPEC) GN=rpoB PE=3 SV=1	rpoB		1191	2	1.19286	0.122231	69.3119	not significant			1.34795	0.632751	FALSE	FALSE															1.05561	0.817028
sp|B7UPE2|RPOB_ECO27	DNA-directed RNA polymerase subunit beta OS=Escherichia coli O127:H6 (strain E2348/69 / EPEC) GN=rpoB PE=3 SV=1	rpoB		1200	4	0.775545	0.302033	-118.822	not significant			1.0402	0.741321	TRUE	FALSE			0.831901	0.182903	TRUE	FALSE			0.468483	0.057999	TRUE	FALSE	use M+1		0.892368	0.307684
sp|P0A8T8|RPOC_ECO57	DNA-directed RNA polymerase subunit beta' OS=Escherichia coli O157:H7 GN=rpoC PE=3 SV=1	rpoC		13	4	1.05356	0.624048	1196.17	not significant			2.36313	0.00820486	TRUE	FALSE			1.14764	0.288441	TRUE	FALSE			0.40905	0.0012051	TRUE	FALSE	no cobb		1.1106	0.240354
sp|P0A8T8|RPOC_ECO57	DNA-directed RNA polymerase subunit beta' OS=Escherichia coli O157:H7 GN=rpoC PE=3 SV=1	rpoC		66	3	1.13319	0.345371	276.222	not significant									1.58193	0.023951	TRUE	FALSE			0.704181	0.185149	TRUE	FALSE			1.30627	0.206259
sp|P0A8T8|RPOC_ECO57	DNA-directed RNA polymerase subunit beta' OS=Escherichia coli O157:H7 GN=rpoC PE=3 SV=1	rpoC		570	4	2.31584	1.05613	125.764	not significant			0.780105	0.175052	TRUE	FALSE			6.77183	0.269818	TRUE	TRUE			6.54303	0.00958229	TRUE	FALSE			0.832139	0.16948
sp|P0A8T8|RPOC_ECO57	DNA-directed RNA polymerase subunit beta' OS=Escherichia coli O157:H7 GN=rpoC PE=3 SV=1	rpoC		603	4	1.08093	0.27894	358.453	not significant			0.864814	0.302616	TRUE	FALSE			1.00861	0.957976	TRUE	FALSE			0.90203	0.40449	TRUE	FALSE	no cobb		1.73507	0.0248203
sp|P0A8T8|RPOC_ECO57	DNA-directed RNA polymerase subunit beta' OS=Escherichia coli O157:H7 GN=rpoC PE=3 SV=1	rpoC		1192	4	1.15422	0.930055	648.447	not significant			5.05989	0.121533	TRUE	FALSE			0.412075	0.0892535	TRUE	FALSE			0.72622	0.413449	TRUE	FALSE			1.17213	0.192449
sp|P00579|RPOD_ECOLI	RNA polymerase sigma factor rpoD OS=Escherichia coli (strain K12) GN=rpoD PE=1 SV=2	rpoD		257					no quant			nq	0.262811	FALSE	TRUE			nq	0.98714	FALSE	TRUE			nq	0.243535	FALSE	TRUE	import problem		nq	0.294341
sp|P00579|RPOD_ECOLI	RNA polymerase sigma factor rpoD OS=Escherichia coli (strain K12) GN=rpoD PE=1 SV=2	rpoD		418	1	0.609225	0	0	not significant			nq	0.76692	FALSE	TRUE			nq	0.645805	FALSE	TRUE			nq	0.00848806	FALSE	TRUE			0.609225	0.0749371
sp|P00579|RPOD_ECOLI	RNA polymerase sigma factor rpoD OS=Escherichia coli (strain K12) GN=rpoD PE=1 SV=2	rpoD		462	1	1.12374	0	0	not significant																					1.12374	0.714711
sp|P00579|RPOD_ECOLI	RNA polymerase sigma factor rpoD OS=Escherichia coli (strain K12) GN=rpoD PE=1 SV=2	rpoD		493	1	1.12564	0	0	not significant			1.12564	0.515406	TRUE	FALSE	bit of interferences		nq	0.20456	FALSE	TRUE
sp|P24255|RP54_ECOLI	RNA polymerase sigma-54 factor OS=Escherichia coli (strain K12) GN=rpoN PE=3 SV=2	rpoN		327					no quant																					nq	0.191876
sp|A7ZTK1|RPOZ_ECO24	DNA-directed RNA polymerase subunit omega OS=Escherichia coli O139:H28 (strain E24377A / ETEC) GN=rpoZ PE=3 SV=1	rpoZ		12	1	1.03495	0	0	not significant									nq	0.995556	FALSE	TRUE			1.03495	0.879638	FALSE	FALSE
sp|B7MBF0|RS2_ECO45	30S ribosomal protein S2 OS=Escherichia coli O45:K1 (strain S88 / ExPEC) GN=rpsB PE=3 SV=1	rpsB		11	3	3.0636	0.974847	87.0717	not significant									10.3841	0.00570913	TRUE	FALSE	cobb		0.955353	0.935449	FALSE	FALSE			2.89845	0.00805128
sp|B7MBF0|RS2_ECO45	30S ribosomal protein S2 OS=Escherichia coli O45:K1 (strain S88 / ExPEC) GN=rpsB PE=3 SV=1	rpsB		28	2	0.801476	0.340002	-153.639	not significant									1.12603	0.618704	TRUE	FALSE			0.570466	0.506136	FALSE	FALSE			nq	0.184051
sp|B7MBF0|RS2_ECO45	30S ribosomal protein S2 OS=Escherichia coli O45:K1 (strain S88 / ExPEC) GN=rpsB PE=3 SV=1	rpsB		45	4	3.08914	1.15816	102.684	not significant			22.6376	0.0305718	TRUE	FALSE			1.54902	0.167776	TRUE	FALSE			1.32768	0.178298	TRUE	FALSE			1.95598	0.0275118
sp|B7MBF0|RS2_ECO45	30S ribosomal protein S2 OS=Escherichia coli O45:K1 (strain S88 / ExPEC) GN=rpsB PE=3 SV=1	rpsB		59	4	1.79673	1.45348	248.048	not significant			18.7242	0.026508	TRUE	FALSE	cobb		1.2728	0.100721	TRUE	FALSE			0.345922	0.00470133	TRUE	FALSE	no cobb in no glc		1.26411	0.0962431
sp|B7MBF0|RS2_ECO45	30S ribosomal protein S2 OS=Escherichia coli O45:K1 (strain S88 / ExPEC) GN=rpsB PE=3 SV=1	rpsB		81	2	0.549013	0.745906	-124.394	not significant									nq	0.437696	FALSE	TRUE			0.260399	0.056106	FALSE	FALSE			1.15751	0.468374
sp|A7ZHQ9|RS2_ECO24	30S ribosomal protein S2 OS=Escherichia coli O139:H28 (strain E24377A / ETEC) GN=rpsB PE=3 SV=1	rpsB		105	4	1.03654	0.790683	2202.99	not significant			1.31897	0.598173	TRUE	FALSE			2.06663	0.0309688	TRUE	FALSE			0.271133	0.00399623	TRUE	FALSE	no cobb		1.56195	0.0976768
sp|B7MBF0|RS2_ECO45	30S ribosomal protein S2 OS=Escherichia coli O45:K1 (strain S88 / ExPEC) GN=rpsB PE=3 SV=1	rpsB		115	3	1.31648	0.218703	79.5392	not significant			1.2059	0.310874	TRUE	FALSE			1.06394	0.816201	TRUE	FALSE			nq	0.0605873	FALSE	TRUE			1.77834	0.0103659
sp|B7MBF0|RS2_ECO45	30S ribosomal protein S2 OS=Escherichia coli O45:K1 (strain S88 / ExPEC) GN=rpsB PE=3 SV=1	rpsB		128	4	1.20755	0.244967	129.893	not significant			0.96894	0.866251	FALSE	FALSE			1.8117	0.000718215	TRUE	FALSE	prefer other		1.18032	0.0234715	TRUE	FALSE			1.0262	0.7082
sp|B7MBF0|RS2_ECO45	30S ribosomal protein S2 OS=Escherichia coli O45:K1 (strain S88 / ExPEC) GN=rpsB PE=3 SV=1	rpsB		131	3	1.05393	0.269741	513.547	not significant			1.45044	0.0446508	FALSE	FALSE			nq	0.778442	FALSE	TRUE			0.749869	0.681993	FALSE	FALSE			1.07634	0.78344
sp|B7MBF0|RS2_ECO45	30S ribosomal protein S2 OS=Escherichia coli O45:K1 (strain S88 / ExPEC) GN=rpsB PE=3 SV=1	rpsB		143	4	1.1683	0.191976	123.419	not significant			1.43938	0.0229967	FALSE	FALSE			1.38466	0.55275	FALSE	FALSE			0.928017	0.667236	TRUE	FALSE	no change		1.00727	0.973524
sp|B7UK38|RS3_ECO27	30S ribosomal protein S3 OS=Escherichia coli O127:H6 (strain E2348/69 / EPEC) GN=rpsC PE=3 SV=1	rpsC		45	3	3.65706	0.58075	44.7881	not significant									2.06349	0.276105	TRUE	FALSE	not cobb		8.10904	3.84e-05	TRUE	FALSE	cobb		2.92297	0.0142713
sp|A7ZSK3|RS3_ECO24	30S ribosomal protein S3 OS=Escherichia coli O139:H28 (strain E24377A / ETEC) GN=rpsC PE=3 SV=1	rpsC		49	3	2.73374	0.87087	86.5959	not significant			8.17484	0.00696659	TRUE	FALSE			2.57418	0.00988831	TRUE	FALSE	cobb		0.970852	0.953819	TRUE	FALSE	not cobb
sp|A7ZSK3|RS3_ECO24	30S ribosomal protein S3 OS=Escherichia coli O139:H28 (strain E24377A / ETEC) GN=rpsC PE=3 SV=1	rpsC		62	1	0.185299	0	0	not significant									nq	0.0110511	FALSE	TRUE			0.185299	0.0132369	FALSE	FALSE
sp|B7UK38|RS3_ECO27	30S ribosomal protein S3 OS=Escherichia coli O127:H6 (strain E2348/69 / EPEC) GN=rpsC PE=3 SV=1	rpsC		108	4	0.568115	1.47139	-260.224	not significant			2.43207	0.0130187	FALSE	FALSE			0.741622	0.000185485	TRUE	FALSE			0.0494917	0.0737424	TRUE	FALSE			1.16695	0.0193085
sp|B7UK38|RS3_ECO27	30S ribosomal protein S3 OS=Escherichia coli O127:H6 (strain E2348/69 / EPEC) GN=rpsC PE=3 SV=1	rpsC		219	4	0.626684	0.841303	-180.03	not significant			0.841373	0.448914	TRUE	FALSE	up		0.90017	0.26209	TRUE	FALSE			0.150985	0.1454	TRUE	FALSE			1.3488	0.107559
sp|B7UK38|RS3_ECO27	30S ribosomal protein S3 OS=Escherichia coli O127:H6 (strain E2348/69 / EPEC) GN=rpsC PE=3 SV=1	rpsC		225	1	20.1899	0	0	not significant																					20.1899	0.0007173
sp|B7UK20|RS4_ECO27	30S ribosomal protein S4 OS=Escherichia coli O127:H6 (strain E2348/69 / EPEC) GN=rpsD PE=3 SV=1	rpsD		77	3	1.67151	0.339105	66.0089	not significant			2.69981	0.213964	FALSE	FALSE			1.30349	0.0981444	TRUE	FALSE			nq	0.81627	FALSE	TRUE	bad signal		1.32704	0.00997711
sp|B7UK20|RS4_ECO27	30S ribosomal protein S4 OS=Escherichia coli O127:H6 (strain E2348/69 / EPEC) GN=rpsD PE=3 SV=1	rpsD		83	1	2.38658	0	0	not significant																					2.38658	0.000168421
sp|B7UK20|RS4_ECO27	30S ribosomal protein S4 OS=Escherichia coli O127:H6 (strain E2348/69 / EPEC) GN=rpsD PE=3 SV=1	rpsD		183	4	1.46427	0.39862	104.526	not significant			2.48381	0.191112	TRUE	FALSE			1.53921	0.00097463	TRUE	FALSE			1.48833	0.36421	TRUE	FALSE			0.807932	0.351376
sp|A7ZSJ2|RS5_ECO24	30S ribosomal protein S5 OS=Escherichia coli O139:H28 (strain E24377A / ETEC) GN=rpsE PE=3 SV=1	rpsE		52	1	0.810264	0	0	not significant									0.810264	0.0349391	FALSE	FALSE
sp|P0A7W3|RS5_ECO57	30S ribosomal protein S5 OS=Escherichia coli O157:H7 GN=rpsE PE=3 SV=2	rpsE		62					no quant																					nq	0.00714534
sp|A7ZSJ2|RS5_ECO24	30S ribosomal protein S5 OS=Escherichia coli O139:H28 (strain E24377A / ETEC) GN=rpsE PE=3 SV=1	rpsE		86	1	3.22633	0	0	not significant			3.22633	0.00295762	FALSE	FALSE									nq	0.0757138	FALSE	TRUE
sp|B7UQK9|RS6_ECO27	30S ribosomal protein S6 OS=Escherichia coli O127:H6 (strain E2348/69 / EPEC) GN=rpsF PE=3 SV=1	rpsF		35	4	1.59651	0.33764	72.1734	not significant			1.55744	0.0415137	TRUE	FALSE	up		1.33028	0.155339	TRUE	FALSE			2.7704	0.0423581	TRUE	FALSE	cobb		1.13184	0.402221
sp|A7ZV71|RS6_ECO24	30S ribosomal protein S6 OS=Escherichia coli O139:H28 (strain E24377A / ETEC) GN=rpsF PE=3 SV=1	rpsF		56	3	1.75985	1.18418	209.506	not significant			9.35276	0.044831	TRUE	FALSE			0.846392	0.45534	TRUE	FALSE			0.688516	0.125197	TRUE	FALSE
sp|A7ZV71|RS6_ECO24	30S ribosomal protein S6 OS=Escherichia coli O139:H28 (strain E24377A / ETEC) GN=rpsF PE=3 SV=1	rpsF		104	3	22.1067	0.536426	17.3271	not significant			22.1943	0.00624905	FALSE	FALSE			11.4379	0.0020333	TRUE	FALSE	cobb		42.5586	0.0382727	FALSE	TRUE
sp|B7UK51|RS7_ECO27	30S ribosomal protein S7 OS=Escherichia coli O127:H6 (strain E2348/69 / EPEC) GN=rpsG PE=3 SV=1	rpsG		131	3	1.18424	0.068631	40.586	not significant									1.30486	0.477102	TRUE	FALSE			1.13162	0.603939	TRUE	FALSE			1.12474	0.441479
sp|B7UK51|RS7_ECO27	30S ribosomal protein S7 OS=Escherichia coli O127:H6 (strain E2348/69 / EPEC) GN=rpsG PE=3 SV=1	rpsG		136	1	1.06577	0	0	not significant																					1.06577	0.495539
sp|A7ZSL6|RS7_ECO24	30S ribosomal protein S7 OS=Escherichia coli O139:H28 (strain E24377A / ETEC) GN=rpsG PE=3 SV=1	rpsG		149	3	2.35251	0.0775683	9.06719	not significant			nq	0.492868	FALSE	TRUE			2.19007	0.0743893	TRUE	FALSE	not cobb		2.62025	0.206452	TRUE	FALSE	only no glc		2.26879	0.000143214
sp|B7UK30|RS8_ECO27	30S ribosomal protein S8 OS=Escherichia coli O127:H6 (strain E2348/69 / EPEC) GN=rpsH PE=3 SV=1	rpsH		31	3	1.25726	0.11774	51.4289	not significant									1.06654	0.670897	TRUE	FALSE			1.33503	0.345518	TRUE	FALSE			1.39576	0.0739465
sp|A7ZSJ5|RS8_ECO24	30S ribosomal protein S8 OS=Escherichia coli O139:H28 (strain E24377A / ETEC) GN=rpsH PE=3 SV=1	rpsH		50	2	0.681308	0.735924	-191.776	not significant									1.42217	0.345765	FALSE	FALSE			0.326389	0.00154354	TRUE	FALSE
sp|A7ZSJ5|RS8_ECO24	30S ribosomal protein S8 OS=Escherichia coli O139:H28 (strain E24377A / ETEC) GN=rpsH PE=3 SV=1	rpsH		56	1	1.42217	0	0	not significant									1.42217	0.345765	FALSE	FALSE			nq	0.979811	FALSE	TRUE
sp|A7ZSC4|RS9_ECO24	30S ribosomal protein S9 OS=Escherichia coli O139:H28 (strain E24377A / ETEC) GN=rpsI PE=3 SV=1	rpsI		27	2	0.85157	0.346865	-215.882	not significant									1.20465	0.0371757	TRUE	FALSE			0.601976	0.64209	FALSE	FALSE
sp|B7UK21|RS11_ECO27	30S ribosomal protein S11 OS=Escherichia coli O127:H6 (strain E2348/69 / EPEC) GN=rpsK PE=3 SV=1	rpsK		75	4	0.792671	0.46375	-199.594	not significant			1.103	0.546621	TRUE	FALSE			1.36011	0.115554	TRUE	FALSE			0.41954	0.14211	TRUE	FALSE			0.627258	0.0527545
sp|B7UK21|RS11_ECO27	30S ribosomal protein S11 OS=Escherichia coli O127:H6 (strain E2348/69 / EPEC) GN=rpsK PE=3 SV=1	rpsK		80	4	1.05718	0.432565	777.938	not significant			1.33889	0.0382056	FALSE	FALSE			1.40806	0.0169011	TRUE	FALSE			0.500299	0.0134583	TRUE	FALSE			1.32434	0.214345
sp|B7UK52|RS12_ECO27	30S ribosomal protein S12 OS=Escherichia coli O127:H6 (strain E2348/69 / EPEC) GN=rpsL PE=3 SV=1	rpsL		108	3	1.69123	0.10121	19.2614	not significant									1.75844	0.239422	TRUE	FALSE			1.86871	0.271199	TRUE	FALSE			1.47211	0.000322979
sp|P0A7T1|RS13_ECO57	30S ribosomal protein S13 OS=Escherichia coli O157:H7 GN=rpsM PE=3 SV=2	rpsM		78	1	1.43428	0	0	not significant									1.43428	0.0869622	FALSE	FALSE
sp|B7MCS2|RS14_ECO45	30S ribosomal protein S14 OS=Escherichia coli O45:K1 (strain S88 / ExPEC) GN=rpsN PE=3 SV=1	rpsN		19	3	0.849229	0.296532	-181.446	not significant									0.778083	0.16987	FALSE	FALSE			0.621971	0.338535	FALSE	FALSE			1.26555	0.152325
sp|B7UJ60|RS15_ECO27	30S ribosomal protein S15 OS=Escherichia coli O127:H6 (strain E2348/69 / EPEC) GN=rpsO PE=3 SV=1	rpsO		10	3	2.4742	0.86515	95.5001	not significant									7.40602	0.0317507	TRUE	FALSE	cobb		0.893521	0.581268	TRUE	FALSE			2.28882	0.0503948
sp|A7ZS62|RS15_ECO24	30S ribosomal protein S15 OS=Escherichia coli O139:H28 (strain E24377A / ETEC) GN=rpsO PE=3 SV=1	rpsO		65	2	2.33885	0.365841	43.0573	not significant									1.62226	0.0282714	FALSE	FALSE			3.37198	0.112449	TRUE	FALSE	AckA down, cobb up
sp|B7UJ60|RS15_ECO27	30S ribosomal protein S15 OS=Escherichia coli O127:H6 (strain E2348/69 / EPEC) GN=rpsO PE=3 SV=1	rpsO		71	3	1.15188	0.206094	145.757	not significant									1.37495	0.0202864	FALSE	FALSE			0.862743	0.792344	FALSE	FALSE			1.28841	0.134305
sp|B7UH58|RS16_ECO27	30S ribosomal protein S16 OS=Escherichia coli O127:H6 (strain E2348/69 / EPEC) GN=rpsP PE=3 SV=1	rpsP		46	4	1.02214	0.317958	1451.77	not significant			0.673427	0.126304	TRUE	FALSE			1.46945	0.00850376	TRUE	FALSE			0.842636	0.130751	TRUE	FALSE			1.30906	0.188206
sp|A7ZQ49|RS16_ECO24	30S ribosomal protein S16 OS=Escherichia coli O139:H28 (strain E24377A / ETEC) GN=rpsP PE=3 SV=1	rpsP		76	1	1.47625	0	0	not significant									1.47625	0.0347609	TRUE	FALSE	cobb		nq	0.0163418	TRUE	TRUE
sp|B7UQL1|RS18_ECO27	30S ribosomal protein S18 OS=Escherichia coli O127:H6 (strain E2348/69 / EPEC) GN=rpsR PE=3 SV=1	rpsR		30	4	1.81675	0.619867	103.821	not significant			3.17475	0.00693986	TRUE	FALSE	some interferences		2.81797	0.00111198	TRUE	FALSE	not cobb ch		0.657713	0.191385	TRUE	FALSE			1.85141	0.0011796
sp|B7UK40|RS19_ECO27	30S ribosomal protein S19 OS=Escherichia coli O127:H6 (strain E2348/69 / EPEC) GN=rpsS PE=3 SV=1	rpsS		28	3	0.914391	0.38281	-427.735	not significant									1.55154	0.00414079	TRUE	FALSE			0.634731	0.427902	FALSE	FALSE			0.776324	1.46e-05
sp|B7UK40|RS19_ECO27	30S ribosomal protein S19 OS=Escherichia coli O127:H6 (strain E2348/69 / EPEC) GN=rpsS PE=3 SV=1	rpsS		29	4	1.09506	0.514566	566.647	not significant			2.11324	0.000256245	FALSE	FALSE			1.54774	0.00458086	TRUE	FALSE			0.634731	0.427902	FALSE	FALSE			0.692653	0.0695292
sp|B7UI68|RS20_ECO27	30S ribosomal protein S20 OS=Escherichia coli O127:H6 (strain E2348/69 / EPEC) GN=rpsT PE=3 SV=1	rpsT		49	3	1.33935	0.285823	97.8226	not significant									1.50221	0.170962	TRUE	FALSE			0.904069	0.812401	TRUE	FALSE			1.76909	0.0444388
sp|B7UI68|RS20_ECO27	30S ribosomal protein S20 OS=Escherichia coli O127:H6 (strain E2348/69 / EPEC) GN=rpsT PE=3 SV=1	rpsT		85	2	0.979631	0.029742	-144.524	not significant									0.950924	0.783717	TRUE	FALSE			1.0092	0.964834	TRUE	FALSE			nq	0.165013
sp|B7UID2|RSMH_ECO27	Ribosomal RNA small subunit methyltransferase H OS=Escherichia coli O127:H6 (strain E2348/69 / EPEC) GN=rsmH PE=3 SV=1	rsmH		286	4	2.17417	0.355766	45.8078	not significant			3.38107	0.0545414	FALSE	FALSE			1.41944	0.269339	FALSE	FALSE			1.67316	0.044592	TRUE	FALSE			2.78271	0.00440272
sp|P52108|RSTA_ECOLI	Transcriptional regulatory protein RstA OS=Escherichia coli (strain K12) GN=rstA PE=1 SV=2	rstA		212	2	1.25826	0.130288	56.7129	not significant			1.43336	0.354029	FALSE	FALSE			1.10456	0.837045	FALSE	FALSE
sp|P30744|SDHM_ECOLI	L-serine dehydratase 2 OS=Escherichia coli (strain K12) GN=sdaB PE=1 SV=2	sdaB		233	1	0.363859	0	0	not significant															0.363859	0.344864	FALSE	FALSE
sp|P0AC42|DHSA_ECOL6	Succinate dehydrogenase flavoprotein subunit OS=Escherichia coli O6:H1 (strain CFT073 / ATCC 700928 / UPEC) GN=sdhA PE=3 SV=1	sdhA		267	3	0.875167	0.40071	-300.516	not significant			1.43728	0.190622	FALSE	FALSE			0.865746	0.641204	FALSE	FALSE									0.538694	0.043867
sp|P0AC42|DHSA_ECOL6	Succinate dehydrogenase flavoprotein subunit OS=Escherichia coli O6:H1 (strain CFT073 / ATCC 700928 / UPEC) GN=sdhA PE=3 SV=1	sdhA		312	1	1.21078	0	0	not significant																					1.21078	0.0798976
sp|B7ULG5|SECB_ECO27	Protein-export protein SecB OS=Escherichia coli O127:H6 (strain E2348/69 / EPEC) GN=secB PE=3 SV=1	secB		34	4	0.881681	0.522806	-415.171	not significant			1.49367	0.0459717	FALSE	FALSE			1.15855	0.316771	FALSE	FALSE			0.37357	0.000693354	TRUE	FALSE	cobb down		0.934771	0.522352
sp|P0AFY8|SEQA_ECOLI	Negative modulator of initiation of replication OS=Escherichia coli (strain K12) GN=seqA PE=1 SV=1	seqA		60	4	0.906058	0.353646	-358.48	not significant			1.37744	0.436243	TRUE	FALSE			1.10517	0.354872	TRUE	FALSE			0.535272	0.129331	TRUE	FALSE			0.827082	0.0706322
sp|P0A9T1|SERA_ECOL6	D-3-phosphoglycerate dehydrogenase OS=Escherichia coli O6:H1 (strain CFT073 / ATCC 700928 / UPEC) GN=serA PE=3 SV=2	serA		141	3	1.28476	0.158603	63.2956	not significant			1.3477	0.237836	FALSE	FALSE			1.03757	0.882233	TRUE	FALSE			nq	0.391845	FALSE	TRUE			1.51656	0.201053
sp|P0AGB0|SERB_ECOLI	Phosphoserine phosphatase OS=Escherichia coli (strain K12) GN=serB PE=1 SV=1	serB		298	3	1.51383	0.796054	191.986	not significant			0.935122	0.499554	FALSE	FALSE			nq	0.09092	TRUE	TRUE			4.64923	0.26452	TRUE	FALSE			0.79796	0.387804
sp|B7UMY4|SYS_ECO27	Serine--tRNA ligase OS=Escherichia coli O127:H6 (strain E2348/69 / EPEC) GN=serS PE=3 SV=1	serS		29	1	0.0469069	0	0	not significant															0.0469069	0.0936635	FALSE	FALSE			nq	0
sp|A7ZJW2|SYS_ECO24	Serine--tRNA ligase OS=Escherichia coli O139:H28 (strain E24377A / ETEC) GN=serS PE=3 SV=1	serS		43	3	0.993898	0.389244	-6359.58	not significant			1.67479	0.00259894	FALSE	FALSE			0.891199	0.468125	TRUE	FALSE			0.657795	0.0140207	TRUE	FALSE
sp|B5YQD6|SPEA_ECO5E	Biosynthetic arginine decarboxylase OS=Escherichia coli O157:H7 (strain EC4115 / EHEC) GN=speA PE=3 SV=1	speA		8	1	1.75659	0	0	not significant																					1.75659	0.105413
sp|B5YQD6|SPEA_ECO5E	Biosynthetic arginine decarboxylase OS=Escherichia coli O157:H7 (strain EC4115 / EHEC) GN=speA PE=3 SV=1	speA		82	1	1.03194	0	0	not significant																					1.03194	0.54916
sp|P0A951|ATDA_ECOLI	Spermidine N(1)-acetyltransferase OS=Escherichia coli (strain K12) GN=speG PE=1 SV=2	speG		182	3	0.577684	0.356756	-65.0151	not significant			0.690013	0.0343023	FALSE	FALSE			nq	0.322323	FALSE	TRUE			0.35116	0.543043	FALSE	FALSE			0.795624	0.0181561
sp|P68193|SRA_ECO57	Stationary-phase-induced ribosome-associated protein OS=Escherichia coli O157:H7 GN=sra PE=3 SV=1	sra		22					no quant									nq	0.688627	FALSE	TRUE			nq	0.879992	FALSE	TRUE
sp|P68193|SRA_ECO57	Stationary-phase-induced ribosome-associated protein OS=Escherichia coli O157:H7 GN=sra PE=3 SV=1	sra		29	2	1.50993	0.265016	64.3146	not significant									1.96812	0.00195342	TRUE	FALSE			1.15841	0.610567	TRUE	FALSE
sp|P0ACA4|SSPA_ECOL6	Stringent starvation protein A OS=Escherichia coli O6:H1 (strain CFT073 / ATCC 700928 / UPEC) GN=sspA PE=3 SV=2	sspA		181	4	0.749177	0.510196	-176.673	not significant			0.803122	0.152498	FALSE	FALSE			1.17743	0.403785	TRUE	FALSE			0.319987	0.00340578	FALSE	FALSE			1.04109	0.694229
sp|P0ACA5|SSPA_ECO57	Stringent starvation protein A OS=Escherichia coli O157:H7 GN=sspA PE=3 SV=2	sspA		184	3	1.23323	0.0829864	39.5864	not significant			1.12611	0.489248	TRUE	FALSE			1.37629	0.0191394	TRUE	FALSE			1.21014	0.340537	TRUE	FALSE
sp|P0ACG1|STPA_ECOLI	DNA-binding protein stpA OS=Escherichia coli (strain K12) GN=stpA PE=3 SV=1	stpA		98	2	2.40867	0.229869	26.1489	not significant			3.03116	0.024533	FALSE	FALSE															1.91402	0.0306232
sp|P0AFG6|ODO2_ECOLI	Dihydrolipoyllysine-residue succinyltransferase component of 2-oxoglutarate dehydrogenase complex OS=Escherichia coli (strain K12) GN=sucB PE=1 SV=2	sucB		226	3	1.21977	0.0470415	23.6792	not significant			1.16552	0.779638	FALSE	FALSE			1.19647	0.433589	TRUE	FALSE			nq	0.533943	FALSE	TRUE			1.3014	0.132591
sp|P0AFG6|ODO2_ECOLI	Dihydrolipoyllysine-residue succinyltransferase component of 2-oxoglutarate dehydrogenase complex OS=Escherichia coli (strain K12) GN=sucB PE=1 SV=2	sucB		300	4	0.915662	0.312193	-354.328	not significant			1.35387	0.289436	TRUE	FALSE			1.04979	0.7547	TRUE	FALSE			0.576552	0.403169	TRUE	FALSE			0.857872	0.00302771
sp|B7LAD4|SUCC_ECO55	Succinyl-CoA ligase [ADP-forming] subunit beta OS=Escherichia coli (strain 55989 / EAEC) GN=sucC PE=3 SV=1	sucC		66	3	0.906383	0.140153	-142.586	not significant			1.07194	0.839307	FALSE	FALSE			0.760644	0	FALSE	FALSE			0.913239	0.869583	FALSE	FALSE			nq	0
sp|A7ZJA8|SUCC_ECO24	Succinyl-CoA ligase [ADP-forming] subunit beta OS=Escherichia coli O139:H28 (strain E24377A / ETEC) GN=sucC PE=3 SV=1	sucC		172	3	1.14534	0.616231	454.104	not significant			2.50357	0.0540113	FALSE	FALSE			1.08089	0.904784	FALSE	FALSE			0.555217	0.186857	FALSE	FALSE
sp|P0AGF0|SUCD_ECOL6	Succinyl-CoA ligase [ADP-forming] subunit alpha OS=Escherichia coli O6:H1 (strain CFT073 / ATCC 700928 / UPEC) GN=sucD PE=3 SV=2	sucD		7	4	1.12695	0.328842	275.14	not significant			1.54644	0.0996277	TRUE	FALSE			1.5835	0.00274322	TRUE	FALSE			0.831724	0.517559	TRUE	FALSE			0.791944	0.000599389
sp|P0AGF0|SUCD_ECOL6	Succinyl-CoA ligase [ADP-forming] subunit alpha OS=Escherichia coli O6:H1 (strain CFT073 / ATCC 700928 / UPEC) GN=sucD PE=3 SV=2	sucD		285	4	1.28352	0.608682	243.853	not significant			3.52706	0.00108735	TRUE	FALSE			1.2081	0.385412	TRUE	FALSE			0.759348	0.538865	TRUE	FALSE			0.838805	0.201581
sp|B7US18|SUFE_ECO27	Cysteine desulfuration protein SufE OS=Escherichia coli O127:H6 (strain E2348/69 / EPEC) GN=sufE PE=3 SV=1	sufE		9	3	0.424369	1.8501	-215.843	not significant									0.0353444	0.20438	FALSE	FALSE			0.724442	0.153629	TRUE	FALSE			2.98475	0.200286
sp|P0ADG5|SUHB_ECOL6	Inositol-1-monophosphatase OS=Escherichia coli O6:H1 (strain CFT073 / ATCC 700928 / UPEC) GN=suhB PE=3 SV=1	suhB		160					no quant																					nq	0.207182
sp|P0ADG5|SUHB_ECOL6	Inositol-1-monophosphatase OS=Escherichia coli O6:H1 (strain CFT073 / ATCC 700928 / UPEC) GN=suhB PE=3 SV=1	suhB		251	2	0.77136	0.488771	-188.278	not significant			0.473137	0.356263	FALSE	FALSE			1.25756	0.231981	FALSE	FALSE
sp|P0A868|TALA_ECOL6	Transaldolase A OS=Escherichia coli O6:H1 (strain CFT073 / ATCC 700928 / UPEC) GN=talA PE=3 SV=1	talA		249	4	1.05453	0.833289	1569.43	not significant			1.84468	0.371519	FALSE	FALSE			2.45794	0.167818	FALSE	FALSE			0.281821	0.194971	FALSE	FALSE			0.967763	0.852297
sp|Q8FLD1|TALB_ECOL6	Transaldolase B OS=Escherichia coli O6:H1 (strain CFT073 / ATCC 700928 / UPEC) GN=talB PE=3 SV=3	talB		4	3	0.956363	0.217949	-488.486	not significant			1.07534	0.749189	FALSE	FALSE			1.15444	0.326402	TRUE	FALSE			nq	0.00957078	FALSE	TRUE			0.704612	0.0124818
sp|Q8FLD1|TALB_ECOL6	Transaldolase B OS=Escherichia coli O6:H1 (strain CFT073 / ATCC 700928 / UPEC) GN=talB PE=3 SV=3	talB		50	4	0.965543	0.0898371	-256.205	not significant			0.945384	0.517396	FALSE	FALSE			1.11784	0.0920842	TRUE	FALSE			0.939693	0.728286	TRUE	FALSE			0.875208	0.719632
sp|Q8FLD1|TALB_ECOL6	Transaldolase B OS=Escherichia coli O6:H1 (strain CFT073 / ATCC 700928 / UPEC) GN=talB PE=3 SV=3	talB		117	3	0.353671	1.16546	-112.13	not significant			0.994031	0	FALSE	FALSE			nq	0	FALSE	TRUE			0.0693858	0.444872	FALSE	FALSE			0.6414	0
sp|Q8FLD1|TALB_ECOL6	Transaldolase B OS=Escherichia coli O6:H1 (strain CFT073 / ATCC 700928 / UPEC) GN=talB PE=3 SV=3	talB		187	3	1.69322	0.537587	102.08	not significant			1.09953	0.704198	FALSE	FALSE			1.2221	0.215329	TRUE	FALSE			3.61265	0.0434675	TRUE	FALSE	cobb		nq	0.295023
sp|Q8FLD1|TALB_ECOL6	Transaldolase B OS=Escherichia coli O6:H1 (strain CFT073 / ATCC 700928 / UPEC) GN=talB PE=3 SV=3	talB		250	4	1.94255	1.01499	152.858	not significant			10.9087	0.0215564	TRUE	FALSE			1.414	0.00972118	TRUE	FALSE			0.818762	0.122285	TRUE	FALSE	ch		1.12749	0.347332
sp|P0A870|TALB_ECOLI	Transaldolase B OS=Escherichia coli (strain K12) GN=talB PE=1 SV=2	talB		301	4	0.667454	0.337517	-83.4849	not significant			0.400001	0.00402977	TRUE	FALSE			0.614728	0.329442	FALSE	FALSE	bad peakshape		0.964772	0.909726	FALSE	FALSE			0.836596	0.0173639
sp|P0A870|TALB_ECOLI	Transaldolase B OS=Escherichia coli (strain K12) GN=talB PE=1 SV=2	talB		308	4	0.985807	0.160196	-1120.7	not significant			1.23702	0.0424659	FALSE	FALSE			1.04061	0.436719	TRUE	FALSE			0.914903	0.278504	TRUE	FALSE			0.801918	0.00653995
sp|P42632|TDCE_ECOLI	PFL-like enzyme TdcE OS=Escherichia coli (strain K12) GN=tdcE PE=1 SV=2	tdcE		356	1	0.684277	0	0	not significant															0.684277	0.466463	FALSE	FALSE
sp|P42632|TDCE_ECOLI	PFL-like enzyme TdcE OS=Escherichia coli (strain K12) GN=tdcE PE=1 SV=2	tdcE		458	2	1.19598	0.31129	173.942	not significant			1.63273	0.0357339	FALSE	FALSE															0.876054	0.0331673
sp|B7USA2|SYT_ECO27	Threonine--tRNA ligase OS=Escherichia coli O127:H6 (strain E2348/69 / EPEC) GN=thrS PE=3 SV=1	thrS		122	4	0.938153	0.590868	-925.508	not significant			0.602736	0.218602	FALSE	FALSE	use M+1, not convincing		1.65631	0.596277	FALSE	FALSE			0.455539	0.49286	FALSE	FALSE			1.70334	0.203079
sp|B7USA2|SYT_ECO27	Threonine--tRNA ligase OS=Escherichia coli O127:H6 (strain E2348/69 / EPEC) GN=thrS PE=3 SV=1	thrS		226	4	1.1439	0.239966	178.488	not significant			1.01521	0.916643	TRUE	FALSE			0.953792	0.419638	TRUE	FALSE			1.02284	0.889654	TRUE	FALSE			1.72877	0.326152
sp|B7USA2|SYT_ECO27	Threonine--tRNA ligase OS=Escherichia coli O127:H6 (strain E2348/69 / EPEC) GN=thrS PE=3 SV=1	thrS		577	3	0.794783	0.503044	-219.013	not significant			1.5109	0.0346086	FALSE	FALSE			nq	0.150562	FALSE	TRUE			0.44237	0.145367	FALSE	FALSE			0.751145	0.0866272
sp|B7UJQ9|TIG_ECO27	Trigger factor OS=Escherichia coli O127:H6 (strain E2348/69 / EPEC) GN=tig PE=3 SV=1	tig		254	3	3.39689	0.899744	73.5769	not significant			8.1212	0.0134841	FALSE	FALSE			nq	0.0379692	FALSE	TRUE			0.984356	0.945573	FALSE	FALSE			4.90313	0.0654437
sp|A7ZIJ4|TIG_ECO24	Trigger factor OS=Escherichia coli O139:H28 (strain E24377A / ETEC) GN=tig PE=3 SV=1	tig		392	2	7.02626	0.598203	30.6825	not significant			12.7797	0.00642115	FALSE	FALSE			nq	0.00486006	FALSE	TRUE			3.86303	0.0164453	FALSE	FALSE
sp|P27302|TKT1_ECOLI	Transketolase 1 OS=Escherichia coli (strain K12) GN=tktA PE=1 SV=5	tktA		225	2	0.881604	0.137172	-108.856	not significant			0.7686	0.177353	FALSE	FALSE															1.01122	0.908309
sp|P27302|TKT1_ECOLI	Transketolase 1 OS=Escherichia coli (strain K12) GN=tktA PE=1 SV=5	tktA		303	2	1.12293	0.205155	176.941	not significant			1.37864	0.0188646	FALSE	FALSE									nq	0.538292	FALSE	TRUE	extreme noise		0.914654	0.462842
sp|P27302|TKT1_ECOLI	Transketolase 1 OS=Escherichia coli (strain K12) GN=tktA PE=1 SV=5	tktA		310	3	1.20743	0.152897	81.1146	not significant			1.04376	0.908655	FALSE	FALSE			1.13081	0.782083	TRUE	FALSE			nq	0.165326	TRUE	TRUE			1.49141	0.16164
sp|P27302|TKT1_ECOLI	Transketolase 1 OS=Escherichia coli (strain K12) GN=tktA PE=1 SV=5	tktA		316	4	0.681922	0.319489	-83.4524	not significant			0.722355	0.14312	TRUE	FALSE			0.560651	0.00701435	TRUE	FALSE			0.478897	0.0680154	TRUE	FALSE			1.11495	0.430399
sp|P27302|TKT1_ECOLI	Transketolase 1 OS=Escherichia coli (strain K12) GN=tktA PE=1 SV=5	tktA		347	4	0.701414	0.401186	-113.12	not significant			0.713445	0.132581	FALSE	FALSE			0.390485	0.0286061	FALSE	FALSE			0.716274	0.0385355	TRUE	FALSE			1.21298	0.121216
sp|P27302|TKT1_ECOLI	Transketolase 1 OS=Escherichia coli (strain K12) GN=tktA PE=1 SV=5	tktA		591	3	0.542026	0.395537	-64.5836	not significant			0.71306	0.158043	FALSE	FALSE			0.720828	0.399334	TRUE	FALSE			0.309815	0.281669	FALSE	FALSE			nq	0.0219446
sp|P27302|TKT1_ECOLI	Transketolase 1 OS=Escherichia coli (strain K12) GN=tktA PE=1 SV=5	tktA		603	2	0.904466	0.0824857	-82.1482	not significant			0.982235	0.835228	FALSE	FALSE									0.832854	0.504058	FALSE	FALSE
sp|P33570|TKT2_ECOLI	Transketolase 2 OS=Escherichia coli (strain K12) GN=tktB PE=1 SV=1	tktB		338	3	0.619815	0.571426	-119.462	not significant			1.29444	0.03962	FALSE	FALSE			nq	0.0929268	FALSE	TRUE			0.321502	0.200394	FALSE	FALSE			0.572165	0.0418054
sp|P33570|TKT2_ECOLI	Transketolase 2 OS=Escherichia coli (strain K12) GN=tktB PE=1 SV=1	tktB		342	3	0.695727	0.278639	-76.8028	not significant			1.03029	0.851543	FALSE	FALSE			0.555437	0.0525997	TRUE	FALSE									0.588466	6.51e-05
sp|P33570|TKT2_ECOLI	Transketolase 2 OS=Escherichia coli (strain K12) GN=tktB PE=1 SV=1	tktB		533	4	0.82114	0.456887	-231.849	not significant			0.792971	0.365778	TRUE	FALSE			1.23369	0.306617	TRUE	FALSE			0.394427	0.0381493	TRUE	FALSE			1.17825	0.431675
sp|P06612|TOP1_ECOLI	DNA topoisomerase 1 OS=Escherichia coli (strain K12) GN=topA PE=1 SV=2	topA		144	4	0.892852	0.602424	-531.545	not significant			2.03031	0.151115	FALSE	FALSE			0.874867	0.449274	TRUE	FALSE			0.371166	0.000550649	FALSE	FALSE	reverse		0.963929	0.753316
sp|P06612|TOP1_ECOLI	DNA topoisomerase 1 OS=Escherichia coli (strain K12) GN=topA PE=1 SV=2	topA		345	2	1.1116	0.257362	243.244	not significant			0.859368	0.535307	FALSE	FALSE															1.43787	0.0432437
sp|P06612|TOP1_ECOLI	DNA topoisomerase 1 OS=Escherichia coli (strain K12) GN=topA PE=1 SV=2	topA		346	4	1.09629	0.45722	497.368	not significant			1.71915	0.0524892	FALSE	FALSE			0.981372	0.954129	TRUE	FALSE			0.544059	0.0472126	TRUE	FALSE			1.57363	0.289468
sp|P06612|TOP1_ECOLI	DNA topoisomerase 1 OS=Escherichia coli (strain K12) GN=topA PE=1 SV=2	topA		484	3	1.14299	0.383653	287.066	not significant			1.83009	0.000568527	TRUE	FALSE			0.715064	0.398898	TRUE	FALSE	bit noisy		nq	0.599037	FALSE	TRUE	noisy do not use		1.14106	0.303363
sp|B7MI51|TPIS_ECO45	Triosephosphate isomerase OS=Escherichia coli O45:K1 (strain S88 / ExPEC) GN=tpiA PE=3 SV=1	tpiA		11	4	0.761028	0.844671	-309.308	not significant			0.220225	0.0171853	TRUE	FALSE	same		1.11568	0.444217	TRUE	FALSE	not cobb no msms		0.620212	0.0610845	TRUE	FALSE			2.20118	0.00385173
sp|B7MI51|TPIS_ECO45	Triosephosphate isomerase OS=Escherichia coli O45:K1 (strain S88 / ExPEC) GN=tpiA PE=3 SV=1	tpiA		103	4	0.616668	0.31613	-65.3938	not significant			0.495663	0.00597166	TRUE	FALSE	take		0.959939	0.789211	TRUE	FALSE			0.426778	0.289366	FALSE	FALSE			0.712153	0.0102675
sp|B7MI51|TPIS_ECO45	Triosephosphate isomerase OS=Escherichia coli O45:K1 (strain S88 / ExPEC) GN=tpiA PE=3 SV=1	tpiA		111	4	0.824557	0.244825	-126.912	not significant			0.598862	0.0258889	FALSE	FALSE			0.705626	0.0447034	TRUE	FALSE			1.03751	0.706929	TRUE	FALSE			1.05436	0.676935
sp|B7MI51|TPIS_ECO45	Triosephosphate isomerase OS=Escherichia coli O45:K1 (strain S88 / ExPEC) GN=tpiA PE=3 SV=1	tpiA		138	4	1.05993	1.88134	3232.49	not significant			20.9106	0.0304086	TRUE	FALSE			0.181855	0.0648747	FALSE	FALSE			0.248476	0.00476458	FALSE	FALSE			1.33576	0.295264
sp|B7MI51|TPIS_ECO45	Triosephosphate isomerase OS=Escherichia coli O45:K1 (strain S88 / ExPEC) GN=tpiA PE=3 SV=1	tpiA		188	4	0.837047	0.052638	-29.5926	not significant			0.775257	0.298106	FALSE	FALSE			0.820123	0.429533	FALSE	FALSE			0.873514	0.373649	FALSE	FALSE			0.883903	0.204158
sp|P0A863|TPX_ECOL6	Thiol peroxidase OS=Escherichia coli O6:H1 (strain CFT073 / ATCC 700928 / UPEC) GN=tpx PE=3 SV=2	tpx		33	4	1.86998	1.24834	199.438	not significant			13.8841	0.0141228	TRUE	FALSE	up		1.92775	0.00606042	TRUE	FALSE			0.517784	0.105448	TRUE	FALSE			0.882327	0.475394
sp|P0A863|TPX_ECOL6	Thiol peroxidase OS=Escherichia coli O6:H1 (strain CFT073 / ATCC 700928 / UPEC) GN=tpx PE=3 SV=2	tpx		46	4	1.09793	0.447426	478.895	not significant			1.20163	0.1605	FALSE	FALSE			2.04895	0.0409133	TRUE	FALSE	cobb		0.585081	0.0397115	TRUE	FALSE			1.00875	0.901691
sp|P0A863|TPX_ECOL6	Thiol peroxidase OS=Escherichia coli O6:H1 (strain CFT073 / ATCC 700928 / UPEC) GN=tpx PE=3 SV=2	tpx		128	3	0.938817	0.66242	-1049.22	not significant									1.86589	0.193908	TRUE	FALSE			0.383562	0.254647	TRUE	FALSE			1.15617	0.626209
sp|A1AE69|TRMJ_ECOK1	tRNA (cytidine/uridine-2'-O-)-methyltransferase TrmJ OS=Escherichia coli O1:K1 / APEC GN=trmJ PE=3 SV=1	trmJ		211	3	0.882313	0.649149	-518.454	not significant			0.369145	0.0181321	FALSE	FALSE			1.75199	0.0563723	FALSE	FALSE			nq	0.146447	FALSE	TRUE	bad interferences		1.06203	0.474316
sp|P00909|TRPC_ECOLI	Tryptophan biosynthesis protein TrpCF OS=Escherichia coli (strain K12) GN=trpC PE=1 SV=3	trpC		55	2	1.09297	0.0931829	104.824	not significant			nq	0.0101941	FALSE	TRUE	variable		nq	0.862964	FALSE	TRUE			1.19971	0.549711	FALSE	FALSE			0.995721	0.976898
sp|B7UFX6|TRUA_ECO27	tRNA pseudouridine synthase A OS=Escherichia coli O127:H6 (strain E2348/69 / EPEC) GN=truA PE=3 SV=1	truA		38	4	0.866944	0.523571	-366.695	not significant			1.62596	0.00737097	FALSE	FALSE			1.06619	0.433311	TRUE	FALSE			0.38531	0.178154	TRUE	FALSE			0.845685	0.0561835
sp|P0AA27|THIO_ECO57	Thioredoxin-1 OS=Escherichia coli O157:H7 GN=trxA PE=1 SV=2	trxA		4	3	0.920655	0.32145	-388.835	not significant			1.0381	0.846803	FALSE	FALSE			1.26746	0.0366445	TRUE	FALSE			0.593085	0.0231027	TRUE	FALSE
sp|P0AA26|THIO_ECOL6	Thioredoxin-1 OS=Escherichia coli O6:H1 (strain CFT073 / ATCC 700928 / UPEC) GN=trxA PE=3 SV=2	trxA		53	4	1.73921	1.25231	226.281	not significant			13.5713	0.0316257	FALSE	FALSE			1.40876	0.078881	TRUE	FALSE			0.467303	0.00517745	TRUE	FALSE			1.02412	0.803497
sp|P0AA26|THIO_ECOL6	Thioredoxin-1 OS=Escherichia coli O6:H1 (strain CFT073 / ATCC 700928 / UPEC) GN=trxA PE=3 SV=2	trxA		58	3	0.977277	0.380548	-1655.64	not significant			nq	0.637675	FALSE	TRUE	up		1.19054	0.189015	TRUE	FALSE			0.573915	0.0966732	TRUE	FALSE			1.36604	0.0166667
sp|P0AA26|THIO_ECOL6	Thioredoxin-1 OS=Escherichia coli O6:H1 (strain CFT073 / ATCC 700928 / UPEC) GN=trxA PE=3 SV=2	trxA		70	4	1.07878	0.364106	480.166	not significant			1.58847	0.039445	TRUE	FALSE			1.46242	0.0452122	TRUE	FALSE			0.652811	0.0163154	TRUE	FALSE			0.893079	0.418796
sp|P0AA26|THIO_ECOL6	Thioredoxin-1 OS=Escherichia coli O6:H1 (strain CFT073 / ATCC 700928 / UPEC) GN=trxA PE=3 SV=2	trxA		83	3	0.855292	1.07081	-685.046	not significant									2.91111	0.142064	TRUE	FALSE			0.214392	0.106519	TRUE	FALSE			1.00248	0.98748
sp|P0AA26|THIO_ECOL6	Thioredoxin-1 OS=Escherichia coli O6:H1 (strain CFT073 / ATCC 700928 / UPEC) GN=trxA PE=3 SV=2	trxA		97	4	0.833017	0.10597	-58.0018	not significant			0.72367	0.127067	TRUE	FALSE	take		0.940263	0.140006	TRUE	FALSE			0.783088	0.443531	TRUE	FALSE			0.903681	0.284114
sp|P0AA26|THIO_ECOL6	Thioredoxin-1 OS=Escherichia coli O6:H1 (strain CFT073 / ATCC 700928 / UPEC) GN=trxA PE=3 SV=2	trxA		101	4	1.22997	0.634504	306.543	not significant			1.34264	0.662229	TRUE	FALSE	up		2.80588	0.000266379	TRUE	FALSE	cobb ch		0.471261	0.0202787	TRUE	FALSE			1.28909	0.0088562
sp|A8A779|EFTU2_ECOHS	Elongation factor Tu 2 OS=Escherichia coli O9:H4 (strain HS) GN=tuf2 PE=3 SV=1	tuf2		391	3	0.869589	0.21199	-151.708	not significant			0.669036	0.100071	FALSE	FALSE			nq	0.849374	FALSE	TRUE			0.874101	0.268611	TRUE	FALSE			1.12443	0.619166
sp|Q8XD82|TUSE_ECO57	Sulfurtransferase TusE OS=Escherichia coli O157:H7 GN=tusE PE=3 SV=2	tusE		68	3	0.920262	0.252568	-303.946	not significant			1.30821	0.58642	FALSE	FALSE			0.731473	0.509306	FALSE	FALSE			0.814439	0.443641	TRUE	FALSE
sp|P0A3B3|TYPA_ECO57	GTP-binding protein TypA/BipA OS=Escherichia coli O157:H7 GN=typA PE=3 SV=1	typA		324	3	1.33016	0.179117	62.7829	not significant			1.58786	0.404003	FALSE	FALSE			1.0407	0.931902	FALSE	FALSE			1.42419	0.674449	FALSE	FALSE			nq	0.695926
sp|B7URX8|SYY_ECO27	Tyrosine--tRNA ligase OS=Escherichia coli O127:H6 (strain E2348/69 / EPEC) GN=tyrS PE=3 SV=1	tyrS		85	3	2.22473	0.173343	21.6778	not significant			2.80805	0.0157273	FALSE	FALSE			2.11612	0.00295497	TRUE	FALSE	cobb		nq	0.815224	FALSE	TRUE	cobb no change		1.85304	0.00125787
sp|B7URX8|SYY_ECO27	Tyrosine--tRNA ligase OS=Escherichia coli O127:H6 (strain E2348/69 / EPEC) GN=tyrS PE=3 SV=1	tyrS		235	4	0.670129	0.942622	-235.487	not significant			1.65506	0.0102776	FALSE	FALSE			1.06968	0.0635489	FALSE	FALSE			0.138874	0.375588	FALSE	FALSE			0.82025	0.00897583
sp|A7ZM99|SYY_ECO24	Tyrosine--tRNA ligase OS=Escherichia coli O139:H28 (strain E24377A / ETEC) GN=tyrS PE=3 SV=1	tyrS		238	3	1.0169	0.201555	1202.74	not significant			1.05906	0.490632	TRUE	FALSE			1.27224	0.132435	TRUE	FALSE			0.780448	0.125632	TRUE	FALSE			nq	0.53461
sp|P0A8F5|URK_ECOL6	Uridine kinase OS=Escherichia coli O6:H1 (strain CFT073 / ATCC 700928 / UPEC) GN=udk PE=3 SV=1	udk		207	1	0.7156	0	0	not significant																					0.7156	0.220339
sp|P12758|UDP_ECOLI	Uridine phosphorylase OS=Escherichia coli (strain K12) GN=udp PE=1 SV=3	udp		235	1	2.38569	0	0	not significant			2.38569	0	FALSE	FALSE
sp|B7UH19|UNG_ECO27	Uracil-DNA glycosylase OS=Escherichia coli O127:H6 (strain E2348/69 / EPEC) GN=ung PE=3 SV=1	ung		15	3	0.717549	0.643124	-193.762	not significant									1.19555	0.248255	TRUE	FALSE			0.28966	0.00201954	TRUE	FALSE			1.06684	0.75724
sp|A7ZQ25|UNG_ECO24	Uracil-DNA glycosylase OS=Escherichia coli O139:H28 (strain E24377A / ETEC) GN=ung PE=3 SV=1	ung		177	2	1.63293	0.382128	77.9252	not significant									1.11433	0.449187	TRUE	FALSE			2.3929	0.0845407	TRUE	FALSE
sp|B7UGN6|UPP_ECO27	Uracil phosphoribosyltransferase OS=Escherichia coli O127:H6 (strain E2348/69 / EPEC) GN=upp PE=3 SV=1	upp		2	3	1.09917	0.0993979	105.119	not significant			0.955084	0.805605	FALSE	FALSE			1.17509	0.00954206	TRUE	FALSE			1.18327	0.55286	FALSE	FALSE			nq	0.0241801
sp|B7UGN6|UPP_ECO27	Uracil phosphoribosyltransferase OS=Escherichia coli O127:H6 (strain E2348/69 / EPEC) GN=upp PE=3 SV=1	upp		7	3	0.785089	0.30433	-125.778	not significant			0.51095	0.004382	FALSE	FALSE			nq	0.883457	FALSE	TRUE			0.996398	0.995834	FALSE	FALSE			0.950486	0.0514696
sp|B7UGN6|UPP_ECO27	Uracil phosphoribosyltransferase OS=Escherichia coli O127:H6 (strain E2348/69 / EPEC) GN=upp PE=3 SV=1	upp		70	4	1.17544	0.346332	214.252	not significant			0.703511	0.123111	FALSE	FALSE			1.05541	0.725164	FALSE	FALSE			1.73172	0.0269146	TRUE	FALSE			1.4847	0.0445091
sp|P08390|USG_ECOLI	USG-1 protein OS=Escherichia coli (strain K12) GN=usg PE=1 SV=1	usg		167	3	2.32727	0.101318	11.9946	not significant			2.28247	0.0105143	FALSE	FALSE			2.65743	0.00245635	TRUE	FALSE	cobb		2.07815	0.420215	FALSE	FALSE
sp|P67090|USPD_ECO57	Universal stress protein D OS=Escherichia coli O157:H7 GN=uspD PE=3 SV=1	uspD		75	1	5.25349	0	0	not significant			5.25349	0.0753346	FALSE	FALSE
sp|P0AAC1|USPE_ECOL6	Universal stress protein E OS=Escherichia coli O6:H1 (strain CFT073 / ATCC 700928 / UPEC) GN=uspE PE=3 SV=2	uspE		230	3	0.85241	0.7154	-448.001	not significant			0.313501	0.128779	FALSE	FALSE									1.60313	0.42647	FALSE	FALSE			1.23237	0.408531
sp|P0A4P7|USPF_ECO57	Universal stress protein F OS=Escherichia coli O157:H7 GN=uspF PE=3 SV=1	uspF		80	3	0.893133	0.331791	-293.569	not significant			0.558654	0.0266118	FALSE	FALSE			1.12525	0.619484	FALSE	FALSE			1.13333	0.670553	FALSE	FALSE
sp|Q8XBT3|USPG_ECO57	Universal stress protein G OS=Escherichia coli O157:H7 GN=uspG PE=3 SV=1	uspG		19	3	1.47086	0.98156	254.391	not significant			5.40915	0.00465345	FALSE	FALSE			1.16304	0.337473	TRUE	FALSE			0.505816	0.0142371	TRUE	FALSE
sp|Q8FAD1|SYV_ECOL6	Valine--tRNA ligase OS=Escherichia coli O6:H1 (strain CFT073 / ATCC 700928 / UPEC) GN=valS PE=3 SV=1	valS		178	3	0.915178	0.0517663	-58.4031	not significant			0.964014	0.904439	FALSE	FALSE			0.932402	0.637423	TRUE	FALSE			nq	0.0515539	FALSE	TRUE			0.852767	0.659221
sp|P07118|SYV_ECOLI	Valine--tRNA ligase OS=Escherichia coli (strain K12) GN=valS PE=1 SV=2	valS		317	4	0.972752	0.341021	-1234.4	not significant			1.5791	0.0525831	TRUE	FALSE			1.09453	0.669067	TRUE	FALSE			0.630472	0.148261	TRUE	FALSE			0.821684	0.0951508
sp|Q8FAD1|SYV_ECOL6	Valine--tRNA ligase OS=Escherichia coli O6:H1 (strain CFT073 / ATCC 700928 / UPEC) GN=valS PE=3 SV=1	valS		593	4	1.08347	0.0193133	24.0913	not significant			1.08598	0.301787	FALSE	FALSE			1.09018	0.651723	TRUE	FALSE			1.05058	0.77822	TRUE	FALSE			1.10793	0.236933
sp|Q8FAD1|SYV_ECOL6	Valine--tRNA ligase OS=Escherichia coli O6:H1 (strain CFT073 / ATCC 700928 / UPEC) GN=valS PE=3 SV=1	valS		909	4	0.973449	0.242987	-902.984	not significant			1.3844	0.138232	FALSE	FALSE			1.06727	0.620658	TRUE	FALSE			0.819655	0.141024	TRUE	FALSE			0.74146	0.00336411
sp|Q8FAD1|SYV_ECOL6	Valine--tRNA ligase OS=Escherichia coli O6:H1 (strain CFT073 / ATCC 700928 / UPEC) GN=valS PE=3 SV=1	valS		926	2	1.58115	0.209523	45.7322	not significant			1.28227	0.559849	FALSE	FALSE															1.9497	0.0027538
sp|B7UNY7|WRBA_ECO27	Flavoprotein WrbA OS=Escherichia coli O127:H6 (strain E2348/69 / EPEC) GN=wrbA PE=3 SV=1	wrbA		50	2	2.15856	0.156634	20.3569	not significant			1.8456	0.0591944	FALSE	FALSE			nq	0.204768	FALSE	TRUE			2.52458	0.0688311	FALSE	FALSE			nq	0.175809
sp|P09030|EX3_ECOLI	Exodeoxyribonuclease III OS=Escherichia coli (strain K12) GN=xthA PE=1 SV=4	xthA		121	4	1.34472	0.433568	146.384	not significant			1.82264	0.012667	TRUE	FALSE			2.22092	0.000697884	TRUE	FALSE	cobb		0.733093	0.391617	TRUE	FALSE			1.10189	0.109216
sp|P09030|EX3_ECOLI	Exodeoxyribonuclease III OS=Escherichia coli (strain K12) GN=xthA PE=1 SV=4	xthA		255	1	0.595258	0	0	not significant			0.595258	0.264305	FALSE	FALSE			nq	0.263164	FALSE	TRUE
sp|B7UI51|YAAA_ECO27	UPF0246 protein YaaA OS=Escherichia coli O127:H6 (strain E2348/69 / EPEC) GN=yaaA PE=3 SV=1	yaaA		55	1	4.18531	0	0	not significant																					4.18531	0.00457224
sp|A7ZHJ2|YACG_ECO24	DNA gyrase inhibitor YacG OS=Escherichia coli O139:H28 (strain E24377A / ETEC) GN=yacG PE=3 SV=1	yacG		64	1	2.77256	0	0	not significant									2.77256	0.18943	FALSE	FALSE
sp|A7ZHQ5|YAEH_ECO24	UPF0325 protein YaeH OS=Escherichia coli O139:H28 (strain E24377A / ETEC) GN=yaeH PE=3 SV=1	yaeH		6	1	0.700331	0	0	not significant									nq	0.0335886	FALSE	TRUE			0.700331	0.529116	FALSE	FALSE
sp|A7ZHQ5|YAEH_ECO24	UPF0325 protein YaeH OS=Escherichia coli O139:H28 (strain E24377A / ETEC) GN=yaeH PE=3 SV=1	yaeH		38	3	1.1178	0.814573	731.461	not significant			3.26659	0.00360083	FALSE	FALSE			0.941358	0.673996	FALSE	FALSE			0.454195	0.229967	FALSE	FALSE
sp|Q46948|YAJL_ECOLI	Chaperone protein YajL OS=Escherichia coli (strain K12) GN=yajL PE=1 SV=2	yajL		142	3	1.07234	0.309331	442.888	not significant			1.19744	0.643389	FALSE	FALSE			nq	0.0380613	FALSE	TRUE			0.70333	0.685001	FALSE	FALSE			1.46415	0.0367759
sp|A7ZII0|YAJQ_ECO24	UPF0234 protein YajQ OS=Escherichia coli O139:H28 (strain E24377A / ETEC) GN=yajQ PE=3 SV=1	yajQ		90	1	0.541988	0	0	not significant									nq	0.13371	FALSE	TRUE			0.541988	0.0256035	FALSE	FALSE
sp|A7ZII0|YAJQ_ECO24	UPF0234 protein YajQ OS=Escherichia coli O139:H28 (strain E24377A / ETEC) GN=yajQ PE=3 SV=1	yajQ		97	2	1.32942	0.020336	7.14183	not significant									1.30266	0.0540054	FALSE	FALSE			1.35673	0.61832	FALSE	FALSE
sp|A7ZII0|YAJQ_ECO24	UPF0234 protein YajQ OS=Escherichia coli O139:H28 (strain E24377A / ETEC) GN=yajQ PE=3 SV=1	yajQ		108	3	1.13984	0.487223	372.244	not significant			1.95719	0.000698637	TRUE	FALSE			1.25929	0.208857	TRUE	FALSE			0.600862	0.0931152	TRUE	FALSE
sp|B7UKF1|YBAB_ECO27	Nucleoid-associated protein YbaB OS=Escherichia coli O127:H6 (strain E2348/69 / EPEC) GN=ybaB PE=3 SV=1	ybaB		12	1	10.5051	0	0	not significant			10.5051	0.0831359	FALSE	FALSE
sp|B7UKF1|YBAB_ECO27	Nucleoid-associated protein YbaB OS=Escherichia coli O127:H6 (strain E2348/69 / EPEC) GN=ybaB PE=3 SV=1	ybaB		20	1	3.35554	0	0	not significant			3.35554	0.00246754	FALSE	FALSE			nq	0.0027287	FALSE	TRUE
sp|P0AAR3|YBAK_ECOLI	Cys-tRNA(Pro)/Cys-tRNA(Cys) deacylase ybaK OS=Escherichia coli (strain K12) GN=ybaK PE=1 SV=1	ybaK		6	2	1.23859	0.136523	63.8046	not significant									1.41977	0.0451259	FALSE	FALSE			1.08053	0.736217	FALSE	FALSE			nq	0.408648
sp|P0AAR3|YBAK_ECOLI	Cys-tRNA(Pro)/Cys-tRNA(Cys) deacylase ybaK OS=Escherichia coli (strain K12) GN=ybaK PE=1 SV=1	ybaK		73	4	0.851923	0.215994	-134.778	not significant			0.806733	0.451592	TRUE	FALSE	stat poor but clearly up		1.01237	0.953524	TRUE	FALSE			0.612442	0.148646	TRUE	FALSE			1.0531	0.580934
sp|P0AAR3|YBAK_ECOLI	Cys-tRNA(Pro)/Cys-tRNA(Cys) deacylase ybaK OS=Escherichia coli (strain K12) GN=ybaK PE=1 SV=1	ybaK		151	3	1.89028	0.593684	93.2401	not significant			4.31418	0.431153	FALSE	FALSE			1.09414	0.692906	TRUE	FALSE			1.4309	0.168114	TRUE	FALSE
sp|P0AAS7|YBCJ_ECOLI	Uncharacterized protein YbcJ OS=Escherichia coli (strain K12) GN=ybcJ PE=1 SV=1	ybcJ		31	2	0.322385	0.971703	-85.8388	not significant									0.122003	0.407959	FALSE	FALSE			0.851883	0.388719	TRUE	FALSE
sp|P0AAU0|YBEL_ECOL6	Uncharacterized protein YbeL OS=Escherichia coli O6:H1 (strain CFT073 / ATCC 700928 / UPEC) GN=ybeL PE=4 SV=1	ybeL		3	4	0.999386	0.36205	-58976.9	not significant			1.35858	0.523434	FALSE	FALSE			1.16496	0.437553	TRUE	FALSE			1.16986	0.500082	TRUE	FALSE			0.538774	0.0390045
sp|P0A9K4|PHOL_ECOL6	PhoH-like protein OS=Escherichia coli O6:H1 (strain CFT073 / ATCC 700928 / UPEC) GN=ybeZ PE=3 SV=2	ybeZ		214	4	0.985083	0.218619	-1454.64	not significant			0.783381	0.371348	TRUE	FALSE			1.12461	0.782359	TRUE	FALSE	cobb		1.31602	0.579298	FALSE	FALSE			0.812184	0.0305836
sp|P30177|YBIB_ECOLI	Uncharacterized protein ybiB OS=Escherichia coli (strain K12) GN=ybiB PE=3 SV=1	ybiB		186	3	0.815957	0.130762	-64.2901	not significant			0.850092	0.685329	FALSE	FALSE			0.683825	0.269698	FALSE	FALSE									0.934524	0.469057
sp|P75821|YBJS_ECOLI	Uncharacterized protein YbjS OS=Escherichia coli (strain K12) GN=ybjS PE=4 SV=2	ybjS		177	4	0.992165	0.403954	-5135.21	not significant			0.883099	0.643788	TRUE	FALSE			1.66918	0.0804928	TRUE	FALSE			0.555114	0.000867276	TRUE	FALSE			1.18424	0.381757
sp|A7ZK06|YCAR_ECO24	UPF0434 protein YcaR OS=Escherichia coli O139:H28 (strain E24377A / ETEC) GN=ycaR PE=3 SV=1	ycaR		17	2	0.633897	0.622112	-136.467	not significant									1.18086	0.48723	TRUE	FALSE			0.340282	3.86e-06	TRUE	FALSE
sp|B7UN03|YCAR_ECO27	UPF0434 protein YcaR OS=Escherichia coli O127:H6 (strain E2348/69 / EPEC) GN=ycaR PE=3 SV=1	ycaR		24	3	0.87818	0.495519	-381.451	not significant									1.23074	0.0954985	TRUE	FALSE			0.435823	0.00921689	TRUE	FALSE			1.26263	0.485594
sp|A7ZK06|YCAR_ECO24	UPF0434 protein YcaR OS=Escherichia coli O139:H28 (strain E24377A / ETEC) GN=ycaR PE=3 SV=1	ycaR		59	1	3.22304	0	0	not significant									3.22304	0.00593437	TRUE	FALSE	cobb
sp|P0AB16|YCCJ_ECO57	Uncharacterized protein YccJ OS=Escherichia coli O157:H7 GN=yccJ PE=4 SV=1	yccJ		37	3	1.3547	1.42919	470.775	not significant			7.35361	0.0277737	TRUE	FALSE			1.51549	0.0599478	TRUE	FALSE			0.223088	0.0081717	TRUE	FALSE
sp|P75874|YCCU_ECOLI	Uncharacterized protein yccU OS=Escherichia coli (strain K12) GN=yccU PE=1 SV=2	yccU		24	3	1.41355	0.363686	105.079	not significant			2.00484	0.0877434	FALSE	FALSE			1.64575	0.107081	TRUE	FALSE	use M		0.856037	0.674088	TRUE	FALSE
sp|P75874|YCCU_ECOLI	Uncharacterized protein yccU OS=Escherichia coli (strain K12) GN=yccU PE=1 SV=2	yccU		34	3	0.885145	0.550782	-451.447	not significant			1.13241	0.232949	TRUE	FALSE			1.48403	0.0401511	TRUE	FALSE			0.412664	0.000895254	TRUE	FALSE
sp|P75874|YCCU_ECOLI	Uncharacterized protein yccU OS=Escherichia coli (strain K12) GN=yccU PE=1 SV=2	yccU		49	4	1.13839	0.255219	196.902	not significant			1.59785	0.092656	FALSE	FALSE			1.2015	0.0488331	TRUE	FALSE			0.780516	0.0433919	TRUE	FALSE			1.12079	0.707412
sp|P0AB66|ACYP_ECO57	Acylphosphatase OS=Escherichia coli O157:H7 GN=yccX PE=3 SV=1	yccX		28	2	1.37757	0.288454	90.0509	not significant									1.03238	0	FALSE	FALSE			1.83818	0.0344309	TRUE	FALSE
sp|Q1RD70|YCEF1_ECOUT	Maf-like protein yceF 1 OS=Escherichia coli (strain UTI89 / UPEC) GN=yceF1 PE=3 SV=2	yceF1		52	4	0.999091	0.32402	-35645.8	not significant			1.1559	0.117415	FALSE	FALSE			1.42842	0.000283095	TRUE	FALSE			0.593853	0.0226259	TRUE	FALSE			1.01617	0.899497
sp|B7UP81|YCEH_ECO27	UPF0502 protein YceH OS=Escherichia coli O127:H6 (strain E2348/69 / EPEC) GN=yceH PE=3 SV=1	yceH		80	3	1.34104	0.187355	63.8467	not significant			1.62715	0	FALSE	FALSE			1.0407	0.931902	FALSE	FALSE			1.42419	0.674449	FALSE	FALSE			nq	0.695926
sp|B7UPC4|YCFP_ECO27	UPF0227 protein YcfP OS=Escherichia coli O127:H6 (strain E2348/69 / EPEC) GN=ycfP PE=3 SV=1	ycfP		164	1	15.561	0	0	not significant									nq	0.00363986	FALSE	TRUE			15.561	0.16202	FALSE	FALSE			nq	0.00317606
sp|A7ZKV0|YCGL_ECO24	Protein YcgL OS=Escherichia coli O139:H28 (strain E24377A / ETEC) GN=ycgL PE=3 SV=2	ycgL		62	3	2.15784	0.376665	48.9743	not significant			3.04087	0.0105286	FALSE	FALSE			2.58705	0.0646082	FALSE	FALSE			1.27719	0.684228	FALSE	FALSE
sp|A7ZKV0|YCGL_ECO24	Protein YcgL OS=Escherichia coli O139:H28 (strain E24377A / ETEC) GN=ycgL PE=3 SV=2	ycgL		70	2	0.914269	0.0890454	-99.3477	not significant									0.836377	0.654147	FALSE	FALSE			0.999415	0.997812	TRUE	FALSE	not sure why here all is high in no glc
sp|P76004|YCGM_ECOLI	Uncharacterized protein ycgM OS=Escherichia coli (strain K12) GN=ycgM PE=1 SV=1	ycgM		28	1	1.66851	0	0	not significant									1.66851	0.262087	FALSE	FALSE
sp|P0AB63|YCIN_ECO57	Protein yciN OS=Escherichia coli O157:H7 GN=yciN PE=4 SV=1	yciN		3	3	0.883217	0.117961	-94.9888	not significant			0.772535	0.0658522	FALSE	FALSE			1.02936	0.422849	TRUE	FALSE			0.866395	0.671747	TRUE	FALSE
sp|P0AB63|YCIN_ECO57	Protein yciN OS=Escherichia coli O157:H7 GN=yciN PE=4 SV=1	yciN		15	3	1.53208	0.706055	165.496	not significant			4.11337	0.0502582	TRUE	FALSE	some interferences		1.06209	0.338043	TRUE	FALSE			0.823168	0.431653	TRUE	FALSE
sp|P0AB62|YCIN_ECOL6	Protein yciN OS=Escherichia coli O6:H1 (strain CFT073 / ATCC 700928 / UPEC) GN=yciN PE=4 SV=1	yciN		19	4	1.71796	0.159386	29.454	not significant			2.17424	0.00104425	TRUE	FALSE	up		1.55321	0.00278323	TRUE	FALSE			1.8035	0.00913909	TRUE	FALSE			1.43019	0.296742
sp|P0AFR4|YCIO_ECOLI	Uncharacterized protein YciO OS=Escherichia coli (strain K12) GN=yciO PE=1 SV=1	yciO		47	4	1.3851	0.34608	106.235	not significant			0.999748	0.997661	FALSE	FALSE			2.47864	0.0136003	TRUE	FALSE	cobb		1.18694	0.860391	FALSE	FALSE	do not use acka		1.25137	0.00318037
sp|P51981|AEEP_ECOLI	L-Ala-D/L-Glu epimerase OS=Escherichia coli (strain K12) GN=ycjG PE=1 SV=2	ycjG		151	2	0.853087	0.346463	-218.047	not significant			0.60329	0.0359651	FALSE	FALSE			1.20631	0.593491	TRUE	FALSE			nq	0.0343144	FALSE	TRUE
sp|P76043|YCJQ_ECOLI	Uncharacterized zinc-type alcohol dehydrogenase-like protein YcjQ OS=Escherichia coli (strain K12) GN=ycjQ PE=3 SV=1	ycjQ		3					no quant									nq	0.0393657	FALSE	TRUE
sp|P52647|NIFJ_ECOLI	Probable pyruvate-flavodoxin oxidoreductase OS=Escherichia coli (strain K12) GN=ydbK PE=3 SV=2	ydbK		1012	1	0.986976	0	0	not significant																					0.986976	0.924184
sp|P64465|YDFZ_ECO57	Putative selenoprotein ydfZ OS=Escherichia coli O157:H7 GN=ydfZ PE=4 SV=1	ydfZ		27	2	1.44753	0.346807	93.7668	not significant									2.0476	0.00713276	TRUE	FALSE	cobb		1.02332	0.793434	TRUE	FALSE
sp|P64465|YDFZ_ECO57	Putative selenoprotein ydfZ OS=Escherichia coli O157:H7 GN=ydfZ PE=4 SV=1	ydfZ		45	2	1.44896	0.390089	105.189	not significant									2.14027	0.000773225	TRUE	FALSE	cobb		0.980941	0.921819	TRUE	FALSE
sp|P64465|YDFZ_ECO57	Putative selenoprotein ydfZ OS=Escherichia coli O157:H7 GN=ydfZ PE=4 SV=1	ydfZ		55	2	0.682133	0.960817	-251.174	not significant									1.78298	0.132575	TRUE	FALSE			0.260971	0.0738292	TRUE	FALSE
sp|P0ACX7|YDHZ_ECO57	Uncharacterized protein YdhZ OS=Escherichia coli O157:H7 GN=ydhZ PE=4 SV=1	ydhZ		6	1	0.959414	0	0	not significant															0.959414	0.915728	FALSE	FALSE
sp|P0ACY1|YDJA_ECOLI	Putative NAD(P)H nitroreductase ydjA OS=Escherichia coli (strain K12) GN=ydjA PE=1 SV=1	ydjA		74	3	1.0719	0.198781	286.311	not significant			0.854121	0.347875	FALSE	FALSE			1.38606	0.185292	TRUE	FALSE			nq	0.603273	FALSE	TRUE			1.04029	0.678167
sp|P0ACY1|YDJA_ECOLI	Putative NAD(P)H nitroreductase ydjA OS=Escherichia coli (strain K12) GN=ydjA PE=1 SV=1	ydjA		78	4	1.00255	0.616905	24257.3	not significant			1.50401	0.0367464	FALSE	FALSE			2.08593	0.0337326	TRUE	FALSE	cobb ?		0.422812	0.010184	TRUE	FALSE			0.76159	0.00216671
sp|P0ACY1|YDJA_ECOLI	Putative NAD(P)H nitroreductase ydjA OS=Escherichia coli (strain K12) GN=ydjA PE=1 SV=1	ydjA		101	2	1.46114	0.764073	201.488	not significant			3.13706	0.023223	FALSE	FALSE															0.680547	0.00600303
sp|P77721|YDJF_ECOLI	Uncharacterized HTH-type transcriptional regulator YdjF OS=Escherichia coli (strain K12) GN=ydjF PE=4 SV=1	ydjF		80	4	0.957922	0.508501	-1182.86	not significant			0.621731	0.27515	FALSE	FALSE			2.05539	0.00656888	TRUE	FALSE	cobb		0.587182	0.0693407	FALSE	FALSE			1.12215	0.655063
sp|P77721|YDJF_ECOLI	Uncharacterized HTH-type transcriptional regulator YdjF OS=Escherichia coli (strain K12) GN=ydjF PE=4 SV=1	ydjF		158	3	0.870032	0.307555	-220.905	not significant			0.616382	0.00465249	FALSE	FALSE			0.821473	0.48299	FALSE	FALSE			1.30066	0.298778	FALSE	FALSE
sp|P0ACY4|YEAG_ECOL6	Uncharacterized protein YeaG OS=Escherichia coli O6:H1 (strain CFT073 / ATCC 700928 / UPEC) GN=yeaG PE=3 SV=1	yeaG		394	1	1.78235	0	0	not significant																					1.78235	0.0805722
sp|P0ACY4|YEAG_ECOL6	Uncharacterized protein YeaG OS=Escherichia coli O6:H1 (strain CFT073 / ATCC 700928 / UPEC) GN=yeaG PE=3 SV=1	yeaG		478	3	0.9563	0.303185	-678.509	not significant			1.37342	0.743319	FALSE	FALSE			nq	0.099511	TRUE	TRUE	ok		0.653974	0.190043	TRUE	FALSE	bit noisy		0.973681	0.873689
sp|Q0TGW8|YEBC_ECOL5	Probable transcriptional regulatory protein YebC OS=Escherichia coli O6:K15:H31 (strain 536 / UPEC) GN=yebC PE=3 SV=1	yebC		119	4	1.29873	0.398082	152.297	not significant			2.16451	0.0197426	FALSE	FALSE			1.62937	0.0260774	TRUE	FALSE			0.767431	0.012749	TRUE	FALSE			1.05113	0.546093
sp|Q0TGW8|YEBC_ECOL5	Probable transcriptional regulatory protein YebC OS=Escherichia coli O6:K15:H31 (strain 536 / UPEC) GN=yebC PE=3 SV=1	yebC		215	3	1.50824	0.177023	43.0773	not significant			1.76578	0.00635645	FALSE	FALSE			1.64961	0.167683	TRUE	FALSE			nq	0.0285333	FALSE	TRUE	shoulder		1.17786	0.481592
sp|P46887|YECH_ECOLI	Uncharacterized protein yecH OS=Escherichia coli (strain K12) GN=yecH PE=4 SV=2	yecH		61	2	3.13157	0.733714	64.2744	not significant									1.50354	0.185405	TRUE	FALSE			6.52244	0.106787	TRUE	FALSE	cobb
sp|P0AA33|YEDF_ECO57	UPF0033 protein YedF OS=Escherichia coli O157:H7 GN=yedF PE=3 SV=1	yedF		2					no quant									nq	0.108769	FALSE	TRUE
sp|Q8X8V5|YEEN_ECO57	Probable transcriptional regulatory protein YeeN OS=Escherichia coli O157:H7 GN=yeeN PE=3 SV=1	yeeN		4	1	1.22472	0	0	not significant															1.22472	0.747854	FALSE	FALSE
sp|Q0TGH3|YEEN_ECOL5	Probable transcriptional regulatory protein YeeN OS=Escherichia coli O6:K15:H31 (strain 536 / UPEC) GN=yeeN PE=3 SV=1	yeeN		66	4	1.08394	0.318543	395.197	not significant			1.56929	0.00264638	TRUE	FALSE	up		1.20727	0.033325	TRUE	FALSE			0.653193	0.385774	TRUE	FALSE			1.11551	0.362888
sp|P0AD12|YEEZ_ECOLI	Protein yeeZ OS=Escherichia coli (strain K12) GN=yeeZ PE=1 SV=1	yeeZ		248	4	0.915269	0.563808	-636.802	not significant			1.68753	0.000520713	FALSE	FALSE			1.32343	0.0404584	TRUE	FALSE			0.385468	0.12527	FALSE	FALSE			0.815177	0.00131955
sp|P76402|YEGP_ECOLI	UPF0339 protein YegP OS=Escherichia coli (strain K12) GN=yegP PE=1 SV=2	yegP		41	4	0.995832	0.397003	-9505.75	not significant			1.87036	0.0182894	FALSE	FALSE			1.04501	0.305612	TRUE	FALSE			0.722151	0.325554	TRUE	FALSE			0.696738	0.00252531
sp|Q8X7I0|YEGP_ECO57	UPF0339 protein YegP OS=Escherichia coli O157:H7 GN=yegP PE=3 SV=2	yegP		65	3	1.41342	0.598034	172.836	not significant			3.01509	0.00536523	TRUE	FALSE			1.34011	0.0352282	TRUE	FALSE			0.698836	0.0754541	TRUE	FALSE
sp|P33355|YEHS_ECOLI	Uncharacterized protein yehS OS=Escherichia coli (strain K12) GN=yehS PE=4 SV=1	yehS		15	1	1.34035	0	0	not significant																					1.34035	0.244531
sp|B7UFI8|EFPL_ECO27	Elongation factor P-like protein OS=Escherichia coli O127:H6 (strain E2348/69 / EPEC) GN=yeiP PE=3 SV=1	yeiP		40	2	0.729422	0.674744	-213.863	not significant									1.43224	0.00761618	FALSE	FALSE			0.371485	0.557335	FALSE	FALSE			nq	0.228499
sp|B7UFI8|EFPL_ECO27	Elongation factor P-like protein OS=Escherichia coli O127:H6 (strain E2348/69 / EPEC) GN=yeiP PE=3 SV=1	yeiP		51	3	2.23178	0.0585826	7.29731	not significant			2.40245	0.190719	FALSE	FALSE			2.08166	0.345031	FALSE	FALSE									2.22274	0.00356232
sp|B7UFI8|EFPL_ECO27	Elongation factor P-like protein OS=Escherichia coli O127:H6 (strain E2348/69 / EPEC) GN=yeiP PE=3 SV=1	yeiP		57	4	1.14952	0.635174	455.844	not significant			0.604312	0.101939	FALSE	FALSE	use M+1 not regulated		1.83451	0.240888	TRUE	FALSE			0.626249	0.199362	TRUE	FALSE			2.51496	0.0784632
sp|P65558|YFCD_ECO57	Uncharacterized Nudix hydrolase YfcD OS=Escherichia coli O157:H7 GN=yfcD PE=3 SV=1	yfcD		166	2	1.38221	0.207958	64.2478	not significant									1.12268	0.649281	TRUE	FALSE			1.70172	0.173893	FALSE	FALSE
sp|P0AD33|YFCZ_ECOLI	UPF0381 protein YfcZ OS=Escherichia coli (strain K12) GN=yfcZ PE=3 SV=1	yfcZ		50	3	0.854218	0.563573	-357.667	not significant			0.601041	0.239147	FALSE	FALSE			1.89206	0.108985	TRUE	FALSE			0.54811	0.036384	TRUE	FALSE			nq	0.0916726
sp|P76536|YFEX_ECOLI	Probable deferrochelatase/peroxidase YfeX OS=Escherichia coli (strain K12) GN=yfeX PE=1 SV=2	yfeX		222	3	1.36832	0.208907	66.6193	not significant									1.04798	0.949428	FALSE	FALSE			1.74539	0.563458	FALSE	FALSE			1.40061	0.0134736
sp|P24178|YFFB_ECOLI	Protein YffB OS=Escherichia coli (strain K12) GN=yffB PE=1 SV=1	yffB		64	1	1.95906	0	0	not significant									nq	0.0226317	FALSE	TRUE	not cobb		1.95906	0.165019	FALSE	FALSE
sp|P76569|YFGD_ECOLI	Uncharacterized protein YfgD OS=Escherichia coli (strain K12) GN=yfgD PE=1 SV=1	yfgD		50	4	0.908921	0.441515	-462.334	not significant			1.19075	0.710046	FALSE	FALSE			0.442127	0.293709	FALSE	FALSE	import problem		0.925436	0.804165	TRUE	FALSE			1.40085	0.128873
sp|P76569|YFGD_ECOLI	Uncharacterized protein YfgD OS=Escherichia coli (strain K12) GN=yfgD PE=1 SV=1	yfgD		64	2	1.71358	0.686658	127.493	not significant									0.862368	0.460346	FALSE	FALSE			3.40499	0.0223198	TRUE	FALSE	cobb
sp|P76569|YFGD_ECOLI	Uncharacterized protein YfgD OS=Escherichia coli (strain K12) GN=yfgD PE=1 SV=1	yfgD		92	2	0.809491	0.795258	-376.275	not significant									1.79303	0.0179384	TRUE	FALSE			0.365457	0.0474137	TRUE	FALSE
sp|P0AGJ6|YFIF_ECO57	Uncharacterized tRNA/rRNA methyltransferase YfiF OS=Escherichia coli O157:H7 GN=yfiF PE=3 SV=1	yfiF		13	2	2.3951	0.624477	71.4976	not significant									1.28267	0.361679	FALSE	FALSE			4.4723	0.105409	FALSE	FALSE
sp|P0AGJ5|YFIF_ECOLI	Uncharacterized tRNA/rRNA methyltransferase YfiF OS=Escherichia coli (strain K12) GN=yfiF PE=3 SV=1	yfiF		83	3	2.70613	1.06652	107.131	not significant									2.16944	0.276273	FALSE	FALSE			0.830223	0.615257	FALSE	FALSE	noisy signal		11.0028	3.94e-05
sp|P0AGJ5|YFIF_ECOLI	Uncharacterized tRNA/rRNA methyltransferase YfiF OS=Escherichia coli (strain K12) GN=yfiF PE=3 SV=1	yfiF		141	1	1.67603	0	0	not significant			1.67603	0.455312	FALSE	FALSE
sp|P0ADQ8|YGAM_ECOL6	Uncharacterized protein YgaM OS=Escherichia coli O6:H1 (strain CFT073 / ATCC 700928 / UPEC) GN=ygaM PE=4 SV=1	ygaM		59	1	2.95187	0	0	not significant																					2.95187	0.0185861
sp|P0ADE6|YGAU_ECOLI	Uncharacterized protein YgaU OS=Escherichia coli (strain K12) GN=ygaU PE=1 SV=2	ygaU		8	4	1.28001	0.210837	85.4037	not significant			1.07472	0.635597	FALSE	FALSE			1.39959	0.142115	TRUE	FALSE			1.73329	0.0293908	TRUE	FALSE			1.02965	0.919063
sp|P0ADE7|YGAU_ECOL6	Uncharacterized protein YgaU OS=Escherichia coli O6:H1 (strain CFT073 / ATCC 700928 / UPEC) GN=ygaU PE=3 SV=2	ygaU		137	3	0.905864	0.180992	-183.068	not significant			1.10497	0.526428	FALSE	FALSE			0.943219	0.810687	TRUE	FALSE			0.713224	0.266984	TRUE	FALSE
sp|P0ADR9|YGDH_ECOL6	LOG family protein ygdH OS=Escherichia coli O6:H1 (strain CFT073 / ATCC 700928 / UPEC) GN=ygdH PE=3 SV=1	ygdH		337	2	1.76662	0.231436	40.6693	not significant			2.22666	0.0963362	FALSE	FALSE															1.40163	0.0379381
sp|B7UHV7|YGFB_ECO27	UPF0149 protein YgfB OS=Escherichia coli O127:H6 (strain E2348/69 / EPEC) GN=ygfB PE=3 SV=1	ygfB		188	2	0.705378	0.184377	-52.8266	not significant									nq	0.926513	FALSE	TRUE			0.586608	0.129745	FALSE	FALSE			0.848194	0.321752
sp|B7UHU7|YGFZ_ECO27	tRNA-modifying protein YgfZ OS=Escherichia coli O127:H6 (strain E2348/69 / EPEC) GN=ygfZ PE=3 SV=1	ygfZ		68	4	1.02815	0.445702	1605.35	not significant			0.776608	0.264868	FALSE	FALSE			0.636111	0.547937	FALSE	FALSE			1.09976	0.91983	FALSE	FALSE			2.05682	0.0291835
sp|P38521|YGGL_ECOLI	Uncharacterized protein yggL OS=Escherichia coli (strain K12) GN=yggL PE=4 SV=2	yggL		87	3	1.51789	0.603125	144.523	not significant			0.657559	0.100082	FALSE	FALSE	bad stat		1.99652	0.0604688	TRUE	FALSE			2.66386	0.0166406	TRUE	FALSE	cobb
sp|P38521|YGGL_ECOLI	Uncharacterized protein yggL OS=Escherichia coli (strain K12) GN=yggL PE=4 SV=2	yggL		93	1	1.48514	0	0	not significant									1.48514	0.362764	FALSE	FALSE			nq	0.355527	FALSE	TRUE
sp|B7UI00|YGGU_ECO27	UPF0235 protein YggU OS=Escherichia coli O127:H6 (strain E2348/69 / EPEC) GN=yggU PE=3 SV=1	yggU		53	2	3.21344	0.106824	9.15107	not significant									3.57571	0.0222656	TRUE	FALSE	cobb		2.88786	0.00603521	TRUE	FALSE	do not use cobb
sp|A7ZR88|FETP_ECO24	Probable Fe(2+)-trafficking protein OS=Escherichia coli O139:H28 (strain E24377A / ETEC) GN=yggX PE=3 SV=1	yggX		28	4	1.0824	0.536423	677.472	not significant			1.97699	0.0471249	TRUE	FALSE			1.30823	0.392841	TRUE	FALSE			0.456077	0.0500649	TRUE	FALSE			1.16365	0.635278
sp|A7ZR88|FETP_ECO24	Probable Fe(2+)-trafficking protein OS=Escherichia coli O139:H28 (strain E24377A / ETEC) GN=yggX PE=3 SV=1	yggX		90	1	0.756613	0	0	not significant															0.756613	0.0832972	TRUE	FALSE
sp|P0AGK6|YHBY_ECO57	RNA-binding protein YhbY OS=Escherichia coli O157:H7 GN=yhbY PE=4 SV=1	yhbY		50	3	0.826263	0.460466	-241.28	not significant			0.83128	0.530019	FALSE	FALSE			1.44782	0.00354719	TRUE	FALSE			0.468697	0.00767189	TRUE	FALSE
sp|P0ADX0|YHEV_ECO57	Uncharacterized protein YheV OS=Escherichia coli O157:H7 GN=yheV PE=4 SV=1	yheV		55	1	1.71931	0	0	not significant									1.71931	0.457501	FALSE	FALSE
sp|P0ADX2|YHFA_ECOL6	Protein yhfA OS=Escherichia coli O6:H1 (strain CFT073 / ATCC 700928 / UPEC) GN=yhfA PE=4 SV=1	yhfA		97	3	1.014	0.478064	3437.78	not significant			0.572135	0.0644895	FALSE	FALSE			1.84373	0.00168051	TRUE	FALSE			nq	0.59852	FALSE	TRUE			0.988373	0.841714
sp|P37634|YHIR_ECOLI	Uncharacterized protein yhiR OS=Escherichia coli (strain K12) GN=yhiR PE=4 SV=1	yhiR		34	3	1.0914	0.33156	379.084	not significant			0.724563	0.167189	FALSE	FALSE	no changes		1.6321	0.503801	FALSE	FALSE			nq	0.0509525	FALSE	TRUE			1.09934	0.260998
sp|P0ADL0|YIBL_ECO57	Uncharacterized protein YibL OS=Escherichia coli O157:H7 GN=yibL PE=4 SV=1	yibL		34	1	1.20192	0	0	not significant															1.20192	0.528106	FALSE	FALSE
sp|P0ADL0|YIBL_ECO57	Uncharacterized protein YibL OS=Escherichia coli O157:H7 GN=yibL PE=4 SV=1	yibL		66	2	3.97809	1.06653	77.24	not significant									1.36926	0.600151	FALSE	FALSE			11.5575	0.0844941	FALSE	FALSE
sp|Q0TBK7|YIBT_ECOL5	Uncharacterized protein YibT OS=Escherichia coli O6:K15:H31 (strain 536 / UPEC) GN=yibT PE=4 SV=1	yibT		3	3	2.08941	0.222242	30.1598	not significant			2.75961	0.00169044	TRUE	FALSE	cobb		2.06353	0.00450181	TRUE	FALSE	cobb		1.60182	0.000173869	TRUE	FALSE	cobb slight up		nq	0.00238907
sp|P0C265|YIBT_ECO57	Uncharacterized protein YibT OS=Escherichia coli O157:H7 GN=yibT PE=4 SV=1	yibT		64	2	1.72665	0.756171	138.447	not significant									3.67793	0.00742405	TRUE	FALSE	cobb		0.810592	0.70205	FALSE	FALSE
sp|P23839|YICC_ECOLI	UPF0701 protein YicC OS=Escherichia coli (strain K12) GN=yicC PE=1 SV=2	yicC		61	2	0.869054	0.150798	-107.444	not significant			1.0105	0.969288	FALSE	FALSE			nq	0.382694	FALSE	TRUE									0.747404	0.00498855
sp|P23839|YICC_ECOLI	UPF0701 protein YicC OS=Escherichia coli (strain K12) GN=yicC PE=1 SV=2	yicC		153					no quant																					nq	0.189555
sp|P0A8Y6|YIDA_ECOL6	Phosphatase YidA OS=Escherichia coli O6:H1 (strain CFT073 / ATCC 700928 / UPEC) GN=yidA PE=3 SV=1	yidA		98	2	0.78408	0.931015	-382.748	not significant			0.309048	0.269247	FALSE	FALSE			1.98928	0.270177	FALSE	FALSE
sp|A7ZU67|YIHI_ECO24	Der GTPase-activating protein YihI OS=Escherichia coli O139:H28 (strain E24377A / ETEC) GN=yihI PE=3 SV=1	yihI		79					no quant									nq	0.00196489	FALSE	TRUE
sp|P09163|YJAB_ECOLI	Uncharacterized N-acetyltransferase YjaB OS=Escherichia coli (strain K12) GN=yjaB PE=1 SV=1	yjaB		135	3	0.926327	0.494114	-645.663	not significant									1.20313	0.51815	FALSE	FALSE			0.463725	0.0563676	FALSE	FALSE			1.42469	0.0189846
sp|P32685|YJBD_ECOLI	Uncharacterized protein yjbD OS=Escherichia coli (strain K12) GN=yjbD PE=4 SV=1	yjbD		9	1	2.17521	0	0	not significant															2.17521	0.0106842	TRUE	FALSE	cobb
sp|P32685|YJBD_ECOLI	Uncharacterized protein yjbD OS=Escherichia coli (strain K12) GN=yjbD PE=4 SV=1	yjbD		20	2	0.946955	0.51803	-950.44	not significant									1.58967	0.515303	FALSE	FALSE			0.564094	0	FALSE	FALSE
sp|P32685|YJBD_ECOLI	Uncharacterized protein yjbD OS=Escherichia coli (strain K12) GN=yjbD PE=4 SV=1	yjbD		43					no quant									nq	0.000117762	FALSE	TRUE			nq	0.0629108	FALSE	TRUE
sp|P0AF60|YJDI_ECO57	Uncharacterized protein YjdI OS=Escherichia coli O157:H7 GN=yjdI PE=4 SV=1	yjdI		44					no quant									nq	0.0830024	FALSE	TRUE
sp|P0AF60|YJDI_ECO57	Uncharacterized protein YjdI OS=Escherichia coli O157:H7 GN=yjdI PE=4 SV=1	yjdI		72	3	1.00479	0.517338	10834	not significant			2.03182	0.0763591	TRUE	FALSE			0.839194	0.192194	TRUE	FALSE			0.594941	0.0108665	TRUE	FALSE
sp|P39274|YJDJ_ECOLI	Uncharacterized protein yjdJ OS=Escherichia coli (strain K12) GN=yjdJ PE=4 SV=1	yjdJ		9					no quant															nq	0.0336904	FALSE	TRUE
sp|P39274|YJDJ_ECOLI	Uncharacterized protein yjdJ OS=Escherichia coli (strain K12) GN=yjdJ PE=4 SV=1	yjdJ		15	4	1.01525	0.306486	2025.6	not significant			1.50151	0.0454187	FALSE	FALSE			1.24914	0.138179	TRUE	FALSE			0.741941	0.182815	TRUE	FALSE			0.763445	0.353296
sp|P39274|YJDJ_ECOLI	Uncharacterized protein yjdJ OS=Escherichia coli (strain K12) GN=yjdJ PE=4 SV=1	yjdJ		76	1	1.99298	0	0	not significant									nq	0.22541	FALSE	TRUE			1.99298	0.136674	FALSE	FALSE			nq	0.310486
sp|P39274|YJDJ_ECOLI	Uncharacterized protein yjdJ OS=Escherichia coli (strain K12) GN=yjdJ PE=4 SV=1	yjdJ		81	2	2.84127	0.72426	69.357	not significant									5.86212	0.000320766	TRUE	FALSE	cobb		1.37711	0.296023	TRUE	FALSE
sp|A7ZVB3|YJGA_ECO24	UPF0307 protein YjgA OS=Escherichia coli O139:H28 (strain E24377A / ETEC) GN=yjgA PE=3 SV=1	yjgA		56	3	1.18753	0.293124	170.546	not significant			1.37301	0.0601215	FALSE	FALSE	ok		1.54587	0.142388	TRUE	FALSE			0.789012	0.717068	FALSE	FALSE	same
sp|P0A9W3|YJJK_ECOLI	Uncharacterized ABC transporter ATP-binding protein YjjK OS=Escherichia coli (strain K12) GN=yjjK PE=1 SV=2	yjjK		322	4	1.00264	0.267183	10125.3	not significant			1.06531	0.704372	FALSE	FALSE			0.717033	0.381713	TRUE	FALSE			0.889855	0.294473	TRUE	FALSE			1.4868	0.0761024
sp|P0A9W3|YJJK_ECOLI	Uncharacterized ABC transporter ATP-binding protein YjjK OS=Escherichia coli (strain K12) GN=yjjK PE=1 SV=2	yjjK		434					no quant																					nq	0.415395
sp|P64583|YQJD_ECO57	Uncharacterized protein YqjD OS=Escherichia coli O157:H7 GN=yqjD PE=4 SV=1	yqjD		15	1	6.89642	0	0	not significant									nq	0.018363	FALSE	TRUE									6.89642	0.000507952
sp|P64583|YQJD_ECO57	Uncharacterized protein YqjD OS=Escherichia coli O157:H7 GN=yqjD PE=4 SV=1	yqjD		33	1	1.07364	0	0	not significant									1.07364	0.944726	FALSE	FALSE			nq	0.35614	FALSE	TRUE
sp|P0A9W7|YRBA_ECOL6	Uncharacterized protein YrbA OS=Escherichia coli O6:H1 (strain CFT073 / ATCC 700928 / UPEC) GN=yrbA PE=3 SV=1	yrbA		68	1	0.568257	0	0	not significant															0.568257	0.557037	FALSE	FALSE
sp|P0AB77|KBL_ECOLI	2-amino-3-ketobutyrate coenzyme A ligase OS=Escherichia coli (strain K12) GN=kbl PE=1 SV=1	Z5044		23	3	1.01189	0.194154	1642.56	not significant			1.33013	0.0589771	FALSE	FALSE			0.90171	0.159893	TRUE	FALSE	acka down very good!								0.863852	0.0118563
sp|P0AB77|KBL_ECOLI	2-amino-3-ketobutyrate coenzyme A ligase OS=Escherichia coli (strain K12) GN=kbl PE=1 SV=1	Z5044		244	4	0.939601	0.601166	-964.951	not significant			1.1763	0.46372	TRUE	FALSE			1.76208	0.00873734	TRUE	FALSE			0.348978	0.0321591	TRUE	FALSE			1.07754	0.0745547
sp|P0AB77|KBL_ECOLI	2-amino-3-ketobutyrate coenzyme A ligase OS=Escherichia coli (strain K12) GN=kbl PE=1 SV=1	Z5044		362	2	1.11878	0.00200698	1.78819	not significant			1.12102	0.772873	FALSE	FALSE															1.11653	0.445953
sp|B7UHV8|ZAPA_ECO27	Cell division protein ZapA OS=Escherichia coli O127:H6 (strain E2348/69 / EPEC) GN=zapA PE=3 SV=1	zapA		103					no quant																					nq	0.43771
sp|A7ZUE3|ZAPB_ECO24	Cell division protein ZapB OS=Escherichia coli O139:H28 (strain E24377A / ETEC) GN=zapB PE=3 SV=2	zapB		10	4	0.825807	0.357778	-186.932	not significant			0.823652	0.365682	TRUE	FALSE	up		1.42653	0.0834899	TRUE	FALSE	ch		0.525198	0.139128	TRUE	FALSE			0.753644	0.270379
sp|A7ZHJ3|ZAPD_ECO24	Cell division protein ZapD OS=Escherichia coli O139:H28 (strain E24377A / ETEC) GN=zapD PE=3 SV=1	zapD		65	3	0.78629	0.350218	-145.663	not significant			0.882291	0.561857	TRUE	FALSE			1.12652	0.59275	TRUE	FALSE			0.489098	0.146143	TRUE	FALSE
sp|P0AC53|G6PD_ECOLI	Glucose-6-phosphate 1-dehydrogenase OS=Escherichia coli (strain K12) GN=zwf PE=1 SV=1	zwf		25	4	0.850235	0.495809	-305.598	not significant			1.018	0.935805	TRUE	FALSE			1.0352	0.664451	TRUE	FALSE	no change		0.368174	0.0522139	FALSE	FALSE			1.34689	0.385877
sp|P0AC53|G6PD_ECOLI	Glucose-6-phosphate 1-dehydrogenase OS=Escherichia coli (strain K12) GN=zwf PE=1 SV=1	zwf		60	3	1.5279	0.441118	104.064	not significant			1.13145	0.355168	TRUE	FALSE									2.85076	0.0943718	TRUE	FALSE			1.10582	0.590182
sp|P0AC53|G6PD_ECOLI	Glucose-6-phosphate 1-dehydrogenase OS=Escherichia coli (strain K12) GN=zwf PE=1 SV=1	zwf		109	4	1.52165	0.712688	169.771	not significant			1.54154	0.0372069	TRUE	FALSE			3.57433	0.000718237	TRUE	FALSE	not cobb no msms		0.49943	0.0512829	FALSE	FALSE			1.94818	4.47e-06
sp|P0AC53|G6PD_ECOLI	Glucose-6-phosphate 1-dehydrogenase OS=Escherichia coli (strain K12) GN=zwf PE=1 SV=1	zwf		139	2	0.822707	0.112217	-57.5016	not significant															0.735376	0.498506	FALSE	FALSE			0.920408	0.335776
