# Supplementary material for: Structural, Kinetic and Proteomic Characterization of Acetyl Phosphate-Dependent Bacterial Protein Acetylation
Source: PLoS One. 2014 Apr 22;9(4):e94816. doi: 10.1371/journal.pone.0094816 (PMC3995681; doi:10.1371/journal.pone.0094816)
Supplement: Table S16 — MS1 Filtering for all lysine acetyl sites in mutant strains relative to WT, including acetyl sites that change and those that do not: cobB - 1392 quantifiable acetyl sites. (XLS) [file pone.0094816.s026.xls]

## Sheet: S16_Quant AckA all sites
Table S16. MS1 Filtering for all lysine acetyl sites in the ackA mutant relative to WT, including acetyl sites that change and those that do not
acetyl site average ratios are indicated in column G (average ratios across all biological replicates) -- significantly regulated acetyl site are marked yellow with red text
individual ratios per biological replicate including p-value (3 technical MS replicate per biological replicate) are shown in columns M, S, Y, AE.												red indicates ratio >2 (P<0.05) in individual biol replicates
The table contains
1) 592 ackA-sensitive acetyl sites, i.e., significantly regulated (ratio > 2 with p-value <0.05) in at least 3 out of 4 biological replicates
2) plus other sites that do not exhibit these criteria
whether an acetyl site is regulated is indicated in column J
each biological replicate B0, B1, B2, B3 was acquired as 3 technical MS replicates					Significant	Average
					# of Acetyl	Ratios	Stand Dev	CV		Average	Average	B0			B1			B2			B3
Protein Name	Protein Description	Gene Name	Motifs (K acetyl site in center)	Acetyl Site	Observations	Acetyl Site	Acetyl Site	Acetyl Site		Weighted Protein Ratios	Protein Ratios	ackA/WT			ackA/WT			ackA/WT			ackA/WT
						All Bio repl	All Bio repl	All Bio repl				Ratio	p-Value		Ratio	p-Value		Ratio	p-Value		Ratio	p-Value
sp|A7ZHS5|ACCA_ECO24	Acetyl-coenzyme A carboxylase carboxyl transferase subunit alpha OS=Escherichia coli O139:H28 (strain E24377A / ETEC) GN=accA PE=3 SV=1	accA		46	2	1.57987	0.841961	184.097	not significant			0.680712	0.739534		nq			3.66675	0.00574492
sp|A7ZHS5|ACCA_ECO24	Acetyl-coenzyme A carboxylase carboxyl transferase subunit alpha OS=Escherichia coli O139:H28 (strain E24377A / ETEC) GN=accA PE=3 SV=1	accA	LAGDRAYADDKAIVGGIARLD	99	3	3.02512	0.526724	47.5833	regulated	0.885371	0.851998	2.11635	0.0391051		nq			2.05253	0.0014368		6.37478	0.00833578
sp|A7ZHS5|ACCA_ECO24	Acetyl-coenzyme A carboxylase carboxyl transferase subunit alpha OS=Escherichia coli O139:H28 (strain E24377A / ETEC) GN=accA PE=3 SV=1	accA		243	2	1.14862	0.299661	216.267	not significant						1.54995	0.241859		0.851207	0.473061
sp|P0ABD9|BCCP_ECOL6	Biotin carboxyl carrier protein of acetyl-CoA carboxylase OS=Escherichia coli O6:H1 (strain CFT073 / ATCC 700928 / UPEC) GN=accB PE=3 SV=1	accB	TFYRTPSPDAKAFIEVGQKVN	100	4	3.84924	0.451489	33.4963	regulated	0.96853	0.927326	2.27001	0.00296608		3.59354	0.00428697		7.90138	0.00098149		3.41443	0.0122462
sp|P24182|ACCC_ECOLI	Biotin carboxylase OS=Escherichia coli (strain K12) GN=accC PE=1 SV=2	accC		106	2	1.56506	0.404492	90.3041	not significant									1.04439	0.880098		2.3453	0.0010923
sp|Q8X9B6|ACCC_ECO57	Biotin carboxylase OS=Escherichia coli O157:H7 GN=accC PE=3 SV=1	accC	SDGPLGDDMDKNRAIAKRIGY	144	4	3.92348	0.235371	17.2183	regulated	0.839962	0.79441	2.99198	0.010271		5.08085	0.0157513		3.22525	0.0435206		4.82774	0.000247457
sp|Q8X9B6|ACCC_ECO57	Biotin carboxylase OS=Escherichia coli O157:H7 GN=accC PE=3 SV=1	accC		324	1	0.95306	0	0	not significant			0.95306	0.896437
sp|Q8X9B6|ACCC_ECO57	Biotin carboxylase OS=Escherichia coli O157:H7 GN=accC PE=3 SV=1	accC		442	1	5.05673	0	0	not significant						5.05673	1.19e-05
sp|Q8X9B6|ACCC_ECO57	Biotin carboxylase OS=Escherichia coli O157:H7 GN=accC PE=3 SV=1	accC		443	2	0.382313	0.936069	-97.3535	not significant						0.974874	0.965205		0.14993	0.361438
sp|A7ZPD1|ACCD_ECO24	Acetyl-coenzyme A carboxylase carboxyl transferase subunit beta OS=Escherichia coli O139:H28 (strain E24377A / ETEC) GN=accD PE=3 SV=1	accD		48	2	1.29452	0.95952	371.705	not significant						3.37927	0.119226		0.495901	0.381088
sp|P0A9Q6|ACCD_ECO57	Acetyl-coenzyme A carboxylase carboxyl transferase subunit beta OS=Escherichia coli O157:H7 GN=accD PE=3 SV=1	accD		80	4	1.99819	0.979359	141.477	not significant			7.13643	0.0153249		1.06713	0.555141		0.589195	0.0916495		3.55293	0.00202152
sp|P0A9Q6|ACCD_ECO57	Acetyl-coenzyme A carboxylase carboxyl transferase subunit beta OS=Escherichia coli O157:H7 GN=accD PE=3 SV=1	accD		84	3	3.43321	0.360265	29.2068	not significant			2.77582	0.208572		nq			2.55683	0.555677		5.70175	0.000330944
sp|A7ZPD1|ACCD_ECO24	Acetyl-coenzyme A carboxylase carboxyl transferase subunit beta OS=Escherichia coli O139:H28 (strain E24377A / ETEC) GN=accD PE=3 SV=1	accD	LASAQKETGEKDALVVMKGTL	105	3	3.45243	0.321971	25.9847	regulated	0.968177	0.828868	2.18768	0.00439028		4.3835	0.00328568		nq			4.29156	0.00672206
sp|P0A9Q6|ACCD_ECO57	Acetyl-coenzyme A carboxylase carboxyl transferase subunit beta OS=Escherichia coli O157:H7 GN=accD PE=3 SV=1	accD		186	3	2.82091	0.621982	59.9756	not significant			1.72887	0.0511044		1.91361	0.190673		nq			6.78503	4.83e-06
sp|A7ZPD1|ACCD_ECO24	Acetyl-coenzyme A carboxylase carboxyl transferase subunit beta OS=Escherichia coli O139:H28 (strain E24377A / ETEC) GN=accD PE=3 SV=1	accD		240	1	0.98902	0	0	not significant			0.98902	0.978716		nq
sp|P0A9G7|ACEA_ECOL6	Isocitrate lyase OS=Escherichia coli O6:H1 (strain CFT073 / ATCC 700928 / UPEC) GN=aceA PE=3 SV=1	aceA	TRTQQIEELQKEWTQPRWEGI	13	3	3.46348	0.20176	16.2412	regulated	1.05211	0.804631	3.04301	0.067754		4.9088	0.00182563		3.07941	0.00536651		3.12954	0.0189085
sp|P0A9G7|ACEA_ECOL6	Isocitrate lyase OS=Escherichia coli O6:H1 (strain CFT073 / ATCC 700928 / UPEC) GN=aceA PE=3 SV=1	aceA	TRPYSAEDVVKLRGSVNPECT	34	3	3.43631	0.296969	24.0578	regulated	1.05211	0.804631	3.9896	0.0413001		4.47773	4e-06					2.26706	8.84e-06
sp|P0A9G6|ACEA_ECOLI	Isocitrate lyase OS=Escherichia coli (strain K12) GN=aceA PE=1 SV=1	aceA		193					no quant												nq
sp|P0A9G6|ACEA_ECOLI	Isocitrate lyase OS=Escherichia coli (strain K12) GN=aceA PE=1 SV=1	aceA	ARRFAQAIHAKYPGKLLAYNC	308	4	4.12616	0.11922	8.41151	regulated	1.05211	0.804631	4.65962	0.0291424		3.45428	0.000470569		3.98235	0.00106068		4.53186	0.000169263
sp|P0A9G7|ACEA_ECOL6	Isocitrate lyase OS=Escherichia coli O6:H1 (strain CFT073 / ATCC 700928 / UPEC) GN=aceA PE=3 SV=1	aceA	YNCSPSFNWQKNLDDKTIASF	326	4	3.35073	0.155962	12.8982	regulated	1.05211	0.804631	3.03024	0.0414541		4.22619	0.00807678		2.80742	0.0285721		3.50142	0.000859657
sp|P0A9G7|ACEA_ECOL6	Isocitrate lyase OS=Escherichia coli O6:H1 (strain CFT073 / ATCC 700928 / UPEC) GN=aceA PE=3 SV=1	aceA	SFNWQKNLDDKTIASFQQQLS	331	4	4.07333	0.522744	37.2202	regulated	1.05211	0.804631	8.59541	0.0286126		5.12839	0.000667752		2.60215	0.00246388		2.40447	0.00906985
sp|P0A9G6|ACEA_ECOLI	Isocitrate lyase OS=Escherichia coli (strain K12) GN=aceA PE=1 SV=1	aceA		381					no quant												nq
sp|P0AFG8|ODP1_ECOLI	Pyruvate dehydrogenase E1 component OS=Escherichia coli (strain K12) GN=aceE PE=1 SV=2	aceE		222	2	10.5745	0.157201	6.66545	not significant			9.03624	0.00334433		nq						12.3746	0.0531817
sp|P0AFG8|ODP1_ECOLI	Pyruvate dehydrogenase E1 component OS=Escherichia coli (strain K12) GN=aceE PE=1 SV=2	aceE	KGAITIATREKLDNLVFVINC	250	4	6.72274	0.823376	43.2106	regulated	2.31718	2.22391	20.4989	0.0357541		6.02564	0.011327		8.10216	0.0180581		2.03657	0.0248672
sp|P0AFG8|ODP1_ECOLI	Pyruvate dehydrogenase E1 component OS=Escherichia coli (strain K12) GN=aceE PE=1 SV=2	aceE	DELLRKDTSGKLIQLMNETVD	310	4	7.85794	0.249	12.0785	regulated	2.31718	2.22391	9.82582	0.000161227		10.0671	0.0117322		6.94491	1.33e-05		5.55162	0.0116327
sp|P0AFG8|ODP1_ECOLI	Pyruvate dehydrogenase E1 component OS=Escherichia coli (strain K12) GN=aceE PE=1 SV=2	aceE		327	2	3.41306	0.00336752	0.274316	not significant			3.42457	0.000439026								3.40159	0.00562081
sp|P0AFG8|ODP1_ECOLI	Pyruvate dehydrogenase E1 component OS=Escherichia coli (strain K12) GN=aceE PE=1 SV=2	aceE	VDGDYQTFKSKDGAYVREHFF	329	4	5.44762	0.284737	16.7969	regulated	2.31718	2.22391	7.13935	0.00133202		3.59793	0.00129361		7.0485	0.00949855		4.86165	5.07e-05
sp|P0AFG8|ODP1_ECOLI	Pyruvate dehydrogenase E1 component OS=Escherichia coli (strain K12) GN=aceE PE=1 SV=2	aceE	HDPKKIYAAFKKAQETKGKAT	375	3	4.99385	0.355735	22.12	regulated	2.31718	2.22391	3.47861	0.0896318		8.08276	0.000135348		3.61581	0.00264928		6.10705	0.00224995
sp|P0AFG8|ODP1_ECOLI	Pyruvate dehydrogenase E1 component OS=Escherichia coli (strain K12) GN=aceE PE=1 SV=2	aceE		404	4	3.14394	0.201109	17.5568	not significant			3.25721	0.0154514		2.24155	9.72e-05		3.62231	0.000905424		3.69419	0.000347395
sp|P0AFG8|ODP1_ECOLI	Pyruvate dehydrogenase E1 component OS=Escherichia coli (strain K12) GN=aceE PE=1 SV=2	aceE		411					no quant												nq
sp|P0AFG8|ODP1_ECOLI	Pyruvate dehydrogenase E1 component OS=Escherichia coli (strain K12) GN=aceE PE=1 SV=2	aceE	EGKNIAHQVKKMNMDGVRHIR	412	3	6.94093	0.30888	15.9427	regulated	2.31718	2.22391	8.21812	0.0227343		4.50183	6.15e-05		9.03962	0.0266583
sp|P0AFG8|ODP1_ECOLI	Pyruvate dehydrogenase E1 component OS=Escherichia coli (strain K12) GN=aceE PE=1 SV=2	aceE	NVPVSDADIEKLPYITFPEGS	436	3	10.1209	0.652723	28.2002	regulated	2.31718	2.22391	23.4975	0.0190762		9.21452	0.0150011		4.78561	0.000782252
sp|P0AFG8|ODP1_ECOLI	Pyruvate dehydrogenase E1 component OS=Escherichia coli (strain K12) GN=aceE PE=1 SV=2	aceE	EHTYLHAQRQKLHGYLPSRQP	458	3	4.96851	0.739668	46.1393	regulated	2.31718	2.22391	2.20172	0.0214837		4.23317	0.00269963		nq			13.1806	0.000106246
sp|P0AFG8|ODP1_ECOLI	Pyruvate dehydrogenase E1 component OS=Escherichia coli (strain K12) GN=aceE PE=1 SV=2	aceE	AFVRALNVMLKNKSIKDRLVP	508	4	6.72709	0.86512	45.3859	regulated	2.31718	2.22391	2.05855	0.0192655		5.26644	0.00164541		8.27087	0.000171162		22.8051	3.37e-05
sp|P0AFG8|ODP1_ECOLI	Pyruvate dehydrogenase E1 component OS=Escherichia coli (strain K12) GN=aceE PE=1 SV=2	aceE		558	4	3.95536	0.40358	29.3498	regulated			4.55081	0.00031522		2.11027	0.0020748		3.95952	0.000510487		6.43686	0.00435667		up
sp|P0AFG8|ODP1_ECOLI	Pyruvate dehydrogenase E1 component OS=Escherichia coli (strain K12) GN=aceE PE=1 SV=2	aceE		716	3	1.92138	0.98649	151.06	not significant			2.45982	0.0666543					0.517067	0.000111678		5.57687	0.00208502
sp|P0AFG8|ODP1_ECOLI	Pyruvate dehydrogenase E1 component OS=Escherichia coli (strain K12) GN=aceE PE=1 SV=2	aceE		724	2	7.01745	0.0346725	1.77954	not significant			7.26503	0.000287394					nq			6.77831	1.12e-05
sp|P0AFG9|ODP1_ECO57	Pyruvate dehydrogenase E1 component OS=Escherichia coli O157:H7 GN=aceE PE=1 SV=2	aceE		748	1	4.94557	0	0	not significant						4.94557	0.1291
sp|P0AFG8|ODP1_ECOLI	Pyruvate dehydrogenase E1 component OS=Escherichia coli (strain K12) GN=aceE PE=1 SV=2	aceE		866	2	2.22772	0.977296	122.013	not significant			0.838351	0.679053		nq			5.91962	0.0163486
sp|P0AFG8|ODP1_ECOLI	Pyruvate dehydrogenase E1 component OS=Escherichia coli (strain K12) GN=aceE PE=1 SV=2	aceE		874	2	6.39063	0.500188	26.9668	not significant			10.5384	0.0363817		3.87538	0.0208529					nq
sp|P0AFG8|ODP1_ECOLI	Pyruvate dehydrogenase E1 component OS=Escherichia coli (strain K12) GN=aceE PE=1 SV=2	aceE	AIAKFNIDADKVNPRLA	881	4	8.5434	0.522518	24.358	regulated	2.31718	2.22391	17.3193	0.000518091		9.18217	0.00554625		3.97469	0.000119399		8.43916	2.06e-05
sp|P0AFG8|ODP1_ECOLI	Pyruvate dehydrogenase E1 component OS=Escherichia coli (strain K12) GN=aceE PE=1 SV=2	aceE		411, 412					no quant												nq
sp|P06959|ODP2_ECOLI	Dihydrolipoyllysine-residue acetyltransferase component of pyruvate dehydrogenase complex OS=Escherichia coli (strain K12) GN=aceF PE=1 SV=3	aceF		161	1	2.93783	0	0	not significant												2.93783	6.93e-07
sp|P06959|ODP2_ECOLI	Dihydrolipoyllysine-residue acetyltransferase component of pyruvate dehydrogenase complex OS=Escherichia coli (strain K12) GN=aceF PE=1 SV=3	aceF		262	1	5.24358	0	0	not significant			nq									5.24358	0.00111511
sp|P06959|ODP2_ECOLI	Dihydrolipoyllysine-residue acetyltransferase component of pyruvate dehydrogenase complex OS=Escherichia coli (strain K12) GN=aceF PE=1 SV=3	aceF	VKELKVNVGDKVKTGSLIMIF	268	3	5.28435	0.723716	43.4729	regulated	2.17753	2.01848	15.4943	0.0133119		2.13709	2.98e-05		3.84724	0.05151		6.10539	0.000751278
sp|P06959|ODP2_ECOLI	Dihydrolipoyllysine-residue acetyltransferase component of pyruvate dehydrogenase complex OS=Escherichia coli (strain K12) GN=aceF PE=1 SV=3	aceF	AAAPAAKAEGKSEFAENDAYV	317	4	5.00988	0.534609	33.1764	regulated	2.17753	2.01848	11.7982	0.00830275		4.85938	0.000234497		3.98218	0.00320473		2.75566	0.000495837
sp|P06959|ODP2_ECOLI	Dihydrolipoyllysine-residue acetyltransferase component of pyruvate dehydrogenase complex OS=Escherichia coli (strain K12) GN=aceF PE=1 SV=3	aceF	LAREFGVNLAKVKGTGRKGRI	346	4	4.59518	0.383135	25.1235	regulated	2.17753	2.01848	5.6166	0.0314925		2.50038	0.00689485		4.53634	0.000386918		6.99416	1.18e-05
sp|P06959|ODP2_ECOLI	Dihydrolipoyllysine-residue acetyltransferase component of pyruvate dehydrogenase complex OS=Escherichia coli (strain K12) GN=aceF PE=1 SV=3	aceF		366	1	9.90035	0	0	not significant			9.90035	0.0435206
sp|P06959|ODP2_ECOLI	Dihydrolipoyllysine-residue acetyltransferase component of pyruvate dehydrogenase complex OS=Escherichia coli (strain K12) GN=aceF PE=1 SV=3	aceF		391	3	8.91462	0.412985	18.8777	not significant			14.9936	0.0296653		5.45929	0.0550531		nq			8.65495	0.00174654
sp|P06959|ODP2_ECOLI	Dihydrolipoyllysine-residue acetyltransferase component of pyruvate dehydrogenase complex OS=Escherichia coli (strain K12) GN=aceF PE=1 SV=3	aceF	MLPWPKVDFSKFGEIEEVELG	396	3	13.709	0.625901	23.9071	regulated	2.17753	2.01848	27.0154	0.0633839		18.4512	0.00922406		14.1656	0.00232137		4.9957	0.00673109
sp|P06959|ODP2_ECOLI	Dihydrolipoyllysine-residue acetyltransferase component of pyruvate dehydrogenase complex OS=Escherichia coli (strain K12) GN=aceF PE=1 SV=3	aceF		410	4	3.40486	0.345461	28.1962	not significant			4.36696	0.00188675		1.95057	0.00385604		3.35217	0.000449335		4.70686	3.25e-05
sp|P06959|ODP2_ECOLI	Dihydrolipoyllysine-residue acetyltransferase component of pyruvate dehydrogenase complex OS=Escherichia coli (strain K12) GN=aceF PE=1 SV=3	aceF		452	2	5.01648	0.368127	22.8263	not significant									7.24894	0.000391671		3.47155	0.0170354
sp|P06959|ODP2_ECOLI	Dihydrolipoyllysine-residue acetyltransferase component of pyruvate dehydrogenase complex OS=Escherichia coli (strain K12) GN=aceF PE=1 SV=3	aceF	EEAAKRKLDVKITPVVFIMKA	456	3	4.5963	0.223841	14.6757	regulated	2.17753	2.01848	4.27126	0.108906		3.59265	0.00647019		6.0489	0.00841996		5.93303	0.00627322
sp|P06959|ODP2_ECOLI	Dihydrolipoyllysine-residue acetyltransferase component of pyruvate dehydrogenase complex OS=Escherichia coli (strain K12) GN=aceF PE=1 SV=3	aceF	ELSRELMTISKKARDGKLTAG	531	4	8.5364	0.94497	44.0681	regulated	2.17753	2.01848	3.64526	0.0457843		4.62887	0.00651943		7.65559	0.00234806		41.0218	0.000733989
sp|P06959|ODP2_ECOLI	Dihydrolipoyllysine-residue acetyltransferase component of pyruvate dehydrogenase complex OS=Escherichia coli (strain K12) GN=aceF PE=1 SV=3	aceF		537	2	4.09263	0.174953	12.4151	not significant						3.43575	0.0363793		4.8751	0.00372129
sp|P06959|ODP2_ECOLI	Dihydrolipoyllysine-residue acetyltransferase component of pyruvate dehydrogenase complex OS=Escherichia coli (strain K12) GN=aceF PE=1 SV=3	aceF	KSAMEPVWNGKEFVPRLMLPI	587	4	9.291	0.241765	10.8461	regulated	2.17753	2.01848	7.17506	0.0331976		8.45113	0.000243432		13.8042	0.0012488		8.90206	0.000174613
sp|P36683|ACON2_ECOLI	Aconitate hydratase 2 OS=Escherichia coli (strain K12) GN=acnB PE=1 SV=3	acnB		20	1	5.97926	0	0	not significant												5.97926	0.0122496
sp|P36683|ACON2_ECOLI	Aconitate hydratase 2 OS=Escherichia coli (strain K12) GN=acnB PE=1 SV=3	acnB		77	2	4.3096	0.101101	6.92071	not significant			4.76809	0.0533189								3.8952	0.000799142
sp|P36683|ACON2_ECOLI	Aconitate hydratase 2 OS=Escherichia coli (strain K12) GN=acnB PE=1 SV=3	acnB	QKMVGRACGVKGIRPGAYCEP	396	3	5.19236	0.35588	21.6053	regulated	1.03961	1.05163	3.87594	0.008085		8.57058	0.00862922					4.20994	0.000341039
sp|P36683|ACON2_ECOLI	Aconitate hydratase 2 OS=Escherichia coli (strain K12) GN=acnB PE=1 SV=3	acnB		407	1	6.40544	0	0	not significant												6.40544	1.28e-05
sp|P36683|ACON2_ECOLI	Aconitate hydratase 2 OS=Escherichia coli (strain K12) GN=acnB PE=1 SV=3	acnB		539	2	2.67288	0.419739	42.693	not significant			1.75666	0.229646		4.06695	0.498671					nq
sp|P36683|ACON2_ECOLI	Aconitate hydratase 2 OS=Escherichia coli (strain K12) GN=acnB PE=1 SV=3	acnB	LVHAIPLYAIKQGLLTVEKKG	559	4	6.24223	0.664365	36.2776	regulated	1.03961	1.05163	18.0265	0.0263542		5.68279	0.0149243		2.88926	0.020984		5.12911	0.00166778
sp|P36683|ACON2_ECOLI	Aconitate hydratase 2 OS=Escherichia coli (strain K12) GN=acnB PE=1 SV=3	acnB		567	2	2.51851	0.118307	12.8084	not significant			2.83481	0.0845727		nq						2.2375	0.00289824
sp|P36683|ACON2_ECOLI	Aconitate hydratase 2 OS=Escherichia coli (strain K12) GN=acnB PE=1 SV=3	acnB		571	1	0.764393	0	0	not significant									0.764393	0.623794
sp|P36683|ACON2_ECOLI	Aconitate hydratase 2 OS=Escherichia coli (strain K12) GN=acnB PE=1 SV=3	acnB		728	2	0.870256	0.403039	-290.024	not significant			1.30222	0.142567		nq			0.58158	0.166768		nq
sp|P36683|ACON2_ECOLI	Aconitate hydratase 2 OS=Escherichia coli (strain K12) GN=acnB PE=1 SV=3	acnB		759	1	2.08374	0	0	not significant												2.08374	0.106914
sp|P36683|ACON2_ECOLI	Aconitate hydratase 2 OS=Escherichia coli (strain K12) GN=acnB PE=1 SV=3	acnB	EYQTYVAQVDKTAVDTYRYLN	835	4	8.52741	0.452208	21.0988	regulated	1.03961	1.05163	15.6488	0.00684153		7.48942	0.0155746		nq			5.29403	0.024245
sp|P0A9Q8|ADHE_ECO57	Aldehyde-alcohol dehydrogenase OS=Escherichia coli O157:H7 GN=adhE PE=3 SV=2	adhE		33	3	2.31876	0.574386	68.2954	not significant			2.11133	0.200201		4.88744	0.00851895		1.20817	0.459673
sp|P0A9Q7|ADHE_ECOLI	Aldehyde-alcohol dehydrogenase OS=Escherichia coli (strain K12) GN=adhE PE=1 SV=2	adhE		148	1	3.32679	0	0	not significant												3.32679	0.000147368
sp|P0A9Q7|ADHE_ECOLI	Aldehyde-alcohol dehydrogenase OS=Escherichia coli (strain K12) GN=adhE PE=1 SV=2	adhE		228	4	1.76087	0.324471	57.3465	not significant			1.66331	0.0444458		1.97099	0.00312381		1.09276	0.53163		2.68363	0.00124861
sp|P0A9Q7|ADHE_ECOLI	Aldehyde-alcohol dehydrogenase OS=Escherichia coli (strain K12) GN=adhE PE=1 SV=2	adhE		277	4	2.53544	0.115299	12.3929	regulated			2.8617	0.0402994		2.60889	0.00983742		2.09682	3.36e-05		2.63979	0.002119		up
sp|P0A9Q7|ADHE_ECOLI	Aldehyde-alcohol dehydrogenase OS=Escherichia coli (strain K12) GN=adhE PE=1 SV=2	adhE		280	4	1.55893	0.242594	54.6381	not significant			1.85021	0.0206929		1.36298	0.0484468		1.12689	0.605637		2.07835	0.00427541
sp|P0A9Q7|ADHE_ECOLI	Aldehyde-alcohol dehydrogenase OS=Escherichia coli (strain K12) GN=adhE PE=1 SV=2	adhE		288	3	1.4362	0.557122	153.901	not significant			2.8167	0.0396381		nq			0.719806	0.192247		1.46112	0.173824
sp|P0A9Q8|ADHE_ECO57	Aldehyde-alcohol dehydrogenase OS=Escherichia coli O157:H7 GN=adhE PE=3 SV=2	adhE		303	1	0.919395	0	0	not significant									0.919395	0.750285
sp|P0A9Q7|ADHE_ECOLI	Aldehyde-alcohol dehydrogenase OS=Escherichia coli (strain K12) GN=adhE PE=1 SV=2	adhE		347	3	2.19007	0.239314	30.5272	not significant			1.89821	0.253344		nq			1.80364	0.0688532		3.06819	0.00273379
sp|P0A9Q8|ADHE_ECO57	Aldehyde-alcohol dehydrogenase OS=Escherichia coli O157:H7 GN=adhE PE=3 SV=2	adhE	GNSISENVGPKHLINKKTVAK	436	3.5	2.50426	0.266545	29.0357	regulated	0.745078	0.587338	3.15588	0.0418939		2.12533	0.0122422		1.7608	0.0122689		3.31992	0.00231817
sp|P0A9Q8|ADHE_ECO57	Aldehyde-alcohol dehydrogenase OS=Escherichia coli O157:H7 GN=adhE PE=3 SV=2	adhE		458	2	1.12391	0.187886	160.844	not significant						0.931394	0.921013		1.35622	0.0775441
sp|P0A9Q8|ADHE_ECO57	Aldehyde-alcohol dehydrogenase OS=Escherichia coli O157:H7 GN=adhE PE=3 SV=2	adhE		527	1	2.22527	0	0	not significant									2.22527	0.493201
sp|P0A9Q7|ADHE_ECOLI	Aldehyde-alcohol dehydrogenase OS=Escherichia coli (strain K12) GN=adhE PE=1 SV=2	adhE		536	3	3.52308	0.642716	51.0361	not significant			6.67633	0.0461972		nq			1.46245	0.221274		4.47868	0.00947435
sp|P0A9Q7|ADHE_ECOLI	Aldehyde-alcohol dehydrogenase OS=Escherichia coli (strain K12) GN=adhE PE=1 SV=2	adhE		683	4	1.19405	0.384947	217.051	not significant			0.826795	0.729279		1.09605	0.0582392		0.987128	0.711076		2.27244	0.000662545
sp|P0A9Q7|ADHE_ECOLI	Aldehyde-alcohol dehydrogenase OS=Escherichia coli (strain K12) GN=adhE PE=1 SV=2	adhE		695	3	1.89354	0.537076	84.1218	not significant			1.40534	0.222541					1.20029	0.104803		4.02495	0.0026777
sp|P0A9Q8|ADHE_ECO57	Aldehyde-alcohol dehydrogenase OS=Escherichia coli O157:H7 GN=adhE PE=3 SV=2	adhE		813	3	0.804732	0.469257	-216.002	not significant			1.2782	0.608695		0.422915	0.0425473		0.964053	0.889842
sp|P0A9Q7|ADHE_ECOLI	Aldehyde-alcohol dehydrogenase OS=Escherichia coli (strain K12) GN=adhE PE=1 SV=2	adhE		875	1	0.250724	0	0	not significant									0.250724	0.0154433		nq
sp|B7UKF4|KAD_ECO27	Adenylate kinase OS=Escherichia coli O127:H6 (strain E2348/69 / EPEC) GN=adk PE=3 SV=1	adk		40	1	3.05441	0	0	not significant			3.05441	0.112819
sp|B7UKF4|KAD_ECO27	Adenylate kinase OS=Escherichia coli O127:H6 (strain E2348/69 / EPEC) GN=adk PE=3 SV=1	adk		50	3	1.18793	0.29842	173.289	not significant			0.898466	0.412989					1.03855	0.919615		1.79654	0.290476
sp|A7ZIN4|KAD_ECO24	Adenylate kinase OS=Escherichia coli O139:H28 (strain E24377A / ETEC) GN=adk PE=3 SV=1	adk		136	2	0.579125	0.172837	-31.6415	not significant						0.68839	0.611465		0.487203	0.0379576
sp|B7UKF4|KAD_ECO27	Adenylate kinase OS=Escherichia coli O127:H6 (strain E2348/69 / EPEC) GN=adk PE=3 SV=1	adk	RVYHVKFNPPKVEGKDDVTGE	141	4	3.12067	0.237434	20.8633	regulated	0.903191	0.889519	2.78544	0.02273		2.74619	0.000681443		4.70215	0.0290441		2.63173	0.000459091
sp|B7UKF4|KAD_ECO27	Adenylate kinase OS=Escherichia coli O127:H6 (strain E2348/69 / EPEC) GN=adk PE=3 SV=1	adk	VKFNPPKVEGKDDVTGEELTT	145	3	3.45953	0.254746	20.5253	regulated	0.903191	0.889519	2.39435	0.0609619		4.70325	5.9e-06		4.01497	0.0002245		3.17682	0.00599498
sp|B7UKF4|KAD_ECO27	Adenylate kinase OS=Escherichia coli O127:H6 (strain E2348/69 / EPEC) GN=adk PE=3 SV=1	adk	DVTGEELTTRKDDQEETVRKR	157	4	5.72817	0.34627	19.839	regulated	0.903191	0.889519	4.09048	6.49e-05		7.55379	0.000975266		8.62501	0.000217464		4.03593	1.54e-05
sp|B7UKF4|KAD_ECO27	Adenylate kinase OS=Escherichia coli O127:H6 (strain E2348/69 / EPEC) GN=adk PE=3 SV=1	adk	YSKEAEAGNTKYAKVDGTKPV	192	4	4.78744	0.327142	20.8904	regulated	0.903191	0.889519	6.57948	0.000633455		3.84394	0.0168		6.59967	0.000659415		3.1455	0.0008285
sp|A7ZIN4|KAD_ECO24	Adenylate kinase OS=Escherichia coli O139:H28 (strain E24377A / ETEC) GN=adk PE=3 SV=1	adk		195	1	0.0799206	0	0	not significant									0.0799206	0.182979
sp|A7ZIN4|KAD_ECO24	Adenylate kinase OS=Escherichia coli O139:H28 (strain E24377A / ETEC) GN=adk PE=3 SV=1	adk		200	1	2.31119	0	0	not significant						2.31119	0.00696453
sp|B7L799|KAD_ECO55	Adenylate kinase OS=Escherichia coli (strain 55989 / EAEC) GN=adk PE=3 SV=1	adk	PVAEVRADLEKILG	211	3	4.43493	0.600781	40.3341	regulated	0.903191	0.889519	1.86851	0.18264		9.22359	2.43e-05		6.25042	0.000135835		3.59209	0.0136203
sp|P0AE09|AHPC_ECOL6	Alkyl hydroperoxide reductase subunit C OS=Escherichia coli O6:H1 (strain CFT073 / ATCC 700928 / UPEC) GN=ahpC PE=3 SV=2	ahpC		7	1	2.71991	0	0	not significant			2.71991	0.0337751		nq			nq			nq
sp|P0AE09|AHPC_ECOL6	Alkyl hydroperoxide reductase subunit C OS=Escherichia coli O6:H1 (strain CFT073 / ATCC 700928 / UPEC) GN=ahpC PE=3 SV=2	ahpC		12	2	8.73631	0.824878	38.0569	not significant						3.82903	0.136251					19.9328	0.000127624
sp|P0AE09|AHPC_ECOL6	Alkyl hydroperoxide reductase subunit C OS=Escherichia coli O6:H1 (strain CFT073 / ATCC 700928 / UPEC) GN=ahpC PE=3 SV=2	ahpC		17	3	3.48968	0.228437	18.2777	not significant			2.7662	0.077901		4.7606	0.0039137		nq			3.22709	0.0228035
sp|P0AE10|AHPC_ECO57	Alkyl hydroperoxide reductase subunit C OS=Escherichia coli O157:H7 GN=ahpC PE=3 SV=2	ahpC		27	3	4.06536	0.314365	22.4146	not significant			4.87099	0.0708207		5.27958	0.00395092		2.61264	0.081787
sp|P0AE10|AHPC_ECO57	Alkyl hydroperoxide reductase subunit C OS=Escherichia coli O157:H7 GN=ahpC PE=3 SV=2	ahpC		80					no quant						nq
sp|P0AE09|AHPC_ECOL6	Alkyl hydroperoxide reductase subunit C OS=Escherichia coli O6:H1 (strain CFT073 / ATCC 700928 / UPEC) GN=ahpC PE=3 SV=2	ahpC		91	1	1.65763	0	0	not significant												1.65763	0.375272
sp|P0AE10|AHPC_ECO57	Alkyl hydroperoxide reductase subunit C OS=Escherichia coli O157:H7 GN=ahpC PE=3 SV=2	ahpC	HSSSETIAKIKYAMIGDPTGA	93	4	3.95983	0.276595	20.0984	regulated	0.85585	0.813906	3.36762	0.00378606		5.64247	0.000382357		2.77489	0.00223589		4.66948	0.00267063
sp|P0AE10|AHPC_ECO57	Alkyl hydroperoxide reductase subunit C OS=Escherichia coli O157:H7 GN=ahpC PE=3 SV=2	ahpC		153	3	2.23639	0.236602	29.3965	not significant			2.76821	0.00642648		2.5129	0.000631039		1.60794	0.0302149
sp|P0AE09|AHPC_ECOL6	Alkyl hydroperoxide reductase subunit C OS=Escherichia coli O6:H1 (strain CFT073 / ATCC 700928 / UPEC) GN=ahpC PE=3 SV=2	ahpC		169	4	1.59949	0.448821	95.5584	not significant			2.49732	0.0354509		1.36297	0.000127932		0.824382	0.127173		2.33257	1.27e-07
sp|P0AE10|AHPC_ECO57	Alkyl hydroperoxide reductase subunit C OS=Escherichia coli O157:H7 GN=ahpC PE=3 SV=2	ahpC		171	2	1.82607	0.559654	92.9399	not significant			3.19575	0.120895		nq			1.04343	0.92215
sp|P0AE10|AHPC_ECO57	Alkyl hydroperoxide reductase subunit C OS=Escherichia coli O157:H7 GN=ahpC PE=3 SV=2	ahpC	TLAPSLDLVGKI	186	3	2.49535	0.197774	21.6281	regulated	0.85585	0.813906				3.30004	0.0125494		2.15496	0.00892561		2.19354	0.00585596
sp|P35340|AHPF_ECOLI	Alkyl hydroperoxide reductase subunit F OS=Escherichia coli (strain K12) GN=ahpF PE=1 SV=2	ahpF		11	4	1.98527	0.622083	90.7152	not significant			2.15857	0.25537		2.37677	0.116458		0.737483	0.812749		4.10554	8.65e-05
sp|P35340|AHPF_ECOLI	Alkyl hydroperoxide reductase subunit F OS=Escherichia coli (strain K12) GN=ahpF PE=1 SV=2	ahpF	MKTQLKAYLEKLTKPVELIAT	16	4	4.11457	0.438383	30.9913	regulated	0.83156	0.765697	7.37636	0.00441174		5.21803	0.00872227		2.39785	0.00361649		3.10418	0.0106175
sp|P35340|AHPF_ECOLI	Alkyl hydroperoxide reductase subunit F OS=Escherichia coli (strain K12) GN=ahpF PE=1 SV=2	ahpF		179	1	1.95941	0	0	not significant			1.95941	0.0572985								nq
sp|P35340|AHPF_ECOLI	Alkyl hydroperoxide reductase subunit F OS=Escherichia coli (strain K12) GN=ahpF PE=1 SV=2	ahpF		209	1	5.19054	0	0	not significant			5.19054	0.158336
sp|P35340|AHPF_ECOLI	Alkyl hydroperoxide reductase subunit F OS=Escherichia coli (strain K12) GN=ahpF PE=1 SV=2	ahpF		268	3	1.40039	0.675288	200.528	not significant			1.14319	0.429206		nq			0.690772	0.612317		3.47776	0.00804203
sp|P35340|AHPF_ECOLI	Alkyl hydroperoxide reductase subunit F OS=Escherichia coli (strain K12) GN=ahpF PE=1 SV=2	ahpF		325	1	1.12693	0	0	not significant			1.12693	0.770144
sp|P35340|AHPF_ECOLI	Alkyl hydroperoxide reductase subunit F OS=Escherichia coli (strain K12) GN=ahpF PE=1 SV=2	ahpF		354	2	3.71322	0.334847	25.5238	not significant			2.65661	0.0168305								5.19006	0.000187225
sp|P35340|AHPF_ECOLI	Alkyl hydroperoxide reductase subunit F OS=Escherichia coli (strain K12) GN=ahpF PE=1 SV=2	ahpF		399	3	2.56778	0.626634	66.4481	not significant			1.43275	0.114585		1.9292	0.129321					6.12533	0.0114272
sp|P35340|AHPF_ECOLI	Alkyl hydroperoxide reductase subunit F OS=Escherichia coli (strain K12) GN=ahpF PE=1 SV=2	ahpF		404					no quant						nq
sp|Q8X3W8|SYA_ECO57	Alanine--tRNA ligase OS=Escherichia coli O157:H7 GN=alaS PE=3 SV=2	alaS		56	1	1.42088	0	0	not significant			1.42088	0.462838								nq
sp|Q8X3W8|SYA_ECO57	Alanine--tRNA ligase OS=Escherichia coli O157:H7 GN=alaS PE=3 SV=2	alaS		74					no quant												nq
sp|Q8X3W8|SYA_ECO57	Alanine--tRNA ligase OS=Escherichia coli O157:H7 GN=alaS PE=3 SV=2	alaS		536					no quant												nq
sp|Q8X3W8|SYA_ECO57	Alanine--tRNA ligase OS=Escherichia coli O157:H7 GN=alaS PE=3 SV=2	alaS	VSQKGSLVNDKVLRFDFSHNE	592	4	3.91103	0.355021	26.0317	regulated	1.02112	0.91888	4.558	0.019374		4.86158	0.00362164		2.11703	0.0113392		4.98476	6.61e-05
sp|Q8X3W8|SYA_ECO57	Alanine--tRNA ligase OS=Escherichia coli O157:H7 GN=alaS PE=3 SV=2	alaS		648					no quant												nq
sp|Q8X3W8|SYA_ECO57	Alanine--tRNA ligase OS=Escherichia coli O157:H7 GN=alaS PE=3 SV=2	alaS	LKGDSNNLADKVRSVLERTRQ	731	3	4.04621	0.233084	16.6753	regulated	1.02112	0.91888	5.58851	0.00542581		3.69402	0.00267629		2.96337	0.045371		4.39398	0.000781548
sp|Q8X3W8|SYA_ECO57	Alanine--tRNA ligase OS=Escherichia coli O157:H7 GN=alaS PE=3 SV=2	alaS		744	2	1.19853	0.245078	135.328	not significant			1.53139	0.0813716					0.938025	0.867338		nq
sp|Q8X3W8|SYA_ECO57	Alanine--tRNA ligase OS=Escherichia coli O157:H7 GN=alaS PE=3 SV=2	alaS		750					no quant												nq
sp|Q8X3W8|SYA_ECO57	Alanine--tRNA ligase OS=Escherichia coli O157:H7 GN=alaS PE=3 SV=2	alaS		784	3	2.02969	1.01747	143.735	not significant						5.19565	0.00993997		0.493799	0.0519502		3.2591	0.00940717
sp|Q8X3W8|SYA_ECO57	Alanine--tRNA ligase OS=Escherichia coli O157:H7 GN=alaS PE=3 SV=2	alaS		820	2	2.32316	0.131329	15.5801	not significant			2.6492	0.0748457		2.03725	0.0745236					nq
sp|P0AE13|AMN_ECO57	AMP nucleosidase OS=Escherichia coli O157:H7 GN=amn PE=3 SV=1	amn	EVQRALYDATKLVSGRPGEEV	356	3	2.81734	0.149446	14.4281	regulated	0.829362	0.669946	3.48127	0.0249482		2.54948	0.0303145		nq			2.52395	0.00629865
sp|B7UKE9|APT_ECO27	Adenine phosphoribosyltransferase OS=Escherichia coli O127:H6 (strain E2348/69 / EPEC) GN=apt PE=3 SV=1	apt		12	1	8.39983	0	0	not significant						nq			nq			8.39983	0.00252799
sp|B7UKE9|APT_ECO27	Adenine phosphoribosyltransferase OS=Escherichia coli O127:H6 (strain E2348/69 / EPEC) GN=apt PE=3 SV=1	apt		23	3	1.90873	0.338697	52.3943	not significant						2.38544	0.0765191		1.18273	0.132607		2.4648	0.0596466
sp|A7ZIM8|APT_ECO24	Adenine phosphoribosyltransferase OS=Escherichia coli O139:H28 (strain E24377A / ETEC) GN=apt PE=3 SV=1	apt		39	1	12.8192	0	0	not significant						12.8192	0.00995972
sp|A7ZIM8|APT_ECO24	Adenine phosphoribosyltransferase OS=Escherichia coli O139:H28 (strain E24377A / ETEC) GN=apt PE=3 SV=1	apt	FDLGGEQRLEKQGITSYSLVP	169	4	5.10813	0.154027	9.44471	regulated	0.718718	0.761305	4.61865	0.0163283		4.28111	0.0109739		6.39698	0.0064356		5.38144	0.00142526
sp|P0A9Q3|ARCA_ECO57	Aerobic respiration control protein ArcA OS=Escherichia coli O157:H7 GN=arcA PE=3 SV=1	arcA	SLIGPDGEQYKLPRSEFRAML	160	4	2.45692	0.119169	13.2571	regulated	1.05741	0.920328	2.21373	0.0121639		2.2585	0.0120445		2.43536	0.0104501		2.99366	0.000388839
sp|P0AB92|AROG_ECO57	Phospho-2-dehydro-3-deoxyheptonate aldolase, Phe-sensitive OS=Escherichia coli O157:H7 GN=aroG PE=3 SV=1	aroG	HARKAIHKILKGNDDRLLVVI	48	3	3.90812	0.292139	21.4326	regulated	0.944108	0.880648	5.3203	3.11e-05		nq			4.24503	0.0115967		2.64069	4.86e-05
sp|P0AB92|AROG_ECO57	Phospho-2-dehydro-3-deoxyheptonate aldolase, Phe-sensitive OS=Escherichia coli O157:H7 GN=aroG PE=3 SV=1	aroG		97	1	2.13045	0	0	not significant			2.13045	0.489644
sp|P0AB91|AROG_ECOLI	Phospho-2-dehydro-3-deoxyheptonate aldolase, Phe-sensitive OS=Escherichia coli (strain K12) GN=aroG PE=1 SV=1	aroG		273	3	2.89788	0.240994	22.6502	not significant			2.60177	0.133163		2.31144	0.0784282		4.04662	0.000792934		nq
sp|P0AAF8|ARTP_ECO57	Arginine transport ATP-binding protein ArtP OS=Escherichia coli O157:H7 GN=artP PE=3 SV=1	artP		115	3	3.02707	0.931485	84.0998	not significant			9.88665	0.100132		2.76387	0.00965643		1.01508	0.981905
sp|P0AAF8|ARTP_ECO57	Arginine transport ATP-binding protein ArtP OS=Escherichia coli O157:H7 GN=artP PE=3 SV=1	artP	SKDQALARAEKLLERLRLKPY	124	4	5.26389	0.306735	18.4683	regulated	0.750042	0.738026	3.35854	0.0288455		4.82737	0.000363872		6.15609	0.0252533		7.67673	6.68e-05
sp|P00509|AAT_ECOLI	Aspartate aminotransferase OS=Escherichia coli (strain K12) GN=aspC PE=1 SV=1	aspC		37	4	2.14301	0.458056	60.0956	not significant			3.59563	0.00814272		1.97492	0.0402956		1.06145	0.607387		2.79818	0.000266775
sp|P00509|AAT_ECOLI	Aspartate aminotransferase OS=Escherichia coli (strain K12) GN=aspC PE=1 SV=1	aspC	GKTPVLTSVKKAEQYLLENET	51	4	2.75682	0.204402	20.1565	regulated	1.07644	0.978481	3.36698	0.000202571		2.00728	0.00137325		2.63917	0.00391748		3.22807	0.000180824
sp|P00509|AAT_ECOLI	Aspartate aminotransferase OS=Escherichia coli (strain K12) GN=aspC PE=1 SV=1	aspC		85	3	1.95104	0.279036	41.7492	not significant			2.77044	0.00989287		1.91519	0.0575377		1.39971	0.588927
sp|P00509|AAT_ECOLI	Aspartate aminotransferase OS=Escherichia coli (strain K12) GN=aspC PE=1 SV=1	aspC	FGKGSALINDKRARTAQTPGG	93	xx	3.14141	0.306892	26.8104	regulated	1.07644	0.978481	4.41079	0.0302853		2.67583	0.000258455		2.06488	0.251203		3.99694	0.000164142
sp|P00509|AAT_ECOLI	Aspartate aminotransferase OS=Escherichia coli (strain K12) GN=aspC PE=1 SV=1	aspC		134	2	3.6335	0.126805	9.82838	not significant			4.12473	0.00231737		3.20077	0.00278664
sp|P00509|AAT_ECOLI	Aspartate aminotransferase OS=Escherichia coli (strain K12) GN=aspC PE=1 SV=1	aspC		276	4	2.09006	0.559336	75.8737	not significant			1.70448	0.108558		1.55561	0.0326576		1.32369	0.155861		5.43695	5.95e-05
sp|A7ZMZ0|SYD_ECO24	Aspartate--tRNA ligase OS=Escherichia coli O139:H28 (strain E24377A / ETEC) GN=aspS PE=3 SV=1	aspS		186	2	3.47369	0.786555	63.166	not significant									1.58196	0.303029		7.62759	0.00608735
sp|B7USP3|SYD_ECO27	Aspartate--tRNA ligase OS=Escherichia coli O127:H6 (strain E2348/69 / EPEC) GN=aspS PE=3 SV=1	aspS	AEAERRYGSDKPDLRNPMELT	283	4	3.2131	0.206394	17.6823	regulated	0.972349	0.905868	2.90009	0.0177339		2.86943	0.00373364		2.78877	0.00104668		4.5927	6.72e-08
sp|B7USP3|SYD_ECO27	Aspartate--tRNA ligase OS=Escherichia coli O127:H6 (strain E2348/69 / EPEC) GN=aspS PE=3 SV=1	aspS	RVPGGASLTRKQIDEYGNFVK	332	3	3.40317	0.13644	11.1407	regulated	0.972349	0.905868	3.63422	0.183171		3.16509	0.000639458		2.84982	0.00310834		4.09042	0.00259071
sp|B7USP3|SYD_ECO27	Aspartate--tRNA ligase OS=Escherichia coli O127:H6 (strain E2348/69 / EPEC) GN=aspS PE=3 SV=1	aspS	IYGAKGLAYIKVNERAKGLEG	353	4	2.83855	0.199841	19.1548	regulated	0.972349	0.905868	2.94439	0.00104503		2.80116	0.000190244		2.1166	0.00203703		3.71859	0.00185079
sp|C4ZQF0|SYD_ECOBW	Aspartate--tRNA ligase OS=Escherichia coli (strain K12 / MC4100 / BW2952) GN=aspS PE=3 SV=1	aspS		370	1	6.82806	0	0	not significant						6.82806	0.000360938
sp|B7MBS5|SYD_ECO45	Aspartate--tRNA ligase OS=Escherichia coli O45:K1 (strain S88 / ExPEC) GN=aspS PE=3 SV=1	aspS		399					no quant												nq
sp|B7MBS5|SYD_ECO45	Aspartate--tRNA ligase OS=Escherichia coli O45:K1 (strain S88 / ExPEC) GN=aspS PE=3 SV=1	aspS		415	2	2.89452	0.425707	40.0545	not significant			1.89101	0.00921018								4.43056	0.00163229
sp|A7ZTU6|ATPA_ECO24	ATP synthase subunit alpha OS=Escherichia coli O139:H28 (strain E24377A / ETEC) GN=atpA PE=3 SV=1	atpA		13	3	1.4237	0.151447	42.8717	not significant			1.15035	0.672402		1.55588	0.447143		1.6123	0.478046
sp|B7UMJ9|ATPA_ECO27	ATP synthase subunit alpha OS=Escherichia coli O127:H6 (strain E2348/69 / EPEC) GN=atpA PE=3 SV=1	atpA		118	2	4.25148	0.321197	22.1934	not significant						5.86185	0.0369306					3.08352	0.0160065
sp|A7ZTU6|ATPA_ECO24	ATP synthase subunit alpha OS=Escherichia coli O139:H28 (strain E24377A / ETEC) GN=atpA PE=3 SV=1	atpA		192	1	0.861079	0	0	not significant									0.861079	0.405354
sp|A7ZTU6|ATPA_ECO24	ATP synthase subunit alpha OS=Escherichia coli O139:H28 (strain E24377A / ETEC) GN=atpA PE=3 SV=1	atpA	VNAEYVEAFTKGEVKGKTGSL	314	3	2.82224	0.260153	25.0742	regulated	0.701415	0.656239	1.81073	0.191808		3.51156	0.000105795		3.22046	0.00644529		3.10366	0.0231487
sp|A7ZTU6|ATPA_ECO24	ATP synthase subunit alpha OS=Escherichia coli O139:H28 (strain E24377A / ETEC) GN=atpA PE=3 SV=1	atpA	VSRVGGAAQTKIMKKLSGGIR	384	4	3.56957	0.466573	36.6674	regulated	0.701415	0.656239	2.01871	0.0086841		3.66238	0.000186755		3.00019	0.00253995		7.32396	2.14e-06
sp|A7ZTU6|ATPA_ECO24	ATP synthase subunit alpha OS=Escherichia coli O139:H28 (strain E24377A / ETEC) GN=atpA PE=3 SV=1	atpA		387	1	2.40951	0	0	not significant									2.40951	0.494237
sp|A7ZTU6|ATPA_ECO24	ATP synthase subunit alpha OS=Escherichia coli O139:H28 (strain E24377A / ETEC) GN=atpA PE=3 SV=1	atpA		432	1	2.05559	0	0	not significant						2.05559	0.0710146
sp|A7ZTU6|ATPA_ECO24	ATP synthase subunit alpha OS=Escherichia coli O139:H28 (strain E24377A / ETEC) GN=atpA PE=3 SV=1	atpA		501	3	1.9545	0.118252	17.6461	not significant			1.71491	0.322024		1.90645	0.0257766		2.28369	0.0106534
sp|A7ZTU6|ATPA_ECO24	ATP synthase subunit alpha OS=Escherichia coli O139:H28 (strain E24377A / ETEC) GN=atpA PE=3 SV=1	atpA		384, 387	2	12.4146	0.417215	16.5635	not significant						18.842	0.00508802		8.17973	0.0049591
sp|A7ZTU4|ATPB_ECO24	ATP synthase subunit beta OS=Escherichia coli O139:H28 (strain E24377A / ETEC) GN=atpD PE=3 SV=1	atpD	SDGLRRGLDVKDLEHPIEVPV	70	3	2.92396	0.241334	22.4928	regulated	0.970239	0.810672	1.99266	0.0529057		3.58007	1.25e-06		2.85486	0.00012513		3.59912	2.29e-05
sp|B7UMJ7|ATPB_ECO27	ATP synthase subunit beta OS=Escherichia coli O127:H6 (strain E2348/69 / EPEC) GN=atpD PE=3 SV=1	atpD		82	4	1.69266	0.474262	90.1127	not significant			0.955623	0.870987		1.35255	0.0121893		1.82862	0.0114802		3.47306	0.00145187
sp|B7UMJ7|ATPB_ECO27	ATP synthase subunit beta OS=Escherichia coli O127:H6 (strain E2348/69 / EPEC) GN=atpD PE=3 SV=1	atpD		99	4	2.07689	0.282428	38.6426	not significant			2.01955	0.171899		1.6082	0.230646		1.72755	0.251161		3.31611	0.00186032
sp|B7UMJ7|ATPB_ECO27	ATP synthase subunit beta OS=Escherichia coli O127:H6 (strain E2348/69 / EPEC) GN=atpD PE=3 SV=1	atpD		142	2	1.75839	0.56226	99.6213	not significant						1.00214	0.995636		nq			3.08532	0.0055597
sp|A7ZTU4|ATPB_ECO24	ATP synthase subunit beta OS=Escherichia coli O139:H28 (strain E24377A / ETEC) GN=atpD PE=3 SV=1	atpD	VGLFGGAGVGKTVNMMELIRN	156	4	2.45877	0.115981	12.8917	regulated	0.970239	0.810672	2.57208	0.00741606		2.4602	0.00865591		2.04585	0.030568		2.82143	0.0471657
sp|B7UMJ7|ATPB_ECO27	ATP synthase subunit beta OS=Escherichia coli O127:H6 (strain E2348/69 / EPEC) GN=atpD PE=3 SV=1	atpD		230	1	5.55915	0	0	not significant												5.55915	0.000213453
sp|B7UMJ7|ATPB_ECO27	ATP synthase subunit beta OS=Escherichia coli O127:H6 (strain E2348/69 / EPEC) GN=atpD PE=3 SV=1	atpD		417	1	0.667061	0	0	not significant			0.667061	0.0280178								nq
sp|B7UMJ7|ATPB_ECO27	ATP synthase subunit beta OS=Escherichia coli O127:H6 (strain E2348/69 / EPEC) GN=atpD PE=3 SV=1	atpD		422	3	1.77289	0.717288	125.266	not significant			1.04836	0.957452		1.08743	0.45837		nq			4.88803	6.36e-05
sp|B7UMJ8|ATPG_ECO27	ATP synthase gamma chain OS=Escherichia coli O127:H6 (strain E2348/69 / EPEC) GN=atpG PE=3 SV=1	atpG		22					no quant												nq
sp|A7ZTU5|ATPG_ECO24	ATP synthase gamma chain OS=Escherichia coli O139:H28 (strain E24377A / ETEC) GN=atpG PE=3 SV=1	atpG		98	1	0.576054	0	0	not significant						nq			0.576054	0.297677
sp|A7ZTU5|ATPG_ECO24	ATP synthase gamma chain OS=Escherichia coli O139:H28 (strain E24377A / ETEC) GN=atpG PE=3 SV=1	atpG		104	1	1.2838	0	0	not significant						1.2838	0.562156
sp|B7UMJ8|ATPG_ECO27	ATP synthase gamma chain OS=Escherichia coli O127:H6 (strain E2348/69 / EPEC) GN=atpG PE=3 SV=1	atpG		109	4	2.59129	0.596332	62.6296	not significant			1.22745	0.655552		3.78941	0.00108125		1.75885	0.0341352		5.51141	0.00102267
sp|A7ZTU5|ATPG_ECO24	ATP synthase gamma chain OS=Escherichia coli O139:H28 (strain E24377A / ETEC) GN=atpG PE=3 SV=1	atpG	PLPASDDDDLKHKSWDYLYEP	200	3	3.35594	0.311062	25.6921	regulated	0.848227	0.785325	3.66729	0.0390589		4.65813	0.0288678					2.21043	0.00849245
sp|A7ZTU7|ATPD_ECO24	ATP synthase subunit delta OS=Escherichia coli O139:H28 (strain E24377A / ETEC) GN=atpH PE=3 SV=1	atpH		124	1	1.36692	0	0	not significant						1.36692	0.273915
sp|B7UMK0|ATPD_ECO27	ATP synthase subunit delta OS=Escherichia coli O127:H6 (strain E2348/69 / EPEC) GN=atpH PE=3 SV=1	atpH		131	3	0.878768	0.42868	-331.708	not significant			1.54002	0.0869823		0.544057	0.0829444		0.809938	0.722015		nq
sp|A7ZTU7|ATPD_ECO24	ATP synthase subunit delta OS=Escherichia coli O139:H28 (strain E24377A / ETEC) GN=atpH PE=3 SV=1	atpH	RLSRKVKLNCKIDKSVMAGVI	142	3	3.68317	0.223855	17.1697	regulated	0.802046	0.706296	2.97858	0.0230338		5.02432	0.00317442		nq			3.34138	4.7e-06
sp|A7ZTU7|ATPD_ECO24	ATP synthase subunit delta OS=Escherichia coli O139:H28 (strain E24377A / ETEC) GN=atpH PE=3 SV=1	atpH		145	2	1.92018	0.29052	44.5297	not significant						2.56752	0.21563		1.43605	0.0269913
sp|P09053|AVTA_ECOLI	Valine--pyruvate aminotransferase OS=Escherichia coli (strain K12) GN=avtA PE=1 SV=3	avtA		249	1	3.96856	0	0	not significant												3.96856	0.00048346
sp|P09053|AVTA_ECOLI	Valine--pyruvate aminotransferase OS=Escherichia coli (strain K12) GN=avtA PE=1 SV=3	avtA		353	3	2.61186	0.0196676	2.04857	regulated			2.66622	0.0173968		2.62729	0.00174167		nq			2.5436	0.00333948		up
sp|P0AE53|BCP_ECOL6	Putative peroxiredoxin bcp OS=Escherichia coli O6:H1 (strain CFT073 / ATCC 700928 / UPEC) GN=bcp PE=3 SV=1	bcp		5					no quant												nq
sp|P0AE53|BCP_ECOL6	Putative peroxiredoxin bcp OS=Escherichia coli O6:H1 (strain CFT073 / ATCC 700928 / UPEC) GN=bcp PE=3 SV=1	bcp		12	3	3.65393	0.443737	34.2442	not significant			6.02152	0.00808951		nq			2.04848	0.0286988		3.95497	0.100299
sp|P0AE54|BCP_ECO57	Putative peroxiredoxin bcp OS=Escherichia coli O157:H7 GN=bcp PE=3 SV=1	bcp	GQRVLVYFYPKAMTPGCTVQA	40	3	3.28792	0.364626	30.6343	regulated	0.9303	0.929778	3.00493	0.018959		6.10629	0.00304457		2.52447	0.000625676		2.53194	0.13584
sp|P0AE54|BCP_ECO57	Putative peroxiredoxin bcp OS=Escherichia coli O157:H7 GN=bcp PE=3 SV=1	bcp	CGLRDNMDELKKAGVDVLGIS	61	3	4.53539	0.639613	42.3049	regulated	0.9303	0.929778	10.3892	0.0277279		2.18544	0.00669736		nq			4.10138	0.000166357
sp|P0AE54|BCP_ECO57	Putative peroxiredoxin bcp OS=Escherichia coli O157:H7 GN=bcp PE=3 SV=1	bcp	GVDVLGISTDKPEKLSRFAEK	74	4	4.07837	0.196038	13.946	regulated	0.9303	0.929778	3.1367	0.00180885		5.35216	0.000394814		4.38417	0.000279226		3.75744	0.000133204
sp|P0AE54|BCP_ECO57	Putative peroxiredoxin bcp OS=Escherichia coli O157:H7 GN=bcp PE=3 SV=1	bcp	VLGISTDKPEKLSRFAEKELL	77	3	3.16245	0.28038	24.3524	regulated	0.9303	0.929778	2.13696	0.0898624		4.3164	0.000354534		3.91815	1.09e-05		2.75898	0.00585021
sp|P0AE53|BCP_ECOL6	Putative peroxiredoxin bcp OS=Escherichia coli O6:H1 (strain CFT073 / ATCC 700928 / UPEC) GN=bcp PE=3 SV=1	bcp		114	4	0.534695	0.826679	-132.045	not significant			1.02022	0.96535		1.02603	0.969885		0.135434	0.000704749		0.576557	0.298052
sp|P0AE54|BCP_ECO57	Putative peroxiredoxin bcp OS=Escherichia coli O157:H7 GN=bcp PE=3 SV=1	bcp		131	1	1.88207	0	0	not significant						1.88207	0.0460633
sp|P0A6F2|CARA_ECO57	Carbamoyl-phosphate synthase small chain OS=Escherichia coli O157:H7 GN=carA PE=3 SV=1	carA		3	3	2.25468	0.349443	42.9816	not significant			3.42115	0.00466485		2.30306	0.00703231		1.45471	0.461959
sp|Q8FLB1|CARA_ECOL6	Carbamoyl-phosphate synthase small chain OS=Escherichia coli O6:H1 (strain CFT073 / ATCC 700928 / UPEC) GN=carA PE=3 SV=2	carA		103	4	2.32277	0.208657	24.7588	not significant			3.03708	0.0131724		1.84451	0.00076315		1.95112	0.00309892		2.66318	0.003507
sp|P0A6F2|CARA_ECO57	Carbamoyl-phosphate synthase small chain OS=Escherichia coli O157:H7 GN=carA PE=3 SV=1	carA	DNPDAALALEKARAFPGLNGM	146	3.5	2.57352	0.227284	24.0442	regulated	0.789338	0.724372	3.05066	0.0155769		2.88554	6.97e-06		1.73985	0.0201719		2.85539	2.27e-05
sp|P0A6F2|CARA_ECO57	Carbamoyl-phosphate synthase small chain OS=Escherichia coli O157:H7 GN=carA PE=3 SV=1	carA		230	1	1.83567	0	0	not significant						1.83567	0.162944
sp|P0A6F2|CARA_ECO57	Carbamoyl-phosphate synthase small chain OS=Escherichia coli O157:H7 GN=carA PE=3 SV=1	carA		330	1	0.497587	0	0	not significant						nq			0.497587	0.395527
sp|Q8FLB0|CARB_ECOL6	Carbamoyl-phosphate synthase large chain OS=Escherichia coli O6:H1 (strain CFT073 / ATCC 700928 / UPEC) GN=carB PE=3 SV=3	carB		137					no quant												nq
sp|Q8FLB0|CARB_ECOL6	Carbamoyl-phosphate synthase large chain OS=Escherichia coli O6:H1 (strain CFT073 / ATCC 700928 / UPEC) GN=carB PE=3 SV=3	carB		366	3	1.92678	0.602967	91.9367	not significant			3.57703	0.00680061		0.850695	0.0641315		nq			2.35071	0.00122001
sp|Q8FLB0|CARB_ECOL6	Carbamoyl-phosphate synthase large chain OS=Escherichia coli O6:H1 (strain CFT073 / ATCC 700928 / UPEC) GN=carB PE=3 SV=3	carB		412	1	1.0577	0	0	not significant												1.0577	0.86061
sp|Q8FLB0|CARB_ECOL6	Carbamoyl-phosphate synthase large chain OS=Escherichia coli O6:H1 (strain CFT073 / ATCC 700928 / UPEC) GN=carB PE=3 SV=3	carB		423	2	5.90054	1.49109	84.0031	not significant									26.2098	0.17079		1.32837	0.643065
sp|P00968|CARB_ECOLI	Carbamoyl-phosphate synthase large chain OS=Escherichia coli (strain K12) GN=carB PE=1 SV=2	carB		475	1	5.31974	0	0	not significant						5.31974	0.0124162
sp|P63737|CARB_ECO57	Carbamoyl-phosphate synthase large chain OS=Escherichia coli O157:H7 GN=carB PE=3 SV=2	carB		504	3	1.53272	0.692849	162.243	not significant			2.59062	0.0671674		2.41374	0.0530762		0.57583	0.160994
sp|Q8FLB0|CARB_ECOL6	Carbamoyl-phosphate synthase large chain OS=Escherichia coli O6:H1 (strain CFT073 / ATCC 700928 / UPEC) GN=carB PE=3 SV=3	carB		649	4	2.48557	0.574651	63.1136	not significant			2.80141	0.239873		2.29239	0.00578875		1.08887	0.803016		5.45838	0.0020898
sp|P63737|CARB_ECO57	Carbamoyl-phosphate synthase large chain OS=Escherichia coli O157:H7 GN=carB PE=3 SV=2	carB		881	1	2.18151	0	0	not significant			2.18151	0.192538					nq
sp|Q8FLB0|CARB_ECOL6	Carbamoyl-phosphate synthase large chain OS=Escherichia coli O6:H1 (strain CFT073 / ATCC 700928 / UPEC) GN=carB PE=3 SV=3	carB		899	2	4.1164	0.118469	8.3725	not significant						4.63413	0.00872572		nq			3.65651	0.0234175
sp|Q8FLB0|CARB_ECOL6	Carbamoyl-phosphate synthase large chain OS=Escherichia coli O6:H1 (strain CFT073 / ATCC 700928 / UPEC) GN=carB PE=3 SV=3	carB		940	1	7.64359	0	0	not significant												7.64359	1.91e-05
sp|P63737|CARB_ECO57	Carbamoyl-phosphate synthase large chain OS=Escherichia coli O157:H7 GN=carB PE=3 SV=2	carB	DKERVVDLAAKLLKQGFELDA	963	3	2.15271	0.203531	26.5453	regulated	0.736581	0.758084	1.57359	0.151177		2.6496	0.000193981		2.06319	0.0110084		2.50107	0.000176262
sp|Q8FLB0|CARB_ECOL6	Carbamoyl-phosphate synthase large chain OS=Escherichia coli O6:H1 (strain CFT073 / ATCC 700928 / UPEC) GN=carB PE=3 SV=3	carB		966	2	1.42249	0.0368125	10.446	not significant						1.37108	0.625562					1.47583	0.478769
sp|P63737|CARB_ECO57	Carbamoyl-phosphate synthase large chain OS=Escherichia coli O157:H7 GN=carB PE=3 SV=2	carB		993	1	6.39545	0	0	not significant			6.39545	0.000373957		nq
sp|A7ZKA5|CBPA_ECO24	Curved DNA-binding protein OS=Escherichia coli O139:H28 (strain E24377A / ETEC) GN=cbpA PE=3 SV=1	cbpA	IMGVKPTDDLKTIKTAYRRLA	19	3	3.06627	0.17825	15.9086	regulated	0.961501	0.846843	3.36301	0.0141534		2.3868	0.00176508		nq			3.59103	0.0166691
sp|A7ZKA5|CBPA_ECO24	Curved DNA-binding protein OS=Escherichia coli O139:H28 (strain E24377A / ETEC) GN=cbpA PE=3 SV=1	cbpA		22	3	4.45038	0.664851	44.5316	not significant			1.88856	0.0126589		4.8888	0.31044		9.5468	0.00600485
sp|B7UNY3|CBPA_ECO27	Curved DNA-binding protein OS=Escherichia coli O127:H6 (strain E2348/69 / EPEC) GN=cbpA PE=3 SV=1	cbpA		31	3	1.63257	0.558142	113.87	not significant			3.02122	0.128305					0.782269	0.828009		1.84111	0.224728
sp|A7ZKA5|CBPA_ECO24	Curved DNA-binding protein OS=Escherichia coli O139:H28 (strain E24377A / ETEC) GN=cbpA PE=3 SV=1	cbpA		163	2	2.05072	0.122199	17.0148	not significant			1.81483	0.288267					2.31727	0.0137446
sp|B7UNY3|CBPA_ECO27	Curved DNA-binding protein OS=Escherichia coli O127:H6 (strain E2348/69 / EPEC) GN=cbpA PE=3 SV=1	cbpA		262	1	2.8226	0	0	not significant												2.8226	0.0197641
sp|P63285|CLPB_ECO57	Chaperone protein ClpB OS=Escherichia coli O157:H7 GN=clpB PE=3 SV=1	clpB		163	3	1.69694	0.363239	68.6878	not significant			1.53773	0.0639328		1.15196	0.423676		2.75854	0.00034628
sp|P63286|CLPB_ECOL6	Chaperone protein ClpB OS=Escherichia coli O6:H1 (strain CFT073 / ATCC 700928 / UPEC) GN=clpB PE=3 SV=1	clpB		176	4	3.02849	0.907082	81.8618	not significant			2.17059	0.0344112		7.91844	0.453549		6.10275	0.00123441		0.801979	0.70191
sp|P63285|CLPB_ECO57	Chaperone protein ClpB OS=Escherichia coli O157:H7 GN=clpB PE=3 SV=1	clpB		250	2	1.11755	0.581141	522.887	not significant			1.99827	0.370254					0.625002	0.467315
sp|P63285|CLPB_ECO57	Chaperone protein ClpB OS=Escherichia coli O157:H7 GN=clpB PE=3 SV=1	clpB		260	1	0.886084	0	0	not significant			0.886084	0.704852
sp|P63285|CLPB_ECO57	Chaperone protein ClpB OS=Escherichia coli O157:H7 GN=clpB PE=3 SV=1	clpB		325	2	1.73417	0.368076	66.8583	not significant			1.20016	0.212106								2.5058	0.0129028
sp|P63286|CLPB_ECOL6	Chaperone protein ClpB OS=Escherichia coli O6:H1 (strain CFT073 / ATCC 700928 / UPEC) GN=clpB PE=3 SV=1	clpB		335	4	2.3677	0.54526	63.2611	not significant			6.06639	0.02594		1.70985	0.0103008		1.6291	0.0618097		1.85982	0.0334974
sp|P63285|CLPB_ECO57	Chaperone protein ClpB OS=Escherichia coli O157:H7 GN=clpB PE=3 SV=1	clpB		408	1	2.0627	0	0	not significant			2.0627	0.00564095
sp|P63286|CLPB_ECOL6	Chaperone protein ClpB OS=Escherichia coli O6:H1 (strain CFT073 / ATCC 700928 / UPEC) GN=clpB PE=3 SV=1	clpB		451	4	2.07409	0.227156	31.1377	regulated			1.44496	0.208824		2.12021	0.00766603		2.69993	0.000368721		2.23729	0.000635896		up
sp|P63285|CLPB_ECO57	Chaperone protein ClpB OS=Escherichia coli O157:H7 GN=clpB PE=3 SV=1	clpB		463	1	3.30902	0	0	not significant			3.30902	0.0688987
sp|P63286|CLPB_ECOL6	Chaperone protein ClpB OS=Escherichia coli O6:H1 (strain CFT073 / ATCC 700928 / UPEC) GN=clpB PE=3 SV=1	clpB		476	3	1.32775	0.393918	138.953	not significant			0.82736	0.62506					1.3036	0.261827		2.17028	0.0515007
sp|P63286|CLPB_ECOL6	Chaperone protein ClpB OS=Escherichia coli O6:H1 (strain CFT073 / ATCC 700928 / UPEC) GN=clpB PE=3 SV=1	clpB		505	3	1.57032	0.307706	68.185	not significant			1.38609	0.219771		1.16491	0.693712		2.39818	0.0100338		nq
sp|P63285|CLPB_ECO57	Chaperone protein ClpB OS=Escherichia coli O157:H7 GN=clpB PE=3 SV=1	clpB		530	3	1.23076	0.211494	101.861	not significant			1.29977	0.0532694		0.928366	0.841221		1.54501	0.0536418
sp|P63286|CLPB_ECOL6	Chaperone protein ClpB OS=Escherichia coli O6:H1 (strain CFT073 / ATCC 700928 / UPEC) GN=clpB PE=3 SV=1	clpB		640	4	1.49723	0.218487	54.1325	not significant			1.24325	0.443945		1.61557	0.0229907		1.20884	0.118418		2.06967	0.000118749
sp|P63285|CLPB_ECO57	Chaperone protein ClpB OS=Escherichia coli O157:H7 GN=clpB PE=3 SV=1	clpB		780	3	2.34465	0.669232	78.536	not significant			5.69497	0.0794543		1.13153	0.452256		2.0002	0.0255247
sp|P63285|CLPB_ECO57	Chaperone protein ClpB OS=Escherichia coli O157:H7 GN=clpB PE=3 SV=1	clpB		842	1	0.664153	0	0	not significant									0.664153	0.0630656
sp|P0AEW5|CPDA_ECO57	3',5'-cyclic adenosine monophosphate phosphodiesterase CpdA OS=Escherichia coli O157:H7 GN=cpdA PE=3 SV=1	cpdA	SEFQLEWLERKLADAPERHTL	150	3	6.10064	0.355289	19.6467	regulated	1.13405	1.14615	5.94649	0.00544245		4.00367	3.22e-06		9.53856	0.0470594
sp|A7ZHZ9|CRL_ECO24	Sigma factor-binding protein crl OS=Escherichia coli O139:H28 (strain E24377A / ETEC) GN=crl PE=3 SV=1	crl	SGHPKSRLIKKFTALGPYIRE	15	3	6.21087	0.296814	16.2522	regulated	1.29363	1.23516	4.4245	0.0276448		9.1105	0.00201893		5.94939	0.00014048		nq
sp|A7ZHZ9|CRL_ECO24	Sigma factor-binding protein crl OS=Escherichia coli O139:H28 (strain E24377A / ETEC) GN=crl PE=3 SV=1	crl		83	1	3.02189	0	0	not significant									3.02189	0.0333796
sp|A7ZHZ9|CRL_ECO24	Sigma factor-binding protein crl OS=Escherichia coli O139:H28 (strain E24377A / ETEC) GN=crl PE=3 SV=1	crl	KAGDWKSVPVKDTEVVERLEH	88	4	4.07468	0.533212	37.9566	regulated	1.29363	1.23516	2.47772	0.000114569		2.4229	7.62e-05		8.49081	0.000100387		5.41379	8.93e-05
sp|A7ZHZ9|CRL_ECO24	Sigma factor-binding protein crl OS=Escherichia coli O139:H28 (strain E24377A / ETEC) GN=crl PE=3 SV=1	crl		14, 15	1	9.69009	0	0	not significant						9.69009	0.00284109		nq
sp|P0ACK0|CRP_ECO57	Catabolite gene activator OS=Escherichia coli O157:H7 GN=crp PE=1 SV=1	crp		27	2	2.45192	2.86392	116.8	not significant			1.16516	0.657012		5.15972	0.00109588
sp|P0ACK0|CRP_ECO57	Catabolite gene activator OS=Escherichia coli O157:H7 GN=crp PE=1 SV=1	crp	SKSTLIHQGEKAETLYYIVKG	36	3	5.79828	0.292841	16.6618	regulated	1.01366	0.874027	6.1003	0.0138569		8.07199	0.00184663		3.96209	0.000397372		nq
sp|P0ACK0|CRP_ECO57	Catabolite gene activator OS=Escherichia coli O157:H7 GN=crp PE=1 SV=1	crp	TACEVAEISYKKFRQLIQVNP	101	4	3.47062	0.329066	26.4452	regulated	1.01366	0.874027	2.02867	0.00933228		4.57488	9.32e-06		3.45859	3.19e-05		4.51739	0.00047839
sp|P0ACK0|CRP_ECO57	Catabolite gene activator OS=Escherichia coli O157:H7 GN=crp PE=1 SV=1	crp	RIAQTLLNLAKQPDAMTHPDG	153	4	3.41425	0.437939	35.664	regulated	1.01366	0.874027	2.16562	0.0405272		4.55015	0.00410902		2.29489	0.048149		6.01353	0.00255752
sp|P0ACJ9|CRP_ECOL6	Catabolite gene activator OS=Escherichia coli O6:H1 (strain CFT073 / ATCC 700928 / UPEC) GN=crp PE=3 SV=1	crp		167					no quant						nq						nq
sp|P0ACJ9|CRP_ECOL6	Catabolite gene activator OS=Escherichia coli O6:H1 (strain CFT073 / ATCC 700928 / UPEC) GN=crp PE=3 SV=1	crp		189	2	1.90718	0.336887	52.18	not significant			1.36171	0.314929								2.67116	7.11e-05
sp|P0ACK0|CRP_ECO57	Catabolite gene activator OS=Escherichia coli O157:H7 GN=crp PE=1 SV=1	crp	EDQNLISAHGKTIVVYGTR	202	3	3.84539	0.141139	10.479	regulated	1.01366	0.874027	3.9354	0.0422539		4.51264	5.71e-05		nq			3.19611	0.00571213
sp|P69783|PTGA_ECOLI	Glucose-specific phosphotransferase enzyme IIA component OS=Escherichia coli (strain K12) GN=crr PE=1 SV=2	crr		6	4	1.90715	0.308427	47.7729	not significant			1.21693	0.789911		2.25022	0.046497		1.73663	0.201906		2.78189	1.41e-05
sp|P69784|PTGA_ECOL6	Glucose-specific phosphotransferase enzyme IIA component OS=Escherichia coli O6:H1 (strain CFT073 / ATCC 700928 / UPEC) GN=crr PE=3 SV=2	crr	EKIVGDGIAIKPTGNKMVAPV	54	4	3.64965	0.340875	26.3299	regulated	1.10798	0.982622	3.52872	0.00310967		3.62642	0.0124265		2.30363	0.0125881		6.02025	4.7e-05
sp|P69784|PTGA_ECOL6	Glucose-specific phosphotransferase enzyme IIA component OS=Escherichia coli O6:H1 (strain CFT073 / ATCC 700928 / UPEC) GN=crr PE=3 SV=2	crr	DGIAIKPTGNKMVAPVDGTIG	59	3	3.36241	0.373641	30.8118	regulated	1.10798	0.982622	2.00422	0.0393264		4.01106	0.000649093		4.74271	0.000163054
sp|P69784|PTGA_ECOL6	Glucose-specific phosphotransferase enzyme IIA component OS=Escherichia coli O6:H1 (strain CFT073 / ATCC 700928 / UPEC) GN=crr PE=3 SV=2	crr	IEFDLPLLEEKAKSTLTPVVI	131	3	6.80606	0.179968	9.384	regulated	1.10798	0.982622	8.6955	0.0055188		5.67738	0.0351648		6.37827	0.00078109
sp|P69784|PTGA_ECOL6	Glucose-specific phosphotransferase enzyme IIA component OS=Escherichia coli O6:H1 (strain CFT073 / ATCC 700928 / UPEC) GN=crr PE=3 SV=2	crr	PVVISNMDEIKELIKLSGSVT	148	4	7.80696	0.512089	24.919	regulated	1.10798	0.982622	17.2189	0.00813931		7.76928	0.00162568		6.69146	0.00239535		4.14677	0.00697864
sp|P0A9Y7|CSPC_ECOL6	Cold shock-like protein CspC OS=Escherichia coli O6:H1 (strain CFT073 / ATCC 700928 / UPEC) GN=cspC PE=3 SV=2	cspC		9	3	3.71477	0.208964	15.9233	not significant			3.55001	0.0736358		4.89342	0.00010211		2.95088	0.000610557		nq
sp|P0A9Y7|CSPC_ECOL6	Cold shock-like protein CspC OS=Escherichia coli O6:H1 (strain CFT073 / ATCC 700928 / UPEC) GN=cspC PE=3 SV=2	cspC		15	3	3.56064	0.848733	66.8325	not significant			1.07767	0.812649		nq			5.8788	0.0109209		7.12543	6.81e-06
sp|P0A9Y8|CSPC_ECO57	Cold shock-like protein CspC OS=Escherichia coli O157:H7 GN=cspC PE=3 SV=2	cspC	FGFITPADGSKDVFVHFSAIQ	27	3	6.34063	0.650097	35.1979	regulated	1.19872	0.965393	12.0261	0.00249249		8.15354	0.000278792		2.59578	0.00085682
sp|P0A9Y8|CSPC_ECO57	Cold shock-like protein CspC OS=Escherichia coli O157:H7 GN=cspC PE=3 SV=2	cspC		59	2	2.36081	0.360563	41.9745	not significant						3.38572	0.00500974		1.64615	0.0166471
sp|P76113|CURA_ECOLI	NADPH-dependent curcumin reductase OS=Escherichia coli (strain K12) GN=curA PE=1 SV=3	curA	RVVGVAGGAEKCRHATEVLGF	186	3	8.00198	0.548566	26.3773	regulated	0.89598	0.901809	15.6011	0.000470391		4.06565	0.000653658		8.06616	0.0360965
sp|Q8X7U1|CYSJ_ECO57	Sulfite reductase [NADPH] flavoprotein alpha-component OS=Escherichia coli O157:H7 GN=cysJ PE=3 SV=3	cysJ		94	2	1.62781	0.820681	168.435	not significant			0.716453	0.368138								3.69847	7.14e-06
sp|A7ZQK7|CYSJ_ECO24	Sulfite reductase [NADPH] flavoprotein alpha-component OS=Escherichia coli O139:H28 (strain E24377A / ETEC) GN=cysJ PE=3 SV=1	cysJ		102	3	2.94114	0.421962	39.1141	not significant			4.59805	0.134047		3.31321	0.00188678		1.67003	0.287119
sp|A7ZQK7|CYSJ_ECO24	Sulfite reductase [NADPH] flavoprotein alpha-component OS=Escherichia coli O139:H28 (strain E24377A / ETEC) GN=cysJ PE=3 SV=1	cysJ	KLVNAGDYKFKQIASEKLLIV	104	3	3.3032	0.188387	15.766	regulated	1.11968	1.02397	2.69381	0.0199197		4.23729	0.00215635					3.15745	0.00151104
sp|A7ZQK7|CYSJ_ECO24	Sulfite reductase [NADPH] flavoprotein alpha-component OS=Escherichia coli O139:H28 (strain E24377A / ETEC) GN=cysJ PE=3 SV=1	cysJ		348	1	3.99458	0	0	not significant			3.99458	0.00407184
sp|B1IU77|CYSJ_ECOLC	Sulfite reductase [NADPH] flavoprotein alpha-component OS=Escherichia coli (strain ATCC 8739 / DSM 1576 / Crooks) GN=cysJ PE=3 SV=1	cysJ		507	2	2.86003	0.00312454	0.29734	not significant			2.8511	0.0216044								2.86898	6.02e-05
sp|A7ZQK7|CYSJ_ECO24	Sulfite reductase [NADPH] flavoprotein alpha-component OS=Escherichia coli O139:H28 (strain E24377A / ETEC) GN=cysJ PE=3 SV=1	cysJ		525	2	2.33308	1.76034	207.785	not significant			13.5655	0.00116448					0.40126	0.59784
sp|P0ABK5|CYSK_ECOLI	Cysteine synthase A OS=Escherichia coli (strain K12) GN=cysK PE=1 SV=2	cysK		3	4	1.24535	0.35801	163.165	not significant			1.60145	0.0815607		1.62363	0.0241626		0.67749	0.0171042		1.36541	0.0727586
sp|P0ABK5|CYSK_ECOLI	Cysteine synthase A OS=Escherichia coli (strain K12) GN=cysK PE=1 SV=2	cysK		42	2	4.18469	0.749829	52.3831	not significant			1.97705	0.280384		nq						8.85747	8.76e-06
sp|P0ABK6|CYSK_ECO57	Cysteine synthase A OS=Escherichia coli O157:H7 GN=cysK PE=3 SV=2	cysK	IGANMIWDAEKRGVLKPGVEL	55	3	2.2349	0.431232	53.6227	regulated	0.798912	0.726408	2.59724	0.00322781		3.18475	0.0254594		1.06718	0.715709		2.81893	0.00064267
sp|P0ABK6|CYSK_ECO57	Cysteine synthase A OS=Escherichia coli O157:H7 GN=cysK PE=3 SV=2	cysK	IWDAEKRGVLKPGVELVEPTS	60	3	4.50347	0.806258	53.5773	regulated	0.798912	0.726408	14.051	0.00996951		2.39184	0.0143945					2.71768	0.00956154
sp|P0ABK5|CYSK_ECOLI	Cysteine synthase A OS=Escherichia coli (strain K12) GN=cysK PE=1 SV=2	cysK		87	2	2.48933	0.0214054	2.34704	not significant			2.43661	0.108782								2.54319	0.00674098
sp|P0ABK6|CYSK_ECO57	Cysteine synthase A OS=Escherichia coli O157:H7 GN=cysK PE=3 SV=2	cysK		118	1	1.53796	0	0	not significant			1.53796	0.46441
sp|P0ABK5|CYSK_ECOLI	Cysteine synthase A OS=Escherichia coli (strain K12) GN=cysK PE=1 SV=2	cysK		121	2	3.36176	0.441969	36.4521	not significant			2.16084	0.0108809								5.23011	8.16e-05
sp|P0ABK5|CYSK_ECOLI	Cysteine synthase A OS=Escherichia coli (strain K12) GN=cysK PE=1 SV=2	cysK		126	3	1.40287	0.294128	86.8859	not significant			nq			1.29495	0.0316271		1.02537	0.949576		2.07933	0.00973336
sp|P0ABK5|CYSK_ECOLI	Cysteine synthase A OS=Escherichia coli (strain K12) GN=cysK PE=1 SV=2	cysK		137	4	1.53583	1.14269	266.316	not significant			5.51214	0.00634146		0.24362	0.153152		2.34956	0.0352437		1.76341	0.1286
sp|P0ABK6|CYSK_ECO57	Cysteine synthase A OS=Escherichia coli O157:H7 GN=cysK PE=3 SV=2	cysK	AGFIPANLDLKLVDKVIGITN	242	4	4.16914	0.539004	37.753	regulated	0.798912	0.726408	9.9286	0.0446128		4.23089	0.00541621		2.96479	0.00690877		2.43055	0.0432781
sp|P0ABK6|CYSK_ECO57	Cysteine synthase A OS=Escherichia coli O157:H7 GN=cysK PE=3 SV=2	cysK		246	1	6.56755	0	0	not significant			6.56755	0.0740879
sp|B7UKK3|SYC_ECO27	Cysteine--tRNA ligase OS=Escherichia coli O127:H6 (strain E2348/69 / EPEC) GN=cysS PE=3 SV=1	cysS	YVRNITDIDDKIIKRANENGE	73	4	3.39011	0.235874	19.3203	regulated	1.00302	0.878258	2.52265	0.00389649		4.55654	0.000996382		2.91321	0.00058408		3.95389	8.42e-05
sp|B7UKK3|SYC_ECO27	Cysteine--tRNA ligase OS=Escherichia coli O127:H6 (strain E2348/69 / EPEC) GN=cysS PE=3 SV=1	cysS		76	3	2.16915	0.252665	32.6299	not significant			1.51862	0.757075					2.64625	0.00150744		2.53974	0.00863435
sp|B7UKK3|SYC_ECO27	Cysteine--tRNA ligase OS=Escherichia coli O127:H6 (strain E2348/69 / EPEC) GN=cysS PE=3 SV=1	cysS		175					no quant												nq
sp|A7ZIT5|SYC_ECO24	Cysteine--tRNA ligase OS=Escherichia coli O139:H28 (strain E24377A / ETEC) GN=cysS PE=3 SV=1	cysS		282	3	2.41511	0.376427	42.6913	not significant			2.41495	0.00792918		3.82976	0.0179611		1.5231	0.45851
sp|A7ZHQ6|DAPD_ECO24	2,3,4,5-tetrahydropyridine-2,6-dicarboxylate N-succinyltransferase OS=Escherichia coli O139:H28 (strain E24377A / ETEC) GN=dapD PE=3 SV=1	dapD	IEGAESRYFDKVPMKFADYDE	85	4	2.6664	0.177748	18.124	regulated	0.917245	0.851634	2.69812	0.00427463		2.79727	0.00650526		2.02332	0.00732479		3.31139	0.000550792
sp|A7ZHQ6|DAPD_ECO24	2,3,4,5-tetrahydropyridine-2,6-dicarboxylate N-succinyltransferase OS=Escherichia coli O139:H28 (strain E24377A / ETEC) GN=dapD PE=3 SV=1	dapD		100	3	1.70171	0.249904	47.0066	not significant			1.83393	0.154092		2.2108	0.0135542		1.21542	0.109855
sp|A7ZHQ6|DAPD_ECO24	2,3,4,5-tetrahydropyridine-2,6-dicarboxylate N-succinyltransferase OS=Escherichia coli O139:H28 (strain E24377A / ETEC) GN=dapD PE=3 SV=1	dapD	SVVVSGNLPSKDGKYSLYCAV	241	4	3.26044	0.158761	13.4331	regulated	0.917245	0.851634	2.52054	0.0378534		3.66006	0.000271434		3.76929	0.0127106		3.25237	1.14e-07
sp|A7ZHQ6|DAPD_ECO24	2,3,4,5-tetrahydropyridine-2,6-dicarboxylate N-succinyltransferase OS=Escherichia coli O139:H28 (strain E24377A / ETEC) GN=dapD PE=3 SV=1	dapD		244	1	1.26128	0	0	not significant						1.26128	0.503335
sp|A7ZHQ6|DAPD_ECO24	2,3,4,5-tetrahydropyridine-2,6-dicarboxylate N-succinyltransferase OS=Escherichia coli O139:H28 (strain E24377A / ETEC) GN=dapD PE=3 SV=1	dapD		263	1	1.10153	0	0	not significant			1.10153	0.866433
sp|B7UR11|DEOB_ECO27	Phosphopentomutase OS=Escherichia coli O127:H6 (strain E2348/69 / EPEC) GN=deoB PE=3 SV=1	deoB		220	3	2.83497	0.370604	35.5655	not significant			1.6996	0.240537					3.31815	0.009693		4.0402	0.000451701
sp|A7ZVS6|DEOB_ECO24	Phosphopentomutase OS=Escherichia coli O139:H28 (strain E24377A / ETEC) GN=deoB PE=3 SV=1	deoB	PTVLQKLVDEKHGQVVSVGKI	250	3	6.55234	0.340555	18.1164	regulated	1.27365	1.06629	7.81085	0.0345457		8.8462	0.00855246		nq			4.07042	0.000113937
sp|A7ZVS6|DEOB_ECO24	Phosphopentomutase OS=Escherichia coli O139:H28 (strain E24377A / ETEC) GN=deoB PE=3 SV=1	deoB		259	1	2.2239	0	0	not significant			2.2239	0.00577803		nq
sp|A7ZVS6|DEOB_ECO24	Phosphopentomutase OS=Escherichia coli O139:H28 (strain E24377A / ETEC) GN=deoB PE=3 SV=1	deoB		287	3	5.01322	0.663689	41.1698	not significant			12.5108	0.0363931		2.64287	0.0935612		nq			3.81058	0.0155105
sp|Q46857|DKGA_ECOLI	2,5-diketo-D-gluconic acid reductase A OS=Escherichia coli (strain K12) GN=dkgA PE=1 SV=3	dkgA	YRSIDTAAAYKNEEGVGKALK	52	3	2.85188	0.458101	43.7128	regulated	0.975708	1.03719	3.69252	0.0299118		2.98211	0.00682941		1.18477	0.347158		4.34466	0.00411941
sp|Q46857|DKGA_ECOLI	2,5-diketo-D-gluconic acid reductase A OS=Escherichia coli (strain K12) GN=dkgA PE=1 SV=3	dkgA		59	1	3.60234	0	0	not significant			3.60234	0.00214706
sp|Q8XBT6|DKGA_ECO57	2,5-diketo-D-gluconic acid reductase A OS=Escherichia coli O157:H7 GN=dkgA PE=3 SV=1	dkgA		94	2	1.52894	0.342159	80.5884	not significant									1.08591	0.807001		2.15273	0.0253763
sp|Q8XBT6|DKGA_ECO57	2,5-diketo-D-gluconic acid reductase A OS=Escherichia coli O157:H7 GN=dkgA PE=3 SV=1	dkgA		128					no quant									nq
sp|Q8XBT6|DKGA_ECO57	2,5-diketo-D-gluconic acid reductase A OS=Escherichia coli O157:H7 GN=dkgA PE=3 SV=1	dkgA		194	3	1.51363	0.0765482	18.467	not significant			1.43025	0.103354					1.68662	0.436743		1.43758	nq
sp|Q8XBT6|DKGA_ECO57	2,5-diketo-D-gluconic acid reductase A OS=Escherichia coli O157:H7 GN=dkgA PE=3 SV=1	dkgA	AQGGKGVFDQKVIRDLADKYG	200	3	5.09572	0.360682	22.1495	regulated	0.975708	1.03719	7.34723	0.037805		nq			5.77388	7.74e-05		3.11549	0.000612259
sp|Q8XBT6|DKGA_ECO57	2,5-diketo-D-gluconic acid reductase A OS=Escherichia coli O157:H7 GN=dkgA PE=3 SV=1	dkgA		251	2	2.66029	0.755135	77.1777	not significant			5.66083	0.0173185		1.2502	0.813035		nq
sp|Q8X7Z7|DKGB_ECO57	2,5-diketo-D-gluconic acid reductase B OS=Escherichia coli O157:H7 GN=dkgB PE=3 SV=1	dkgB	YMTLAYGKALKDEVIARIAAK	188	3	3.42298	0.0143991	1.17017	regulated	1.04053	0.862287	3.36294	0.0270137		3.48357	0.00785201					3.42837	0.00227326
sp|P0ABS3|DKSA_ECO57	DnaK suppressor protein OS=Escherichia coli O157:H7 GN=dksA PE=3 SV=1	dksA		26	1	3.42543	0	0	not significant						3.42543	0.0107066
sp|P0ABS3|DKSA_ECO57	DnaK suppressor protein OS=Escherichia coli O157:H7 GN=dksA PE=3 SV=1	dksA		101	1	3.98803	0	0	not significant						nq			3.98803	0.00351258
sp|P0ABS3|DKSA_ECO57	DnaK suppressor protein OS=Escherichia coli O157:H7 GN=dksA PE=3 SV=1	dksA	RPTADLCIDCKTLAEIREKQM	139	4	3.28314	0.319967	26.9151	regulated	0.89013	0.906706	5.03491	0.0228401		3.89988	0.00286793		2.67788	0.00228449		2.21063	0.0439809
sp|P0ABS2|DKSA_ECOL6	DnaK suppressor protein OS=Escherichia coli O6:H1 (strain CFT073 / ATCC 700928 / UPEC) GN=dksA PE=3 SV=1	dksA		97, 98	1	18.4336	0	0	not significant						18.4336	0.00439651					nq
sp|P0ABS3|DKSA_ECO57	DnaK suppressor protein OS=Escherichia coli O157:H7 GN=dksA PE=3 SV=1	dksA		98, 101	1	7.58313	0	0	not significant						7.58313	8.33e-05		nq
sp|P0ABS6|PRIM_ECO57	DNA primase OS=Escherichia coli O157:H7 GN=dnaG PE=3 SV=1	dnaG	GGRVLGNDTPKYLNSPETDIF	229	3.5	3.13417	0.356908	31.2429	regulated	1.07853	1.19212	3.21534	0.0145899		3.95448	0.00247423		1.7446	0.00326922		4.36262	0.000391229
sp|P0A6Z0|DNAK_ECO57	Chaperone protein DnaK OS=Escherichia coli O157:H7 GN=dnaK PE=3 SV=2	dnaK		106	4	3.74713	0.142031	10.7518	regulated			3.00534	0.0857343		3.64512	0.00761507		4.17812	0.0346031		4.30734	0.0245229		up
sp|P0A6Z0|DNAK_ECO57	Chaperone protein DnaK OS=Escherichia coli O157:H7 GN=dnaK PE=3 SV=2	dnaK		121					no quant			nq						nq			NQ
sp|A7ZHA4|DNAK_ECO24	Chaperone protein DnaK OS=Escherichia coli O139:H28 (strain E24377A / ETEC) GN=dnaK PE=3 SV=1	dnaK		155					no quant									nq
sp|P0A6Z0|DNAK_ECO57	Chaperone protein DnaK OS=Escherichia coli O157:H7 GN=dnaK PE=3 SV=2	dnaK		166	3	2.1717	0.329104	42.4371	not significant			2.34231	0.0958111		1.40493	0.0301292		nq			3.11244	0.000492728
sp|A7ZHA4|DNAK_ECO24	Chaperone protein DnaK OS=Escherichia coli O139:H28 (strain E24377A / ETEC) GN=dnaK PE=3 SV=1	dnaK	TAAALAYGLDKGTGNRTIAVY	183	3	4.22831	0.139608	9.6829	regulated	0.791387	0.772503	4.15379	0.0165952					5.05748	0.000209211		3.60165	0.00166204
sp|A7ZHA4|DNAK_ECO24	Chaperone protein DnaK OS=Escherichia coli O139:H28 (strain E24377A / ETEC) GN=dnaK PE=3 SV=1	dnaK	RLINYLVEEFKKDQGIDLRND	245	4	4.83885	0.403142	25.5691	regulated	0.791387	0.772503	3.91377	0.00774953		9.08108	0.000601731		5.02604	0.00081595		3.06918	0.00174141
sp|A7ZHA4|DNAK_ECO24	Chaperone protein DnaK OS=Escherichia coli O139:H28 (strain E24377A / ETEC) GN=dnaK PE=3 SV=1	dnaK		246	2	1.25415	0.483895	213.683	not significant			2.0347	0.0458385		0.773028	0.343873
sp|A7ZHA4|DNAK_ECO24	Chaperone protein DnaK OS=Escherichia coli O139:H28 (strain E24377A / ETEC) GN=dnaK PE=3 SV=1	dnaK		299	1	2.49191	0	0	not significant			2.49191	0.00449734
sp|A7ZHA4|DNAK_ECO24	Chaperone protein DnaK OS=Escherichia coli O139:H28 (strain E24377A / ETEC) GN=dnaK PE=3 SV=1	dnaK	KHMNIKVTRAKLESLVEDLVN	304	3	3.29588	0.12326	10.3347	regulated	0.791387	0.772503	3.36067	0.058315		3.61204	0.00358152		3.62586	6.6e-05		2.67979	0.00766032
sp|A7ZHA4|DNAK_ECO24	Chaperone protein DnaK OS=Escherichia coli O139:H28 (strain E24377A / ETEC) GN=dnaK PE=3 SV=1	dnaK		321					no quant						0	0.130882
sp|A7ZHA4|DNAK_ECO24	Chaperone protein DnaK OS=Escherichia coli O139:H28 (strain E24377A / ETEC) GN=dnaK PE=3 SV=1	dnaK		351	3	1.6812	0.0636663	12.2551	not significant			1.67043	0.240696		1.82303	0.0328096		1.56041	0.566476
sp|A7ZHA4|DNAK_ECO24	Chaperone protein DnaK OS=Escherichia coli O139:H28 (strain E24377A / ETEC) GN=dnaK PE=3 SV=1	dnaK		352	1	1.18545	0	0	not significant			1.18545	0.328495
sp|P0A6Z0|DNAK_ECO57	Chaperone protein DnaK OS=Escherichia coli O157:H7 GN=dnaK PE=3 SV=2	dnaK		359	4	1.65782	0.416286	82.3504	not significant			1.04677	0.93131		1.14941	0.832858		2.36745	0.00112305		2.65184	0.00054969
sp|P0A6Z0|DNAK_ECO57	Chaperone protein DnaK OS=Escherichia coli O157:H7 GN=dnaK PE=3 SV=2	dnaK		498	1	2.63542	0	0	not significant									nq			2.63542	0.00147759
sp|A7ZHA4|DNAK_ECO24	Chaperone protein DnaK OS=Escherichia coli O139:H28 (strain E24377A / ETEC) GN=dnaK PE=3 SV=1	dnaK		502	1	1.41794	0	0	not significant									1.41794	0.243761
sp|A7ZHA4|DNAK_ECO24	Chaperone protein DnaK OS=Escherichia coli O139:H28 (strain E24377A / ETEC) GN=dnaK PE=3 SV=1	dnaK	SSGLNEDEIQKMVRDAEANAE	514	4	2.81208	0.247785	23.9655	regulated	0.791387	0.772503	4.30606	0.00129198		2.5232	0.00547776		2.35415	0.000429946		2.45135	0.00182046
sp|A7ZHA4|DNAK_ECO24	Chaperone protein DnaK OS=Escherichia coli O139:H28 (strain E24377A / ETEC) GN=dnaK PE=3 SV=1	dnaK	DAEANAEADRKFEELVQTRNQ	528	4	2.73414	0.307363	30.5586	regulated	0.791387	0.772503	4.1353	0.00892403		2.06034	0.000517287		3.25806	0.000764546		2.0114	8.68e-05
sp|P0A989|DPO3B_ECOL6	DNA polymerase III subunit beta OS=Escherichia coli O6:H1 (strain CFT073 / ATCC 700928 / UPEC) GN=dnaN PE=3 SV=1	dnaN	FARAAILSNEKFRGVRLYVSE	277	3.5	2.76114	0.325241	32.0232	regulated	0.877376	0.884059	4.50705	0.00355958		2.52164	0.000129289		1.82476	0.00510722		2.81342	0.00536591
sp|P0AEH7|ELAB_ECO57	Protein ElaB OS=Escherichia coli O157:H7 GN=elaB PE=3 SV=1	elaB	LRSSGDPADQKYVELKARAEK	35	4	3.77713	0.509509	38.3388	regulated	1.64463	1.34905	3.35085	0.000807639		2.10998	0.0110067		8.57417	0.000175058		3.35865	6.78e-06
sp|P0AEH6|ELAB_ECOL6	Protein ElaB OS=Escherichia coli O6:H1 (strain CFT073 / ATCC 700928 / UPEC) GN=elaB PE=3 SV=1	elaB		45	2	2.81311	0.0158186	1.52941	not significant			2.85797	0.020787								2.76896	1.56e-05
sp|A7ZU66|ENGB_ECO24	Probable GTP-binding protein EngB OS=Escherichia coli O139:H28 (strain E24377A / ETEC) GN=engB PE=3 SV=1	engB		105	3	1.61575	0.1169	24.3644	not significant			1.37584	0.20972		1.81059	0.0632745		1.69331	0.093902
sp|B7UNI7|ENGB_ECO27	Probable GTP-binding protein EngB OS=Escherichia coli O127:H6 (strain E2348/69 / EPEC) GN=engB PE=3 SV=1	engB	AVLVLLTKADKLASGARKAQL	149	4	2.96793	0.232383	21.3614	regulated	0.860528	0.738132	3.91465	1.18e-06		2.15792	0.000316889		3.47758	0.00106059		2.6399	0.00033018
sp|B7UNI7|ENGB_ECO27	Probable GTP-binding protein EngB OS=Escherichia coli O127:H6 (strain E2348/69 / EPEC) GN=engB PE=3 SV=1	engB		188					no quant												nq
sp|B7UHJ5|ENO_ECO27	Enolase OS=Escherichia coli O127:H6 (strain E2348/69 / EPEC) GN=eno PE=3 SV=1	eno		6	4	2.0851	0.268559	36.5476	not significant			1.56351	0.21492		2.06697	0.00542502		1.82015	0.0483466		3.21342	0.000112551
sp|B7UHJ5|ENO_ECO27	Enolase OS=Escherichia coli O127:H6 (strain E2348/69 / EPEC) GN=eno PE=3 SV=1	eno		56	2	0.304169	2.16679	-182.057	not significant			2.65547	0.0163595					0.0348408	0.00261344		nq
sp|B7UHJ5|ENO_ECO27	Enolase OS=Escherichia coli O127:H6 (strain E2348/69 / EPEC) GN=eno PE=3 SV=1	eno		62	3	1.13178	0.827134	668.189	not significant			0.840474	0.504642		nq			0.49306	0.23845		3.49829	7.12e-05
sp|B7UHJ5|ENO_ECO27	Enolase OS=Escherichia coli O127:H6 (strain E2348/69 / EPEC) GN=eno PE=3 SV=1	eno		82	3	2.53571	0.348317	37.4344	not significant			1.77937	0.052132		nq			2.25044	0.02133		4.07161	1.11e-05
sp|B7UHJ5|ENO_ECO27	Enolase OS=Escherichia coli O127:H6 (strain E2348/69 / EPEC) GN=eno PE=3 SV=1	eno	IAQALIGKDAKDQAGIDKIMI	85	3	2.43119	0.615085	69.2365	regulated	0.598215	0.659601	2.33446	0.00050327		0.941666	0.371211		5.07738	0.00271967		3.14254	1.3e-07
sp|B7UHJ5|ENO_ECO27	Enolase OS=Escherichia coli O127:H6 (strain E2348/69 / EPEC) GN=eno PE=3 SV=1	eno	KDAKDQAGIDKIMIDLDGTEN	92	3	2.29687	0.405942	48.8175	regulated	0.598215	0.659601	2.74959	0.0133634		2.92915	0.00647606		1.14034	0.221835		3.03406	0.000803664
sp|B7UHJ5|ENO_ECO27	Enolase OS=Escherichia coli O127:H6 (strain E2348/69 / EPEC) GN=eno PE=3 SV=1	eno		105	4	3.81678	0.660302	49.298	not significant			5.48835	0.133027		9.26943	0.00447645		1.76442	0.00166221		2.36425	0.0519975
sp|A7ZQM2|ENO_ECO24	Enolase OS=Escherichia coli O139:H28 (strain E24377A / ETEC) GN=eno PE=3 SV=1	eno		180					no quant									nq
sp|B7UHJ5|ENO_ECO27	Enolase OS=Escherichia coli O127:H6 (strain E2348/69 / EPEC) GN=eno PE=3 SV=1	eno	MGSEVFHHLAKVLKAKGMNTA	195	3	2.18749	0.237783	30.3778	regulated	0.598215	0.659601	1.53479	0.294247		2.61886	5.09e-05		2.04253	0.00562349		2.79874	5.75e-05
sp|B7UHJ5|ENO_ECO27	Enolase OS=Escherichia coli O127:H6 (strain E2348/69 / EPEC) GN=eno PE=3 SV=1	eno		254	2	2.85703	0.23527	22.4113	not significant			2.25807	0.119686								3.61486	0.019083
sp|A7ZQM2|ENO_ECO24	Enolase OS=Escherichia coli O139:H28 (strain E24377A / ETEC) GN=eno PE=3 SV=1	eno		257	3	0.68019	1.05978	-274.994	not significant			1.36783	0.437835		1.51232	0.323551		0.15213	0.383119
sp|B7UHJ5|ENO_ECO27	Enolase OS=Escherichia coli O127:H6 (strain E2348/69 / EPEC) GN=eno PE=3 SV=1	eno	FAYQTKVLGDKIQLVGDDLFV	311	3.5	3.67849	0.524634	40.2789	regulated	0.598215	0.659601	8.16337	0.0325297		3.55378	0.00568516		1.86804	0.00918109		3.37579	0.000129029
sp|B7UHJ5|ENO_ECO27	Enolase OS=Escherichia coli O127:H6 (strain E2348/69 / EPEC) GN=eno PE=3 SV=1	eno		325	4	2.45765	0.406944	45.256	not significant			2.76946	0.155562		3.27095	0.00109685		1.22687	0.382212		3.28256	0.0701023
sp|A7ZQM2|ENO_ECO24	Enolase OS=Escherichia coli O139:H28 (strain E24377A / ETEC) GN=eno PE=3 SV=1	eno		328	3	1.52412	0.426383	101.178	not significant			2.68347	0.0428695		1.3763	0.00223964		0.958628	0.914299
sp|B7UHJ5|ENO_ECO27	Enolase OS=Escherichia coli O127:H6 (strain E2348/69 / EPEC) GN=eno PE=3 SV=1	eno	NTKILKEGIEKGIANSILIKF	333	4	2.95717	0.199094	18.3626	regulated	0.598215	0.659601	2.20345	0.00387782		2.86314	3.14e-06		3.19357	1.47e-05		3.81022	0.000389826
sp|A7ZQM2|ENO_ECO24	Enolase OS=Escherichia coli O139:H28 (strain E24377A / ETEC) GN=eno PE=3 SV=1	eno		342	2	1.8665	1.04215	166.994	not significant						5.29212	0.00159729		0.658304	0.124488
sp|B7UHJ5|ENO_ECO27	Enolase OS=Escherichia coli O127:H6 (strain E2348/69 / EPEC) GN=eno PE=3 SV=1	eno		357	1	3.43589	0	0	not significant												3.43589	0.0119904
sp|B7UHJ5|ENO_ECO27	Enolase OS=Escherichia coli O127:H6 (strain E2348/69 / EPEC) GN=eno PE=3 SV=1	eno		360	1	0.744512	0	0	not significant			0.744512	0.451402
sp|B7UHJ5|ENO_ECO27	Enolase OS=Escherichia coli O127:H6 (strain E2348/69 / EPEC) GN=eno PE=3 SV=1	eno	LIRIEEALGEKAPYNGRKEIK	419	4	2.83345	0.391075	37.5493	regulated	0.598215	0.659601	2.81026	0.000422067		2.09487	2.04e-05		2.03924	0.00160019		5.38087	0.000784414
sp|P0A953|FABB_ECOLI	3-oxoacyl-[acyl-carrier-protein] synthase 1 OS=Escherichia coli (strain K12) GN=fabB PE=1 SV=1	fabB	RSGITFSQELKDSGMRSHVWG	40	3	3.99613	0.305396	22.045	regulated	0.892691	0.884219	6.12179	0.00291686		3.03933	0.00656118		nq			3.4277	0.00141002
sp|P0A953|FABB_ECOLI	3-oxoacyl-[acyl-carrier-protein] synthase 1 OS=Escherichia coli (strain K12) GN=fabB PE=1 SV=1	fabB	ADAMRGPRGLKAVGPYVVTKA	127	3	3.63342	0.54061	41.9021	regulated	0.892691	0.884219	1.72485	0.074934		3.34146	0.00411543		3.8528	0.00109311		7.88038	5.01e-06
sp|P0A953|FABB_ECOLI	3-oxoacyl-[acyl-carrier-protein] synthase 1 OS=Escherichia coli (strain K12) GN=fabB PE=1 SV=1	fabB	LSTKYNDTPEKASRTYDAHRD	217	3	4.69049	0.148134	9.58463	regulated	0.892691	0.884219	5.7392	0.00176353					4.04174	0.0320413		4.44559	5.17e-05
sp|P0A953|FABB_ECOLI	3-oxoacyl-[acyl-carrier-protein] synthase 1 OS=Escherichia coli (strain K12) GN=fabB PE=1 SV=1	fabB		308	4	3.48417	0.793877	63.6002	not significant			8.91335	0.0243932		5.20738	0.00653435		1.04097	0.630139		3.05	0.111874
sp|P0A953|FABB_ECOLI	3-oxoacyl-[acyl-carrier-protein] synthase 1 OS=Escherichia coli (strain K12) GN=fabB PE=1 SV=1	fabB	LAAIREVFGDKSPAISATKAM	320	4	4.65729	0.246781	16.0411	regulated	0.892691	0.884219	4.4293	5.65e-05		4.76177	0.000186292		3.34428	0.000331529		6.68021	2.37e-05
sp|P0AEK5|FABI_ECO57	Enoyl-[acyl-carrier-protein] reductase [NADH] FabI OS=Escherichia coli O157:H7 GN=fabI PE=3 SV=2	fabI		17	2	1.51069	1.14919	278.545	not significant						4.76717	0.00632311		0.47873	0.118382
sp|P0AEK5|FABI_ECO57	Enoyl-[acyl-carrier-protein] reductase [NADH] FabI OS=Escherichia coli O157:H7 GN=fabI PE=3 SV=2	fabI	AELAFTYQNDKLKGRVEEFAA	43	3	4.18226	0.379691	26.536	regulated	1.38108	1.10604	3.41926	0.0724131		7.68345	7.37e-07		2.78414	0.00013216		4.18668	0.00342036
sp|P0AEK5|FABI_ECO57	Enoyl-[acyl-carrier-protein] reductase [NADH] FabI OS=Escherichia coli O157:H7 GN=fabI PE=3 SV=2	fabI		201					no quant						nq
sp|P0AB72|ALF_ECO57	Fructose-bisphosphate aldolase class 2 OS=Escherichia coli O157:H7 GN=fbaA PE=3 SV=2	fbaA	MSKIFDFVKPGVI	3	4	3.12339	0.185122	16.2542	regulated	0.841792	0.862654	2.99556	0.033942		4.24316	0.00104152		2.58208	0.0051011		2.89937	0.000376006
sp|P0AB72|ALF_ECO57	Fructose-bisphosphate aldolase class 2 OS=Escherichia coli O157:H7 GN=fbaA PE=3 SV=2	fbaA	MSKIFDFVKPGVITGDDVQ	9	4	3.35154	0.204296	16.892	regulated	0.841792	0.862654	2.96418	0.0279663		4.76853	0.00505114		3.04741	0.00561743		2.92755	0.000719715
sp|P0AB72|ALF_ECO57	Fructose-bisphosphate aldolase class 2 OS=Escherichia coli O157:H7 GN=fbaA PE=3 SV=2	fbaA	PGVITGDDVQKVFQVAKENNF	20	4	4.39816	0.437155	29.5138	regulated	0.841792	0.862654	8.99278	0.0113682		4.22035	0.000310792		2.81382	0.00663832		3.50937	0.00260963
sp|P0AB71|ALF_ECOLI	Fructose-bisphosphate aldolase class 2 OS=Escherichia coli (strain K12) GN=fbaA PE=1 SV=2	fbaA		52					no quant												nq
sp|P0AB72|ALF_ECO57	Fructose-bisphosphate aldolase class 2 OS=Escherichia coli O157:H7 GN=fbaA PE=3 SV=2	fbaA	SNGGASFIAGKGVKSDVPQGA	72	4	2.49803	0.153253	16.7398	regulated	0.841792	0.862654	3.0656	0.0087009		2.6849	5.84e-05		2.0436	0.00087192		2.32449	9.49e-05
sp|P0AB71|ALF_ECOLI	Fructose-bisphosphate aldolase class 2 OS=Escherichia coli (strain K12) GN=fbaA PE=1 SV=2	fbaA		115	4	2.64269	0.551382	56.7382	not significant			5.82846	0.141306		3.14004	0.00157022		2.03393	0.000337414		1.31028	0.451567
sp|P0AB71|ALF_ECOLI	Fructose-bisphosphate aldolase class 2 OS=Escherichia coli (strain K12) GN=fbaA PE=1 SV=2	fbaA		231	3	1.02	0.784791	3963.88	not significant						3.02222	0.0142541		0.721914	0.27796		0.486389	0.451851
sp|P0AB72|ALF_ECO57	Fructose-bisphosphate aldolase class 2 OS=Escherichia coli O157:H7 GN=fbaA PE=3 SV=2	fbaA	ILRDSQEYVSKKHNLPHNSLN	251	4	4.01922	0.296491	21.3136	regulated	0.841792	0.862654	6.59689	0.000495983		3.02331	0.000745815		3.72709	0.00885174		3.50609	0.000741658
sp|P0AB71|ALF_ECOLI	Fructose-bisphosphate aldolase class 2 OS=Escherichia coli (strain K12) GN=fbaA PE=1 SV=2	fbaA		319	4	1.41859	0.50887	145.53	not significant			1.69111	0.118493		0.59331	0.171648		1.9346	0.0109942		2.08635	0.000414367
sp|P0AB72|ALF_ECO57	Fructose-bisphosphate aldolase class 2 OS=Escherichia coli O157:H7 GN=fbaA PE=3 SV=2	fbaA		326	1	0.59331	0	0	not significant						0.59331	0.171648
sp|P0AB71|ALF_ECOLI	Fructose-bisphosphate aldolase class 2 OS=Escherichia coli (strain K12) GN=fbaA PE=1 SV=2	fbaA		327	4	2.79261	0.690879	67.2732	not significant			6.36301	0.0223358		4.80651	9.15e-05		1.36092	0.0566066		1.46122	4.23e-05
sp|P0AB72|ALF_ECO57	Fructose-bisphosphate aldolase class 2 OS=Escherichia coli O157:H7 GN=fbaA PE=3 SV=2	fbaA	GQTSMIARLEKAFQELNAIDV	348	4	5.44116	0.787253	46.4732	regulated	0.841792	0.862654	20.1519	0.0166704		2.75221	0.00152208		3.16557	0.00158038		4.98546	0.0155741
sp|P0AB71|ALF_ECOLI	Fructose-bisphosphate aldolase class 2 OS=Escherichia coli (strain K12) GN=fbaA PE=1 SV=2	fbaA		326, 327	1	1.60273	0	0	not significant			1.60273	0.12151								nq
sp|Q8XCF0|F16PA_ECO57	Fructose-1,6-bisphosphatase class 1 OS=Escherichia coli O157:H7 GN=fbp PE=3 SV=1	fbp		30	3	3.26312	1.4123	119.415	not significant			23.7921	0.00491273		nq			1.01128	0.986653		1.44408	0.0411146
sp|Q8XCF0|F16PA_ECO57	Fructose-1,6-bisphosphatase class 1 OS=Escherichia coli O157:H7 GN=fbp PE=3 SV=1	fbp		34	4	2.7518	0.543302	53.6725	not significant			1.9506	0.00833371		4.93769	0.000345954		4.39304	0.00133567		1.35522	0.0604277
sp|Q8XCF0|F16PA_ECO57	Fructose-1,6-bisphosphatase class 1 OS=Escherichia coli O157:H7 GN=fbp PE=3 SV=1	fbp		72	2	2.51097	0.656286	71.2836	not significant			1.30263	0.769698								4.8402	0.00478251
sp|Q8XCF0|F16PA_ECO57	Fructose-1,6-bisphosphatase class 1 OS=Escherichia coli O157:H7 GN=fbp PE=3 SV=1	fbp		222	1	2.55148	0	0	not significant												2.55148	0.0240817
sp|Q8XCF0|F16PA_ECO57	Fructose-1,6-bisphosphatase class 1 OS=Escherichia coli O157:H7 GN=fbp PE=3 SV=1	fbp	KYIKFCQEEDKSTNRPYTSRY	229	4	3.34718	0.140549	11.6337	regulated	0.81723	0.750626	3.46926	0.0174909		4.0302	0.00246583		2.71584	0.0108109		3.29994	2.24e-06
sp|Q8XCF0|F16PA_ECO57	Fructose-1,6-bisphosphatase class 1 OS=Escherichia coli O157:H7 GN=fbp PE=3 SV=1	fbp	YPSTASHPDGKLRLLYECNPM	269	4	3.3666	0.239675	19.7441	regulated	0.81723	0.750626	3.63745	0.0163561		4.29362	0.000133929		2.26085	0.00874341		3.64257	1.27e-05
sp|C5A059|FDHE_ECOBW	Protein FdhE OS=Escherichia coli (strain K12 / MC4100 / BW2952) GN=fdhE PE=3 SV=1	fdhE	DTYLKILYQEKDPKIEAVADD	269	3	4.92404	0.0799848	5.01746	regulated	0.883383	0.890447	5.4871	0.00130315		4.5386	0.0369511		4.79253	0.0333458		nq
sp|P0ABQ5|DYR_ECOL6	Dihydrofolate reductase OS=Escherichia coli O6:H1 (strain CFT073 / ATCC 700928 / UPEC) GN=folA PE=3 SV=1	folA	GGRVYEQFLPKAQKLYLTHID	106	3	5.23507	0.325426	19.6587	regulated	1.04182	0.913036	5.94105	0.0540259		3.354	0.000503505		7.20685	0.000118875
sp|B7UKK6|FOLD_ECO27	Bifunctional protein FolD OS=Escherichia coli O127:H6 (strain E2348/69 / EPEC) GN=folD PE=3 SV=1	folD		4	4	1.19209	1.31582	748.874	not significant			3.70333	0.00433648		0.974874	0.965205		0.14993	0.361438		3.73081	0.00244214
sp|B7UKK6|FOLD_ECO27	Bifunctional protein FolD OS=Escherichia coli O127:H6 (strain E2348/69 / EPEC) GN=folD PE=3 SV=1	folD	MAAKIIDGKTIAQQVRSEV	9	3.5	2.52611	0.289546	31.2455	regulated	1.05887	0.789081	2.14022	0.0283404		3.02699	0.000211936		1.73319	0.00568943		3.63207	0.00300005
sp|A7ZIT8|FOLD_ECO24	Bifunctional protein FolD OS=Escherichia coli O139:H28 (strain E24377A / ETEC) GN=folD PE=3 SV=1	folD		54	3	0.904121	0.609571	-604.778	not significant			1.74168	0.089948		1.05772	0.892673		0.40118	0.0107771
sp|B7UKK6|FOLD_ECO27	Bifunctional protein FolD OS=Escherichia coli O127:H6 (strain E2348/69 / EPEC) GN=folD PE=3 SV=1	folD		251	3	2.12555	0.430452	57.0867	not significant			1.8589	0.0590331					1.35907	0.492141		3.80117	0.000375275
sp|B7UFG9|GCH1_ECO27	GTP cyclohydrolase 1 OS=Escherichia coli O127:H6 (strain E2348/69 / EPEC) GN=folE PE=3 SV=1	folE		129	3	2.37161	1.17636	136.22	not significant						1.77688	0.0950486		0.66302	0.384903		11.3226	0.00672301
sp|B7UFG9|GCH1_ECO27	GTP cyclohydrolase 1 OS=Escherichia coli O127:H6 (strain E2348/69 / EPEC) GN=folE PE=3 SV=1	folE	IPKDSVIGLSKINRIVQFFAQ	137	3	3.32004	0.601902	50.1595	regulated	0.706635	0.736391	1.71159	0.0915474		2.50777	0.000157969		3.25181	0.00609155		8.70632	0.000214191
sp|P0AC21|FOLX_ECO57	D-erythro-7,8-dihydroneopterin triphosphate epimerase OS=Escherichia coli O157:H7 GN=folX PE=3 SV=2	folX	NDALNYRTVTKNIIQHVENNR	62	3	3.81318	0.489755	36.5908	regulated	1.55225	1.01176	3.92062	0.0461836		5.46609	0.00570344		1.70174	0.171731		5.79561	0.000918018
sp|P28861|FENR_ECOLI	Ferredoxin--NADP reductase OS=Escherichia coli (strain K12) GN=fpr PE=1 SV=4	fpr	QMVRDTQQLLKETRQMTKHLR	226	3	4.30842	0.382698	26.2019	regulated	0.891406	0.935216	3.48541	0.0578163		5.96932	0.00370498		2.56174	0.0321861		6.45814	0.000379392
sp|P28861|FENR_ECOLI	Ferredoxin--NADP reductase OS=Escherichia coli (strain K12) GN=fpr PE=1 SV=4	fpr		233	1	5.19494	0	0	not significant						5.19494	0.000133905
sp|A7ZHR2|RRF_ECO24	Ribosome-recycling factor OS=Escherichia coli O139:H28 (strain E24377A / ETEC) GN=frr PE=3 SV=1	frr	IRKDAEVRMDKCVEAFKTQIS	15	4	3.33909	0.250917	20.8109	regulated	1.03997	1.00462	2.99122	0.0318088		4.93944	0.000325586		2.49386	0.0308353		3.38264	0.000499252
sp|A7ZHR2|RRF_ECO24	Ribosome-recycling factor OS=Escherichia coli O139:H28 (strain E24377A / ETEC) GN=frr PE=3 SV=1	frr	VRMDKCVEAFKTQISKIRTGR	21	4	3.33392	0.155794	12.9381	regulated	1.03997	1.00462	2.73366	0.00743284		4.1829	0.000336562		3.46972	9.59e-05		3.11849	1.64e-05
sp|A7ZHR2|RRF_ECO24	Ribosome-recycling factor OS=Escherichia coli O139:H28 (strain E24377A / ETEC) GN=frr PE=3 SV=1	frr		26	3	1.04481	0.696566	1589.13	not significant			1.29005	0.405001		2.16356	0.00144658		0.408633	0.577884
sp|A7ZHR2|RRF_ECO24	Ribosome-recycling factor OS=Escherichia coli O139:H28 (strain E24377A / ETEC) GN=frr PE=3 SV=1	frr		66	2	0.929235	0.207583	-282.836	not significant						1.14361	0.812759		0.755047	0.516839
sp|B7UIL7|RRF_ECO27	Ribosome-recycling factor OS=Escherichia coli O127:H6 (strain E2348/69 / EPEC) GN=frr PE=3 SV=1	frr		80	3	1.94321	0.336407	50.6375	not significant			2.19956	0.152021		1.22703	0.615038					2.71876	0.119175
sp|A7ZHR2|RRF_ECO24	Ribosome-recycling factor OS=Escherichia coli O139:H28 (strain E24377A / ETEC) GN=frr PE=3 SV=1	frr	LTEERRKDLTKIVRGEAEQAR	115	3	4.00451	0.164129	11.8298	regulated	1.03997	1.00462	nq			4.60263	0.0410091		4.39449	0.00137562		3.18287	0.000183412
sp|A7ZHR2|RRF_ECO24	Ribosome-recycling factor OS=Escherichia coli O139:H28 (strain E24377A / ETEC) GN=frr PE=3 SV=1	frr		140	1	1.20538	0	0	not significant						1.20538	0.655741
sp|A7ZHR2|RRF_ECO24	Ribosome-recycling factor OS=Escherichia coli O139:H28 (strain E24377A / ETEC) GN=frr PE=3 SV=1	frr	DANDKVKALLKDKEISEDDDR	144	3	2.43497	0.0905221	10.1718	regulated	1.03997	1.00462	2.53109	0.00616457		2.31671	0.00370045		2.17261	0.114125		2.75965	3.23e-05
sp|A7ZHR2|RRF_ECO24	Ribosome-recycling factor OS=Escherichia coli O139:H28 (strain E24377A / ETEC) GN=frr PE=3 SV=1	frr	NDKVKALLKDKEISEDDDRRS	146	4	3.15682	0.395989	34.4469	regulated	1.03997	1.00462	3.23564	0.000885109		2.37472	0.000584861		5.96381	0.0103177		2.17365	0.00031369
sp|A7ZHR2|RRF_ECO24	Ribosome-recycling factor OS=Escherichia coli O139:H28 (strain E24377A / ETEC) GN=frr PE=3 SV=1	frr	DDRRSQDDVQKLTDAAIKKIE	162	4	2.94175	0.304742	28.2429	regulated	1.03997	1.00462	2.37203	0.010266		4.29947	8.87e-05		2.0303	0.000622513		3.6224	0.00292992
sp|B7UIL7|RRF_ECO27	Ribosome-recycling factor OS=Escherichia coli O127:H6 (strain E2348/69 / EPEC) GN=frr PE=3 SV=1	frr		169	4	1.67208	0.59365	115.481	not significant			0.820494	0.0566595		1.80502	0.146683		1.27409	0.698349		4.14259	8.14e-07
sp|A7ZHR2|RRF_ECO24	Ribosome-recycling factor OS=Escherichia coli O139:H28 (strain E24377A / ETEC) GN=frr PE=3 SV=1	frr		170	2	1.00967	0.850438	8833.07	not significant									0.431361	0.0582533		2.36332	0.109439
sp|P0ABH2|FTSA_ECO57	Cell division protein FtsA OS=Escherichia coli O157:H7 GN=ftsA PE=3 SV=1	ftsA	VGSCPSRGMDKGGVNDLESVV	48	3	4.10222	0.223628	15.843	regulated	1.03839	0.926648	4.79664	0.00213674		2.98962	0.0174837		nq			4.80608	0.0135563
sp|P0ABH1|FTSA_ECOL6	Cell division protein FtsA OS=Escherichia coli O6:H1 (strain CFT073 / ATCC 700928 / UPEC) GN=ftsA PE=3 SV=1	ftsA		59					no quant												nq
sp|P0A9R9|FTSE_ECO57	Cell division ATP-binding protein FtsE OS=Escherichia coli O157:H7 GN=ftsE PE=3 SV=1	ftsE	IRRRVSAALDKVGLLDKAKNF	124	4	3.73748	0.279761	21.2195	regulated	1.06657	0.966232	2.88473	0.0114005		4.75724	0.00120631		2.77561	0.000603614		5.12433	0.000139263
sp|P0A9A7|FTSZ_ECOL6	Cell division protein FtsZ OS=Escherichia coli O6:H1 (strain CFT073 / ATCC 700928 / UPEC) GN=ftsZ PE=3 SV=1	ftsZ	HGMAPLTQEQKPVAKVVNDNA	352	3	2.39222	0.210296	24.1104	regulated	0.996559	0.763982	1.76644	0.0556562		2.56446	0.00186246		2.27705	0.00366584		3.16983	9.99e-07
sp|P0AC34|FUMA_ECOL6	Fumarate hydratase class I, aerobic OS=Escherichia coli O6:H1 (strain CFT073 / ATCC 700928 / UPEC) GN=fumA PE=3 SV=2	fumA	QDTGTAIIVGKKGQRVWTGGG	116	3	4.05744	0.632515	45.1619	regulated	0.986549	1.03777	2.29354	0.0724966		4.23577	0.014125		2.48869	0.0115035		11.2105	0.0029332
sp|Q8X4P8|FUMA_ECO57	Fumarate hydratase class I, aerobic OS=Escherichia coli O157:H7 GN=fumA PE=3 SV=3	fumA		179	1	3.10282	0	0	not significant						3.10282	5.93e-06
sp|Q8X4P8|FUMA_ECO57	Fumarate hydratase class I, aerobic OS=Escherichia coli O157:H7 GN=fumA PE=3 SV=3	fumA		192	1	1.6463	0	0	not significant									1.6463	0.186314
sp|P0AC34|FUMA_ECOL6	Fumarate hydratase class I, aerobic OS=Escherichia coli O6:H1 (strain CFT073 / ATCC 700928 / UPEC) GN=fumA PE=3 SV=2	fumA		207	3	0.9497	1.05001	-2034.55	not significant			3.40625	0.00385789		0.966334	0.97261		0.260229	0.239953		nq
sp|B7UK50|EFG_ECO27	Elongation factor G OS=Escherichia coli O127:H6 (strain E2348/69 / EPEC) GN=fusA PE=3 SV=1	fusA		132	1	4.2936	0	0	not significant												4.2936	0.00310266
sp|B7UK50|EFG_ECO27	Elongation factor G OS=Escherichia coli O127:H6 (strain E2348/69 / EPEC) GN=fusA PE=3 SV=1	fusA		143	4	0.72384	0.604348	-186.998	not significant			0.342837	0.0863106		0.795568	0.143202		0.559867	0.031718		1.79771	0.000159183
sp|B7UK50|EFG_ECO27	Elongation factor G OS=Escherichia coli O127:H6 (strain E2348/69 / EPEC) GN=fusA PE=3 SV=1	fusA	KMDRMGANFLKVVNQIKTRLG	153	4	4.27609	0.40871	28.1279	regulated	0.830435	0.708133	2.9082	0.038766		7.67093	0.00141068		2.91612	3.73e-05		5.13166	0.000478258
sp|B7UK50|EFG_ECO27	Elongation factor G OS=Escherichia coli O127:H6 (strain E2348/69 / EPEC) GN=fusA PE=3 SV=1	fusA	ANFLKVVNQIKTRLGANPVPL	159	3	3.79018	0.394285	29.5917	regulated	0.830435	0.708133	3.28645	4.54e-05		2.54969	0.00358418		6.49092	0.000874023
sp|A7ZSL5|EFG_ECO24	Elongation factor G OS=Escherichia coli O139:H28 (strain E24377A / ETEC) GN=fusA PE=3 SV=1	fusA		303	1	2.80035	0	0	not significant						2.80035	0.105054
sp|B7UK50|EFG_ECO27	Elongation factor G OS=Escherichia coli O127:H6 (strain E2348/69 / EPEC) GN=fusA PE=3 SV=1	fusA	QMHANKREEIKEVRAGDIAAA	375	3	3.50563	0.124193	9.90083	regulated	0.830435	0.708133	4.15885	0.0030363		3.11291	4.5e-05		nq			3.33103	2.36e-05
sp|B7UK50|EFG_ECO27	Elongation factor G OS=Escherichia coli O127:H6 (strain E2348/69 / EPEC) GN=fusA PE=3 SV=1	fusA		389	3	2.02652	0.276379	39.1294	not significant						2.26315	0.00171955		1.38597	0.0964261		2.6533	0.109476
sp|B7UK50|EFG_ECO27	Elongation factor G OS=Escherichia coli O127:H6 (strain E2348/69 / EPEC) GN=fusA PE=3 SV=1	fusA		425	1	1.7254	0	0	not significant												1.7254	0.30668
sp|B7UK50|EFG_ECO27	Elongation factor G OS=Escherichia coli O127:H6 (strain E2348/69 / EPEC) GN=fusA PE=3 SV=1	fusA		430	1	0.989473	0	0	not significant			0.989473	0.972548		nq						nq
sp|B7UK50|EFG_ECO27	Elongation factor G OS=Escherichia coli O127:H6 (strain E2348/69 / EPEC) GN=fusA PE=3 SV=1	fusA		440	3	2.33372	0.368828	43.5215	not significant			3.6698	0.0120102		2.32926	0.0186926		1.48691	0.0686828		nq
sp|B7UK50|EFG_ECO27	Elongation factor G OS=Escherichia coli O127:H6 (strain E2348/69 / EPEC) GN=fusA PE=3 SV=1	fusA		485	4	1.98582	0.717327	104.562	not significant			1.353	0.587742		1.36698	0.0377111		1.22499	0.366209		6.86381	0.0436254
sp|B7UK50|EFG_ECO27	Elongation factor G OS=Escherichia coli O127:H6 (strain E2348/69 / EPEC) GN=fusA PE=3 SV=1	fusA		504	1	3.20805	0	0	not significant												3.20805	0.00090799
sp|B7UK50|EFG_ECO27	Elongation factor G OS=Escherichia coli O127:H6 (strain E2348/69 / EPEC) GN=fusA PE=3 SV=1	fusA	PKGYEFINDIKGGVIPGEYIP	541	4	4.30262	0.696513	47.7318	regulated	0.830435	0.708133	14.2863	0.00845819		2.74729	0.00532527		2.70428	0.0361334		3.23134	0.00393167
sp|B7UK50|EFG_ECO27	Elongation factor G OS=Escherichia coli O127:H6 (strain E2348/69 / EPEC) GN=fusA PE=3 SV=1	fusA	IPGEYIPAVDKGIQEQLKAGP	555	4	3.14484	0.290734	25.3747	regulated	0.830435	0.708133	3.0308	0.0344245		4.65114	0.000111941		2.06435	0.00726545		3.37036	0.00126372
sp|B7UK50|EFG_ECO27	Elongation factor G OS=Escherichia coli O127:H6 (strain E2348/69 / EPEC) GN=fusA PE=3 SV=1	fusA		562	1	2.72138	0	0	not significant			nq			nq			nq			2.72138	0.0239667
sp|A7ZSL5|EFG_ECO24	Elongation factor G OS=Escherichia coli O139:H28 (strain E24377A / ETEC) GN=fusA PE=3 SV=1	fusA		602	3	1.39471	0.390945	117.513	not significant			1.95154	0.162915		1.72461	0.19586		0.806081	0.452364
sp|B7UK50|EFG_ECO27	Elongation factor G OS=Escherichia coli O127:H6 (strain E2348/69 / EPEC) GN=fusA PE=3 SV=1	fusA	IAFKEGFKKAKPVLLEPIMKV	609	3	2.96291	0.565603	52.073	regulated	0.830435	0.708133	1.31793	0.111139		2.46254	1.28e-05		3.91404	0.00374401		6.07131	0.000447831
sp|A7ZSL5|EFG_ECO24	Elongation factor G OS=Escherichia coli O139:H28 (strain E24377A / ETEC) GN=fusA PE=3 SV=1	fusA		618	2	1.65718	0.445092	88.1161	not significant						2.58626	0.193292		1.06187	0.899272
sp|B7UK50|EFG_ECO27	Elongation factor G OS=Escherichia coli O127:H6 (strain E2348/69 / EPEC) GN=fusA PE=3 SV=1	fusA		643	4	2.44246	0.571885	64.0405	not significant			1.66339	0.16887		1.24641	0.578529		3.15187	0.0176376		5.44611	5.14e-05
sp|P69908|DCEA_ECOLI	Glutamate decarboxylase alpha OS=Escherichia coli (strain K12) GN=gadA PE=1 SV=1	gadA		4	4	1.37894	0.36891	114.813	not significant			1.85223	0.177958		1.36248	0.349512		0.758135	0.529915		1.88976	0.0218186
sp|P58228|DCEA_ECO57	Glutamate decarboxylase alpha OS=Escherichia coli O157:H7 GN=gadA PE=3 SV=1	gadA		21	3	0.996051	0.422269	-10673	not significant			0.557315	0.480584		1.18011	0.429338		1.50253	0.429361
sp|P69908|DCEA_ECOLI	Glutamate decarboxylase alpha OS=Escherichia coli (strain K12) GN=gadA PE=1 SV=1	gadA		87	3	2.16062	0.72617	94.2593	not significant			3.65625	0.0969909		0.773786	0.258345					3.56516	0.0223958
sp|P58228|DCEA_ECO57	Glutamate decarboxylase alpha OS=Escherichia coli O157:H7 GN=gadA PE=3 SV=1	gadA		154	1	4.09378	0	0	not significant			4.09378	0.0116663		nq			nq
sp|P58228|DCEA_ECO57	Glutamate decarboxylase alpha OS=Escherichia coli O157:H7 GN=gadA PE=3 SV=1	gadA	MRPGQLFMDPKRMIEACDENT	192	4	3.43944	0.253197	20.4967	regulated	0.897744	0.927689	2.51347	0.0462222		3.78727	0.000612685		4.91766	0.000747848		2.99334	0.00198242
sp|P58228|DCEA_ECO57	Glutamate decarboxylase alpha OS=Escherichia coli O157:H7 GN=gadA PE=3 SV=1	gadA	RVKSISASGHKFGLAPLGCGW	276	4	15.3527	1.10777	40.5586	regulated	0.897744	0.927689	76.8474	0.0219123		17.9589	0.00482511		11.6036	2.71e-06		3.46507	0.00353946
sp|P58228|DCEA_ECO57	Glutamate decarboxylase alpha OS=Escherichia coli O157:H7 GN=gadA PE=3 SV=1	gadA		341	1	1.56192	0	0	not significant									1.56192	0.0226392
sp|P69909|DCEA_ECOL6	Glutamate decarboxylase alpha OS=Escherichia coli O6:H1 (strain CFT073 / ATCC 700928 / UPEC) GN=gadA PE=1 SV=1	gadA	EGIPAVCFKLKDGEDPGYTLY	383	4	3.29102	0.16882	14.1723	regulated	0.897744	0.927689	3.91574	0.0021601		2.61765	0.00187812		3.81899	0.000861672		2.99496	0.00225227
sp|P69908|DCEA_ECOLI	Glutamate decarboxylase alpha OS=Escherichia coli (strain K12) GN=gadA PE=1 SV=1	gadA		446	3	2.24772	0.172168	21.2575	not significant			2.51036	0.0722945		2.56653	0.0749311		nq			1.76256	0.000420836
sp|P58228|DCEA_ECO57	Glutamate decarboxylase alpha OS=Escherichia coli O157:H7 GN=gadA PE=3 SV=1	gadA	ASLKYLSDHPKLQGIAQQNSF	453	3.5	2.7892	0.263706	25.7085	regulated	0.897744	0.927689	3.12922	0.0422435		2.46191	5.3e-05		3.99196	4.5e-05		1.96793	0.000489585
sp|P58228|DCEA_ECO57	Glutamate decarboxylase alpha OS=Escherichia coli O157:H7 GN=gadA PE=3 SV=1	gadA		464					no quant									nq
sp|Q8FHG5|DCEB_ECOL6	Glutamate decarboxylase beta OS=Escherichia coli O6:H1 (strain CFT073 / ATCC 700928 / UPEC) GN=gadB PE=3 SV=2	gadB		4	3	1.29926	0.419471	160.23	not significant			0.972533	0.945034		2.35128	0.134372					0.95913	0.93082
sp|P69910|DCEB_ECOLI	Glutamate decarboxylase beta OS=Escherichia coli (strain K12) GN=gadB PE=1 SV=1	gadB		21	2	1.50561	0.387227	94.6305	not significant			2.2176	0.419274		1.02222	0.929646
sp|P69911|DCEB_ECO57	Glutamate decarboxylase beta OS=Escherichia coli O157:H7 GN=gadB PE=3 SV=1	gadB	AKSISTIAESKRFPLHEMRDD	30	3	2.70523	0.168823	16.964	regulated	0.895434	0.934638	3.26952	0.00167888		2.16938	0.00226434					2.79057	0.0128396
sp|Q8FHG5|DCEB_ECOL6	Glutamate decarboxylase beta OS=Escherichia coli O6:H1 (strain CFT073 / ATCC 700928 / UPEC) GN=gadB PE=3 SV=2	gadB		154	1	0.0164022	0	0	not significant									0.0164022	0.413331
sp|P0AAB6|GALF_ECOLI	UTP--glucose-1-phosphate uridylyltransferase OS=Escherichia coli (strain K12) GN=galF PE=1 SV=1	galF	DLSEYSVIQTKEPLDREGKVS	180	4	3.04077	0.374746	33.6969	regulated	0.831515	0.791382	2.00969	0.0492609		4.1473	0.00038557		2.18941	0.024818		4.67528	0.000197252
sp|P0AAB6|GALF_ECOLI	UTP--glucose-1-phosphate uridylyltransferase OS=Escherichia coli (strain K12) GN=galF PE=1 SV=1	galF		289					no quant												nq
sp|P0AAB6|GALF_ECOLI	UTP--glucose-1-phosphate uridylyltransferase OS=Escherichia coli (strain K12) GN=galF PE=1 SV=1	galF		293	2	1.98946	0.755502	109.833	not significant			0.934597	0.853838								4.23492	1.14e-05
sp|P0A9B4|G3P1_ECO57	Glyceraldehyde-3-phosphate dehydrogenase A OS=Escherichia coli O157:H7 GN=gapA PE=3 SV=2	gapA		4	1	1.55818	0	0	not significant			1.55818	0.194001					nq
sp|P0A9B4|G3P1_ECO57	Glyceraldehyde-3-phosphate dehydrogenase A OS=Escherichia coli O157:H7 GN=gapA PE=3 SV=2	gapA	HGRFDGTVEVKDGHLIVNGKK	61	3	3.36137	0.318247	26.2504	regulated	0.831282	0.879616	2.56513	0.0772096		5.7419	0.00427724		3.17428	0.000202274		2.73456	0.00521674
sp|P0A9B4|G3P1_ECO57	Glyceraldehyde-3-phosphate dehydrogenase A OS=Escherichia coli O157:H7 GN=gapA PE=3 SV=2	gapA		84	1	3.85079	0	0	not significant						3.85079	0.0139836
sp|P0A9B3|G3P1_ECOL6	Glyceraldehyde-3-phosphate dehydrogenase A OS=Escherichia coli O6:H1 (strain CFT073 / ATCC 700928 / UPEC) GN=gapA PE=3 SV=2	gapA	AKKVVMTGPSKDNTPMFVKGA	124	4	3.6744	0.143016	10.9895	regulated	0.831282	0.879616	3.96999	0.000112118		3.21635	6.09e-05		3.188	0.000354752		4.46679	1.65e-06
sp|P0A9B4|G3P1_ECO57	Glyceraldehyde-3-phosphate dehydrogenase A OS=Escherichia coli O157:H7 GN=gapA PE=3 SV=2	gapA		132					no quant						nq
sp|P0A9B3|G3P1_ECOL6	Glyceraldehyde-3-phosphate dehydrogenase A OS=Escherichia coli O6:H1 (strain CFT073 / ATCC 700928 / UPEC) GN=gapA PE=3 SV=2	gapA	PSKDNTPMFVKGANFDKYAGQ	132	4	3.59891	0.503085	39.2842	regulated	0.831282	0.879616	1.9562	0.00265362		2.45228	0.00425791		5.02161	0.000601648		6.82391	0.00114199
sp|P0A9B3|G3P1_ECOL6	Glyceraldehyde-3-phosphate dehydrogenase A OS=Escherichia coli O6:H1 (strain CFT073 / ATCC 700928 / UPEC) GN=gapA PE=3 SV=2	gapA	PMFVKGANFDKYAGQDIVSNA	138	4	3.46954	0.0945652	7.60156	regulated	0.831282	0.879616	3.90579	0.0162001		3.04229	1.03e-05		3.34458	0.000236373		3.64982	7.17e-05
sp|P0A9B3|G3P1_ECOL6	Glyceraldehyde-3-phosphate dehydrogenase A OS=Escherichia coli O6:H1 (strain CFT073 / ATCC 700928 / UPEC) GN=gapA PE=3 SV=2	gapA	TTVHATTATQKTVDGPSHKDW	184	3	1.84354	0.504151	82.4196	regulated	0.831282	0.879616	2.96156	0.0117149		2.33047	0.000703222		0.794861	0.14862		2.12474	0.00782898
sp|P0A9B3|G3P1_ECOL6	Glyceraldehyde-3-phosphate dehydrogenase A OS=Escherichia coli O6:H1 (strain CFT073 / ATCC 700928 / UPEC) GN=gapA PE=3 SV=2	gapA	TQKTVDGPSHKDWRGGRGASQ	192	4	2.92631	0.259487	24.1666	regulated	0.831282	0.879616	3.28052	0.0109164		2.66295	0.000251757		4.1162	0.00110576		2.04497	5.61e-05
sp|P0A9B3|G3P1_ECOL6	Glyceraldehyde-3-phosphate dehydrogenase A OS=Escherichia coli O6:H1 (strain CFT073 / ATCC 700928 / UPEC) GN=gapA PE=3 SV=2	gapA		213	3	2.20778	0.549799	69.4201	not significant			1.33626	0.157183		1.69709	0.0869155		nq			4.7454	0.00418729
sp|P0A9B3|G3P1_ECOL6	Glyceraldehyde-3-phosphate dehydrogenase A OS=Escherichia coli O6:H1 (strain CFT073 / ATCC 700928 / UPEC) GN=gapA PE=3 SV=2	gapA		217	4	2.17004	0.495645	63.9751	not significant			1.11887	0.798426		1.74979	0.0115731		2.65533	0.0055837		4.26568	1.56e-08
sp|P0A9B3|G3P1_ECOL6	Glyceraldehyde-3-phosphate dehydrogenase A OS=Escherichia coli O6:H1 (strain CFT073 / ATCC 700928 / UPEC) GN=gapA PE=3 SV=2	gapA		225	2	0.479842	0.103942	-14.1552	not significant			0.432471	0.184047					nq			0.532402	0.540005
sp|P0A9B3|G3P1_ECOL6	Glyceraldehyde-3-phosphate dehydrogenase A OS=Escherichia coli O6:H1 (strain CFT073 / ATCC 700928 / UPEC) GN=gapA PE=3 SV=2	gapA	SVVDLTVRLEKAATYEQIKAA	249	4	3.47227	0.124131	9.97186	regulated	0.831282	0.879616	3.30654	0.00266618		3.05223	5.01e-05		3.37764	0.000365875		4.2553	5.45e-05
sp|P0A9B3|G3P1_ECOL6	Glyceraldehyde-3-phosphate dehydrogenase A OS=Escherichia coli O6:H1 (strain CFT073 / ATCC 700928 / UPEC) GN=gapA PE=3 SV=2	gapA		257	4	1.4059	0.450076	132.112	not significant			1.17902	0.297986		0.748732	0.124285		1.77568	0.00342527		2.49234	6.18e-06
sp|P0A9B3|G3P1_ECOL6	Glyceraldehyde-3-phosphate dehydrogenase A OS=Escherichia coli O6:H1 (strain CFT073 / ATCC 700928 / UPEC) GN=gapA PE=3 SV=2	gapA		261	1	1.1392	0	0	not significant			1.1392	0.467654
sp|B7UFB3|GATY_ECO27	D-tagatose-1,6-bisphosphate aldolase subunit GatY OS=Escherichia coli O127:H6 (strain E2348/69 / EPEC) GN=gatY PE=3 SV=1	gatY		86	3	1.02939	0.420347	1450.95	not significant			1.82438	0.250669		0.672666	0.0263967		0.888852	0.854624
sp|B7MEF1|GATY_ECO45	D-tagatose-1,6-bisphosphate aldolase subunit GatY OS=Escherichia coli O45:K1 (strain S88 / ExPEC) GN=gatY PE=3 SV=1	gatY		118	1	1.07172	0	0	not significant						1.07172	0.834084					nq
sp|A7ZNR5|GATY_ECO24	D-tagatose-1,6-bisphosphate aldolase subunit GatY OS=Escherichia coli O139:H28 (strain E24377A / ETEC) GN=gatY PE=3 SV=1	gatY		216	1	0.703705	0	0	not significant									0.703705	0.416944
sp|B7MEF1|GATY_ECO45	D-tagatose-1,6-bisphosphate aldolase subunit GatY OS=Escherichia coli O45:K1 (strain S88 / ExPEC) GN=gatY PE=3 SV=1	gatY		223	2	0.930192	0.15249	-210.725	not significant						1.08342	0.736953		0.798632	0.260164		nq
sp|A7ZNR5|GATY_ECO24	D-tagatose-1,6-bisphosphate aldolase subunit GatY OS=Escherichia coli O139:H28 (strain E24377A / ETEC) GN=gatY PE=3 SV=1	gatY	ICKINVATELKNAFSQALKNY	236	4	3.50472	0.228875	18.25	regulated	1.05019	0.814201	3.3393	0.00597678		3.65953	0.000808935		2.55237	0.00223428		4.84219	0.00923335
sp|B7MEF1|GATY_ECO45	D-tagatose-1,6-bisphosphate aldolase subunit GatY OS=Escherichia coli O45:K1 (strain S88 / ExPEC) GN=gatY PE=3 SV=1	gatY		264	1	0.394964	0	0	not significant									0.394964	0.182914		nq
sp|A7ZR13|GCSH_ECO24	Glycine cleavage system H protein OS=Escherichia coli O139:H28 (strain E24377A / ETEC) GN=gcvH PE=3 SV=1	gcvH	MSNVPAELKYSKEHEWLRK	9	4	3.33511	0.0758997	6.30131	regulated	0.803306	0.912949	3.80319	0.00281186		3.18328	0.000191392		3.15712	0.0113274		3.24469	5.1e-05
sp|A7ZR13|GCSH_ECO24	Glycine cleavage system H protein OS=Escherichia coli O139:H28 (strain E24377A / ETEC) GN=gcvH PE=3 SV=1	gcvH		12	2	2.07914	0.08092	11.0554	not significant			1.91752	0.158576		2.25438	0.410757
sp|P37747|GLF_ECOLI	UDP-galactopyranose mutase OS=Escherichia coli (strain K12) GN=glf PE=1 SV=1	glf		87	1	2.29619	0	0	not significant									2.29619	0.0903209
sp|P37747|GLF_ECOLI	UDP-galactopyranose mutase OS=Escherichia coli (strain K12) GN=glf PE=1 SV=1	glf		161	1	5.13311	0	0	not significant												5.13311	0.0068056
sp|P37747|GLF_ECOLI	UDP-galactopyranose mutase OS=Escherichia coli (strain K12) GN=glf PE=1 SV=1	glf	SAKELPAFIIKRIPVRFTFDN	169	4	3.02336	0.270902	24.4857	regulated	0.909534	0.740645	2.35059	0.0260358		2.89318	6.6e-05		2.59127	0.00130266		4.75283	0.0015842
sp|P37747|GLF_ECOLI	UDP-galactopyranose mutase OS=Escherichia coli (strain K12) GN=glf PE=1 SV=1	glf	YQGIPVGGYTKLIEKMLEGVD	196	4	3.2555	0.157298	13.3264	regulated	0.909534	0.740645	2.57518	0.00767435		3.71193	0.00211309		3.80641	0.000413036		3.0796	0.0122804
sp|P37747|GLF_ECOLI	UDP-galactopyranose mutase OS=Escherichia coli (strain K12) GN=glf PE=1 SV=1	glf		200	3	1.90545	0.580151	89.9853	not significant			2.73418	0.0140564		3.0107	0.163359		0.840421	0.363944
sp|P37747|GLF_ECOLI	UDP-galactopyranose mutase OS=Escherichia coli (strain K12) GN=glf PE=1 SV=1	glf		215	2	3.0227	0.369993	33.4487	not significant			2.0879	0.139353		nq						4.37603	0.00134329
sp|P37747|GLF_ECOLI	UDP-galactopyranose mutase OS=Escherichia coli (strain K12) GN=glf PE=1 SV=1	glf		250	1	1.19028	0	0	not significant			1.19028	0.367046
sp|P37747|GLF_ECOLI	UDP-galactopyranose mutase OS=Escherichia coli (strain K12) GN=glf PE=1 SV=1	glf		323	3	0.943584	0.518342	-892.622	not significant			1.4475	0.175283		1.27562	0.334447		0.454992	0.280319
sp|B7UJ69|GLMM_ECO27	Phosphoglucosamine mutase OS=Escherichia coli O127:H6 (strain E2348/69 / EPEC) GN=glmM PE=3 SV=1	glmM		147	2	0.783126	0.850878	-348.062	not significant			0.334426	0.0143266								1.83385	0.0255523
sp|B7UJ69|GLMM_ECO27	Phosphoglucosamine mutase OS=Escherichia coli O127:H6 (strain E2348/69 / EPEC) GN=glmM PE=3 SV=1	glmM		314	4	2.20161	0.489077	61.9719	not significant			1.5871	0.267664		1.72341	0.0376606		1.67498	0.0045473		5.12815	4.77e-05
sp|B7UJ69|GLMM_ECO27	Phosphoglucosamine mutase OS=Escherichia coli O127:H6 (strain E2348/69 / EPEC) GN=glmM PE=3 SV=1	glmM	DRYVLEKMQEKGWRIGAENSG	318	3	4.08384	0.379733	26.9881	regulated	0.7013	0.756512	6.33891	0.00237681		4.28299	0.00014545		2.51035	0.00283109		nq
sp|B7UJ69|GLMM_ECO27	Phosphoglucosamine mutase OS=Escherichia coli O127:H6 (strain E2348/69 / EPEC) GN=glmM PE=3 SV=1	glmM		443	1	4.24891	0	0	not significant												4.24891	0.00238517
sp|Q8FBT4|GLMS_ECOL6	Glucosamine--fructose-6-phosphate aminotransferase [isomerizing] OS=Escherichia coli O6:H1 (strain CFT073 / ATCC 700928 / UPEC) GN=glmS PE=3 SV=3	glmS		225	2	3.35582	0.847916	70.0354	not significant			1.43732	0.0514666		7.83509	0.374808					nq
sp|Q8XEG2|GLMS_ECO57	Glucosamine--fructose-6-phosphate aminotransferase [isomerizing] OS=Escherichia coli O157:H7 GN=glmS PE=3 SV=3	glmS	SRIEQMLSQDKRIEALAEDFS	453	3	3.93638	0.219759	16.0378	regulated	0.924591	0.839533	3.47657	0.000199517		3.26748	0.0018074		5.36162	0.00762905
sp|Q8FBT4|GLMS_ECOL6	Glucosamine--fructose-6-phosphate aminotransferase [isomerizing] OS=Escherichia coli O6:H1 (strain CFT073 / ATCC 700928 / UPEC) GN=glmS PE=3 SV=3	glmS		531					no quant												nq
sp|B7UMJ5|GLMU_ECO27	Bifunctional protein GlmU OS=Escherichia coli O127:H6 (strain E2348/69 / EPEC) GN=glmU PE=3 SV=1	glmU		132	4	1.64879	0.174556	34.9083	not significant			2.15731	0.111713		1.71696	0.333171		1.40114	0.330892		1.424	0.352701
sp|B7UMJ5|GLMU_ECO27	Bifunctional protein GlmU OS=Escherichia coli O127:H6 (strain E2348/69 / EPEC) GN=glmU PE=3 SV=1	glmU	NGKVTGIVEHKDATDEQRQIQ	156	4	3.35759	0.0938289	7.74662	regulated	0.979985	0.917786	3.0751	0.0173897		3.05818	0.00400224		3.52874	0.0202626		3.81805	0.000624474
sp|B7UMJ5|GLMU_ECO27	Bifunctional protein GlmU OS=Escherichia coli O127:H6 (strain E2348/69 / EPEC) GN=glmU PE=3 SV=1	glmU	GAHVGNFVEMKKARLGKGSKA	351	3.5	2.39039	0.262192	30.0866	regulated	0.979985	0.917786	2.65963	0.0204518		3.12862	0.00751672		1.54761	0.00947432		2.52578	0.00568375
sp|B7UMJ5|GLMU_ECO27	Bifunctional protein GlmU OS=Escherichia coli O127:H6 (strain E2348/69 / EPEC) GN=glmU PE=3 SV=1	glmU		392	3	4.36982	0.781517	52.9942	not significant			12.7745	0.13502		3.21807	0.000546633		2.0298	0.0391034		nq
sp|P0A9D0|GLPX_ECOL6	Fructose-1,6-bisphosphatase class 2 OS=Escherichia coli O6:H1 (strain CFT073 / ATCC 700928 / UPEC) GN=glpX PE=3 SV=1	glpX	AGYKWLGRGDKNTADGAAVNA	29	3	4.03878	0.187403	13.4248	regulated	0.848141	0.844636	3.20734	0.00227357		5.07926	0.000912255		4.04442	0.000941488
sp|P0A9D0|GLPX_ECOL6	Fructose-1,6-bisphosphatase class 2 OS=Escherichia coli O6:H1 (strain CFT073 / ATCC 700928 / UPEC) GN=glpX PE=3 SV=1	glpX	LSELTVTILAKPRHDAVIAEM	164	3	2.44471	0.0833763	9.32698	regulated	0.848141	0.844636	2.74362	0.0411805		2.24885	0.000906162		2.37162	0.0122654
sp|Q8XD23|GLSA1_ECO57	Glutaminase 1 OS=Escherichia coli O157:H7 GN=glsA1 PE=3 SV=1	glsA1	DEEGNSVRGQKMVASVAKQLG	294	4	5.12205	0.184385	11.2873	regulated	1.04422	0.969248	3.97014	0.00267437		6.66763	0.00258177		5.23259	0.0135277		4.97392	0.0179546
sp|B7UGZ1|GLYA_ECO27	Serine hydroxymethyltransferase OS=Escherichia coli O127:H6 (strain E2348/69 / EPEC) GN=glyA PE=3 SV=1	glyA		62	4	2.18687	0.212027	27.0971	not significant			1.96641	0.0473442		1.74972	0.00203382		2.15418	0.072907		3.08579	0.000168999
sp|B7UGZ1|GLYA_ECO27	Serine hydroxymethyltransferase OS=Escherichia coli O127:H6 (strain E2348/69 / EPEC) GN=glyA PE=3 SV=1	glyA	TGHIDYADLEKQAKEHKPKMI	160	3.5	2.98569	0.586998	53.6644	regulated	0.838966	0.873191	6.21619	0.0242955		4.27103	0.0153478		1.36075	0.0244012		2.19594	0.0345468
sp|B7UGZ1|GLYA_ECO27	Serine hydroxymethyltransferase OS=Escherichia coli O127:H6 (strain E2348/69 / EPEC) GN=glyA PE=3 SV=1	glyA	AGPRGGLILAKGGSEELYKKL	242	3	2.46316	0.435487	48.3098	regulated	0.838966	0.873191	2.03425	0.00462086		3.40037	0.00267519		1.33198	0.119341		4.01008	0.00511879
sp|B7UGZ1|GLYA_ECO27	Serine hydroxymethyltransferase OS=Escherichia coli O127:H6 (strain E2348/69 / EPEC) GN=glyA PE=3 SV=1	glyA	LAKGGSEELYKKLNSAVFPGG	250	4	2.42624	0.114524	12.9209	regulated	0.838966	0.873191	2.44378	0.00894431		2.30584	0.000443365		2.12095	0.0115181		2.90068	0.00108479
sp|B7UGZ1|GLYA_ECO27	Serine hydroxymethyltransferase OS=Escherichia coli O127:H6 (strain E2348/69 / EPEC) GN=glyA PE=3 SV=1	glyA	AKGGSEELYKKLNSAVFPGGQ	251	3	2.20171	0.309261	39.1849	regulated	0.838966	0.873191	1.43644	0.112819		2.20469	0.00303952		2.14696	0.024998		3.44552	0.0424427
sp|B7UGZ1|GLYA_ECO27	Serine hydroxymethyltransferase OS=Escherichia coli O127:H6 (strain E2348/69 / EPEC) GN=glyA PE=3 SV=1	glyA	HVIAGKAVALKEAMEPEFKTY	277	3	3.03754	0.345733	31.1177	regulated	0.838966	0.873191	2.42611	0.0236072					2.32577	0.000666574		4.9526	1.46e-05
sp|B7UGZ1|GLYA_ECO27	Serine hydroxymethyltransferase OS=Escherichia coli O127:H6 (strain E2348/69 / EPEC) GN=glyA PE=3 SV=1	glyA	ALKEAMEPEFKTYQQQVAKNA	285	4	2.62571	0.206885	21.4311	regulated	0.838966	0.873191	1.99069	0.0118999		2.82103	4.42e-05		2.41906	0.0223932		3.49977	5.19e-05
sp|B7UGZ1|GLYA_ECO27	Serine hydroxymethyltransferase OS=Escherichia coli O127:H6 (strain E2348/69 / EPEC) GN=glyA PE=3 SV=1	glyA		293	2	1.16739	1.2491	807.086	not significant									0.334761	0.106868		4.07093	1.09e-05
sp|B7UGZ1|GLYA_ECO27	Serine hydroxymethyltransferase OS=Escherichia coli O127:H6 (strain E2348/69 / EPEC) GN=glyA PE=3 SV=1	glyA		331	4	2.08915	0.282764	38.3795	not significant			1.67329	0.0892494		1.56394	0.000432839		2.28264	0.00237382		3.18894	9.73e-05
sp|B7UGZ1|GLYA_ECO27	Serine hydroxymethyltransferase OS=Escherichia coli O127:H6 (strain E2348/69 / EPEC) GN=glyA PE=3 SV=1	glyA		346	4	1.02592	0.384963	1504.24	not significant			0.678354	0.12528		0.770124	0.19858		1.17228	0.396802		1.80888	0.0031211
sp|B7UGZ1|GLYA_ECO27	Serine hydroxymethyltransferase OS=Escherichia coli O127:H6 (strain E2348/69 / EPEC) GN=glyA PE=3 SV=1	glyA		354	4	1.89265	0.227557	35.6686	not significant			1.37927	0.221871		2.02665	0.00362501		1.77325	0.00118866		2.5887	1.58e-05
sp|B7UGZ1|GLYA_ECO27	Serine hydroxymethyltransferase OS=Escherichia coli O127:H6 (strain E2348/69 / EPEC) GN=glyA PE=3 SV=1	glyA	GTPAITRRGFKEAEAKELAGW	375	3	2.72797	0.209766	20.9022	regulated	0.838966	0.873191	2.88957	0.000824872		2.06195	0.00993522		nq			3.41214	3e-05
sp|A7ZPZ4|GLYA_ECO24	Serine hydroxymethyltransferase OS=Escherichia coli O139:H28 (strain E24377A / ETEC) GN=glyA PE=3 SV=1	glyA		380	1	3.69347	0	0	not significant						3.69347	0.0452956
sp|B7UGZ1|GLYA_ECO27	Serine hydroxymethyltransferase OS=Escherichia coli O127:H6 (strain E2348/69 / EPEC) GN=glyA PE=3 SV=1	glyA		403					no quant												nq
sp|B7UGZ1|GLYA_ECO27	Serine hydroxymethyltransferase OS=Escherichia coli O127:H6 (strain E2348/69 / EPEC) GN=glyA PE=3 SV=1	glyA		405	3	1.9839	0.874592	127.665	not significant			1.38503	0.463907		nq			0.851963	0.296806		6.61729	3.1e-05
sp|B7ULB9|SYGB_ECO27	Glycine--tRNA ligase beta subunit OS=Escherichia coli O127:H6 (strain E2348/69 / EPEC) GN=glyS PE=3 SV=1	glyS	AEAQPDREIEKRGPAIAQAFD	72	3	2.20987	0.212537	26.8039	regulated	1.04039	0.873679	2.68395	0.0447518		2.60464	0.000173307		1.57365	0.20174		2.18291	3.35e-05
sp|B7ULB9|SYGB_ECO27	Glycine--tRNA ligase beta subunit OS=Escherichia coli O127:H6 (strain E2348/69 / EPEC) GN=glyS PE=3 SV=1	glyS		86	1	3.85742	0	0	not significant												3.85742	0.000190739
sp|A7ZTA5|SYGB_ECO24	Glycine--tRNA ligase beta subunit OS=Escherichia coli O139:H28 (strain E24377A / ETEC) GN=glyS PE=3 SV=1	glyS		112	2	2.62252	0.172309	17.8719	not significant			3.11568	0.0143183		2.20743	0.0205784		nq
sp|B7ULB9|SYGB_ECO27	Glycine--tRNA ligase beta subunit OS=Escherichia coli O127:H6 (strain E2348/69 / EPEC) GN=glyS PE=3 SV=1	glyS		475	2	2.01244	0.572496	81.8614	not significant			1.13525	0.6955								3.56742	2.97e-06
sp|B7ULB9|SYGB_ECO27	Glycine--tRNA ligase beta subunit OS=Escherichia coli O127:H6 (strain E2348/69 / EPEC) GN=glyS PE=3 SV=1	glyS	ANKRVSNILAKSDEVLSDRVN	592	3	2.89277	0.211322	19.8945	regulated	1.04039	0.873679	2.20163	0.0342302		2.98575	0.00145068		nq			3.68132	0.000455629
sp|B7ULB9|SYGB_ECO27	Glycine--tRNA ligase beta subunit OS=Escherichia coli O127:H6 (strain E2348/69 / EPEC) GN=glyS PE=3 SV=1	glyS		607	1	7.12855	0	0	not significant												7.12855	0.0029623
sp|C4ZXE9|SYGB_ECOBW	Glycine--tRNA ligase beta subunit OS=Escherichia coli (strain K12 / MC4100 / BW2952) GN=glyS PE=3 SV=1	glyS		624	2	1.76997	0.0186429	3.26517	not significant			1.73728	0.0387075		nq			1.80328	0.0898857
sp|A7ZTA5|SYGB_ECO24	Glycine--tRNA ligase beta subunit OS=Escherichia coli O139:H28 (strain E24377A / ETEC) GN=glyS PE=3 SV=1	glyS		662	3	1.71803	0.669775	123.762	not significant			4.39995	0.000879254		1.18418	0.830812		0.973267	0.772542
sp|B7ULB9|SYGB_ECO27	Glycine--tRNA ligase beta subunit OS=Escherichia coli O127:H6 (strain E2348/69 / EPEC) GN=glyS PE=3 SV=1	glyS		674					no quant												nq
sp|P37754|6PGD9_ECOLX	6-phosphogluconate dehydrogenase, decarboxylating OS=Escherichia coli GN=gnd PE=3 SV=1	gnd		38	4	1.93773	0.403964	61.0663	not significant			1.81784	0.00493033		1.08033	0.558368		3.34054	0.00623491		2.14904	0.00894084
sp|P00350|6PGD_ECOLI	6-phosphogluconate dehydrogenase, decarboxylating OS=Escherichia coli (strain K12) GN=gnd PE=1 SV=2	gnd		50	2	3.27847	0.108392	9.12868	not significant						3.65381	0.000326133		2.94169	0.00412235		nq
sp|P00350|6PGD_ECOLI	6-phosphogluconate dehydrogenase, decarboxylating OS=Escherichia coli (strain K12) GN=gnd PE=1 SV=2	gnd		58	1	5.95197	0	0	not significant						5.95197	0.000330943
sp|P00350|6PGD_ECOLI	6-phosphogluconate dehydrogenase, decarboxylating OS=Escherichia coli (strain K12) GN=gnd PE=1 SV=2	gnd		93	2	3.18025	0.317496	27.4423	not significant						4.36866	0.00149948		2.31513	0.111095
sp|P00350|6PGD_ECOLI	6-phosphogluconate dehydrogenase, decarboxylating OS=Escherichia coli (strain K12) GN=gnd PE=1 SV=2	gnd		158	2	2.61537	0.466953	48.5698	not significant						4.17184	0.00422827		1.6396	0.0321082
sp|P00350|6PGD_ECOLI	6-phosphogluconate dehydrogenase, decarboxylating OS=Escherichia coli (strain K12) GN=gnd PE=1 SV=2	gnd		260	4	2.38636	0.509212	58.5456	not significant			3.61851	0.0148738		1.34971	0.0965563		1.542	0.522238		4.30616	0.00456187
sp|P00350|6PGD_ECOLI	6-phosphogluconate dehydrogenase, decarboxylating OS=Escherichia coli (strain K12) GN=gnd PE=1 SV=2	gnd		264	3	0.881525	0.513796	-407.444	not significant						1.5366	0.0459252		1.00152	0.991179		0.445124	0.093205
sp|P37754|6PGD9_ECOLX	6-phosphogluconate dehydrogenase, decarboxylating OS=Escherichia coli GN=gnd PE=3 SV=1	gnd		301	3	3.06113	0.207097	18.5108	not significant			2.66756	0.000827974		2.62138	0.000184243		4.10207	4.81e-05
sp|P37754|6PGD9_ECOLX	6-phosphogluconate dehydrogenase, decarboxylating OS=Escherichia coli GN=gnd PE=3 SV=1	gnd	SLKDQRVAASKVLSGPQAQPA	301	3	3.06102	0.206789	18.484	regulated	0.974553	0.897591	2.66756	0.000827974		2.62138	0.000184243		4.10207	4.81e-05
sp|P37754|6PGD9_ECOLX	6-phosphogluconate dehydrogenase, decarboxylating OS=Escherichia coli GN=gnd PE=3 SV=1	gnd		314	4	3.85665	0.176908	13.1062	not significant			3.30416	0.0190599		3.28054	0.00347761		5.05264	0.00251229		4.03938	0.000453381
sp|P37754|6PGD9_ECOLX	6-phosphogluconate dehydrogenase, decarboxylating OS=Escherichia coli GN=gnd PE=3 SV=1	gnd	SGPQAQPAGDKAEFIEKVRRA	314	4	3.85492	0.177032	13.1198	regulated	0.974553	0.897591	3.30416	0.0190599		3.28054	0.00347761		5.05264	0.00251229		4.03938	0.000453381
sp|P37754|6PGD9_ECOLX	6-phosphogluconate dehydrogenase, decarboxylating OS=Escherichia coli GN=gnd PE=3 SV=1	gnd		320	3	3.25555	0.182803	15.4871	not significant			3.00045	0.0100053		2.74208	0.0308073		nq			4.19378	8.2e-05
sp|P37754|6PGD9_ECOLX	6-phosphogluconate dehydrogenase, decarboxylating OS=Escherichia coli GN=gnd PE=3 SV=1	gnd	PAGDKAEFIEKVRRALYLGKI	320	4	2.95037	0.231795	21.4242	regulated	0.974553	0.897591	3.00045	0.0100053		2.74208	0.0308073		2.20234	0.00115923		4.19378	8.2e-05
sp|P37754|6PGD9_ECOLX	6-phosphogluconate dehydrogenase, decarboxylating OS=Escherichia coli GN=gnd PE=3 SV=1	gnd		454	4	1.22832	0.33721	163.974	not significant			0.824537	0.664705		1.73766	0.0803586		0.938266	0.818443		1.69335	0.000116993
sp|P00350|6PGD_ECOLI	6-phosphogluconate dehydrogenase, decarboxylating OS=Escherichia coli (strain K12) GN=gnd PE=1 SV=2	gnd		458	1	3.89644	0	0	not significant									nq			3.89644	0.050941
sp|P0AC93|GNSA_ECOL6	Protein gnsA OS=Escherichia coli O6:H1 (strain CFT073 / ATCC 700928 / UPEC) GN=gnsA PE=3 SV=1	gnsA		7	1	2.77021	0	0	not significant						nq			2.77021	0.00551904
sp|P0AC92|GNSA_ECOLI	Protein gnsA OS=Escherichia coli (strain K12) GN=gnsA PE=3 SV=1	gnsA	FIAQKIAELNKNTGKEVSEIR	27	3	2.84155	0.169096	16.1916	regulated	0.97559	0.919087	2.31193	0.000626053		3.5512	0.000326043		3.13198	0.0970604		2.54468	0.00184563
sp|P0AC93|GNSA_ECOL6	Protein gnsA OS=Escherichia coli O6:H1 (strain CFT073 / ATCC 700928 / UPEC) GN=gnsA PE=3 SV=1	gnsA		31	2	4.38153	0.169433	11.4683	not significant						3.69864	0.0561118		5.1905	0.0018585
sp|P0AC93|GNSA_ECOL6	Protein gnsA OS=Escherichia coli O6:H1 (strain CFT073 / ATCC 700928 / UPEC) GN=gnsA PE=3 SV=1	gnsA		43	3	0.893584	0.482785	-429.086	not significant			1.74672	0.215585		0.571034	0.0140738		0.715355	0.334755
sp|P0AC92|GNSA_ECOLI	Protein gnsA OS=Escherichia coli (strain K12) GN=gnsA PE=3 SV=1	gnsA	KMTGLESYDVKIKIM	53	4	3.80522	0.374336	28.0114	regulated	0.97559	0.919087	2.27679	0.00715295		3.83036	0.00708786		6.55864	0.00223097		3.65758	0.000144
sp|P77695|GNSB_ECOLI	Protein gnsB OS=Escherichia coli (strain K12) GN=gnsB PE=3 SV=2	gnsB		7	2	1.66129	0.32846	64.7093	not significant						2.30725	0.130475		1.19618	0.621657
sp|P77695|GNSB_ECOLI	Protein gnsB OS=Escherichia coli (strain K12) GN=gnsB PE=3 SV=2	gnsB		9	2	3.21196	0.847754	72.6513	not significant						1.37593	8.27e-05		7.498	0.000619427
sp|P77695|GNSB_ECOLI	Protein gnsB OS=Escherichia coli (strain K12) GN=gnsB PE=3 SV=2	gnsB	AEADISEYITKKIIELKKKTG	20	3	6.02375	0.08065	4.49126	regulated	0.872935	0.915475	5.4472	0.0431059		6.03876	2.39e-05		6.63522	5.58e-05
sp|P77695|GNSB_ECOLI	Protein gnsB OS=Escherichia coli (strain K12) GN=gnsB PE=3 SV=2	gnsB		53	1	1.17	0	0	not significant						nq			1.17	0.744503
sp|B7ULM8|GPMA_ECO27	2,3-bisphosphoglycerate-dependent phosphoglycerate mutase OS=Escherichia coli O127:H6 (strain E2348/69 / EPEC) GN=gpmA PE=3 SV=1	gpmA		5	2	4.39	0.0740229	5.00381	not significant			4.7273	0.0360778								4.07678	3.18e-06
sp|B7ULM8|GPMA_ECO27	2,3-bisphosphoglycerate-dependent phosphoglycerate mutase OS=Escherichia coli O127:H6 (strain E2348/69 / EPEC) GN=gpmA PE=3 SV=1	gpmA	LVRHGESQWNKENRFTGWYDV	18	4	4.75896	0.500792	32.1014	regulated	1.122	0.970349	8.08031	0.0256218		5.72052	0.00756911		5.30693	0.0218313		2.09357	0.00079172
sp|B7ULM8|GPMA_ECO27	2,3-bisphosphoglycerate-dependent phosphoglycerate mutase OS=Escherichia coli O127:H6 (strain E2348/69 / EPEC) GN=gpmA PE=3 SV=1	gpmA		33	4	1.83466	0.440631	72.6085	not significant			3.37628	0.0580689		2.20007	0.0393578		1.46507	0.015684		1.04109	0.721739
sp|B7ULM8|GPMA_ECO27	2,3-bisphosphoglycerate-dependent phosphoglycerate mutase OS=Escherichia coli O127:H6 (strain E2348/69 / EPEC) GN=gpmA PE=3 SV=1	gpmA		86	2	8.12555	0.320552	15.3007	not significant			5.8971	0.0340691		11.1961	5.87e-05		nq			nq
sp|B7ULM8|GPMA_ECO27	2,3-bisphosphoglycerate-dependent phosphoglycerate mutase OS=Escherichia coli O127:H6 (strain E2348/69 / EPEC) GN=gpmA PE=3 SV=1	gpmA	RHYGALQGLNKAETAEKYGDE	100	4	3.03925	0.347733	31.2819	regulated	1.122	0.970349	5.4977	0.00339256		2.62728	0.00128496		2.26164	0.00413007		2.61485	3.93e-05
sp|B7ULM8|GPMA_ECO27	2,3-bisphosphoglycerate-dependent phosphoglycerate mutase OS=Escherichia coli O127:H6 (strain E2348/69 / EPEC) GN=gpmA PE=3 SV=1	gpmA	QGLNKAETAEKYGDEQVKQWR	106	4	3.30695	0.386601	32.3237	regulated	1.122	0.970349	6.30364	0.000517535		2.86477	7.86e-05		2.95036	0.00542658		2.24552	4.36e-05
sp|B7ULM8|GPMA_ECO27	2,3-bisphosphoglycerate-dependent phosphoglycerate mutase OS=Escherichia coli O127:H6 (strain E2348/69 / EPEC) GN=gpmA PE=3 SV=1	gpmA		113	4	1.0084	0.720918	8616.79	not significant			2.72305	0.0141752		0.798892	0.379032		0.373923	0.0109468		1.27118	0.0770818
sp|B7ULM8|GPMA_ECO27	2,3-bisphosphoglycerate-dependent phosphoglycerate mutase OS=Escherichia coli O127:H6 (strain E2348/69 / EPEC) GN=gpmA PE=3 SV=1	gpmA		128	2	2.54264	0.0760133	8.14541	not significant			2.74345	0.0409102		2.35653	0.059102
sp|B7ULM8|GPMA_ECO27	2,3-bisphosphoglycerate-dependent phosphoglycerate mutase OS=Escherichia coli O127:H6 (strain E2348/69 / EPEC) GN=gpmA PE=3 SV=1	gpmA	RYPGHDPRYAKLSEKELPLTE	142	3	7.0342	0.619414	31.7521	regulated	1.122	0.970349	13.8217	9.52e-06		4.23312	0.0708303		12.2106	2.1e-05		3.42847	0.000188133
sp|B7ULM8|GPMA_ECO27	2,3-bisphosphoglycerate-dependent phosphoglycerate mutase OS=Escherichia coli O127:H6 (strain E2348/69 / EPEC) GN=gpmA PE=3 SV=1	gpmA	HDPRYAKLSEKELPLTESLAL	146	3	5.31459	0.62921	37.667	regulated	1.122	0.970349	13.3395	0.0346375		6.78023	0.00283334		2.95198	0.000787126		2.9933	0.0467892
sp|B7ULM8|GPMA_ECO27	2,3-bisphosphoglycerate-dependent phosphoglycerate mutase OS=Escherichia coli O127:H6 (strain E2348/69 / EPEC) GN=gpmA PE=3 SV=1	gpmA		239	3	0.573677	1.34686	-242.378	not significant			2.78505	0.152364		0.654216	0.610141		0.103621	0.0495449		nq
sp|B7ULM8|GPMA_ECO27	2,3-bisphosphoglycerate-dependent phosphoglycerate mutase OS=Escherichia coli O127:H6 (strain E2348/69 / EPEC) GN=gpmA PE=3 SV=1	gpmA	RHYGALQGLNKAETAEKYGDE	100, 106	4	10.9692	0.493248	20.5942	regulated	1.122	0.970349	25.2791	0.011605		9.84693	0.00318868		7.62333	8.86e-05		7.62817	0.000107643
sp|B7UH18|GRCA_ECO27	Autonomous glycyl radical cofactor OS=Escherichia coli O127:H6 (strain E2348/69 / EPEC) GN=grcA PE=3 SV=1	grcA	LNSFWLLDSEKGEARCIVAKA	26	4	11.0804	0.252561	10.5007	regulated	3.60292	3.2837	11.3426	0.019454		9.34864	0.00158527		8.58665	1.23e-05		16.5481	0.00829814
sp|B7LDH2|GRCA_ECO55	Autonomous glycyl radical cofactor OS=Escherichia coli (strain 55989 / EAEC) GN=grcA PE=3 SV=1	grcA	YAEDEVVAVSKLGDIEYREVP	48	4	15.6672	0.686285	24.9416	regulated	3.60292	3.2837	36.2343	0.0322966		25.6707	0.00743913		6.86888	0.00129067		9.43165	0.00957046
sp|B7UH18|GRCA_ECO27	Autonomous glycyl radical cofactor OS=Escherichia coli O127:H6 (strain E2348/69 / EPEC) GN=grcA PE=3 SV=1	grcA	IEYREVPVEVKPEVRVEGGQH	62	3	12.3324	0.289004	11.5039	regulated	3.60292	3.2837	12.346	0.0548942		9.92657	0.001114		9.54911	9.01e-06		19.7506	1.62e-05
sp|B7UH18|GRCA_ECO27	Autonomous glycyl radical cofactor OS=Escherichia coli O127:H6 (strain E2348/69 / EPEC) GN=grcA PE=3 SV=1	grcA	LRRETLEDAVKHPEKYPQLTI	88	3	8.32288	0.69713	32.8989	regulated	3.60292	3.2837	nq			3.79904	0.00121483		7.34456	0.00106211		20.6735	0.000347576
sp|B7UH18|GRCA_ECO27	Autonomous glycyl radical cofactor OS=Escherichia coli O127:H6 (strain E2348/69 / EPEC) GN=grcA PE=3 SV=1	grcA	TLEDAVKHPEKYPQLTIRVSG	92	3	8.58372	0.399123	18.565	regulated	3.60292	3.2837	9.67792	0.00312155		6.67775	0.0133834		5.42444	8.16e-05		15.4945	6.89e-07
sp|A1AJ51|CH601_ECOK1	60 kDa chaperonin 1 OS=Escherichia coli O1:K1 / APEC GN=groL1 PE=3 SV=1	groL1	MAAKDVKFGNDARVKML	7	4	2.85098	0.166393	15.8823	regulated	0.665987	0.771466	3.25467	0.0215543		2.63406	0.00712862		2.26019	0.0108745		3.41721	2.73e-07
sp|A1AJ51|CH601_ECOK1	60 kDa chaperonin 1 OS=Escherichia coli O1:K1 / APEC GN=groL1 PE=3 SV=1	groL1	GPKGRNVVLDKSFGAPTITKD	42	3	2.6881	0.335695	33.9486	regulated	0.665987	0.771466	1.63694	0.233096		3.85025	0.000587367		2.39199	2.32e-05		3.45602	6.82e-08
sp|A1AJ51|CH601_ECOK1	60 kDa chaperonin 1 OS=Escherichia coli O1:K1 / APEC GN=groL1 PE=3 SV=1	groL1	DKSFGAPTITKDGVSVAREIE	51	4	2.50341	0.0965482	10.5212	regulated	0.665987	0.771466	2.42278	0.00421784		2.18301	0.00251602		2.81728	0.00176664		2.642	0.00636063
sp|A1AJ51|CH601_ECOK1	60 kDa chaperonin 1 OS=Escherichia coli O1:K1 / APEC GN=groL1 PE=3 SV=1	groL1		65	2	4.00724	0.17022	12.2628	not significant			3.38003	0.0669416					nq			4.75085	0.000841724
sp|A1AJ51|CH601_ECOK1	60 kDa chaperonin 1 OS=Escherichia coli O1:K1 / APEC GN=groL1 PE=3 SV=1	groL1		105					no quant						nq
sp|A1AJ51|CH601_ECOK1	60 kDa chaperonin 1 OS=Escherichia coli O1:K1 / APEC GN=groL1 PE=3 SV=1	groL1	VAAGMNPMDLKRGIDKAVTAA	117	4	3.18961	0.252273	21.7495	regulated	0.665987	0.771466	2.24481	0.00954081		3.13956	5.79e-05		3.21629	9.41e-05		4.57495	0.00231517
sp|A1AJ51|CH601_ECOK1	60 kDa chaperonin 1 OS=Escherichia coli O1:K1 / APEC GN=groL1 PE=3 SV=1	groL1	NPMDLKRGIDKAVTAAVEELK	122	4	2.98127	0.140417	12.8546	regulated	0.665987	0.771466	3.00419	0.0269423		3.52198	0.00578076		3.12959	0.000104685		2.39236	0.0151903
sp|A7ZV12|CH60_ECO24	60 kDa chaperonin OS=Escherichia coli O139:H28 (strain E24377A / ETEC) GN=groL PE=3 SV=1	groL1		132	4	2.08675	0.324344	44.0919	not significant			2.21549	0.0680232		3.36756	0.017614		1.37629	0.0528189		1.84667	0.0192273
sp|A1AJ51|CH601_ECOK1	60 kDa chaperonin 1 OS=Escherichia coli O1:K1 / APEC GN=groL1 PE=3 SV=1	groL1	KALSVPCSDSKAIAQVGTISA	142	3	2.43258	0.0583424	6.56305	regulated	0.665987	0.771466	2.54377	0.0204382		2.53367	0.0011204		2.23859	8.12e-05
sp|A7ZV12|CH60_ECO24	60 kDa chaperonin OS=Escherichia coli O139:H28 (strain E24377A / ETEC) GN=groL PE=3 SV=1	groL1		160	4	3.73299	0.895971	68.0203	not significant			16.8629	0.0386335		2.53982	0.00330006		1.60671	0.0042942		2.82199	0.0542078
sp|A1AJ51|CH601_ECOK1	60 kDa chaperonin 1 OS=Escherichia coli O1:K1 / APEC GN=groL1 PE=3 SV=1	groL1	VGKLIAEAMDKVGKEGVITVE	168	4	3.78134	0.501331	37.6919	regulated	0.665987	0.771466	8.65646	0.015634		2.4534	0.00019383		2.63941	0.00920196		3.64856	1.7e-05
sp|A1AJ51|CH601_ECOK1	60 kDa chaperonin 1 OS=Escherichia coli O1:K1 / APEC GN=groL1 PE=3 SV=1	groL1		207	2	1.59388	0.640384	137.37	not significant			3.02393	0.048962					0.840121	0.518007
sp|A7ZV12|CH60_ECO24	60 kDa chaperonin OS=Escherichia coli O139:H28 (strain E24377A / ETEC) GN=groL PE=3 SV=1	groL1		272	4	1.7495	0.583155	104.259	not significant			1.06674	0.72812		1.04829	0.807136		1.90918	0.0831072		4.38806	6.44e-05
sp|A1AJ51|CH601_ECOK1	60 kDa chaperonin 1 OS=Escherichia coli O1:K1 / APEC GN=groL1 PE=3 SV=1	groL1		277	3	1.08973	0.380618	442.951	not significant			0.949925	0.83028		0.743667	0.0344381		1.83183	0.0285315
sp|A1AJ51|CH601_ECOK1	60 kDa chaperonin 1 OS=Escherichia coli O1:K1 / APEC GN=groL1 PE=3 SV=1	groL1	KATLEDLGQAKRVVINKDTTT	321	3.5	2.29885	0.346227	41.5934	regulated	0.665987	0.771466	2.06961	0.0351002		1.5864	0.000873719		2.09309	0.000461439		4.05613	0.00124217
sp|A1AJ51|CH601_ECOK1	60 kDa chaperonin 1 OS=Escherichia coli O1:K1 / APEC GN=groL1 PE=3 SV=1	groL1	LGQAKRVVINKDTTTIIDGVG	327	4	2.52339	0.33372	36.0544	regulated	0.665987	0.771466	4.49111	0.0241529		1.98606	0.0268267		2.15071	0.013281		2.09908	0.0736405
sp|A1AJ51|CH601_ECOK1	60 kDa chaperonin 1 OS=Escherichia coli O1:K1 / APEC GN=groL1 PE=3 SV=1	groL1	EEATSDYDREKLQERVAKLAG	364	3	2.1401	0.362433	47.6352	regulated	0.665987	0.771466	3.11558	0.00183163		2.51317	0.00108468		1.18488	0.297261		2.27039	0.000104517
sp|Q19NJ4|CH602_ECOK1	60 kDa chaperonin 2 OS=Escherichia coli O1:K1 / APEC GN=groL2 PE=3 SV=1	groL1		371	3	1.1526	0.280482	197.492	not significant			1.63021	0.0725811		1.14522	0.103533		0.820172	0.652803		NQ
sp|A1AJ51|CH601_ECOK1	60 kDa chaperonin 1 OS=Escherichia coli O1:K1 / APEC GN=groL1 PE=3 SV=1	groL1	KVGAATEVEMKEKKARVEDAL	390	4	2.96465	0.196979	18.1253	regulated	0.665987	0.771466	2.38096	0.001518		2.71052	0.00114245		2.94904	0.000676348		4.05516	3.26e-07
sp|A1AJ51|CH601_ECOK1	60 kDa chaperonin 1 OS=Escherichia coli O1:K1 / APEC GN=groL1 PE=3 SV=1	groL1		392	1	1.784	0	0	not significant			1.784	0.0299664
sp|A1AJ51|CH601_ECOK1	60 kDa chaperonin 1 OS=Escherichia coli O1:K1 / APEC GN=groL1 PE=3 SV=1	groL1	GGVALIRVASKLADLRGQNED	425		2.30075	0.203569	24.4311	regulated	0.665987	0.771466	1.99558	0.124671		2.05464	0.0293039		2.09088	0.00168571		3.26596	1.03e-05
sp|A7ZV12|CH60_ECO24	60 kDa chaperonin OS=Escherichia coli O139:H28 (strain E24377A / ETEC) GN=groL PE=3 SV=1	groL1		441	4	1.8896	0.365414	57.4223	not significant			1.712	0.282053		1.18565	0.375132		1.90988	0.00831537		3.28861	0.00953718
sp|A7ZV11|CH10_ECO24	10 kDa chaperonin OS=Escherichia coli O139:H28 (strain E24377A / ETEC) GN=groS PE=3 SV=1	groS		20	1	2.63338	0	0	not significant			2.63338	0.13273		nq
sp|A7ZV11|CH10_ECO24	10 kDa chaperonin OS=Escherichia coli O139:H28 (strain E24377A / ETEC) GN=groS PE=3 SV=1	groS	GIVLTGSAAAKSTRGEVLAVG	34	3	3.63011	0.580129	44.997	regulated	0.847221	0.950852	2.73439	5.78e-05		2.15256	0.00210056		8.14879	4.33e-05
sp|A7ZV11|CH10_ECO24	10 kDa chaperonin OS=Escherichia coli O139:H28 (strain E24377A / ETEC) GN=groS PE=3 SV=1	groS	NGRILENGEVKPLDVKVGDIV	55	3	4.15175	0.320559	22.5186	regulated	0.847221	0.950852	nq			4.33345	0.000331243		6.00618	0.000294657		2.74822	0.00167146
sp|A7ZV11|CH10_ECO24	10 kDa chaperonin OS=Escherichia coli O139:H28 (strain E24377A / ETEC) GN=groS PE=3 SV=1	groS		60	1	2.78032	0	0	not significant						nq			2.78032	0.0237585
sp|A7ZV11|CH10_ECO24	10 kDa chaperonin OS=Escherichia coli O139:H28 (strain E24377A / ETEC) GN=groS PE=3 SV=1	groS	IVIFNDGYGVKSEKIDNEEVL	74	3	2.89994	0.0485921	4.56396	regulated	0.847221	0.950852	3.03046	0.0415242		2.71452	0.00953638		2.97276	0.0131691
sp|P68688|GLRX1_ECOLI	Glutaredoxin-1 OS=Escherichia coli (strain K12) GN=grxA PE=1 SV=1	grxA		18					no quant									nq
sp|P68688|GLRX1_ECOLI	Glutaredoxin-1 OS=Escherichia coli (strain K12) GN=grxA PE=1 SV=1	grxA	YVDIRAEGITKEDLQQKAGKP	45	4	3.86049	0.308294	22.8231	regulated	1.31122	1.19853	2.37366	0.00900426		3.80755	0.0010544		4.53423	0.00675045		5.43186	0.00136928
sp|P0AC61|GLRX2_ECO57	Glutaredoxin-2 OS=Escherichia coli O157:H7 GN=grxB PE=3 SV=1	grxB		14	2	2.19596	1.12667	143.229	not significant						6.77533	0.000887352		0.711736	0.0252841
sp|P0AC61|GLRX2_ECO57	Glutaredoxin-2 OS=Escherichia coli O157:H7 GN=grxB PE=3 SV=1	grxB		53	2	1.55182	0.109414	24.899	not significant			1.39099	0.258095		nq			1.73125	0.297144
sp|P0AC61|GLRX2_ECO57	Glutaredoxin-2 OS=Escherichia coli O157:H7 GN=grxB PE=3 SV=1	grxB		71	2	3.10731	1.38215	121.909	not significant			12.3779	0.0476633					0.780051	0.762959
sp|P0AC60|GLRX2_ECOL6	Glutaredoxin-2 OS=Escherichia coli O6:H1 (strain CFT073 / ATCC 700928 / UPEC) GN=grxB PE=3 SV=1	grxB		99	3	3.39114	0.150125	12.2936	not significant			3.67939	0.146882		2.74732	0.0637059		3.8579	0.0628154		nq
sp|P0AC61|GLRX2_ECO57	Glutaredoxin-2 OS=Escherichia coli O157:H7 GN=grxB PE=3 SV=1	grxB	ANKLLLPRFAKSAFDEFSTPA	107	3	5.62499	0.308531	17.8629	regulated	1.13645	1.10706	3.9316	0.0555347		6.43754	0.000768744		8.69049	4.85e-05		4.54961	0.0348297
sp|P0AC61|GLRX2_ECO57	Glutaredoxin-2 OS=Escherichia coli O157:H7 GN=grxB PE=3 SV=1	grxB	TPAARKYFVDKKEASAGNFAD	125	3	6.9985	0.64035	32.9111	regulated	1.13645	1.10706	4.44222	0.00208543		17.3108	2.06e-05		4.45847	0.000522861		nq
sp|P0AC61|GLRX2_ECO57	Glutaredoxin-2 OS=Escherichia coli O157:H7 GN=grxB PE=3 SV=1	grxB		126	2	1.74505	0.433399	77.8399	not significant			2.69172	0.169263					1.13132	0.852631
sp|P0AC61|GLRX2_ECO57	Glutaredoxin-2 OS=Escherichia coli O157:H7 GN=grxB PE=3 SV=1	grxB		145	2	5.32957	0.00682248	0.407733	not significant						5.29334	0.00202822		5.36606	0.00578697
sp|P0AC61|GLRX2_ECO57	Glutaredoxin-2 OS=Escherichia coli O157:H7 GN=grxB PE=3 SV=1	grxB		156	2	3.72089	0.0658503	5.01157	not significant						3.48377	0.00568804		3.97416	0.00108568
sp|P0AC60|GLRX2_ECOL6	Glutaredoxin-2 OS=Escherichia coli O6:H1 (strain CFT073 / ATCC 700928 / UPEC) GN=grxB PE=3 SV=1	grxB		160	2	2.27536	0.346849	42.1886	not significant									1.60848	0.0419497		3.21874	0.052955
sp|P0AC63|GLRX3_ECOL6	Glutaredoxin-3 OS=Escherichia coli O6:H1 (strain CFT073 / ATCC 700928 / UPEC) GN=grxC PE=3 SV=2	grxC	MANVEIYTKETCPYCHRAK	9	4	4.43401	0.323636	21.7307	regulated	1.00111	1.00398	4.20471	0.00425691		7.06054	2.42e-05		4.59257	0.000419557		2.84151	9.18e-05
sp|P0AC64|GLRX3_ECO57	Glutaredoxin-3 OS=Escherichia coli O157:H7 GN=grxC PE=3 SV=2	grxC		19	2	0.66427	1.10339	-269.734	not significant						2.00236	0.431749		0.220368	0.488269
sp|P0AC64|GLRX3_ECO57	Glutaredoxin-3 OS=Escherichia coli O157:H7 GN=grxC PE=3 SV=2	grxC		40	2	3.21057	0.110019	9.43198	not significant						2.87608	0.0129395		3.58396	4.59e-05
sp|P0AC63|GLRX3_ECOL6	Glutaredoxin-3 OS=Escherichia coli O6:H1 (strain CFT073 / ATCC 700928 / UPEC) GN=grxC PE=3 SV=2	grxC		46	2	9.98965	0.272026	11.8193	not significant						13.1126	0.0384786		7.61046	0.000572701		nq
sp|P0AC70|GLRX4_ECOL6	Glutaredoxin-4 OS=Escherichia coli O6:H1 (strain CFT073 / ATCC 700928 / UPEC) GN=grxD PE=3 SV=1	grxD	MSTTIEKIQRQIAENPI	7	4	3.78304	0.166562	12.5185	regulated	0.911956	0.876395	3.68489	0.0199846		4.93233	0.00161768		3.63345	0.00238234		3.10502	3.34e-07
sp|P0AC70|GLRX4_ECOL6	Glutaredoxin-4 OS=Escherichia coli O6:H1 (strain CFT073 / ATCC 700928 / UPEC) GN=grxD PE=3 SV=1	grxD	IAENPILLYMKGSPKLPSCGF	22	4	4.97539	0.416701	25.9707	regulated	0.911956	0.876395	2.54872	0.0135725		7.98152	4.15e-05		5.20896	0.00307202		5.77852	0.00172426
sp|P0AC70|GLRX4_ECOL6	Glutaredoxin-4 OS=Escherichia coli O6:H1 (strain CFT073 / ATCC 700928 / UPEC) GN=grxD PE=3 SV=1	grxD	PILLYMKGSPKLPSCGFSAQA	26	4	2.72392	0.218939	21.8487	regulated	0.911956	0.876395	2.2484	0.0203579		3.17065	0.00141838		3.59134	9.1e-05		2.14605	0.00238728
sp|P0AC70|GLRX4_ECOL6	Glutaredoxin-4 OS=Escherichia coli O6:H1 (strain CFT073 / ATCC 700928 / UPEC) GN=grxD PE=3 SV=1	grxD	YQRGELQQLIKETAAKYKSEE	101	4	3.62892	0.279652	21.6963	regulated	0.911956	0.876395	2.31138	0.0320048		4.7129	0.00013248		4.44233	0.00249345		3.58972	0.000992965
sp|P0AC71|GLRX4_ECO57	Glutaredoxin-4 OS=Escherichia coli O157:H7 GN=grxD PE=3 SV=1	grxD		108	3	1.29053	0.624846	244.984	not significant			2.85266	0.372898		0.619495	0.183829		1.21624	0.710127
sp|B7UGU5|GUAA_ECO27	GMP synthase [glutamine-hydrolyzing] OS=Escherichia coli O127:H6 (strain E2348/69 / EPEC) GN=guaA PE=3 SV=1	guaA		212	3	3.43459	0.539014	43.6839	not significant						4.85682	0.00845613		1.60422	0.209445		5.20007	0.0195931
sp|B7UGU5|GUAA_ECO27	GMP synthase [glutamine-hydrolyzing] OS=Escherichia coli O127:H6 (strain E2348/69 / EPEC) GN=guaA PE=3 SV=1	guaA		253	1	3.15541	0	0	not significant												3.15541	0.0110297
sp|B7UGU5|GUAA_ECO27	GMP synthase [glutamine-hydrolyzing] OS=Escherichia coli O127:H6 (strain E2348/69 / EPEC) GN=guaA PE=3 SV=1	guaA		356	1	1.66422	0	0	not significant			1.66422	0.464423
sp|B7UGU5|GUAA_ECO27	GMP synthase [glutamine-hydrolyzing] OS=Escherichia coli O127:H6 (strain E2348/69 / EPEC) GN=guaA PE=3 SV=1	guaA		366	1	2.01966	0	0	not significant			2.01966	0.0168575
sp|B7UGU5|GUAA_ECO27	GMP synthase [glutamine-hydrolyzing] OS=Escherichia coli O127:H6 (strain E2348/69 / EPEC) GN=guaA PE=3 SV=1	guaA		377	1	5.20201	0	0	not significant			5.20201	0.0354359								nq
sp|B7UGU5|GUAA_ECO27	GMP synthase [glutamine-hydrolyzing] OS=Escherichia coli O127:H6 (strain E2348/69 / EPEC) GN=guaA PE=3 SV=1	guaA	GLVEPLKELFKDEVRKIGLEL	381	4	2.90254	0.313995	29.4669	regulated	0.996346	0.907035	2.10524	0.0267673		4.76021	0.00432157		2.34466	7.9e-05		3.02192	0.0017686
sp|B7UGU5|GUAA_ECO27	GMP synthase [glutamine-hydrolyzing] OS=Escherichia coli O127:H6 (strain E2348/69 / EPEC) GN=guaA PE=3 SV=1	guaA		417	1	0.601583	0	0	not significant			0.601583	0.00252223
sp|B7UGU5|GUAA_ECO27	GMP synthase [glutamine-hydrolyzing] OS=Escherichia coli O127:H6 (strain E2348/69 / EPEC) GN=guaA PE=3 SV=1	guaA		437	1	1.67419	0	0	not significant			1.67419	0.00115376
sp|A7ZPV1|GUAA_ECO24	GMP synthase [glutamine-hydrolyzing] OS=Escherichia coli O139:H28 (strain E24377A / ETEC) GN=guaA PE=3 SV=1	guaA		465	3	1.63972	0.353238	71.4298	not significant			2.26688	0.0752416		1.9386	0.0380055		1.00321	0.996767
sp|B7UGU5|GUAA_ECO27	GMP synthase [glutamine-hydrolyzing] OS=Escherichia coli O127:H6 (strain E2348/69 / EPEC) GN=guaA PE=3 SV=1	guaA		517	1	2.27118	0	0	not significant			2.27118	0.0827941
sp|P0ADG8|IMDH_ECO57	Inosine-5'-monophosphate dehydrogenase OS=Escherichia coli O157:H7 GN=guaB PE=3 SV=1	guaB		36	1	1.71649	0	0	not significant						1.71649	0.0951218
sp|P0ADG8|IMDH_ECO57	Inosine-5'-monophosphate dehydrogenase OS=Escherichia coli O157:H7 GN=guaB PE=3 SV=1	guaB		72	3	3.36604	1.05629	87.0281	not significant			12.1811	0.0118107		3.41674	0.282465		0.916346	0.826706
sp|P0ADG7|IMDH_ECOLI	Inosine-5'-monophosphate dehydrogenase OS=Escherichia coli (strain K12) GN=guaB PE=1 SV=1	guaB	VLPTTTLREVKELTERNGFAG	110	3	3.34925	0.194158	16.0629	regulated	0.918824	1.0623	4.2941	0.00166804		2.66896	0.0203435		nq			3.28024	1.46e-05
sp|P0ADG7|IMDH_ECOLI	Inosine-5'-monophosphate dehydrogenase OS=Escherichia coli (strain K12) GN=guaB PE=1 SV=1	guaB		156	2	3.40839	0.743837	60.66	not significant			1.61996	0.159626								7.17123	0.003717
sp|P0ADG7|IMDH_ECOLI	Inosine-5'-monophosphate dehydrogenase OS=Escherichia coli (strain K12) GN=guaB PE=1 SV=1	guaB		174	3	1.25552	0.173892	76.4203	not significant			1.07776	0.802623		1.14673	0.89808		1.60135	0.589284
sp|P0ADG7|IMDH_ECOLI	Inosine-5'-monophosphate dehydrogenase OS=Escherichia coli (strain K12) GN=guaB PE=1 SV=1	guaB		203	4	0.743592	0.395213	-133.399	not significant			1.00531	0.960982		0.377208	0.00494832		0.869336	0.696177		0.927403	0.457904
sp|P0ADG8|IMDH_ECO57	Inosine-5'-monophosphate dehydrogenase OS=Escherichia coli O157:H7 GN=guaB PE=3 SV=1	guaB		267	2	0.891025	0.0700528	-60.7135	not significant			0.830743	0.2874					0.955682	0.919957
sp|P0ADG7|IMDH_ECOLI	Inosine-5'-monophosphate dehydrogenase OS=Escherichia coli (strain K12) GN=guaB PE=1 SV=1	guaB		396	1	1.44913	0	0	not significant			1.44913	0.140476								nq
sp|P0ADG7|IMDH_ECOLI	Inosine-5'-monophosphate dehydrogenase OS=Escherichia coli (strain K12) GN=guaB PE=1 SV=1	guaB	RYFQSDNAADKLVPEGIEGRV	411	4	2.53123	0.0316743	3.41059	regulated	0.918824	1.0623	2.58085	0.0286791		2.45191	1.29e-05		2.45509	5.13e-05		2.64286	3.25e-09
sp|P0ADG7|IMDH_ECOLI	Inosine-5'-monophosphate dehydrogenase OS=Escherichia coli (strain K12) GN=guaB PE=1 SV=1	guaB	EGRVAYKGRLKEIIHQQMGGL	428	3	2.54455	0.231377	24.774	regulated	0.918824	1.0623	2.05204	0.097962		2.81104	0.0108743		2.05324	0.000198553		3.5478	6.4e-05
sp|P0AES7|GYRB_ECO57	DNA gyrase subunit B OS=Escherichia coli O157:H7 GN=gyrB PE=3 SV=2	gyrB		231	1	1.43471	0	0	not significant									1.43471	0.282744
sp|P0AES6|GYRB_ECOLI	DNA gyrase subunit B OS=Escherichia coli (strain K12) GN=gyrB PE=1 SV=2	gyrB		331	2	1.64866	0.331245	66.2538	not significant			2.29609	0.0117201		nq			1.18379	0.256626		nq
sp|P0AES6|GYRB_ECOLI	DNA gyrase subunit B OS=Escherichia coli (strain K12) GN=gyrB PE=1 SV=2	gyrB	DPKFSSQTKDKLVSSEVKSAV	339	4	2.80868	0.147041	14.2383	regulated	0.957245	0.893817	3.01375	0.0295243		3.03205	0.0225512		2.18143	0.00157453		3.13348	9.54e-06
sp|P0AES6|GYRB_ECOLI	DNA gyrase subunit B OS=Escherichia coli (strain K12) GN=gyrB PE=1 SV=2	gyrB		592					no quant												nq
sp|P0AET0|HDEA_ECO57	Acid stress chaperone HdeA OS=Escherichia coli O157:H7 GN=hdeA PE=3 SV=1	hdeA	PAIVQACTQDKQANFKDKVKG	91	3	5.44422	0.47186	27.8457	regulated	1.57848	1.40012	9.94401	0.0221966		5.16833	0.00929586		3.14033	0.00315439
sp|P0AET0|HDEA_ECO57	Acid stress chaperone HdeA OS=Escherichia coli O157:H7 GN=hdeA PE=3 SV=1	hdeA		96	1	0.451174	0	0	not significant						nq			0.451174	0.282451
sp|P0AET0|HDEA_ECO57	Acid stress chaperone HdeA OS=Escherichia coli O157:H7 GN=hdeA PE=3 SV=1	hdeA		98	2	5.79163	0.312091	17.7687	not significant						4.23898	0.000316586		7.91298	3.61e-05
sp|P0AET0|HDEA_ECO57	Acid stress chaperone HdeA OS=Escherichia coli O157:H7 GN=hdeA PE=3 SV=1	hdeA		100	2	5.00884	0.117339	7.28272	not significant						4.45428	7.54e-06		5.63245	0.00401316
sp|P0AET0|HDEA_ECO57	Acid stress chaperone HdeA OS=Escherichia coli O157:H7 GN=hdeA PE=3 SV=1	hdeA	FKDKVKGEWDKIKKDM	105	3	7.35846	0.643403	32.237	regulated	1.57848	1.40012	3.21002	0.00624386		15.3979	5.16e-05		8.06194	0.0288761
sp|B7ULH4|HLDD_ECO27	ADP-L-glycero-D-manno-heptose-6-epimerase OS=Escherichia coli O127:H6 (strain E2348/69 / EPEC) GN=hldD PE=3 SV=1	hldD	ITDILVVDNLKDGTKFVNLVD	34	4	2.80541	0.157695	15.2872	regulated	0.846229	0.790806	3.67943	0.00213129		2.55982	0.0111907		2.50465	0.0263043		2.63399	0.0495137
sp|B7ULH4|HLDD_ECO27	ADP-L-glycero-D-manno-heptose-6-epimerase OS=Escherichia coli O127:H6 (strain E2348/69 / EPEC) GN=hldD PE=3 SV=1	hldD	SDFIESREYEKPLNVYGYSKF	135	4	4.16724	0.212846	14.913	regulated	0.846229	0.790806	4.88094	0.000570378		4.54394	0.00116987		2.89181	0.00122539		4.70748	1.62e-06
sp|A7ZTH2|HLDD_ECO24	ADP-L-glycero-D-manno-heptose-6-epimerase OS=Escherichia coli O139:H28 (strain E24377A / ETEC) GN=hldD PE=3 SV=1	hldD		208	1	11.7124	0	0	not significant			11.7124	3.48e-05		nq			nq
sp|B7ULH4|HLDD_ECO27	ADP-L-glycero-D-manno-heptose-6-epimerase OS=Escherichia coli O127:H6 (strain E2348/69 / EPEC) GN=hldD PE=3 SV=1	hldD	GQIEYIPFPDKLKGRYQAFTQ	267	4	3.48505	0.199051	15.9434	regulated	0.846229	0.790806	2.88616	0.0295844		2.84748	0.0011807		4.50134	0.000128118		3.98412	0.00402508
sp|B7ULH4|HLDD_ECO27	ADP-L-glycero-D-manno-heptose-6-epimerase OS=Escherichia coli O127:H6 (strain E2348/69 / EPEC) GN=hldD PE=3 SV=1	hldD		290	2	1.92915	0.0975171	14.8409	not significant			1.74991	0.192687					2.12676	0.0776835		nq
sp|A7ZRT3|HLDE_ECO24	Bifunctional protein HldE OS=Escherichia coli O139:H28 (strain E24377A / ETEC) GN=hldE PE=3 SV=1	hldE		92	1	0.784281	0	0	not significant						0.784281	0.0694073
sp|A7ZRT3|HLDE_ECO24	Bifunctional protein HldE OS=Escherichia coli O139:H28 (strain E24377A / ETEC) GN=hldE PE=3 SV=1	hldE		179	4	1.59127	0.365342	78.6476	not significant			1.33172	0.304188		1.24526	0.335737		1.29217	0.192877		2.99212	0.00270496
sp|B7UIW0|HLDE_ECO27	Bifunctional protein HldE OS=Escherichia coli O127:H6 (strain E2348/69 / EPEC) GN=hldE PE=3 SV=1	hldE	SEFEAVVGKCKTEEEIVERGM	207	4	3.82517	0.07224	5.38461	regulated	0.767682	0.808686	3.98647	0.00564959		3.40616	0.00035161		4.1306	0.00150442		3.81305	0.00163473
sp|B7UIW0|HLDE_ECO27	Bifunctional protein HldE OS=Escherichia coli O127:H6 (strain E2348/69 / EPEC) GN=hldE PE=3 SV=1	hldE		384	1	3.88768	0	0	not significant												3.88768	0.000535833
sp|A7ZRT3|HLDE_ECO24	Bifunctional protein HldE OS=Escherichia coli O139:H28 (strain E24377A / ETEC) GN=hldE PE=3 SV=1	hldE		431	4	2.46747	0.46263	51.2214	not significant			3.66646	0.0147772		1.62434	0.247092		1.4952	0.662216		4.16281	0.00705996
sp|B7UIW0|HLDE_ECO27	Bifunctional protein HldE OS=Escherichia coli O127:H6 (strain E2348/69 / EPEC) GN=hldE PE=3 SV=1	hldE		436	1	3.73161	0	0	not significant												3.73161	0.00161527
sp|P0ACF9|HNS_ECOL6	DNA-binding protein H-NS OS=Escherichia coli O6:H1 (strain CFT073 / ATCC 700928 / UPEC) GN=hns PE=3 SV=2	hns		6	4	2.12593	0.9906	131.343	not significant			9.88665	0.100132		0.810868	0.47675		0.983231	0.959395		2.59144	0.00669572
sp|P0ACG0|HNS_ECO57	DNA-binding protein H-NS OS=Escherichia coli O157:H7 GN=hns PE=3 SV=2	hns		57	2	2.42578	0.0134145	1.51379	not significant						2.39345	0.00195913		2.45854	0.00234101
sp|P0ACF9|HNS_ECOL6	DNA-binding protein H-NS OS=Escherichia coli O6:H1 (strain CFT073 / ATCC 700928 / UPEC) GN=hns PE=3 SV=2	hns		83	3	2.84369	0.524946	50.2291	not significant			4.57575	0.482198		3.67256	0.149289					1.36841	0.245159
sp|P0ACF9|HNS_ECOL6	DNA-binding protein H-NS OS=Escherichia coli O6:H1 (strain CFT073 / ATCC 700928 / UPEC) GN=hns PE=3 SV=2	hns	TKAKRAQRPAKYSYVDENGET	96	3	2.17499	0.143038	18.4084	regulated	0.83592	0.739914	2.40626	0.0135763		2.40633	0.00306871		1.70485	0.0827482		2.26103	0.000111139
sp|P0ACF9|HNS_ECOL6	DNA-binding protein H-NS OS=Escherichia coli O6:H1 (strain CFT073 / ATCC 700928 / UPEC) GN=hns PE=3 SV=2	hns		128	2	1.45546	0.406446	108.292	not significant			0.969358	0.934198		nq			nq			2.18534	0.00145923
sp|P0ACG0|HNS_ECO57	DNA-binding protein H-NS OS=Escherichia coli O157:H7 GN=hns PE=3 SV=2	hns		136	2	4.22421	0.913713	63.4156	not significant						10.5333	0.0135211		1.69404	0.0929241
sp|B7UGX2|HSCA_ECO27	Chaperone protein HscA OS=Escherichia coli O127:H6 (strain E2348/69 / EPEC) GN=hscA PE=3 SV=1	hscA		135	1	2.91267	0	0	not significant												2.91267	0.00684108
sp|A7ZPW9|HSCA_ECO24	Chaperone protein HscA OS=Escherichia coli O139:H28 (strain E24377A / ETEC) GN=hscA PE=3 SV=1	hscA	QFNELIAPLVKRTLLACRRAL	309	3	3.11782	0.135055	11.8768	regulated	1.11617	0.803021	2.68161	0.0123787		3.72112	0.0313848		nq			3.0439	0.000365401
sp|B7UGX2|HSCA_ECO27	Chaperone protein HscA OS=Escherichia coli O127:H6 (strain E2348/69 / EPEC) GN=hscA PE=3 SV=1	hscA		609	1	2.38378	0	0	not significant												2.38378	0.0229371
sp|B7UNQ1|HSLU_ECO27	ATP-dependent protease ATPase subunit HslU OS=Escherichia coli O127:H6 (strain E2348/69 / EPEC) GN=hslU PE=3 SV=1	hslU	GKTEIARRLAKLANAPFIKVE	72	4	2.87527	0.503111	47.6364	regulated	1.38561	0.817828	2.2661	0.0158006		2.10206	0.0278025		2.08796	0.0069159		6.85846	0.000125679
sp|A7ZUE6|HSLU_ECO24	ATP-dependent protease ATPase subunit HslU OS=Escherichia coli O139:H28 (strain E24377A / ETEC) GN=hslU PE=3 SV=1	hslU		109	2	2.70082	0.0626818	6.30883	not significant			2.87553	0.0257268		2.53673	0.00281044		nq
sp|A7ZUE6|HSLU_ECO24	ATP-dependent protease ATPase subunit HslU OS=Escherichia coli O139:H28 (strain E24377A / ETEC) GN=hslU PE=3 SV=1	hslU		118	2	10.3265	0.106423	4.55829	not significant			9.28394	6.28e-05					11.486	0.00242708
sp|P0A6Z5|HTPG_ECO57	Chaperone protein HtpG OS=Escherichia coli O157:H7 GN=htpG PE=3 SV=1	htpG		45	4	1.78121	0.23323	40.4008	not significant			1.19303	0.51799		1.95362	0.0339189		2.12172	0.0355579		2.03553	0.00200116
sp|P0A6Z5|HTPG_ECO57	Chaperone protein HtpG OS=Escherichia coli O157:H7 GN=htpG PE=3 SV=1	htpG		73	1	4.02431	0	0	not significant			4.02431	0.000813032
sp|P0A6Z5|HTPG_ECO57	Chaperone protein HtpG OS=Escherichia coli O157:H7 GN=htpG PE=3 SV=1	htpG		199	1	1.83699	0	0	not significant			1.83699	0.114284
sp|P0A6Z5|HTPG_ECO57	Chaperone protein HtpG OS=Escherichia coli O157:H7 GN=htpG PE=3 SV=1	htpG		212	1	1.01137	0	0	not significant			1.01137	0.967713
sp|A7ZIN3|HTPG_ECO24	Chaperone protein HtpG OS=Escherichia coli O139:H28 (strain E24377A / ETEC) GN=htpG PE=3 SV=1	htpG		216	3	1.58575	0.316135	68.5678	not significant			2.47926	0.00515833		1.28202	0.46123		1.25453	0.440394
sp|P0A6Z5|HTPG_ECO57	Chaperone protein HtpG OS=Escherichia coli O157:H7 GN=htpG PE=3 SV=1	htpG		229	2	4.9004	1.18083	74.2982	not significant									1.50453	0.643445		15.961	0.000485281
sp|P0A6Z5|HTPG_ECO57	Chaperone protein HtpG OS=Escherichia coli O157:H7 GN=htpG PE=3 SV=1	htpG	LTKRVLQMLEKLAKDDAEKYQ	362	3	2.06721	0.327847	45.1456	regulated	0.667957	0.620313	1.27276	0.202486		2.15405	2.69e-05		2.09096	0.0138944		3.20474	0.000328799
sp|P0A6Z5|HTPG_ECO57	Chaperone protein HtpG OS=Escherichia coli O157:H7 GN=htpG PE=3 SV=1	htpG		492	1	2.60263	0	0	not significant			2.60263	0.0586943
sp|A7ZIN3|HTPG_ECO24	Chaperone protein HtpG OS=Escherichia coli O139:H28 (strain E24377A / ETEC) GN=htpG PE=3 SV=1	htpG		502					no quant									nq
sp|P0A6Z5|HTPG_ECO57	Chaperone protein HtpG OS=Escherichia coli O157:H7 GN=htpG PE=3 SV=1	htpG		506	3	1.71036	0.585931	109.172	not significant			3.03309	0.0304068		nq			0.764736	0.398489		2.15707	0.0031779
sp|P0ACF2|DBHA_ECO57	DNA-binding protein HU-alpha OS=Escherichia coli O157:H7 GN=hupA PE=3 SV=1	hupA		3	3	2.65298	0.619271	63.4703	not significant			1.38223	0.227797		6.09864	0.000207416		2.21509	0.000500502
sp|P0ACF2|DBHA_ECO57	DNA-binding protein HU-alpha OS=Escherichia coli O157:H7 GN=hupA PE=3 SV=1	hupA	KTQLIDVIAEKAELSKTQAKA	13	3	3.30967	0.784401	65.539	regulated	0.973404	0.896649	1.12654	0.775138		9.60024	0.00303173		2.48021	0.000949472		4.46063	0.000920722
sp|P0ACF2|DBHA_ECO57	DNA-binding protein HU-alpha OS=Escherichia coli O157:H7 GN=hupA PE=3 SV=1	hupA	DVIAEKAELSKTQAKAALEST	18	4	4.28276	0.344712	23.6981	regulated	0.973404	0.896649	2.71299	0.00205329		3.48106	2.95e-06		6.13888	0.00123081		5.80661	3.68e-06
sp|P0ACF2|DBHA_ECO57	DNA-binding protein HU-alpha OS=Escherichia coli O157:H7 GN=hupA PE=3 SV=1	hupA	EKAELSKTQAKAALESTLAAI	22	3	4.13598	0.252392	17.7775	regulated	0.973404	0.896649				3.44836	0.00401635		3.46865	0.00181444		5.90613	0.0151161
sp|P0ACF2|DBHA_ECO57	DNA-binding protein HU-alpha OS=Escherichia coli O157:H7 GN=hupA PE=3 SV=1	hupA		37	2	1.74144	1.04504	188.392	not significant						4.95179	0.0220661		0.61243	0.50845
sp|P0ACF2|DBHA_ECO57	DNA-binding protein HU-alpha OS=Escherichia coli O157:H7 GN=hupA PE=3 SV=1	hupA		67	3	2.15385	0.731407	95.3274	not significant			1.80338	0.00184089		0.973917	0.684931		5.68903	0.000279098
sp|P0ACF2|DBHA_ECO57	DNA-binding protein HU-alpha OS=Escherichia coli O157:H7 GN=hupA PE=3 SV=1	hupA		70	3	3.10349	0.302905	26.7459	regulated			3.37699	0.0322227		4.2802	0.00057667		2.06804	0.0197722					up
sp|P0ACF2|DBHA_ECO57	DNA-binding protein HU-alpha OS=Escherichia coli O157:H7 GN=hupA PE=3 SV=1	hupA		83	3	2.29581	0.681035	81.9453	not significant			0.926701	0.576636		2.73086	0.00136872		4.78155	0.00372336
sp|P0ACF6|DBHB_ECO57	DNA-binding protein HU-beta OS=Escherichia coli O157:H7 GN=hupB PE=3 SV=1	hupB		3	3	1.30678	0.797825	298.179	not significant			1.14775	0.727577		3.68067	0.00467609		0.528241	0.369518
sp|P0ACF6|DBHB_ECO57	DNA-binding protein HU-beta OS=Escherichia coli O157:H7 GN=hupB PE=3 SV=1	hupB	MNKSQLIDKIAAGADISKA	9	3.5	4.19771	0.660874	46.0688	regulated	0.902728	0.881568	1.5614	0.0162194		7.9036	0.000185336		7.41297	0.00157844		3.40369	0.03959
sp|P0ACF6|DBHB_ECO57	DNA-binding protein HU-beta OS=Escherichia coli O157:H7 GN=hupB PE=3 SV=1	hupB	DKIAAGADISKAAAGRALDAI	18	4	3.59971	0.296187	23.1242	regulated	0.902728	0.881568	2.16002	0.000927226		4.09269	0.000637855		4.29954	0.0018554		4.42443	0.00273806
sp|P0ACF6|DBHB_ECO57	DNA-binding protein HU-beta OS=Escherichia coli O157:H7 GN=hupB PE=3 SV=1	hupB		67	3	1.60804	0.71874	151.308	not significant			0.61072	0.139347		1.99553	0.00022586		3.41187	0.00038942
sp|P0ACF6|DBHB_ECO57	DNA-binding protein HU-beta OS=Escherichia coli O157:H7 GN=hupB PE=3 SV=1	hupB		75	2	1.77174	0.725304	126.81	not significant						3.65927	0.00148522		0.857835	0.327015
sp|P08200|IDH_ECOLI	Isocitrate dehydrogenase [NADP] OS=Escherichia coli (strain K12) GN=icd PE=1 SV=1	icd	MESKVVVPAQGKKI	4	4	5.70486	0.393889	22.6202	regulated	1.7296	1.4381	11.114	0.000783595		4.49965	0.000172443		5.17962	0.0207139		4.08668	0.00307167
sp|P08200|IDH_ECOLI	Isocitrate dehydrogenase [NADP] OS=Escherichia coli (strain K12) GN=icd PE=1 SV=1	icd	ESKVVVPAQGKKITLQNGKLN	12	4	9.29772	0.232916	10.4458	regulated	1.7296	1.4381	11.8136	9.97e-06		6.54636	0.00781541		8.68255	0.000372029		11.1307	1.11e-06
sp|P08200|IDH_ECOLI	Isocitrate dehydrogenase [NADP] OS=Escherichia coli (strain K12) GN=icd PE=1 SV=1	icd		20	2	2.25084	0.799531	98.5489	not significant						5.00699	0.0116498		1.01184	0.95675
sp|P08200|IDH_ECOLI	Isocitrate dehydrogenase [NADP] OS=Escherichia coli (strain K12) GN=icd PE=1 SV=1	icd		55	2	2.2792	0.287038	34.842	not significant			3.03698	0.00242057		1.7105	0.011247		nq			nq
sp|P08200|IDH_ECOLI	Isocitrate dehydrogenase [NADP] OS=Escherichia coli (strain K12) GN=icd PE=1 SV=1	icd		166	2	6.60052	0.506404	26.8343	not significant			10.9523	0.0428978		3.97786	0.178416
sp|P08200|IDH_ECOLI	Isocitrate dehydrogenase [NADP] OS=Escherichia coli (strain K12) GN=icd PE=1 SV=1	icd	EWKADSADAEKVIKFLREEMG	174	4	9.84734	0.60686	26.5329	regulated	1.7296	1.4381	24.7008	0.00271882		10.4361	0.000349279		4.61174	0.000379018		7.91357	0.000881215
sp|P08200|IDH_ECOLI	Isocitrate dehydrogenase [NADP] OS=Escherichia coli (strain K12) GN=icd PE=1 SV=1	icd	ADSADAEKVIKFLREEMGVKK	177	3	4.08572	0.466568	33.1488	regulated	1.7296	1.4381	3.35014	0.0690063		3.22547	0.000416894		2.82817	0.0155662		9.10166	2.96e-05
sp|P08200|IDH_ECOLI	Isocitrate dehydrogenase [NADP] OS=Escherichia coli (strain K12) GN=icd PE=1 SV=1	icd		186	4	3.92001	0.628106	45.9782	not significant			5.78687	0.0225979		4.19828	0.0861477		1.38494	0.609634		7.01783	0.000111171
sp|P08200|IDH_ECOLI	Isocitrate dehydrogenase [NADP] OS=Escherichia coli (strain K12) GN=icd PE=1 SV=1	icd		235	4	3.16767	0.157897	13.6945	regulated			3.34923	0.00801577		3.71044	0.000575757		2.43502	0.000139606		3.32724	0.000455634		up
sp|P08200|IDH_ECOLI	Isocitrate dehydrogenase [NADP] OS=Escherichia coli (strain K12) GN=icd PE=1 SV=1	icd		242	1	2.22041	0	0	not significant												2.22041	0.000163153
sp|P08200|IDH_ECOLI	Isocitrate dehydrogenase [NADP] OS=Escherichia coli (strain K12) GN=icd PE=1 SV=1	icd	GELIDGGPWLKVKNPNTGKEI	265	3	4.83577	0.440614	27.957	regulated	1.7296	1.4381	9.75244	0.108924		3.69744	0.0170473		3.05054	0.0437291		4.96972	0.00371402
sp|P08200|IDH_ECOLI	Isocitrate dehydrogenase [NADP] OS=Escherichia coli (strain K12) GN=icd PE=1 SV=1	icd		350	4	3.89322	0.915702	67.3689	not significant			18.9736	0.0555396		2.43747	0.00674669		2.13035	0.00406969		2.33181	0.127864
sp|P08200|IDH_ECOLI	Isocitrate dehydrogenase [NADP] OS=Escherichia coli (strain K12) GN=icd PE=1 SV=1	icd		387	1	0.902577	0	0	not significant			0.902577	0.892298
sp|P08200|IDH_ECOLI	Isocitrate dehydrogenase [NADP] OS=Escherichia coli (strain K12) GN=icd PE=1 SV=1	icd		401	3	6.46885	0.800987	42.9024	not significant			12.8028	0.185366		10.0594	0.00241974		2.10186	0.000122795
sp|P08200|IDH_ECOLI	Isocitrate dehydrogenase [NADP] OS=Escherichia coli (strain K12) GN=icd PE=1 SV=1	icd		404	2	3.19338	1.86152	160.326	not significant			20.5446	0.00578323					0.496369	0.0143132
sp|A7ZMI0|IHFA_ECO24	Integration host factor subunit alpha OS=Escherichia coli O139:H28 (strain E24377A / ETEC) GN=ihfA PE=3 SV=1	ihfA		5	2	0.853714	1.35887	-859.18	not significant						0.219362	0.215721		3.32249	0.021978
sp|B7US95|IHFA_ECO27	Integration host factor subunit alpha OS=Escherichia coli O127:H6 (strain E2348/69 / EPEC) GN=ihfA PE=3 SV=1	ihfA		15	3	4.31797	0.277285	18.956	not significant			2.93011	0.0927342		nq			4.98259	0.000502091		5.5144	0.00495255
sp|A7ZMI0|IHFA_ECO24	Integration host factor subunit alpha OS=Escherichia coli O139:H28 (strain E24377A / ETEC) GN=ihfA PE=3 SV=1	ihfA		24	2	16.578	0.441059	15.7068	not significant						25.768	0.0058063		10.6655	0.00538722
sp|A7ZMI0|IHFA_ECO24	Integration host factor subunit alpha OS=Escherichia coli O139:H28 (strain E24377A / ETEC) GN=ihfA PE=3 SV=1	ihfA		45	1	7.84926	0	0	not significant						7.84926	0.0363366
sp|A7ZMI0|IHFA_ECO24	Integration host factor subunit alpha OS=Escherichia coli O139:H28 (strain E24377A / ETEC) GN=ihfA PE=3 SV=1	ihfA		86	2	6.13143	0.520867	28.7228	not significant						10.3222	0.000173853		3.6421	0.0514275
sp|A7ZMI0|IHFA_ECO24	Integration host factor subunit alpha OS=Escherichia coli O139:H28 (strain E24377A / ETEC) GN=ihfA PE=3 SV=1	ihfA	LKSRVENASPKDE	97	3	4.99851	0.274355	17.0498	regulated	0.768777	0.741116	4.2817	0.000197262		3.97077	1.15e-05		7.34997	0.000250416
sp|B7UMZ8|IHFB_ECO27	Integration host factor subunit beta OS=Escherichia coli O127:H6 (strain E2348/69 / EPEC) GN=ihfB PE=3 SV=1	ihfB		3	4	2.06498	0.44428	61.2698	not significant			2.14711	0.0822036		1.01369	0.980246		2.4464	0.0383373		3.41487	4.43e-05
sp|A7ZK01|IHFB_ECO24	Integration host factor subunit beta OS=Escherichia coli O139:H28 (strain E24377A / ETEC) GN=ihfB PE=3 SV=1	ihfB		20	2	1.62103	0.339836	70.3507	not significant						1.15399	0.735084		2.27709	0.0940751
sp|A7ZK01|IHFB_ECO24	Integration host factor subunit beta OS=Escherichia coli O139:H28 (strain E24377A / ETEC) GN=ihfB PE=3 SV=1	ihfB		27	2	6.09503	0.532884	29.4823	not significant						10.3849	0.00279649		3.57723	0.0140126
sp|B7UMZ8|IHFB_ECO27	Integration host factor subunit beta OS=Escherichia coli O127:H6 (strain E2348/69 / EPEC) GN=ihfB PE=3 SV=1	ihfB	RTGRNPKTGDKVELEGKYVPH	69	4	2.88966	0.239426	22.5632	regulated	0.774764	0.882896	2.45228	0.00104493		2.74653	8.03e-06		4.32655	0.010035		2.38975	0.00553883
sp|B7UMZ8|IHFB_ECO27	Integration host factor subunit beta OS=Escherichia coli O127:H6 (strain E2348/69 / EPEC) GN=ihfB PE=3 SV=1	ihfB		81	4	2.67309	0.454188	46.1932	not significant			2.21927	0.0520883		4.55981	0.000383028		3.5996	0.00190979		1.40166	0.713742
sp|B7UI71|SYI_ECO27	Isoleucine--tRNA ligase OS=Escherichia coli O127:H6 (strain E2348/69 / EPEC) GN=ileS PE=3 SV=1	ileS		23	2	2.45994	0.46376	51.521	not significant			1.54709	0.0331366		3.9114	0.0549669					NQ
sp|B7UI71|SYI_ECO27	Isoleucine--tRNA ligase OS=Escherichia coli O127:H6 (strain E2348/69 / EPEC) GN=ileS PE=3 SV=1	ileS		112	1	2.93738	0	0	not significant												2.93738	0.000679187
sp|B7UI71|SYI_ECO27	Isoleucine--tRNA ligase OS=Escherichia coli O127:H6 (strain E2348/69 / EPEC) GN=ileS PE=3 SV=1	ileS	VEQEYGKPGEKFTAAEFRAKC	116	3	3.3606	0.0403936	3.33248	regulated	0.897407	0.893019	3.38396	0.0430653					3.51914	0.001791		3.19393	2.2e-05
sp|B7UI71|SYI_ECO27	Isoleucine--tRNA ligase OS=Escherichia coli O127:H6 (strain E2348/69 / EPEC) GN=ileS PE=3 SV=1	ileS		183	1	2.34636	0	0	not significant			2.34636	0.103095		nq
sp|B7UI71|SYI_ECO27	Isoleucine--tRNA ligase OS=Escherichia coli O127:H6 (strain E2348/69 / EPEC) GN=ileS PE=3 SV=1	ileS		398	1	5.14654	0	0	not significant			5.14654	0.00608728		nq
sp|B7UI71|SYI_ECO27	Isoleucine--tRNA ligase OS=Escherichia coli O127:H6 (strain E2348/69 / EPEC) GN=ileS PE=3 SV=1	ileS		428	2	2.28547	0.530197	64.144	not significant			1.34498	0.59386								3.88363	0.00448592
sp|B7UI71|SYI_ECO27	Isoleucine--tRNA ligase OS=Escherichia coli O127:H6 (strain E2348/69 / EPEC) GN=ileS PE=3 SV=1	ileS	DQKGLRAQSLKEIKGVQWIPD	436	3	3.48259	0.261039	20.9203	regulated	0.897407	0.893019	3.21583	0.0245964		2.65301	4.91e-05		nq			4.94748	0.000224964
sp|B7UI71|SYI_ECO27	Isoleucine--tRNA ligase OS=Escherichia coli O127:H6 (strain E2348/69 / EPEC) GN=ileS PE=3 SV=1	ileS		439	2	1.54744	0.254495	58.2903	not significant			1.19974	0.824878								1.9959	0.0727572
sp|B7UI71|SYI_ECO27	Isoleucine--tRNA ligase OS=Escherichia coli O127:H6 (strain E2348/69 / EPEC) GN=ileS PE=3 SV=1	ileS		605	1	2.90175	0	0	not significant			2.90175	0.00887021								nq
sp|B7UI71|SYI_ECO27	Isoleucine--tRNA ligase OS=Escherichia coli O127:H6 (strain E2348/69 / EPEC) GN=ileS PE=3 SV=1	ileS	NTVSPQDVMNKLGADILRLWV	619	4	6.21971	0.761546	41.6663	regulated	0.897407	0.893019	18.7375	0.00962368		8.02922	0.00241622		2.47904	0.048513		4.01016	0.0270501
sp|B7UI71|SYI_ECO27	Isoleucine--tRNA ligase OS=Escherichia coli O127:H6 (strain E2348/69 / EPEC) GN=ileS PE=3 SV=1	ileS	CVSNVAGDGEKRKFA	934	3	5.18087	0.217723	13.2356	regulated	0.897407	0.893019	6.45101	0.00207449					5.59705	0.00653521		3.84512	0.000330233
sp|A7ZJV1|IF1_ECO24	Translation initiation factor IF-1 OS=Escherichia coli O139:H28 (strain E24377A / ETEC) GN=infA PE=3 SV=1	infA		3	1	0.80013	0	0	not significant									0.80013	0.590613
sp|A7ZJV1|IF1_ECO24	Translation initiation factor IF-1 OS=Escherichia coli O139:H28 (strain E24377A / ETEC) GN=infA PE=3 SV=1	infA		39	2	0.737028	0.710916	-232.989	not significant						1.50048	0.520389		0.362024	0.0336892
sp|A7ZJV1|IF1_ECO24	Translation initiation factor IF-1 OS=Escherichia coli O139:H28 (strain E24377A / ETEC) GN=infA PE=3 SV=1	infA	KNYIRILTGDKVTVELTPYDL	52	3	3.30355	0.0839416	7.02442	regulated	0.870897	0.866125	3.40053	0.0854058		3.63903	0.00530068		2.88687	0.000260209		3.33459	0.0172641
sp|A7ZJV1|IF1_ECO24	Translation initiation factor IF-1 OS=Escherichia coli O139:H28 (strain E24377A / ETEC) GN=infA PE=3 SV=1	infA		64	3	0.759631	0.472063	-171.707	not significant			0.40764	0.371122		0.841386	0.426902		1.27801	0.297038
sp|B7UGX6|ISCS_ECO27	Cysteine desulfurase OS=Escherichia coli O127:H6 (strain E2348/69 / EPEC) GN=iscS PE=3 SV=1	iscS		2					no quant			nq			nq						nq
sp|B7UGX6|ISCS_ECO27	Cysteine desulfurase OS=Escherichia coli O127:H6 (strain E2348/69 / EPEC) GN=iscS PE=3 SV=1	iscS	AIKGAANFYQKKGKHIITSKT	92	3	3.41991	0.760241	61.8276	regulated	0.926477	0.805541	2.36699	0.0147348		2.79663	0.000113974		1.67909	0.267139		12.2681	0.000573284
sp|B7UGX6|ISCS_ECO27	Cysteine desulfurase OS=Escherichia coli O127:H6 (strain E2348/69 / EPEC) GN=iscS PE=3 SV=1	iscS		101	1	15.3822	0	0	not significant			15.3822	7.23e-05
sp|B7UGX6|ISCS_ECO27	Cysteine desulfurase OS=Escherichia coli O127:H6 (strain E2348/69 / EPEC) GN=iscS PE=3 SV=1	iscS		105	4	0.445048	0.899509	-111.109	not significant			0.61141	0.0473965		0.676888	0.436572		0.0965793	0.389505		0.981513	0.617418
sp|A7ZPX4|ISCS_ECO24	Cysteine desulfurase OS=Escherichia coli O139:H28 (strain E24377A / ETEC) GN=iscS PE=3 SV=1	iscS		196					no quant						nq
sp|A7ZPX4|ISCS_ECO24	Cysteine desulfurase OS=Escherichia coli O139:H28 (strain E24377A / ETEC) GN=iscS PE=3 SV=1	iscS		260					no quant						nq
sp|A7ZUG1|KATG_ECO24	Catalase-peroxidase OS=Escherichia coli O139:H28 (strain E24377A / ETEC) GN=katG PE=3 SV=1	katG1		388	3	2.59705	0.516359	54.1045	not significant			2.23851	0.0544559		nq			1.50603	0.374651		5.19574	0.000309736
sp|Q7A978|KATG1_ECO57	Catalase-peroxidase 1 OS=Escherichia coli O157:H7 GN=katG1 PE=3 SV=1	katG1		429	2	3.96559	0.66093	47.975	not significant						7.67973	0.0281541		2.04772	0.145274
sp|Q7A978|KATG1_ECO57	Catalase-peroxidase 1 OS=Escherichia coli O157:H7 GN=katG1 PE=3 SV=1	katG1	AAVRALPVLEKIQKESGKASL	515	3	5.20515	0.455359	27.6034	regulated	1.00198	1.07029				9.89146	0.014401		3.61498	0.0197684		3.95411	0.00143258
sp|B7UQA3|KDSA_ECO27	2-dehydro-3-deoxyphosphooctonate aldolase OS=Escherichia coli O127:H6 (strain E2348/69 / EPEC) GN=kdsA PE=3 SV=1	kdsA	ICEHYVTVTQKLGIPYVFKAS	47	3	3.1738	0.330033	28.576	regulated	0.840956	0.856351	4.23937	0.0313534		3.77442	0.0313411		2.00318	0.00347048
sp|B7UQA3|KDSA_ECO27	2-dehydro-3-deoxyphosphooctonate aldolase OS=Escherichia coli O127:H6 (strain E2348/69 / EPEC) GN=kdsA PE=3 SV=1	kdsA		60	4	0.44428	0.343908	-42.3898	not significant			0.713048	0.0152218		0.324223	0.000116929		0.315822	0.297494		0.533609	0.000480889
sp|A7ZKY9|KDSA_ECO24	2-dehydro-3-deoxyphosphooctonate aldolase OS=Escherichia coli O139:H28 (strain E24377A / ETEC) GN=kdsA PE=3 SV=1	kdsA		79	2	0.462258	0.109336	-14.1694	not significant						0.414381	0.524201		0.515665	0.278423		nq
sp|A7ZKY9|KDSA_ECO24	2-dehydro-3-deoxyphosphooctonate aldolase OS=Escherichia coli O139:H28 (strain E24377A / ETEC) GN=kdsA PE=3 SV=1	kdsA		138	3	1.06767	0.158372	241.874	not significant			1.03406	0.73571		1.31449	0.0262058		0.895379	0.380702
sp|A7ZKY9|KDSA_ECO24	2-dehydro-3-deoxyphosphooctonate aldolase OS=Escherichia coli O139:H28 (strain E24377A / ETEC) GN=kdsA PE=3 SV=1	kdsA		139	3	1.06767	0.158372	241.874	not significant			1.03406	0.73571		1.31449	0.0262058		0.895379	0.380702
sp|B7UQA3|KDSA_ECO27	2-dehydro-3-deoxyphosphooctonate aldolase OS=Escherichia coli O127:H6 (strain E2348/69 / EPEC) GN=kdsA PE=3 SV=1	kdsA		162	4	1.6325	0.314131	64.0937	not significant			2.05284	0.000814662		2.39073	0.00111946		1.29236	0.123972		1.1198	0.76219
sp|A7ZKY9|KDSA_ECO24	2-dehydro-3-deoxyphosphooctonate aldolase OS=Escherichia coli O139:H28 (strain E24377A / ETEC) GN=kdsA PE=3 SV=1	kdsA		248	1	1.07688	0	0	not significant						1.07688	0.868298
sp|B7UQA3|KDSA_ECO27	2-dehydro-3-deoxyphosphooctonate aldolase OS=Escherichia coli O127:H6 (strain E2348/69 / EPEC) GN=kdsA PE=3 SV=1	kdsA	CDGPSALPLAKLEPFLKQMKA	259	4	4.72716	0.57595	37.0786	regulated	0.840956	0.856351	5.49544	0.00795037		10.6094	0.000523158		2.15083	0.0424547		3.98296	0.00144802
sp|B7UQA3|KDSA_ECO27	2-dehydro-3-deoxyphosphooctonate aldolase OS=Escherichia coli O127:H6 (strain E2348/69 / EPEC) GN=kdsA PE=3 SV=1	kdsA	LPLAKLEPFLKQMKAIDDLVK	265	3	2.74401	0.23865	23.6423	regulated	0.840956	0.856351	2.22015	0.0126882		3.83274	0.000951694		2.43215	0.000324422		nq
sp|P52643|LDHD_ECOLI	D-lactate dehydrogenase OS=Escherichia coli (strain K12) GN=ldhA PE=1 SV=1	ldhA		2	1	5.2289	0	0	not significant			5.2289	0.035674
sp|P52643|LDHD_ECOLI	D-lactate dehydrogenase OS=Escherichia coli (strain K12) GN=ldhA PE=1 SV=1	ldhA		9	1	8.88633	0	0	not significant												8.88633	6.38e-05
sp|P52643|LDHD_ECOLI	D-lactate dehydrogenase OS=Escherichia coli (strain K12) GN=ldhA PE=1 SV=1	ldhA		70	1	6.30968	0	0	not significant			6.30968	0.00859595
sp|P52643|LDHD_ECOLI	D-lactate dehydrogenase OS=Escherichia coli (strain K12) GN=ldhA PE=1 SV=1	ldhA		88	2	14.1867	0.435311	16.4126	not significant			21.9247	0.045826					nq			9.17969	0.00377953
sp|P52643|LDHD_ECOLI	D-lactate dehydrogenase OS=Escherichia coli (strain K12) GN=ldhA PE=1 SV=1	ldhA		154	2	0.775533	0.156129	-61.4184	not significant			0.663428	0.0885237					0.90658	0.884358
sp|P52643|LDHD_ECOLI	D-lactate dehydrogenase OS=Escherichia coli (strain K12) GN=ldhA PE=1 SV=1	ldhA	IDSQAAIEALKNQKIGSLGMD	248	3	9.989	0.179144	7.78386	regulated	1.35957	1.27301	8.44271	0.0822302		12.2487	0.00265255		11.6278	0.00402824		8.28094	0.00113799
sp|P0A9M0|LON_ECOLI	Lon protease OS=Escherichia coli (strain K12) GN=lon PE=1 SV=1	lon		239	1	1.37609	0	0	not significant												1.37609	0.358918
sp|P0A9M0|LON_ECOLI	Lon protease OS=Escherichia coli (strain K12) GN=lon PE=1 SV=1	lon		255					no quant												nq
sp|P0A9M0|LON_ECOLI	Lon protease OS=Escherichia coli (strain K12) GN=lon PE=1 SV=1	lon		405					no quant			nq
sp|P0A9M0|LON_ECOLI	Lon protease OS=Escherichia coli (strain K12) GN=lon PE=1 SV=1	lon		409	3	2.73978	0.744685	73.8865	not significant			1.132	0.655242		2.59594	0.000292479		6.9985	0.000546226		nq
sp|P0A9M0|LON_ECOLI	Lon protease OS=Escherichia coli (strain K12) GN=lon PE=1 SV=1	lon		550	2	2.57843	0.208485	22.0111	not significant			3.17614	0.01636		2.0932	0.0873434		nq			nq
sp|P0A9M1|LON_ECOL6	Lon protease OS=Escherichia coli O6:H1 (strain CFT073 / ATCC 700928 / UPEC) GN=lon PE=3 SV=1	lon		623					no quant						nq
sp|P0A9M0|LON_ECOLI	Lon protease OS=Escherichia coli (strain K12) GN=lon PE=1 SV=1	lon	KLGINPDFYEKRDIHVHVPEG	661	4	3.04069	0.155954	14.0236	regulated	0.895533	0.881368	3.61755	0.0182241		3.44523	0.026283		2.47878	0.0148248		2.76332	0.000423938
sp|P0A9M0|LON_ECOLI	Lon protease OS=Escherichia coli (strain K12) GN=lon PE=1 SV=1	lon		720	1	2.98108	0	0	not significant									nq			2.98108	7.69e-06
sp|P0A9M0|LON_ECOLI	Lon protease OS=Escherichia coli (strain K12) GN=lon PE=1 SV=1	lon	IKTVLIPFENKRDLEEIPDNV	741	4	4.13782	0.224834	15.8315	regulated	0.895533	0.881368	3.52205	0.00561649		3.19702	0.00067382		5.66576	0.000443884		4.59088	1.61e-05
sp|P0A9M0|LON_ECOLI	Lon protease OS=Escherichia coli (strain K12) GN=lon PE=1 SV=1	lon		761	1	3.62787	0	0	not significant												3.62787	0.00634121
sp|P0A9P1|DLDH_ECOL6	Dihydrolipoyl dehydrogenase OS=Escherichia coli O6:H1 (strain CFT073 / ATCC 700928 / UPEC) GN=lpdA PE=3 SV=2	lpdA		54	4	0.726876	0.442541	-138.728	not significant			1.26511	0.193653		0.662653	0.0206332		0.377278	0.00622454		0.882603	0.682409
sp|P0A9P2|DLDH_ECO57	Dihydrolipoyl dehydrogenase OS=Escherichia coli O157:H7 GN=lpdA PE=3 SV=2	lpdA	LHVAKVIEEAKALAEHGIVFG	67	4	5.16477	0.435299	26.5125	regulated	1.77193	1.54864	10.529	0.0106969		4.74432	0.00965011		3.24066	0.0283686		4.40316	0.0006902
sp|P0A9P2|DLDH_ECO57	Dihydrolipoyl dehydrogenase OS=Escherichia coli O157:H7 GN=lpdA PE=3 SV=2	lpdA	AEHGIVFGEPKTDIDKIRTWK	80	4	7.64245	0.113308	5.57146	regulated	1.77193	1.54864	6.80704	0.0251565		9.07032	0.00190054		6.99726	5.76e-05		7.88981	0.000247123
sp|P0A9P2|DLDH_ECO57	Dihydrolipoyl dehydrogenase OS=Escherichia coli O157:H7 GN=lpdA PE=3 SV=2	lpdA	VFGEPKTDIDKIRTWKEKVIN	85	4	6.80724	0.279075	14.5504	regulated	1.77193	1.54864	8.5113	0.0240248		7.40905	0.00221621		4.2307	0.00313782		8.04744	1.16e-05
sp|P0A9P1|DLDH_ECOL6	Dihydrolipoyl dehydrogenase OS=Escherichia coli O6:H1 (strain CFT073 / ATCC 700928 / UPEC) GN=lpdA PE=3 SV=2	lpdA		90	1	0.277722	0	0	not significant												0.277722	0.461588
sp|P0A9P2|DLDH_ECO57	Dihydrolipoyl dehydrogenase OS=Escherichia coli O157:H7 GN=lpdA PE=3 SV=2	lpdA	DIDKIRTWKEKVINQLTGGLA	92	4	4.65717	0.238486	15.5021	regulated	1.77193	1.54864	3.64519	0.0106783		6.61631	0.000301108		3.84038	3.15e-05		5.07268	0.000435884
sp|P0A9P2|DLDH_ECO57	Dihydrolipoyl dehydrogenase OS=Escherichia coli O157:H7 GN=lpdA PE=3 SV=2	lpdA	QLTGGLAGMAKGRKVKVVNGL	106	3	4.5519	0.568851	37.5344	regulated	1.77193	1.54864	1.72315	0.221601		6.0003	9.32e-05		5.72574	0.000718846		7.26117	0.000836539
sp|P0A9P2|DLDH_ECO57	Dihydrolipoyl dehydrogenase OS=Escherichia coli O157:H7 GN=lpdA PE=3 SV=2	lpdA	LAGMAKGRKVKVVNGLGKFTG	111	4	7.26576	0.286977	14.4706	regulated	1.77193	1.54864	10.7546	0.00747012		7.45241	0.00283882		4.78281	0.00333473		7.28395	4.63e-05
sp|P0A9P2|DLDH_ECO57	Dihydrolipoyl dehydrogenase OS=Escherichia coli O157:H7 GN=lpdA PE=3 SV=2	lpdA	RKVKVVNGLGKFTGANTLEVE	118	3	4.75695	0.34626	22.2017	regulated	1.77193	1.54864	4.79824	0.196745		7.54285	0.000116832		2.74438	0.00425711		6.04703	0.0197131
sp|P0A9P1|DLDH_ECOL6	Dihydrolipoyl dehydrogenase OS=Escherichia coli O6:H1 (strain CFT073 / ATCC 700928 / UPEC) GN=lpdA PE=3 SV=2	lpdA		172	4	2.83462	1.3804	132.488	not significant			6.32179	0.0633741		5.23258	0.00798702		0.262052	0.00798184		7.4479	6.01e-06
sp|P0A9P2|DLDH_ECO57	Dihydrolipoyl dehydrogenase OS=Escherichia coli O157:H7 GN=lpdA PE=3 SV=2	lpdA		229	1	1.73998	0	0	not significant			1.73998	0.151026					nq
sp|P0A9P1|DLDH_ECOL6	Dihydrolipoyl dehydrogenase OS=Escherichia coli O6:H1 (strain CFT073 / ATCC 700928 / UPEC) GN=lpdA PE=3 SV=2	lpdA		244	2	3.2261	0.368532	31.4642	not significant			4.66369	0.0242453		2.23165	0.169676					nq
sp|P0A9P1|DLDH_ECOL6	Dihydrolipoyl dehydrogenase OS=Escherichia coli O6:H1 (strain CFT073 / ATCC 700928 / UPEC) GN=lpdA PE=3 SV=2	lpdA		255	3	1.9311	1.13631	172.667	not significant			2.82221	0.0417568		nq			0.413143	0.121234		6.17627	2.11e-06
sp|P0A9P2|DLDH_ECO57	Dihydrolipoyl dehydrogenase OS=Escherichia coli O157:H7 GN=lpdA PE=3 SV=2	lpdA	LVAIGRVPNGKNLDAGKAGVE	278	4	9.11607	0.08338	3.77278	regulated	1.77193	1.54864	10.1094	0.000499469		8.05244	0.000319291		8.96974	0.0106163		9.46492	2.72e-05
sp|P0A9P2|DLDH_ECO57	Dihydrolipoyl dehydrogenase OS=Escherichia coli O157:H7 GN=lpdA PE=3 SV=2	lpdA	VPNGKNLDAGKAGVEVDDRGF	284	4	8.81395	0.612334	28.136	regulated	1.77193	1.54864	5.76282	0.0406218		20.155	0.00985823		4.26133	0.0347296		12.1992	7.47e-05
sp|P0A9P2|DLDH_ECO57	Dihydrolipoyl dehydrogenase OS=Escherichia coli O157:H7 GN=lpdA PE=3 SV=2	lpdA	VDDRGFIRVDKQLRTNVPHIF	299	4	10.135	0.413026	17.8337	regulated	1.77193	1.54864	16.218	0.0229021		6.49279	0.000779463		14.3759	0.000771371		6.96742	8.92e-06
sp|P0A9P1|DLDH_ECOL6	Dihydrolipoyl dehydrogenase OS=Escherichia coli O6:H1 (strain CFT073 / ATCC 700928 / UPEC) GN=lpdA PE=3 SV=2	lpdA		338	3	5.16683	0.593266	36.125	not significant			2.30689	0.25533		6.32638	0.0209766					9.45127	0.0012255
sp|P0A9P2|DLDH_ECO57	Dihydrolipoyl dehydrogenase OS=Escherichia coli O157:H7 GN=lpdA PE=3 SV=2	lpdA		339	2	4.33359	0.504887	34.4305	not significant			7.17989	0.0032235					2.61564	0.0065393
sp|P0A9P2|DLDH_ECO57	Dihydrolipoyl dehydrogenase OS=Escherichia coli O157:H7 GN=lpdA PE=3 SV=2	lpdA	PEVAWVGLTEKEAKEKGISYE	365	4	6.60429	0.534898	28.3357	regulated	1.77193	1.54864	14.8154	0.00802742		3.48384	0.001475		7.29013	5.14e-05		5.06332	0.00676798
sp|P0A9P2|DLDH_ECO57	Dihydrolipoyl dehydrogenase OS=Escherichia coli O157:H7 GN=lpdA PE=3 SV=2	lpdA		368	2	6.11626	1.21008	66.8204	not significant			20.5125	0.000172597		1.8237	0.219618		nq
sp|P0A9P2|DLDH_ECO57	Dihydrolipoyl dehydrogenase OS=Escherichia coli O157:H7 GN=lpdA PE=3 SV=2	lpdA	VGLTEKEAKEKGISYETATFP	370	4	7.82863	0.0401762	1.9524	regulated	1.77193	1.54864	7.45602	0.0386975		7.79111	1.84e-05		7.7545	0.000323769		8.34345	0.00182659
sp|P0A9P2|DLDH_ECO57	Dihydrolipoyl dehydrogenase OS=Escherichia coli O157:H7 GN=lpdA PE=3 SV=2	lpdA	ADGMTKLIFDKESHRVIGGAI	403	3	9.51911	0.364178	16.162	regulated	1.77193	1.54864	13.8889	0.00732584		10.6676	0.000955205		5.82011	0.00336568
sp|P0A9P1|DLDH_ECOL6	Dihydrolipoyl dehydrogenase OS=Escherichia coli O6:H1 (strain CFT073 / ATCC 700928 / UPEC) GN=lpdA PE=3 SV=2	lpdA		109, 111	2	8.30521	0.157636	7.4466	not significant			9.72323	0.0051966		nq						7.09398	0.000303797
sp|P0A9P2|DLDH_ECO57	Dihydrolipoyl dehydrogenase OS=Escherichia coli O157:H7 GN=lpdA PE=3 SV=2	lpdA		92, 106	1	0.682457	0	0	not significant			0.682457	0.353083
sp|B7UJ82|LPXA_ECO27	Acyl-[acyl-carrier-protein]--UDP-N-acetylglucosamine O-acyltransferase OS=Escherichia coli O127:H6 (strain E2348/69 / EPEC) GN=lpxA PE=3 SV=1	lpxA	EAITAIRNAYKLIYRSGKTLD	220	3	2.84493	0.19311	18.4699	regulated	0.769289	0.705999	nq			3.02775	0.000381131		2.1868	0.0210046		3.46831	5.18e-05
sp|P0ACJ2|LRP_ECO57	Leucine-responsive regulatory protein OS=Escherichia coli O157:H7 GN=lrp PE=3 SV=2	lrp	IDRNILNELQKDGRISNVELS	25	4	3.84307	0.200317	14.8794	regulated	0.998316	0.889545	4.07008	0.0245632		5.16692	0.000507719		3.04056	0.0202432		3.41171	1.17e-05
sp|P0ACJ2|LRP_ECO57	Leucine-responsive regulatory protein OS=Escherichia coli O157:H7 GN=lrp PE=3 SV=2	lrp		36					no quant			nq
sp|P0ACJ2|LRP_ECO57	Leucine-responsive regulatory protein OS=Escherichia coli O157:H7 GN=lrp PE=3 SV=2	lrp		129					no quant									nq
sp|B7UHB0|LUXS_ECO27	S-ribosylhomocysteine lyase OS=Escherichia coli O127:H6 (strain E2348/69 / EPEC) GN=luxS PE=3 SV=1	luxS	VFDLRFCVPNKEVMPERGIHT	45	4	4.27382	0.278456	19.1707	regulated	1.01984	1.0293	3.45456	0.000541771		3.05861	0.011423		5.8173	0.00127745		5.43315	0.00179142
sp|B7UHB0|LUXS_ECO27	S-ribosylhomocysteine lyase OS=Escherichia coli O127:H6 (strain E2348/69 / EPEC) GN=luxS PE=3 SV=1	luxS	INSNEELALPKEKLQELHI	163	4	3.38148	0.151585	12.4422	regulated	1.01984	1.0293	4.1262	9.16e-05		2.69709	0.00931293		3.49787	0.00147309		3.34986	3.78e-05
sp|B7UHB0|LUXS_ECO27	S-ribosylhomocysteine lyase OS=Escherichia coli O127:H6 (strain E2348/69 / EPEC) GN=luxS PE=3 SV=1	luxS		165	2	1.57181	0.0929685	20.5578	not significant			1.72495	0.134565		1.43227	0.291028					nq
sp|P0A8N4|SYK1_ECOL6	Lysine--tRNA ligase OS=Escherichia coli O6:H1 (strain CFT073 / ATCC 700928 / UPEC) GN=lysS PE=3 SV=2	lysS	GRMMTRRIMGKASFVTLQDVG	82	4	3.90997	0.386846	28.371	regulated	0.915481	0.839816	2.18997	0.00277038		4.73375	0.0358752		3.60926	0.0216366		6.25363	4.87e-05
sp|P0A8N4|SYK1_ECOL6	Lysine--tRNA ligase OS=Escherichia coli O6:H1 (strain CFT073 / ATCC 700928 / UPEC) GN=lysS PE=3 SV=2	lysS	LPEGVYNEQFKKWDLGDILGA	114	4	3.71483	0.150575	11.4738	regulated	0.915481	0.839816	2.88021	0.000586343		4.09953	0.000325271		3.84385	0.020013		4.19606	0.0048016
sp|P0A8N4|SYK1_ECOL6	Lysine--tRNA ligase OS=Escherichia coli O6:H1 (strain CFT073 / ATCC 700928 / UPEC) GN=lysS PE=3 SV=2	lysS		115	2	1.81942	0.553793	92.5274	not significant									1.04574	0.904698		3.1655	0.000160566
sp|P0A8N4|SYK1_ECOL6	Lysine--tRNA ligase OS=Escherichia coli O6:H1 (strain CFT073 / ATCC 700928 / UPEC) GN=lysS PE=3 SV=2	lysS		156	3	1.46743	1.12503	293.352	not significant			3.31835	0.0570554		0.298988	0.409461		nq			3.18488	2.1e-05
sp|Q8FAT5|SYK2_ECOL6	Lysine--tRNA ligase, heat inducible OS=Escherichia coli O6:H1 (strain CFT073 / ATCC 700928 / UPEC) GN=lysU PE=3 SV=3	lysU	LPEGVYNDQFKKWDLGDIIGA	114	4	5.56	0.205617	11.9851	regulated	0.939508	1.01435	5.16387	0.00431511		5.30076	0.000431904		4.48442	0.0007393		7.79645	3.74e-05
sp|Q8FAT5|SYK2_ECOL6	Lysine--tRNA ligase, heat inducible OS=Escherichia coli O6:H1 (strain CFT073 / ATCC 700928 / UPEC) GN=lysU PE=3 SV=3	lysU	PEGVYNDQFKKWDLGDIIGAR	115	4	5.14498	0.400554	24.4535	regulated	0.939508	1.01435	4.63908	0.0820381		9.32106	0.0343101		3.03789	0.00547694		5.33291	0.0468264
sp|Q8FAT5|SYK2_ECOL6	Lysine--tRNA ligase, heat inducible OS=Escherichia coli O6:H1 (strain CFT073 / ATCC 700928 / UPEC) GN=lysU PE=3 SV=3	lysU	LTKALRPLPDKFHGLQDQEVR	156	4	4.5438	0.338704	22.375	regulated	0.939508	1.01435	6.43434	0.0128508		4.078	0.00689927		2.74265	0.000801659		5.93216	0.00783269
sp|Q8FAT5|SYK2_ECOL6	Lysine--tRNA ligase, heat inducible OS=Escherichia coli O6:H1 (strain CFT073 / ATCC 700928 / UPEC) GN=lysU PE=3 SV=3	lysU	QRYLDLIANDKSRQTFVVRSK	179	4	4.41581	0.276076	18.5886	regulated	0.939508	1.01435	5.40592	0.00355148		2.88558	0.00294377		4.14946	0.00289412		5.86372	0.000965614
sp|Q8FAT5|SYK2_ECOL6	Lysine--tRNA ligase, heat inducible OS=Escherichia coli O6:H1 (strain CFT073 / ATCC 700928 / UPEC) GN=lysU PE=3 SV=3	lysU		322	2	4.79325	0.0682087	4.35224	not significant			5.1316	0.0193767		nq			nq			4.47721	0.000282594
sp|Q8FAT5|SYK2_ECOL6	Lysine--tRNA ligase, heat inducible OS=Escherichia coli O6:H1 (strain CFT073 / ATCC 700928 / UPEC) GN=lysU PE=3 SV=3	lysU		335	2	3.75042	0.421674	31.8998	not significant			2.46008	0.0247537					nq			5.71756	0.000393058
sp|P00946|MANA_ECOLI	Mannose-6-phosphate isomerase OS=Escherichia coli (strain K12) GN=manA PE=1 SV=1	manA	DNVLRAGLTPKYIDIPELVAN	280	4	3.15582	0.152867	13.3014	regulated	0.844718	0.802973	3.18391	0.0404251		3.88058	2.49e-05		2.51511	0.0007335		3.19324	0.00215756
sp|P69798|PTNAB_ECOL6	PTS system mannose-specific EIIAB component OS=Escherichia coli O6:H1 (strain CFT073 / ATCC 700928 / UPEC) GN=manX PE=3 SV=2	manX		55	2	2.00369	0.418919	60.277	not significant						3.04625	0.0335199		1.31794	0.0979923		nq
sp|P69799|PTNAB_ECO57	PTS system mannose-specific EIIAB component OS=Escherichia coli O157:H7 GN=manX PE=3 SV=2	manX		132	1	0.78266	0	0	not significant									0.78266	0.577921
sp|P69799|PTNAB_ECO57	PTS system mannose-specific EIIAB component OS=Escherichia coli O157:H7 GN=manX PE=3 SV=2	manX		136	2	1.31657	0.173732	63.1689	not significant						1.56637	0.44819		1.1066	0.732083
sp|P69798|PTNAB_ECOL6	PTS system mannose-specific EIIAB component OS=Escherichia coli O6:H1 (strain CFT073 / ATCC 700928 / UPEC) GN=manX PE=3 SV=2	manX		184	1	2.15088	0	0	not significant												2.15088	0.000487117
sp|P69798|PTNAB_ECOL6	PTS system mannose-specific EIIAB component OS=Escherichia coli O6:H1 (strain CFT073 / ATCC 700928 / UPEC) GN=manX PE=3 SV=2	manX		225	2	1.23358	0.742275	353.603	not significant						2.59139	0.158539		0.587219	0.0199848		nq
sp|P69798|PTNAB_ECOL6	PTS system mannose-specific EIIAB component OS=Escherichia coli O6:H1 (strain CFT073 / ATCC 700928 / UPEC) GN=manX PE=3 SV=2	manX	AKMIRVYNNPKYAGERVMLLF	234	4	2.30848	0.136419	16.3066	regulated	0.945376	0.757645	2.03201	0.00159278		1.97667	0.000159731		2.68114	0.0023633		2.60882	0.000180676
sp|P69799|PTNAB_ECO57	PTS system mannose-specific EIIAB component OS=Escherichia coli O157:H7 GN=manX PE=3 SV=2	manX		286	1	2.07225	0	0	not significant						2.07225	0.173619
sp|P69799|PTNAB_ECO57	PTS system mannose-specific EIIAB component OS=Escherichia coli O157:H7 GN=manX PE=3 SV=2	manX		292	1	2.07225	0	0	not significant						2.07225	0.173619
sp|P69799|PTNAB_ECO57	PTS system mannose-specific EIIAB component OS=Escherichia coli O157:H7 GN=manX PE=3 SV=2	manX		313	2	2.05794	0.131774	18.2587	not significant						2.3478	0.0191313		1.80386	0.00117423
sp|P69798|PTNAB_ECOL6	PTS system mannose-specific EIIAB component OS=Escherichia coli O6:H1 (strain CFT073 / ATCC 700928 / UPEC) GN=manX PE=3 SV=2	manX		320	2	1.13781	0.0915394	70.9023	not significant									1.24688	0.402272		1.03828	0.8891
sp|P0AE20|AMPM_ECO57	Methionine aminopeptidase OS=Escherichia coli O157:H7 GN=map PE=3 SV=1	map	ISIKTPEDIEKMRVAGRLAAE	13	3	3.94401	0.279635	20.3786	regulated	0.83912	0.855845	2.97074	0.0419		3.57766	0.00776608		nq			5.76871	0.000181219
sp|P0AE20|AMPM_ECO57	Methionine aminopeptidase OS=Escherichia coli O157:H7 GN=map PE=3 SV=1	map		86	3	1.28358	0.969084	388.171	not significant			4.30338	0.115511		1.22448	0.601448		0.401336	0.220777
sp|P0AE20|AMPM_ECO57	Methionine aminopeptidase OS=Escherichia coli O157:H7 GN=map PE=3 SV=1	map		117	1	4.35721	0	0	not significant						4.35721	0.000144411		nq
sp|P0AE19|AMPM_ECOL6	Methionine aminopeptidase OS=Escherichia coli O6:H1 (strain CFT073 / ATCC 700928 / UPEC) GN=map PE=3 SV=1	map		196	2	4.18353	0.0858661	5.99978	not significant			3.83929	0.00618649		nq			nq			4.55862	0.0187437
sp|P0AE19|AMPM_ECOL6	Methionine aminopeptidase OS=Escherichia coli O6:H1 (strain CFT073 / ATCC 700928 / UPEC) GN=map PE=3 SV=1	map		224	3	2.17054	0.632277	81.5865	not significant			1.42428	0.657856		5.30509	0.268074					1.35338	0.127972
sp|B7UJW8|MDH_ECO27	Malate dehydrogenase OS=Escherichia coli O127:H6 (strain E2348/69 / EPEC) GN=mdh PE=3 SV=1	mdh		54	3	0.895789	0.793778	-721.283	not significant						0.649133	0.370284		0.414649	0.0194102		2.67056	0.231747
sp|A7ZSD0|MDH_ECO24	Malate dehydrogenase OS=Escherichia coli O139:H28 (strain E24377A / ETEC) GN=mdh PE=3 SV=1	mdh		56	2	1.11753	2.05105	1845.8	not significant						8.68995	0.00704309		0.143714	0.0368826
sp|B7UJW8|MDH_ECO27	Malate dehydrogenase OS=Escherichia coli O127:H6 (strain E2348/69 / EPEC) GN=mdh PE=3 SV=1	mdh	DLFNVNAGIVKNLVQQVAKTC	99	4	5.44283	0.973975	57.4854	regulated	1.19225	1.02609	25.0681	0.0111081		6.41124	0.00207649		2.21555	0.00651437		2.45597	0.0122259
sp|B7UJW8|MDH_ECO27	Malate dehydrogenase OS=Escherichia coli O127:H6 (strain E2348/69 / EPEC) GN=mdh PE=3 SV=1	mdh		107	3	2.47313	0.450963	49.8034	not significant			3.70913	0.0001472		1.31837	0.404952		nq			3.09337	0.00967774
sp|A7ZSD0|MDH_ECO24	Malate dehydrogenase OS=Escherichia coli O139:H28 (strain E24377A / ETEC) GN=mdh PE=3 SV=1	mdh		111	1	1.71367	0	0	not significant						nq			1.71367	0.162496
sp|A7ZSD0|MDH_ECO24	Malate dehydrogenase OS=Escherichia coli O139:H28 (strain E24377A / ETEC) GN=mdh PE=3 SV=1	mdh		133	2	4.04713	0.545604	39.0272	not significant			nq			6.98394	0.00315814		2.34528	0.0162853
sp|B7UJW8|MDH_ECO27	Malate dehydrogenase OS=Escherichia coli O127:H6 (strain E2348/69 / EPEC) GN=mdh PE=3 SV=1	mdh	EVLKKAGVYDKNKLFGVTTLD	140	4	5.39203	0.543878	32.2791	regulated	1.19225	1.02609	13.7819	8.61e-10		3.9299	2.19e-06		4.2324	0.00546774		3.69269	5.04e-05
sp|A7ZSD0|MDH_ECO24	Malate dehydrogenase OS=Escherichia coli O139:H28 (strain E24377A / ETEC) GN=mdh PE=3 SV=1	mdh		142	1	0.422369	0	0	not significant									0.422369	0.225924
sp|B7UJW8|MDH_ECO27	Malate dehydrogenase OS=Escherichia coli O127:H6 (strain E2348/69 / EPEC) GN=mdh PE=3 SV=1	mdh		162	2	0.853096	0.782365	-492.414	not significant			1.86541	0.116835					0.39014	0.09779		nq
sp|A7ZSD0|MDH_ECO24	Malate dehydrogenase OS=Escherichia coli O139:H28 (strain E24377A / ETEC) GN=mdh PE=3 SV=1	mdh		204	2	2.59346	0.802437	84.2019	not significant						5.78592	0.0290953		1.16248	0.676367
sp|A7ZSD0|MDH_ECO24	Malate dehydrogenase OS=Escherichia coli O139:H28 (strain E24377A / ETEC) GN=mdh PE=3 SV=1	mdh	RFFSQPLLLGKNGVEERKSIG	272	3	4.39676	0.0839948	5.67199	regulated	1.19225	1.02609	4.98774	0.0656346		4.07497	0.00341559		4.07655	0.000355321		4.50869	3.52e-05
sp|B7UJW8|MDH_ECO27	Malate dehydrogenase OS=Escherichia coli O127:H6 (strain E2348/69 / EPEC) GN=mdh PE=3 SV=1	mdh		279	3	3.47028	1.52247	122.362	not significant			26.7586	0.00560868		nq			0.693019	0.333834		2.25365	0.0440092
sp|A7ZSD0|MDH_ECO24	Malate dehydrogenase OS=Escherichia coli O139:H28 (strain E24377A / ETEC) GN=mdh PE=3 SV=1	mdh		300	2	3.14373	0.980254	85.581	not significant						8.37847	0.00357678		1.17958	0.494212
sp|B7UJW8|MDH_ECO27	Malate dehydrogenase OS=Escherichia coli O127:H6 (strain E2348/69 / EPEC) GN=mdh PE=3 SV=1	mdh	ALEGMLDTLKKDIALGEEFVN	301	4	3.641	0.189814	14.6886	regulated	1.19225	1.02609	4.07828	0.00214638		4.67897	3.94e-05		2.94916	0.000854735		3.11788	0.024299
sp|P0ABU1|MENB_ECOL6	1,4-Dihydroxy-2-naphthoyl-CoA synthase OS=Escherichia coli O6:H1 (strain CFT073 / ATCC 700928 / UPEC) GN=menB PE=3 SV=1	menB		80					no quant						nq
sp|P0ABU1|MENB_ECOL6	1,4-Dihydroxy-2-naphthoyl-CoA synthase OS=Escherichia coli O6:H1 (strain CFT073 / ATCC 700928 / UPEC) GN=menB PE=3 SV=1	menB	DKAFCSGGDQKVRGDYGGYKD	89	4	4.00721	0.237417	17.1038	regulated	0.863342	0.86637	2.95319	1.09e-05		3.59321	0.000514154		5.61478	0.0303996		4.33796	0.000197022
sp|A7ZNT3|SYM_ECO24	Methionine--tRNA ligase OS=Escherichia coli O139:H28 (strain E24377A / ETEC) GN=metG PE=3 SV=1	metG		115	1	2.02699	0	0	not significant			2.02699	0.0937214
sp|B7UFD1|SYM_ECO27	Methionine--tRNA ligase OS=Escherichia coli O127:H6 (strain E2348/69 / EPEC) GN=metG PE=3 SV=1	metG		121	2	5.67478	0.0521389	3.00334	not significant						5.38648	0.344535					5.9785	0.00848256
sp|B7UFD1|SYM_ECO27	Methionine--tRNA ligase OS=Escherichia coli O127:H6 (strain E2348/69 / EPEC) GN=metG PE=3 SV=1	metG		133	2	2.2408	0.0636971	7.89472	not significant			2.38817	0.105087								2.10252	0.0103872
sp|B7UFD1|SYM_ECO27	Methionine--tRNA ligase OS=Escherichia coli O127:H6 (strain E2348/69 / EPEC) GN=metG PE=3 SV=1	metG		343	3	1.17323	0.838886	525.093	not significant			3.31773	0.0229671					0.425233	0.428585		1.14467	0.712832
sp|A7ZNT3|SYM_ECO24	Methionine--tRNA ligase OS=Escherichia coli O139:H28 (strain E24377A / ETEC) GN=metG PE=3 SV=1	metG	LASRNAGFINKRFDGVLASEL	403		2.96218	0.163728	15.0773	regulated	1.0346	0.816645	2.74193	0.0315606		2.5451	0.00611032		nq			3.7228	0.000401532
sp|A7ZNT3|SYM_ECO24	Methionine--tRNA ligase OS=Escherichia coli O139:H28 (strain E24377A / ETEC) GN=metG PE=3 SV=1	metG		440	1	1.34305	0	0	not significant			1.34305	0.156066
sp|A7ZNT3|SYM_ECO24	Methionine--tRNA ligase OS=Escherichia coli O139:H28 (strain E24377A / ETEC) GN=metG PE=3 SV=1	metG	PLLGHKVNPFKALYNRIDMKQ	529	4	3.57296	0.588093	46.183	regulated	1.0346	0.816645	2.59372	0.0182233		2.73041	0.00101629		2.33842	0.0104825		9.8479	4.08e-05
sp|B7UFD1|SYM_ECO27	Methionine--tRNA ligase OS=Escherichia coli O127:H6 (strain E2348/69 / EPEC) GN=metG PE=3 SV=1	metG		597	4	2.29181	0.639613	77.1231	not significant			4.28051	0.17243		4.03608	0.000728906		0.909017	0.847741		1.75665	0.327923
sp|A7ZKS3|MNMA_ECO24	tRNA-specific 2-thiouridylase MnmA OS=Escherichia coli O139:H28 (strain E24377A / ETEC) GN=mnmA PE=3 SV=1	mnmA	RTPNPDILCNKEIKFKAFLEF	104	3	3.22114	0.301438	25.7697	regulated	0.982831	0.892715				3.03636	0.00102251		2.30232	0.0120112		4.77778	0.00227858
sp|A7ZKS3|MNMA_ECO24	tRNA-specific 2-thiouridylase MnmA OS=Escherichia coli O139:H28 (strain E24377A / ETEC) GN=mnmA PE=3 SV=1	mnmA	SRLLRGLDSNKDQSYFLYTLS	149	3	6.22161	0.988207	54.0586	regulated	0.982831	0.892715	27.1701	0.000211626		8.56615	0.00647757		2.80982	0.0075904		2.29379	0.058163
sp|A7ZKS3|MNMA_ECO24	tRNA-specific 2-thiouridylase MnmA OS=Escherichia coli O139:H28 (strain E24377A / ETEC) GN=mnmA PE=3 SV=1	mnmA		175	1	7.03507	0	0	not significant						7.03507	0.00445996
sp|A7ZJJ2|MOAC_ECO24	Molybdenum cofactor biosynthesis protein C OS=Escherichia coli O139:H28 (strain E24377A / ETEC) GN=moaC PE=3 SV=1	moaC		21	1	1.50097	0	0	not significant						nq			1.50097	0.139161
sp|A7ZJJ2|MOAC_ECO24	Molybdenum cofactor biosynthesis protein C OS=Escherichia coli O139:H28 (strain E24377A / ETEC) GN=moaC PE=3 SV=1	moaC		51	1	4.57693	0	0	not significant									4.57693	5.57e-05
sp|B7ULY0|MOAC_ECO27	Molybdenum cofactor biosynthesis protein C OS=Escherichia coli O127:H6 (strain E2348/69 / EPEC) GN=moaC PE=3 SV=1	moaC	TIYDMCKAVQKDMVIGPVRLL	135	3	4.42268	0.317425	21.3503	regulated	1.00132	0.957717	2.71464	0.109851		6.42952	9.93e-05		5.13211	1.8e-05		4.27595	0.000330972
sp|P12281|MOEA_ECOLI	Molybdopterin molybdenumtransferase OS=Escherichia coli (strain K12) GN=moeA PE=1 SV=1	moeA		79	1	4.49216	0	0	not significant						nq						4.49216	0.00122822
sp|P12281|MOEA_ECOLI	Molybdopterin molybdenumtransferase OS=Escherichia coli (strain K12) GN=moeA PE=1 SV=1	moeA		279	1	0.580961	0	0	not significant												0.580961	9.11e-06
sp|P12281|MOEA_ECOLI	Molybdopterin molybdenumtransferase OS=Escherichia coli (strain K12) GN=moeA PE=1 SV=1	moeA		282	4	3.57256	1.33056	104.498	not significant			1.59205	0.0976437		2.21445	0.00251722		1.32005	0.095301		35.0031	5.72e-05
sp|P12281|MOEA_ECOLI	Molybdopterin molybdenumtransferase OS=Escherichia coli (strain K12) GN=moeA PE=1 SV=1	moeA	GEIAFWKLAIKPGKPFAFGKL	279, 282	4	12.6496	0.754105	29.717	regulated	1.27047	0.89757	14.6157	0.00212703		8.40873	0.00156943		5.24308	0.00040175		39.736	0.00398587
sp|B7USF8|MSRB_ECO27	Peptide methionine sulfoxide reductase MsrB OS=Escherichia coli O127:H6 (strain E2348/69 / EPEC) GN=msrB PE=3 SV=1	msrB	PVSEESIRYIKDLSHGMQRIE	82	3	3.8694	0.363267	26.847	regulated	1.38069	1.35879	2.90698	0.162605		2.51893	8.75e-05		5.18719	0.0248681		5.89184	1.13e-06
sp|P76270|MSRC_ECOLI	Free methionine-R-sulfoxide reductase OS=Escherichia coli (strain K12) GN=msrC PE=1 SV=2	msrC	LEKVLATTDYKKFFASVAG	157	3	5.49088	0.70619	41.4652	regulated	1.12663	1.02389	3.02984	0.00833018		4.72735	0.00600061		3.50624	0.00180841		18.0749	0.0161539
sp|P11349|NARH_ECOLI	Respiratory nitrate reductase 1 beta chain OS=Escherichia coli (strain K12) GN=narH PE=1 SV=3	narH		154					no quant												nq
sp|P11349|NARH_ECOLI	Respiratory nitrate reductase 1 beta chain OS=Escherichia coli (strain K12) GN=narH PE=1 SV=3	narH		290	2	9.64796	0.509831	22.4918	not significant						nq			5.79454	0.000124529		16.064	0.000388853
sp|P11349|NARH_ECOLI	Respiratory nitrate reductase 1 beta chain OS=Escherichia coli (strain K12) GN=narH PE=1 SV=3	narH		314	1	8.71117	0	0	not significant												8.71117	0.0358696
sp|P11349|NARH_ECOLI	Respiratory nitrate reductase 1 beta chain OS=Escherichia coli (strain K12) GN=narH PE=1 SV=3	narH	LANLLTAGDTKPVLRALKRML	400	3	6.65927	0.77882	41.0768	regulated	0.932379	1.25943				4.79027	0.000726527		3.15698	0.0068934		19.5128	0.00465374
sp|P0AF29|NARL_ECOL6	Nitrate/nitrite response regulator protein NarL OS=Escherichia coli O6:H1 (strain CFT073 / ATCC 700928 / UPEC) GN=narL PE=3 SV=1	narL		109	2	2.05093	0.0164844	2.29494	not significant						2.0174	0.391856		2.08502	0.0701672		nq
sp|P0AF30|NARL_ECO57	Nitrate/nitrite response regulator protein NarL OS=Escherichia coli O157:H7 GN=narL PE=3 SV=1	narL	QLTPRERDILKLIAQGLPNKM	165	4	4.85113	0.234385	14.8419	regulated	0.960318	1.07137	3.94507	0.00843087		5.26297	0.00188541		3.87753	0.00211004		6.86976	0.00215974
sp|A7ZPW1|NDK_ECO24	Nucleoside diphosphate kinase OS=Escherichia coli O139:H28 (strain E24377A / ETEC) GN=ndk PE=3 SV=1	ndk	MAIERTFSIIKPNAVAKNVIG	11	4	3.33658	0.395073	32.7876	regulated	1.0292	0.97857	2.7243	0.00423931		3.99099	0.000280035		2.00305	0.0466932		5.71405	0.000101225
sp|A7ZPW1|NDK_ECO24	Nucleoside diphosphate kinase OS=Escherichia coli O139:H28 (strain E24377A / ETEC) GN=ndk PE=3 SV=1	ndk		33	3	2.19126	0.774362	98.7104	not significant			2.83136	0.000488472		4.84719	0.00101093		0.766653	0.377844		nq
sp|A7ZSU3|NFUA_ECO24	Fe/S biogenesis protein NfuA OS=Escherichia coli O139:H28 (strain E24377A / ETEC) GN=nfuA PE=3 SV=1	nfuA	ISDAAQAHFAKLLANQEEGTQ	14	4	3.53091	0.327554	25.9643	regulated	0.958006	0.938472	5.57	0.00489362		3.45136	0.0374473		2.20988	0.00112231		3.66393	0.00477745
sp|P08201|NIRB_ECOLI	Nitrite reductase [NAD(P)H] large subunit OS=Escherichia coli (strain K12) GN=nirB PE=3 SV=4	nirB	VFSTGIRPRDKLATQCGLDVA	248	3	2.23528	0.513036	63.7813	regulated	1.0473	0.981659	1.09816	0.480812		2.16702	0.00138853		2.22518	0.000195596		4.6862	0.0123687
sp|P31979|NUOF_ECOLI	NADH-quinone oxidoreductase subunit F OS=Escherichia coli (strain K12) GN=nuoF PE=1 SV=3	nuoF	HPLTWRLRDDKQPVWLDEYRS	21	3	4.00373	0.311445	22.4509	regulated	0.991859	0.851154	3.88242	0.0345308					2.78226	0.00475771		5.95489	4.58e-05
sp|P31979|NUOF_ECOLI	NADH-quinone oxidoreductase subunit F OS=Escherichia coli (strain K12) GN=nuoF PE=1 SV=3	nuoF		55	1	2.44902	0	0	not significant												2.44902	0.0301169
sp|P0AFD8|NUOI_ECO57	NADH-quinone oxidoreductase subunit I OS=Escherichia coli O157:H7 GN=nuoI PE=3 SV=1	nuoI	KDKGEAENEAKPIDVKSLLP	171	4	4.68377	0.15012	9.72217	regulated	1.2713	1.21833	4.3483	0.0148326		3.89131	0.000737623		4.87076	0.0189124		5.83753	1.31e-07
sp|A7ZIG9|NUSB_ECO24	N utilization substance protein B homolog OS=Escherichia coli O139:H28 (strain E24377A / ETEC) GN=nusB PE=3 SV=1	nusB		67	2	3.71922	0.452078	34.4175	not significant						5.84503	0.0408461		2.36655	0.000541239
sp|A7ZIG9|NUSB_ECO24	N utilization substance protein B homolog OS=Escherichia coli O139:H28 (strain E24377A / ETEC) GN=nusB PE=3 SV=1	nusB		82	2	1.94915	0.634228	95.0304	not significant						3.67526	0.000328993		1.03372	0.94324
sp|A7ZIG9|NUSB_ECO24	N utilization substance protein B homolog OS=Escherichia coli O139:H28 (strain E24377A / ETEC) GN=nusB PE=3 SV=1	nusB		94	3	2.1384	0.215852	28.3995	not significant			1.57604	0.0755493		2.50927	0.126776		2.47259	0.00932486
sp|A7ZIG9|NUSB_ECO24	N utilization substance protein B homolog OS=Escherichia coli O139:H28 (strain E24377A / ETEC) GN=nusB PE=3 SV=1	nusB		101	2	0.895675	0.101376	-92.0111	not significant						0.809326	0.7469		0.991237	0.980987
sp|A7ZIG9|NUSB_ECO24	N utilization substance protein B homolog OS=Escherichia coli O139:H28 (strain E24377A / ETEC) GN=nusB PE=3 SV=1	nusB		112	1	0.677179	0	0	not significant									0.677179	0.495177
sp|B7UJN9|NUSB_ECO27	N utilization substance protein B homolog OS=Escherichia coli O127:H6 (strain E2348/69 / EPEC) GN=nusB PE=3 SV=1	nusB	AKSFGAEDSHKFVNGVLDKAA	121	3	2.87142	0.329178	31.2074	regulated	1.14922	0.809377	1.69648	0.120054		3.86137	0.00152849		3.74416	0.00876176		2.7651	0.00048866
sp|A7ZIG9|NUSB_ECO24	N utilization substance protein B homolog OS=Escherichia coli O139:H28 (strain E24377A / ETEC) GN=nusB PE=3 SV=1	nusB		129	1	0.799732	0	0	not significant									0.799732	0.769029
sp|P0AA01|NUSG_ECOL6	Transcription antitermination protein NusG OS=Escherichia coli O6:H1 (strain CFT073 / ATCC 700928 / UPEC) GN=nusG PE=3 SV=2	nusG		106	2	2.98835	0.0919701	8.40124	not significant			3.27622	0.0644112		nq			2.72577	0.00310681		nq
sp|P0AA01|NUSG_ECOL6	Transcription antitermination protein NusG OS=Escherichia coli O6:H1 (strain CFT073 / ATCC 700928 / UPEC) GN=nusG PE=3 SV=2	nusG	IMNRLQQVGDKPRPKTLFEPG	121	4	4.93054	0.475302	29.7911	regulated	0.86999	0.871386	3.11923	1.02e-05		5.31004	5.43e-06		10.3986	0.000857315		3.42692	0.00547032
sp|P0AFG1|NUSG_ECO57	Transcription antitermination protein NusG OS=Escherichia coli O157:H7 GN=nusG PE=3 SV=2	nusG		125	3	2.06778	0.593975	81.7614	not significant			4.17751	0.083693		2.16565	0.176753		0.977248	0.95493
sp|P0AFG1|NUSG_ECO57	Transcription antitermination protein NusG OS=Escherichia coli O157:H7 GN=nusG PE=3 SV=2	nusG		155	1	3.68243	0	0	not significant						3.68243	0.0510858		nq
sp|P0C0L2|OSMC_ECOLI	Peroxiredoxin OsmC OS=Escherichia coli (strain K12) GN=osmC PE=1 SV=2	osmC	KGQAHWEGDIKRGKGTVSTES	16	4	6.44177	0.61053	32.7748	regulated	0.92233	1.00923	9.8435	3.71e-05		7.74257	0.0217011		9.96114	0.00493751		2.27229	0.000299531
sp|P0C0L2|OSMC_ECOLI	Peroxiredoxin OsmC OS=Escherichia coli (strain K12) GN=osmC PE=1 SV=2	osmC		101	2	6.66027	0.778995	41.0828	not significant						14.5146	0.0102282		3.05618	0.0140551
sp|P0C0L2|OSMC_ECOLI	Peroxiredoxin OsmC OS=Escherichia coli (strain K12) GN=osmC PE=1 SV=2	osmC		120	3	1.44443	0.9699	263.765	not significant			5.34657	0.0510528		1.07139	0.836739		0.5261	0.325044
sp|P0C0L2|OSMC_ECOLI	Peroxiredoxin OsmC OS=Escherichia coli (strain K12) GN=osmC PE=1 SV=2	osmC		142	1	3.11227	0	0	not significant									3.11227	0.0192451
sp|B7UII1|PANC_ECO27	Pantothenate synthetase OS=Escherichia coli O127:H6 (strain E2348/69 / EPEC) GN=panC PE=3 SV=1	panC	YPRTLQEDCEKLNKRKVDLVF	81	3	2.79655	0.342748	33.3287	regulated	1.33667	1.07235	4.53954	0.00300213		2.16522	0.0128958					2.21609	0.00506963
sp|B7UII1|PANC_ECO27	Pantothenate synthetase OS=Escherichia coli O127:H6 (strain E2348/69 / EPEC) GN=panC PE=3 SV=1	panC	TLQEDCEKLNKRKVDLVFAPS	84	3	4.18579	0.236506	16.5193	regulated	1.33667	1.07235	5.83504	0.0114064		3.63905	4.39e-05					3.4525	0.00014988
sp|B7UII1|PANC_ECO27	Pantothenate synthetase OS=Escherichia coli O127:H6 (strain E2348/69 / EPEC) GN=panC PE=3 SV=1	panC		86	1	1.19749	0	0	not significant			1.19749	0.299108
sp|A7ZHM3|PANC_ECO24	Pantothenate synthetase OS=Escherichia coli O139:H28 (strain E24377A / ETEC) GN=panC PE=3 SV=1	panC		151	2	2.91638	0.411625	38.4573	not significant						4.40159	0.00152672		1.93231	0.0105681
sp|B7UII1|PANC_ECO27	Pantothenate synthetase OS=Escherichia coli O127:H6 (strain E2348/69 / EPEC) GN=panC PE=3 SV=1	panC		181	4	2.12797	0.568072	75.2247	not significant			2.60443	0.274448		2.63206	0.00220463		0.81865	0.390392		3.65386	0.000361865
sp|B7UII1|PANC_ECO27	Pantothenate synthetase OS=Escherichia coli O127:H6 (strain E2348/69 / EPEC) GN=panC PE=3 SV=1	panC	EQRKIAPGLYKVLSSIADKLQ	206	3	5.40611	0.0143329	0.849339	regulated	1.33667	1.07235	5.4379	0.0202566		5.47857	0.0086084					5.30417	0.0156055
sp|A7ZHM3|PANC_ECO24	Pantothenate synthetase OS=Escherichia coli O139:H28 (strain E24377A / ETEC) GN=panC PE=3 SV=1	panC		236					no quant						nq
sp|B7LGJ5|PANC_ECO55	Pantothenate synthetase OS=Escherichia coli (strain 55989 / EAEC) GN=panC PE=3 SV=1	panC		278	2	1.72819	0.00978193	1.78804	not significant			1.71137	0.0699421		1.74518	0.271345
sp|B7UFX8|PDXB_ECO27	Erythronate-4-phosphate dehydrogenase OS=Escherichia coli O127:H6 (strain E2348/69 / EPEC) GN=pdxB PE=3 SV=1	pdxB		48	2	3.08245	0.466593	41.4482	not significant			1.93311	0.00355596								4.91513	0.00168647
sp|B7UFX8|PDXB_ECO27	Erythronate-4-phosphate dehydrogenase OS=Escherichia coli O127:H6 (strain E2348/69 / EPEC) GN=pdxB PE=3 SV=1	pdxB		57					no quant												nq
sp|B5YXW1|PDXB_ECO5E	Erythronate-4-phosphate dehydrogenase OS=Escherichia coli O157:H7 (strain EC4115 / EHEC) GN=pdxB PE=3 SV=1	pdxB	DILTFHTPLFKDGPYKTLHLA	179	4	3.03296	0.0545907	4.92012	regulated	1.11468	0.996712	3.26645	0.0433566		2.89784	0.00191888		2.86487	0.00811114		3.11533	0.000148361
sp|A7ZMA0|PDXH_ECO24	Pyridoxine/pyridoxamine 5'-phosphate oxidase OS=Escherichia coli O139:H28 (strain E24377A / ETEC) GN=pdxH PE=3 SV=1	pdxH	AQPYQRIVLLKHYDEKGMVFY	72	4	4.00455	0.266217	19.1878	regulated	0.909422	0.912864	4.53273	0.00967908		4.01944	1.02e-05		2.62084	0.0245587		5.39244	0.000138503
sp|B7URX9|PDXH_ECO27	Pyridoxine/pyridoxamine 5'-phosphate oxidase OS=Escherichia coli O127:H6 (strain E2348/69 / EPEC) GN=pdxH PE=3 SV=1	pdxH		159	3	1.89367	0.0954566	14.9498	not significant			2.16697	0.118662		1.78104	0.333664					1.75948	0.0937631
sp|B7URX9|PDXH_ECO27	Pyridoxine/pyridoxamine 5'-phosphate oxidase OS=Escherichia coli O127:H6 (strain E2348/69 / EPEC) GN=pdxH PE=3 SV=1	pdxH		212					no quant												nq
sp|P04825|AMPN_ECOLI	Aminopeptidase N OS=Escherichia coli (strain K12) GN=pepN PE=1 SV=2	pepN		144	4	1.86532	0.573459	91.984	not significant			1.89368	0.265557		1.20407	0.699467		1.12258	0.841371		4.72977	6.05e-05
sp|P04825|AMPN_ECOLI	Aminopeptidase N OS=Escherichia coli (strain K12) GN=pepN PE=1 SV=2	pepN		151					no quant												nq
sp|P04825|AMPN_ECOLI	Aminopeptidase N OS=Escherichia coli (strain K12) GN=pepN PE=1 SV=2	pepN		274	3	4.44644	0.554309	37.1495	not significant						7.83397	0.000720949		2.09499	0.0100774		5.35642	0.0022947
sp|P04825|AMPN_ECOLI	Aminopeptidase N OS=Escherichia coli (strain K12) GN=pepN PE=1 SV=2	pepN	ENKGLNIFNSKYVLARTDTAT	274	3	4.44315	0.555291	37.2338	regulated	1.00803	0.906784				7.83397	0.000720949		2.09499	0.0100774		5.35642	0.0022947
sp|P04825|AMPN_ECOLI	Aminopeptidase N OS=Escherichia coli (strain K12) GN=pepN PE=1 SV=2	pepN		286	2	5.9235	0.678671	38.1506	not significant			11.6767	2.8e-05		nq						3.00494	4.23e-05
sp|P04825|AMPN_ECOLI	Aminopeptidase N OS=Escherichia coli (strain K12) GN=pepN PE=1 SV=2	pepN		852	2	4.93947	0.0371504	2.32588	not significant			4.75934	0.163895								5.12643	0.00121918
sp|P15034|AMPP_ECOLI	Xaa-Pro aminopeptidase OS=Escherichia coli (strain K12) GN=pepP PE=1 SV=2	pepP	RRLGQDAAPEKLGVDRALAFS	102	4	4.29541	0.332179	22.7902	regulated	1.06922	0.941553	4.54998	0.00769301		3.74805	0.00139171		2.83123	0.000643978		7.04614	0.000280119
sp|P06999|K6PF2_ECOLI	6-phosphofructokinase isozyme 2 OS=Escherichia coli (strain K12) GN=pfkB PE=1 SV=2	pfkB		27					no quant									nq			nq
sp|P06999|K6PF2_ECOLI	6-phosphofructokinase isozyme 2 OS=Escherichia coli (strain K12) GN=pfkB PE=1 SV=2	pfkB	GSLPPGVKLEKLTQLISAAQK	148	3	4.85014	0.126703	8.02424	regulated	1.2062	0.897364	4.61802	0.0178572		5.76825	0.00929517					4.28064	0.000244902
sp|P0A9N5|PFLA_ECOL6	Pyruvate formate-lyase 1-activating enzyme OS=Escherichia coli O6:H1 (strain CFT073 / ATCC 700928 / UPEC) GN=pflA PE=3 SV=2	pflA	VSNHRTLEFAKYLANKNVKVW	155	3	2.5267	0.0810448	8.74352	regulated	1.07905	0.899644	2.32782	0.00521116		2.74175	0.00396617		nq
sp|P0A9N5|PFLA_ECOL6	Pyruvate formate-lyase 1-activating enzyme OS=Escherichia coli O6:H1 (strain CFT073 / ATCC 700928 / UPEC) GN=pflA PE=3 SV=2	pflA		196	2	2.99849	0.100135	9.1189	not significant			3.31429	0.0909658								2.71278	0.00236952
sp|P0A9N5|PFLA_ECOL6	Pyruvate formate-lyase 1-activating enzyme OS=Escherichia coli O6:H1 (strain CFT073 / ATCC 700928 / UPEC) GN=pflA PE=3 SV=2	pflA	VKGILEQYGHKVMF	243	4	2.74349	0.261448	25.9057	regulated	1.07905	0.899644	2.06036	0.0224648		3.93545	0.00506979		3.12784	0.0115377		2.22924	0.00359256
sp|P09373|PFLB_ECOLI	Formate acetyltransferase 1 OS=Escherichia coli (strain K12) GN=pflB PE=1 SV=2	pflB	MSELNEKLATAWEGFTK	7	3	6.46356	0.432082	23.1533	regulated	1.39482	1.2082	4.45515	0.068352		3.97848	0.00942208		10.548	0.000353452		9.31867	0.00314986
sp|P09373|PFLB_ECOLI	Formate acetyltransferase 1 OS=Escherichia coli (strain K12) GN=pflB PE=1 SV=2	pflB		17	4	10.3323	0.668256	28.6157	not significant			24.9319	0.0722661		12.8331	0.00370469		3.90256	9.2e-07		9.12762	0.0958939
sp|P09373|PFLB_ECOLI	Formate acetyltransferase 1 OS=Escherichia coli (strain K12) GN=pflB PE=1 SV=2	pflB	TLWDKVMEGVKLENRTHAPVD	63	4	5.41141	0.533602	31.602	regulated	1.39482	1.2082	2.38102	0.028882		5.18588	0.000878351		6.7419	0.000640124		10.2986	2.97e-05
sp|P09373|PFLB_ECOLI	Formate acetyltransferase 1 OS=Escherichia coli (strain K12) GN=pflB PE=1 SV=2	pflB	ITSHDAGYINKQLEKIVGLQT	92	4	6.38452	0.518276	27.9563	regulated	1.39482	1.2082	3.53524	0.00449944		5.4085	0.000201665		5.91485	0.000637275		14.6809	0.00591365
sp|P09373|PFLB_ECOLI	Formate acetyltransferase 1 OS=Escherichia coli (strain K12) GN=pflB PE=1 SV=2	pflB		107	3	3.60607	0.568235	44.3027	not significant						2.68553	0.00882338		2.18703	0.146558		7.98393	7.96e-05
sp|P09373|PFLB_ECOLI	Formate acetyltransferase 1 OS=Escherichia coli (strain K12) GN=pflB PE=1 SV=2	pflB	KRALIPFGGIKMIEGSCKAYN	117	4	6.11556	0.470351	25.9742	regulated	1.39482	1.2082	6.51057	0.0202172		9.19332	1.02e-05		2.78697	0.000349135		8.38027	0.0409526
sp|P09373|PFLB_ECOLI	Formate acetyltransferase 1 OS=Escherichia coli (strain K12) GN=pflB PE=1 SV=2	pflB	GGIKMIEGSCKAYNRELDPMI	124	4	3.3883	0.393216	32.2222	regulated	1.39482	1.2082	2.85639	0.000425225		2.01746	0.00310846		3.87819	0.000146113		5.88172	6.85e-05
sp|P09373|PFLB_ECOLI	Formate acetyltransferase 1 OS=Escherichia coli (strain K12) GN=pflB PE=1 SV=2	pflB		135	4	2.41584	0.667605	75.6882	not significant			3.63654	0.0008955		1.18459	0.214039		1.35708	0.0354904		5.8265	2.89e-05
sp|P09373|PFLB_ECOLI	Formate acetyltransferase 1 OS=Escherichia coli (strain K12) GN=pflB PE=1 SV=2	pflB		136	1	1.88353	0	0	not significant						1.88353	0.230724		nq
sp|P09373|PFLB_ECOLI	Formate acetyltransferase 1 OS=Escherichia coli (strain K12) GN=pflB PE=1 SV=2	pflB		162	3	3.05314	0.523407	46.8931	not significant			2.14785	0.00319234		2.07086	0.0652062		6.3986	0.00159427		nq
sp|P09373|PFLB_ECOLI	Formate acetyltransferase 1 OS=Escherichia coli (strain K12) GN=pflB PE=1 SV=2	pflB	VALYGIDYLMKDKLAQFTSLQ	195	4	6.09534	0.49455	27.3606	regulated	1.39482	1.2082	2.75052	0.0139351		9.9126	0.00113108		5.97808	7.45e-06		8.4743	0.0494084
sp|P09373|PFLB_ECOLI	Formate acetyltransferase 1 OS=Escherichia coli (strain K12) GN=pflB PE=1 SV=2	pflB		235	3	2.19401	0.384952	48.9929	not significant			1.51024	0.398168		1.87653	0.236837		3.72662	0.00856411		nq
sp|P09373|PFLB_ECOLI	Formate acetyltransferase 1 OS=Escherichia coli (strain K12) GN=pflB PE=1 SV=2	pflB		312	1	2.1665	0	0	not significant												2.1665	0.192807
sp|P09373|PFLB_ECOLI	Formate acetyltransferase 1 OS=Escherichia coli (strain K12) GN=pflB PE=1 SV=2	pflB		441	3	1.25499	0.6564	288.997	not significant						0.596883	0.165847		1.12409	0.67874		2.946	0.000189513
sp|P09373|PFLB_ECOLI	Formate acetyltransferase 1 OS=Escherichia coli (strain K12) GN=pflB PE=1 SV=2	pflB	LYAINGGVDEKLKMQVGPKSE	454	4	3.8049	0.395743	29.615	regulated	1.39482	1.2082	2.114	0.0141617		4.72191	0.000650585		3.44622	0.00166997		6.10172	0.000777462
sp|P09373|PFLB_ECOLI	Formate acetyltransferase 1 OS=Escherichia coli (strain K12) GN=pflB PE=1 SV=2	pflB		462					no quant												nq
sp|P09373|PFLB_ECOLI	Formate acetyltransferase 1 OS=Escherichia coli (strain K12) GN=pflB PE=1 SV=2	pflB	MQVGPKSEPIKGDVLNYDEVM	467	4	3.87962	0.354062	26.1158	regulated	1.39482	1.2082	2.41239	0.0189632		3.20841	0.000593169		4.93174	8.36e-05		5.94229	0.000950974
sp|P09373|PFLB_ECOLI	Formate acetyltransferase 1 OS=Escherichia coli (strain K12) GN=pflB PE=1 SV=2	pflB	SVAADSLSAIKYAKVKPIRDE	541	3	8.19465	0.918908	43.6851	regulated	1.39482	1.2082	27.4949	0.000175048		6.73841	0.00812695		2.97282	0.000403067
sp|P09373|PFLB_ECOLI	Formate acetyltransferase 1 OS=Escherichia coli (strain K12) GN=pflB PE=1 SV=2	pflB	LVERFMKKIQKLHTYRDAIPT	591	4	7.56019	0.359698	17.7813	regulated	1.39482	1.2082	4.75069	0.000122829		6.33177	0.00392057		8.71921	1.16e-05		12.4621	0.00102493
sp|P09373|PFLB_ECOLI	Formate acetyltransferase 1 OS=Escherichia coli (strain K12) GN=pflB PE=1 SV=2	pflB		615	3	2.06367	0.860904	118.829	not significant						2.24094	0.0444715		0.691643	0.0520634		5.67037	0.00079229
sp|P09373|PFLB_ECOLI	Formate acetyltransferase 1 OS=Escherichia coli (strain K12) GN=pflB PE=1 SV=2	pflB		654	1	6.89535	0	0	not significant												6.89535	0.0855044
sp|P09373|PFLB_ECOLI	Formate acetyltransferase 1 OS=Escherichia coli (strain K12) GN=pflB PE=1 SV=2	pflB	TFSIVPNALGKDDEVRKTNLA	677	4	6.25853	0.324264	17.6812	regulated	1.39482	1.2082	6.3524	0.028589		9.72284	0.000216926		3.89072	0.000517061		6.3932	0.000299494
sp|P09373|PFLB_ECOLI	Formate acetyltransferase 1 OS=Escherichia coli (strain K12) GN=pflB PE=1 SV=2	pflB	MLLDAMENPEKYPQLTIRVSG	725	4	7.14045	0.969844	49.3364	regulated	1.39482	1.2082	14.0788	0.0180182		2.73211	0.00187812		2.79473	0.0100551		24.2421	0.0132362
sp|P09373|PFLB_ECOLI	Formate acetyltransferase 1 OS=Escherichia coli (strain K12) GN=pflB PE=1 SV=2	pflB		745	2	8.50496	0.0558787	2.61036	not significant						8.04275	0.000719797		8.99374	0.000235264
sp|Q8XD03|PGK_ECO57	Phosphoglycerate kinase OS=Escherichia coli O157:H7 GN=pgk PE=3 SV=3	pgk	MSVIKMTDLDLAGKR	5	4	3.22141	0.263566	22.5305	regulated	0.916612	0.943512	2.80752	0.0284365		3.87842	0.00231182		2.24656	0.0134939		4.38516	8.84e-06
sp|Q8XD03|PGK_ECO57	Phosphoglycerate kinase OS=Escherichia coli O157:H7 GN=pgk PE=3 SV=3	pgk		14	3	1.90609	0.420733	65.2246	not significant			2.12607	0.0304509		1.08753	0.570138		2.99509	0.000248794		nq
sp|Q8XD03|PGK_ECO57	Phosphoglycerate kinase OS=Escherichia coli O157:H7 GN=pgk PE=3 SV=3	pgk	FIRADLNVPVKDGKVTSDARI	27	3.5	2.18697	0.12734	16.2731	regulated	0.916612	0.943512	1.85907	0.0328693		2.20996	0.00155367		2.0991	0.00958386		2.65158	7.79e-06
sp|Q8XD03|PGK_ECO57	Phosphoglycerate kinase OS=Escherichia coli O157:H7 GN=pgk PE=3 SV=3	pgk	ADLNVPVKDGKVTSDARIRAS	30	4	3.27121	0.30535	25.7644	regulated	0.916612	0.943512	2.08969	0.0315764		3.61287	0.000170458		3.1119	0.00865307		4.87941	7.91e-06
sp|Q8XD03|PGK_ECO57	Phosphoglycerate kinase OS=Escherichia coli O157:H7 GN=pgk PE=3 SV=3	pgk	ASLPTIELALKQGAKVMVTSH	49	3	2.47843	0.534147	58.851	regulated	0.916612	0.943512	2.3319	0.0123085		3.30722	0.00193187		1.08465	0.863862		4.53152	0.00449059
sp|Q8XD03|PGK_ECO57	Phosphoglycerate kinase OS=Escherichia coli O157:H7 GN=pgk PE=3 SV=3	pgk		82	2	2.52558	0.1087	11.7327	not significant			2.81559	0.195647								2.26544	0.000642326
sp|Q8XD03|PGK_ECO57	Phosphoglycerate kinase OS=Escherichia coli O157:H7 GN=pgk PE=3 SV=3	pgk	LLPVVNYLKDKLSNPVRLVKD	84	3.5	2.92041	0.263882	24.6222	regulated	0.916612	0.943512	3.03415	0.036455		3.46851	0.0012237		1.87565	0.0177427		3.67967	9e-05
sp|A7ZR34|PGK_ECO24	Phosphoglycerate kinase OS=Escherichia coli O139:H28 (strain E24377A / ETEC) GN=pgk PE=3 SV=1	pgk		93	2	3.68638	0.577221	44.2435	not significant						6.56574	0.00766513		2.06974	0.00487073
sp|A7ZR34|PGK_ECO24	Phosphoglycerate kinase OS=Escherichia coli O139:H28 (strain E24377A / ETEC) GN=pgk PE=3 SV=1	pgk	LENVRFNKGEKKDDETLSKKY	119	4	2.63521	0.0601456	6.2072	regulated	0.916612	0.943512	2.68743	0.000577656		2.439	0.000692109		2.87066	0.00336529		2.56413	6.37e-05
sp|A8A466|PGK_ECOHS	Phosphoglycerate kinase OS=Escherichia coli O9:H4 (strain HS) GN=pgk PE=3 SV=1	pgk	ENVRFNKGEKKDDETLSKKYA	120	3	4.17262	0.433669	30.3574	regulated	0.916612	0.943512	5.61114	0.00276531		nq			5.72951	0.00429418		2.26306	0.000257384
sp|Q8XD03|PGK_ECO57	Phosphoglycerate kinase OS=Escherichia coli O157:H7 GN=pgk PE=3 SV=3	pgk		156	4	1.64454	1.15297	231.773	not significant			10.6483	0.00357795		1.37415	0.0322351		0.459676	0.00684737		1.08744	0.528982
sp|A7ZR34|PGK_ECO24	Phosphoglycerate kinase OS=Escherichia coli O139:H28 (strain E24377A / ETEC) GN=pgk PE=3 SV=1	pgk		176	2	0.997312	1.00844	-37471.8	not significant						2.73395	0.0333396		0.363808	0.0120904
sp|Q8XD03|PGK_ECO57	Phosphoglycerate kinase OS=Escherichia coli O157:H7 GN=pgk PE=3 SV=3	pgk		179	4	1.59121	0.669394	144.113	not significant			1.95903	0.287172		1.22141	0.11373		0.65502	0.343901		4.09026	1.16e-06
sp|Q8XD03|PGK_ECO57	Phosphoglycerate kinase OS=Escherichia coli O157:H7 GN=pgk PE=3 SV=3	pgk		193	1	1.2608	0	0	not significant			1.2608	0.518676
sp|Q8XD03|PGK_ECO57	Phosphoglycerate kinase OS=Escherichia coli O157:H7 GN=pgk PE=3 SV=3	pgk		197	4	0.641654	0.218973	-49.3508	not significant			0.654355	0.0163915		0.749634	0.00147454		0.446261	0.000992605		0.774375	0.00571454
sp|A7ZR34|PGK_ECO24	Phosphoglycerate kinase OS=Escherichia coli O139:H28 (strain E24377A / ETEC) GN=pgk PE=3 SV=1	pgk		206	1	9.34043	0	0	not significant						9.34043	0.0115478		nq
sp|A7ZR34|PGK_ECO24	Phosphoglycerate kinase OS=Escherichia coli O139:H28 (strain E24377A / ETEC) GN=pgk PE=3 SV=1	pgk		231	1	0.868977	0	0	not significant						0.868977	0.589708		nq
sp|Q8XD03|PGK_ECO57	Phosphoglycerate kinase OS=Escherichia coli O157:H7 GN=pgk PE=3 SV=3	pgk	LYEADLVDEAKRLLTTCNIPV	243	4	3.90646	0.164005	12.0359	regulated	0.916612	0.943512	3.49579	0.000468235		4.94191	7.22e-05		3.22842	0.000178402		4.16594	8.33e-07
sp|Q8XD03|PGK_ECO57	Phosphoglycerate kinase OS=Escherichia coli O157:H7 GN=pgk PE=3 SV=3	pgk		278	4	3.81069	1.06659	79.7266	not significant			16.0625	0.00813782		6.14845	0.00764918		2.30341	0.00543772		0.926969	0.576066
sp|Q8XD03|PGK_ECO57	Phosphoglycerate kinase OS=Escherichia coli O157:H7 GN=pgk PE=3 SV=3	pgk	ASAQELAEILKNAKTILWNGP	299	4	4.40862	0.756547	50.9953	regulated	0.916612	0.943512	15.4047	7.55e-05		4.16728	0.00105835		2.57899	0.00171483		2.27891	0.0156681
sp|A7ZR34|PGK_ECO24	Phosphoglycerate kinase OS=Escherichia coli O139:H28 (strain E24377A / ETEC) GN=pgk PE=3 SV=1	pgk		302	2	2.08638	0.636894	86.6013	not significant						3.94452	0.0206154		1.10356	0.74815
sp|A8A466|PGK_ECOHS	Phosphoglycerate kinase OS=Escherichia coli O9:H4 (strain HS) GN=pgk PE=3 SV=1	pgk		116, 119	2	17.0215	0.0802896	2.83261	not significant			18.4445	0.0169382		nq						15.7082	0.000108123
sp|A8A466|PGK_ECOHS	Phosphoglycerate kinase OS=Escherichia coli O9:H4 (strain HS) GN=pgk PE=3 SV=1	pgk		116, 120	1	14.8662	0	0	not significant												14.8662	6.83e-06
sp|A8A466|PGK_ECOHS	Phosphoglycerate kinase OS=Escherichia coli O9:H4 (strain HS) GN=pgk PE=3 SV=1	pgk	LENVRFNKGEKKDDETLSKKY	119, 120	4	10.6454	0.446711	18.8874	regulated	0.916612	0.943512	12.8716	0.00363129		20.0491	0.000200521		6.34169	0.0098503		7.84923	0.00256348
sp|A7ZR34|PGK_ECO24	Phosphoglycerate kinase OS=Escherichia coli O139:H28 (strain E24377A / ETEC) GN=pgk PE=3 SV=1	pgk		120, 127	1	1.21891	0	0	not significant									1.21891	0.753067
sp|P36938|PGM_ECOLI	Phosphoglucomutase OS=Escherichia coli (strain K12) GN=pgm PE=1 SV=1	pgm		273	1	2.22741	0	0	not significant			2.22741	0.122275		nq			nq
sp|P36938|PGM_ECOLI	Phosphoglucomutase OS=Escherichia coli (strain K12) GN=pgm PE=1 SV=1	pgm		365	1	2.75012	0	0	not significant			2.75012	0.0614986
sp|P36938|PGM_ECOLI	Phosphoglucomutase OS=Escherichia coli (strain K12) GN=pgm PE=1 SV=1	pgm		438	4	1.91506	0.41244	63.4768	not significant			2.48241	0.0707467		1.24325	0.356833		1.32628	0.637503		3.28594	0.000616177
sp|P36938|PGM_ECOLI	Phosphoglucomutase OS=Escherichia coli (strain K12) GN=pgm PE=1 SV=1	pgm	ATSAQKAALSKLSPEMVSAST	462	3	2.78813	0.145399	14.1801	regulated	0.87175	0.85611	3.07534	0.0196971		3.09913	0.0049672					2.27476	0.00654154
sp|P0AFJ3|PHNA_ECO57	Protein phnA OS=Escherichia coli O157:H7 GN=phnA PE=4 SV=1	phnA		74	1	1.58099	0	0	not significant									1.58099	0.522029
sp|P0AFJ3|PHNA_ECO57	Protein phnA OS=Escherichia coli O157:H7 GN=phnA PE=4 SV=1	phnA	LVEGDHNIDCKIDGFGPMKLK	94	4	2.65395	0.223405	22.8886	regulated	0.983791	1.02965	2.06487	0.0160353		3.68508	4.34e-05		2.8495	0.000333633		2.29085	2.08e-05
sp|P0AFJ2|PHNA_ECOL6	Protein phnA OS=Escherichia coli O6:H1 (strain CFT073 / ATCC 700928 / UPEC) GN=phnA PE=4 SV=1	phnA		102	2	1.88462	0.215331	33.9785	not significant						1.51952	0.439994		nq			2.33745	0.00107456
sp|P0AFJ3|PHNA_ECO57	Protein phnA OS=Escherichia coli O157:H7 GN=phnA PE=4 SV=1	phnA		104	3	1.10269	0.158373	162.009	not significant			0.884954	0.458919		1.27663	0.208198		1.1868	0.608192
sp|P0AFJ3|PHNA_ECO57	Protein phnA OS=Escherichia coli O157:H7 GN=phnA PE=4 SV=1	phnA		109	2	2.82353	0.107812	10.3867	not significant						2.53496	0.121208		3.14496	0.0109582
sp|A7ZS61|PNP_ECO24	Polyribonucleotide nucleotidyltransferase OS=Escherichia coli O139:H28 (strain E24377A / ETEC) GN=pnp PE=1 SV=1	pnp		321	1	0.266301	0	0	not significant						0.266301	0.196232
sp|A7ZS61|PNP_ECO24	Polyribonucleotide nucleotidyltransferase OS=Escherichia coli O139:H28 (strain E24377A / ETEC) GN=pnp PE=1 SV=1	pnp	GVLAVMPDMDKFPYTVRVVSE	420	3	3.9452	0.393753	28.6888	regulated	1.03516	0.98536	6.44878	0.00179951		2.46037	0.00108362					3.86594	0.000504621
sp|A7ZS61|PNP_ECO24	Polyribonucleotide nucleotidyltransferase OS=Escherichia coli O139:H28 (strain E24377A / ETEC) GN=pnp PE=1 SV=1	pnp		494	2	3.73466	0.870829	66.0892	not significant						8.92169	0.0180206		1.56335	0.198343
sp|B7UJ59|PNP_ECO27	Polyribonucleotide nucleotidyltransferase OS=Escherichia coli O127:H6 (strain E2348/69 / EPEC) GN=pnp PE=3 SV=1	pnp		516	2	8.21511	0.294082	13.9642	not significant			11.0238	0.0294246		nq						6.12203	0.0159284
sp|A7ZS61|PNP_ECO24	Polyribonucleotide nucleotidyltransferase OS=Escherichia coli O139:H28 (strain E24377A / ETEC) GN=pnp PE=1 SV=1	pnp		604	1	0.527794	0	0	not significant									0.527794	0.368073
sp|B7UNT2|CAPP_ECO27	Phosphoenolpyruvate carboxylase OS=Escherichia coli O127:H6 (strain E2348/69 / EPEC) GN=ppc PE=3 SV=1	ppc		112					no quant												nq
sp|B7UNT2|CAPP_ECO27	Phosphoenolpyruvate carboxylase OS=Escherichia coli O127:H6 (strain E2348/69 / EPEC) GN=ppc PE=3 SV=1	ppc		203	4	1.16928	0.265519	169.78	not significant			1.76047	0.00433076		0.839112	0.531225		1.15589	0.254133		1.09474	0.119912
sp|A7ZUH4|CAPP_ECO24	Phosphoenolpyruvate carboxylase OS=Escherichia coli O139:H28 (strain E24377A / ETEC) GN=ppc PE=3 SV=1	ppc		235	1	0.343327	0	0	not significant									0.343327	0.147991
sp|A7ZUH4|CAPP_ECO24	Phosphoenolpyruvate carboxylase OS=Escherichia coli O139:H28 (strain E24377A / ETEC) GN=ppc PE=3 SV=1	ppc	GAAEPYRYLMKNLRSRLMATQ	317	4	4.36332	0.428648	29.0957	regulated	0.873493	0.934716	2.60525	0.0386282		5.66309	3.57e-05		7.61764	0.00114593		3.22473	0.00103355
sp|A7ZUH4|CAPP_ECO24	Phosphoenolpyruvate carboxylase OS=Escherichia coli O139:H28 (strain E24377A / ETEC) GN=ppc PE=3 SV=1	ppc		676	1	1.53293	0	0	not significant									1.53293	0.253254
sp|A7ZUH4|CAPP_ECO24	Phosphoenolpyruvate carboxylase OS=Escherichia coli O139:H28 (strain E24377A / ETEC) GN=ppc PE=3 SV=1	ppc		789	3	1.58535	0.626109	135.874	not significant			2.1193	0.145611		2.82952	0.00896557		0.664458	0.0631074
sp|P23869|PPIB_ECOLI	Peptidyl-prolyl cis-trans isomerase B OS=Escherichia coli (strain K12) GN=ppiB PE=1 SV=2	ppiB	GDIVIKTFDDKAPETVKNFLD	19	4	5.19889	0.037183	2.25564	regulated	0.995315	1.01638	5.50113	0.0046911		5.11036	0.00154233		5.22612	0.00160248		4.97441	2.27e-05
sp|P23869|PPIB_ECOLI	Peptidyl-prolyl cis-trans isomerase B OS=Escherichia coli (strain K12) GN=ppiB PE=1 SV=2	ppiB	MKQKATKEPIKNEANNGLKNT	69	3	3.76091	0.309108	23.3348	regulated	0.995315	1.01638	2.49542	0.00122857		4.02633	6.7e-05		5.27723	0.00298098
sp|P23869|PPIB_ECOLI	Peptidyl-prolyl cis-trans isomerase B OS=Escherichia coli (strain K12) GN=ppiB PE=1 SV=2	ppiB		137	1	1.40601	0	0	not significant									1.40601	0.622332
sp|P23869|PPIB_ECOLI	Peptidyl-prolyl cis-trans isomerase B OS=Escherichia coli (strain K12) GN=ppiB PE=1 SV=2	ppiB		152	2	2.27902	0.436624	53.0046	not significant			3.52672	0.00518351		nq			1.47274	0.484955
sp|P0A9L7|PPIC_ECO57	Peptidyl-prolyl cis-trans isomerase C OS=Escherichia coli O157:H7 GN=ppiC PE=3 SV=2	ppiC		13	2	1.75401	0.701223	124.794	not significant						3.53647	0.0401772		0.869952	0.821869
sp|P0A9L7|PPIC_ECO57	Peptidyl-prolyl cis-trans isomerase C OS=Escherichia coli O157:H7 GN=ppiC PE=3 SV=2	ppiC		16	2	2.41449	0.89444	101.47	not significant						5.90575	0.0627641		0.98713	0.95852
sp|P0A9L6|PPIC_ECOL6	Peptidyl-prolyl cis-trans isomerase C OS=Escherichia coli O6:H1 (strain CFT073 / ATCC 700928 / UPEC) GN=ppiC PE=3 SV=2	ppiC	EQIKNGADFGKLAKKHSICPS	33	4	3.71025	0.320221	24.4238	regulated	0.932465	0.870904	2.19768	0.0378635		5.10094	0.00112246		3.77486	0.000141517		4.4825	0.000192931
sp|Q8FF70|PPK_ECOL6	Polyphosphate kinase OS=Escherichia coli O6:H1 (strain CFT073 / ATCC 700928 / UPEC) GN=ppk PE=3 SV=3	ppk		5	1	0.509733	0	0	not significant						0.509733	0.598468		nq			nq
sp|Q8FF70|PPK_ECOL6	Polyphosphate kinase OS=Escherichia coli O6:H1 (strain CFT073 / ATCC 700928 / UPEC) GN=ppk PE=3 SV=3	ppk	AHIGTGNFNEKTARLYTDYSL	463	4	3.85354	0.364336	27.008	regulated	1.14421	1.25516	4.61315	0.00398951		5.24122	6.91e-05		4.41334	0.00128537		2.06854	0.00202691
sp|Q8FF70|PPK_ECOL6	Polyphosphate kinase OS=Escherichia coli O6:H1 (strain CFT073 / ATCC 700928 / UPEC) GN=ppk PE=3 SV=3	ppk		543	3	1.57063	0.687514	152.281	not significant						1.15869	0.488559		0.821856	0.570309		4.06873	0.0989156
sp|P0A719|KPRS_ECO57	Ribose-phosphate pyrophosphokinase OS=Escherichia coli O157:H7 GN=prs PE=3 SV=2	prs	GGVVRARAIAKLLNDTDMAII	182	4	3.11069	0.309768	27.296	regulated	0.904146	0.86633	2.14119	0.00203219		4.62575	0.0028539		2.49849	0.000320337		3.7841	5.44e-05
sp|P0A718|KPRS_ECOL6	Ribose-phosphate pyrophosphokinase OS=Escherichia coli O6:H1 (strain CFT073 / ATCC 700928 / UPEC) GN=prs PE=3 SV=2	prs	LNDTDMAIIDKRRPRANVSQV	194	4	3.37433	0.435446	35.8039	regulated	0.904146	0.86633	2.00908	0.0018551		6.29279	9.75e-06		2.56537	0.00300223		3.99316	3.58e-05
sp|P0A719|KPRS_ECO57	Ribose-phosphate pyrophosphokinase OS=Escherichia coli O157:H7 GN=prs PE=3 SV=2	prs		231	2	2.70085	0.086647	8.72081	not significant						2.47668	0.0158201		2.94531	0.0143385
sp|P0AA06|PTHP_ECO57	Phosphocarrier protein HPr OS=Escherichia coli O157:H7 GN=ptsH PE=3 SV=1	ptsH		24	3	2.37831	0.354532	40.9206	not significant			2.63078	0.0188501		3.46001	0.00209225		1.47789	0.0161069
sp|P0AA05|PTHP_ECOL6	Phosphocarrier protein HPr OS=Escherichia coli O6:H1 (strain CFT073 / ATCC 700928 / UPEC) GN=ptsH PE=3 SV=1	ptsH	RPAAQFVKEAKGFTSEITVTS	27	3	2.47231	0.0781488	8.63376	regulated	0.963206	0.879412	2.32002	0.0255899		2.76063	0.00013356		2.36362	0.00390122		nq
sp|P0AA06|PTHP_ECO57	Phosphocarrier protein HPr OS=Escherichia coli O157:H7 GN=ptsH PE=3 SV=1	ptsH		40	2	1.77396	0.309099	53.9239	not significant						1.30228	0.635316		2.41648	0.00882828
sp|P0AA06|PTHP_ECO57	Phosphocarrier protein HPr OS=Escherichia coli O157:H7 GN=ptsH PE=3 SV=1	ptsH		45	1	3.63665	0	0	not significant						3.63665	0.202664		nq
sp|P0AA05|PTHP_ECOL6	Phosphocarrier protein HPr OS=Escherichia coli O6:H1 (strain CFT073 / ATCC 700928 / UPEC) GN=ptsH PE=3 SV=1	ptsH	GKSASAKSLFKLQTLGLTQGT	49	3	4.92246	0.660064	41.4142	regulated	0.963206	0.879412	10.8728	0.0167071		5.07892	0.00731248		2.16158	0.0259127
sp|P0AA05|PTHP_ECOL6	Phosphocarrier protein HPr OS=Escherichia coli O6:H1 (strain CFT073 / ATCC 700928 / UPEC) GN=ptsH PE=3 SV=1	ptsH		72	4	3.30749	0.435597	36.4154	not significant			5.77851	0.0642155		4.4019	0.000738564		2.02131	9.13e-05		2.32758	0.305565
sp|P0AA06|PTHP_ECO57	Phosphocarrier protein HPr OS=Escherichia coli O157:H7 GN=ptsH PE=3 SV=1	ptsH		79	2	5.17134	0.282843	17.2136	not significant						6.86184	0.000847834		3.89732	0.00947405
sp|P0AA06|PTHP_ECO57	Phosphocarrier protein HPr OS=Escherichia coli O157:H7 GN=ptsH PE=3 SV=1	ptsH		27, 40					no quant									nq
sp|P0AA06|PTHP_ECO57	Phosphocarrier protein HPr OS=Escherichia coli O157:H7 GN=ptsH PE=3 SV=1	ptsH		49, 72	2	2.29709	0.0107823	1.2965	not significant						2.322	0.253393		2.27246	0.0520357
sp|P08839|PT1_ECOLI	Phosphoenolpyruvate-protein phosphotransferase OS=Escherichia coli (strain K12) GN=ptsI PE=1 SV=1	ptsI		30	3	0.806502	0.171689	-79.8372	not significant			0.796243	0.290274		0.657947	0.0826788		1.00134	0.997077
sp|P08839|PT1_ECOLI	Phosphoenolpyruvate-protein phosphotransferase OS=Escherichia coli (strain K12) GN=ptsI PE=1 SV=1	ptsI		49					no quant												nq
sp|P08839|PT1_ECOLI	Phosphoenolpyruvate-protein phosphotransferase OS=Escherichia coli (strain K12) GN=ptsI PE=1 SV=1	ptsI		175	1	1.41206	0	0	not significant									1.41206	0.00433804
sp|P08839|PT1_ECOLI	Phosphoenolpyruvate-protein phosphotransferase OS=Escherichia coli (strain K12) GN=ptsI PE=1 SV=1	ptsI		238	1	1.83934	0	0	not significant						1.83934	0.575035
sp|P08839|PT1_ECOLI	Phosphoenolpyruvate-protein phosphotransferase OS=Escherichia coli (strain K12) GN=ptsI PE=1 SV=1	ptsI	RAVQEQVASEKAELAKLKDLP	250	3	3.41883	0.281163	22.8718	regulated	0.814279	0.768905	4.74899	0.00287997		nq			2.3891	0.0119166		3.52246	0.00144846
sp|P08839|PT1_ECOLI	Phosphoenolpyruvate-protein phosphotransferase OS=Escherichia coli (strain K12) GN=ptsI PE=1 SV=1	ptsI	QVASEKAELAKLKDLPAITLD	255	3	2.81349	0.281156	27.1799	regulated	0.814279	0.768905	2.76699	0.00749518		2.01106	0.00948275		nq			4.00362	4.89e-05
sp|P08839|PT1_ECOLI	Phosphoenolpyruvate-protein phosphotransferase OS=Escherichia coli (strain K12) GN=ptsI PE=1 SV=1	ptsI		385	1	0.748542	0	0	not significant						0.748542	0.623459					nq
sp|P08839|PT1_ECOLI	Phosphoenolpyruvate-protein phosphotransferase OS=Escherichia coli (strain K12) GN=ptsI PE=1 SV=1	ptsI		404	2	1.7138	0.0217569	4.03866	not significant			1.7515	0.0486787		1.67692	0.0261501		nq
sp|P08839|PT1_ECOLI	Phosphoenolpyruvate-protein phosphotransferase OS=Escherichia coli (strain K12) GN=ptsI PE=1 SV=1	ptsI		567					no quant						nq
sp|B7UQI6|PURA_ECO27	Adenylosuccinate synthetase OS=Escherichia coli O127:H6 (strain E2348/69 / EPEC) GN=purA PE=3 SV=1	purA		82	4	1.41677	0.759903	218.124	not significant			3.65859	0.0319058		1.21717	0.321149		0.457847	0.137258		1.97613	0.0032602
sp|A7ZV47|PURA_ECO24	Adenylosuccinate synthetase OS=Escherichia coli O139:H28 (strain E24377A / ETEC) GN=purA PE=3 SV=1	purA		85	3	1.71895	0.160001	29.536	not significant			1.85578	0.0543916		1.37579	0.73281		1.98936	0.170869
sp|B7UQI6|PURA_ECO27	Adenylosuccinate synthetase OS=Escherichia coli O127:H6 (strain E2348/69 / EPEC) GN=purA PE=3 SV=1	purA		125	1	2.16495	0	0	not significant			2.16495	0.117182
sp|B7UQI6|PURA_ECO27	Adenylosuccinate synthetase OS=Escherichia coli O127:H6 (strain E2348/69 / EPEC) GN=purA PE=3 SV=1	purA		141	2	1.27746	0.20925	85.4511	not significant						1.5748	0.161266		1.03627	0.835		nq
sp|B7UQI6|PURA_ECO27	Adenylosuccinate synthetase OS=Escherichia coli O127:H6 (strain E2348/69 / EPEC) GN=purA PE=3 SV=1	purA	RGLRVGDLFDKETFAEKLKEV	155	4	2.5645	0.127165	13.5028	regulated	0.690165	0.657782	2.46378	0.00307612		2.98264	0.000387464		2.12751	0.00410135		2.76598	0.00411508
sp|B7UQI6|PURA_ECO27	Adenylosuccinate synthetase OS=Escherichia coli O127:H6 (strain E2348/69 / EPEC) GN=purA PE=3 SV=1	purA		161	1	1.10917	0	0	not significant												1.10917	0.267299
sp|A7ZV47|PURA_ECO24	Adenylosuccinate synthetase OS=Escherichia coli O139:H28 (strain E24377A / ETEC) GN=purA PE=3 SV=1	purA		293	2	2.02301	0.837249	118.828	not significant						4.67317	0.00449392		0.875761	0.745045
sp|B7UQI6|PURA_ECO27	Adenylosuccinate synthetase OS=Escherichia coli O127:H6 (strain E2348/69 / EPEC) GN=purA PE=3 SV=1	purA	LTKLDVLDGLKEVKLCVAYRM	340	3	2.85612	0.510016	48.5978	regulated	0.690165	0.657782	1.28931	0.20673		5.23338	1.5e-05		3.5112	0.000433043		2.80548	0.000511153
sp|B7UQI6|PURA_ECO27	Adenylosuccinate synthetase OS=Escherichia coli O127:H6 (strain E2348/69 / EPEC) GN=purA PE=3 SV=1	purA		387					no quant												nq
sp|B7UQI6|PURA_ECO27	Adenylosuccinate synthetase OS=Escherichia coli O127:H6 (strain E2348/69 / EPEC) GN=purA PE=3 SV=1	purA		401	3	2.37158	0.243944	28.2488	not significant			1.7117	0.299737		2.53201	0.0551337		nq			3.07766	1.16e-05
sp|P0AB89|PUR8_ECOLI	Adenylosuccinate lyase OS=Escherichia coli (strain K12) GN=purB PE=1 SV=1	purB	VSPVDGRYGDKVSALRGIFSE	19	4	2.68851	0.0820447	8.29585	regulated	1.35434	0.958091	2.817	0.0462101		2.60824	0.000838998		2.39445	0.00346386		2.97074	0.000246735
sp|P0AB89|PUR8_ECOLI	Adenylosuccinate lyase OS=Escherichia coli (strain K12) GN=purB PE=1 SV=1	purB		94	4	1.88264	0.195146	30.8446	not significant			2.0484	0.0930236		2.01013	0.000169032		2.2532	0.0212748		1.35403	0.0201546
sp|P0AB89|PUR8_ECOLI	Adenylosuccinate lyase OS=Escherichia coli (strain K12) GN=purB PE=1 SV=1	purB		101	1	3.34903	0	0	not significant			3.34903	0.00998258		nq			nq			nq
sp|P0AB89|PUR8_ECOLI	Adenylosuccinate lyase OS=Escherichia coli (strain K12) GN=purB PE=1 SV=1	purB		366	2	1.68532	0.131337	25.1626	not significant			1.92186	0.0641432		1.47789	0.0102405					nq
sp|P0AB89|PUR8_ECOLI	Adenylosuccinate lyase OS=Escherichia coli (strain K12) GN=purB PE=1 SV=1	purB		400	2	3.03055	0.475419	42.879	not significant			1.88387	0.0491639		nq			nq			4.87521	0.000852843
sp|P0AB90|PUR8_ECOL6	Adenylosuccinate lyase OS=Escherichia coli O6:H1 (strain CFT073 / ATCC 700928 / UPEC) GN=purB PE=3 SV=1	purB		406	3	2.16797	0.466222	60.2516	not significant			4.14358	0.0426665		1.74439	0.00465339		1.40975	0.720016
sp|P0AB89|PUR8_ECOLI	Adenylosuccinate lyase OS=Escherichia coli (strain K12) GN=purB PE=1 SV=1	purB		420	1	2.45243	0	0	not significant												2.45243	0.0294244
sp|B7UGM6|PUR7_ECO27	Phosphoribosylaminoimidazole-succinocarboxamide synthase OS=Escherichia coli O127:H6 (strain E2348/69 / EPEC) GN=purC PE=3 SV=1	purC		82	2	1.3429	0.053935	18.2934	not significant			1.41732	0.181053		1.27239	0.178982
sp|A7ZPS1|PUR7_ECO24	Phosphoribosylaminoimidazole-succinocarboxamide synthase OS=Escherichia coli O139:H28 (strain E24377A / ETEC) GN=purC PE=3 SV=1	purC		83	3	2.07299	0.202416	27.7666	not significant			1.95262	0.266527		2.72192	0.00942604		1.67609	0.321109
sp|B7UGM6|PUR7_ECO27	Phosphoribosylaminoimidazole-succinocarboxamide synthase OS=Escherichia coli O127:H6 (strain E2348/69 / EPEC) GN=purC PE=3 SV=1	purC	VRNRAAGSLVKRLGIEEGIEL	103	4	3.13379	0.235674	20.6326	regulated	0.94492	0.798975	4.01491	0.000226651		2.16952	3.24e-05		3.01775	0.0178426		3.66655	1.89e-05
sp|A7ZPS1|PUR7_ECO24	Phosphoribosylaminoimidazole-succinocarboxamide synthase OS=Escherichia coli O139:H28 (strain E24377A / ETEC) GN=purC PE=3 SV=1	purC		152	3	2.12988	0.319611	42.2728	not significant			2.86766	0.0754958		2.46478	0.00117177		1.36698	0.47885
sp|A7ZPS1|PUR7_ECO24	Phosphoribosylaminoimidazole-succinocarboxamide synthase OS=Escherichia coli O139:H28 (strain E24377A / ETEC) GN=purC PE=3 SV=1	purC		157	2	2.44746	0.31754	35.4774	not significant			3.36218	0.512318					1.7816	0.153934
sp|A7ZPS1|PUR7_ECO24	Phosphoribosylaminoimidazole-succinocarboxamide synthase OS=Escherichia coli O139:H28 (strain E24377A / ETEC) GN=purC PE=3 SV=1	purC		203	2	1.91051	0.510355	78.8352	not significant			3.18268	0.0359167		nq			1.14684	0.542619
sp|A7ZPS1|PUR7_ECO24	Phosphoribosylaminoimidazole-succinocarboxamide synthase OS=Escherichia coli O139:H28 (strain E24377A / ETEC) GN=purC PE=3 SV=1	purC		211	3	2.15849	1.55659	202.309	not significant			8.00622	0.00337293		5.18411	0.00123704		0.242298	0.370988
sp|Q0TET1|PUR4_ECOL5	Phosphoribosylformylglycinamidine synthase OS=Escherichia coli O6:K15:H31 (strain 536 / UPEC) GN=purL PE=3 SV=3	purL		18	1	14.0994	0	0	not significant												14.0994	8.19e-07
sp|Q0TET1|PUR4_ECOL5	Phosphoribosylformylglycinamidine synthase OS=Escherichia coli O6:K15:H31 (strain 536 / UPEC) GN=purL PE=3 SV=3	purL		60	1	2.57163	0	0	not significant			2.57163	0.096825								nq
sp|Q8XA46|PUR4_ECO57	Phosphoribosylformylglycinamidine synthase OS=Escherichia coli O157:H7 GN=purL PE=3 SV=3	purL		196	1	2.40399	0	0	not significant						2.40399	0.119023
sp|Q0TET1|PUR4_ECOL5	Phosphoribosylformylglycinamidine synthase OS=Escherichia coli O6:K15:H31 (strain 536 / UPEC) GN=purL PE=3 SV=3	purL	DGEQQPKSLFKMIKNTFETTP	239	3	3.61593	0.481299	37.445	regulated	0.874142	0.827847	1.62409	0.148652		4.09813	0.000174798		4.43423	0.000320025		5.81211	0.000333691
sp|Q0TET1|PUR4_ECOL5	Phosphoribosylformylglycinamidine synthase OS=Escherichia coli O6:K15:H31 (strain 536 / UPEC) GN=purL PE=3 SV=3	purL		242	1	1.69085	0	0	not significant			1.69085	0.127972								nq
sp|Q0TET1|PUR4_ECOL5	Phosphoribosylformylglycinamidine synthase OS=Escherichia coli O6:K15:H31 (strain 536 / UPEC) GN=purL PE=3 SV=3	purL		524	1	3.2038	0	0	not significant												3.2038	0.00688649
sp|Q0TET1|PUR4_ECOL5	Phosphoribosylformylglycinamidine synthase OS=Escherichia coli O6:K15:H31 (strain 536 / UPEC) GN=purL PE=3 SV=3	purL		776	2	2.08045	0.0837745	11.4355	not significant			1.91326	0.0181642		nq						2.26225	0.000856711
sp|Q0TET1|PUR4_ECOL5	Phosphoribosylformylglycinamidine synthase OS=Escherichia coli O6:K15:H31 (strain 536 / UPEC) GN=purL PE=3 SV=3	purL		782					no quant												nq
sp|Q0TET1|PUR4_ECOL5	Phosphoribosylformylglycinamidine synthase OS=Escherichia coli O6:K15:H31 (strain 536 / UPEC) GN=purL PE=3 SV=3	purL		1215					no quant												nq
sp|B1XHB7|PURT_ECODH	Phosphoribosylglycinamide formyltransferase 2 OS=Escherichia coli (strain K12 / DH10B) GN=purT PE=3 SV=1	purT		109	4	2.33847	0.904259	106.447	not significant			1.07449	0.673854		4.28262	0.0982848		0.875387	0.822906		7.42359	0.00152856
sp|B1XHB7|PURT_ECODH	Phosphoribosylglycinamide formyltransferase 2 OS=Escherichia coli (strain K12 / DH10B) GN=purT PE=3 SV=1	purT	RSAEQLAQAWKYAQQGGRAGA	179	3	2.44986	0.20838	23.2559	regulated	0.840508	0.790826	2.13327	0.0635152		2.2935	0.00787388		3.49816	0.0093711		2.10942	1.59e-06
sp|P37051|PURU_ECOLI	Formyltetrahydrofolate deformylase OS=Escherichia coli (strain K12) GN=purU PE=1 SV=1	purU		255	3	2.46561	0.414548	45.9363	not significant			4.41786	0.0363873		1.74922	0		1.93962	0.218462		nq
sp|P37051|PURU_ECOLI	Formyltetrahydrofolate deformylase OS=Escherichia coli (strain K12) GN=purU PE=1 SV=1	purU	EKNVLSRALYKVLAQRVFVYG	264	4	5.03361	0.527028	32.6103	regulated	0.935334	0.930875	3.7616	0.0212583		5.46062	0.000188949		2.75656	0.00131705		11.3251	9.98e-09
sp|P21599|KPYK2_ECOLI	Pyruvate kinase II OS=Escherichia coli (strain K12) GN=pykA PE=1 SV=3	pykA		26	3	2.18361	0.935265	119.755	not significant			4.67833	0.0653385					0.584913	0.45047		3.80491	0.00676641
sp|P21599|KPYK2_ECOLI	Pyruvate kinase II OS=Escherichia coli (strain K12) GN=pykA PE=1 SV=3	pykA		60	1	0.565914	0	0	not significant						0.565914	0.295237					nq
sp|P21599|KPYK2_ECOLI	Pyruvate kinase II OS=Escherichia coli (strain K12) GN=pykA PE=1 SV=3	pykA		75	4	1.0696	1.56745	2329.65	not significant			1.06995	0.866715		3.0962	0.0238913		0.0836725	0.437923		4.72179	0.000316287
sp|P21599|KPYK2_ECOLI	Pyruvate kinase II OS=Escherichia coli (strain K12) GN=pykA PE=1 SV=3	pykA		82	1	0.912516	0	0	not significant									0.912516	0.939149		nq
sp|P21599|KPYK2_ECOLI	Pyruvate kinase II OS=Escherichia coli (strain K12) GN=pykA PE=1 SV=3	pykA		85	3	1.90444	0.783421	121.614	not significant			0.656462	0.108604		2.49047	0.39157		4.22484	0.139841		nq
sp|P21599|KPYK2_ECOLI	Pyruvate kinase II OS=Escherichia coli (strain K12) GN=pykA PE=1 SV=3	pykA		102	4	2.02105	0.692035	98.354	not significant			0.776936	0.163378		1.6812	0.00271811		2.39893	0.0325549		5.32457	0.000104266
sp|P21599|KPYK2_ECOLI	Pyruvate kinase II OS=Escherichia coli (strain K12) GN=pykA PE=1 SV=3	pykA		115	3	3.73052	0.427182	32.4471	not significant						6.39386	0.051114		2.24903	0.022587		3.61034	0.00862965
sp|P21599|KPYK2_ECOLI	Pyruvate kinase II OS=Escherichia coli (strain K12) GN=pykA PE=1 SV=3	pykA		177	1	0.819338	0	0	not significant			0.819338	0.50617								nq
sp|P21599|KPYK2_ECOLI	Pyruvate kinase II OS=Escherichia coli (strain K12) GN=pykA PE=1 SV=3	pykA		179	4	1.43278	0.359306	99.9136	not significant			0.819338	0.50617		1.67326	0.128026		1.40433	0.0543987		2.18889	0.00357326
sp|P21599|KPYK2_ECOLI	Pyruvate kinase II OS=Escherichia coli (strain K12) GN=pykA PE=1 SV=3	pykA	RLARDAGCDAKIVAKVERAEA	219	4	3.09116	0.279796	24.7926	regulated	1.0481	0.873059	2.47228	0.00044623		2.42577	0.00364819		3.13446	0.000799363		4.86016	3.11e-06
sp|P21599|KPYK2_ECOLI	Pyruvate kinase II OS=Escherichia coli (strain K12) GN=pykA PE=1 SV=3	pykA		343	4	1.34471	0.617173	208.377	not significant			0.627896	0.193673		1.2907	0.150532		1.15111	0.0146373		3.50501	0.00889079
sp|P21599|KPYK2_ECOLI	Pyruvate kinase II OS=Escherichia coli (strain K12) GN=pykA PE=1 SV=3	pykA		351	1	5.78951	0	0	not significant												5.78951	0.00348376
sp|P0AD62|KPYK1_ECO57	Pyruvate kinase I OS=Escherichia coli O157:H7 GN=pykF PE=3 SV=1	pykF	KTKIVCTIGPKTESEEMLAKM	13	3	2.54231	0.393269	42.1477	regulated	0.778407	0.759016	1.32344	0.279901		3.3807	9.5e-06		2.66273	0.00030042		3.52296	6.85e-05
sp|P0AD61|KPYK1_ECOLI	Pyruvate kinase I OS=Escherichia coli (strain K12) GN=pykF PE=1 SV=1	pykF		56	1	2.17305	0	0	not significant			2.17305	0.000164765
sp|P0AD61|KPYK1_ECOLI	Pyruvate kinase I OS=Escherichia coli (strain K12) GN=pykF PE=1 SV=1	pykF		68	1	3.52455	0	0	not significant			3.52455	0.0143328								nq
sp|P0AD61|KPYK1_ECOLI	Pyruvate kinase I OS=Escherichia coli (strain K12) GN=pykF PE=1 SV=1	pykF	DTKGPEIRTMKLEGGNDVSLK	76	3.5	2.40527	0.251005	28.5993	regulated	0.778407	0.759016	2.29476	0.00877972		2.66148	0.0050354		1.65596	0.0389194		3.31245	0.000805422
sp|P0AD62|KPYK1_ECO57	Pyruvate kinase I OS=Escherichia coli O157:H7 GN=pykF PE=3 SV=1	pykF	TAIEGNKVICKVLNNGDLGEN	145	3	3.14087	0.34336	30.0009	regulated	0.778407	0.759016				2.24393	0.000512752		2.74558	0.010654		5.02996	0.00432215
sp|P0AD62|KPYK1_ECO57	Pyruvate kinase I OS=Escherichia coli O157:H7 GN=pykF PE=3 SV=1	pykF		266	3	1.10186	1.06064	1093.42	not significant			2.14736	0.0651743		2.5264	0.000478387		0.24659	0.370013
sp|P0AD61|KPYK1_ECOLI	Pyruvate kinase I OS=Escherichia coli (strain K12) GN=pykF PE=1 SV=1	pykF		286	3	1.23983	0.868094	403.819	not significant			1.76563	0.177161		nq			0.375329	0.00847039		2.87588	0.000262483
sp|P0AD61|KPYK1_ECOLI	Pyruvate kinase I OS=Escherichia coli (strain K12) GN=pykF PE=1 SV=1	pykF	DAVMLSGESAKGKYPLEAVSI	317	3	2.49632	0.804	87.8865	regulated	0.778407	0.759016	3.91951	0.0171406		2.44976	0.00870219		0.689913	0.171472		5.85631	0.010135
sp|P0AD61|KPYK1_ECOLI	Pyruvate kinase I OS=Escherichia coli (strain K12) GN=pykF PE=1 SV=1	pykF		319	4	4.82668	0.995761	63.2567	not significant			18.5086	0.0679351		8.49796	0.00988995		1.6983	0.0188277		2.03185	0.160364
sp|P0AD61|KPYK1_ECOLI	Pyruvate kinase I OS=Escherichia coli (strain K12) GN=pykF PE=1 SV=1	pykF		368	4	4.60871	0.61031	39.9431	not significant			4.85732	0.0803529		11.5242	0.00923957		2.10724	0.059103		3.82469	0.064994
sp|P0AD61|KPYK1_ECOLI	Pyruvate kinase I OS=Escherichia coli (strain K12) GN=pykF PE=1 SV=1	pykF		382	1	2.63278	0	0	not significant			2.63278	0.0181442
sp|P0AD61|KPYK1_ECOLI	Pyruvate kinase I OS=Escherichia coli (strain K12) GN=pykF PE=1 SV=1	pykF		389	3	1.40434	0.587276	172.95	not significant			1.82197	0.243128		0.622742	0.126641		nq			2.44097	0.137552
sp|P0AD61|KPYK1_ECOLI	Pyruvate kinase I OS=Escherichia coli (strain K12) GN=pykF PE=1 SV=1	pykF	LSKGVVPQLVKEITSTDDFYR	421	4	4.67685	0.455474	29.5259	regulated	0.778407	0.759016	9.22168	0.00195734		4.9381	0.0228775		2.59916	0.00778234		4.03719	0.00373501
sp|P0AD61|KPYK1_ECOLI	Pyruvate kinase I OS=Escherichia coli (strain K12) GN=pykF PE=1 SV=1	pykF		434	2	0.562158	0.436111	-75.7173	not significant			0.869478	0.475556					0.363461	0.426816		nq
sp|A7ZVC7|PYRB_ECO24	Aspartate carbamoyltransferase OS=Escherichia coli O139:H28 (strain E24377A / ETEC) GN=pyrB PE=3 SV=1	pyrB		8	1	1.2519	0	0	not significant						1.2519	0.697252
sp|B7UQQ5|PYRB_ECO27	Aspartate carbamoyltransferase OS=Escherichia coli O127:H6 (strain E2348/69 / EPEC) GN=pyrB PE=3 SV=1	pyrB		30	2	3.22187	0.766193	65.4886	not significant									1.49746	0.426036		6.93205	0.0163984
sp|B7UQQ5|PYRB_ECO27	Aspartate carbamoyltransferase OS=Escherichia coli O127:H6 (strain E2348/69 / EPEC) GN=pyrB PE=3 SV=1	pyrB	LKANPQPELLKHKVIASCFFE	41	3	3.74355	0.407115	30.8413	regulated	0.866982	0.900004	5.77144	0.0334282		2.17332	0.00996208					4.18601	0.00269018
sp|B7UQQ5|PYRB_ECO27	Aspartate carbamoyltransferase OS=Escherichia coli O127:H6 (strain E2348/69 / EPEC) GN=pyrB PE=3 SV=1	pyrB		84	3	0.598279	0.784523	-152.721	not significant			0.761218	0.206573		1.35499	0.0879623		0.207618	0.00761241		nq
sp|A7ZVC7|PYRB_ECO24	Aspartate carbamoyltransferase OS=Escherichia coli O139:H28 (strain E24377A / ETEC) GN=pyrB PE=3 SV=1	pyrB		85	2	0.462563	1.10508	-143.336	not significant						1.3967	0.695759		0.153193	0.33381
sp|B7UQQ5|PYRB_ECO27	Aspartate carbamoyltransferase OS=Escherichia coli O127:H6 (strain E2348/69 / EPEC) GN=pyrB PE=3 SV=1	pyrB		165	1	2.20024	0	0	not significant			2.20024	0.0344989								nq
sp|A7ZVC7|PYRB_ECO24	Aspartate carbamoyltransferase OS=Escherichia coli O139:H28 (strain E24377A / ETEC) GN=pyrB PE=3 SV=1	pyrB		179	3	2.34746	0.208658	24.4521	not significant			3.04874	0.150147		1.82952	0.0584585		2.31921	0.321932
sp|B7UHJ6|PYRG_ECO27	CTP synthase OS=Escherichia coli O127:H6 (strain E2348/69 / EPEC) GN=pyrG PE=3 SV=1	pyrG	KIALFCNVPEKAVISLKDVDS	233	4	3.36569	0.334694	27.5778	regulated	0.82253	0.801123	2.26667	0.00953831		4.66559	0.00334849		2.5697	0.000152647		4.7057	0.0484669
sp|B7UHJ6|PYRG_ECO27	CTP synthase OS=Escherichia coli O127:H6 (strain E2348/69 / EPEC) GN=pyrG PE=3 SV=1	pyrG	NVPEKAVISLKDVDSIYKIPG	239	4	3.22324	0.273561	23.3735	regulated	0.82253	0.801123	2.38594	0.0146754		3.71439	6.54e-05		2.58717	0.00255487		4.69895	7.89e-05
sp|B7UHJ6|PYRG_ECO27	CTP synthase OS=Escherichia coli O127:H6 (strain E2348/69 / EPEC) GN=pyrG PE=3 SV=1	pyrG		246	4	3.12606	0.622536	54.6193	not significant			4.28354	0.104341		3.12582	0.000936783		1.15631	0.290436		6.16803	0.000826207
sp|B7UHJ6|PYRG_ECO27	CTP synthase OS=Escherichia coli O127:H6 (strain E2348/69 / EPEC) GN=pyrG PE=3 SV=1	pyrG		262	3	3.90006	0.119312	8.76651	not significant			4.40308	0.0636683		nq			3.31604	0.0037118		4.06292	0.00011064
sp|B7UHJ6|PYRG_ECO27	CTP synthase OS=Escherichia coli O127:H6 (strain E2348/69 / EPEC) GN=pyrG PE=3 SV=1	pyrG		306	1	2.57118	0	0	not significant												2.57118	0.0283524
sp|B7UHJ6|PYRG_ECO27	CTP synthase OS=Escherichia coli O127:H6 (strain E2348/69 / EPEC) GN=pyrG PE=3 SV=1	pyrG		313					no quant												nq
sp|B7UHJ6|PYRG_ECO27	CTP synthase OS=Escherichia coli O127:H6 (strain E2348/69 / EPEC) GN=pyrG PE=3 SV=1	pyrG		342	3	3.42742	0.998323	81.0453	not significant						13.818	0.033073		1.40751	0.182875		2.07018	0.0598426
sp|B7UHJ6|PYRG_ECO27	CTP synthase OS=Escherichia coli O127:H6 (strain E2348/69 / EPEC) GN=pyrG PE=3 SV=1	pyrG		432	3	1.03734	0.728332	1986.87	not significant			1.52291	0.336109		nq			0.374168	0.208694		1.95894	0.038108
sp|B7UHJ6|PYRG_ECO27	CTP synthase OS=Escherichia coli O127:H6 (strain E2348/69 / EPEC) GN=pyrG PE=3 SV=1	pyrG		541	2	3.1497	0.201308	17.5461	not significant			3.85208	0.00316892								2.57538	0.00197342
sp|B7UQQ4|PYRI_ECO27	Aspartate carbamoyltransferase regulatory chain OS=Escherichia coli O127:H6 (strain E2348/69 / EPEC) GN=pyrI PE=3 SV=1	pyrI		6	1	2.4974	0	0	not significant			nq			nq			nq			2.4974	0.000529323
sp|B7UQQ4|PYRI_ECO27	Aspartate carbamoyltransferase regulatory chain OS=Escherichia coli O127:H6 (strain E2348/69 / EPEC) GN=pyrI PE=3 SV=1	pyrI		13	4	2.72488	0.394654	39.3698	not significant			2.44317	0.072752		1.74899	0.000990492		2.50137	0.00205444		5.15791	0.000247219
sp|A7ZVC6|PYRI_ECO24	Aspartate carbamoyltransferase regulatory chain OS=Escherichia coli O139:H28 (strain E24377A / ETEC) GN=pyrI PE=3 SV=1	pyrI		34	1	7.47725	0	0	not significant			7.47725	0.0122708		nq			nq
sp|B7UQQ4|PYRI_ECO27	Aspartate carbamoyltransferase regulatory chain OS=Escherichia coli O127:H6 (strain E2348/69 / EPEC) GN=pyrI PE=3 SV=1	pyrI		94	1	1.75996	0	0	not significant			1.75996	0.00608395								nq
sp|B7UQQ4|PYRI_ECO27	Aspartate carbamoyltransferase regulatory chain OS=Escherichia coli O127:H6 (strain E2348/69 / EPEC) GN=pyrI PE=3 SV=1	pyrI		137	1	9.04756	0	0	not significant						nq						9.04756	0.00518424
sp|A7ZVC6|PYRI_ECO24	Aspartate carbamoyltransferase regulatory chain OS=Escherichia coli O139:H28 (strain E24377A / ETEC) GN=pyrI PE=3 SV=1	pyrI	DIALKCKYCEKEFSHNVVLAN	143	4	4.90066	0.352699	22.1911	regulated	1.14023	0.979987	3.85397	0.00290616		4.61506	0.00401055		3.66395	0.00227322		8.8623	5.95e-07
sp|P64554|QUEE_ECOLI	7-carboxy-7-deazaguanine synthase OS=Escherichia coli (strain K12) GN=queE PE=1 SV=1	queE		62	1	1.99476	0	0	not significant			1.99476	0
sp|P64554|QUEE_ECOLI	7-carboxy-7-deazaguanine synthase OS=Escherichia coli (strain K12) GN=queE PE=1 SV=1	queE		66	2	3.67698	0.2448	18.8005	not significant						4.69685	0.0547975		nq			2.87856	0.0580433
sp|P64554|QUEE_ECOLI	7-carboxy-7-deazaguanine synthase OS=Escherichia coli (strain K12) GN=queE PE=1 SV=1	queE	RVIALQPISQKDDATRLCIET	194	4	2.36595	0.12384	14.3803	regulated	0.748633	0.748479	2.2081	0.00252522		2.22782	0.0084898		2.17193	0.00980278		2.92996	0.00024342
sp|P0AD50|RAIA_ECOL6	Ribosome-associated inhibitor A OS=Escherichia coli O6:H1 (strain CFT073 / ATCC 700928 / UPEC) GN=raiA PE=3 SV=2	raiA		8	1	1.71232	0	0	not significant			nq									1.71232	0.021155
sp|P0AD50|RAIA_ECOL6	Ribosome-associated inhibitor A OS=Escherichia coli O6:H1 (strain CFT073 / ATCC 700928 / UPEC) GN=raiA PE=3 SV=2	raiA		29	2	2.47612	0.333923	36.8286	not significant			1.77317	0.351374		nq			3.45775	0.0100279		nq
sp|P0AD51|RAIA_ECO57	Ribosome-associated inhibitor A OS=Escherichia coli O157:H7 GN=raiA PE=3 SV=2	raiA		43					no quant						nq			nq
sp|P0AD51|RAIA_ECO57	Ribosome-associated inhibitor A OS=Escherichia coli O157:H7 GN=raiA PE=3 SV=2	raiA	MYTAINELINKLERQLNKLQH	80	3	10.2565	0.233348	10.0239	regulated	1.03472	0.872936	13.5981	0.000566774		7.68369	0.00074838		10.3296	0.000405483
sp|P0AD51|RAIA_ECO57	Ribosome-associated inhibitor A OS=Escherichia coli O157:H7 GN=raiA PE=3 SV=2	raiA		87	2	1.6495	0.613765	122.637	not significant			0.892889	0.534904		nq			3.04724	0.0956406
sp|P0AD51|RAIA_ECO57	Ribosome-associated inhibitor A OS=Escherichia coli O157:H7 GN=raiA PE=3 SV=2	raiA		102					no quant						nq
sp|B7UJ62|RBFA_ECO27	Ribosome-binding factor A OS=Escherichia coli O127:H6 (strain E2348/69 / EPEC) GN=rbfA PE=3 SV=1	rbfA	AKVYVTFLNDKDEDAVKAGIK	60	3	2.62019	0.43374	45.0289	regulated	0.780978	0.889397	1.7258	0.00645043		2.22505	0.000216435		5.42713	0.000867877		2.25287	6.65e-05
sp|B7UJ62|RBFA_ECO27	Ribosome-binding factor A OS=Escherichia coli O127:H6 (strain E2348/69 / EPEC) GN=rbfA PE=3 SV=1	rbfA		66	4	2.37887	0.357198	41.2171	not significant			1.97708	0.011807		3.58433	0.0237829		1.45956	0.142433		3.09619	0.011507
sp|A7ZS64|RBFA_ECO24	Ribosome-binding factor A OS=Escherichia coli O139:H28 (strain E24377A / ETEC) GN=rbfA PE=3 SV=1	rbfA		70	3	2.53043	0.452458	48.7358	not significant			1.34847	0.167295		3.13729	3.06e-05		3.82991	0.00794736
sp|A7ZS64|RBFA_ECO24	Ribosome-binding factor A OS=Escherichia coli O139:H28 (strain E24377A / ETEC) GN=rbfA PE=3 SV=1	rbfA		85	1	0.435872	0	0	not significant									0.435872	0.00361468
sp|A7ZS64|RBFA_ECO24	Ribosome-binding factor A OS=Escherichia coli O139:H28 (strain E24377A / ETEC) GN=rbfA PE=3 SV=1	rbfA		118					no quant									nq
sp|A7ZS64|RBFA_ECO24	Ribosome-binding factor A OS=Escherichia coli O139:H28 (strain E24377A / ETEC) GN=rbfA PE=3 SV=1	rbfA		131	1	4.86055	0	0	not significant									4.86055	0.00056798
sp|P69409|RCSB_ECO57	Capsular synthesis regulator component B OS=Escherichia coli O157:H7 GN=rcsB PE=3 SV=1	rcsB		63	2	1.98072	0.645403	94.4318	not significant						3.77674	0.00517706		1.03879	0.815015
sp|P69409|RCSB_ECO57	Capsular synthesis regulator component B OS=Escherichia coli O157:H7 GN=rcsB PE=3 SV=1	rcsB		125					no quant						nq
sp|P69409|RCSB_ECO57	Capsular synthesis regulator component B OS=Escherichia coli O157:H7 GN=rcsB PE=3 SV=1	rcsB		140					no quant			nq			nq			nq
sp|P69409|RCSB_ECO57	Capsular synthesis regulator component B OS=Escherichia coli O157:H7 GN=rcsB PE=3 SV=1	rcsB		149	1	1.50809	0	0	not significant						1.50809	0.355612		nq
sp|P69409|RCSB_ECO57	Capsular synthesis regulator component B OS=Escherichia coli O157:H7 GN=rcsB PE=3 SV=1	rcsB	GGYGDKRLSPKESEVLRLFAE	154	3	3.91525	0.120427	8.82323	regulated	0.626005	0.639244	nq			3.34461	0.00623771		4.02198	0.00360611		4.47013	0.00252667
sp|P52061|RDGB_ECOLI	dITP/XTP pyrophosphatase OS=Escherichia coli (strain K12) GN=rdgB PE=1 SV=1	rdgB	KVVLATGNVGKVRELASLLSD	13	4	2.93949	0.254354	23.5898	regulated	0.903016	0.784666	2.19594	0.0113167		2.58023	0.00485694		3.00902	0.0254934		4.3741	0.00471443
sp|Q8FE27|RDGB_ECOL6	dITP/XTP pyrophosphatase OS=Escherichia coli O6:H1 (strain CFT073 / ATCC 700928 / UPEC) GN=rdgB PE=3 SV=1	rdgB		97	1	3.34907	0	0	not significant												3.34907	0.000214803
sp|B7UJL7|RDGC_ECO27	Recombination-associated protein RdgC OS=Escherichia coli O127:H6 (strain E2348/69 / EPEC) GN=rdgC PE=3 SV=1	rdgC	IKQALEAKIAKLEAEQARKLK	90	4	3.75792	0.182627	13.795	regulated	0.708206	0.633704	3.56413	0.010427		3.36038	0.000107275		3.25106	0.0233935		5.12575	1.29e-07
sp|B7UJL7|RDGC_ECO27	Recombination-associated protein RdgC OS=Escherichia coli O127:H6 (strain E2348/69 / EPEC) GN=rdgC PE=3 SV=1	rdgC		146					no quant												nq
sp|B7UHB7|RECA_ECO27	Protein RecA OS=Escherichia coli O127:H6 (strain E2348/69 / EPEC) GN=recA PE=3 SV=1	recA		20	4	1.48046	0.280582	71.5123	not significant			2.02114	0.54969		1.63895	0.168519		0.940355	0.913607		1.54218	0.517926
sp|B7UHB7|RECA_ECO27	Protein RecA OS=Escherichia coli O127:H6 (strain E2348/69 / EPEC) GN=recA PE=3 SV=1	recA		283					no quant												nq
sp|A7ZQC8|RECA_ECO24	Protein RecA OS=Escherichia coli O139:H28 (strain E24377A / ETEC) GN=recA PE=3 SV=1	recA	DLGVKEKLIEKAGAWYSYKGE	287	3	3.46638	0.30597	24.6133	regulated	0.853936	0.831181	2.59238	0.00456361		3.04267	0.000428161		5.28712	0.00392365
sp|A7ZQC8|RECA_ECO24	Protein RecA OS=Escherichia coli O139:H28 (strain E24377A / ETEC) GN=recA PE=3 SV=1	recA	IEKAGAWYSYKGEKIGQGKAN	295	4	3.59766	0.237816	18.5753	regulated	0.853936	0.831181	4.97157	0.000417132		3.3163	0.0263739		2.5916	0.027476		3.9153	4.35e-05
sp|B7UHB7|RECA_ECO27	Protein RecA OS=Escherichia coli O127:H6 (strain E2348/69 / EPEC) GN=recA PE=3 SV=1	recA		318					no quant												nq
sp|B7UHB7|RECA_ECO27	Protein RecA OS=Escherichia coli O127:H6 (strain E2348/69 / EPEC) GN=recA PE=3 SV=1	recA		322	2	5.88287	0.528591	29.8294	not significant			9.98053	4.36e-06					nq			3.46757	9.72e-05
sp|P27833|RFFA_ECOLI	Lipopolysaccharide biosynthesis protein RffA OS=Escherichia coli (strain K12) GN=rffA PE=3 SV=2	rffA		181	1	3.11732	0	0	not significant						nq			3.11732	0.140714
sp|P27833|RFFA_ECOLI	Lipopolysaccharide biosynthesis protein RffA OS=Escherichia coli (strain K12) GN=rffA PE=3 SV=2	rffA	RSQFFRGQVDKYTWRDIGSSY	223	4	5.7936	0.420785	23.9524	regulated	1.1468	1.03938	3.95644	0.00103735		3.67279	0.00610795		8.38599	0.00164055		9.24325	0.000257982
sp|P0AG31|RHO_ECOL6	Transcription termination factor Rho OS=Escherichia coli O6:H1 (strain CFT073 / ATCC 700928 / UPEC) GN=rho PE=3 SV=1	rho		100	2	1.89927	0.629763	98.1755	not significant			1.01177	0.962166		nq			nq			3.56524	0.00180553
sp|P0AG31|RHO_ECOL6	Transcription termination factor Rho OS=Escherichia coli O6:H1 (strain CFT073 / ATCC 700928 / UPEC) GN=rho PE=3 SV=1	rho	KEGERYFALLKVNEVNFDKPE	115	4	3.20329	0.249059	21.3936	regulated	0.907911	0.824341	3.09519	0.0338371		4.32024	0.000195586		3.5859	4.95e-05		2.18877	0.0114157
sp|P0AG31|RHO_ECOL6	Transcription termination factor Rho OS=Escherichia coli O6:H1 (strain CFT073 / ATCC 700928 / UPEC) GN=rho PE=3 SV=1	rho	LLKVNEVNFDKPENARNKILF	123	4	3.58135	0.20104	15.7587	regulated	0.907911	0.824341	3.37763	0.00875344		3.45378	2.29e-05		2.85235	0.000734815		4.95223	3.36e-05
sp|P0AG31|RHO_ECOL6	Transcription termination factor Rho OS=Escherichia coli O6:H1 (strain CFT073 / ATCC 700928 / UPEC) GN=rho PE=3 SV=1	rho		130	1	3.7463	0	0	not significant			nq			nq			nq			3.7463	0.00272939
sp|P0AG31|RHO_ECOL6	Transcription termination factor Rho OS=Escherichia coli O6:H1 (strain CFT073 / ATCC 700928 / UPEC) GN=rho PE=3 SV=1	rho		224					no quant			nq
sp|P0AA39|RLUC_ECOLI	Ribosomal large subunit pseudouridine synthase C OS=Escherichia coli (strain K12) GN=rluC PE=1 SV=1	rluC		174	4	0.833183	0.591165	-323.922	not significant			0.888153	0.65817		0.853881	0.604762		0.346395	0.0258824		1.83445	0.00459807
sp|P0AA39|RLUC_ECOLI	Ribosomal large subunit pseudouridine synthase C OS=Escherichia coli (strain K12) GN=rluC PE=1 SV=1	rluC		197	1	2.53313	0	0	not significant												2.53313	0.00520455
sp|Q8X8J3|RLUC_ECO57	Ribosomal large subunit pseudouridine synthase C OS=Escherichia coli O157:H7 GN=rluC PE=3 SV=1	rluC		221	3	3.06523	0.2221	19.8281	not significant			2.78059	0.0178062		4.16803	0.448381		2.48498	0.000854065
sp|P0AA39|RLUC_ECOLI	Ribosomal large subunit pseudouridine synthase C OS=Escherichia coli (strain K12) GN=rluC PE=1 SV=1	rluC		309	4	4.50362	0.47242	31.3925	regulated			6.82729	0.00507558		4.20531	1.01e-05		2.13624	0.00486834		6.70735	5.5e-05		up
sp|A7ZR23|RPIA_ECO24	Ribose-5-phosphate isomerase A OS=Escherichia coli O139:H28 (strain E24377A / ETEC) GN=rpiA PE=3 SV=1	rpiA	MTQDELKKAVGWAALQY	7	4	3.07751	0.168854	15.021	regulated	0.753753	0.787283	2.3456	0.0292483		3.30824	1.64e-05		3.72184	0.000257739		3.10034	1.06e-05
sp|A7ZR23|RPIA_ECO24	Ribose-5-phosphate isomerase A OS=Escherichia coli O139:H28 (strain E24377A / ETEC) GN=rpiA PE=3 SV=1	rpiA		59	3	2.00072	0.388316	55.9933	not significant			1.99421	0.296514		1.24552	0.0289382		nq			3.2243	0.00641691
sp|A7ZR23|RPIA_ECO24	Ribose-5-phosphate isomerase A OS=Escherichia coli O139:H28 (strain E24377A / ETEC) GN=rpiA PE=3 SV=1	rpiA		112	3	3.257	1.08622	91.9897	not significant			12.1319	0.00831289		3.35653	0.019971		0.84846	0.563501
sp|A7ZR23|RPIA_ECO24	Ribose-5-phosphate isomerase A OS=Escherichia coli O139:H28 (strain E24377A / ETEC) GN=rpiA PE=3 SV=1	rpiA		121	3	2.26115	0.248246	30.427	not significant			1.82098	0.0736652		1.98333	0.0741027		3.20101	0.0182375
sp|A7ZR23|RPIA_ECO24	Ribose-5-phosphate isomerase A OS=Escherichia coli O139:H28 (strain E24377A / ETEC) GN=rpiA PE=3 SV=1	rpiA		149					no quant									nq
sp|A7ZR23|RPIA_ECO24	Ribose-5-phosphate isomerase A OS=Escherichia coli O139:H28 (strain E24377A / ETEC) GN=rpiA PE=3 SV=1	rpiA		215	2	2.38674	0.374811	43.0852	not significant			3.47204	0.0300299					1.64069	0.0189853
sp|B7UPD9|RL1_ECO27	50S ribosomal protein L1 OS=Escherichia coli O127:H6 (strain E2348/69 / EPEC) GN=rplA PE=3 SV=1	rplA		14	1	3.73286	0	0	not significant												3.73286	0.121444
sp|B7UPD9|RL1_ECO27	50S ribosomal protein L1 OS=Escherichia coli O127:H6 (strain E2348/69 / EPEC) GN=rplA PE=3 SV=1	rplA		19	1	3.69939	0	0	not significant												3.69939	0.124465
sp|B7UPD9|RL1_ECO27	50S ribosomal protein L1 OS=Escherichia coli O127:H6 (strain E2348/69 / EPEC) GN=rplA PE=3 SV=1	rplA		88	2	1.53241	0.778778	182.452	not significant						0.703324	0.522766					3.33882	0.0508781
sp|B7UPD9|RL1_ECO27	50S ribosomal protein L1 OS=Escherichia coli O127:H6 (strain E2348/69 / EPEC) GN=rplA PE=3 SV=1	rplA		105	2	1.98957	0.874305	127.094	not significant			0.829953	0.62418								4.76941	0.0667231
sp|B7UPD9|RL1_ECO27	50S ribosomal protein L1 OS=Escherichia coli O127:H6 (strain E2348/69 / EPEC) GN=rplA PE=3 SV=1	rplA	LGPRGLMPNPKVGTVTPNVAE	141	3	3.46218	0.365822	29.4566	regulated	0.819952	0.727721	nq			3.29882	0.0151232		2.26727	0.026815		5.53704	9.49e-06
sp|B7UPD9|RL1_ECO27	50S ribosomal protein L1 OS=Escherichia coli O127:H6 (strain E2348/69 / EPEC) GN=rplA PE=3 SV=1	rplA	TVTPNVAEAVKNAKAGQIRYR	154	3	3.74597	0.323935	24.5279	regulated	0.819952	0.727721	2.36931	0.0302413					4.77758	0.01805		4.63709	4.7e-05
sp|A7ZUJ7|RL1_ECO24	50S ribosomal protein L1 OS=Escherichia coli O139:H28 (strain E24377A / ETEC) GN=rplA PE=3 SV=1	rplA		167	3	2.19414	0.220598	28.0735	not significant			2.34127	0.0388699		2.76654	0.00106069		1.6308	0.00434258
sp|B7UPD9|RL1_ECO27	50S ribosomal protein L1 OS=Escherichia coli O127:H6 (strain E2348/69 / EPEC) GN=rplA PE=3 SV=1	rplA	TIGKVDFDADKLKENLEALLV	184	3	3.23383	0.347996	29.6503	regulated	0.819952	0.727721	2.47174	0.0815989		2.54474	0.00120521		2.98581	0.00211498		5.83249	6.31e-05
sp|A7ZUJ7|RL1_ECO24	50S ribosomal protein L1 OS=Escherichia coli O139:H28 (strain E24377A / ETEC) GN=rplA PE=3 SV=1	rplA		186	1	2.40344	0	0	not significant									2.40344	0.0246066
sp|B7UPD9|RL1_ECO27	50S ribosomal protein L1 OS=Escherichia coli O127:H6 (strain E2348/69 / EPEC) GN=rplA PE=3 SV=1	rplA	ENLEALLVALKKAKPTQAKGV	197	4	4.33592	0.12342	8.41348	regulated	0.819952	0.727721	4.04553	0.0150668		3.80732	0.000861443		4.33412	0.0045505		5.29267	0.00332016
sp|B7UPD9|RL1_ECO27	50S ribosomal protein L1 OS=Escherichia coli O127:H6 (strain E2348/69 / EPEC) GN=rplA PE=3 SV=1	rplA		205	3	1.50917	0.26692	64.8554	not significant			1.89155	0.000766537		1.75171	0.00066348		1.03737	0.949616		nq
sp|B7UK43|RL4_ECO27	50S ribosomal protein L4 OS=Escherichia coli O127:H6 (strain E2348/69 / EPEC) GN=rplD PE=3 SV=1	rplD	VNKKMYRGALKSILSELVRQD	106	3	2.58886	0.380399	39.9907	regulated	0.854113	0.855898	3.80756	0.00840088		2.34898	0.0185854		1.4459	0.0339638		3.45637	0.0108582
sp|A7ZSK8|RL4_ECO24	50S ribosomal protein L4 OS=Escherichia coli O139:H28 (strain E24377A / ETEC) GN=rplD PE=3 SV=1	rplD		123	3	3.63323	0.6757	52.3749	not significant			4.28871	0.028322		7.55484	0.000324465		1.48022	0.0260064
sp|A7ZSK8|RL4_ECO24	50S ribosomal protein L4 OS=Escherichia coli O139:H28 (strain E24377A / ETEC) GN=rplD PE=3 SV=1	rplD		132	2	1.64171	0.154343	31.1338	not significant						1.40691	0.0112139		1.9157	0.192942
sp|A7ZSK8|RL4_ECO24	50S ribosomal protein L4 OS=Escherichia coli O139:H28 (strain E24377A / ETEC) GN=rplD PE=3 SV=1	rplD		137	2	2.64776	0.492626	50.5925	not significant			nq			4.33335	0.00227153		1.61783	0.0901444
sp|B7UK43|RL4_ECO27	50S ribosomal protein L4 OS=Escherichia coli O127:H6 (strain E2348/69 / EPEC) GN=rplD PE=3 SV=1	rplD		185	4	5.34843	0.564559	33.6688	not significant			8.96936	0.11841		9.72868	0.0053307		2.72207	0.00449377		3.445	0.0604404
sp|B7UK43|RL4_ECO27	50S ribosomal protein L4 OS=Escherichia coli O127:H6 (strain E2348/69 / EPEC) GN=rplD PE=3 SV=1	rplD		194	1	3.00037	0	0	not significant						nq			nq			3.00037	0.030512
sp|A7ZSJ7|RL5_ECO24	50S ribosomal protein L5 OS=Escherichia coli O139:H28 (strain E24377A / ETEC) GN=rplE PE=3 SV=1	rplE		3	3	2.43016	1.09243	123.027	not significant			4.31631	0.0630886		6.3139	0.000255248		0.526617	0.363176
sp|B7UK32|RL5_ECO27	50S ribosomal protein L5 OS=Escherichia coli O127:H6 (strain E2348/69 / EPEC) GN=rplE PE=3 SV=1	rplE		9	3	3.55133	0.00779164	0.614811	not significant			3.51242	0.0789117		3.57152	0.0035751		nq			3.57037	0.00155076
sp|A7ZSJ7|RL5_ECO24	50S ribosomal protein L5 OS=Escherichia coli O139:H28 (strain E24377A / ETEC) GN=rplE PE=3 SV=1	rplE		14	1	3.94119	0	0	not significant			3.94119	0.0329322		nq			nq
sp|A7ZSJ7|RL5_ECO24	50S ribosomal protein L5 OS=Escherichia coli O139:H28 (strain E24377A / ETEC) GN=rplE PE=3 SV=1	rplE	NMGVGEAIADKKLLDNAAADL	47	3	4.12602	0.383168	27.0348	regulated	1.01389	1.00506	nq			5.44044	0.00305584		2.4	0.007421		5.38026	0.000232558
sp|A7ZSJ7|RL5_ECO24	50S ribosomal protein L5 OS=Escherichia coli O139:H28 (strain E24377A / ETEC) GN=rplE PE=3 SV=1	rplE	MGVGEAIADKKLLDNAAADLA	48	3	4.35913	0.314118	21.3356	regulated	1.01389	1.00506	3.8522	0.0202575		7.12813	0.00490086		3.00592	0.000270581		4.37404	0.079349
sp|A7ZSJ7|RL5_ECO24	50S ribosomal protein L5 OS=Escherichia coli O139:H28 (strain E24377A / ETEC) GN=rplE PE=3 SV=1	rplE		64	1	1.72453	0	0	not significant						nq			1.72453	0.0449355
sp|A7ZSJ7|RL5_ECO24	50S ribosomal protein L5 OS=Escherichia coli O139:H28 (strain E24377A / ETEC) GN=rplE PE=3 SV=1	rplE		69	2	3.08781	0.275727	24.4556	not significant			nq			4.06815	0.0857982		2.34371	0.0050846
sp|B7UK32|RL5_ECO27	50S ribosomal protein L5 OS=Escherichia coli O127:H6 (strain E2348/69 / EPEC) GN=rplE PE=3 SV=1	rplE		78	3	2.46739	0.840063	93.0136	not significant						2.08439	0.170425		0.969539	0.941636		7.4331	4.23e-07
sp|A7ZSJ7|RL5_ECO24	50S ribosomal protein L5 OS=Escherichia coli O139:H28 (strain E24377A / ETEC) GN=rplE PE=3 SV=1	rplE	RIRDFRGLSAKSFDGRGNYSM	120	4	3.64481	0.339032	26.2144	regulated	1.01389	1.00506	2.24034	0.0475261		4.03058	0.0032641		3.40358	0.00164538		5.75073	0.00017547
sp|A7ZSJ7|RL5_ECO24	50S ribosomal protein L5 OS=Escherichia coli O139:H28 (strain E24377A / ETEC) GN=rplE PE=3 SV=1	rplE	QIIFPEIDYDKVDRVRGLDIT	145	4	3.91263	0.303822	22.2709	regulated	1.01389	1.00506	4.13394	0.0240832		4.07673	0.000747509		2.43997	0.000308627		5.7032	0.00662553
sp|A7ZSJ4|RL6_ECO24	50S ribosomal protein L6 OS=Escherichia coli O139:H28 (strain E24377A / ETEC) GN=rplF PE=3 SV=1	rplF	PVVVPAGVDVKINGQVITIKG	18	4	7.08577	0.24748	12.6388	regulated	0.947077	0.958933	7.13635	0.036786		8.0132	0.00392937		4.76072	0.00400173		9.25616	0.0119891
sp|B7UK29|RL6_ECO27	50S ribosomal protein L6 OS=Escherichia coli O127:H6 (strain E2348/69 / EPEC) GN=rplF PE=3 SV=1	rplF		27	3	4.37304	0.655993	44.4603	not significant						1.97758	0.0241311		4.28931	0.00182978		9.85889	0.00039527
sp|A7ZSJ4|RL6_ECO24	50S ribosomal protein L6 OS=Escherichia coli O139:H28 (strain E24377A / ETEC) GN=rplF PE=3 SV=1	rplF		29	2	1.19137	0.338219	193.157	not significant						0.84949	0.792116		1.67083	0
sp|A7ZSJ4|RL6_ECO24	50S ribosomal protein L6 OS=Escherichia coli O139:H28 (strain E24377A / ETEC) GN=rplF PE=3 SV=1	rplF	TRTLNDAVEVKHADNTLTFGP	44	3.5	3.96003	0.45358	32.9576	regulated	0.947077	0.958933	1.93956	0.043716		6.49165	4.13e-06		3.80422	0.000321117		5.13809	8.42e-05
sp|A7ZSJ4|RL6_ECO24	50S ribosomal protein L6 OS=Escherichia coli O139:H28 (strain E24377A / ETEC) GN=rplF PE=3 SV=1	rplF		86	3	4.17803	0.40632	28.4171	not significant			2.46733	0.0624028		6.63358	0.000884552		4.45594	0.000954489
sp|A7ZSJ4|RL6_ECO24	50S ribosomal protein L6 OS=Escherichia coli O139:H28 (strain E24377A / ETEC) GN=rplF PE=3 SV=1	rplF		99	1	1.34371	0	0	not significant									1.34371	0.548158		nq
sp|A7ZSJ4|RL6_ECO24	50S ribosomal protein L6 OS=Escherichia coli O139:H28 (strain E24377A / ETEC) GN=rplF PE=3 SV=1	rplF		134	2	0.697943	0.974252	-270.913	not significant						0.263456	0.00823139		1.84898	0.186018
sp|A7ZSJ4|RL6_ECO24	50S ribosomal protein L6 OS=Escherichia coli O139:H28 (strain E24377A / ETEC) GN=rplF PE=3 SV=1	rplF		138	2	3.32087	0.225986	18.8286	not significant			nq			4.1629	0.000293111		2.64915	0.00392753
sp|A7ZV74|RL9_ECO24	50S ribosomal protein L9 OS=Escherichia coli O139:H28 (strain E24377A / ETEC) GN=rplI PE=3 SV=1	rplI		8	1	4.54542	0	0	not significant						nq			4.54542	0.00560951
sp|A7ZV74|RL9_ECO24	50S ribosomal protein L9 OS=Escherichia coli O139:H28 (strain E24377A / ETEC) GN=rplI PE=3 SV=1	rplI	PQGKAVPATKKNIEFFEARRA	42	3	7.7844	0.468343	22.8224	regulated	0.974642	0.878306				4.18681	1.5e-05		13.0047	1.92e-05		8.65791	0.00156864
sp|A7ZV74|RL9_ECO24	50S ribosomal protein L9 OS=Escherichia coli O139:H28 (strain E24377A / ETEC) GN=rplI PE=3 SV=1	rplI	FEARRAELEAKLAEVLAAANA	57	3	5.59183	0.491217	28.5374	regulated	0.974642	0.878306	3.96611	0.0596575		13.0358	4.51e-05		4.16013	0.00109663		4.54397	0.000778211
sp|B7UQL2|RL9_ECO27	50S ribosomal protein L9 OS=Escherichia coli O127:H6 (strain E2348/69 / EPEC) GN=rplI PE=3 SV=1	rplI		71	3	4.03626	0.42929	30.7664	not significant			2.75077	0.0930894		7.3498	0.00254156		3.25243	0.00115448		nq
sp|A7ZV74|RL9_ECO24	50S ribosomal protein L9 OS=Escherichia coli O139:H28 (strain E24377A / ETEC) GN=rplI PE=3 SV=1	rplI		83					no quant			nq						nq
sp|A7ZV74|RL9_ECO24	50S ribosomal protein L9 OS=Escherichia coli O139:H28 (strain E24377A / ETEC) GN=rplI PE=3 SV=1	rplI	TIASKAGDEGKLFGSIGTRDI	89	3.5	3.34321	0.437225	36.2261	regulated	0.974642	0.878306	1.65491	0.012127		5.4326	0.000289268		3.53229	3.44e-06		3.95259	0.000863076
sp|A7ZV74|RL9_ECO24	50S ribosomal protein L9 OS=Escherichia coli O139:H28 (strain E24377A / ETEC) GN=rplI PE=3 SV=1	rplI	AVTAAGVEVAKSEVRLPNGVL	112	3	5.5154	0.4603	26.9569	regulated	0.974642	0.878306	3.01183	0.071517		11.4043	0.00492464		3.8153	5.46e-06		6.28289	0.00184902
sp|B7UPE0|RL10_ECO27	50S ribosomal protein L10 OS=Escherichia coli O127:H6 (strain E2348/69 / EPEC) GN=rplJ PE=3 SV=1	rplJ		8	1	3.41492	0	0	not significant			3.41492	0.0467426
sp|B7UPE0|RL10_ECO27	50S ribosomal protein L10 OS=Escherichia coli O127:H6 (strain E2348/69 / EPEC) GN=rplJ PE=3 SV=1	rplJ		37	4	2.0214	0.847042	120.354	not significant			0.534597	0.327162		1.81858	0.0210498		3.48984	0.000418439		4.92089	0.00166894
sp|A7ZUJ8|RL10_ECO24	50S ribosomal protein L10 OS=Escherichia coli O139:H28 (strain E24377A / ETEC) GN=rplJ PE=3 SV=1	rplJ		97	3	2.9823	1.04339	95.4876	not significant			8.73211	0.0450801		0.725814	0.410091		4.18514	0.000193458
sp|B7UPE0|RL10_ECO27	50S ribosomal protein L10 OS=Escherichia coli O127:H6 (strain E2348/69 / EPEC) GN=rplJ PE=3 SV=1	rplJ	AAARLFKEFAKANAKFEVKAA	101	4	6.99027	0.301044	15.4817	regulated	0.82238	0.771622	6.73536	1.7e-06		4.33669	5.76e-07		9.34515	8.92e-05		8.73377	0.000535984
sp|B7UPE0|RL10_ECO27	50S ribosomal protein L10 OS=Escherichia coli O127:H6 (strain E2348/69 / EPEC) GN=rplJ PE=3 SV=1	rplJ	LFKEFAKANAKFEVKAAAFEG	105	4	4.90121	0.116011	7.29865	regulated	0.82238	0.771622	4.26599	0.0163956		4.79051	0.000395777		4.7895	0.0217944		5.88925	1.96e-05
sp|A7ZUJ6|RL11_ECO24	50S ribosomal protein L11 OS=Escherichia coli O139:H28 (strain E24377A / ETEC) GN=rplK PE=3 SV=1	rplK		45	1	1.14031	0	0	not significant									1.14031	0.911054
sp|A7ZUJ6|RL11_ECO24	50S ribosomal protein L11 OS=Escherichia coli O139:H28 (strain E24377A / ETEC) GN=rplK PE=3 SV=1	rplK	AFNAKTDSIEKGLPIPVVITV	51	4	4.7005	0.695134	44.9149	regulated	0.875412	0.857418	14.832	0.0159952		10.0657	0.00343298		3.66038	0.00343772		2.99634	0.0332039
sp|A7ZUJ6|RL11_ECO24	50S ribosomal protein L11 OS=Escherichia coli O139:H28 (strain E24377A / ETEC) GN=rplK PE=3 SV=1	rplK		72	2	1.13997	0.398157	303.923	not significant						0.765557	0.820388		1.69751	0.0856604
sp|B7UPD8|RL11_ECO27	50S ribosomal protein L11 OS=Escherichia coli O127:H6 (strain E2348/69 / EPEC) GN=rplK PE=3 SV=1	rplK		81	4	1.92461	0.615587	94.0224	not significant			2.10678	0.0888297		2.14817	0.00535679		0.737599	0.238153		4.1102	0.0112254
sp|B7UPD8|RL11_ECO27	50S ribosomal protein L11 OS=Escherichia coli O127:H6 (strain E2348/69 / EPEC) GN=rplK PE=3 SV=1	rplK		40, 45	2	9.1554	0.412174	18.6138	not significant						nq			13.8255	0.0115856		6.06279	0.00107905
sp|A7ZUK0|RL7_ECO24	50S ribosomal protein L7/L12 OS=Escherichia coli O139:H28 (strain E24377A / ETEC) GN=rplL PE=3 SV=1	rplL		60	1	0.362089	0	0	not significant						0.362089	0.0296563
sp|B7UPE1|RL7_ECO27	50S ribosomal protein L7/L12 OS=Escherichia coli O127:H6 (strain E2348/69 / EPEC) GN=rplL PE=3 SV=1	rplL		66	4	0.888469	0.911314	-770.632	not significant			0.713658	0.129016		0.526939	0.100525		0.400515	0.0157275		4.13714	0.0043883
sp|B7UPE1|RL7_ECO27	50S ribosomal protein L7/L12 OS=Escherichia coli O127:H6 (strain E2348/69 / EPEC) GN=rplL PE=3 SV=1	rplL		71	4	1.99165	0.409218	59.3963	not significant			1.23593	0.501797		1.99225	0.0021307		1.68558	0.031886		3.79109	3.11e-05
sp|A7ZUK0|RL7_ECO24	50S ribosomal protein L7/L12 OS=Escherichia coli O139:H28 (strain E24377A / ETEC) GN=rplL PE=3 SV=1	rplL	AVRGATGLGLKEAKDLVESAP	82	4	6.43426	0.429647	23.079	regulated	0.91219	0.936864	5.51739	0.00904724		4.54455	0.0134516		5.09851	0.00350501		13.4069	2.36e-09
sp|A7ZUK0|RL7_ECO24	50S ribosomal protein L7/L12 OS=Escherichia coli O139:H28 (strain E24377A / ETEC) GN=rplL PE=3 SV=1	rplL	GATGLGLKEAKDLVESAPAAL	85	4	8.04568	0.178472	8.55926	regulated	0.91219	0.936864	8.21889	0.00241381		8.48122	0.00162619		6.06444	6.97e-05		9.91665	1.44e-06
sp|B7UPE1|RL7_ECO27	50S ribosomal protein L7/L12 OS=Escherichia coli O127:H6 (strain E2348/69 / EPEC) GN=rplL PE=3 SV=1	rplL		96	4	2.82077	0.51248	49.4191	not significant			1.84291	0.528583		4.51009	0.0658923		1.56191	0.527699		4.87668	0.000160615
sp|A7ZUK0|RL7_ECO24	50S ribosomal protein L7/L12 OS=Escherichia coli O139:H28 (strain E24377A / ETEC) GN=rplL PE=3 SV=1	rplL	APAALKEGVSKDDAEALKKAL	101	4	3.8072	0.253044	18.9278	regulated	0.91219	0.936864	2.4786	0.00604332		4.60685	0.00698871		4.55822	0.00159394		4.03037	8.88e-06
sp|B7UPE1|RL7_ECO27	50S ribosomal protein L7/L12 OS=Escherichia coli O127:H6 (strain E2348/69 / EPEC) GN=rplL PE=3 SV=1	rplL		108	2	2.50333	0.22187	24.1787	not significant						nq			2.00522	0.0655324		3.12518	3.75e-06
sp|A7ZUK0|RL7_ECO24	50S ribosomal protein L7/L12 OS=Escherichia coli O139:H28 (strain E24377A / ETEC) GN=rplL PE=3 SV=1	rplL		109	1	0.787805	0	0	not significant			0.787805	0.524251								nq
sp|A7ZSJ9|RL14_ECO24	50S ribosomal protein L14 OS=Escherichia coli O139:H28 (strain E24377A / ETEC) GN=rplN PE=3 SV=1	rplN		23	1	1.04649	0	0	not significant									1.04649	0.947259
sp|A7ZSJ9|RL14_ECO24	50S ribosomal protein L14 OS=Escherichia coli O139:H28 (strain E24377A / ETEC) GN=rplN PE=3 SV=1	rplN		44	1	3.27108	0	0	not significant			3.27108	0.141073		nq			nq
sp|B7UK34|RL14_ECO27	50S ribosomal protein L14 OS=Escherichia coli O127:H6 (strain E2348/69 / EPEC) GN=rplN PE=3 SV=1	rplN		59	1	1.55296	0	0	not significant									1.55296	0.729177		nq
sp|B7UK34|RL14_ECO27	50S ribosomal protein L14 OS=Escherichia coli O127:H6 (strain E2348/69 / EPEC) GN=rplN PE=3 SV=1	rplN		111	3	6.93956	0.298067	15.3862	not significant						4.5726	2.11e-05		9.00944	0.427559		8.11213	4.67e-05
sp|A7ZSJ9|RL14_ECO24	50S ribosomal protein L14 OS=Escherichia coli O139:H28 (strain E24377A / ETEC) GN=rplN PE=3 SV=1	rplN	TRELRSEKFMKIISLAPEVL	114	4	6.0013	0.218843	12.2124	regulated	1.00073	0.916623	5.05168	0.0323414		8.72157	0.00176258		5.26462	0.00130059		5.59702	0.00591512
sp|B7UK25|RL15_ECO27	50S ribosomal protein L15 OS=Escherichia coli O127:H6 (strain E2348/69 / EPEC) GN=rplO PE=3 SV=1	rplO		84					no quant												nq
sp|B7UK25|RL15_ECO27	50S ribosomal protein L15 OS=Escherichia coli O127:H6 (strain E2348/69 / EPEC) GN=rplO PE=3 SV=1	rplO	ARAAIEAAGGKIEE	141	4	3.17435	0.208486	18.0491	regulated	1.25976	0.967877	2.96033	0.0201579		2.52917	0.00491491		3.0437	0.00162224		4.46453	0.000305661
sp|B7UK37|RL16_ECO27	50S ribosomal protein L16 OS=Escherichia coli O127:H6 (strain E2348/69 / EPEC) GN=rplP PE=3 SV=1	rplP		34					no quant												nq
sp|B7UK37|RL16_ECO27	50S ribosomal protein L16 OS=Escherichia coli O127:H6 (strain E2348/69 / EPEC) GN=rplP PE=3 SV=1	rplP		62					no quant												nq
sp|A7ZSK2|RL16_ECO24	50S ribosomal protein L16 OS=Escherichia coli O139:H28 (strain E24377A / ETEC) GN=rplP PE=3 SV=1	rplP	VPEELAREAFKLAAAKLPIKT	118	3	3.66276	0.378212	29.1332	regulated	0.954811	0.881656	2.45934	0.0403063		3.28151	0.013423					6.08616	1.17e-07
sp|A7ZSK2|RL16_ECO24	50S ribosomal protein L16 OS=Escherichia coli O139:H28 (strain E24377A / ETEC) GN=rplP PE=3 SV=1	rplP		123	1	0.747227	0	0	not significant						0.747227	0.459322
sp|A7ZSK2|RL16_ECO24	50S ribosomal protein L16 OS=Escherichia coli O139:H28 (strain E24377A / ETEC) GN=rplP PE=3 SV=1	rplP		127					no quant						nq
sp|B7UK37|RL16_ECO27	50S ribosomal protein L16 OS=Escherichia coli O127:H6 (strain E2348/69 / EPEC) GN=rplP PE=3 SV=1	rplP		133					no quant						nq						nq
sp|B7UK18|RL17_ECO27	50S ribosomal protein L17 OS=Escherichia coli O127:H6 (strain E2348/69 / EPEC) GN=rplQ PE=3 SV=1	rplQ		35	4	1.16374	0.549458	362.347	not significant			1.94345	0.106552		1.74895	0.0281844		0.481938	0.237249		1.11965	0.0316847
sp|A7ZSI3|RL17_ECO24	50S ribosomal protein L17 OS=Escherichia coli O139:H28 (strain E24377A / ETEC) GN=rplQ PE=3 SV=1	rplQ		40	1	0.210321	0	0	not significant									0.210321	0.388287
sp|A7ZSI3|RL17_ECO24	50S ribosomal protein L17 OS=Escherichia coli O139:H28 (strain E24377A / ETEC) GN=rplQ PE=3 SV=1	rplQ		99	1	1.26137	0	0	not significant						1.26137	0.452394		nq
sp|A7ZSI3|RL17_ECO24	50S ribosomal protein L17 OS=Escherichia coli O139:H28 (strain E24377A / ETEC) GN=rplQ PE=3 SV=1	rplQ	AYIELVDRSEKAEAAAE	121	3	6.69496	0.367101	19.3073	regulated	1.03591	0.896447				5.22096	0.00213781		5.10551	0.00627806		11.2457	0.00348693
sp|A7ZSJ3|RL18_ECO24	50S ribosomal protein L18 OS=Escherichia coli O139:H28 (strain E24377A / ETEC) GN=rplR PE=3 SV=1	rplR		17	2	1.07099	0.705284	1028.36	not significant			2.16814	0.0265954		nq			0.529035	0.303625
sp|A7ZSJ3|RL18_ECO24	50S ribosomal protein L18 OS=Escherichia coli O139:H28 (strain E24377A / ETEC) GN=rplR PE=3 SV=1	rplR		56	2	3.4827	0.321702	25.7814	not significant						4.80429	0.0144743		2.52466	0.176267
sp|B7UK28|RL18_ECO27	50S ribosomal protein L18 OS=Escherichia coli O127:H6 (strain E2348/69 / EPEC) GN=rplR PE=3 SV=1	rplR	TVEKAIAEQLKYTGNKDAAAA	63	4	5.13044	0.102845	6.28947	regulated	1.0543	1.09287	4.50851	0.00491008		4.76848	2.8e-07		5.69673	5.44e-06		5.65061	4.36e-07
sp|B7UK28|RL18_ECO27	50S ribosomal protein L18 OS=Escherichia coli O127:H6 (strain E2348/69 / EPEC) GN=rplR PE=3 SV=1	rplR	IAEQLKYTGNKDAAAAVGKAV	68	4	3.6523	0.303282	23.413	regulated	1.0543	1.09287	2.97965	0.00601838		2.51133	0.0117895		4.42866	2.17e-06		5.36897	8.29e-05
sp|A7ZSJ3|RL18_ECO24	50S ribosomal protein L18 OS=Escherichia coli O139:H28 (strain E24377A / ETEC) GN=rplR PE=3 SV=1	rplR		76	1	0.741175	0	0	not significant						0.741175	0.75937
sp|B7UK28|RL18_ECO27	50S ribosomal protein L18 OS=Escherichia coli O127:H6 (strain E2348/69 / EPEC) GN=rplR PE=3 SV=1	rplR	GKAVAERALEKGIKDVSFDRS	85	4	4.24447	0.558518	38.6352	regulated	1.0543	1.09287	2.40009	0.0171688		5.75906	2.33e-07		9.09661	0.0154896		2.57781	1.27e-05
sp|B7UK28|RL18_ECO27	50S ribosomal protein L18 OS=Escherichia coli O127:H6 (strain E2348/69 / EPEC) GN=rplR PE=3 SV=1	rplR	VAERALEKGIKDVSFDRSGFQ	88	4	3.70919	0.365486	27.8824	regulated	1.0543	1.09287	2.11884	0.0509669		4.52106	0.000196521		3.49132	0.000378838		5.65563	0.000409799
sp|B7UH55|RL19_ECO27	50S ribosomal protein L19 OS=Escherichia coli O127:H6 (strain E2348/69 / EPEC) GN=rplS PE=3 SV=1	rplS	MSNIIKQLEQEQMKQD	6	3.5	4.52841	0.712062	47.1448	regulated	1.05447	0.94366	1.82417	0.00364562		8.13872	0.00427594		2.83142	0.000609657		10.0277	3.67e-05
sp|B7UH55|RL19_ECO27	50S ribosomal protein L19 OS=Escherichia coli O127:H6 (strain E2348/69 / EPEC) GN=rplS PE=3 SV=1	rplS	EVKVWVVEGSKKRLQAFEGVV	37	3	2.62475	0.730994	75.7516	regulated	1.05447	0.94366	0.851731	0.346719		3.10245	9.86e-05		2.74988	0.0139177		6.54857	0.00255141
sp|B7UH55|RL19_ECO27	50S ribosomal protein L19 OS=Escherichia coli O127:H6 (strain E2348/69 / EPEC) GN=rplS PE=3 SV=1	rplS		87	3	1.51821	1.24322	297.754	not significant			0.261857	0.192695		3.50352	0.00715444		nq			3.8144	0.00196017
sp|B7US99|RL20_ECO27	50S ribosomal protein L20 OS=Escherichia coli O127:H6 (strain E2348/69 / EPEC) GN=rplT PE=3 SV=1	rplT		78	1	4.80511	0	0	not significant												4.80511	0.000805855
sp|B7US99|RL20_ECO27	50S ribosomal protein L20 OS=Escherichia coli O127:H6 (strain E2348/69 / EPEC) GN=rplT PE=3 SV=1	rplT	DKVAFTALVEKAKAALA	112	3	3.1093	0.326507	28.7824	regulated	0.80428	0.69971	3.25669	0.0322596		2.04422	0.000922352		nq			4.51693	0.000285112
sp|A7ZS83|RL21_ECO24	50S ribosomal protein L21 OS=Escherichia coli O139:H28 (strain E24377A / ETEC) GN=rplU PE=3 SV=1	rplU	GVPFVDGGVIKAEVVAHGRGE	60	3	3.29716	0.397646	33.3299	regulated	0.816691	0.850262	4.40955	0.141422		5.39061	0.00348607		2.26365	0.00879103		2.19926	0.0462994
sp|A7ZSK4|RL22_ECO24	50S ribosomal protein L22 OS=Escherichia coli O139:H28 (strain E24377A / ETEC) GN=rplV PE=3 SV=1	rplV		28					no quant									nq
sp|A7ZSK4|RL22_ECO24	50S ribosomal protein L22 OS=Escherichia coli O139:H28 (strain E24377A / ETEC) GN=rplV PE=3 SV=1	rplV		41	1	1.88109	0	0	not significant						1.88109	0.0163971		nq
sp|B7UK39|RL22_ECO27	50S ribosomal protein L22 OS=Escherichia coli O127:H6 (strain E2348/69 / EPEC) GN=rplV PE=3 SV=1	rplV	HNDGADIDDLKVTKIFVDEGP	70	4	5.17474	0.285434	17.3644	regulated	0.903496	0.859692	3.35276	0.00572634		6.91232	0.000102475		4.81363	0.000532678		6.44479	0.00549573
sp|A7ZSK4|RL22_ECO24	50S ribosomal protein L22 OS=Escherichia coli O139:H28 (strain E24377A / ETEC) GN=rplV PE=3 SV=1	rplV		73	2	3.65897	0.318445	24.549	not significant						5.03104	0.000872353		2.66109	0.00193823
sp|A7ZSK4|RL22_ECO24	50S ribosomal protein L22 OS=Escherichia coli O139:H28 (strain E24377A / ETEC) GN=rplV PE=3 SV=1	rplV		83	1	1.15105	0	0	not significant						1.15105	0.610294
sp|P0ADZ2|RL23_ECO57	50S ribosomal protein L23 OS=Escherichia coli O157:H7 GN=rplW PE=1 SV=1	rplW		19	2	1.74558	1.02336	183.698	not significant						4.85716	0.00116095		0.627335	0.606559
sp|P0ADZ2|RL23_ECO57	50S ribosomal protein L23 OS=Escherichia coli O157:H7 GN=rplW PE=1 SV=1	rplW	VSEKASTAMEKSNTIVLKVAK	26	4	5.34164	0.342394	20.4349	regulated	0.936201	0.948501	3.35299	0.00413717		8.64403	5.2e-06		5.85759	0.000372373		4.79789	0.00697879
sp|P0ADZ2|RL23_ECO57	50S ribosomal protein L23 OS=Escherichia coli O157:H7 GN=rplW PE=1 SV=1	rplW	AMEKSNTIVLKVAKDATKAEI	33	3	3.07742	0.62686	55.766	regulated	0.936201	0.948501	1.04461	0.920525		4.44694	0.00428459		4.56088	0.000479845		4.25236	0.00265706
sp|B7UFK2|RL25_ECO27	50S ribosomal protein L25 OS=Escherichia coli O127:H6 (strain E2348/69 / EPEC) GN=rplY PE=3 SV=1	rplY	GASRRLRAANKFPAIIYGGKE	25	3	4.23371	0.393657	27.2789	regulated	0.909705	0.958269	2.15391	0.0575036		5.6204	0.000280311		4.96726	0.00109855		5.35416	5.88e-05
sp|B7LAK9|RL25_ECO55	50S ribosomal protein L25 OS=Escherichia coli (strain 55989 / EAEC) GN=rplY PE=3 SV=1	rplY	NKFPAIIYGGKEAPLAIELDH	34	3	5.51247	0.0804772	4.7145	regulated	0.909705	0.958269	nq			5.86029	8.09e-05		4.92227	0.00188094		5.80955	0.00074913
sp|B7LAK9|RL25_ECO55	50S ribosomal protein L25 OS=Escherichia coli (strain 55989 / EAEC) GN=rplY PE=3 SV=1	rplY	APLAIELDHDKVMNMQAKAEF	46	4	4.44789	0.322095	21.5819	regulated	0.909705	0.958269	3.65957	0.0305597			0.000399924		2.91301	0.0011209		5.75515	0.000635977
sp|A7ZP09|RL25_ECO24	50S ribosomal protein L25 OS=Escherichia coli O139:H28 (strain E24377A / ETEC) GN=rplY PE=3 SV=1	rplY		68	1	12.5579	0	0	not significant						12.5579	0.000523111		nq
sp|A7ZP09|RL25_ECO24	50S ribosomal protein L25 OS=Escherichia coli O139:H28 (strain E24377A / ETEC) GN=rplY PE=3 SV=1	rplY		83	1	11.0027	0	0	not significant			11.0027	0.000985356					nq
sp|A7ZP09|RL25_ECO24	50S ribosomal protein L25 OS=Escherichia coli O139:H28 (strain E24377A / ETEC) GN=rplY PE=3 SV=1	rplY	QDVQRHPYKPKLQHIDFVRA	85	4	3.99174	0.52442	37.8854	regulated	0.909705	0.958269				8.2795	0.0364118		2.47391	0.00698384		3.11198	0.000238408
sp|A7ZS81|RL27_ECO24	50S ribosomal protein L27 OS=Escherichia coli O139:H28 (strain E24377A / ETEC) GN=rpmA PE=3 SV=1	rpmA	GSIIVRQRGTKFHAGANVGCG	44	3	6.66545	0.261402	13.7802	regulated	1.13365	1.14546				6.18001	0.000978956		5.05751	0.00546025		9.4737	2.16e-07
sp|A7ZS81|RL27_ECO24	50S ribosomal protein L27 OS=Escherichia coli O139:H28 (strain E24377A / ETEC) GN=rpmA PE=3 SV=1	rpmA		62	2	5.16066	0.0937369	5.71196	not significant						5.6678	0.000961047		4.69889	0.00033814
sp|A7ZS81|RL27_ECO24	50S ribosomal protein L27 OS=Escherichia coli O139:H28 (strain E24377A / ETEC) GN=rpmA PE=3 SV=1	rpmA		72	2	3.34777	0.0130978	1.084	not significant						3.3919	0.0676278		3.3042	0.00953664
sp|A7ZS81|RL27_ECO24	50S ribosomal protein L27 OS=Escherichia coli O139:H28 (strain E24377A / ETEC) GN=rpmA PE=3 SV=1	rpmA		78					no quant									nq
sp|B7UK36|RL29_ECO27	50S ribosomal protein L29 OS=Escherichia coli O127:H6 (strain E2348/69 / EPEC) GN=rpmC PE=3 SV=1	rpmC	MKAKELREKSVEELNTELL	9	4	4.21278	0.388489	27.0136	regulated	1.04014	0.963296	6.6829	0.000190091		5.67074	0.00249545		2.64429	0.00675033		3.15234	0.0118039
sp|B7UK36|RL29_ECO27	50S ribosomal protein L29 OS=Escherichia coli O127:H6 (strain E2348/69 / EPEC) GN=rpmC PE=3 SV=1	rpmC		44	4	2.63427	0.637338	65.7995	not significant			1.07755	0.910017		5.06703	0.00537093		1.9327	0.00836644		4.56337	0.0119795
sp|B7UK36|RL29_ECO27	50S ribosomal protein L29 OS=Escherichia coli O127:H6 (strain E2348/69 / EPEC) GN=rpmC PE=3 SV=1	rpmC	KQVRRDVARVKTLLNEKAGA	54	4	3.8886	0.349314	25.7217	regulated	1.04014	0.963296	2.23511	0.036754		4.33606	0.00529885		4.00177	0.000397963		5.87702	0.000552976
sp|B7UK36|RL29_ECO27	50S ribosomal protein L29 OS=Escherichia coli O127:H6 (strain E2348/69 / EPEC) GN=rpmC PE=3 SV=1	rpmC	VARVKTLLNEKAGA	60	4	3.88525	0.240426	17.715	regulated	1.04014	0.963296	2.77763	0.0397749		5.31567	0.00546016		4.34331	0.000155036		3.55153	0.000224962
sp|B7UNQ6|RL31_ECO27	50S ribosomal protein L31 OS=Escherichia coli O127:H6 (strain E2348/69 / EPEC) GN=rpmE PE=3 SV=1	rpmE	MKKDIHPKYEEITASCSC	8	4	5.62624	0.447988	25.9336	regulated	0.870494	0.877465	3.06718	0.00648972		7.40922	0.00260423		4.4892	2.88e-05		9.80731	8.08e-06
sp|B7UNQ6|RL31_ECO27	50S ribosomal protein L31 OS=Escherichia coli O127:H6 (strain E2348/69 / EPEC) GN=rpmE PE=3 SV=1	rpmE		23	2	5.11554	0.614753	37.6622	not significant						9.45965	0.000167411		2.76635	0.00724075		nq
sp|B7UNQ6|RL31_ECO27	50S ribosomal protein L31 OS=Escherichia coli O127:H6 (strain E2348/69 / EPEC) GN=rpmE PE=3 SV=1	rpmE	GHDLNLDVCSKCHPFFTGKQR	39	3.5	3.72009	0.455506	34.6722	regulated	0.870494	0.877465	1.70513	0.00792978		4.33497	0.000242891		4.7851	0.000447443		5.39572	7.34e-07
sp|A7ZUF1|RL31_ECO24	50S ribosomal protein L31 OS=Escherichia coli O139:H28 (strain E24377A / ETEC) GN=rpmE PE=3 SV=1	rpmE		47	2	2.1314	0.113955	15.0579	not significant						2.38866	0.132269		1.90184	0.377518		nq
sp|A7ZUF1|RL31_ECO24	50S ribosomal protein L31 OS=Escherichia coli O139:H28 (strain E24377A / ETEC) GN=rpmE PE=3 SV=1	rpmE		62	2	1.92194	0.021843	3.34332	not significant						1.88041	0.0185528		1.96438	0.024545
sp|B7UPA5|RL32_ECO27	50S ribosomal protein L32 OS=Escherichia coli O127:H6 (strain E2348/69 / EPEC) GN=rpmF PE=3 SV=1	rpmF	LTAVTSLSVDKTSGEKHLRHH	32	3	4.54294	0.369	24.3794	regulated	1.04729	0.87242	3.68055	0.0614971		6.85473	1.01e-05		2.7677	3.72e-05		6.09961	0.000943916
sp|B7UPA5|RL32_ECO27	50S ribosomal protein L32 OS=Escherichia coli O127:H6 (strain E2348/69 / EPEC) GN=rpmF PE=3 SV=1	rpmF		37	2	3.65698	0.465795	35.9232	not significant						5.8266	0.0139824		2.29526	0.00414046
sp|A7ZTI7|RL33_ECO24	50S ribosomal protein L33 OS=Escherichia coli O139:H28 (strain E24377A / ETEC) GN=rpmG PE=3 SV=1	rpmG		8	1	2.69099	0	0	not significant									2.69099	0.188642
sp|A7ZTI7|RL33_ECO24	50S ribosomal protein L33 OS=Escherichia coli O139:H28 (strain E24377A / ETEC) GN=rpmG PE=3 SV=1	rpmG	MAKGIREKIKLVSSAGTGHF	10	4	2.96158	0.217593	20.0413	regulated	1.31312	0.989722	2.14094	0.0480361		3.76503	0.000107306		2.78314	0.00101766		3.43396	0.000442665
sp|A7ZTI7|RL33_ECO24	50S ribosomal protein L33 OS=Escherichia coli O139:H28 (strain E24377A / ETEC) GN=rpmG PE=3 SV=1	rpmG	TTKNKRTKPEKLELKKFDPVV	33	4	3.60147	0.365103	28.4938	regulated	1.31312	0.989722	2.473	0.00350574		3.19423	4.62e-05		3.2381	0.000415986		6.58813	0.000821784
sp|A7ZTI7|RL33_ECO24	50S ribosomal protein L33 OS=Escherichia coli O139:H28 (strain E24377A / ETEC) GN=rpmG PE=3 SV=1	rpmG	DPVVRQHVIYKEAKIK	50	4	7.52779	0.406541	20.1397	regulated	1.31312	0.989722	4.13566	0.0349921		11.249	0.00128917		6.48257	0.000135493		10.6433	0.00135401
sp|A7ZTI7|RL33_ECO24	50S ribosomal protein L33 OS=Escherichia coli O139:H28 (strain E24377A / ETEC) GN=rpmG PE=3 SV=1	rpmG		50, 53	1	3.18492	0	0	not significant						3.18492	0.00590197
sp|A7ZSI4|RPOA_ECO24	DNA-directed RNA polymerase subunit alpha OS=Escherichia coli O139:H28 (strain E24377A / ETEC) GN=rpoA PE=3 SV=1	rpoA		10	1	1.28738	0	0	not significant			1.28738	0.199387		nq
sp|A7ZSI4|RPOA_ECO24	DNA-directed RNA polymerase subunit alpha OS=Escherichia coli O139:H28 (strain E24377A / ETEC) GN=rpoA PE=3 SV=1	rpoA	LKGLAVRVQGKDEVILTLNKS	95	3	3.00419	0.243653	22.1502	regulated	0.82481	0.776185	3.09932	0.000534362		3.68186	0.00504899		2.00216	0.0685457		3.56848	0.000302806
sp|A7ZSI4|RPOA_ECO24	DNA-directed RNA polymerase subunit alpha OS=Escherichia coli O139:H28 (strain E24377A / ETEC) GN=rpoA PE=3 SV=1	rpoA	ITHDGDVEIVKPQHVICHLTD	125	3	2.75019	0.216595	21.4096	regulated	0.82481	0.776185				2.91258	0.00982128		2.06396	0.00745018		3.4733	0.0160951
sp|P0A7Z6|RPOA_ECO57	DNA-directed RNA polymerase subunit alpha OS=Escherichia coli O157:H7 GN=rpoA PE=3 SV=1	rpoA		246	3	4.27689	0.906075	62.3492	not significant			13.7219	0.00948889		nq			1.50636	0.0168051		3.78479	0.00655254
sp|P0A7Z6|RPOA_ECO57	DNA-directed RNA polymerase subunit alpha OS=Escherichia coli O157:H7 GN=rpoA PE=3 SV=1	rpoA		271	2	1.82374	0.256793	42.7357	not significant						2.35769	0.0436377					1.41071	0.138055
sp|A7ZSI4|RPOA_ECO24	DNA-directed RNA polymerase subunit alpha OS=Escherichia coli O139:H28 (strain E24377A / ETEC) GN=rpoA PE=3 SV=1	rpoA	LVQRTEVELLKTPNLGKKSLT	291	4	2.69785	0.12885	12.9829	regulated	0.82481	0.776185	2.24463	0.0124308		2.9403	0.00492488		2.56966	0.00508906		3.12934	0.000925835
sp|A7ZSI4|RPOA_ECO24	DNA-directed RNA polymerase subunit alpha OS=Escherichia coli O139:H28 (strain E24377A / ETEC) GN=rpoA PE=3 SV=1	rpoA		297					no quant									nq
sp|A7ZSI4|RPOA_ECO24	DNA-directed RNA polymerase subunit alpha OS=Escherichia coli O139:H28 (strain E24377A / ETEC) GN=rpoA PE=3 SV=1	rpoA		298					no quant			nq
sp|P0A7Z6|RPOA_ECO57	DNA-directed RNA polymerase subunit alpha OS=Escherichia coli O157:H7 GN=rpoA PE=3 SV=1	rpoA		304	3	1.2656	0.410669	174.35	not significant						0.709944	0.184133		1.61043	0.0195211		1.77305	0.0398399
sp|B7UPE2|RPOB_ECO27	DNA-directed RNA polymerase subunit beta OS=Escherichia coli O127:H6 (strain E2348/69 / EPEC) GN=rpoB PE=3 SV=1	rpoB		115	1	5.40966	0	0	not significant												5.40966	0.000504719
sp|B7UPE2|RPOB_ECO27	DNA-directed RNA polymerase subunit beta OS=Escherichia coli O127:H6 (strain E2348/69 / EPEC) GN=rpoB PE=3 SV=1	rpoB		161					no quant						nq			nq			nq
sp|B7UPE2|RPOB_ECO27	DNA-directed RNA polymerase subunit beta OS=Escherichia coli O127:H6 (strain E2348/69 / EPEC) GN=rpoB PE=3 SV=1	rpoB		236	2	2.90838	0.0945542	8.85673	not significant			3.1968	0.000224182		nq			nq			2.64598	0.000244385
sp|A7ZUK1|RPOB_ECO24	DNA-directed RNA polymerase subunit beta OS=Escherichia coli O139:H28 (strain E24377A / ETEC) GN=rpoB PE=3 SV=1	rpoB		265	2	5.89234	0.210897	11.8905	not significant			4.77196	0.00127111		nq			7.27577	0.00986763
sp|A7ZUK1|RPOB_ECO24	DNA-directed RNA polymerase subunit beta OS=Escherichia coli O139:H28 (strain E24377A / ETEC) GN=rpoB PE=3 SV=1	rpoB	ITARHIRQLEKDDVKLIEVPV	279	3	3.33625	0.111962	9.29264	regulated	1.02986	0.897472	2.85411	0.0287131		3.66225	0.000420999		nq			3.56271	0.0021516
sp|A7ZUK1|RPOB_ECO24	DNA-directed RNA polymerase subunit beta OS=Escherichia coli O139:H28 (strain E24377A / ETEC) GN=rpoB PE=3 SV=1	rpoB		422					no quant						nq
sp|B7UPE2|RPOB_ECO27	DNA-directed RNA polymerase subunit beta OS=Escherichia coli O127:H6 (strain E2348/69 / EPEC) GN=rpoB PE=3 SV=1	rpoB		496	1	4.11219	0	0	not significant						nq						4.11219	0.0403759
sp|B7UPE2|RPOB_ECO27	DNA-directed RNA polymerase subunit beta OS=Escherichia coli O127:H6 (strain E2348/69 / EPEC) GN=rpoB PE=3 SV=1	rpoB		639	1	3.29459	0	0	not significant												3.29459	0.00300238
sp|B7UPE2|RPOB_ECO27	DNA-directed RNA polymerase subunit beta OS=Escherichia coli O127:H6 (strain E2348/69 / EPEC) GN=rpoB PE=3 SV=1	rpoB		844	4	5.75076	0.167132	9.55406	not significant			5.03948	0.0113772		7.17654	0.100699		6.34843	0.0131173		4.76358	0.0714445
sp|B7UPE2|RPOB_ECO27	DNA-directed RNA polymerase subunit beta OS=Escherichia coli O127:H6 (strain E2348/69 / EPEC) GN=rpoB PE=3 SV=1	rpoB		890	1	5.50686	0	0	not significant												5.50686	0.00053055
sp|B7UPE2|RPOB_ECO27	DNA-directed RNA polymerase subunit beta OS=Escherichia coli O127:H6 (strain E2348/69 / EPEC) GN=rpoB PE=3 SV=1	rpoB		900	2	2.61646	0.00536966	0.55828	not significant			2.63055	0.0047702		nq			nq			2.60245	0.00211108
sp|A7ZUK1|RPOB_ECO24	DNA-directed RNA polymerase subunit beta OS=Escherichia coli O139:H28 (strain E24377A / ETEC) GN=rpoB PE=3 SV=1	rpoB	EKLLRAIFGEKASDVKDSSLR	909	4	3.49856	0.325405	25.9835	regulated	1.02986	0.897472	4.27318	0.0150552		2.27673	0.000370955		2.91971	0.000488946		5.27125	7.59e-05
sp|B7UPE2|RPOB_ECO27	DNA-directed RNA polymerase subunit beta OS=Escherichia coli O127:H6 (strain E2348/69 / EPEC) GN=rpoB PE=3 SV=1	rpoB		914	2	3.09296	0.567923	50.2975	not significant			1.75278	0.00689924					nq			5.45783	0.00662477
sp|A7ZUK1|RPOB_ECO24	DNA-directed RNA polymerase subunit beta OS=Escherichia coli O139:H28 (strain E24377A / ETEC) GN=rpoB PE=3 SV=1	rpoB	RALEIEEMQLKQAKKDLSEEL	954	4	3.43959	0.237292	19.2084	regulated	1.02986	0.897472	2.79476	0.000638959		4.09666	0.00311961		2.65679	0.0132005		4.59985	6.41e-07
sp|A7ZUK1|RPOB_ECO24	DNA-directed RNA polymerase subunit beta OS=Escherichia coli O139:H28 (strain E24377A / ETEC) GN=rpoB PE=3 SV=1	rpoB	VLVAGGVEAEKLDKLPRDRWL	988	4	3.77551	0.0786714	5.92166	regulated	1.02986	0.897472	3.61304	0.0140267		3.70617	0.00650397		3.52258	0.0210989		4.31206	0.000110676
sp|B7UPE2|RPOB_ECO27	DNA-directed RNA polymerase subunit beta OS=Escherichia coli O127:H6 (strain E2348/69 / EPEC) GN=rpoB PE=3 SV=1	rpoB		991	2	2.79203	0.262708	25.5859	not significant			2.14698	0.0740608		nq			nq			3.63088	0.00106264
sp|A7ZUK1|RPOB_ECO24	DNA-directed RNA polymerase subunit beta OS=Escherichia coli O139:H28 (strain E24377A / ETEC) GN=rpoB PE=3 SV=1	rpoB	AVKRRIQPGDKMAGRHGNKGV	1065	3	3.56068	0.192456	15.1546	regulated	1.02986	0.897472	3.34931	0.0529891		2.66716	0.00152587		4.31551	0.00737091		4.15955	0.000403199
sp|B7UPE2|RPOB_ECO27	DNA-directed RNA polymerase subunit beta OS=Escherichia coli O127:H6 (strain E2348/69 / EPEC) GN=rpoB PE=3 SV=1	rpoB		1127	1	1.47994	0	0	not significant												1.47994	0.223738
sp|A7ZUK1|RPOB_ECO24	DNA-directed RNA polymerase subunit beta OS=Escherichia coli O139:H28 (strain E24377A / ETEC) GN=rpoB PE=3 SV=1	rpoB	GIGDKINAMLKQQQEVAKLRE	1133	4	4.28078	0.470679	32.3683	regulated	1.02986	0.897472	2.5639	0.000430891		2.89608	0.00023042		5.6433	0.00195538		8.01682	0.000920952
sp|B7UPE2|RPOB_ECO27	DNA-directed RNA polymerase subunit beta OS=Escherichia coli O127:H6 (strain E2348/69 / EPEC) GN=rpoB PE=3 SV=1	rpoB		1140	2	3.53041	0.20786	16.4784	not significant			2.86783	0.0716699		nq						4.34608	0.00050133
sp|B7UPE2|RPOB_ECO27	DNA-directed RNA polymerase subunit beta OS=Escherichia coli O127:H6 (strain E2348/69 / EPEC) GN=rpoB PE=3 SV=1	rpoB		1191	2	2.93531	0.0256943	2.38614	not significant			3.01171	0.0244663								2.86085	0.00899923
sp|A7ZUK1|RPOB_ECO24	DNA-directed RNA polymerase subunit beta OS=Escherichia coli O139:H28 (strain E24377A / ETEC) GN=rpoB PE=3 SV=1	rpoB	AKEAEIKELLKLGDLPTSGQI	1200	4	3.95906	0.0883543	6.42107	regulated	1.02986	0.897472	3.73842	0.0128691		4.601	0.0112512		3.86553	0.000237869		3.69479	0.00370042
sp|A7ZUK1|RPOB_ECO24	DNA-directed RNA polymerase subunit beta OS=Escherichia coli O139:H28 (strain E24377A / ETEC) GN=rpoB PE=3 SV=1	rpoB		1242	1	1.64267	0	0	not significant			1.64267	0.162795
sp|P0A8T8|RPOC_ECO57	DNA-directed RNA polymerase subunit beta' OS=Escherichia coli O157:H7 GN=rpoC PE=3 SV=1	rpoC	DLLKFLKAQTKTEEFDAIKIA	13	4	3.91083	0.255145	18.7091	regulated	1.00935	0.941669	5.8932	8.29e-05		3.13928	1.35e-06		3.16979	0.00103764		3.98515	4.38e-06
sp|P0A8T8|RPOC_ECO57	DNA-directed RNA polymerase subunit beta' OS=Escherichia coli O157:H7 GN=rpoC PE=3 SV=1	rpoC		39	1	3.72528	0	0	not significant			3.72528	0.0221292
sp|P0A8T8|RPOC_ECO57	DNA-directed RNA polymerase subunit beta' OS=Escherichia coli O157:H7 GN=rpoC PE=3 SV=1	rpoC		50					no quant			nq
sp|A7ZUK2|RPOC_ECO24	DNA-directed RNA polymerase subunit beta' OS=Escherichia coli O139:H28 (strain E24377A / ETEC) GN=rpoC PE=3 SV=1	rpoC	LFCARIFGPVKDYECLCGKYK	66	3	3.90699	0.15015	11.0181	regulated	1.00935	0.941669				4.13659	0.00238154		3.1755	0.0194159		4.53176	7.02e-05
sp|P0A8T8|RPOC_ECO57	DNA-directed RNA polymerase subunit beta' OS=Escherichia coli O157:H7 GN=rpoC PE=3 SV=1	rpoC		74					no quant												nq
sp|P0A8T8|RPOC_ECO57	DNA-directed RNA polymerase subunit beta' OS=Escherichia coli O157:H7 GN=rpoC PE=3 SV=1	rpoC	RLKHRGVICEKCGVEVTQTKV	87	4	3.63705	0.0983021	7.61339	regulated	1.00935	0.941669	4.2371	0.00233973		3.69954	0.00317301		3.37535	0.00169405		3.30241	0.0201185
sp|A7ZUK2|RPOC_ECO24	DNA-directed RNA polymerase subunit beta' OS=Escherichia coli O139:H28 (strain E24377A / ETEC) GN=rpoC PE=3 SV=1	rpoC		190					no quant						nq
sp|P0A8T8|RPOC_ECO57	DNA-directed RNA polymerase subunit beta' OS=Escherichia coli O157:H7 GN=rpoC PE=3 SV=1	rpoC		213	1	5.2365	0	0	not significant												5.2365	0.00180631
sp|A7ZUK2|RPOC_ECO24	DNA-directed RNA polymerase subunit beta' OS=Escherichia coli O139:H28 (strain E24377A / ETEC) GN=rpoC PE=3 SV=1	rpoC		384					no quant						nq
sp|P0A8T8|RPOC_ECO57	DNA-directed RNA polymerase subunit beta' OS=Escherichia coli O157:H7 GN=rpoC PE=3 SV=1	rpoC		521					no quant												nq
sp|P0A8T8|RPOC_ECO57	DNA-directed RNA polymerase subunit beta' OS=Escherichia coli O157:H7 GN=rpoC PE=3 SV=1	rpoC		531	1	6.44751	0	0	not significant												6.44751	0.000677541
sp|P0A8T8|RPOC_ECO57	DNA-directed RNA polymerase subunit beta' OS=Escherichia coli O157:H7 GN=rpoC PE=3 SV=1	rpoC		557	1	4.34518	0	0	not significant									nq			4.34518	2.78e-05
sp|P0A8T8|RPOC_ECO57	DNA-directed RNA polymerase subunit beta' OS=Escherichia coli O157:H7 GN=rpoC PE=3 SV=1	rpoC	NGELVAKTSLKDTTVGRAILW	570	4	4.5246	0.256793	17.0114	regulated	1.00935	0.941669	3.91311	0.0183078		6.48784	0.00425159		3.29376	0.0391261		5.02295	4.62e-07
sp|P0A8T8|RPOC_ECO57	DNA-directed RNA polymerase subunit beta' OS=Escherichia coli O157:H7 GN=rpoC PE=3 SV=1	rpoC	NQALGKKAISKMLNTCYRILG	603	4	4.95985	0.542958	33.9057	regulated	1.00935	0.941669	2.59318	0.0140876		4.33167	0.0081974		4.62486	8.13e-06		11.6832	7.62e-05
sp|P0A8T8|RPOC_ECO57	DNA-directed RNA polymerase subunit beta' OS=Escherichia coli O157:H7 GN=rpoC PE=3 SV=1	rpoC		649					no quant			nq			nq			nq			nq
sp|P0A8T8|RPOC_ECO57	DNA-directed RNA polymerase subunit beta' OS=Escherichia coli O157:H7 GN=rpoC PE=3 SV=1	rpoC		850	2	4.26135	0.0192986	1.33132	not significant			4.1799	0.0440525								4.34438	0.0100264
sp|P0A8T8|RPOC_ECO57	DNA-directed RNA polymerase subunit beta' OS=Escherichia coli O157:H7 GN=rpoC PE=3 SV=1	rpoC		953	1	4.78243	0	0	not significant												4.78243	0.000258387
sp|P0A8T8|RPOC_ECO57	DNA-directed RNA polymerase subunit beta' OS=Escherichia coli O157:H7 GN=rpoC PE=3 SV=1	rpoC		959	4	2.43683	0.451175	50.6541	not significant			1.89433	0.0292243		1.3609	0.00304604		3.09544	0.0109343		4.41875	0.00247424
sp|A7ZUK2|RPOC_ECO24	DNA-directed RNA polymerase subunit beta' OS=Escherichia coli O139:H28 (strain E24377A / ETEC) GN=rpoC PE=3 SV=1	rpoC		972					no quant									nq
sp|P0A8T8|RPOC_ECO57	DNA-directed RNA polymerase subunit beta' OS=Escherichia coli O157:H7 GN=rpoC PE=3 SV=1	rpoC		983	4	2.58965	0.629246	66.1304	not significant			4.17538	0.0144512		1.54703	0.229732		1.26138	0.283068		5.51984	0.000944459
sp|P0A8T8|RPOC_ECO57	DNA-directed RNA polymerase subunit beta' OS=Escherichia coli O157:H7 GN=rpoC PE=3 SV=1	rpoC		1132					no quant												nq
sp|P0A8T8|RPOC_ECO57	DNA-directed RNA polymerase subunit beta' OS=Escherichia coli O157:H7 GN=rpoC PE=3 SV=1	rpoC	GSDPYEEMIPKWRQLNVFEGE	1192	4	4.42903	0.416448	27.9837	regulated	1.00935	0.941669	7.11298	0.0176591		4.52566	0.00922764		2.28157	0.0260433		5.2383	0.00599086
sp|P00579|RPOD_ECOLI	RNA polymerase sigma factor rpoD OS=Escherichia coli (strain K12) GN=rpoD PE=1 SV=2	rpoD		121	1	4.09163	0	0	not significant												4.09163	0.00569696
sp|P00579|RPOD_ECOLI	RNA polymerase sigma factor rpoD OS=Escherichia coli (strain K12) GN=rpoD PE=1 SV=2	rpoD		257					no quant			nq			nq			nq			nq
sp|P00579|RPOD_ECOLI	RNA polymerase sigma factor rpoD OS=Escherichia coli (strain K12) GN=rpoD PE=1 SV=2	rpoD		264	1	4.4504	0	0	not significant												4.4504	0.110398
sp|P00579|RPOD_ECOLI	RNA polymerase sigma factor rpoD OS=Escherichia coli (strain K12) GN=rpoD PE=1 SV=2	rpoD		296	2	2.15907	0.500816	65.0684	not significant			1.30847	0.0460685								3.56261	0.0415504
sp|P00579|RPOD_ECOLI	RNA polymerase sigma factor rpoD OS=Escherichia coli (strain K12) GN=rpoD PE=1 SV=2	rpoD	VSEEVHRALQKLQQIEEETGL	343	4	7.6244	0.427679	21.0539	regulated	0.921394	0.815157	15.013	0.0135342		7.14698	0.0194939		4.59382	0.00137356		6.85626	0.015707
sp|P00579|RPOD_ECOLI	RNA polymerase sigma factor rpoD OS=Escherichia coli (strain K12) GN=rpoD PE=1 SV=2	rpoD		371	1	1.19399	0	0	not significant			1.19399	0.354209		nq
sp|P00579|RPOD_ECOLI	RNA polymerase sigma factor rpoD OS=Escherichia coli (strain K12) GN=rpoD PE=1 SV=2	rpoD		418	4	1.70789	0.822242	153.615	not significant			2.52773	0.104374		2.39576	0.169976		0.418347	0.0349783		3.35841	0.00100091
sp|P00579|RPOD_ECOLI	RNA polymerase sigma factor rpoD OS=Escherichia coli (strain K12) GN=rpoD PE=1 SV=2	rpoD		462	1	4.4418	0	0	not significant												4.4418	0.00208937
sp|P00579|RPOD_ECOLI	RNA polymerase sigma factor rpoD OS=Escherichia coli (strain K12) GN=rpoD PE=1 SV=2	rpoD		493	1	2.1959	0	0	not significant			2.1959	0.0471514		nq
sp|P0AG68|RS1_ECOL6	30S ribosomal protein S1 OS=Escherichia coli O6:H1 (strain CFT073 / ATCC 700928 / UPEC) GN=rpsA PE=3 SV=1	rpsA		150	4	1.45909	0.469236	124.199	not significant			1.05313	0.85701		2.36807	0.00282496		0.806693	0.537432		2.2529	0.000185827
sp|P0AG69|RS1_ECO57	30S ribosomal protein S1 OS=Escherichia coli O157:H7 GN=rpsA PE=3 SV=1	rpsA		155	1	1.24414	0	0	not significant						1.24414	0.376138		nq
sp|P0AG68|RS1_ECOL6	30S ribosomal protein S1 OS=Escherichia coli O6:H1 (strain CFT073 / ATCC 700928 / UPEC) GN=rpsA PE=3 SV=1	rpsA		158	3	1.84152	0.289101	47.3476	not significant			nq			1.67771	0.00705801		1.36672	0.424649		2.72354	0.000230249
sp|P0AG69|RS1_ECO57	30S ribosomal protein S1 OS=Escherichia coli O157:H7 GN=rpsA PE=3 SV=1	rpsA		247	3	3.89288	0.53745	39.5431	not significant			2.77582	0.208572		8.31231	0.386823		2.55683	0.555677
sp|P0AG68|RS1_ECOL6	30S ribosomal protein S1 OS=Escherichia coli O6:H1 (strain CFT073 / ATCC 700928 / UPEC) GN=rpsA PE=3 SV=1	rpsA		260					no quant												nq
sp|P0AG69|RS1_ECO57	30S ribosomal protein S1 OS=Escherichia coli O157:H7 GN=rpsA PE=3 SV=1	rpsA	LGEDPWVAIAKRYPEGTKLTG	272	4	4.09336	0.304277	21.5896	regulated	0.897247	0.863128	3.3701	0.0155692		4.25417	0.000200708		2.97445	0.0276934		6.60357	0.00409296
sp|P0AG69|RS1_ECO57	30S ribosomal protein S1 OS=Escherichia coli O157:H7 GN=rpsA PE=3 SV=1	rpsA	AIAKRYPEGTKLTGRVTNLTD	279	3	3.43507	0.329221	26.6784	regulated	0.897247	0.863128	2.89925	0.027054		4.08396	0.00460741		nq			6.42621	5.24e-06
sp|P0AG69|RS1_ECO57	30S ribosomal protein S1 OS=Escherichia coli O157:H7 GN=rpsA PE=3 SV=1	rpsA	PWQQFAETHNKGDRVEGKIKS	363	4	3.81812	0.21633	16.1469	regulated	0.897247	0.863128	2.87551	0.00226152		3.3551	0.00153346		4.40673	0.000595219		4.97743	0.00582435
sp|P0AG68|RS1_ECOL6	30S ribosomal protein S1 OS=Escherichia coli O6:H1 (strain CFT073 / ATCC 700928 / UPEC) GN=rpsA PE=3 SV=1	rpsA		449	1	4.41393	0	0	not significant												4.41393	0.000403036
sp|P0AG69|RS1_ECO57	30S ribosomal protein S1 OS=Escherichia coli O157:H7 GN=rpsA PE=3 SV=1	rpsA	VTGKVTAVDAKGATVELADGV	464	4	4.44053	0.378587	25.3953	regulated	0.897247	0.863128	8.18452	0.0205399		2.90395	0.000319481		3.94434	0.00459828		4.15904	0.00979833
sp|P0AG68|RS1_ECOL6	30S ribosomal protein S1 OS=Escherichia coli O6:H1 (strain CFT073 / ATCC 700928 / UPEC) GN=rpsA PE=3 SV=1	rpsA		522	1	2.52332	0	0	not significant												2.52332	0.00100567
sp|P0AG68|RS1_ECOL6	30S ribosomal protein S1 OS=Escherichia coli O6:H1 (strain CFT073 / ATCC 700928 / UPEC) GN=rpsA PE=3 SV=1	rpsA		528	4	1.22129	0.463167	231.687	not significant			2.14345	0.0269838		1.73367	0.00723324		0.747837	0.534852		0.800563	0.262355
sp|B7MBF0|RS2_ECO45	30S ribosomal protein S2 OS=Escherichia coli O45:K1 (strain S88 / ExPEC) GN=rpsB PE=3 SV=1	rpsB		11	3	5.44847	1.75481	103.508	not significant						21.933	0.000742806		0.458463	0.243205		16.085	0.000162026
sp|B7MBF0|RS2_ECO45	30S ribosomal protein S2 OS=Escherichia coli O45:K1 (strain S88 / ExPEC) GN=rpsB PE=3 SV=1	rpsB		28	2	1.39119	0.50074	151.665	not significant						2.29539	0.00781439		0.843178	0.781419		NQ
sp|A7ZHQ9|RS2_ECO24	30S ribosomal protein S2 OS=Escherichia coli O139:H28 (strain E24377A / ETEC) GN=rpsB PE=3 SV=1	rpsB	RNKVHIINLEKTVPMFNEALA	45	4	5.66147	0.409239	23.6052	regulated	1.07425	0.877969	10.4042	0.00848005		5.17178	0.00468551		3.2955	0.0186283		5.79072	0.030888
sp|A7ZHQ9|RS2_ECO24	30S ribosomal protein S2 OS=Escherichia coli O139:H28 (strain E24377A / ETEC) GN=rpsB PE=3 SV=1	rpsB	MFNEALAELNKIASRKGKILF	59	3.5	5.94708	0.921028	51.659	regulated	1.07425	0.877969	22.9299	0.000202196		7.23564	0.00923003		1.8206	0.000467181		4.13738	0.0111438
sp|A7ZHQ9|RS2_ECO24	30S ribosomal protein S2 OS=Escherichia coli O139:H28 (strain E24377A / ETEC) GN=rpsB PE=3 SV=1	rpsB		66	1	0.765931	0	0	not significant									0.765931	0.604122
sp|B7MBF0|RS2_ECO45	30S ribosomal protein S2 OS=Escherichia coli O45:K1 (strain S88 / ExPEC) GN=rpsB PE=3 SV=1	rpsB		81	2	2.40874	0.71239	81.0358	not significant						nq			1.18142	0.681832		4.91109	0.00605456
sp|B7MBF0|RS2_ECO45	30S ribosomal protein S2 OS=Escherichia coli O45:K1 (strain S88 / ExPEC) GN=rpsB PE=3 SV=1	rpsB	RWLGGMLTNWKTVRQSIKRLK	105	4	5.41326	0.525156	31.0954	regulated	1.07425	0.877969	5.02604	0.0053965		11.689	0.00527353		2.65808	0.0168492		5.48883	0.0116302
sp|B7UIL4|RS2_ECO27	30S ribosomal protein S2 OS=Escherichia coli O127:H6 (strain E2348/69 / EPEC) GN=rpsB PE=3 SV=1	rpsB	KTVRQSIKRLKDLETQSQDGT	115	4	4.69065	0.454381	29.3989	regulated	1.07425	0.877969	3.50514	0.0363687		3.29596	0.00118253		nq			8.90814	1.82e-06
sp|B7UIL4|RS2_ECO27	30S ribosomal protein S2 OS=Escherichia coli O127:H6 (strain E2348/69 / EPEC) GN=rpsB PE=3 SV=1	rpsB	ETQSQDGTFDKLTKKEALMRT	128	4	3.90473	0.235055	17.2557	regulated	1.07425	0.877969	3.48217	0.0101447		4.03275	0.00755464		2.95811	0.00311651		5.59904	2.23e-05
sp|B7MBF0|RS2_ECO45	30S ribosomal protein S2 OS=Escherichia coli O45:K1 (strain S88 / ExPEC) GN=rpsB PE=3 SV=1	rpsB		131	2	3.56385	0.409065	32.1886	not significant			2.36736	0.00135888		nq						5.36505	9.69e-05
sp|B7MBF0|RS2_ECO45	30S ribosomal protein S2 OS=Escherichia coli O45:K1 (strain S88 / ExPEC) GN=rpsB PE=3 SV=1	rpsB		143	4	1.29249	0.33228	129.507	not significant			1.44056	0.175045		1.71423	0.00172936		0.734314	0.0843903		1.53898	0.0125618
sp|B7UK38|RS3_ECO27	30S ribosomal protein S3 OS=Escherichia coli O127:H6 (strain E2348/69 / EPEC) GN=rpsC PE=3 SV=1	rpsC		38	2	3.45046	0.114029	9.20696	not significant						3.07861	0.0931728		3.86722	0.0059469		nq
sp|A7ZSK3|RS3_ECO24	30S ribosomal protein S3 OS=Escherichia coli O139:H28 (strain E24377A / ETEC) GN=rpsC PE=3 SV=1	rpsC	SDFKVRQYLTKELAKASVSRI	45	3	10.6968	0.183081	7.72512	regulated	0.963059	0.917129				9.84317	0.00225757		9.02429	0.000469183		13.7923	0.000218652
sp|A7ZSK3|RS3_ECO24	30S ribosomal protein S3 OS=Escherichia coli O139:H28 (strain E24377A / ETEC) GN=rpsC PE=3 SV=1	rpsC	VRQYLTKELAKASVSRIVIER	49	3	5.23726	0.274004	16.5481	regulated	0.963059	0.917129	3.55852	0.001933		6.54058	5.81e-06		6.16815	0.00129138
sp|A7ZSK3|RS3_ECO24	30S ribosomal protein S3 OS=Escherichia coli O139:H28 (strain E24377A / ETEC) GN=rpsC PE=3 SV=1	rpsC		62	1	1.47979	0	0	not significant						nq			1.47979	0.424306
sp|B7UK38|RS3_ECO27	30S ribosomal protein S3 OS=Escherichia coli O127:H6 (strain E2348/69 / EPEC) GN=rpsC PE=3 SV=1	rpsC		86	2	0.291371	0.573305	-46.4908	not significant						0.516927	0.432591		0.164234	0.304724		nq
sp|A7ZSK3|RS3_ECO24	30S ribosomal protein S3 OS=Escherichia coli O139:H28 (strain E24377A / ETEC) GN=rpsC PE=3 SV=1	rpsC		89	1	1.19122	0	0	not significant									1.19122	0.552962
sp|A7ZSK3|RS3_ECO24	30S ribosomal protein S3 OS=Escherichia coli O139:H28 (strain E24377A / ETEC) GN=rpsC PE=3 SV=1	rpsC	PAQINIAEVRKPELDAKLVAD	108	4	4.88251	0.529046	33.3644	regulated	0.963059	0.917129	5.06588	3.65e-06		2.13885	0.00122562		5.61935	0.000253567		9.3174	6.41e-08
sp|B7UK38|RS3_ECO27	30S ribosomal protein S3 OS=Escherichia coli O127:H6 (strain E2348/69 / EPEC) GN=rpsC PE=3 SV=1	rpsC		150	1	2.0392	0	0	not significant			2.0392	0.0262125								nq
sp|A7ZSK3|RS3_ECO24	30S ribosomal protein S3 OS=Escherichia coli O139:H28 (strain E24377A / ETEC) GN=rpsC PE=3 SV=1	rpsC	GGMAAVEQPEKPAAQPKKQQR	219	3	3.10297	0.378636	33.4378	regulated	0.963059	0.917129	2.63521	0.0553655		2.19783	0.010066		2.71274	0.0258043		5.89081	9.71e-05
sp|B7UK38|RS3_ECO27	30S ribosomal protein S3 OS=Escherichia coli O127:H6 (strain E2348/69 / EPEC) GN=rpsC PE=3 SV=1	rpsC		225	1	1.15797	0	0	not significant												1.15797	0.795347
sp|B7UK20|RS4_ECO27	30S ribosomal protein S4 OS=Escherichia coli O127:H6 (strain E2348/69 / EPEC) GN=rpsD PE=3 SV=1	rpsD	VLERQFRNYYKEAARLKGNTG	77	3	7.2094	0.351054	17.7714	regulated	1.09522	1.05929	11.1463	0.0156068		4.72069	0.00197444		nq			7.1201	3.9e-07
sp|B7UK20|RS4_ECO27	30S ribosomal protein S4 OS=Escherichia coli O127:H6 (strain E2348/69 / EPEC) GN=rpsD PE=3 SV=1	rpsD		83	1	7.93814	0	0	not significant												7.93814	7.02e-05
sp|B7UK20|RS4_ECO27	30S ribosomal protein S4 OS=Escherichia coli O127:H6 (strain E2348/69 / EPEC) GN=rpsD PE=3 SV=1	rpsD		156	4	2.77367	0.865524	84.8412	not significant			1.64431	0.191627		3.77568	0.00797488		0.986202	0.954879		9.66654	0.000503471
sp|B7UK20|RS4_ECO27	30S ribosomal protein S4 OS=Escherichia coli O127:H6 (strain E2348/69 / EPEC) GN=rpsD PE=3 SV=1	rpsD	AALELAEQREKPTWLEVDAGK	167	3	2.56465	0.443276	47.0657	regulated	1.09522	1.05929	2.00657	0.0430166		3.13374	0.0314351		1.45581	0.0683994		4.71258	0.00055041
sp|B7UK20|RS4_ECO27	30S ribosomal protein S4 OS=Escherichia coli O127:H6 (strain E2348/69 / EPEC) GN=rpsD PE=3 SV=1	rpsD		177	1	2.95578	0	0	not significant									2.95578	0.0744002		nq
sp|B7UK20|RS4_ECO27	30S ribosomal protein S4 OS=Escherichia coli O127:H6 (strain E2348/69 / EPEC) GN=rpsD PE=3 SV=1	rpsD	VDAGKMEGTFKRKPERSDLSA	183	4	8.38217	0.432625	20.3482	regulated	1.09522	1.05929	17.5285	0.00800739		6.02148	0.000161107		7.39011	0.0120586		6.32676	5.95e-05
sp|A7ZV71|RS6_ECO24	30S ribosomal protein S6 OS=Escherichia coli O139:H28 (strain E24377A / ETEC) GN=rpsF PE=3 SV=1	rpsF	YTAAITGAEGKIHRLEDWGRR	35	4	4.77624	0.225747	14.4372	regulated	0.835661	0.84188	3.32387	0.0465062		5.34238	0.00298591		4.81844	0.00148714		6.089	0.00220754
sp|A7ZV71|RS6_ECO24	30S ribosomal protein S6 OS=Escherichia coli O139:H28 (strain E24377A / ETEC) GN=rpsF PE=3 SV=1	rpsF	QLAYPINKLHKAHYVLMNVEA	56	3	9.57369	0.315206	13.9532	regulated	0.835661	0.84188	7.20614	0.00776956		14.856	0.00657192		8.1888	0.00261737
sp|B7UQK9|RS6_ECO27	30S ribosomal protein S6 OS=Escherichia coli O127:H6 (strain E2348/69 / EPEC) GN=rpsF PE=3 SV=1	rpsF		93	1	4.93549	0	0	not significant												4.93549	0.00107435
sp|A7ZV71|RS6_ECO24	30S ribosomal protein S6 OS=Escherichia coli O139:H28 (strain E24377A / ETEC) GN=rpsF PE=3 SV=1	rpsF		104	2	2.10483	0.625392	84.0316	not significant			1.12619	0.81338		3.93388	0.0306617		nq
sp|A7ZSL6|RS7_ECO24	30S ribosomal protein S7 OS=Escherichia coli O139:H28 (strain E24377A / ETEC) GN=rpsG PE=3 SV=1	rpsG		11	1	0.38514	0	0	not significant						nq			0.38514	0.331462
sp|B7UK51|RS7_ECO27	30S ribosomal protein S7 OS=Escherichia coli O127:H6 (strain E2348/69 / EPEC) GN=rpsG PE=3 SV=1	rpsG		17	3	1.98863	1.11518	162.221	not significant						1.07001	0.38128		0.77214	0.279424		9.51868	0.000138568
sp|A7ZSL6|RS7_ECO24	30S ribosomal protein S7 OS=Escherichia coli O139:H28 (strain E24377A / ETEC) GN=rpsG PE=3 SV=1	rpsG		56	2	0.871123	0.350045	-253.706	not significant						1.23624	0.609684		0.613842	0.020174
sp|A7ZSL6|RS7_ECO24	30S ribosomal protein S7 OS=Escherichia coli O139:H28 (strain E24377A / ETEC) GN=rpsG PE=3 SV=1	rpsG		114					no quant						nq			nq			nq
sp|A7ZSL6|RS7_ECO24	30S ribosomal protein S7 OS=Escherichia coli O139:H28 (strain E24377A / ETEC) GN=rpsG PE=3 SV=1	rpsG	ANELSDAAENKGTAVKKREDV	131	3	4.35724	0.110525	7.50932	regulated	1.12173	0.958836				3.74287	0.0194559		4.83756	0.000429094		4.57305	0.00378232
sp|B7UK51|RS7_ECO27	30S ribosomal protein S7 OS=Escherichia coli O127:H6 (strain E2348/69 / EPEC) GN=rpsG PE=3 SV=1	rpsG		136	1	7.09056	0	0	not significant												7.09056	0.00380372
sp|A7ZSL6|RS7_ECO24	30S ribosomal protein S7 OS=Escherichia coli O139:H28 (strain E24377A / ETEC) GN=rpsG PE=3 SV=1	rpsG		149	2	4.16698	0.341948	23.9595	not significant			nq			5.86581	0.00102549		2.96016	0.0361509
sp|A7ZSJ5|RS8_ECO24	30S ribosomal protein S8 OS=Escherichia coli O139:H28 (strain E24377A / ETEC) GN=rpsH PE=3 SV=1	rpsH	NKAAVTMPSSKLKVAIANVLK	31	3	7.65581	0.292647	14.3774	regulated	1.12656	1.09787				6.26144	0.000393291		6.19151	0.000512181		11.583	0.000290169
sp|A7ZSJ5|RS8_ECO24	30S ribosomal protein S8 OS=Escherichia coli O139:H28 (strain E24377A / ETEC) GN=rpsH PE=3 SV=1	rpsH		50	2	3.526	0.815895	64.7451	not significant						7.97299	0.151896		1.55935	0.0340656
sp|A7ZSJ5|RS8_ECO24	30S ribosomal protein S8 OS=Escherichia coli O139:H28 (strain E24377A / ETEC) GN=rpsH PE=3 SV=1	rpsH		56	1	7.97299	0	0	not significant						7.97299	0.151896		nq
sp|B7UK30|RS8_ECO27	30S ribosomal protein S8 OS=Escherichia coli O127:H6 (strain E2348/69 / EPEC) GN=rpsH PE=3 SV=1	rpsH		69	3	2.39771	0.4045	46.2542	not significant						3.11947	0.0166574		1.354	0.360202		3.26356	0.000454631
sp|A7ZSJ5|RS8_ECO24	30S ribosomal protein S8 OS=Escherichia coli O139:H28 (strain E24377A / ETEC) GN=rpsH PE=3 SV=1	rpsH		89					no quant									nq
sp|A7ZSL0|RS10_ECO24	30S ribosomal protein S10 OS=Escherichia coli O139:H28 (strain E24377A / ETEC) GN=rpsJ PE=3 SV=1	rpsJ		11	1	1.78868	0	0	not significant									1.78868	0.165258
sp|A7ZSL0|RS10_ECO24	30S ribosomal protein S10 OS=Escherichia coli O139:H28 (strain E24377A / ETEC) GN=rpsJ PE=3 SV=1	rpsJ	QATAEIVETAKRTGAQVRGPI	30	4	6.12572	0.562991	31.0616	regulated	0.980787	0.953667	3.42781	0.00816862		10.9282	0.00406304		10.5762	0.000225452		3.55089	0.00291883
sp|B7UK45|RS10_ECO27	30S ribosomal protein S10 OS=Escherichia coli O127:H6 (strain E2348/69 / EPEC) GN=rpsJ PE=3 SV=1	rpsJ		59	4	1.27019	0.560098	234.185	not significant			0.772758	0.468964		1.78614	0.16365		0.707563	0.182695		2.66535	0.0159662
sp|A7ZSL0|RS10_ECO24	30S ribosomal protein S10 OS=Escherichia coli O139:H28 (strain E24377A / ETEC) GN=rpsJ PE=3 SV=1	rpsJ	RLVDIVEPTEKTVDALMRLDL	82	4	6.62135	0.296309	15.6753	regulated	0.980787	0.953667	4.96078	0.00370875		10.8449	5.21e-05		5.72268	1.09e-05		6.2503	0.00197955
sp|B7UK21|RS11_ECO27	30S ribosomal protein S11 OS=Escherichia coli O127:H6 (strain E2348/69 / EPEC) GN=rpsK PE=3 SV=1	rpsK	VAAERCADAVKEYGIKNLEVM	75	4	3.41705	0.134976	10.9846	regulated	1.19296	0.98976	3.29574	0.00613694		3.86275	0.000348278		2.78139	0.0114613		3.85127	5.29e-05
sp|B7UK21|RS11_ECO27	30S ribosomal protein S11 OS=Escherichia coli O127:H6 (strain E2348/69 / EPEC) GN=rpsK PE=3 SV=1	rpsK		80	4	2.74015	0.851908	84.5135	not significant			1.16862	0.339936		3.42371	2.87e-05		1.40588	0.0207261		10.0227	2.66e-05
sp|A7ZSL7|RS12_ECO24	30S ribosomal protein S12 OS=Escherichia coli O139:H28 (strain E24377A / ETEC) GN=rpsL PE=3 SV=1	rpsL	VRGALDCSGVKDRKQARSKYG	108	3	5.36832	0.294565	17.5283	regulated	1.12752	0.986247				4.4203	0.00454124		4.30253	0.0140408		8.13694	8.9e-05
sp|B7UH58|RS16_ECO27	30S ribosomal protein S16 OS=Escherichia coli O127:H6 (strain E2348/69 / EPEC) GN=rpsP PE=3 SV=1	rpsP	VGFFNPIASEKEEGTRLDLDR	46	4	7.06414	0.602428	30.8142	regulated	1.18816	1.01545	2.59378	0.00363827		10.8667	0.0007259		11.6974	6.3e-05		7.55905	0.000935132
sp|A7ZQ49|RS16_ECO24	30S ribosomal protein S16 OS=Escherichia coli O139:H28 (strain E24377A / ETEC) GN=rpsP PE=3 SV=1	rpsP		76	1	2.65133	0	0	not significant						2.65133	0.10283		nq
sp|A7ZSK0|RS17_ECO24	30S ribosomal protein S17 OS=Escherichia coli O139:H28 (strain E24377A / ETEC) GN=rpsQ PE=3 SV=1	rpsQ	RTLQGRVVSDKMEKSIVVAIE	16	4	3.93823	0.182652	13.3251	regulated	0.826726	0.825387	2.88308	0.00133407		4.35343	3.43e-07		4.54593	0.000154768		4.22306	0.000280549
sp|A7ZSK0|RS17_ECO24	30S ribosomal protein S17 OS=Escherichia coli O139:H28 (strain E24377A / ETEC) GN=rpsQ PE=3 SV=1	rpsQ		30	1	1.09107	0	0	not significant						nq			1.09107	0.91876
sp|A7ZSK0|RS17_ECO24	30S ribosomal protein S17 OS=Escherichia coli O139:H28 (strain E24377A / ETEC) GN=rpsQ PE=3 SV=1	rpsQ		36	2	1.28824	0.264013	104.24	not significant			nq			1.67747	0.0186511		0.989319	0.964536
sp|A7ZSK0|RS17_ECO24	30S ribosomal protein S17 OS=Escherichia coli O139:H28 (strain E24377A / ETEC) GN=rpsQ PE=3 SV=1	rpsQ		43	3	1.52746	0.250784	59.2025	not significant			1.84778	0.313388		1.79958	0.320459		1.07173	0.637404
sp|A7ZSK0|RS17_ECO24	30S ribosomal protein S17 OS=Escherichia coli O139:H28 (strain E24377A / ETEC) GN=rpsQ PE=3 SV=1	rpsQ		69					no quant									nq
sp|A7ZSK0|RS17_ECO24	30S ribosomal protein S17 OS=Escherichia coli O139:H28 (strain E24377A / ETEC) GN=rpsQ PE=3 SV=1	rpsQ		71	3	2.83214	0.270061	25.9417	not significant			3.99868	0.452435		2.06795	0.00919162		2.74718	0.00593794
sp|A7ZSK0|RS17_ECO24	30S ribosomal protein S17 OS=Escherichia coli O139:H28 (strain E24377A / ETEC) GN=rpsQ PE=3 SV=1	rpsQ		81	2	4.99535	0.364049	22.6327	not significant						7.18903	0.000158209		3.47106	0.0645958
sp|B7UQL1|RS18_ECO27	30S ribosomal protein S18 OS=Escherichia coli O127:H6 (strain E2348/69 / EPEC) GN=rpsR PE=3 SV=1	rpsR	EIDYKDIATLKNYITESGKIV	30	4	5.6829	0.387095	22.2793	regulated	1.35534	1.2521	3.83777	0.0121674		10.4678	0.00342387		4.35762	0.000386948		5.95208	0.0452343
sp|A7ZSK5|RS19_ECO24	30S ribosomal protein S19 OS=Escherichia coli O139:H28 (strain E24377A / ETEC) GN=rpsS PE=3 SV=1	rpsS		21	1	1.7049	0	0	not significant						nq			1.7049	0.625156
sp|B7UK40|RS19_ECO27	30S ribosomal protein S19 OS=Escherichia coli O127:H6 (strain E2348/69 / EPEC) GN=rpsS PE=3 SV=1	rpsS		28	3	1.87736	1.13253	179.804	not significant						4.85225	4.26e-05		0.382164	0.23509		3.56819	0.00049712
sp|B7UK40|RS19_ECO27	30S ribosomal protein S19 OS=Escherichia coli O127:H6 (strain E2348/69 / EPEC) GN=rpsS PE=3 SV=1	rpsS		29	4	2.45953	1.0867	120.748	not significant			5.55182	2.48e-07		4.82812	4.09e-05		0.382164	0.23509		3.57229	0.000572151
sp|A7ZSK5|RS19_ECO24	30S ribosomal protein S19 OS=Escherichia coli O139:H28 (strain E24377A / ETEC) GN=rpsS PE=3 SV=1	rpsS	VEKAVESGDKKPLRTWSRRST	29	3	4.57407	0.1842	12.1152	regulated	0.963189	0.967353	5.55182	2.48e-07		4.82812	4.09e-05		nq			3.57229	0.000572151
sp|A7ZSK5|RS19_ECO24	30S ribosomal protein S19 OS=Escherichia coli O139:H28 (strain E24377A / ETEC) GN=rpsS PE=3 SV=1	rpsS		21, 29	1	1.35504	0	0	not significant									1.35504	0.348899
sp|A7ZSK5|RS19_ECO24	30S ribosomal protein S19 OS=Escherichia coli O139:H28 (strain E24377A / ETEC) GN=rpsS PE=3 SV=1	rpsS		28, 29					no quant									nq
sp|A7ZHB2|RS20_ECO24	30S ribosomal protein S20 OS=Escherichia coli O139:H28 (strain E24377A / ETEC) GN=rpsT PE=3 SV=1	rpsT		44	3	2.05526	0.688249	95.5366	not significant						1.05055	0.918903		1.56112	0.176559		5.29355	0.00214371
sp|A7ZHB2|RS20_ECO24	30S ribosomal protein S20 OS=Escherichia coli O139:H28 (strain E24377A / ETEC) GN=rpsT PE=3 SV=1	rpsT	IEAGDKAAAQKAFNEMQPIVD	49	3	5.9057	0.410039	23.0889	regulated	1.21161	1.13077				3.31635	0.00201953		7.432	0.000922274		8.35237	1.51e-05
sp|B7UI68|RS20_ECO27	30S ribosomal protein S20 OS=Escherichia coli O127:H6 (strain E2348/69 / EPEC) GN=rpsT PE=3 SV=1	rpsT		85	2	3.27882	0.0927321	7.80913	not significant						3.59741	0.00117745		2.98844	0.00990717		NQ
sp|A7ZRU7|RS21_ECO24	30S ribosomal protein S21 OS=Escherichia coli O139:H28 (strain E24377A / ETEC) GN=rpsU PE=3 SV=1	rpsU	ALRRFKRSCEKAGVLAEVRRR	25	4	4.8726	0.147881	9.33813	regulated	1.00406	0.974682	4.69228	0.0337882		4.08308	0.00010297		4.78502	4.28e-05		6.15029	0.000377113
sp|B7UIE8|SECA_ECO27	Protein translocase subunit SecA OS=Escherichia coli O127:H6 (strain E2348/69 / EPEC) GN=secA PE=3 SV=1	secA	GPAEDSSEMYKRVNKIIPHLI	237	4	4.49868	0.214255	14.2477	regulated	1.04973	0.982066	5.89	0.0013996		3.91006	0.00197779		3.44163	0.0130083		5.17175	0.00153913
sp|B7UIE8|SECA_ECO27	Protein translocase subunit SecA OS=Escherichia coli O127:H6 (strain E2348/69 / EPEC) GN=secA PE=3 SV=1	secA		475	1	7.52556	0	0	not significant												7.52556	0.00248275
sp|P0AFY8|SEQA_ECOLI	Negative modulator of initiation of replication OS=Escherichia coli (strain K12) GN=seqA PE=1 SV=1	seqA	RVASPAIVEAKPVKTIKDKVR	60	4	3.71885	0.0782562	5.95822	regulated	0.947894	0.846657	3.9842	0.0023941		3.27342	0.0177398		3.72912	0.000520242		3.93912	4.39e-06
sp|P0A9T2|SERA_ECO57	D-3-phosphoglycerate dehydrogenase OS=Escherichia coli O157:H7 GN=serA PE=3 SV=2	serA	AAGYTNIEFHKGALDDEQLKE	39	3	4.07404	0.22606	16.0939	regulated	0.862741	0.830898	5.56567	0.0263671		3.68959	0.0328446					3.29325	0.00223222
sp|P0A9T1|SERA_ECOL6	D-3-phosphoglycerate dehydrogenase OS=Escherichia coli O6:H1 (strain CFT073 / ATCC 700928 / UPEC) GN=serA PE=3 SV=2	serA	NAKAHRGVWNKLAAGSFEARG	141	3	3.10844	0.0316055	2.78679	regulated	0.862741	0.830898	3.24908	1.24e-05		3.03023	0.000369682		nq			3.04573	0.00184806
sp|P0A9T1|SERA_ECOL6	D-3-phosphoglycerate dehydrogenase OS=Escherichia coli O6:H1 (strain CFT073 / ATCC 700928 / UPEC) GN=serA PE=3 SV=2	serA		398	3	1.97846	0.414388	60.7325	not significant			1.23087	0.673052		1.86242	0.36444					3.37823	0.000111065
sp|P0AGB0|SERB_ECOLI	Phosphoserine phosphatase OS=Escherichia coli (strain K12) GN=serB PE=1 SV=1	serB	AYHAKPKVNEKAEVTIRHADL	298	4	3.5512	0.230612	18.1973	regulated	0.921801	0.900025	2.7975	0.0326666		5.19268	6.56e-09		3.1981	0.0118375		3.41978	0.00125415
sp|P0ACA5|SSPA_ECO57	Stringent starvation protein A OS=Escherichia coli O157:H7 GN=sspA PE=3 SV=2	sspA		43	1	1.86296	0	0	not significant						1.86296	0.299135
sp|P0ACA5|SSPA_ECO57	Stringent starvation protein A OS=Escherichia coli O157:H7 GN=sspA PE=3 SV=2	sspA		108	1	4.8277	0	0	not significant						4.8277	0.130375
sp|P0ACA4|SSPA_ECOL6	Stringent starvation protein A OS=Escherichia coli O6:H1 (strain CFT073 / ATCC 700928 / UPEC) GN=sspA PE=3 SV=2	sspA		181	4	2.78789	0.439482	42.8644	not significant			1.95746	0.131703		3.91536	0.00126684		1.67615	0.0161998		4.70242	0.0125447
sp|P0ACA5|SSPA_ECO57	Stringent starvation protein A OS=Escherichia coli O157:H7 GN=sspA PE=3 SV=2	sspA	EFSGPGAKELKGYMTRVFERD	184	3	2.90427	0.115595	10.842	regulated	0.903448	0.800969	2.4753	0.0428196		3.02929	0.000169426		3.26168	0.000374497
sp|P0AFG5|ODO1_ECO57	2-oxoglutarate dehydrogenase E1 component OS=Escherichia coli O157:H7 GN=sucA PE=3 SV=1	sucA	TFQQLPGTGVKPDQFHSQTRE	54	4	5.04463	0.393779	24.3325	regulated	1.28586	1.15244	2.64069	0.00230405		5.21162	0.00432778		7.38095	0.00101727		6.37829	3.44e-05
sp|P0AFG4|ODO1_ECOL6	2-oxoglutarate dehydrogenase E1 component OS=Escherichia coli O6:H1 (strain CFT073 / ATCC 700928 / UPEC) GN=sucA PE=3 SV=1	sucA		152	3	2.612	1.52012	158.326	not significant			7.33198	0.0609718					0.304497	0.156224		7.98208	0.128347
sp|P0AFG4|ODO1_ECOL6	2-oxoglutarate dehydrogenase E1 component OS=Escherichia coli O6:H1 (strain CFT073 / ATCC 700928 / UPEC) GN=sucA PE=3 SV=1	sucA		220	2	2.60067	0.277773	29.0628	not significant						3.43336	0.000482805		1.96992	0.245752		nq
sp|P0AFG4|ODO1_ECOL6	2-oxoglutarate dehydrogenase E1 component OS=Escherichia coli O6:H1 (strain CFT073 / ATCC 700928 / UPEC) GN=sucA PE=3 SV=1	sucA		274	1	4.49112	0	0	not significant												4.49112	0.00571536
sp|P0AFG5|ODO1_ECO57	2-oxoglutarate dehydrogenase E1 component OS=Escherichia coli O157:H7 GN=sucA PE=3 SV=1	sucA		559	2	0.461995	0.202888	-26.274	not significant						0.565914	0.295237		0.377159	0.437945
sp|P0AFG4|ODO1_ECOL6	2-oxoglutarate dehydrogenase E1 component OS=Escherichia coli O6:H1 (strain CFT073 / ATCC 700928 / UPEC) GN=sucA PE=3 SV=1	sucA		576	3	2.6207	0.815759	84.6714	not significant			1.72355	0.229363		nq			1.27394	0.63025		8.19744	7.85e-07
sp|P0AFG6|ODO2_ECOLI	Dihydrolipoyllysine-residue succinyltransferase component of 2-oxoglutarate dehydrogenase complex OS=Escherichia coli (strain K12) GN=sucB PE=1 SV=2	sucB		148					no quant												nq
sp|P0AFG6|ODO2_ECOLI	Dihydrolipoyllysine-residue succinyltransferase component of 2-oxoglutarate dehydrogenase complex OS=Escherichia coli (strain K12) GN=sucB PE=1 SV=2	sucB		218	1	1.30224	0	0	not significant			1.30224	0.39922
sp|P0AFG6|ODO2_ECOLI	Dihydrolipoyllysine-residue succinyltransferase component of 2-oxoglutarate dehydrogenase complex OS=Escherichia coli (strain K12) GN=sucB PE=1 SV=2	sucB		226	3	3.48538	0.126511	10.1324	not significant			4.06605	0.00618511		3.49125	0.00778422		nq			2.98261	0.000210584
sp|P0AFG6|ODO2_ECOLI	Dihydrolipoyllysine-residue succinyltransferase component of 2-oxoglutarate dehydrogenase complex OS=Escherichia coli (strain K12) GN=sucB PE=1 SV=2	sucB		297	3	2.17858	0.806637	103.591	not significant			0.961805	0.862992					1.64634	0.20131		6.53002	0.000162355
sp|P0AFG6|ODO2_ECOLI	Dihydrolipoyllysine-residue succinyltransferase component of 2-oxoglutarate dehydrogenase complex OS=Escherichia coli (strain K12) GN=sucB PE=1 SV=2	sucB	LGMADIEKKIKELAVKGRDGK	300		4.09341	0.168582	11.9615	regulated	1.12279	1.04524	5.21259	0.0305542		3.75757	0.00488943		3.31001	0.0211469		4.33426	8.77e-06
sp|A7ZJA8|SUCC_ECO24	Succinyl-CoA ligase [ADP-forming] subunit beta OS=Escherichia coli O139:H28 (strain E24377A / ETEC) GN=sucC PE=3 SV=1	sucC		37	1	0.739652	0	0	not significant									0.739652	0.544497
sp|A7ZJA8|SUCC_ECO24	Succinyl-CoA ligase [ADP-forming] subunit beta OS=Escherichia coli O139:H28 (strain E24377A / ETEC) GN=sucC PE=3 SV=1	sucC		61	2	8.28308	0.661454	31.286	not significant			16.0494	2.03e-05		4.2749	6.02e-05		nq
sp|B7LAD4|SUCC_ECO55	Succinyl-CoA ligase [ADP-forming] subunit beta OS=Escherichia coli (strain 55989 / EAEC) GN=sucC PE=3 SV=1	sucC	KAGGVKVVNSKEDIRAFAENW	66	4	4.70292	0.0799223	5.16233	regulated	1.09691	1.01632	4.41786	0.0363873		4.46511	5.75385e-05		nq			5.2647	0.000235843
sp|B7LAD4|SUCC_ECO55	Succinyl-CoA ligase [ADP-forming] subunit beta OS=Escherichia coli (strain 55989 / EAEC) GN=sucC PE=3 SV=1	sucC		146	3	3.2069	1.12845	96.8373	not significant			9.86021	0.0294477		nq			0.685172	0.11846		4.88169	0.007688
sp|A7ZJA8|SUCC_ECO24	Succinyl-CoA ligase [ADP-forming] subunit beta OS=Escherichia coli O139:H28 (strain E24377A / ETEC) GN=sucC PE=3 SV=1	sucC		166	3	3.29875	0.518148	43.4126	not significant			3.3313	0.111913		6.19148	0.00500159		1.74036	0.0199254
sp|A7ZJA8|SUCC_ECO24	Succinyl-CoA ligase [ADP-forming] subunit beta OS=Escherichia coli O139:H28 (strain E24377A / ETEC) GN=sucC PE=3 SV=1	sucC		172	3	2.81843	0.726388	70.1024	not significant			7.86176	0.0102262		1.76887	0.172105		1.60994	0.106052
sp|B7LAD4|SUCC_ECO55	Succinyl-CoA ligase [ADP-forming] subunit beta OS=Escherichia coli (strain 55989 / EAEC) GN=sucC PE=3 SV=1	sucC		179					no quant			nq
sp|A7ZJA8|SUCC_ECO24	Succinyl-CoA ligase [ADP-forming] subunit beta OS=Escherichia coli O139:H28 (strain E24377A / ETEC) GN=sucC PE=3 SV=1	sucC		205					no quant						nq
sp|B7LAD4|SUCC_ECO55	Succinyl-CoA ligase [ADP-forming] subunit beta OS=Escherichia coli (strain 55989 / EAEC) GN=sucC PE=3 SV=1	sucC		295					no quant												nq
sp|B7LAD4|SUCC_ECO55	Succinyl-CoA ligase [ADP-forming] subunit beta OS=Escherichia coli (strain 55989 / EAEC) GN=sucC PE=3 SV=1	sucC		310	1	4.08863	0	0	not significant						4.08863	0.000344102		nq			NQ
sp|B7LAD4|SUCC_ECO55	Succinyl-CoA ligase [ADP-forming] subunit beta OS=Escherichia coli (strain 55989 / EAEC) GN=sucC PE=3 SV=1	sucC		359	2	1.98979	0.898773	130.63	not significant									0.809983	0.111789		4.8881	0.00156392
sp|A7ZJA8|SUCC_ECO24	Succinyl-CoA ligase [ADP-forming] subunit beta OS=Escherichia coli O139:H28 (strain E24377A / ETEC) GN=sucC PE=3 SV=1	sucC		360					no quant									nq
sp|P0AGF0|SUCD_ECOL6	Succinyl-CoA ligase [ADP-forming] subunit alpha OS=Escherichia coli O6:H1 (strain CFT073 / ATCC 700928 / UPEC) GN=sucD PE=3 SV=2	sucD	MSILIDKNTKVICQGFT	7	4	4.08397	0.2668	18.9614	regulated	0.964762	1.02281	5.10152	0.0186553		4.68261	0.00131802		2.58788	0.0125692		4.49828	1e-05
sp|P0AGF0|SUCD_ECOL6	Succinyl-CoA ligase [ADP-forming] subunit alpha OS=Escherichia coli O6:H1 (strain CFT073 / ATCC 700928 / UPEC) GN=sucD PE=3 SV=2	sucD		272	2	1.35422	0.136331	44.9606	not significant			1.18163	0.719192		1.55202	0.432746
sp|P0AGF0|SUCD_ECOL6	Succinyl-CoA ligase [ADP-forming] subunit alpha OS=Escherichia coli O6:H1 (strain CFT073 / ATCC 700928 / UPEC) GN=sucD PE=3 SV=2	sucD	RSLADIGEALKTVLK	285	4	4.43871	0.424579	28.4883	regulated	0.964762	1.02281	9.04879	0.00716608		3.04781	0.000629863		3.43131	0.00563838		4.09675	0.00181117
sp|A7ZME4|SUFE_ECO24	Cysteine desulfuration protein SufE OS=Escherichia coli O139:H28 (strain E24377A / ETEC) GN=sufE PE=3 SV=1	sufE	MALLPDKEKLLRNFLRCAN	9	3	5.54215	0.404069	23.5969	regulated	0.849998	0.822382				7.30652	2.52559e-05		7.43748	0.000137421		3.13455	6.27e-05
sp|Q8FLD1|TALB_ECOL6	Transaldolase B OS=Escherichia coli O6:H1 (strain CFT073 / ATCC 700928 / UPEC) GN=talB PE=3 SV=3	talB	MTDKLTSLRQYTTV	4	3	3.96316	0.00928424	0.674216	regulated	0.858288	0.853125	3.96308	0.0374836		3.91774	0.0029292		nq			4.01482	1.85e-05
sp|Q8FLD1|TALB_ECOL6	Transaldolase B OS=Escherichia coli O6:H1 (strain CFT073 / ATCC 700928 / UPEC) GN=talB PE=3 SV=3	talB	LNAAQIPEYRKLIDDAVAWAK	50	4	3.9217	0.133374	9.76008	regulated	0.858288	0.853125	3.54391	0.0208086		3.4266	0.00359372		4.80772	7.13e-05		4.04539	0.00773728
sp|Q8FLD1|TALB_ECOL6	Transaldolase B OS=Escherichia coli O6:H1 (strain CFT073 / ATCC 700928 / UPEC) GN=talB PE=3 SV=3	talB		60	1	2.49756	0	0	not significant			2.49756	0.0394488
sp|Q8FLD1|TALB_ECOL6	Transaldolase B OS=Escherichia coli O6:H1 (strain CFT073 / ATCC 700928 / UPEC) GN=talB PE=3 SV=3	talB		117	2	0.68346	0.980308	-257.578	not significant			nq			nq			0.256431	0.515917		1.82161	0.00664451
sp|P0A871|TALB_ECO57	Transaldolase B OS=Escherichia coli O157:H7 GN=talB PE=3 SV=2	talB		148	1	0.860559	0	0	not significant						0.860559	0.881638
sp|Q8FLD1|TALB_ECOL6	Transaldolase B OS=Escherichia coli O6:H1 (strain CFT073 / ATCC 700928 / UPEC) GN=talB PE=3 SV=3	talB		187	3	2.53158	0.131812	14.191	not significant			2.64658	0.0694312		2.89626	0.00036805		2.11668	0.00994777		nq
sp|Q8FLD1|TALB_ECOL6	Transaldolase B OS=Escherichia coli O6:H1 (strain CFT073 / ATCC 700928 / UPEC) GN=talB PE=3 SV=3	talB	DRLTIAPALLKELAESEGAIE	250	3.5	3.23167	0.764994	65.2169	regulated	0.858288	0.853125	12.0416	0.0116863		2.38681	0.00423625		1.83958	0.0113237		2.05984	0.0267177
sp|P0A871|TALB_ECO57	Transaldolase B OS=Escherichia coli O157:H7 GN=talB PE=3 SV=2	talB		294	2	1.88308	0.722885	114.217	not significant			3.87983	0.287386					0.913951	0.811056
sp|P0A870|TALB_ECOLI	Transaldolase B OS=Escherichia coli (strain K12) GN=talB PE=1 SV=2	talB	AVDKLAEGIRKFAIDQEKLEK	301	4	2.56379	0.110056	11.6896	regulated	0.858288	0.853125	2.36541	0.0228531		2.42748	0.0042565		2.41958	0.00164402		3.09636	0.000308955
sp|P0A870|TALB_ECOLI	Transaldolase B OS=Escherichia coli (strain K12) GN=talB PE=1 SV=2	talB	GIRKFAIDQEKLEKMIGDLL	308	4	3.28823	0.259983	21.8409	regulated	0.858288	0.853125	4.91618	0.00252736		3.12241	0.00570121		2.37865	0.00106152		3.20499	0.0112327
sp|P0A871|TALB_ECO57	Transaldolase B OS=Escherichia coli O157:H7 GN=talB PE=3 SV=2	talB		311	2	1.36233	0.183499	59.3476	not significant			1.63672	0.509247					1.13394	0.486261
sp|P0A871|TALB_ECO57	Transaldolase B OS=Escherichia coli O157:H7 GN=talB PE=3 SV=2	talB		301, 308	2	2.82861	0.256465	24.6652	not significant			3.65557	0.00396181					2.18873	0.0685573
sp|P00561|AK1H_ECOLI	Bifunctional aspartokinase/homoserine dehydrogenase 1 OS=Escherichia coli (strain K12) GN=thrA PE=1 SV=2	thrA		770	4	4.4639	0.205915	13.7642	not significant			4.04912	0.0131414		6.17179	0.00466001		4.5008	0.00469268		3.53018	0.000187423
sp|P00561|AK1H_ECOLI	Bifunctional aspartokinase/homoserine dehydrogenase 1 OS=Escherichia coli (strain K12) GN=thrA PE=1 SV=2	thrA	AEVDGNDPLFKVKNGENALAF	770	4	4.46356	0.205788	13.7564	regulated	0.957997	0.823586	4.04912	0.0131414		6.17179	0.00466001		4.5008	0.00469268		3.53018	0.000187423
sp|B7USA2|SYT_ECO27	Threonine--tRNA ligase OS=Escherichia coli O127:H6 (strain E2348/69 / EPEC) GN=thrS PE=3 SV=1	thrS		122	3	4.24782	0.49854	34.4675	not significant						3.57979	0.319429		2.55902	0.254805		8.36693	0.0630109
sp|B7USA2|SYT_ECO27	Threonine--tRNA ligase OS=Escherichia coli O127:H6 (strain E2348/69 / EPEC) GN=thrS PE=3 SV=1	thrS		169	1	2.68714	0	0	not significant			2.68714	0.00717983		nq
sp|A7ZMI6|SYT_ECO24	Threonine--tRNA ligase OS=Escherichia coli O139:H28 (strain E24377A / ETEC) GN=thrS PE=3 SV=1	thrS		200	1	2.02706	0	0	not significant									2.02706	0.227961
sp|B7USA2|SYT_ECO27	Threonine--tRNA ligase OS=Escherichia coli O127:H6 (strain E2348/69 / EPEC) GN=thrS PE=3 SV=1	thrS	QRIYGTAWADKKALNAYLQRL	226	4	4.23779	0.466168	32.2822	regulated	0.917803	0.85	3.28021	0.0191009		3.48087	0.00389338		2.98725	0.0102707		9.44798	0.000162838
sp|A7ZMI6|SYT_ECO24	Threonine--tRNA ligase OS=Escherichia coli O139:H28 (strain E24377A / ETEC) GN=thrS PE=3 SV=1	thrS		227	1	1.76048	0	0	not significant						1.76048	0.14478
sp|B7USA2|SYT_ECO27	Threonine--tRNA ligase OS=Escherichia coli O127:H6 (strain E2348/69 / EPEC) GN=thrS PE=3 SV=1	thrS		286	3	2.20777	0.823847	104.024	not significant			2.80347	0.00448489		nq			0.729771	0.174183		5.25989	0.000167372
sp|B7USA2|SYT_ECO27	Threonine--tRNA ligase OS=Escherichia coli O127:H6 (strain E2348/69 / EPEC) GN=thrS PE=3 SV=1	thrS		577	2	2.36633	0.102566	11.9077	not significant			2.13566	0.0801283		nq						2.62192	7.99e-06
sp|B7USA2|SYT_ECO27	Threonine--tRNA ligase OS=Escherichia coli O127:H6 (strain E2348/69 / EPEC) GN=thrS PE=3 SV=1	thrS		599	4	2.04503	0.489278	68.3912	not significant			1.95359	0.0151372		1.51022	0.113728		1.29218	0.260847		4.58773	5.68e-05
sp|B7USA2|SYT_ECO27	Threonine--tRNA ligase OS=Escherichia coli O127:H6 (strain E2348/69 / EPEC) GN=thrS PE=3 SV=1	thrS		614	1	3.71159	0	0	not significant												3.71159	0.00190512
sp|B7UJQ9|TIG_ECO27	Trigger factor OS=Escherichia coli O127:H6 (strain E2348/69 / EPEC) GN=tig PE=3 SV=1	tig		37	4	1.48007	1.3904	354.612	not significant			0.407461	0.022874		0.752046	0.565747		1.02001	0		15.3532	0.0236574
sp|B7UJQ9|TIG_ECO27	Trigger factor OS=Escherichia coli O127:H6 (strain E2348/69 / EPEC) GN=tig PE=3 SV=1	tig		81	2	2.52691	0.662613	71.4796	not significant			1.30263	0.769698		nq						4.90183	0.000274875
sp|B7UJQ9|TIG_ECO27	Trigger factor OS=Escherichia coli O127:H6 (strain E2348/69 / EPEC) GN=tig PE=3 SV=1	tig	RNFIDAIIKEKINPAGAPTYV	83	4	3.23517	0.117304	9.99117	regulated	0.737638	0.748429	2.79138	0.000906366		3.01204	0.00634178		3.46485	0.000958412		3.76917	0.0001
sp|B7UJQ9|TIG_ECO27	Trigger factor OS=Escherichia coli O127:H6 (strain E2348/69 / EPEC) GN=tig PE=3 SV=1	tig		203	3	2.36554	0.601636	69.8758	not significant			1.96123	0.140224		1.26614	0.344227					5.33065	0.00011448
sp|B7UJQ9|TIG_ECO27	Trigger factor OS=Escherichia coli O127:H6 (strain E2348/69 / EPEC) GN=tig PE=3 SV=1	tig		232	4	2.14085	0.676575	88.8824	not significant			0.988189	0.973137		2.4186	0.0319084		1.45841	0.155817		6.02644	9.92e-05
sp|B7UJQ9|TIG_ECO27	Trigger factor OS=Escherichia coli O127:H6 (strain E2348/69 / EPEC) GN=tig PE=3 SV=1	tig		254	3	1.52436	0.584439	138.633	not significant			1.03639	0.906251		nq			0.981643	0.931646		3.48163	0.0595005
sp|B7UJQ9|TIG_ECO27	Trigger factor OS=Escherichia coli O127:H6 (strain E2348/69 / EPEC) GN=tig PE=3 SV=1	tig		279	2	2.32444	0.134337	15.9266	not significant			2.03225	0.0665743		2.65864	0.000813694		nq			NQ
sp|A7ZIJ4|TIG_ECO24	Trigger factor OS=Escherichia coli O139:H28 (strain E24377A / ETEC) GN=tig PE=3 SV=1	tig		327	4	1.07655	0.595668	807.538	not significant			0.492808	0.00605451		1.01428	0.923344		1.01929	0.964954		2.63636	0.0146969
sp|A7ZIJ4|TIG_ECO24	Trigger factor OS=Escherichia coli O139:H28 (strain E24377A / ETEC) GN=tig PE=3 SV=1	tig		342	1	2.48972	0	0	not significant						2.48972	0.549883
sp|B7UJQ9|TIG_ECO27	Trigger factor OS=Escherichia coli O127:H6 (strain E2348/69 / EPEC) GN=tig PE=3 SV=1	tig	LGEVIRTNELKADEERVKGLI	361	3	3.44551	0.185887	15.0263	regulated	0.737638	0.748429	3.41901	0.0272388		2.54693	0.000274572		4.01381	0.0967975		4.03235	1.53e-06
sp|A7ZIJ4|TIG_ECO24	Trigger factor OS=Escherichia coli O139:H28 (strain E24377A / ETEC) GN=tig PE=3 SV=1	tig		392	1	1.68119	0	0	not significant			1.68119	0.66836		nq			nq
sp|B7UJQ9|TIG_ECO27	Trigger factor OS=Escherichia coli O127:H6 (strain E2348/69 / EPEC) GN=tig PE=3 SV=1	tig		420	1	2.854	0	0	not significant												2.854	0.000109971
sp|P27302|TKT1_ECOLI	Transketolase 1 OS=Escherichia coli (strain K12) GN=tktA PE=1 SV=5	tktA		21	1	1.05968	0	0	not significant			1.05968	0.860094
sp|P27302|TKT1_ECOLI	Transketolase 1 OS=Escherichia coli (strain K12) GN=tktA PE=1 SV=5	tktA		225	2	3.34058	0.12884	10.682	not significant			2.93675	0.012378								3.79994	3.76e-05
sp|P27302|TKT1_ECOLI	Transketolase 1 OS=Escherichia coli (strain K12) GN=tktA PE=1 SV=5	tktA		303	2	3.64118	0.155653	12.0446	not significant			3.11633	0.000448077					nq			4.25443	0.000164522
sp|P27302|TKT1_ECOLI	Transketolase 1 OS=Escherichia coli (strain K12) GN=tktA PE=1 SV=5	tktA		310	3	2.82658	0.29896	28.772	not significant			2.0679	0.0757181		2.58245	0.016319		nq			4.22883	0.00263994
sp|P27302|TKT1_ECOLI	Transketolase 1 OS=Escherichia coli (strain K12) GN=tktA PE=1 SV=5	tktA	AWNEKFAAYAKAYPQEAAEFT	316	3	2.92089	0.29362	27.3928	regulated	0.765201	0.737383	2.257	0.0696333		2.13771	0.00019918		3.50086	0.00285818		4.30493	3.66e-05
sp|P27302|TKT1_ECOLI	Transketolase 1 OS=Escherichia coli (strain K12) GN=tktA PE=1 SV=5	tktA		330	1	1.11157	0	0	not significant									1.11157	0.855734
sp|P27302|TKT1_ECOLI	Transketolase 1 OS=Escherichia coli (strain K12) GN=tktA PE=1 SV=5	tktA		340	1	2.63099	0	0	not significant												2.63099	0.000447397
sp|P27302|TKT1_ECOLI	Transketolase 1 OS=Escherichia coli (strain K12) GN=tktA PE=1 SV=5	tktA		342	3	1.74039	0.640207	115.538	not significant			0.899626	0.573195		1.41511	0.609153					4.14087	0.00367005
sp|P27302|TKT1_ECOLI	Transketolase 1 OS=Escherichia coli (strain K12) GN=tktA PE=1 SV=5	tktA		347	4	2.19217	0.34485	43.9361	not significant			2.02959	0.109736		1.51692	0.0114788		1.94392	0.0167697		3.85872	9.08e-06
sp|P27302|TKT1_ECOLI	Transketolase 1 OS=Escherichia coli (strain K12) GN=tktA PE=1 SV=5	tktA		354	1	1.02529	0	0	not significant									1.02529	0.944663
sp|P27302|TKT1_ECOLI	Transketolase 1 OS=Escherichia coli (strain K12) GN=tktA PE=1 SV=5	tktA		577					no quant												nq
sp|P27302|TKT1_ECOLI	Transketolase 1 OS=Escherichia coli (strain K12) GN=tktA PE=1 SV=5	tktA		591	3	2.14735	0.101413	13.27	not significant			2.25276	0.0461224		2.35687	0.0343605		1.86489	0.415247		nq
sp|P27302|TKT1_ECOLI	Transketolase 1 OS=Escherichia coli (strain K12) GN=tktA PE=1 SV=5	tktA		603	2	1.92633	0.00373907	0.570313	not significant			1.91914	0.113937					1.93355	0.0348253
sp|P33570|TKT2_ECOLI	Transketolase 2 OS=Escherichia coli (strain K12) GN=tktB PE=1 SV=1	tktB		236	1	1.11551	0	0	not significant			1.11551	0.746643
sp|P33570|TKT2_ECOLI	Transketolase 2 OS=Escherichia coli (strain K12) GN=tktB PE=1 SV=1	tktB		275	1	5.475	0	0	not significant			5.475	0.0470353
sp|P33570|TKT2_ECOLI	Transketolase 2 OS=Escherichia coli (strain K12) GN=tktB PE=1 SV=1	tktB		301	1	11.8956	0	0	not significant			11.8956	3.15e-06
sp|P33570|TKT2_ECOLI	Transketolase 2 OS=Escherichia coli (strain K12) GN=tktB PE=1 SV=1	tktB		334	2	3.51648	0.0733615	5.8341	not significant			3.78415	0.104014								3.26774	0.00296854
sp|P33570|TKT2_ECOLI	Transketolase 2 OS=Escherichia coli (strain K12) GN=tktB PE=1 SV=1	tktB		338	3	1.66203	0.876443	172.514	not significant			2.39998	0.0738291		nq			0.496167	0.298166		3.85552	5.48e-05
sp|P33570|TKT2_ECOLI	Transketolase 2 OS=Escherichia coli (strain K12) GN=tktB PE=1 SV=1	tktB	LPKDWEKTTQKYINELQANPA	342	3	4.41196	0.494672	33.3266	regulated	1.1007	1.05601	8.88481	0.0352806		3.14189	0.0131959					3.08334	0.00126395
sp|P33570|TKT2_ECOLI	Transketolase 2 OS=Escherichia coli (strain K12) GN=tktB PE=1 SV=1	tktB	AQVERTPDQVKEIARGGYVLK	533	4	3.87986	0.433767	31.9935	regulated	1.1007	1.05601	7.31342	0.00431498		2.68047	0.0283159		2.51695	0.00183245		4.59386	0.000217225
sp|P06612|TOP1_ECOLI	DNA topoisomerase 1 OS=Escherichia coli (strain K12) GN=topA PE=1 SV=2	topA		19	2	1.47206	0.296156	76.5923	not significant						1.09473	0.73943					1.97945	0.0154563
sp|P06612|TOP1_ECOLI	DNA topoisomerase 1 OS=Escherichia coli (strain K12) GN=topA PE=1 SV=2	topA		91	1	2.57064	0	0	not significant			2.57064	0.0341057
sp|P06612|TOP1_ECOLI	DNA topoisomerase 1 OS=Escherichia coli (strain K12) GN=topA PE=1 SV=2	topA		97	1	1.42457	0	0	not significant												1.42457	0.0590062
sp|P06612|TOP1_ECOLI	DNA topoisomerase 1 OS=Escherichia coli (strain K12) GN=topA PE=1 SV=2	topA	YSRVVFNEITKNAIRQAFNKP	144	4	2.69889	0.935129	94.1873	regulated	0.811064	0.905331	6.42016	0.0168811		3.43503	0.00561213		0.555647	0.00198152		4.29486	2.27e-05
sp|P06612|TOP1_ECOLI	DNA topoisomerase 1 OS=Escherichia coli (strain K12) GN=topA PE=1 SV=2	topA		345	2	2.21723	0.574253	72.1188	not significant			1.24858	0.339649								3.93737	7.12e-06
sp|P06612|TOP1_ECOLI	DNA topoisomerase 1 OS=Escherichia coli (strain K12) GN=topA PE=1 SV=2	topA	RGYISDNFGKKYLPESPNQYA	346	4	3.84891	0.312887	23.2148	regulated	0.811064	0.905331	4.01572	0.000720651		2.61384	0.00492805		3.39452	0.00317796		6.16846	0.0106383
sp|P06612|TOP1_ECOLI	DNA topoisomerase 1 OS=Escherichia coli (strain K12) GN=topA PE=1 SV=2	topA	PARFSEASLVKELEKRGIGRP	484	3	4.06017	0.242312	17.2928	regulated	0.811064	0.905331	5.58565	0.00805876		3.85142	0.0117882		nq			3.11466	0.00174166
sp|P06612|TOP1_ECOLI	DNA topoisomerase 1 OS=Escherichia coli (strain K12) GN=topA PE=1 SV=2	topA		721					no quant												nq
sp|B7MI51|TPIS_ECO45	Triosephosphate isomerase OS=Escherichia coli O45:K1 (strain S88 / ExPEC) GN=tpiA PE=3 SV=1	tpiA	MRHPLVMGNWKLNGSRHMVHE	11	3	3.02722	1.07596	97.1395	regulated	0.822747	0.782213	0.735047	0.111619		3.60839	3.24e-05		2.1417	0.00283919		14.6931	3.77e-07
sp|B7MI51|TPIS_ECO45	Triosephosphate isomerase OS=Escherichia coli O45:K1 (strain S88 / ExPEC) GN=tpiA PE=3 SV=1	tpiA	IGHSERRTYHKESDELIAKKF	103	4	2.98282	0.136413	12.4821	regulated	0.822747	0.782213	3.4593	0.00978093		3.25583	0.000413941		2.41581	0.000349269		2.90384	4.33e-06
sp|B7MI51|TPIS_ECO45	Triosephosphate isomerase OS=Escherichia coli O45:K1 (strain S88 / ExPEC) GN=tpiA PE=3 SV=1	tpiA	YHKESDELIAKKFAVLKEQGL	111	4	2.80687	0.421398	40.8303	regulated	0.822747	0.782213	2.11785	0.0450016		2.12924	0.000575029		2.37442	0.00600563		5.80188	0.000232077
sp|B7MI51|TPIS_ECO45	Triosephosphate isomerase OS=Escherichia coli O45:K1 (strain S88 / ExPEC) GN=tpiA PE=3 SV=1	tpiA		138	4	1.84622	0.992452	161.863	not significant			6.37011	0.0248673		0.397954	0.109696		2.01518	0.111096		2.27428	0.00141442
sp|B7MI51|TPIS_ECO45	Triosephosphate isomerase OS=Escherichia coli O45:K1 (strain S88 / ExPEC) GN=tpiA PE=3 SV=1	tpiA		188	4	1.65687	0.378999	75.0601	not significant			1.85284	0.0872071		1.00884	0.961625		1.41794	0.116928		2.84337	0.000134632
sp|P0A863|TPX_ECOL6	Thiol peroxidase OS=Escherichia coli O6:H1 (strain CFT073 / ATCC 700928 / UPEC) GN=tpx PE=3 SV=2	tpx		24	2	4.13447	0.0441739	3.11224	not significant						3.95581	0.0745474		nq			4.3212	0.0112694
sp|P0A863|TPX_ECOL6	Thiol peroxidase OS=Escherichia coli O6:H1 (strain CFT073 / ATCC 700928 / UPEC) GN=tpx PE=3 SV=2	tpx	SKAQTFTLVAKDLSDVTLGQF	33	3	5.6355	0.990671	57.2945	regulated	1.27712	1.08815	26.0027	0.0487562		7.03822	0.00523915		2.45964	0.00288382		2.23818	0.0656177
sp|P0A863|TPX_ECOL6	Thiol peroxidase OS=Escherichia coli O6:H1 (strain CFT073 / ATCC 700928 / UPEC) GN=tpx PE=3 SV=2	tpx	SDVTLGQFAGKRKVLNIFPSI	46	4	4.90997	0.419438	26.3587	regulated	1.27712	1.08815	3.95934	0.00356853		8.03719	1.11e-06		6.59414	0.000134361		2.76639	0.00227039
sp|P0A864|TPX_ECO57	Thiol peroxidase OS=Escherichia coli O157:H7 GN=tpx PE=3 SV=2	tpx	YGVAIADGPLKGLAARAVVVI	128	3	5.2584	0.475411	28.6422	regulated	1.27712	1.08815				10.0917	0.00203603		4.38162	0.0097197		3.28586	0.0205743
sp|B7UFX6|TRUA_ECO27	tRNA pseudouridine synthase A OS=Escherichia coli O127:H6 (strain E2348/69 / EPEC) GN=truA PE=3 SV=1	truA	RQNEVRSVQEKLEKALSQVAN	38	4	3.66436	0.186917	14.3931	regulated	0.883558	0.797582	3.77279	0.000772903		4.15189	0.00172944		2.6788	0.0315041		4.2992	9.4e-07
sp|P0AA26|THIO_ECOL6	Thioredoxin-1 OS=Escherichia coli O6:H1 (strain CFT073 / ATCC 700928 / UPEC) GN=trxA PE=3 SV=2	trxA	MSDKIIHLTDDSFD	4	3	4.92976	0.589768	36.9693	regulated	1.18783	1.12064	4.52328	0.0214562		10.5631	0.00168513		2.51385	0.00105323
sp|P0AA26|THIO_ECOL6	Thioredoxin-1 OS=Escherichia coli O6:H1 (strain CFT073 / ATCC 700928 / UPEC) GN=trxA PE=3 SV=2	trxA	LDEIADEYQGKLTVAKLNIDQ	53	4	8.03059	0.665551	31.9476	regulated	1.18783	1.12064	22.8254	0.0365755		8.28967	0.00350283		5.8606	0.000560971		3.74975	0.0372135
sp|P0AA27|THIO_ECO57	Thioredoxin-1 OS=Escherichia coli O157:H7 GN=trxA PE=1 SV=2	trxA	DEYQGKLTVAKLNIDQNPGTA	58	3	4.43825	0.0615278	4.12866	regulated	1.18783	1.12064	nq			4.787	6.71e-06		4.11634	0.00190494		4.42747	0.0006428
sp|P0AA26|THIO_ECOL6	Thioredoxin-1 OS=Escherichia coli O6:H1 (strain CFT073 / ATCC 700928 / UPEC) GN=trxA PE=3 SV=2	trxA	NIDQNPGTAPKYGIRGIPTLL	70	4	5.81103	0.193682	11.0062	regulated	1.18783	1.12064	4.61924	0.00516871		7.0571	0.0038978		7.02067	0.0021847		4.97612	8.83e-05
sp|P0AA26|THIO_ECOL6	Thioredoxin-1 OS=Escherichia coli O6:H1 (strain CFT073 / ATCC 700928 / UPEC) GN=trxA PE=3 SV=2	trxA		83	3	3.40961	0.141698	11.5521	not significant						3.68262	0.0575478		2.79512	0.0107352		3.85087	0.06292
sp|P0AA26|THIO_ECOL6	Thioredoxin-1 OS=Escherichia coli O6:H1 (strain CFT073 / ATCC 700928 / UPEC) GN=trxA PE=3 SV=2	trxA	LFKNGEVAATKVGALSKGQLK	91	4	4.03778	0.351213	25.164	regulated	1.18783	1.12064	2.5761	0.0122154		3.36468	0.000229624		6.58466	9.36e-05		4.66008	0.00148589
sp|P0AA26|THIO_ECOL6	Thioredoxin-1 OS=Escherichia coli O6:H1 (strain CFT073 / ATCC 700928 / UPEC) GN=trxA PE=3 SV=2	trxA	VAATKVGALSKGQLKEFLDAN	97	3	3.18734	0.423587	36.5417	regulated	1.18783	1.12064	1.93113	0.0257518		2.76487	2.84e-05		3.11752	0.00292087		6.20751	0.000654755
sp|P0AA26|THIO_ECOL6	Thioredoxin-1 OS=Escherichia coli O6:H1 (strain CFT073 / ATCC 700928 / UPEC) GN=trxA PE=3 SV=2	trxA		101	4	4.95101	0.456306	28.5264	not significant			3.6297	0.0629404		10.7798	0.00386352		3.5308	0.000371613		4.34934	0.00840262
sp|B7UIL5|EFTS_ECO27	Elongation factor Ts OS=Escherichia coli O127:H6 (strain E2348/69 / EPEC) GN=tsf PE=3 SV=1	tsf		10	4	1.38603	0.316383	96.9173	not significant			2.22052	0.322158		1.20373	0.792408		1.47576	0.296178		0.935611	0.939708
sp|A7ZHR0|EFTS_ECO24	Elongation factor Ts OS=Escherichia coli O139:H28 (strain E24377A / ETEC) GN=tsf PE=3 SV=1	tsf	ERTGAGMMDCKKALTEANGDI	24	3	3.45418	0.333365	26.8933	regulated	0.772015	0.790084				3.97676	0.0229965		2.18216	0.0177397		4.74853	6.43e-06
sp|B7UIL5|EFTS_ECO27	Elongation factor Ts OS=Escherichia coli O127:H6 (strain E2348/69 / EPEC) GN=tsf PE=3 SV=1	tsf	KDAGFQAFADKVLDAAVAGKI	95	4	3.55148	0.543455	42.8807	regulated	0.772015	0.790084	7.5454	0.0110009		4.68272	0.00167562		2.00755	0.0019823		2.24137	0.00587092
sp|A7ZHR0|EFTS_ECO24	Elongation factor Ts OS=Escherichia coli O139:H28 (strain E24377A / ETEC) GN=tsf PE=3 SV=1	tsf		112	2	0.948346	2.04387	-3853.79	not significant						7.32167	0.044023		0.122836	0.00385351
sp|A7ZHR0|EFTS_ECO24	Elongation factor Ts OS=Escherichia coli O139:H28 (strain E24377A / ETEC) GN=tsf PE=3 SV=1	tsf		125	1	4.07792	0	0	not significant						4.07792	0.0581159
sp|B7UIL5|EFTS_ECO27	Elongation factor Ts OS=Escherichia coli O127:H6 (strain E2348/69 / EPEC) GN=tsf PE=3 SV=1	tsf		159	1	4.58947	0	0	not significant												4.58947	0.00185733
sp|B7UIL5|EFTS_ECO27	Elongation factor Ts OS=Escherichia coli O127:H6 (strain E2348/69 / EPEC) GN=tsf PE=3 SV=1	tsf		214	4	1.87011	0.363404	58.0521	not significant			2.32251	0.0953116		1.32118	0.163426		1.31242	0.164284		3.03722	0.00180293
sp|B7UIL5|EFTS_ECO27	Elongation factor Ts OS=Escherichia coli O127:H6 (strain E2348/69 / EPEC) GN=tsf PE=3 SV=1	tsf		222	3	1.88665	0.18999	29.9291	not significant			1.64136	0.234213		1.65773	0.0492523					2.46805	0.000241431
sp|A7ZHR0|EFTS_ECO24	Elongation factor Ts OS=Escherichia coli O139:H28 (strain E24377A / ETEC) GN=tsf PE=3 SV=1	tsf	EPSKTVGQLLKEHNAEVTGFI	247	4	2.51464	0.16727	18.1395	regulated	0.772015	0.790084	2.0797	0.0254124		2.84864	5.98e-05		2.18956	0.000366447		3.07572	6.22e-05
sp|A7ZHR0|EFTS_ECO24	Elongation factor Ts OS=Escherichia coli O139:H28 (strain E24377A / ETEC) GN=tsf PE=3 SV=1	tsf		267	2	4.14438	0.807442	56.792	not significant						9.29237	0.00696744		1.84838	0.0630716
sp|A8A5E6|EFTU1_ECOHS	Elongation factor Tu 1 OS=Escherichia coli O9:H4 (strain HS) GN=tuf1 PE=3 SV=1	tuf1		38	2	3.09416	0.155294	13.7487	not significant			2.6491	0.0199204		nq			nq			3.61398	0.000963271
sp|A8A5E6|EFTU1_ECOHS	Elongation factor Tu 1 OS=Escherichia coli O9:H4 (strain HS) GN=tuf1 PE=3 SV=1	tuf1		57	3	4.02834	1.42795	102.483	not significant						0.64597	0.374252		4.80507	0.0267356		21.0603	0.0209845
sp|A8A5E6|EFTU1_ECOHS	Elongation factor Tu 1 OS=Escherichia coli O9:H4 (strain HS) GN=tuf1 PE=3 SV=1	tuf1	DTPIVRGSALKALEGDAEWEA	177	3.5	2.90143	0.477504	44.8275	regulated	0.767263	0.803305	1.56467	0.0303176		4.35308	0.000211869		2.13919	0.00213813		4.87593	0.00156149
sp|A8A5E6|EFTU1_ECOHS	Elongation factor Tu 1 OS=Escherichia coli O9:H4 (strain HS) GN=tuf1 PE=3 SV=1	tuf1	YIPEPERAIDKPFLLPIEDVF	209	4	3.23247	0.47319	40.3316	regulated	0.767263	0.803305	6.93885	0.0329296		3.29002	8.2e-05		2.30577	0.000647755		2.07172	0.034225
sp|A8A5E6|EFTU1_ECOHS	Elongation factor Tu 1 OS=Escherichia coli O9:H4 (strain HS) GN=tuf1 PE=3 SV=1	tuf1		253	4	2.67614	0.439186	44.6157	regulated			1.38149	0.0462979		2.34817	0.00039942		3.80994	0.0228077		4.14992	9.86e-05		up
sp|A7ZSL4|EFTU1_ECO24	Elongation factor Tu 1 OS=Escherichia coli O139:H28 (strain E24377A / ETEC) GN=tuf1 PE=3 SV=1	tuf1		264	2	0.689293	0.0619027	-16.6365	not significant						0.73331	0.148537		0.647918	0.587866
sp|A7ZSL4|EFTU1_ECO24	Elongation factor Tu 1 OS=Escherichia coli O139:H28 (strain E24377A / ETEC) GN=tuf1 PE=3 SV=1	tuf1		283	1	4.67281	0	0	not significant						4.67281	0.409538		nq
sp|A8A5E6|EFTU1_ECOHS	Elongation factor Tu 1 OS=Escherichia coli O9:H4 (strain HS) GN=tuf1 PE=3 SV=1	tuf1		295	3	2.64354	0.5017	51.6089	not significant			1.49461	0.172868		2.43915	0.000576082		nq			5.06748	0.00192243
sp|A8A5E6|EFTU1_ECOHS	Elongation factor Tu 1 OS=Escherichia coli O9:H4 (strain HS) GN=tuf1 PE=3 SV=1	tuf1		300	4	2.18199	0.634773	81.3562	not significant			1.37336	0.00648438		2.23322	9.69e-05		1.21391	0.752118		6.0885	1.92e-05
sp|A7ZSL4|EFTU1_ECO24	Elongation factor Tu 1 OS=Escherichia coli O139:H28 (strain E24377A / ETEC) GN=tuf1 PE=3 SV=1	tuf1		304	3	3.61958	0.216826	16.8559	not significant			2.96504	0.0522068		4.89289	0.00381922		3.26871	0.00204688		nq
sp|A8A5E6|EFTU1_ECOHS	Elongation factor Tu 1 OS=Escherichia coli O9:H4 (strain HS) GN=tuf1 PE=3 SV=1	tuf1	KFESEVYILSKDEGGRHTPFF	314	3	2.74472	0.503058	49.8236	regulated	0.767263	0.803305	1.14815	0.220845		3.79871	0.00381698		3.70446	0.000660342		3.51499	3.46e-05
sp|A8A5E6|EFTU1_ECOHS	Elongation factor Tu 1 OS=Escherichia coli O9:H4 (strain HS) GN=tuf1 PE=3 SV=1	tuf1		325	1	16.6825	0	0	not significant												16.6825	7.04e-05
sp|A8A5E6|EFTU1_ECOHS	Elongation factor Tu 1 OS=Escherichia coli O9:H4 (strain HS) GN=tuf1 PE=3 SV=1	tuf1		391	3	3.16985	0.697393	60.4491	not significant			nq			8.33761	0.00198404		1.65293	0.0419894		2.31111	0.00786692
sp|A8A5E6|EFTU1_ECOHS	Elongation factor Tu 1 OS=Escherichia coli O9:H4 (strain HS) GN=tuf1 PE=3 SV=1	tuf1		295, 300	2	7.9415	0.146506	7.0704	not significant			6.85924	0.0593083		nq						9.19453	0.00289473
sp|A7ZSL4|EFTU1_ECO24	Elongation factor Tu 1 OS=Escherichia coli O139:H28 (strain E24377A / ETEC) GN=tuf1 PE=3 SV=1	tuf1		3, 5	2	1.43007	0.644682	180.219	not significant						2.72482	0.00480799		0.750541	0.609029
sp|P0A3B3|TYPA_ECO57	GTP-binding protein TypA/BipA OS=Escherichia coli O157:H7 GN=typA PE=3 SV=1	typA		4	1	1.26412	0	0	not significant			1.26412	0.0644782
sp|P0A3B3|TYPA_ECO57	GTP-binding protein TypA/BipA OS=Escherichia coli O157:H7 GN=typA PE=3 SV=1	typA		24	1	2.45636	0	0	not significant												2.45636	0.00762311
sp|P0A3B3|TYPA_ECO57	GTP-binding protein TypA/BipA OS=Escherichia coli O157:H7 GN=typA PE=3 SV=1	typA	ITILAKNTAIKWNDYRINIVD	64	4	4.55821	0.226368	14.9227	regulated	1.00321	0.917685	3.23593	0.00655337		4.37678	0.00104172		5.06711	0.00123784		5.99905	0.000106717
sp|P0A3B3|TYPA_ECO57	GTP-binding protein TypA/BipA OS=Escherichia coli O157:H7 GN=typA PE=3 SV=1	typA		232	1	17.6025	0	0	not significant												17.6025	0.00153715
sp|P0A3B3|TYPA_ECO57	GTP-binding protein TypA/BipA OS=Escherichia coli O157:H7 GN=typA PE=3 SV=1	typA		245	1	1.43051	0	0	not significant												1.43051	0.000845228
sp|P0A3B3|TYPA_ECO57	GTP-binding protein TypA/BipA OS=Escherichia coli O157:H7 GN=typA PE=3 SV=1	typA	NTSPFCGKEGKFVTSRQILDR	324	3	3.96891	0.201647	14.6281	regulated	1.00321	0.917685	3.17335	0.0193094		3.81474	3.09935e-05		nq			5.16608	0.000479063
sp|P0A3B2|TYPA_ECO27	GTP-binding protein TypA/BipA OS=Escherichia coli O127:H6 (strain E2348/69 / EPEC) GN=typA PE=3 SV=1	typA		337	1	1.22674	0	0	not significant						1.22674	0.480358
sp|P0A3B3|TYPA_ECO57	GTP-binding protein TypA/BipA OS=Escherichia coli O157:H7 GN=typA PE=3 SV=1	typA		427	1	4.27144	0	0	not significant												4.27144	0.00144354
sp|B7URX8|SYY_ECO27	Tyrosine--tRNA ligase OS=Escherichia coli O127:H6 (strain E2348/69 / EPEC) GN=tyrS PE=3 SV=1	tyrS	MASSNLIKQLQERGLVAQ	8	3	4.93958	0.363209	22.7392	regulated	0.75677	0.778991	3.09888	0.0228447		5.16526	0.00867195		nq			7.51501	0.00279837
sp|B7URX8|SYY_ECO27	Tyrosine--tRNA ligase OS=Escherichia coli O127:H6 (strain E2348/69 / EPEC) GN=tyrS PE=3 SV=1	tyrS	ATGLIGDPSFKAAERKLNTEE	85	3	2.38006	0.0749403	8.6424	regulated	0.75677	0.778991	2.57451	0.0279607		2.43676	0.00301033		nq			2.14972	0.000226923
sp|B7URX8|SYY_ECO27	Tyrosine--tRNA ligase OS=Escherichia coli O127:H6 (strain E2348/69 / EPEC) GN=tyrS PE=3 SV=1	tyrS		144	1	4.26483	0	0	not significant												4.26483	0.00171148
sp|B7URX8|SYY_ECO27	Tyrosine--tRNA ligase OS=Escherichia coli O127:H6 (strain E2348/69 / EPEC) GN=tyrS PE=3 SV=1	tyrS		235	4	1.68066	0.929607	179.051	not significant			4.07658	0.000257767		1.69814	0.104942		0.369979	0.499631		3.11509	1.55e-05
sp|A7ZM99|SYY_ECO24	Tyrosine--tRNA ligase OS=Escherichia coli O139:H28 (strain E24377A / ETEC) GN=tyrS PE=3 SV=1	tyrS		238	3	2.56313	0.217288	23.0855	not significant			1.97558	0.000552583		3.36273	0.000597456		2.53469	0.000132796
sp|B7URX8|SYY_ECO27	Tyrosine--tRNA ligase OS=Escherichia coli O127:H6 (strain E2348/69 / EPEC) GN=tyrS PE=3 SV=1	tyrS		249	1	0.941008	0	0	not significant			0.941008	0.730667
sp|P0AGK0|SYY_ECO57	Tyrosine--tRNA ligase OS=Escherichia coli O157:H7 GN=tyrS PE=3 SV=2	tyrS		321	1	2.32727	0	0	not significant												2.32727	0.0019038
sp|B7URX8|SYY_ECO27	Tyrosine--tRNA ligase OS=Escherichia coli O127:H6 (strain E2348/69 / EPEC) GN=tyrS PE=3 SV=1	tyrS		416					no quant												nq
sp|B7UGN6|UPP_ECO27	Uracil phosphoribosyltransferase OS=Escherichia coli O127:H6 (strain E2348/69 / EPEC) GN=upp PE=3 SV=1	upp		2	3	1.86031	0.405885	65.3872	not significant			1.47192	0.264967		3.29262	0.00278034		1.32839	0.256226		nq
sp|B7UGN6|UPP_ECO27	Uracil phosphoribosyltransferase OS=Escherichia coli O127:H6 (strain E2348/69 / EPEC) GN=upp PE=3 SV=1	upp		7	3	1.16102	1.03865	695.666	not significant			0.653179	0.127994		nq			0.480188	0.486966		4.98977	7.33e-05
sp|A7ZPU1|UPP_ECO24	Uracil phosphoribosyltransferase OS=Escherichia coli O139:H28 (strain E24377A / ETEC) GN=upp PE=3 SV=1	upp		26	1	0.390033	0	0	not significant									0.390033	0.324002
sp|B7UGN6|UPP_ECO27	Uracil phosphoribosyltransferase OS=Escherichia coli O127:H6 (strain E2348/69 / EPEC) GN=upp PE=3 SV=1	upp		67	1	0.602735	0	0	not significant						0.602735	0.594404					nq
sp|B7UGN6|UPP_ECO27	Uracil phosphoribosyltransferase OS=Escherichia coli O127:H6 (strain E2348/69 / EPEC) GN=upp PE=3 SV=1	upp		70	4	1.32791	0.720589	254.079	not significant			0.419315	0.0199429		1.30745	0.0813957		2.85402	0.0132231		1.98727	0.0109035
sp|B7UGN6|UPP_ECO27	Uracil phosphoribosyltransferase OS=Escherichia coli O127:H6 (strain E2348/69 / EPEC) GN=upp PE=3 SV=1	upp	GPVEIDQIKGKKITVVPILRA	69, 70	4	5.85689	0.24317	13.7569	regulated	0.730081	0.70729	4.6553	0.00784881		8.38642	0.0252646		6.39187	0.00179714		4.71175	0.000912568
sp|Q8FAD1|SYV_ECOL6	Valine--tRNA ligase OS=Escherichia coli O6:H1 (strain CFT073 / ATCC 700928 / UPEC) GN=valS PE=3 SV=1	valS	RGKRLVNWDPKLRTAISDLEV	178	3	3.14473	0.22618	19.7412	regulated	0.8908	0.852997	4.33012	0.0213496		2.67066	0.00063985		nq			2.68578	0.0204784
sp|Q8FAD1|SYV_ECOL6	Valine--tRNA ligase OS=Escherichia coli O6:H1 (strain CFT073 / ATCC 700928 / UPEC) GN=valS PE=3 SV=1	valS		243	1	2.63393	0	0	not significant			2.63393	0.0980427
sp|Q8FAD1|SYV_ECOL6	Valine--tRNA ligase OS=Escherichia coli O6:H1 (strain CFT073 / ATCC 700928 / UPEC) GN=valS PE=3 SV=1	valS		271	2	1.70726	0.130313	24.3625	not significant			1.49867	0.0267783								1.94488	0.10698
sp|Q8FAD1|SYV_ECOL6	Valine--tRNA ligase OS=Escherichia coli O6:H1 (strain CFT073 / ATCC 700928 / UPEC) GN=valS PE=3 SV=1	valS		291	1	5.70877	0	0	not significant			5.70877	0.00832836								nq
sp|P07118|SYV_ECOLI	Valine--tRNA ligase OS=Escherichia coli (strain K12) GN=valS PE=1 SV=2	valS	IRESAQVFDTKGNESDVYSSE	317	4	3.63139	0.168848	13.0929	regulated	0.8908	0.852997	3.77193	0.0111566		3.06593	0.00529663		3.18846	5.15e-06		4.70914	0.000619481
sp|P07118|SYV_ECOLI	Valine--tRNA ligase OS=Escherichia coli (strain K12) GN=valS PE=1 SV=2	valS		334	1	2.97506	0	0	not significant												2.97506	0.0347903
sp|Q8FAD1|SYV_ECOL6	Valine--tRNA ligase OS=Escherichia coli O6:H1 (strain CFT073 / ATCC 700928 / UPEC) GN=valS PE=3 SV=1	valS	GNMMQPQLADKIRKRTEKQFP	593	4	4.48621	0.401639	26.758	regulated	0.8908	0.852997	2.60315	2.44e-05		5.51136	0.00214087		3.73661	0.000359623		7.5601	0.0014726
sp|Q8FAD1|SYV_ECOL6	Valine--tRNA ligase OS=Escherichia coli O6:H1 (strain CFT073 / ATCC 700928 / UPEC) GN=valS PE=3 SV=1	valS		644	1	3.48993	0	0	not significant												3.48993	4e-05
sp|Q8FAD1|SYV_ECOL6	Valine--tRNA ligase OS=Escherichia coli O6:H1 (strain CFT073 / ATCC 700928 / UPEC) GN=valS PE=3 SV=1	valS		861	3	1.33788	0.82943	284.943	not significant			1.76169	0.395685		0.43431	0.340211		nq			3.12985	0.000850813
sp|Q8FAD1|SYV_ECOL6	Valine--tRNA ligase OS=Escherichia coli O6:H1 (strain CFT073 / ATCC 700928 / UPEC) GN=valS PE=3 SV=1	valS		898	1	1.77125	0	0	not significant			1.77125	0.1776
sp|Q8FAD1|SYV_ECOL6	Valine--tRNA ligase OS=Escherichia coli O6:H1 (strain CFT073 / ATCC 700928 / UPEC) GN=valS PE=3 SV=1	valS	IEGEISRIENKLANEGFVARA	909	4	2.56116	0.119283	12.6835	regulated	0.8908	0.852997	2.56491	0.00246008		2.36456	8.34e-05		2.28853	0.000332383		3.10993	2.76e-05
sp|Q8FAD1|SYV_ECOL6	Valine--tRNA ligase OS=Escherichia coli O6:H1 (strain CFT073 / ATCC 700928 / UPEC) GN=valS PE=3 SV=1	valS		926	2	1.74669	0.574138	102.944	not significant			0.983716	0.97166								3.10141	0.000337149
sp|Q8FAD1|SYV_ECOL6	Valine--tRNA ligase OS=Escherichia coli O6:H1 (strain CFT073 / ATCC 700928 / UPEC) GN=valS PE=3 SV=1	valS		930	2	2.01707	0.0138269	1.97064	not significant									2.04516	0.109405		1.98938	0.640564
sp|P09030|EX3_ECOLI	Exodeoxyribonuclease III OS=Escherichia coli (strain K12) GN=xthA PE=1 SV=4	xthA	PQGESRDHPIKFPAKAQFYQN	121	4	3.85217	0.448679	33.2691	regulated	0.702926	0.669473	3.04405	0.00716651		7.45193	0.000193841		2.23087	0.0182075		4.35536	0.000472331
sp|P09030|EX3_ECOLI	Exodeoxyribonuclease III OS=Escherichia coli (strain K12) GN=xthA PE=1 SV=4	xthA		141					no quant						nq
sp|P09030|EX3_ECOLI	Exodeoxyribonuclease III OS=Escherichia coli (strain K12) GN=xthA PE=1 SV=4	xthA		255	1	0.632367	0	0	not significant			0.632367	0.274816		nq
sp|A7ZII0|YAJQ_ECO24	UPF0234 protein YajQ OS=Escherichia coli O139:H28 (strain E24377A / ETEC) GN=yajQ PE=3 SV=1	yajQ		90	1	0.357115	0	0	not significant						nq			0.357115	0.00129568
sp|A7ZII0|YAJQ_ECO24	UPF0234 protein YajQ OS=Escherichia coli O139:H28 (strain E24377A / ETEC) GN=yajQ PE=3 SV=1	yajQ		97	2	0.892637	0.899909	-792.342	not significant						0.362952	0.0143414		2.19533	0.181978
sp|B7UJP9|YAJQ_ECO27	UPF0234 protein YajQ OS=Escherichia coli O127:H6 (strain E2348/69 / EPEC) GN=yajQ PE=3 SV=1	yajQ	LKQGIESATQKKIVKMIKDSK	108	3	3.5546	0.333103	26.265	regulated	0.982537	0.901915	2.38909	0.00324436		3.47728	0.00254784		5.39637	0.00202717
sp|A7ZII0|YAJQ_ECO24	UPF0234 protein YajQ OS=Escherichia coli O139:H28 (strain E24377A / ETEC) GN=yajQ PE=3 SV=1	yajQ		118	1	3.70526	0	0	not significant									3.70526	0.0010226
sp|A7ZII0|YAJQ_ECO24	UPF0234 protein YajQ OS=Escherichia coli O139:H28 (strain E24377A / ETEC) GN=yajQ PE=3 SV=1	yajQ		120	1	3.13042	0	0	not significant									3.13042	0.039467
sp|P0AAR3|YBAK_ECOLI	Cys-tRNA(Pro)/Cys-tRNA(Cys) deacylase ybaK OS=Escherichia coli (strain K12) GN=ybaK PE=1 SV=1	ybaK		6	2	0.978845	0.433358	-2026.78	not significant						1.5098	0.0220233		0.634613	0.289457		nq
sp|P0AAR3|YBAK_ECOLI	Cys-tRNA(Pro)/Cys-tRNA(Cys) deacylase ybaK OS=Escherichia coli (strain K12) GN=ybaK PE=1 SV=1	ybaK	VTPVAGQLDLKKVAKALGAKK	73	3	3.32904	0.344901	28.6776	regulated	0.845071	0.765457	2.16594	0.0899075		5.29612	0.00128515		3.96815	0.0158175		2.69474	0.000354997
sp|P0AAR3|YBAK_ECOLI	Cys-tRNA(Pro)/Cys-tRNA(Cys) deacylase ybaK OS=Escherichia coli (strain K12) GN=ybaK PE=1 SV=1	ybaK		151	3	2.79031	0.694404	67.6708	not significant			1.08897	0.848185		3.50121	0.00767382		5.698	0.000744984
sp|P0AAU1|YBEL_ECO57	Uncharacterized protein YbeL OS=Escherichia coli O157:H7 GN=ybeL PE=4 SV=1	ybeL	MNKVAQYYRELVA	3	4	4.19492	0.320045	22.3203	regulated	1.52471	0.86801	6.98229	0.0424515		3.89392	0.00180178		3.95717	0.00123723		2.87856	0.00155016
sp|P0AAU0|YBEL_ECOL6	Uncharacterized protein YbeL OS=Escherichia coli O6:H1 (strain CFT073 / ATCC 700928 / UPEC) GN=ybeL PE=4 SV=1	ybeL		39					no quant												nq
sp|P0A9K4|PHOL_ECOL6	PhoH-like protein OS=Escherichia coli O6:H1 (strain CFT073 / ATCC 700928 / UPEC) GN=ybeZ PE=3 SV=2	ybeZ	FEMLGFEKVEKLIERNVIEVA	214	3	3.52986	0.262467	20.8099	regulated	0.873665	0.856679	4.87925	0.0130285		3.22921	0.00421847		2.41781	0.0741531		4.07041	2.67e-06
sp|P75821|YBJS_ECOLI	Uncharacterized protein YbjS OS=Escherichia coli (strain K12) GN=ybjS PE=4 SV=2	ybjS	RPQSLFGPHDKVFIPRLAHMM	177	4	4.69375	0.435852	28.188	regulated	1.29387	1.28657	4.57795	0.0360615		9.31431	0.020883		4.084	0.00112746		2.78653	0.00184869
sp|A7ZK06|YCAR_ECO24	UPF0434 protein YcaR OS=Escherichia coli O139:H28 (strain E24377A / ETEC) GN=ycaR PE=3 SV=1	ycaR		17	2	4.0864	0.341243	24.2418	not significant						5.74831	0.00574905		2.90496	0.0122627
sp|A7ZK06|YCAR_ECO24	UPF0434 protein YcaR OS=Escherichia coli O139:H28 (strain E24377A / ETEC) GN=ycaR PE=3 SV=1	ycaR	CNGKLWYNQEKQELICKLDNL	24	3	4.77285	0.381384	24.4017	regulated	0.685026	0.818059				8.11068	0.000702695		3.98695	2.04e-05		3.35899	0.00117891
sp|A7ZK06|YCAR_ECO24	UPF0434 protein YcaR OS=Escherichia coli O139:H28 (strain E24377A / ETEC) GN=ycaR PE=3 SV=1	ycaR		30	1	0.0646857	0	0	not significant						nq			0.0646857	0.0174948
sp|A7ZK06|YCAR_ECO24	UPF0434 protein YcaR OS=Escherichia coli O139:H28 (strain E24377A / ETEC) GN=ycaR PE=3 SV=1	ycaR		59	1	1.2536	0	0	not significant						1.2536	0.0582155
sp|P0AB16|YCCJ_ECO57	Uncharacterized protein YccJ OS=Escherichia coli O157:H7 GN=yccJ PE=4 SV=1	yccJ	AIFEVAGYDEKMAEKIWEEGS	37	3	13.4629	0.647786	24.9154	regulated	1.57006	1.3492	33.5182	0.0349168		9.17648	0.00959382		7.92616	2.3e-06
sp|P0AB16|YCCJ_ECO57	Uncharacterized protein YccJ OS=Escherichia coli O157:H7 GN=yccJ PE=4 SV=1	yccJ		60	3	1.98456	0.17659	25.7646	not significant			2.4985	0.065103		1.92306	0.14209		1.62675	0.117213
sp|P75874|YCCU_ECOLI	Uncharacterized protein yccU OS=Escherichia coli (strain K12) GN=yccU PE=1 SV=2	yccU		24					no quant						nq			nq
sp|P75874|YCCU_ECOLI	Uncharacterized protein yccU OS=Escherichia coli (strain K12) GN=yccU PE=1 SV=2	yccU	KPDRPSYRVMKYLLDQGYHVI	34	3	4.02733	0.325474	23.3632	regulated	1.20283	1.02412	3.15976	0.0208831		6.37678	0.00532299		3.23544	0.0141432
sp|P75874|YCCU_ECOLI	Uncharacterized protein yccU OS=Escherichia coli (strain K12) GN=yccU PE=1 SV=2	yccU	QGYHVIPVSPKVAGKTLLGQK	49		3.3301	0.363584	30.2231	regulated	1.20283	1.02412	2.00127	0.0847362		2.98074	9.38e-06		5.43342	0.00172648		3.79763	0.017675
sp|P75874|YCCU_ECOLI	Uncharacterized protein yccU OS=Escherichia coli (strain K12) GN=yccU PE=1 SV=2	yccU	GYGTLADVPEKVDMVDVFRNS	70	4	4.5046	0.386906	25.7064	regulated	1.20283	1.02412	7.83451	0.0405566		3.9753	0.0375327		4.93016	0.0159262		2.68061	0.0319362
sp|Q1RD70|YCEF1_ECOUT	Maf-like protein yceF 1 OS=Escherichia coli (strain UTI89 / UPEC) GN=yceF1 PE=3 SV=2	yceF1	RQLVLRLAQEKAQSLASRYPD	52	4	4.74945	0.226859	14.5607	regulated	1.10838	1.00672	6.15166	0.000841332		5.75782	0.000387651		3.79809	0.000345931		3.78379	4.1e-06
sp|A7ZKH2|YCEH_ECO24	UPF0502 protein YceH OS=Escherichia coli O139:H28 (strain E24377A / ETEC) GN=yceH PE=3 SV=1	yceH	TVSGFGNRVTKYEQRFCNSEF	80	3	3.42672	0.206165	16.7396	regulated	0.977734	0.809923	4.57781	1.19e-05		2.89203	0.0292536		nq			3.0367	0.000279608
sp|P0AB63|YCIN_ECO57	Protein yciN OS=Escherichia coli O157:H7 GN=yciN PE=4 SV=1	yciN		3	3	2.08968	0.389206	52.8088	not significant			1.28184	0.160028		2.1427	0.000139282		3.32232	0.0158196
sp|P0AB63|YCIN_ECO57	Protein yciN OS=Escherichia coli O157:H7 GN=yciN PE=4 SV=1	yciN		15	3	3.88005	0.123724	9.12522	not significant			3.69906	0.223448		3.43481	0.000676248		4.59748	0.0101137
sp|P0AB63|YCIN_ECO57	Protein yciN OS=Escherichia coli O157:H7 GN=yciN PE=4 SV=1	yciN	DRETLLKEANKIIREHEDTLA	19	3.5	3.42846	0.474983	38.5504	regulated	1.46239	1.0975	1.88848	0.0248122		3.80127	0.000295895		6.91721	0.0220695		2.78232	0.000706659
sp|P0AB63|YCIN_ECO57	Protein yciN OS=Escherichia coli O157:H7 GN=yciN PE=4 SV=1	yciN		78	2	0.585975	0.507039	-94.866	not significant			0.972933	0.969275					0.352919	0.308571
sp|P0AFR4|YCIO_ECOLI	Uncharacterized protein YciO OS=Escherichia coli (strain K12) GN=yciO PE=1 SV=1	yciO		26					no quant												nq
sp|P0AFR4|YCIO_ECOLI	Uncharacterized protein YciO OS=Escherichia coli (strain K12) GN=yciO PE=1 SV=1	yciO	GYALGCKIEDKNAMERICRIR	47	3	5.25558	0.416279	25.0878	regulated	0.896482	0.825137	3.30516	0.004096		9.08138	8.2e-05		nq			4.83493	0.000134451
sp|P0AFR4|YCIO_ECOLI	Uncharacterized protein YciO OS=Escherichia coli (strain K12) GN=yciO PE=1 SV=1	yciO		90					no quant												nq
sp|P0AFR5|YCIO_ECOL6	Uncharacterized protein YciO OS=Escherichia coli O6:H1 (strain CFT073 / ATCC 700928 / UPEC) GN=yciO PE=3 SV=1	yciO		102	1	1.75175	0	0	not significant						1.75175	0.063836
sp|P0ACY1|YDJA_ECOLI	Putative NAD(P)H nitroreductase ydjA OS=Escherichia coli (strain K12) GN=ydjA PE=1 SV=1	ydjA	QGAIAAGSDDKAIDKARNAPF	74	3	2.34292	0.18194	21.3695	regulated	0.901935	0.816213	2.14169	0.0444701		3.01776	0.00280561		nq			1.9941	0.0527007
sp|P0ACY1|YDJA_ECOLI	Putative NAD(P)H nitroreductase ydjA OS=Escherichia coli (strain K12) GN=ydjA PE=1 SV=1	ydjA	AAGSDDKAIDKARNAPFRAPL	78	4	3.16254	0.325704	28.2882	regulated	0.901935	0.816213	3.67953	0.00916099		4.9978	8.64e-07		2.21351	0.000749579		2.45643	0.00348274
sp|P0ACY1|YDJA_ECOLI	Putative NAD(P)H nitroreductase ydjA OS=Escherichia coli (strain K12) GN=ydjA PE=1 SV=1	ydjA		101	2	3.99983	0.545153	39.3257	not significant			6.8992	0.00147163								2.31891	0.00059201
sp|Q0TGW8|YEBC_ECOL5	Probable transcriptional regulatory protein YebC OS=Escherichia coli O6:K15:H31 (strain 536 / UPEC) GN=yebC PE=3 SV=1	yebC	TVAEVRHAFSKCGGNLGTDGS	119	4	3.0166	0.218893	19.825	regulated	1.58912	1.05889	2.38672	0.00792037		4.0141	0.00267906		2.48683	0.00683496		3.46906	0.00132262
sp|Q0TGW8|YEBC_ECOL5	Probable transcriptional regulatory protein YebC OS=Escherichia coli O6:K15:H31 (strain 536 / UPEC) GN=yebC PE=3 SV=1	yebC	KADMDAETAPKLMRLIDMLED	215	3	4.23522	0.313186	21.6973	regulated	1.58912	1.05889	2.71748	0.00246334		5.24184	0.000410763		nq			5.33339	4.61e-06
sp|P0AD05|YECA_ECOLI	Uncharacterized protein YecA OS=Escherichia coli (strain K12) GN=yecA PE=4 SV=1	yecA	ADYVPRWASEKEMTRFMNLAF	70	4	2.94415	0.167592	15.5203	regulated	0.761678	0.661697	2.77658	0.0095714		3.60293	0.000837801		2.31419	0.00745537		3.24752	1.51e-05
sp|P0AD05|YECA_ECOLI	Uncharacterized protein YecA OS=Escherichia coli (strain K12) GN=yecA PE=4 SV=1	yecA	PCPCGSGKKFKQCCLH	216	3	2.97875	0.217708	19.9457	regulated	0.761678	0.661697	nq			2.59587	0.0289645		4.0526	0.0368651		2.51477	0.0070005
sp|Q8X8V5|YEEN_ECO57	Probable transcriptional regulatory protein YeeN OS=Escherichia coli O157:H7 GN=yeeN PE=3 SV=1	yeeN		4	1	0.851334	0	0	not significant									0.851334	0.83287
sp|Q0TGH3|YEEN_ECOL5	Probable transcriptional regulatory protein YeeN OS=Escherichia coli O6:K15:H31 (strain 536 / UPEC) GN=yeeN PE=3 SV=1	yeeN	QAQVPKHVIDKAIDKAKGGGD	66	3.5	2.32829	0.162918	19.2772	regulated	1.15093	0.956361	1.97527	0.000207819		2.46619	0.000108907		2.02873	0.0293431		2.95936	0.000239194
sp|B7UT45|YEEX_ECO27	UPF0265 protein YeeX OS=Escherichia coli O127:H6 (strain E2348/69 / EPEC) GN=yeeX PE=3 SV=1	yeeX	METTKPSFQDVLEFV	5	4	3.98298	0.221082	15.9969	regulated	0.927178	0.751036	4.60985	0.0148306		3.5438	0.00566327		2.95627	3.11e-07		5.20508	0.00041808
sp|B7UT45|YEEX_ECO27	UPF0265 protein YeeX OS=Escherichia coli O127:H6 (strain E2348/69 / EPEC) GN=yeeX PE=3 SV=1	yeeX	KLQREIQDVEKKIRDNQKRVL	33	4	4.52907	0.300468	19.8918	regulated	0.927178	0.751036	6.86542	5.21e-07		4.47806	0.000534441		4.65138	0.000451631		2.94495	7.15e-07
sp|A7ZNH9|YEEX_ECO24	UPF0265 protein YeeX OS=Escherichia coli O139:H28 (strain E24377A / ETEC) GN=yeeX PE=3 SV=1	yeeX		53					no quant						nq			nq
sp|B7UT45|YEEX_ECO27	UPF0265 protein YeeX OS=Escherichia coli O127:H6 (strain E2348/69 / EPEC) GN=yeeX PE=3 SV=1	yeeX	YEDRVDDYIIKNAELSKERRD	82	4	4.69673	0.167486	10.8274	regulated	0.927178	0.751036	4.13691	0.0209011		5.59472	0.000925973		5.48647	0.000869217		3.83327	0.00775756
sp|B7UT45|YEEX_ECO27	UPF0265 protein YeeX OS=Escherichia coli O127:H6 (strain E2348/69 / EPEC) GN=yeeX PE=3 SV=1	yeeX	DYIIKNAELSKERRDISKKLK	88	4	5.53531	0.525143	30.6895	regulated	0.927178	0.751036	4.52546	0.000723243		3.46071	0.00113464		13.4875	0.00128251		4.44156	9.74e-06
sp|A7ZNH9|YEEX_ECO24	UPF0265 protein YeeX OS=Escherichia coli O139:H28 (strain E24377A / ETEC) GN=yeeX PE=3 SV=1	yeeX		98	2	1.58351	0.00176035	0.382984	not significant						1.58072	0.157917		1.5863	0.278133
sp|A7ZNH9|YEEX_ECO24	UPF0265 protein YeeX OS=Escherichia coli O139:H28 (strain E24377A / ETEC) GN=yeeX PE=3 SV=1	yeeX		21, 23	1	40.0288	0	0	not significant									40.0288	0.00114828
sp|B7UT45|YEEX_ECO27	UPF0265 protein YeeX OS=Escherichia coli O127:H6 (strain E2348/69 / EPEC) GN=yeeX PE=3 SV=1	yeeX	KLQREIQDVEKKIRDNQKRVL	33, 34	4	11.2216	0.443441	18.3404	regulated	0.927178	0.751036	6.51929	0.000432114		13.4831	8.76e-05		20.9298	0.00250349		8.62059	1.11e-05
sp|Q8FG00|YEGP_ECOL6	UPF0339 protein YegP OS=Escherichia coli O6:H1 (strain CFT073 / ATCC 700928 / UPEC) GN=yegP PE=3 SV=2	yegP		9	2	1.70615	0.0441974	8.27298	not significant						1.63238	0.130754		1.78325	0.00877097
sp|P76402|YEGP_ECOLI	UPF0339 protein YegP OS=Escherichia coli (strain K12) GN=yegP PE=1 SV=2	yegP	ELYTSKTSAEKGIASVRSNSP	41	4	7.50132	0.596338	29.5938	regulated	1.41303	1.32254	12.8268	0.0109044		6.97615	7.98e-05		12.155	0.00070953		2.91306	8.9e-05
sp|Q8X7I0|YEGP_ECO57	UPF0339 protein YegP OS=Escherichia coli O157:H7 GN=yegP PE=3 SV=2	yegP		58	1	2.04376	0	0	not significant									2.04376	0.384904
sp|Q8X7I0|YEGP_ECO57	UPF0339 protein YegP OS=Escherichia coli O157:H7 GN=yegP PE=3 SV=2	yegP	RYEKKTASNGKFYFNLKAANH	65	3	8.51548	0.340687	15.906	regulated	1.41303	1.32254	10.9003	0.00250154		10.7651	0.00352075		5.26484	0.00340488
sp|Q8X7I0|YEGP_ECO57	UPF0339 protein YegP OS=Escherichia coli O157:H7 GN=yegP PE=3 SV=2	yegP		107	2	11.4168	0.137869	5.66176	not significant						13.1045	0.18785		9.94644	0.000100507
sp|A7ZNZ5|EFPL_ECO24	Elongation factor P-like protein OS=Escherichia coli O139:H28 (strain E24377A / ETEC) GN=yeiP PE=3 SV=2	yeiP		23	2	2.18941	0.366645	46.7878	not significant						3.15907	0.0666492		1.51738	0.302761		nq
sp|B7UFI8|EFPL_ECO27	Elongation factor P-like protein OS=Escherichia coli O127:H6 (strain E2348/69 / EPEC) GN=yeiP PE=3 SV=1	yeiP		40	2	0.591249	0.341956	-65.0704	not significant						0.832301	0.163152		0.420011	0.585389		nq
sp|B7UFI8|EFPL_ECO27	Elongation factor P-like protein OS=Escherichia coli O127:H6 (strain E2348/69 / EPEC) GN=yeiP PE=3 SV=1	yeiP		51	3	1.89221	0.843481	132.26	not significant			4.6827	0.326664		0.614361	0.40925					2.35498	0.000762591
sp|B7UFI8|EFPL_ECO27	Elongation factor P-like protein OS=Escherichia coli O127:H6 (strain E2348/69 / EPEC) GN=yeiP PE=3 SV=1	yeiP	RTGLKVEERFKGDDIVDTVTL	57	3	3.40128	0.724492	59.1833	regulated	0.77478	0.808122	0.975253	0.897652		5.91995	0.000337366		5.07382	0.000126457		4.55134	0.021516
sp|A7ZPA5|YFBR_ECO24	UPF0207 protein YfbR OS=Escherichia coli O139:H28 (strain E24377A / ETEC) GN=yfbR PE=3 SV=1	yfbR	QIAQEYKAIEKIAQQKLVDMV	98	3	2.9943	0.0770931	7.02948	regulated	0.793301	0.776141				2.90475	0.000504853		2.78238	0.00225295		3.3303	0.00378778
sp|A7ZPA5|YFBR_ECO24	UPF0207 protein YfbR OS=Escherichia coli O139:H28 (strain E24377A / ETEC) GN=yfbR PE=3 SV=1	yfbR		134	1	1.45916	0	0	not significant						1.45916	0.131672
sp|P76569|YFGD_ECOLI	Uncharacterized protein YfgD OS=Escherichia coli (strain K12) GN=yfgD PE=1 SV=1	yfgD	ADAATLRDLLKILGMNSAREL	50	4	6.38916	0.583245	31.4485	regulated	0.815679	0.750761	3.48283	0.0408013		16.6511	0.00594216		4.95055	0.000240272		5.81288	4.35e-05
sp|P76569|YFGD_ECOLI	Uncharacterized protein YfgD OS=Escherichia coli (strain K12) GN=yfgD PE=1 SV=1	yfgD		64	2	3.11444	0.737383	64.9077	not significant						1.48983	0.135946		6.5106	3.43e-05
sp|P76569|YFGD_ECOLI	Uncharacterized protein YfgD OS=Escherichia coli (strain K12) GN=yfgD PE=1 SV=1	yfgD		92	2	4.68409	0.514824	33.3398	not significant						7.8381	0.00437494		2.79924	0.00183507
sp|P0ADE7|YGAU_ECOL6	Uncharacterized protein YgaU OS=Escherichia coli O6:H1 (strain CFT073 / ATCC 700928 / UPEC) GN=ygaU PE=3 SV=2	ygaU	MGLFNFVKDAGEKLWDAV	8	4	3.11543	0.252418	22.2127	regulated	1.85927	1.14532	3.11713	0.048367		2.57981	0.00508524		4.70291	0.000462889		2.48851	0.00780137
sp|P0ADE7|YGAU_ECOL6	Uncharacterized protein YgaU OS=Escherichia coli O6:H1 (strain CFT073 / ATCC 700928 / UPEC) GN=ygaU PE=3 SV=2	ygaU	LWDAVTGQHDKDDQAKKVQEH	24	3	6.72142	0.301959	15.8484	regulated	1.85927	1.14532	10.3014	0.0142758		5.36908	0.000298677		5.49369	0.000200849
sp|P0ADE7|YGAU_ECOL6	Uncharacterized protein YgaU OS=Escherichia coli O6:H1 (strain CFT073 / ATCC 700928 / UPEC) GN=ygaU PE=3 SV=2	ygaU		112	3	2.49408	0.828711	90.6767	not significant			6.37642	0.0114405		2.86413	0.10547		0.84949	0.538915
sp|P0ADE6|YGAU_ECOLI	Uncharacterized protein YgaU OS=Escherichia coli (strain K12) GN=ygaU PE=1 SV=2	ygaU		129	2	2.49019	0.513483	56.2808	not significant						4.16137	5.55e-05		1.49015	0.0104977		nq
sp|P0ADE7|YGAU_ECOL6	Uncharacterized protein YgaU OS=Escherichia coli O6:H1 (strain CFT073 / ATCC 700928 / UPEC) GN=ygaU PE=3 SV=2	ygaU	ANKPMLKSPDKIYPGQVLRIP	137	3	5.99853	0.225389	12.5809	regulated	1.85927	1.14532	5.09234	0.000437955		5.14425	0.000321598		8.25454	0.000801652
sp|A7ZR19|YGFB_ECO24	UPF0149 protein YgfB OS=Escherichia coli O139:H28 (strain E24377A / ETEC) GN=ygfB PE=3 SV=1	ygfB	GLGVTQPKLDKVTGETGEAID	125	4	3.97633	0.18264	13.2313	regulated	0.876264	0.813334	3.44074	0.0438546		3.64787	0.000259591		3.65802	0.000744176		5.44397	0.0101623
sp|B7UHV7|YGFB_ECO27	UPF0149 protein YgfB OS=Escherichia coli O127:H6 (strain E2348/69 / EPEC) GN=ygfB PE=3 SV=1	ygfB		188	2	2.72027	0.426206	42.5895	not significant						nq			1.77629	0.11952		4.16592	0.000441556
sp|A7ZR88|FETP_ECO24	Probable Fe(2+)-trafficking protein OS=Escherichia coli O139:H28 (strain E24377A / ETEC) GN=yggX PE=3 SV=1	yggX	DFQLYPGELGKRIYNEISKEA	28	3	3.88553	0.462829	34.1002	regulated	1.22743	1.01777	1.75633	0.190018		5.56583	0.000146152		5.10922	0.000111222		4.54977	0.000106488
sp|A7ZR88|FETP_ECO24	Probable Fe(2+)-trafficking protein OS=Escherichia coli O139:H28 (strain E24377A / ETEC) GN=yggX PE=3 SV=1	yggX		36	2	2.32515	0.116148	13.7652	not significant						2.07018	0.114083		2.61152	0.0261683
sp|A7ZR88|FETP_ECO24	Probable Fe(2+)-trafficking protein OS=Escherichia coli O139:H28 (strain E24377A / ETEC) GN=yggX PE=3 SV=1	yggX		45	2	5.73518	0.172643	9.88443	not significant						4.8258	0.000429884		6.81593	0.00108058
sp|A7ZR88|FETP_ECO24	Probable Fe(2+)-trafficking protein OS=Escherichia coli O139:H28 (strain E24377A / ETEC) GN=yggX PE=3 SV=1	yggX		53	2	1.2943	0.302872	117.405	not significant						1.75215	0.42065		0.956093	0.285849
sp|A7ZR88|FETP_ECO24	Probable Fe(2+)-trafficking protein OS=Escherichia coli O139:H28 (strain E24377A / ETEC) GN=yggX PE=3 SV=1	yggX		64	1	1.35877	0	0	not significant									1.35877	0.375863
sp|A7ZR88|FETP_ECO24	Probable Fe(2+)-trafficking protein OS=Escherichia coli O139:H28 (strain E24377A / ETEC) GN=yggX PE=3 SV=1	yggX		90	1	3.23659	0	0	not significant									3.23659	8.06e-05
sp|P0AGK6|YHBY_ECO57	RNA-binding protein YhbY OS=Escherichia coli O157:H7 GN=yhbY PE=4 SV=1	yhbY		50	3	4.68443	0.266481	17.2564	regulated			3.37327	1.11e-05		4.70328	1.97e-07		6.47914	0.00102128					up
sp|P0AGK6|YHBY_ECO57	RNA-binding protein YhbY OS=Escherichia coli O157:H7 GN=yhbY PE=4 SV=1	yhbY		80	2	3.80674	0.3873	28.9728	not significant						2.58435	0.0138172		5.60732	0.00224286
sp|P0ADX3|YHFA_ECO57	Protein yhfA OS=Escherichia coli O157:H7 GN=yhfA PE=4 SV=1	yhfA	LHFIVTGRDLKDAAVARAVDL	97	4	4.17923	0.289884	20.2698	regulated	0.849881	0.661161	2.9275	0.0343964		5.95581	1.02e-05		nq			4.17629	0.00131047
sp|P37613|YHHK_ECOLI	Uncharacterized protein yhhK OS=Escherichia coli (strain K12) GN=yhhK PE=1 SV=1	yhhK	MKLTIIRLEKFSDQDRIDLQ	10	3	3.28411	0.400154	33.6519	regulated	1.01884	1.02057	2.26317	0.0483365		5.72368	0.00130109		2.73672	0.0132873
sp|P37613|YHHK_ECOLI	Uncharacterized protein yhhK OS=Escherichia coli (strain K12) GN=yhhK PE=1 SV=1	yhhK		21	1	1.37629	0	0	not significant						nq			1.37629	0.277674
sp|Q0TBK7|YIBT_ECOL5	Uncharacterized protein YibT OS=Escherichia coli O6:K15:H31 (strain 536 / UPEC) GN=yibT PE=4 SV=1	yibT	MGKLGENVPLLID	3	3	2.50221	0.0933512	10.1781	regulated	1.1542	1.17488	2.30304	0.00699741		2.39128	0.000799147		2.84732	8.15e-05		nq
sp|P0C265|YIBT_ECO57	Uncharacterized protein YibT OS=Escherichia coli O157:H7 GN=yibT PE=4 SV=1	yibT		64	2	0.350403	0.440887	-42.0424	not significant						0.544556	0.174576		0.225472	0.20575
sp|P0ADN3|YIFE_ECOL6	UPF0438 protein YifE OS=Escherichia coli O6:H1 (strain CFT073 / ATCC 700928 / UPEC) GN=yifE PE=3 SV=2	yifE	FTTTNRYFDNKHYPRGFSRHG	15	4	3.77516	0.177333	13.349	regulated	0.922066	0.835383	3.04185	0.0348778		4.76464	0.0193526		4.18975	0.00136425		3.3497	1.21e-05
sp|P0ADN3|YIFE_ECOL6	UPF0438 protein YifE OS=Escherichia coli O6:H1 (strain CFT073 / ATCC 700928 / UPEC) GN=yifE PE=3 SV=2	yifE		30	4	2.97559	0.365847	33.5503	not significant			2.25274	0.0846556		3.88552	0.00123143		4.64542	0.00316724		1.928	0.000185021
sp|P0ADN3|YIFE_ECOL6	UPF0438 protein YifE OS=Escherichia coli O6:H1 (strain CFT073 / ATCC 700928 / UPEC) GN=yifE PE=3 SV=2	yifE	GYAFNELDLGKREPVTEEEKL	49	3	3.27868	0.339525	28.593	regulated	0.922066	0.835383	2.038	0.000894344		3.90384	0.00139697		4.42931	0.00349462		nq
sp|P0ADN4|YIFE_ECO57	UPF0438 protein YifE OS=Escherichia coli O157:H7 GN=yifE PE=3 SV=2	yifE		58	1	1.01318	0	0	not significant									1.01318	0.979101
sp|P0ADN4|YIFE_ECO57	UPF0438 protein YifE OS=Escherichia coli O157:H7 GN=yifE PE=3 SV=2	yifE		80					no quant									nq
sp|P0ADN3|YIFE_ECOL6	UPF0438 protein YifE OS=Escherichia coli O6:H1 (strain CFT073 / ATCC 700928 / UPEC) GN=yifE PE=3 SV=2	yifE	PKRFHTLSGGKPQVEGAEDYT	98	4	2.77826	0.188358	18.4335	regulated	0.922066	0.835383	2.02664	0.00139013		3.26494	1.03e-06		2.83857	0.00113932		3.16863	0.00453914
sp|P68207|YJBJ_ECO57	UPF0337 protein YjbJ OS=Escherichia coli O157:H7 GN=yjbJ PE=3 SV=1	yjbJ	MNKDEAGGNWKQF	3	3	3.81936	0.664253	49.5681	regulated	1.71872	1.33016	8.53677	0.0022001		4.02911	0.00100358		4.57923	3.21e-05		1.3509	0.173644
sp|Q8FB32|YJBJ_ECOL6	UPF0337 protein YjbJ OS=Escherichia coli O6:H1 (strain CFT073 / ATCC 700928 / UPEC) GN=yjbJ PE=3 SV=2	yjbJ		11	3	2.27201	0.0958826	11.6835	not significant			2.17218	0.0215682		2.07994	0.0297651		2.59589	0.00948697		nq
sp|P68207|YJBJ_ECO57	UPF0337 protein YjbJ OS=Escherichia coli O157:H7 GN=yjbJ PE=3 SV=1	yjbJ		18	2	4.57824	0.4596	30.2107	not significant						2.89133	0.557057		7.24937	0.316555
sp|P68207|YJBJ_ECO57	UPF0337 protein YjbJ OS=Escherichia coli O157:H7 GN=yjbJ PE=3 SV=1	yjbJ	FKGKVKEQWGKLTDDDMTIIE	23	4	8.95955	0.135502	6.17961	regulated	1.71872	1.33016	10.7285	0.00822068		8.65658	0.000910662		7.74412	1.26e-06
sp|Q8FB32|YJBJ_ECOL6	UPF0337 protein YjbJ OS=Escherichia coli O6:H1 (strain CFT073 / ATCC 700928 / UPEC) GN=yjbJ PE=3 SV=2	yjbJ		35	1	4.04191	0	0	not significant						nq						4.04191	0.000563415
sp|Q8FB32|YJBJ_ECOL6	UPF0337 protein YjbJ OS=Escherichia coli O6:H1 (strain CFT073 / ATCC 700928 / UPEC) GN=yjbJ PE=3 SV=2	yjbJ		42	2	2.81585	0.37816	36.5279	not significant						1.9292	0.129321		4.11	0.000198505		nq
sp|P68207|YJBJ_ECO57	UPF0337 protein YjbJ OS=Escherichia coli O157:H7 GN=yjbJ PE=3 SV=1	yjbJ	GKIQERYGYQKDQAEKEVVDW	51	4	4.47536	0.575445	38.3992	regulated	1.71872	1.33016	7.3041	0.000150202		2.54681	1.22e-05		8.62052	0.0106435		2.49686	0.0101818
sp|P68207|YJBJ_ECO57	UPF0337 protein YjbJ OS=Escherichia coli O157:H7 GN=yjbJ PE=3 SV=1	yjbJ		56	2	9.0648	0.0404077	1.83305	not significant						8.70582	0.00901402		9.43859	0.00215412
sp|P0AF51|YJBR_ECO57	Uncharacterized protein YjbR OS=Escherichia coli O157:H7 GN=yjbR PE=4 SV=1	yjbR		30	1	1.64899	0	0	not significant									1.64899	0.208566
sp|P0AF51|YJBR_ECO57	Uncharacterized protein YjbR OS=Escherichia coli O157:H7 GN=yjbR PE=4 SV=1	yjbR	KVEDVLFAMVKEVENRPAVSL	40	3	5.65008	0.449423	25.9532	regulated	1.20586	1.18817	10.6198	0.0195768		3.86017	0.00379246		4.4006	0.000938068
sp|P0AF51|YJBR_ECO57	Uncharacterized protein YjbR OS=Escherichia coli O157:H7 GN=yjbR PE=4 SV=1	yjbR		51	1	1.85676	0	0	not significant									1.85676	0.148436
sp|P0AF60|YJDI_ECO57	Uncharacterized protein YjdI OS=Escherichia coli O157:H7 GN=yjdI PE=4 SV=1	yjdI		44					no quant						nq
sp|P0AF60|YJDI_ECO57	Uncharacterized protein YjdI OS=Escherichia coli O157:H7 GN=yjdI PE=4 SV=1	yjdI	VIDTCPSGALKYRHK	72	3	5.87787	0.0991832	5.59979	regulated	1.26844	1.22716	5.94361	0.000124004		5.17923	2.33e-06		6.59655	0.000195383
sp|P39274|YJDJ_ECOLI	Uncharacterized protein yjdJ OS=Escherichia coli (strain K12) GN=yjdJ PE=4 SV=1	yjdJ		9					no quant									nq
sp|P39274|YJDJ_ECOLI	Uncharacterized protein yjdJ OS=Escherichia coli (strain K12) GN=yjdJ PE=4 SV=1	yjdJ	EGHNKFYINDKQGKQIAEIVF	15	4	6.21164	0.416554	22.807	regulated	1.50681	1.44891	7.3756	0.00381881		8.249	0.000232457		8.06843	0.00195643		3.02502	0.000146521
sp|P39274|YJDJ_ECOLI	Uncharacterized protein yjdJ OS=Escherichia coli (strain K12) GN=yjdJ PE=4 SV=1	yjdJ		76	1	2.1561	0	0	not significant						nq			2.1561	0.101603		nq
sp|P39274|YJDJ_ECOLI	Uncharacterized protein yjdJ OS=Escherichia coli (strain K12) GN=yjdJ PE=4 SV=1	yjdJ		81	2	5.50086	0.209744	12.3024	not significant						6.78456	5.27e-05		4.46006	0.00500188
sp|P0A9W3|YJJK_ECOLI	Uncharacterized ABC transporter ATP-binding protein YjjK OS=Escherichia coli (strain K12) GN=yjjK PE=1 SV=2	yjjK		57	3	1.33673	0.0426681	14.7015	not significant			1.25852	0.113437		1.38065	0.338973					1.37465	0.0191775
sp|P0A9W3|YJJK_ECOLI	Uncharacterized ABC transporter ATP-binding protein YjjK OS=Escherichia coli (strain K12) GN=yjjK PE=1 SV=2	yjjK		159	1	2.02874	0	0	not significant									2.02874	0.184876		nq
sp|P0A9W4|YJJK_ECO57	Uncharacterized ABC transporter ATP-binding protein YjjK OS=Escherichia coli O157:H7 GN=yjjK PE=3 SV=2	yjjK	FIPPGPRLGDKVLEVSNLRKS	322	4	3.48169	0.101513	8.13719	regulated	1.01254	0.883387	4.07811	0.0177239		3.2936	0.00647771		3.10583	0.0258048		3.51553	0.00659847
sp|P0A9W3|YJJK_ECOLI	Uncharacterized ABC transporter ATP-binding protein YjjK OS=Escherichia coli (strain K12) GN=yjjK PE=1 SV=2	yjjK		434					no quant												nq
sp|Q46868|YQIC_ECOLI	Uncharacterized protein YqiC OS=Escherichia coli (strain K12) GN=yqiC PE=1 SV=2	yqiC		31	3	1.74515	0.445489	80.0032	not significant			1.9733	0.131735		2.80258	0.00594804		0.96105	0.953248		nq
sp|Q46868|YQIC_ECOLI	Uncharacterized protein YqiC OS=Escherichia coli (strain K12) GN=yqiC PE=1 SV=2	yqiC	QTQVLLRTREKLALLEQRISE	65	3.5	3.34452	0.357479	29.6092	regulated	0.859108	0.926353	1.80737	0.043347		4.00376	0.0022178		3.90818	0.000529461		4.42456	0.000749596
sp|P0AB77|KBL_ECOLI	2-amino-3-ketobutyrate coenzyme A ligase OS=Escherichia coli (strain K12) GN=kbl PE=1 SV=1	Z5044		23	3	0.55687	0.353259	-60.3426	not significant			0.743782	0.126335		0.33865	0.000417234					0.685591	0.000325257
sp|P0AB78|BIKB_ECO57	Putative 8-amino-7-oxononanoate synthase/2-amino-3-ketobutyrate coenzyme A ligase OS=Escherichia coli O157:H7 GN=Z5044 PE=3 SV=1	Z5044	RVDIITGTLGKALGGASGGYT	244	3	2.15536	0.274784	35.7812	regulated	0.934632	0.789039	2.32115	0.042974		2.62107	0.0147837		1.35274	0.119144		2.62609	0.00218627
sp|P0AB77|KBL_ECOLI	2-amino-3-ketobutyrate coenzyme A ligase OS=Escherichia coli (strain K12) GN=kbl PE=1 SV=1	Z5044		362	2	1.68175	0.0312631	6.01405	not significant			1.62998	0.190913								1.73516	0.0112142
sp|B7UNP8|ZAPB_ECO27	Cell division protein ZapB OS=Escherichia coli O127:H6 (strain E2348/69 / EPEC) GN=zapB PE=3 SV=1	zapB	MTMSLEVFEKLEAKVQQAID	10	3	4.81525	0.734128	46.7065	regulated	0.590578	0.68182	2.2888	0.0918119		14.7691	0.00134543		5.77726	0.00162275		2.75471	0.0024148
sp|A7ZUE3|ZAPB_ECO24	Cell division protein ZapB OS=Escherichia coli O139:H28 (strain E24377A / ETEC) GN=zapB PE=3 SV=2	zapB		33	2	5.37436	0.188123	11.1869	not significant						6.48676	0.0100271		4.45273	0.00223406
sp|A7ZUE3|ZAPB_ECO24	Cell division protein ZapB OS=Escherichia coli O139:H28 (strain E24377A / ETEC) GN=zapB PE=3 SV=2	zapB		35	2	4.60922	0.615406	40.2737	not significant						8.52893	0.00155663		2.49092	0.01008
sp|A7ZUE3|ZAPB_ECO24	Cell division protein ZapB OS=Escherichia coli O139:H28 (strain E24377A / ETEC) GN=zapB PE=3 SV=2	zapB		61					no quant						nq
sp|P0AC53|G6PD_ECOLI	Glucose-6-phosphate 1-dehydrogenase OS=Escherichia coli (strain K12) GN=zwf PE=1 SV=1	zwf		18	1	2.09843	0	0	not significant												2.09843	0.103321
sp|P0AC53|G6PD_ECOLI	Glucose-6-phosphate 1-dehydrogenase OS=Escherichia coli (strain K12) GN=zwf PE=1 SV=1	zwf		25	4	1.76933	0.719122	126.028	not significant			2.36448	0.0193096		1.30818	0.0030818		0.672785	0.17027		4.70933	0.0447808
sp|P0AC53|G6PD_ECOLI	Glucose-6-phosphate 1-dehydrogenase OS=Escherichia coli (strain K12) GN=zwf PE=1 SV=1	zwf		55					no quant												nq
sp|P0AC54|G6PD_ECOL6	Glucose-6-phosphate 1-dehydrogenase OS=Escherichia coli O6:H1 (strain CFT073 / ATCC 700928 / UPEC) GN=zwf PE=3 SV=1	zwf	RADWDKAAYTKVVREALETFM	60	3	3.1443	0.105422	9.20238	regulated	0.753015	0.839733	2.72407	0.0366079					3.49891	0.0112132		3.26154	9.41e-05
sp|Q8XCJ6|G6PD_ECO57	Glucose-6-phosphate 1-dehydrogenase OS=Escherichia coli O157:H7 GN=zwf PE=3 SV=1	zwf		71					no quant						nq
sp|P0AC54|G6PD_ECOL6	Glucose-6-phosphate 1-dehydrogenase OS=Escherichia coli O6:H1 (strain CFT073 / ATCC 700928 / UPEC) GN=zwf PE=3 SV=1	zwf	FSRLGAMLDQKNRITINYFAM	109	3.5	3.07904	0.490034	43.5734	regulated	0.753015	0.839733	3.72137	0.000601169		6.2397	1.86e-05		1.75516	0.0284172		2.20005	0.00206743
sp|P0AC53|G6PD_ECOLI	Glucose-6-phosphate 1-dehydrogenase OS=Escherichia coli (strain K12) GN=zwf PE=1 SV=1	zwf		139	2	1.17205	0.368117	231.877	not significant									0.811102	0.618761		1.69363	0.000289181
sp|Q8XCJ6|G6PD_ECO57	Glucose-6-phosphate 1-dehydrogenase OS=Escherichia coli O157:H7 GN=zwf PE=3 SV=1	zwf		147	1	1.17961	0	0	not significant						1.17961	0.665016
sp|P0AC54|G6PD_ECOL6	Glucose-6-phosphate 1-dehydrogenase OS=Escherichia coli O6:H1 (strain CFT073 / ATCC 700928 / UPEC) GN=zwf PE=3 SV=1	zwf	QVYRIDHYLGKETVLNLLALR	181	3	4.65512	0.587005	38.1676	regulated	0.753015	0.839733	9.81789	0.0317257					2.34312	0.0035207		4.38583	0.0144876
sp|P0AC53|G6PD_ECOLI	Glucose-6-phosphate 1-dehydrogenase OS=Escherichia coli (strain K12) GN=zwf PE=1 SV=1	zwf		296					no quant												nq
sp|P0AC53|G6PD_ECOLI	Glucose-6-phosphate 1-dehydrogenase OS=Escherichia coli (strain K12) GN=zwf PE=1 SV=1	zwf		361	1	5.39119	0	0	not significant												5.39119	0.0006665
acetyl sites and acetyl proteins that are not robustly/significantly regulated across all 3 or 4 biological replicates
each biological replicate B0, B1, B2, B3 comprised 3 technical MS replicates for each condition						Average						B0	B0		B1	B1		B2	B2		B3	B3
					# of Acetyl	Ratios	Stand Dev	CV		Average	Average	Ratio Acetyl	P-Value		Ratio Acetyl	P-Value		Ratio Acetyl	P-Value		Ratio Acetyl	P-Value
Protein Name	Protein Description	Gene Name	Motifs (K acetyl site in center)	Acetyl Site	Observations	Acetyl Site	Acetyl Site	Acetyl Site		Weighted Protein Ratios	Protein Ratios	AcKA/WT	AcKA, WT		AcKA/WT	AcKA, WT		AcKA/WT	AcKA, WT		AcKA/WT	AcKA, WT
						All Bio repl	All Bio repl	All Bio repl		colored >1.5		B0	B0		B1	B1		B2	B2		B3	B3
sp|P08997|MASY_ECOLI	Malate synthase A OS=Escherichia coli (strain K12) GN=aceB PE=1 SV=1	aceB		46	2	2.25413	0.513749	63.2102	not significant									1.34853	0.464053		3.76788	0.000477522
sp|P08997|MASY_ECOLI	Malate synthase A OS=Escherichia coli (strain K12) GN=aceB PE=1 SV=1	aceB		101	3	1.27325	0.417138	172.678	not significant			1.85769	0.0455758		0.711976	0.193036		1.56063	0.111869
sp|P08997|MASY_ECOLI	Malate synthase A OS=Escherichia coli (strain K12) GN=aceB PE=1 SV=1	aceB		157	3	1.38356	0.261114	80.4277	not significant						1.38233	0.351764		1.00532	0.988866		1.90579	0.0290627
sp|P08997|MASY_ECOLI	Malate synthase A OS=Escherichia coli (strain K12) GN=aceB PE=1 SV=1	aceB		466	2	3.44246	0.300335	24.2953	not significant			4.64839	0.0498181		2.54938	0.12849
sp|P25516|ACON1_ECOLI	Aconitate hydratase 1 OS=Escherichia coli (strain K12) GN=acnA PE=1 SV=3	acnA		482	4	3.29057	1.37378	115.341	not significant			2.15857	0.25537		2.37677	0.116458		0.737483	0.812749		30.9868	0.172898
sp|P25516|ACON1_ECOLI	Aconitate hydratase 1 OS=Escherichia coli (strain K12) GN=acnA PE=1 SV=3	acnA		684	2	4.44553	0.457133	30.641	not significant			7.02189	0.0403813								2.81445	0.00582983
sp|A7ZKJ7|ACP_ECO24	Acyl carrier protein OS=Escherichia coli O139:H28 (strain E24377A / ETEC) GN=acpP PE=3 SV=1	acpP		10	3	2.74085	0.367072	36.4062	not significant			1.66988	0.0626592		3.07103	0.00474652		4.01501	0.00139241
sp|B7UH03|ACPS_ECO27	Holo-[acyl-carrier-protein] synthase OS=Escherichia coli O127:H6 (strain E2348/69 / EPEC) GN=acpS PE=3 SV=1	acpS		97	1	2.89579	0	0	not significant												2.89579	0.00353587
sp|P0ACK3|AGAR_ECOL6	Putative aga operon transcriptional repressor OS=Escherichia coli O6:H1 (strain CFT073 / ATCC 700928 / UPEC) GN=agaR PE=3 SV=1	agaR		93	1	1.4581	0	0	not significant						1.4581	0.0388077					nq
sp|P25553|ALDA_ECOLI	Lactaldehyde dehydrogenase OS=Escherichia coli (strain K12) GN=aldA PE=1 SV=2	aldA		48	1	11.5704	0	0	not significant						nq			11.5704	0.213104
sp|P25553|ALDA_ECOLI	Lactaldehyde dehydrogenase OS=Escherichia coli (strain K12) GN=aldA PE=1 SV=2	aldA		243					no quant												nq
sp|P25553|ALDA_ECOLI	Lactaldehyde dehydrogenase OS=Escherichia coli (strain K12) GN=aldA PE=1 SV=2	aldA		356	2	1.24435	0.605667	277.045	not significant						2.28025	0.00700007		0.679057	0.456587		nq
sp|P37685|ALDB_ECOLI	Aldehyde dehydrogenase B OS=Escherichia coli (strain K12) GN=aldB PE=1 SV=2	aldB		77	1	1.96638	0	0	not significant						1.96638	0.189144
sp|P13016|AMPD_ECOLI	1,6-anhydro-N-acetylmuramyl-L-alanine amidase AmpD OS=Escherichia coli (strain K12) GN=ampD PE=2 SV=1	ampD		92	3	1.97651	0.791122	116.114	not significant						6.0429	2.03e-05		1.1837	0.623198		1.07947	0.724577
sp|P0A962|ASPG1_ECOLI	L-asparaginase 1 OS=Escherichia coli (strain K12) GN=ansA PE=1 SV=1	ansA		251					no quant												nq
sp|P00551|KKA1_ECOLX	Aminoglycoside 3'-phosphotransferase OS=Escherichia coli GN=aphA1 PE=3 SV=2	aphA1		250					no quant												nq
sp|P05052|APPY_ECOLI	HTH-type transcriptional regulator AppY OS=Escherichia coli (strain K12) GN=appY PE=1 SV=3	appY		47	3	0.501955	0.645462	-93.6476	not significant			0.201709	0.00384126		0.761245	0.0167164		0.823655	0.594801		nq
sp|P05052|APPY_ECOLI	HTH-type transcriptional regulator AppY OS=Escherichia coli (strain K12) GN=appY PE=1 SV=3	appY		55	3	0.89647	0.297128	-271.87	not significant						0.998143	0.996319		0.597609	0.389113		1.20781	0.0442636
sp|P0AEC3|ARCB_ECOLI	Aerobic respiration control sensor protein ArcB OS=Escherichia coli (strain K12) GN=arcB PE=1 SV=1	arcB		93					no quant												nq
sp|B7L7S9|SYR_ECO55	Arginine--tRNA ligase OS=Escherichia coli (strain 55989 / EAEC) GN=argS PE=3 SV=1	argS		112	2	2.37024	0.661694	76.6743	not significant						4.5937	0.00648197		1.22299	0.098504		nq
sp|A7ZN02|SYR_ECO24	Arginine--tRNA ligase OS=Escherichia coli O139:H28 (strain E24377A / ETEC) GN=argS PE=3 SV=1	argS		126	2	3.23085	0.745372	63.5579	not significant			6.80813	0		1.53323	0.210749
sp|A7ZN02|SYR_ECO24	Arginine--tRNA ligase OS=Escherichia coli O139:H28 (strain E24377A / ETEC) GN=argS PE=3 SV=1	argS		152	2	0.852197	0.218764	-136.781	not significant			1.06059	0.886049		0.684751	0.0654254
sp|A7ZN02|SYR_ECO24	Arginine--tRNA ligase OS=Escherichia coli O139:H28 (strain E24377A / ETEC) GN=argS PE=3 SV=1	argS		216	2	3.60359	0.00184958	0.144281	not significant						3.61026	0.00176508		3.59693	0.11119
sp|B7UMZ4|AROA_ECO27	3-phosphoshikimate 1-carboxyvinyltransferase OS=Escherichia coli O127:H6 (strain E2348/69 / EPEC) GN=aroA PE=3 SV=1	aroA		411	3	1.47206	0.42404	109.666	not significant			2.17253	0.242523		nq			0.816252	0.422388		1.79883	0.161241
sp|A7ZSR4|AROB_ECO24	3-dehydroquinate synthase OS=Escherichia coli O139:H28 (strain E24377A / ETEC) GN=aroB PE=3 SV=1	aroB		142	1	1.9612	0	0	not significant			1.9612	0.315957
sp|A7ZPE5|AROC_ECO24	Chorismate synthase OS=Escherichia coli O139:H28 (strain E24377A / ETEC) GN=aroC PE=3 SV=1	aroC		317	1	0.0518776	0	0	not significant									0.0518776	0.0104482
sp|P00888|AROF_ECOLI	Phospho-2-dehydro-3-deoxyheptonate aldolase, Tyr-sensitive OS=Escherichia coli (strain K12) GN=aroF PE=1 SV=1	aroF		98					no quant						nq
sp|P00888|AROF_ECOLI	Phospho-2-dehydro-3-deoxyheptonate aldolase, Tyr-sensitive OS=Escherichia coli (strain K12) GN=aroF PE=1 SV=1	aroF		187	1	3.57361	0	0	not significant												3.57361	0.0772918
sp|B7MD01|AROK_ECO45	Shikimate kinase 1 OS=Escherichia coli O45:K1 (strain S88 / ExPEC) GN=aroK PE=3 SV=1	aroK		73	1	0.594987	0	0	not significant						nq			0.594987	0.583168		nq
sp|P0A9R0|DHAS_ECO57	Aspartate-semialdehyde dehydrogenase OS=Escherichia coli O157:H7 GN=asd PE=3 SV=1	asd		232	2	3.5993	0.442992	34.5888	not significant						5.6054	0.00527455		2.31115	0.00771163
sp|P0A9R0|DHAS_ECO57	Aspartate-semialdehyde dehydrogenase OS=Escherichia coli O157:H7 GN=asd PE=3 SV=1	asd		244	1	1.73062	0	0	not significant			1.73062	0.162117
sp|B7UMK9|ASNA_ECO27	Aspartate--ammonia ligase OS=Escherichia coli O127:H6 (strain E2348/69 / EPEC) GN=asnA PE=3 SV=1	asnA		204	3	1.59252	0.197409	42.4249	not significant			1.20513	0.783843		1.85608	0.0354515		nq			1.80559	0.0529468
sp|P58694|SYN_ECO57	Asparagine--tRNA ligase OS=Escherichia coli O157:H7 GN=asnS PE=3 SV=2	asnS		199					no quant												nq
sp|A7ZK21|SYN_ECO24	Asparagine--tRNA ligase OS=Escherichia coli O139:H28 (strain E24377A / ETEC) GN=asnS PE=3 SV=1	asnS		275	1	2.99859	0	0	not significant			2.99859	0.0407267
sp|A7ZK21|SYN_ECO24	Asparagine--tRNA ligase OS=Escherichia coli O139:H28 (strain E24377A / ETEC) GN=asnS PE=3 SV=1	asnS		286	2	1.51133	0.105185	25.4691	not significant			1.67896	0.227034		1.36044	0.140615
sp|P58694|SYN_ECO57	Asparagine--tRNA ligase OS=Escherichia coli O157:H7 GN=asnS PE=3 SV=2	asnS		294	3	7.37599	0.589506	29.5014	not significant			7.59349	0.000137976		nq			14.9581	0.0545919		3.53299	0.000284822
sp|P58694|SYN_ECO57	Asparagine--tRNA ligase OS=Escherichia coli O157:H7 GN=asnS PE=3 SV=2	asnS		351	3	3.20195	0.184313	15.8377	not significant			2.50104	0.217249		nq			3.8933	0.228211		3.37137	0.00170795
sp|Q8XDS0|ASPA_ECO57	Aspartate ammonia-lyase OS=Escherichia coli O157:H7 GN=aspA PE=3 SV=2	aspA		63	2	1.62005	0.553069	114.637	not significant			0.931821	0.565227		nq			2.81658	1.36e-05
sp|Q8XDS0|ASPA_ECO57	Aspartate ammonia-lyase OS=Escherichia coli O157:H7 GN=aspA PE=3 SV=2	aspA		70	3	1.46195	0.248281	65.3768	not significant			1.05738	0.941882		1.52884	0.376427		1.93286	0.0850192
sp|Q8XDS0|ASPA_ECO57	Aspartate ammonia-lyase OS=Escherichia coli O157:H7 GN=aspA PE=3 SV=2	aspA		212	1	1.50608	0	0	not significant									1.50608	0.328311
sp|B7USC8|ASTA_ECO27	Arginine N-succinyltransferase OS=Escherichia coli O127:H6 (strain E2348/69 / EPEC) GN=astA PE=3 SV=1	astA		142	4	1.1492	0.454231	326.64	not significant			1.40347	0.359994		1.57295	0.238005		0.524908	0.164119		1.50512	0.00232797
sp|A7ZTU3|ATPE_ECO24	ATP synthase epsilon chain OS=Escherichia coli O139:H28 (strain E24377A / ETEC) GN=atpC PE=3 SV=1	atpC		101	3	1.55734	0.373937	84.4144	not significant			2.64254	0.0760373		1.20418	0.526297		1.18696	0.155964
sp|A7ZTU3|ATPE_ECO24	ATP synthase epsilon chain OS=Escherichia coli O139:H28 (strain E24377A / ETEC) GN=atpC PE=3 SV=1	atpC		124	1	0.738827	0	0	not significant									0.738827	0.461358
sp|P0ABA2|ATPF_ECO57	ATP synthase subunit b OS=Escherichia coli O157:H7 GN=atpF PE=3 SV=1	atpF		66	2	1.6233	0.869075	179.391	not significant			0.680712	0.739534								3.87109	4.85e-05
sp|P0ABA2|ATPF_ECO57	ATP synthase subunit b OS=Escherichia coli O157:H7 GN=atpF PE=3 SV=1	atpF		81					no quant												nq
sp|P0ABA2|ATPF_ECO57	ATP synthase subunit b OS=Escherichia coli O157:H7 GN=atpF PE=3 SV=1	atpF		91	1	1.46952	0	0	not significant												1.46952	0.0477397
sp|P69229|BAER_ECOL6	Transcriptional regulatory protein BaeR OS=Escherichia coli O6:H1 (strain CFT073 / ATCC 700928 / UPEC) GN=baeR PE=3 SV=1	baeR		206	2	3.24363	0.370986	31.5279	not significant			2.23828	0.109335		4.70055	0.211455
sp|Q46829|BGLA_ECOLI	6-phospho-beta-glucosidase BglA OS=Escherichia coli (strain K12) GN=bglA PE=1 SV=2	bglA		10					no quant						nq						nq
sp|Q46829|BGLA_ECOLI	6-phospho-beta-glucosidase BglA OS=Escherichia coli (strain K12) GN=bglA PE=1 SV=2	bglA		29					no quant												nq
sp|Q46829|BGLA_ECOLI	6-phospho-beta-glucosidase BglA OS=Escherichia coli (strain K12) GN=bglA PE=1 SV=2	bglA		53	3	1.3571	0.388749	127.314	not significant						0.954169	0.858484		1.12292	0.748352		2.33269	0.000125251
sp|Q46829|BGLA_ECOLI	6-phospho-beta-glucosidase BglA OS=Escherichia coli (strain K12) GN=bglA PE=1 SV=2	bglA		478	1	1.46618	0	0	not significant						1.46618	0.37507
sp|P0A6E9|BIOD2_ECOLI	ATP-dependent dethiobiotin synthetase BioD 2 OS=Escherichia coli (strain K12) GN=bioD2 PE=3 SV=1	bioD2		38	4	1.34538	0.960794	323.852	not significant			0.304967	0.00056603		1.6685	0.00851454		1.44244	0.115725		4.46381	9.65e-05
sp|P0A6F0|BIOD2_ECO57	ATP-dependent dethiobiotin synthetase BioD 2 OS=Escherichia coli O157:H7 GN=bioD2 PE=3 SV=1	bioD2		45	1	1.19925	0	0	not significant						1.19925	0.697288
sp|P06610|BTUE_ECOLI	Vitamin B12 transport periplasmic protein BtuE OS=Escherichia coli (strain K12) GN=btuE PE=3 SV=1	btuE		11					no quant						nq
sp|P06610|BTUE_ECOLI	Vitamin B12 transport periplasmic protein BtuE OS=Escherichia coli (strain K12) GN=btuE PE=3 SV=1	btuE		178	2	3.28582	1.0565	88.8101	not significant						9.45094	0.324913		1.14238	0.80818
sp|P32662|GPH_ECOLI	Phosphoglycolate phosphatase OS=Escherichia coli (strain K12) GN=gph PE=1 SV=1	c4155		3	3	2.84027	0.604589	57.9165	not significant			3.3157	0.00946507		1.26906	0.310722					5.44527	0.00044316
sp|P61517|CAN_ECOLI	Carbonic anhydrase 2 OS=Escherichia coli (strain K12) GN=can PE=1 SV=1	can		2	3	1.78127	0.105987	18.3582	not significant			1.5842	0.548568		2.04791	0.161678					1.74209	0.0780862
sp|P0AE65|CHAB_ECO57	Cation transport regulator ChaB OS=Escherichia coli O157:H7 GN=chaB PE=4 SV=1	chaB		61					no quant						nq			nq
sp|P69830|PTQB_ECO57	N,N'-diacetylchitobiose-specific phosphotransferase enzyme IIB component OS=Escherichia coli O157:H7 GN=chbB PE=3 SV=1	chbB		29	2	2.12739	0.229107	30.3495	not significant						1.69179	0.0150559		2.67514	0.00815154
sp|P0ABI0|CLPA_ECOL6	ATP-dependent Clp protease ATP-binding subunit ClpA OS=Escherichia coli O6:H1 (strain CFT073 / ATCC 700928 / UPEC) GN=clpA PE=3 SV=1	clpA		633	1	5.24469	0	0	not significant												5.24469	0.0298311
sp|P63286|CLPB_ECOL6	Chaperone protein ClpB OS=Escherichia coli O6:H1 (strain CFT073 / ATCC 700928 / UPEC) GN=clpB PE=3 SV=1	clpB		96	3	1.00746	0.784754	10551.7	not significant						0.545346	0.157643		0.614811	0.386867		3.04983	0.00485655
sp|A7ZIJ6|CLPX_ECO24	ATP-dependent Clp protease ATP-binding subunit ClpX OS=Escherichia coli O139:H28 (strain E24377A / ETEC) GN=clpX PE=3 SV=1	clpX		168	3	1.53688	0.499371	116.199	not significant			2.06024	0.091818		0.760917	0.620553		2.31562	0.0061518
sp|B7UJR1|CLPX_ECO27	ATP-dependent Clp protease ATP-binding subunit ClpX OS=Escherichia coli O127:H6 (strain E2348/69 / EPEC) GN=clpX PE=3 SV=1	clpX		175					no quant												nq
sp|A7ZIJ6|CLPX_ECO24	ATP-dependent Clp protease ATP-binding subunit ClpX OS=Escherichia coli O139:H28 (strain E24377A / ETEC) GN=clpX PE=3 SV=1	clpX		297	1	1.81206	0	0	not significant						1.81206	0.518685
sp|P64469|CNU_ECO57	OriC-binding nucleoid-associated protein OS=Escherichia coli O157:H7 GN=cnu PE=3 SV=1	cnu		9	3	4.24949	0.580267	40.107	not significant			2.09973	0.0920951		8.69748	0.00802112		4.20199	0.000632118
sp|P64469|CNU_ECO57	OriC-binding nucleoid-associated protein OS=Escherichia coli O157:H7 GN=cnu PE=3 SV=1	cnu		12	1	0.276129	0	0	not significant									0.276129	0.116752
sp|P0ABQ0|COABC_ECOLI	Coenzyme A biosynthesis bifunctional protein CoaBC OS=Escherichia coli (strain K12) GN=coaBC PE=1 SV=2	coaBC		306	1	3.61986	0	0	not significant												3.61986	0.0236063
sp|P0ABQ0|COABC_ECOLI	Coenzyme A biosynthesis bifunctional protein CoaBC OS=Escherichia coli (strain K12) GN=coaBC PE=1 SV=2	coaBC		345					no quant												nq
sp|Q8XD24|COPA_ECO57	Copper-exporting P-type ATPase A OS=Escherichia coli O157:H7 GN=copA PE=3 SV=3	copA		19	1	0.954149	0	0	not significant						0.954149	0.911316		nq
sp|P0AE79|CORC_ECOL6	Magnesium and cobalt efflux protein CorC OS=Escherichia coli O6:H1 (strain CFT073 / ATCC 700928 / UPEC) GN=corC PE=3 SV=1	corC		110	1	3.1443	0	0	not significant												3.1443	0.12869
sp|P0AE88|CPXR_ECOLI	Transcriptional regulatory protein CpxR OS=Escherichia coli (strain K12) GN=cpxR PE=3 SV=1	cpxR		219	2	1.54989	1.05915	241.714	not significant						nq			0.537424	0.0521946		4.46976	0.000852337
sp|B7UH78|CSID_ECO27	Protein CsiD OS=Escherichia coli O127:H6 (strain E2348/69 / EPEC) GN=csiD PE=3 SV=1	csiD		141					no quant						nq						nq
sp|P0A973|CSPE_ECOL6	Cold shock-like protein CspE OS=Escherichia coli O6:H1 (strain CFT073 / ATCC 700928 / UPEC) GN=cspE PE=3 SV=2	cspE		9	4	1.84647	0.437464	71.3325	not significant			0.967836	0.882343		1.57652	0.00126764		2.75126	0.00361911		2.76907	0.00482588
[truncated: 828 more rows]
