# Supplementary material for: Structural, Kinetic and Proteomic Characterization of Acetyl Phosphate-Dependent Bacterial Protein Acetylation
Source: PLoS One. 2014 Apr 22;9(4):e94816. doi: 10.1371/journal.pone.0094816 (PMC3995681; doi:10.1371/journal.pone.0094816)
Supplement: Table S17 — Independent verification of MS1 Filtering data using SWATH-MS2. Data independent acquisition and quantitation using MS2 fragments in a SWATH method as used to independently verify 592 candidate ackA-sensitive acetyl sites. (XLSX) [file pone.0094816.s027.xlsx]

## Sheet: S17_AckA upregulated SWATH
Table S17. Independent verification of MS1 Filtering data using SWATH-MS2 technology of ackA candidate acetyl sites																					swath B3					red indicates ratio >2				green indicates P value < 0.05
592 candidate ackA-sensitive acetyl sites (i.e., those that showed significant regulation (ratio >2 with P value <0.05) in at least 3 out of 4 biological replicates by MS1 Filtering)						independent			determination of
were independently verified by SWATH-MS2 in 1 biological replicate (3 technical MS replicates)						verification			regulation (MS1)
						AckA/WT			AckA/WT
each biological replicate B0, B1, B2, B3 was acquired as 3 technical MS replicates						SWATH	SWATH		MS1 Filtering		MS1 Filtering	MS1 Filtering														B0	B0	B0		B1	B1	B1		B2	B2	B2		B3	B3
						ratio	p-value		Average Ratios	Stand Dev	CV (in %)	# of Acetyl			Average	Average			modified sequence							Ratio Acetyl	P-Value			Ratio Acetyl	P-Value			Ratio Acetyl	P-Value			Ratio Acetyl	P-Value
Protein Name	Protein Description	Gene Name	Acetyl Site		acetyl peptide monitored in the SWATH assay	Acetyl Site	Acetyl Site		Acetyl Site	Acetyl Site	Acetyl Site	Observations			Weighted Protein Ratios	Protein Ratios										AcKA/WT	AcKA, WT	no glucose integrated		AcKA/WT	AcKA, WT	no glucose integrated		AcKA/WT	AcKA, WT	no glucose integrated		AcKA/WT	AcKA, WT
					(SWATH assay details see second worksheet)	1 Bio repl			All Bio repl	All Bio repl	All Bio repl	in bio repl			colored >1.5											B0	B0	B0		B1	B1	B1		B2	B2	B2		B3	B3
sp|A7ZHS5|ACCA_ECO24	Acetyl-coenzyme A carboxylase carboxyl transferase subunit alpha OS=Escherichia coli O139:H28 (strain E24377A / ETEC) GN=accA PE=3 SV=1	accA	[99]		R.AYADDKAIVGGIAR.L [93, 106] (missed 2)	3.08136	0.0207665		3.02512	0.526724	47.5833	3			0.96853	0.927326			TPSPDAK[+42]AFIEVGQK							2.27001	0.00296608			3.59354	0.00428697	FALSE		7.90138	0.00098149	FALSE		3.41443	0.0122462
sp|P0ABD9|BCCP_ECOL6	Biotin carboxyl carrier protein of acetyl-CoA carboxylase OS=Escherichia coli O6:H1 (strain CFT073 / ATCC 700928 / UPEC) GN=accB PE=3 SV=1	accB	[100]		R.TPSPDAKAFIEVGQK.V [93, 107] (missed 2)	3.60452	0.00299848		3.84924	0.451489	33.4963	4			0.839962	0.79441			KAGVPC[+57]VPGSDGPLGDDMDK[+42]NR							2.99198	0.010271			5.08085	0.0157513	FALSE		3.22525	0.0435206	FALSE		4.82774	0.000247457
sp|Q8X9B6|ACCC_ECO57	Biotin carboxylase OS=Escherichia coli O157:H7 GN=accC PE=3 SV=1	accC	[144]		K.KAGVPCVPGSDGPLGDDMDKNR.A [124, 145] (missed 3)	4.20688	0.00027814		3.92348	0.235371	17.2183	4			0.968177	0.828868			ETGEK[+42]DALVVMK		list 2					2.18768	0.00439028			4.3835	0.00328568	FALSE		MS		FALSE		4.29156	0.00672206
sp|A7ZPD1|ACCD_ECO24	Acetyl-coenzyme A carboxylase carboxyl transferase subunit beta OS=Escherichia coli O139:H28 (strain E24377A / ETEC) GN=accD PE=3 SV=1	accD	[105]		K.ETGEKDALVVMK.G [100, 111] (missed 2)	5.18273	0.00104249		3.45243	0.321971	25.9847	3			1.05211	0.804631			TQQIEELQK[+42]EWTQPR							3.04301	0.067754			4.9088	0.00182563	TRUE		3.07941	0.00536651	FALSE		3.12954	0.0189085
sp|P0A9G7|ACEA_ECOL6	Isocitrate lyase OS=Escherichia coli O6:H1 (strain CFT073 / ATCC 700928 / UPEC) GN=aceA PE=3 SV=1	aceA	[13]		R.TQQIEELQKEWTQPR.W [4, 18] (missed 2)	3.638	0.0616549		3.46348	0.20176	16.2412	3			1.05211	0.804631			FAQAIHAK[+42]YPGK							4.65962	0.0291424			3.45428	0.000470569			3.98235	0.00106068	TRUE		4.53186	0.000169263
sp|P0A9G6|ACEA_ECOLI	Isocitrate lyase OS=Escherichia coli (strain K12) GN=aceA PE=1 SV=1	aceA	[308]		R.FAQAIHAKYPGK.L [300, 311] (missed 2)	3.89546	0.00180494		4.12616	0.11922	8.41151	4			1.05211	0.804631			LLAYNC[+57]SPSFNWQK[+42]NLDDK							3.03024	0.0414541			4.22619	0.00807678	TRUE		2.80742	0.0285721	FALSE		3.50142	0.000859657
sp|P0A9G7|ACEA_ECOL6	Isocitrate lyase OS=Escherichia coli O6:H1 (strain CFT073 / ATCC 700928 / UPEC) GN=aceA PE=3 SV=1	aceA	[326]		K.LLAYNCSPSFNWQKNLDDK.T [312, 330] (missed 4)	3.09898	0.000250328		3.35073	0.155962	12.8982	4			1.05211	0.804631			NLDDK[+42]TIASFQQQLSDMGYK							8.59541	0.0286126			5.12839	0.000667752	TRUE		2.60215	0.00246388	FALSE		2.40447	0.00906985
sp|P0A9G7|ACEA_ECOL6	Isocitrate lyase OS=Escherichia coli O6:H1 (strain CFT073 / ATCC 700928 / UPEC) GN=aceA PE=3 SV=1	aceA	[331]		K.NLDDKTIASFQQQLSDMGYK.F [326, 345] (missed 4)	2.37051	0.018998		4.07333	0.522744	37.2202	4			1.05211	0.804631			WEGITRPYSAEDVVK[+42]LR							3.9896	0.0413001			4.47773	4e-06							2.26706	8.84e-06
sp|P0A9G7|ACEA_ECOL6	Isocitrate lyase OS=Escherichia coli O6:H1 (strain CFT073 / ATCC 700928 / UPEC) GN=aceA PE=3 SV=1	aceA	[34]		R.WEGITRPYSAEDVVKLR.G [19, 35] (missed 3)	2.40999	0.0329665		3.43631	0.296969	24.0578	3			2.31718	2.22391			EK[+42]LDNLVFVINC[+57]NLQR							20.4989	0.0357541			6.02564	0.011327	FALSE		8.10216	0.0180581	FALSE		2.03657	0.0248672
sp|P0AFG8|ODP1_ECOLI	Pyruvate dehydrogenase E1 component OS=Escherichia coli (strain K12) GN=aceE PE=1 SV=2	aceE	[250]		R.EKLDNLVFVINCNLQR.L [248, 263] (missed 2)	4.10452	0.00179791		6.72274	0.823376	43.2106	4			2.31718	2.22391			DTSGK[+42]LIQLMNETVDGDYQTFK							9.82582	0.000161227			10.0671	0.0117322	FALSE		6.94491	1.33e-05	FALSE		5.55162	0.0116327
sp|P0AFG8|ODP1_ECOLI	Pyruvate dehydrogenase E1 component OS=Escherichia coli (strain K12) GN=aceE PE=1 SV=2	aceE	[310]		K.DTSGKLIQLMNETVDGDYQTFK.S [305, 326] (missed 4)	4.96518	0.0142764		7.85794	0.249	12.0785	4			2.31718	2.22391			SK[+42]DGAYVR							7.13935	0.00133202			3.59793	0.00129361	FALSE		7.0485	0.00949855	FALSE		4.86165	5.07e-05
sp|P0AFG8|ODP1_ECOLI	Pyruvate dehydrogenase E1 component OS=Escherichia coli (strain K12) GN=aceE PE=1 SV=2	aceE	[329]		K.SKDGAYVR.E [327, 334] (missed 2)	2.62616	0.00375122		5.44762	0.284737	16.7969	4			2.31718	2.22391			KIYAAFK[+42]K							3.47861	0.0896318			8.08276	0.000135348	FALSE		3.61581	0.00264928	FALSE		6.10705	0.00224995
sp|P0AFG8|ODP1_ECOLI	Pyruvate dehydrogenase E1 component OS=Escherichia coli (strain K12) GN=aceE PE=1 SV=2	aceE	[375]		K.KIYAAFKK.A [368, 375] (missed 4)	18.1282	0.000104593		4.99385	0.355735	22.12	3			2.31718	2.22391			FNVPVSDADIEK[+42]LPYITFPEGSEEHTYLHAQR		list 2					23.4975	0.0190762			9.21452	0.0150011	FALSE		4.78561	0.000782252	FALSE
sp|P0AFG8|ODP1_ECOLI	Pyruvate dehydrogenase E1 component OS=Escherichia coli (strain K12) GN=aceE PE=1 SV=2	aceE	[436]		R.FNVPVSDADIEKLPYITFPEGSEEHTYLHAQR.Q [424, 455] (missed 4)	13.2248	0.010216		10.1209	0.652723	28.2002	3			2.31718	2.22391			Q[-17]K[+42]LHGYLPSR							2.20172	0.0214837			4.23317	0.00269963	FALSE		MS		FALSE		13.1806	0.000106246
sp|P0AFG8|ODP1_ECOLI	Pyruvate dehydrogenase E1 component OS=Escherichia coli (strain K12) GN=aceE PE=1 SV=2	aceE	[458]		R.QKLHGYLPSR.Q [456, 465] (missed 2)	5.0058	3.22e-05		4.96851	0.739668	46.1393	3			2.31718	2.22391			ALNVMLK[+42]NK							2.05855	0.0192655			5.26644	0.00164541			8.27087	0.000171162			22.8051	3.37e-05
sp|P0AFG8|ODP1_ECOLI	Pyruvate dehydrogenase E1 component OS=Escherichia coli (strain K12) GN=aceE PE=1 SV=2	aceE	[508]		R.ALNVMLKNK.S [501, 509] (missed 2)	26.3817	7.85e-06		6.72709	0.86512	45.3859	4			2.31718	2.22391			FNIDADK[+42]VNPR							17.3193	0.000518091			9.18217	0.00554625	FALSE		3.97469	0.000119399	FALSE		8.43916	2.06e-05
sp|P0AFG8|ODP1_ECOLI	Pyruvate dehydrogenase E1 component OS=Escherichia coli (strain K12) GN=aceE PE=1 SV=2	aceE	[558]		R.EQVAYYKEDEK.G [551, 561] (missed 3)	6.12901	9.77789e-06		3.95536		29.3498	4			2.17753	2.01848			VNVGDK[+42]VK		list 1					15.4943	0.0133119			2.13709	2.98e-05	FALSE		3.84724	0.05151	FALSE		6.10539	0.000751278
sp|P0AFG8|ODP1_ECOLI	Pyruvate dehydrogenase E1 component OS=Escherichia coli (strain K12) GN=aceE PE=1 SV=2	aceE	[881]		K.FNIDADKVNPR.L [874, 884] (missed 2)	8.42889	0.000291326		8.5434	0.522518	24.358	4			2.17753	2.01848			AEGK[+42]SEFAENDAYVHATPLIR							11.7982	0.00830275			4.85938	0.000234497	FALSE		3.98218	0.00320473	FALSE		2.75566	0.000495837
sp|P06959|ODP2_ECOLI	Dihydrolipoyllysine-residue acetyltransferase component of pyruvate dehydrogenase complex OS=Escherichia coli (strain K12) GN=aceF PE=1 SV=3	aceF	[268]		K.VNVGDKVK.T [262, 269] (missed 1)	5.5253	0.000431112		5.28435	0.723716	43.4729	3			2.17753	2.01848			EFGVNLAK[+42]VK							5.6166	0.0314925			2.50038	0.00689485	TRUE		4.53634	0.000386918	FALSE		6.99416	1.18e-05
sp|P06959|ODP2_ECOLI	Dihydrolipoyllysine-residue acetyltransferase component of pyruvate dehydrogenase complex OS=Escherichia coli (strain K12) GN=aceF PE=1 SV=3	aceF	[317]		K.AEGKSEFAENDAYVHATPLIR.R [313, 333] (missed 3)	2.77115	0.00254827		5.00988	0.534609	33.1764	4			2.17753	2.01848			VDFSK[+42]FGEIEEVELGR							27.0154	0.0633839			18.4512	0.00922406	FALSE		14.1656	0.00232137	FALSE		4.9957	0.00673109
sp|P06959|ODP2_ECOLI	Dihydrolipoyllysine-residue acetyltransferase component of pyruvate dehydrogenase complex OS=Escherichia coli (strain K12) GN=aceF PE=1 SV=3	aceF	[346]		R.EFGVNLAKVK.G [338, 347] (missed 2)	6.56459	0.00111771		4.59518	0.383135	25.1235	4			2.17753	2.01848			KLDVK[+42]ITPVVFIMK		K.LDVKITPVVFIMK.A [452, 464] (missed 3)					4.27126	0.108906			3.59265	0.00647019	FALSE		6.0489	0.00841996	FALSE		5.93303	0.00627322
sp|P06959|ODP2_ECOLI	Dihydrolipoyllysine-residue acetyltransferase component of pyruvate dehydrogenase complex OS=Escherichia coli (strain K12) GN=aceF PE=1 SV=3	aceF	[396]		K.VDFSKFGEIEEVELGR.I [391, 406] (missed 3)	4.78942	0.00778382		13.709	0.625901	23.9071	3			2.17753	2.01848			ELMTISK[+42]K							3.64526	0.0457843			4.62887	0.00651943	FALSE		7.65559	0.00234806	FALSE		41.0218	0.000733989
sp|P06959|ODP2_ECOLI	Dihydrolipoyllysine-residue acetyltransferase component of pyruvate dehydrogenase complex OS=Escherichia coli (strain K12) GN=aceF PE=1 SV=3	aceF	[456]		R.KLDVKITPVVFIMK.A [451, 464] (missed 4)	4.01719	0.000251753		4.5963	0.223841	14.6757	3			2.17753	2.01848			SAMEPVWNGK[+42]EFVPR							7.17506	0.0331976			8.45113	0.000243432	FALSE		13.8042	0.0012488	TRUE		8.90206	0.000174613
sp|P06959|ODP2_ECOLI	Dihydrolipoyllysine-residue acetyltransferase component of pyruvate dehydrogenase complex OS=Escherichia coli (strain K12) GN=aceF PE=1 SV=3	aceF	[531]		R.ELMTISKK.A [524, 531] (missed 2)	4.25165	0.00407919		8.5364	0.94497	44.0681	4			1.03961	1.05163			AC[+57]GVK[+42]GIRPGAYC[+57]EPK							3.87594	0.008085			8.57058	0.00862922	FALSE						4.20994	0.000341039
sp|P06959|ODP2_ECOLI	Dihydrolipoyllysine-residue acetyltransferase component of pyruvate dehydrogenase complex OS=Escherichia coli (strain K12) GN=aceF PE=1 SV=3	aceF	[587]		K.SAMEPVWNGKEFVPR.L [577, 591] (missed 4)	9.39003	2.25e-05		9.291	0.241765	10.8461	4			1.03961	1.05163			DLVHAIPLYAIK[+42]QGLLTVEK							18.0265	0.0263542			5.68279	0.0149243	FALSE		2.88926	0.020984	FALSE		5.12911	0.00166778
sp|P36683|ACON2_ECOLI	Aconitate hydratase 2 OS=Escherichia coli (strain K12) GN=acnB PE=1 SV=3	acnB	[396]		R.ACGVKGIRPGAYCEPK.M [391, 406] (missed 2)	4.91862	3.91e-06		5.19236	0.35588	21.6053	3			1.03961	1.05163			LPTPEEYQTYVAQVDK[+42]TAVDTYR							15.6488	0.00684153			7.48942	0.0155746	FALSE		MS		FALSE		5.29403	0.024245
sp|P36683|ACON2_ECOLI	Aconitate hydratase 2 OS=Escherichia coli (strain K12) GN=acnB PE=1 SV=3	acnB	[559]		R.DLVHAIPLYAIKQGLLTVEK.K [547, 566] (missed 2)	5.33699	0.0193026		6.24223	0.664365	36.2776	4			0.745078	0.587338			LAPSLTLGC[+57]GSWGGNSISENVGPK[+42]HLINKK							3.15588	0.0418939			2.12533	0.0122422	TRUE		1.7608	0.0122689	FALSE		3.31992	0.00231817
sp|P36683|ACON2_ECOLI	Aconitate hydratase 2 OS=Escherichia coli (strain K12) GN=acnB PE=1 SV=3	acnB	[835]		K.LPTPEEYQTYVAQVDKTAVDTYR.Y [819, 841] (missed 4)	4.75402	0.000134975		8.52741	0.452208	21.0988	4			0.903191	0.889519			FNPPK[+42]VEGKDDVTGEELTTR							2.78544	0.02273			2.74619	0.000681443	FALSE		4.70215	0.0290441	FALSE		2.63173	0.000459091
sp|P0A9Q7|ADHE_ECOLI	Aldehyde-alcohol dehydrogenase OS=Escherichia coli (strain K12) GN=adhE PE=1 SV=2	adhE	[277]		K.AAYSSGKPAIGVGAGNTPVVIDETADIKR.A [200, 228] (missed 2)	2.68327	0.0204599		2.53544		12.3929	4			0.903191	0.889519			FNPPKVEGK[+42]DDVTGEELTTR		list 2					2.39435	0.0609619			4.70325	5.9e-06	TRUE		4.01497	0.0002245	TRUE		3.17682	0.00599498
sp|P0A9Q8|ADHE_ECO57	Aldehyde-alcohol dehydrogenase OS=Escherichia coli O157:H7 GN=adhE PE=3 SV=2	adhE	[436]		K.LAPSLTLGCGSWGGNSISENVGPKHLINKK.T [412, 441] (missed 3)	4.76841	0.0518504		2.50426	0.266545	29.0357	3.5			0.903191	0.889519			K[+42]DDQEETVR		list 2					4.09048	6.49e-05			7.55379	0.000975266	FALSE		8.62501	0.000217464	TRUE		4.03593	1.54e-05
sp|B7UKF4|KAD_ECO27	Adenylate kinase OS=Escherichia coli O127:H6 (strain E2348/69 / EPEC) GN=adk PE=3 SV=1	adk	[141]		K.FNPPKVEGKDDVTGEELTTR.K [136, 155] (missed 3)	3.06737	0.000683412		3.12067	0.237434	20.8633	4			0.903191	0.889519			EAEAGNTK[+42]YAK		list 2					6.57948	0.000633455			3.84394	0.0168	FALSE		6.59967	0.000659415	TRUE		3.1455	0.0008285
sp|B7UKF4|KAD_ECO27	Adenylate kinase OS=Escherichia coli O127:H6 (strain E2348/69 / EPEC) GN=adk PE=3 SV=1	adk	[145]		K.FNPPKVEGKDDVTGEELTTR.K [136, 155] (missed 3)	3.33297	0.020678		3.45953	0.254746	20.5253	3			0.903191	0.889519			ADLEK[+42]ILG							1.86851	0.18264			9.22359	2.43e-05	FALSE		6.25042	0.000135835	TRUE		3.59209	0.0136203
sp|B7UKF4|KAD_ECO27	Adenylate kinase OS=Escherichia coli O127:H6 (strain E2348/69 / EPEC) GN=adk PE=3 SV=1	adk	[157]		R.KDDQEETVR.K [156, 164] (missed 1)	3.90076	0.000762047		5.72817	0.34627	19.839	4			0.85585	0.813906			EGEATLAPSLDLVGK[+42]I											3.30004	0.0125494	FALSE		2.15496	0.00892561	FALSE		2.19354	0.00585596
sp|B7UKF4|KAD_ECO27	Adenylate kinase OS=Escherichia coli O127:H6 (strain E2348/69 / EPEC) GN=adk PE=3 SV=1	adk	[192]		K.EAEAGNTKYAK.V [184, 194] (missed 2)	3.08095	2.98e-05		4.78744	0.327142	20.8904	4			0.85585	0.813906			IK[+42]YAMIGDPTGALTR							3.36762	0.00378606			5.64247	0.000382357	TRUE		2.77489	0.00223589	TRUE		4.66948	0.00267063
sp|B7L799|KAD_ECO55	Adenylate kinase OS=Escherichia coli (strain 55989 / EAEC) GN=adk PE=3 SV=1	adk	[211]		R.ADLEKILG.- [206, 213] (missed 1)	2.65823	0.00249854		4.43493	0.600781	40.3341	3			0.83156	0.765697			AYLEK[+42]LTKPVELIATLDDSAK							7.37636	0.00441174			5.21803	0.00872227	FALSE		2.39785	0.00361649	TRUE		3.10418	0.0106175
sp|P0AE10|AHPC_ECO57	Alkyl hydroperoxide reductase subunit C OS=Escherichia coli O157:H7 GN=ahpC PE=3 SV=2	ahpC	[186]		K.EGEATLAPSLDLVGKI.- [171, 186] (missed 1)	2.40245	0.0153008		2.49535	0.197774	21.6281	3			1.02112	0.91888			GSLVNDK[+42]VLR							4.558	0.019374			4.86158	0.00362164	TRUE		2.11703	0.0113392	TRUE		4.98476	6.61e-05
sp|P0AE10|AHPC_ECO57	Alkyl hydroperoxide reductase subunit C OS=Escherichia coli O157:H7 GN=ahpC PE=3 SV=2	ahpC	[93]		K.IKYAMIGDPTGALTR.N [91, 105] (missed 3)	4.83281	0.00797277		3.95983	0.276595	20.0984	4			1.02112	0.91888			GDSNNLADK[+42]VR							5.58851	0.00542581			3.69402	0.00267629	FALSE		2.96337	0.045371	FALSE		4.39398	0.000781548
sp|P35340|AHPF_ECOLI	Alkyl hydroperoxide reductase subunit F OS=Escherichia coli (strain K12) GN=ahpF PE=1 SV=2	ahpF	[16]		K.AYLEKLTKPVELIATLDDSAK.S [11, 31] (missed 2)	2.67931	0.0178341		4.11457	0.438383	30.9913	4			0.829362	0.669946			ALYDATK[+42]LVSGRPGEEVK							3.48127	0.0249482			2.54948	0.0303145	FALSE		MS		FALSE		2.52395	0.00629865
sp|Q8X3W8|SYA_ECO57	Alanine--tRNA ligase OS=Escherichia coli O157:H7 GN=alaS PE=3 SV=2	alaS	[592]		K.GSLVNDKVLR.F [585, 594] (missed 1)	4.31487	3.16e-06		3.91103	0.355021	26.0317	4			0.718718	0.761305			LEK[+42]QGITSYSLVPFPGH							4.61865	0.0163283			4.28111	0.0109739	FALSE		6.39698	0.0064356	TRUE		5.38144	0.00142526
sp|Q8X3W8|SYA_ECO57	Alanine--tRNA ligase OS=Escherichia coli O157:H7 GN=alaS PE=3 SV=2	alaS	[731]		K.GDSNNLADKVR.S [722, 732] (missed 1)	4.67987	6.68e-06		4.04621	0.233084	16.6753	3			1.05741	0.920328			SLIGPDGEQYK[+42]LPR							2.21373	0.0121639			2.2585	0.0120445	FALSE		2.43536	0.0104501	FALSE		2.99366	0.000388839
sp|P0AE13|AMN_ECO57	AMP nucleosidase OS=Escherichia coli O157:H7 GN=amn PE=3 SV=1	amn	[356]		R.ALYDATKLVSGRPGEEVK.Q [349, 366] (missed 2)	2.67027	0.00288123		2.81734	0.149446	14.4281	3			0.944108	0.880648			ILK[+42]GNDDR							5.3203	3.11e-05			MS		FALSE		4.24503	0.0115967	FALSE		2.64069	4.86e-05
sp|A7ZIM8|APT_ECO24	Adenine phosphoribosyltransferase OS=Escherichia coli O139:H28 (strain E24377A / ETEC) GN=apt PE=3 SV=1	apt	[169]		R.LEKQGITSYSLVPFPGH.- [166, 182] (missed 2)	5.90057	0.00515899		5.10813	0.154027	9.44471	4			0.750042	0.738026			AEK[+42]LLER							3.35854	0.0288455			4.82737	0.000363872	FALSE		6.15609	0.0252533	FALSE		7.67673	6.68e-05
sp|P0A9Q3|ARCA_ECO57	Aerobic respiration control protein ArcA OS=Escherichia coli O157:H7 GN=arcA PE=3 SV=1	arcA	[160]		R.SLIGPDGEQYKLPR.S [149, 162] (missed 2)	3.52383	0.0275358		2.45692	0.119169	13.2571	4			0.885371	0.851998			AYADDK[+42]AIVGGIAR							2.11635	0.0391051			MS		FALSE		2.05253	0.0014368	TRUE		6.37478	0.00833578
sp|P0AB92|AROG_ECO57	Phospho-2-dehydro-3-deoxyheptonate aldolase, Phe-sensitive OS=Escherichia coli O157:H7 GN=aroG PE=3 SV=1	aroG	[48]		K.ILKGNDDR.L [45, 52] (missed 1)	3.15377	0.0119014		3.90812	0.292139	21.4326	3			1.07644	0.978481			K[+42]AEQYLLENETTK							3.36698	0.000202571			2.00728	0.00137325	FALSE		2.63917	0.00391748	FALSE		3.22807	0.000180824
sp|P0AAF8|ARTP_ECO57	Arginine transport ATP-binding protein ArtP OS=Escherichia coli O157:H7 GN=artP PE=3 SV=1	artP	[124]		R.AEKLLER.L [121, 127] (missed 1)	3.85311	2.7e-06		5.26389	0.306735	18.4683	4			1.07644	0.978481										4.41079	0.0302853			2.67583	0.000258455	FALSE		2.06488	0.251203	FALSE		3.99694	0.000164142
sp|P00509|AAT_ECOLI	Aspartate aminotransferase OS=Escherichia coli (strain K12) GN=aspC PE=1 SV=1	aspC	[51]		K.KAEQYLLENETTK.N [50, 62] (missed 2)	3.81469	0.00223273		2.75682	0.204402	20.1565	4			0.972349	0.905868			YGSDK[+42]PDLR							2.90009	0.0177339			2.86943	0.00373364	TRUE		2.78877	0.00104668	TRUE		4.5927	6.72e-08
sp|P00509|AAT_ECOLI	Aspartate aminotransferase OS=Escherichia coli (strain K12) GN=aspC PE=1 SV=1	aspC	[93]		K.GSALINDKR.A [85, 93] (missed 1)	3.83916	6.68343e-07		3.14141	0.306892	26.8104	xx			0.972349	0.905868			K[+42]QIDEYGNFVK							3.63422	0.183171			3.16509	0.000639458	FALSE		2.84982	0.00310834	TRUE		4.09042	0.00259071
sp|B7USP3|SYD_ECO27	Aspartate--tRNA ligase OS=Escherichia coli O127:H6 (strain E2348/69 / EPEC) GN=aspS PE=3 SV=1	aspS	[283]		R.YGSDKPDLR.N [278, 286] (missed 1)	4.34686	2.69e-07		3.2131	0.206394	17.6823	4			0.972349	0.905868			GLAYIK[+42]VNER							2.94439	0.00104503			2.80116	0.000190244	TRUE		2.1166	0.00203703	FALSE		3.71859	0.00185079
sp|B7USP3|SYD_ECO27	Aspartate--tRNA ligase OS=Escherichia coli O127:H6 (strain E2348/69 / EPEC) GN=aspS PE=3 SV=1	aspS	[332]		R.KQIDEYGNFVK.I [331, 341] (missed 3)	3.87783	0.000690838		3.40317	0.13644	11.1407	3			0.701415	0.656239			VNAEYVEAFTK[+42]GEVK							1.81073	0.191808			3.51156	0.000105795	FALSE		3.22046	0.00644529	TRUE		3.10366	0.0231487
sp|B7USP3|SYD_ECO27	Aspartate--tRNA ligase OS=Escherichia coli O127:H6 (strain E2348/69 / EPEC) GN=aspS PE=3 SV=1	aspS	[353]		K.GLAYIKVNER.A [347, 356] (missed 2)	3.88642	0.000378085		2.83855	0.199841	19.1548	4			0.701415	0.656239			VGGAAQTK[+42]IMK							2.01871	0.0086841			3.66238	0.000186755	TRUE		3.00019	0.00253995	TRUE		7.32396	2.14e-06
sp|A7ZTU6|ATPA_ECO24	ATP synthase subunit alpha OS=Escherichia coli O139:H28 (strain E24377A / ETEC) GN=atpA PE=3 SV=1	atpA	[314]		R.VNAEYVEAFTKGEVK.G [303, 317] (missed 3)	4.71684	0.0195794		2.82224	0.260153	25.0742	3			0.970239	0.810672			VGLFGGAGVGK[+42]TVNMMELIR							2.57208	0.00741606			2.4602	0.00865591			2.04585	0.030568			2.82143	0.0471657
sp|A7ZTU6|ATPA_ECO24	ATP synthase subunit alpha OS=Escherichia coli O139:H28 (strain E24377A / ETEC) GN=atpA PE=3 SV=1	atpA	[384]		R.VGGAAQTKIMK.K [376, 386] (missed 2)	6.70373	1.3e-05		3.56957	0.466573	36.6674	4			0.970239	0.810672			GLDVK[+42]DLEHPIEVPVGK							1.99266	0.0529057			3.58007	1.25e-06	FALSE		2.85486	0.00012513	TRUE		3.59912	2.29e-05
sp|A7ZTU4|ATPB_ECO24	ATP synthase subunit beta OS=Escherichia coli O139:H28 (strain E24377A / ETEC) GN=atpD PE=3 SV=1	atpD	[156]		K.VGLFGGAGVGKTVNMMELIR.N [145, 164] (missed 4)	2.61687	0.0415042		2.45877	0.115981	12.8917	4			0.848227	0.785325			FINTMSQVPTISQLLPLPASDDDDLK[+42]HK							3.66729	0.0390589			4.65813	0.0288678	FALSE						2.21043	0.00849245
sp|A7ZTU4|ATPB_ECO24	ATP synthase subunit beta OS=Escherichia coli O139:H28 (strain E24377A / ETEC) GN=atpD PE=3 SV=1	atpD	[70]		R.GLDVKDLEHPIEVPVGK.A [65, 81] (missed 1)	4.95138	0.0377118		2.92396	0.241334	22.4928	3			0.9303	0.929778			VLVYFYPK[+42]AMTPGC[+57]TVQAC[+57]GLR							3.00493	0.018959			6.10629	0.00304457	TRUE		2.52447	0.000625676	TRUE		2.53194	0.13584
sp|A7ZTU5|ATPG_ECO24	ATP synthase gamma chain OS=Escherichia coli O139:H28 (strain E24377A / ETEC) GN=atpG PE=3 SV=1	atpG	[200]		K.FINTMSQVPTISQLLPLPASDDDDLKHK.S [174, 201] (missed 3)	4.1467	0.00906713		3.35594	0.311062	25.6921	3			0.9303	0.929778			AGVDVLGISTDK[+42]PEK							3.1367	0.00180885			5.35216	0.000394814	TRUE		4.38417	0.000279226	TRUE		3.75744	0.000133204
sp|P09053|AVTA_ECOLI	Valine--pyruvate aminotransferase OS=Escherichia coli (strain K12) GN=avtA PE=1 SV=3	avtA	[353]		K.DLPITTKQLYQR.L [346, 357] (missed 2)	4.75743	0.00846908		2.61186		2.04857	3			0.9303	0.929778			AGVDVLGISTDKPEK[+42]LSR							2.13696	0.0898624			4.3164	0.000354534	TRUE		3.91815	1.09e-05	TRUE		2.75898	0.00585021
sp|P0AE54|BCP_ECO57	Putative peroxiredoxin bcp OS=Escherichia coli O157:H7 GN=bcp PE=3 SV=1	bcp	[40]		R.VLVYFYPKAMTPGCTVQACGLR.D [32, 53] (missed 4)	3.16958	0.0015888		3.28792	0.364626	30.6343	3			0.789338	0.724372			GAQNGC[+57]IIAGDNPDAALALEK[+42]AR							3.05066	0.0155769			2.88554	6.97e-06	FALSE		1.73985	0.0201719	TRUE		2.85539	2.27e-05
sp|P0AE54|BCP_ECO57	Putative peroxiredoxin bcp OS=Escherichia coli O157:H7 GN=bcp PE=3 SV=1	bcp	[74]		K.AGVDVLGISTDKPEK.L [62, 76]	5.04393	0.0281751		4.07837	0.196038	13.946	4			0.736581	0.758084			VVDLAAK[+42]LLK		list 1					1.57359	0.151177			2.6496	0.000193981	TRUE		2.06319	0.0110084	TRUE		2.50107	0.000176262
sp|P0AE54|BCP_ECO57	Putative peroxiredoxin bcp OS=Escherichia coli O157:H7 GN=bcp PE=3 SV=1	bcp	[77]		K.AGVDVLGISTDKPEKLSR.F [62, 79] (missed 1)	6.35988	0.0252793		3.16245	0.28038	24.3524	3			0.961501	0.846843			DYYAIMGVKPTDDLK[+42]TIK							3.36301	0.0141534			2.3868	0.00176508	FALSE		MS		FALSE		3.59103	0.0166691
sp|P0A6F2|CARA_ECO57	Carbamoyl-phosphate synthase small chain OS=Escherichia coli O157:H7 GN=carA PE=3 SV=1	carA	[146]		K.GAQNGCIIAGDNPDAALALEKAR.A [125, 147] (missed 1)	3.20583	0.017838		2.57352	0.227284	24.0442	3.5			1.29363	1.23516			K[+42]FTALGPYIR							4.4245	0.0276448			9.1105	0.00201893	FALSE		5.94939	0.00014048	TRUE		MS
sp|P63737|CARB_ECO57	Carbamoyl-phosphate synthase large chain OS=Escherichia coli O157:H7 GN=carB PE=3 SV=2	carB	[963]		R.VVDLAAKLLK.Q [956, 965] (missed 1)	3.18166	0.00564592		2.15271	0.203531	26.5453	3			1.29363	1.23516			SVPVK[+42]DTEVVER							2.47772	0.000114569			2.4229	7.62e-05	FALSE		8.49081	0.000100387	FALSE		5.41379	8.93e-05
sp|A7ZKA5|CBPA_ECO24	Curved DNA-binding protein OS=Escherichia coli O139:H28 (strain E24377A / ETEC) GN=cbpA PE=3 SV=1	cbpA	[19]		K.DYYAIMGVKPTDDLKTIK.T [4, 21] (missed 4)	4.32754	7.33e-05		3.06627	0.17825	15.9086	3			1.01366	0.874027			TAC[+57]EVAEISYK[+42]K							2.02867	0.00933228			4.57488	9.32e-06	TRUE		3.45859	3.19e-05	TRUE		4.51739	0.00047839
sp|A7ZHZ9|CRL_ECO24	Sigma factor-binding protein crl OS=Escherichia coli O139:H28 (strain E24377A / ETEC) GN=crl PE=3 SV=1	crl	[15]		K.KFTALGPYIR.E [14, 23] (missed 3)	8.63482	0.00612916		6.21087	0.296814	16.2522	3			1.01366	0.874027			IAQTLLNLAK[+42]QPDAMTHPDGMQIK							2.16562	0.0405272			4.55015	0.00410902	FALSE		2.29489	0.048149	FALSE		6.01353	0.00255752
sp|A7ZHZ9|CRL_ECO24	Sigma factor-binding protein crl OS=Escherichia coli O139:H28 (strain E24377A / ETEC) GN=crl PE=3 SV=1	crl	[88]		K.SVPVKDTEVVER.L [83, 94] (missed 1)	6.18786	2.02e-06		4.07468	0.533212	37.9566	4			1.01366	0.874027			MLEDQNLISAHGK[+42]TIVVYGTR							3.9354	0.0422539			4.51264	5.71e-05	FALSE		MS		FALSE		3.19611	0.00571213
sp|P0ACK0|CRP_ECO57	Catabolite gene activator OS=Escherichia coli O157:H7 GN=crp PE=1 SV=1	crp	[101]		K.TACEVAEISYKK.F [90, 101] (missed 2)	5.08092	1.06e-05		3.47062	0.329066	26.4452	4			1.10798	0.982622			VGDTVIEFDLPLLEEK[+42]AK		list 2					8.6955	0.0055188			5.67738	0.0351648	FALSE		6.37827	0.00078109	TRUE
sp|P0ACK0|CRP_ECO57	Catabolite gene activator OS=Escherichia coli O157:H7 GN=crp PE=1 SV=1	crp	[153]		R.IAQTLLNLAKQPDAMTHPDGMQIK.I [143, 166] (missed 3)	9.66679	0.00154198		3.41425	0.437939	35.664	4			1.10798	0.982622			STLTPVVISNMDEIK[+42]ELIK							17.2189	0.00813931			7.76928	0.00162568	TRUE		6.69146	0.00239535	TRUE		4.14677	0.00697864
sp|P0ACK0|CRP_ECO57	Catabolite gene activator OS=Escherichia coli O157:H7 GN=crp PE=1 SV=1	crp	[202]		K.MLEDQNLISAHGKTIVVYGTR.- [189, 209] (missed 3)	3.58883	0.0274881		3.84539	0.141139	10.479	3			1.10798	0.982622			IVGDGIAIK[+42]PTGNK							3.52872	0.00310967			3.62642	0.0124265	FALSE		2.30363	0.0125881	TRUE		6.02025	4.7e-05
sp|P69784|PTGA_ECOL6	Glucose-specific phosphotransferase enzyme IIA component OS=Escherichia coli O6:H1 (strain CFT073 / ATCC 700928 / UPEC) GN=crr PE=3 SV=2	crr	[131]		K.VGDTVIEFDLPLLEEKAK.S [115, 132] (missed 2)	3.84609	0.00713787		6.80606	0.179968	9.384	3			1.10798	0.982622			IVGDGIAIKPTGNK[+42]MVAPVDGTIGK		list 2					2.00422	0.0393264			4.01106	0.000649093	FALSE		4.74271	0.000163054	FALSE
sp|P69784|PTGA_ECOL6	Glucose-specific phosphotransferase enzyme IIA component OS=Escherichia coli O6:H1 (strain CFT073 / ATCC 700928 / UPEC) GN=crr PE=3 SV=2	crr	[148]		K.STLTPVVISNMDEIKELIK.L [133, 151] (missed 2)	3.80423	0.0209043		7.80696	0.512089	24.919	4			0.89598	0.901809			VVGVAGGAEK[+42]C[+57]R		list 2					15.6011	0.000470391			4.06565	0.000653658	FALSE		8.06616	0.0360965	FALSE
sp|P69784|PTGA_ECOL6	Glucose-specific phosphotransferase enzyme IIA component OS=Escherichia coli O6:H1 (strain CFT073 / ATCC 700928 / UPEC) GN=crr PE=3 SV=2	crr	[54]		K.IVGDGIAIKPTGNK.M [45, 58]	6.20261	0.00409149		3.64965	0.340875	26.3299	4			1.11968	1.02397			FK[+42]QIASEK							2.69381	0.0199197			4.23729	0.00215635	FALSE						3.15745	0.00151104
sp|P69784|PTGA_ECOL6	Glucose-specific phosphotransferase enzyme IIA component OS=Escherichia coli O6:H1 (strain CFT073 / ATCC 700928 / UPEC) GN=crr PE=3 SV=2	crr	[59]		K.IVGDGIAIKPTGNKMVAPVDGTIGK.I [45, 69] (missed 2)	5.82295	0.0266444		3.36241	0.373641	30.8118	3			0.798912	0.726408			IQGIGAGFIPANLDLK[+42]LVDK							9.9286	0.0446128			4.23089	0.00541621	FALSE		2.96479	0.00690877	FALSE		2.43055	0.0432781
sp|P76113|CURA_ECOLI	NADPH-dependent curcumin reductase OS=Escherichia coli (strain K12) GN=curA PE=1 SV=3	curA	[186]		R.VVGVAGGAEKCR.H [176, 187] (missed 1)	2.31008	0.00400656		8.00198	0.548566	26.3773	3			0.798912	0.726408			IGANMIWDAEK[+42]R							2.59724	0.00322781			3.18475	0.0254594	FALSE		1.06718	0.715709	FALSE		2.81893	0.00064267
sp|A7ZQK7|CYSJ_ECO24	Sulfite reductase [NADPH] flavoprotein alpha-component OS=Escherichia coli O139:H28 (strain E24377A / ETEC) GN=cysJ PE=3 SV=1	cysJ	[104]		K.FKQIASEK.L [102, 109] (missed 2)	3.55271	1.13e-07		3.3032	0.188387	15.766	3			0.798912	0.726408			GVLK[+42]PGVELVEPTSGNTGIALAYVAAAR							14.051	0.00996951			2.39184	0.0143945	FALSE						2.71768	0.00956154
sp|P0ABK6|CYSK_ECO57	Cysteine synthase A OS=Escherichia coli O157:H7 GN=cysK PE=3 SV=2	cysK	[242]		K.IQGIGAGFIPANLDLKLVDK.V [226, 245] (missed 2)	2.26769	0.043796		4.16914	0.539004	37.753	4			1.00302	0.878258			NITDIDDK[+42]IIK		list 2					2.52265	0.00389649			4.55654	0.000996382	FALSE		2.91321	0.00058408			3.95389	8.42e-05
sp|P0ABK6|CYSK_ECO57	Cysteine synthase A OS=Escherichia coli O157:H7 GN=cysK PE=3 SV=2	cysK	[55]		R.IGANMIWDAEKR.G [44, 55] (missed 3)	3.41983	0.0188359		2.2349	0.431232	53.6227	3			0.917245	0.851634			VPAGSVVVSGNLPSK[+42]DGK							2.52054	0.0378534			3.66006	0.000271434	FALSE		3.76929	0.0127106			3.25237	1.14e-07
sp|P0ABK6|CYSK_ECO57	Cysteine synthase A OS=Escherichia coli O157:H7 GN=cysK PE=3 SV=2	cysK	[60]		R.GVLKPGVELVEPTSGNTGIALAYVAAAR.G [56, 83] (missed 1)	2.21007	0.0228401		4.50347	0.806258	53.5773	3			0.917245	0.851634			YFDK[+42]VPMK							2.69812	0.00427463			2.79727	0.00650526	FALSE		2.02332	0.00732479	FALSE		3.31139	0.000550792
sp|B7UKK3|SYC_ECO27	Cysteine--tRNA ligase OS=Escherichia coli O127:H6 (strain E2348/69 / EPEC) GN=cysS PE=3 SV=1	cysS	[73]		R.NITDIDDKIIK.R [65, 75] (missed 1)	3.72821	0.0325384		3.39011	0.235874	19.3203	4			1.27365	1.06629			LVDEK[+42]HGQVVSVGK							7.81085	0.0345457			8.8462	0.00855246	FALSE		MS		FALSE		4.07042	0.000113937
sp|A7ZHQ6|DAPD_ECO24	2,3,4,5-tetrahydropyridine-2,6-dicarboxylate N-succinyltransferase OS=Escherichia coli O139:H28 (strain E24377A / ETEC) GN=dapD PE=3 SV=1	dapD	[241]		R.VPAGSVVVSGNLPSKDGK.Y [226, 243] (missed 1)	4.28066	0.000403478		3.26044	0.158761	13.4331	4			0.975708	1.03719			GVFDQK[+42]VIR							7.34723	0.037805			MS		FALSE		5.77388	7.74e-05	FALSE		3.11549	0.000612259
sp|A7ZHQ6|DAPD_ECO24	2,3,4,5-tetrahydropyridine-2,6-dicarboxylate N-succinyltransferase OS=Escherichia coli O139:H28 (strain E24377A / ETEC) GN=dapD PE=3 SV=1	dapD	[85]		R.YFDKVPMK.F [81, 88] (missed 4)	3.54045	0.000911259		2.6664	0.177748	18.124	4			0.975708	1.03719			SIDTAAAYK[+42]NEEGVGK							3.69252	0.0299118			2.98211	0.00682941	FALSE		1.18477	0.347158	FALSE		4.34466	0.00411941
sp|A7ZVS6|DEOB_ECO24	Phosphopentomutase OS=Escherichia coli O139:H28 (strain E24377A / ETEC) GN=deoB PE=3 SV=1	deoB	[250]		K.LVDEKHGQVVSVGK.I [245, 258] (missed 1)	3.91531	3.22e-06		6.55234	0.340555	18.1164	3			1.04053	0.862287			ALK[+42]DEVIAR							3.36294	0.0270137			3.48357	0.00785201	FALSE						3.42837	0.00227326
sp|Q8XBT6|DKGA_ECO57	2,5-diketo-D-gluconic acid reductase A OS=Escherichia coli O157:H7 GN=dkgA PE=3 SV=1	dkgA	[200]		K.GVFDQKVIR.D [194, 202] (missed 2)	3.33175	0.000195232		5.09572	0.360682	22.1495	3			0.89013	0.906706			LEARPTADLC[+57]IDC[+57]K[+42]TLAEIR							5.03491	0.0228401			3.89988	0.00286793	FALSE		2.67788	0.00228449	FALSE		2.21063	0.0439809
sp|Q46857|DKGA_ECOLI	2,5-diketo-D-gluconic acid reductase A OS=Escherichia coli (strain K12) GN=dkgA PE=1 SV=3	dkgA	[52]		R.SIDTAAAYKNEEGVGK.A [43, 58] (missed 2)	2.93174	0.0004402		2.85188	0.458101	43.7128	3			1.07853	1.19212			VLGNDTPK[+42]YLNSPETDIFHK							3.21534	0.0145899			3.95448	0.00247423	FALSE		1.7446	0.00326922	FALSE		4.36262	0.000391229
sp|Q8X7Z7|DKGB_ECO57	2,5-diketo-D-gluconic acid reductase B OS=Escherichia coli O157:H7 GN=dkgB PE=3 SV=1	dkgB	[188]		K.ALKDEVIAR.I [185, 193] (missed 1)	3.82959	0.00208778		3.42298	0.0143991	1.17017	3			0.791387	0.772503			IINEPTAAALAYGLDK[+42]GTGNR							4.15379	0.0165952							5.05748	0.000209211	TRUE		3.60165	0.00166204
sp|P0ABS3|DKSA_ECO57	DnaK suppressor protein OS=Escherichia coli O157:H7 GN=dksA PE=3 SV=1	dksA	[139]		R.LEARPTADLCIDCKTLAEIR.E [125, 144] (missed 1)	3.89482	0.0872059		3.28314	0.319967	26.9151	4			0.791387	0.772503			LINYLVEEFK[+42]K							3.91377	0.00774953			9.08108	0.000601731	FALSE		5.02604	0.00081595	FALSE		3.06918	0.00174141
sp|P0ABS6|PRIM_ECO57	DNA primase OS=Escherichia coli O157:H7 GN=dnaG PE=3 SV=1	dnaG	[229]		R.VLGNDTPKYLNSPETDIFHK.G [221, 240] (missed 3)	5.57436	0.0139452		3.13417	0.356908	31.2429	3.5			0.791387	0.772503			AK[+42]LESLVEDLVNR							3.36067	0.058315			3.61204	0.00358152	TRUE		3.62586	6.6e-05	TRUE		2.67979	0.00766032
sp|P0A6Z0|DNAK_ECO57	Chaperone protein DnaK OS=Escherichia coli O157:H7 GN=dnaK PE=3 SV=2	dnaK	[106]		K.IIAADNGDAWVEVKGQK.M [92, 108] (missed 2)	4.14155	0.0225834		3.74713		10.7518	4			0.791387	0.772503			ASSGLNEDEIQK[+42]MVR							4.30606	0.00129198			2.5232	0.00547776	FALSE		2.35415	0.000429946	FALSE		2.45135	0.00182046
sp|A7ZHA4|DNAK_ECO24	Chaperone protein DnaK OS=Escherichia coli O139:H28 (strain E24377A / ETEC) GN=dnaK PE=3 SV=1	dnaK	[183]		R.IINEPTAAALAYGLDKGTGNR.T [167, 187] (missed 2)	4.79658	0.000212357		4.22831	0.139608	9.6829	3			0.791387	0.772503			DAEANAEADRK[+42]FEELVQTR							4.1353	0.00892403			2.06034	0.000517287	FALSE		3.25806	0.000764546	FALSE		2.0114	8.68e-05
sp|A7ZHA4|DNAK_ECO24	Chaperone protein DnaK OS=Escherichia coli O139:H28 (strain E24377A / ETEC) GN=dnaK PE=3 SV=1	dnaK	[245]		R.LINYLVEEFKK.D [235, 245] (missed 3)	3.22485	0.0021475		4.83885	0.403142	25.5691	4			0.877376	0.884059			AAILSNEK[+42]FR							4.50705	0.00355958			2.52164	0.000129289	FALSE		1.82476	0.00510722	TRUE		2.81342	0.00536591
sp|A7ZHA4|DNAK_ECO24	Chaperone protein DnaK OS=Escherichia coli O139:H28 (strain E24377A / ETEC) GN=dnaK PE=3 SV=1	dnaK	[304]		R.AKLESLVEDLVNR.S [302, 314] (missed 1)	2.16628	0.0106557		3.29588	0.12326	10.3347	3			1.64463	1.34905			SSGDPADQK[+42]YVELK							3.35085	0.000807639			2.10998	0.0110067	TRUE		8.57417	0.000175058	TRUE		3.35865	6.78e-06
sp|A7ZHA4|DNAK_ECO24	Chaperone protein DnaK OS=Escherichia coli O139:H28 (strain E24377A / ETEC) GN=dnaK PE=3 SV=1	dnaK	[514]		K.ASSGLNEDEIQKMVR.D [502, 516] (missed 2)	2.90358	0.0342863		2.81208	0.247785	23.9655	4			0.860528	0.738132			ADK[+42]LASGAR		list 2					3.91465	1.18e-06			2.15792	0.000316889	TRUE		3.47758	0.00106059	TRUE		2.6399	0.00033018
sp|A7ZHA4|DNAK_ECO24	Chaperone protein DnaK OS=Escherichia coli O139:H28 (strain E24377A / ETEC) GN=dnaK PE=3 SV=1	dnaK	[528]		R.DAEANAEADRKFEELVQTR.N [517, 535] (missed 3)	2.83276	0.000484421		2.73414	0.307363	30.5586	4			0.598215	0.659601			MGSEVFHHLAK[+42]VLK		change not as big					1.53479	0.294247			2.61886	5.09e-05	TRUE		2.04253	0.00562349	TRUE		2.79874	5.75e-05
sp|P0A989|DPO3B_ECOL6	DNA polymerase III subunit beta OS=Escherichia coli O6:H1 (strain CFT073 / ATCC 700928 / UPEC) GN=dnaN PE=3 SV=1	dnaN	[277]		R.AAILSNEKFR.G [269, 278] (missed 2)	3.18606	9.51e-05		2.76114	0.325241	32.0232	3.5			0.598215	0.659601			VLGDK[+42]IQLVGDDLFVTNTK							8.16337	0.0325297			3.55378	0.00568516	FALSE		1.86804	0.00918109	FALSE		3.37579	0.000129029
sp|P0AEH7|ELAB_ECO57	Protein ElaB OS=Escherichia coli O157:H7 GN=elaB PE=3 SV=1	elaB	[35]		R.SSGDPADQKYVELK.A [26, 39] (missed 2)	2.47091	0.00257435		3.77713	0.509509	38.3388	4			0.598215	0.659601			EGIEK[+42]GIANSILIK		list 2					2.20345	0.00387782			2.86314	3.14e-06	FALSE		3.19357	1.47e-05	FALSE		3.81022	0.000389826
sp|B7UNI7|ENGB_ECO27	Probable GTP-binding protein EngB OS=Escherichia coli O127:H6 (strain E2348/69 / EPEC) GN=engB PE=3 SV=1	engB	[149]		K.ADKLASGAR.K [146, 154] (missed 1)	3.26113	3.42e-05		2.96793	0.232383	21.3614	4			0.598215	0.659601			IEEALGEK[+42]APYNGR							2.81026	0.000422067			2.09487	2.04e-05	FALSE		2.03924	0.00160019	TRUE		5.38087	0.000784414
sp|B7UHJ5|ENO_ECO27	Enolase OS=Escherichia coli O127:H6 (strain E2348/69 / EPEC) GN=eno PE=3 SV=1	eno	[195]		R.MGSEVFHHLAKVLK.A [184, 197] (missed 3)	2.61222	0.0349291		2.18749	0.237783	30.3778	3			0.598215	0.659601			DAK[+42]DQAGIDKIMIDLDGTENK							2.33446	0.00050327			0.941666	0.371211	FALSE		5.07738	0.00271967	FALSE		3.14254	1.3e-07
sp|B7UHJ5|ENO_ECO27	Enolase OS=Escherichia coli O127:H6 (strain E2348/69 / EPEC) GN=eno PE=3 SV=1	eno	[311]		K.VLGDKIQLVGDDLFVTNTK.I [306, 324] (missed 2)	3.28591	0.00305223		3.67849	0.524634	40.2789	3.5			0.598215	0.659601			DQAGIDK[+42]IMIDLDGTENK							2.74959	0.0133634			2.92915	0.00647606	FALSE		1.14034	0.221835	FALSE		3.03406	0.000803664
sp|B7UHJ5|ENO_ECO27	Enolase OS=Escherichia coli O127:H6 (strain E2348/69 / EPEC) GN=eno PE=3 SV=1	eno	[333]		K.EGIEKGIANSILIK.F [328, 341] (missed 1)	4.18971	0.0033205		2.95717	0.199094	18.3626	4			0.892691	0.884219			GLK[+42]AVGPYVVTK							1.72485	0.074934			3.34146	0.00411543	FALSE		3.8528	0.00109311	TRUE		7.88038	5.01e-06
sp|B7UHJ5|ENO_ECO27	Enolase OS=Escherichia coli O127:H6 (strain E2348/69 / EPEC) GN=eno PE=3 SV=1	eno	[419]		R.IEEALGEKAPYNGR.K [411, 424] (missed 2)	4.79595	0.000267062		2.83345	0.391075	37.5493	4			0.892691	0.884219			YNDTPEK[+42]ASR		list 2					5.7392	0.00176353							4.04174	0.0320413	FALSE		4.44559	5.17e-05
sp|B7UHJ5|ENO_ECO27	Enolase OS=Escherichia coli O127:H6 (strain E2348/69 / EPEC) GN=eno PE=3 SV=1	eno	[85]		K.DAKDQAGIDKIMIDLDGTENK.S [82, 102] (missed 3)	2.99387	0.000145051		2.43119	0.615085	69.2365	3			0.892691	0.884219			EVFGDK[+42]SPAISATK							4.4293	5.65e-05			4.76177	0.000186292	TRUE		3.34428	0.000331529	TRUE		6.68021	2.37e-05
sp|B7UHJ5|ENO_ECO27	Enolase OS=Escherichia coli O127:H6 (strain E2348/69 / EPEC) GN=eno PE=3 SV=1	eno	[92]		K.DQAGIDKIMIDLDGTENK.S [85, 102] (missed 2)	3.23579	0.0101615		2.29687	0.405942	48.8175	3			0.892691	0.884219			SGITFSQELK[+42]DSGMR							6.12179	0.00291686			3.03933	0.00656118	FALSE		MS		FALSE		3.4277	0.00141002
sp|P0A953|FABB_ECOLI	3-oxoacyl-[acyl-carrier-protein] synthase 1 OS=Escherichia coli (strain K12) GN=fabB PE=1 SV=1	fabB	[127]		R.GLKAVGPYVVTK.A [124, 135] (missed 2)	5.50856	2.86e-06		3.63342	0.54061	41.9021	3			1.38108	1.10604			EGAELAFTYQNDK[+42]LK							3.41926	0.0724131			7.68345	7.37e-07	TRUE		2.78414	0.00013216	TRUE		4.18668	0.00342036
sp|P0A953|FABB_ECOLI	3-oxoacyl-[acyl-carrier-protein] synthase 1 OS=Escherichia coli (strain K12) GN=fabB PE=1 SV=1	fabB	[217]		K.YNDTPEKASR.T [210, 219] (missed 2)	4.89681	2.96e-05		4.69049	0.148134	9.58463	3			0.841792	0.862654			IFDFVKPGVITGDDVQK[+42]VFQVAK							8.99278	0.0113682			4.22035	0.000310792	FALSE		2.81382	0.00663832	TRUE		3.50937	0.00260963
sp|P0A953|FABB_ECOLI	3-oxoacyl-[acyl-carrier-protein] synthase 1 OS=Escherichia coli (strain K12) GN=fabB PE=1 SV=1	fabB	[320]		R.EVFGDKSPAISATK.A [314, 327] (missed 2)	6.5822	3.96e-07		4.65729	0.246781	16.0411	4			0.841792	0.862654			SK[+42]IFDFVKPGVITGDDVQK							6.59689	0.000495983			3.02331	0.000745815	TRUE		3.72709	0.00885174	TRUE		3.50609	0.000741658
sp|P0A953|FABB_ECOLI	3-oxoacyl-[acyl-carrier-protein] synthase 1 OS=Escherichia coli (strain K12) GN=fabB PE=1 SV=1	fabB	[40]		R.SGITFSQELKDSGMR.S [30, 44] (missed 3)	8.54114	0.0207488		3.99613	0.305396	22.045	3			0.841792	0.862654			SK[+42]IFDFVKPGVITGDDVQK							2.99556	0.033942			4.24316	0.00104152	FALSE		2.58208	0.0051011	FALSE		2.89937	0.000376006
sp|P0AEK5|FABI_ECO57	Enoyl-[acyl-carrier-protein] reductase [NADH] FabI OS=Escherichia coli O157:H7 GN=fabI PE=3 SV=2	fabI	[43]		R.EGAELAFTYQNDKLK.G [30, 44] (missed 3)	6.70767	0.051212		4.18226	0.379691	26.536	3			0.841792	0.862654			VKAPVIVQFSNGGASFIAGK[+42]GVK							3.0656	0.0087009			2.6849	5.84e-05	FALSE		2.0436	0.00087192	TRUE		2.32449	9.49e-05
sp|P0AB72|ALF_ECO57	Fructose-bisphosphate aldolase class 2 OS=Escherichia coli O157:H7 GN=fbaA PE=3 SV=2	fbaA	3		R.DSQEYVSKK.H [243, 251] (missed 2)	4.44776	9.68e-05		4.01922	0.296491	21.3136	4			0.841792	0.862654			IFDFVK[+42]PGVITGDDVQK		list 2					2.96418	0.0279663			4.76853	0.00505114	FALSE		3.04741	0.00561743	FALSE		2.92755	0.000719715
sp|P0AB72|ALF_ECO57	Fructose-bisphosphate aldolase class 2 OS=Escherichia coli O157:H7 GN=fbaA PE=3 SV=2	fbaA	[20]		K.IFDFVKPGVITGDDVQKVFQVAK.E [3, 25] (missed 4)	3.13989	0.00849578		4.39816	0.437155	29.5138	4			0.81723	0.750626			FC[+57]QEEDK[+42]STNRPYTSR							3.46926	0.0174909			4.0302	0.00246583	FALSE		2.71584	0.0108109	FALSE		3.29994	2.24e-06
sp|P0AB72|ALF_ECO57	Fructose-bisphosphate aldolase class 2 OS=Escherichia coli O157:H7 GN=fbaA PE=3 SV=2	fbaA	[3]		M.SKIFDFVKPGVITGDDVQK.V [1, 19] (missed 3)	4.44776	9.68e-05		3.12339	0.185122	16.2542	4			0.81723	0.750626			GGIYLYPSTASHPDGK[+42]LR							3.63745	0.0163561			4.29362	0.000133929	TRUE		2.26085	0.00874341	TRUE		3.64257	1.27e-05
sp|P0AB72|ALF_ECO57	Fructose-bisphosphate aldolase class 2 OS=Escherichia coli O157:H7 GN=fbaA PE=3 SV=2	fbaA	[72]		K.VKAPVIVQFSNGGASFIAGKGVK.S [52, 74] (missed 4)	3.41278	0.00313405		2.49803	0.153253	16.7398	4			0.883383	0.890447			ILYQEK[+42]DPK		list 2					5.4871	0.00130315			4.5386	0.0369511	FALSE		4.79253	0.0333458	FALSE		MS
sp|P0AB72|ALF_ECO57	Fructose-bisphosphate aldolase class 2 OS=Escherichia coli O157:H7 GN=fbaA PE=3 SV=2	fbaA	[9]		M.SKIFDFVKPGVITGDDVQK.V [1, 19] (missed 3)	4.05557	1.12e-05		3.35154	0.204296	16.892	4			1.05887	0.789081			IIDGK[+42]TIAQQVR							2.14022	0.0283404			3.02699	0.000211936	FALSE		1.73319	0.00568943	FALSE		3.63207	0.00300005
sp|Q8XCF0|F16PA_ECO57	Fructose-1,6-bisphosphatase class 1 OS=Escherichia coli O157:H7 GN=fbp PE=3 SV=1	fbp	[229]		K.FCQEEDKSTNRPYTSR.Y [222, 237] (missed 3)	3.58819	1.24e-06		3.34718	0.140549	11.6337	4			0.706635	0.736391										1.71159	0.0915474			2.50777	0.000157969	TRUE		3.25181	0.00609155	TRUE		8.70632	0.000214191
sp|Q8XCF0|F16PA_ECO57	Fructose-1,6-bisphosphatase class 1 OS=Escherichia coli O157:H7 GN=fbp PE=3 SV=1	fbp	[269]		K.GGIYLYPSTASHPDGKLR.L [253, 270] (missed 2)	3.5279	0.000729894		3.3666	0.239675	19.7441	4			1.55225	1.01176			TVTK[+42]NIIQHVENNR							3.92062	0.0461836			5.46609	0.00570344	TRUE		1.70174	0.171731	TRUE		5.79561	0.000918018
sp|C5A059|FDHE_ECOBW	Protein FdhE OS=Escherichia coli (strain K12 / MC4100 / BW2952) GN=fdhE PE=3 SV=1	fdhE	[269]		K.ILYQEKDPK.I [263, 271] (missed 2)	5.38664	6.26e-05		4.92404	0.0799848	5.01746	3			0.891406	0.935216			DTQQLLK[+42]ETR							3.48541	0.0578163			5.96932	0.00370498	TRUE		2.56174	0.0321861	TRUE		6.45814	0.000379392
sp|B7UKK6|FOLD_ECO27	Bifunctional protein FolD OS=Escherichia coli O127:H6 (strain E2348/69 / EPEC) GN=folD PE=3 SV=1	folD	[9]		K.IIDGKTIAQQVR.S [4, 15] (missed 1)	3.65798	0.000128827		2.52611	0.289546	31.2455	3.5			1.03997	1.00462			DLTK[+42]IVR							MS				4.60263	0.0410091	FALSE		4.39449	0.00137562	TRUE		3.18287	0.000183412
sp|B7UFG9|GCH1_ECO27	GTP cyclohydrolase 1 OS=Escherichia coli O127:H6 (strain E2348/69 / EPEC) GN=folE PE=3 SV=1	folE	[137]		K.DSVIGLSKINR.I [129, 139] (missed 1)	7.76299	1.98206e-05		3.32004	0.601902	50.1595	3			1.03997	1.00462			MDK[+42]C[+57]VEAFK							2.99122	0.0318088			4.93944	0.000325586	TRUE		2.49386	0.0308353	TRUE		3.38264	0.000499252
sp|P0AC21|FOLX_ECO57	D-erythro-7,8-dihydroneopterin triphosphate epimerase OS=Escherichia coli O157:H7 GN=folX PE=3 SV=2	folX	[62]		R.TVTKNIIQHVENNR.F [58, 71] (missed 1)	4.37362	2.23e-05		3.81318	0.489755	36.5908	3			1.03997	1.00462			SQDDVQK[+42]LTDAAIK							2.37203	0.010266			4.29947	8.87e-05	FALSE		2.0303	0.000622513	FALSE		3.6224	0.00292992
sp|P28861|FENR_ECOLI	Ferredoxin--NADP reductase OS=Escherichia coli (strain K12) GN=fpr PE=1 SV=4	fpr	[226]		R.DTQQLLKETR.Q [219, 228] (missed 1)	6.21816	0.000564688		4.30842	0.382698	26.2019	3			1.03997	1.00462			C[+57]VEAFK[+42]TQISK							2.73366	0.00743284			4.1829	0.000336562	TRUE		3.46972	9.59e-05	TRUE		3.11849	1.64e-05
sp|A7ZHR2|RRF_ECO24	Ribosome-recycling factor OS=Escherichia coli O139:H28 (strain E24377A / ETEC) GN=frr PE=3 SV=1	frr	[115]		K.DLTKIVR.G [111, 117] (missed 1)	3.03517	0.000489861		4.00451	0.164129	11.8298	3			1.03839	0.926648			GMDK[+42]GGVNDLESVVK							4.79664	0.00213674			2.98962	0.0174837	FALSE		MS		FALSE		4.80608	0.0135563
sp|A7ZHR2|RRF_ECO24	Ribosome-recycling factor OS=Escherichia coli O139:H28 (strain E24377A / ETEC) GN=frr PE=3 SV=1	frr	[15]		R.MDKCVEAFK.T [12, 20] (missed 3)	3.48602	0.000190854		3.33909	0.250917	20.8109	4			1.06657	0.966232			VSAALDK[+42]VGLLDK							2.88473	0.0114005			4.75724	0.00120631	FALSE		2.77561	0.000603614	FALSE		5.12433	0.000139263
sp|A7ZHR2|RRF_ECO24	Ribosome-recycling factor OS=Escherichia coli O139:H28 (strain E24377A / ETEC) GN=frr PE=3 SV=1	frr	[162]		R.SQDDVQKLTDAAIK.K [155, 168] (missed 1)	3.87095	0.00199377		2.94175	0.304742	28.2429	4			0.996559	0.763982			YQQHGMAPLTQEQK[+42]PVAK							1.76644	0.0556562			2.56446	0.00186246	FALSE		2.27705	0.00366584	FALSE		3.16983	9.99e-07
sp|A7ZHR2|RRF_ECO24	Ribosome-recycling factor OS=Escherichia coli O139:H28 (strain E24377A / ETEC) GN=frr PE=3 SV=1	frr	[21]		K.CVEAFKTQISK.I [15, 25] (missed 2)	3.00688	0.00116157		3.33392	0.155794	12.9381	4			0.986549	1.03777			GVLPTC[+57]QDTGTAIIVGK[+42]K							2.29354	0.0724966			4.23577	0.014125	FALSE		2.48869	0.0115035	TRUE		11.2105	0.0029332
sp|P0ABH2|FTSA_ECO57	Cell division protein FtsA OS=Escherichia coli O157:H7 GN=ftsA PE=3 SV=1	ftsA	[48]		R.GMDKGGVNDLESVVK.C [44, 58] (missed 2)	6.49017	0.023942		4.10222	0.223628	15.843	3			0.830435	0.708133			MGANFLK[+42]VVNQIK							2.9082	0.038766			7.67093	0.00141068	FALSE		2.91612	3.73e-05	FALSE		5.13166	0.000478258
sp|P0A9R9|FTSE_ECO57	Cell division ATP-binding protein FtsE OS=Escherichia coli O157:H7 GN=ftsE PE=3 SV=1	ftsE	[124]		R.VSAALDKVGLLDK.A [117, 129] (missed 1)	4.8977	0.0259486		3.73748	0.279761	21.2195	4			0.830435	0.708133			VVNQIK[+42]TR		list 2					3.28645	4.54e-05			2.54969	0.00358418	FALSE		6.49092	0.000874023	FALSE
sp|P0A9A7|FTSZ_ECOL6	Cell division protein FtsZ OS=Escherichia coli O6:H1 (strain CFT073 / ATCC 700928 / UPEC) GN=ftsZ PE=3 SV=1	ftsZ	[352]		R.YQQHGMAPLTQEQKPVAK.V [338, 355] (missed 2)	3.25968	4.29e-07		2.39222	0.210296	24.1104	3			0.830435	0.708133			EEIK[+42]EVR							4.15885	0.0030363			3.11291	4.5e-05	TRUE		MS		FALSE		3.33103	2.36e-05
sp|P0AC34|FUMA_ECOL6	Fumarate hydratase class I, aerobic OS=Escherichia coli O6:H1 (strain CFT073 / ATCC 700928 / UPEC) GN=fumA PE=3 SV=2	fumA	[116]		K.GVLPTCQDTGTAIIVGKK.G [99, 116] (missed 1)	20.0254	0.0244936		4.05744	0.632515	45.1619	3			0.830435	0.708133			GYEFINDIK[+42]GGVIPGEYIPAVDK							14.2863	0.00845819			2.74729	0.00532527	FALSE		2.70428	0.0361334	FALSE		3.23134	0.00393167
sp|B7UK50|EFG_ECO27	Elongation factor G OS=Escherichia coli O127:H6 (strain E2348/69 / EPEC) GN=fusA PE=3 SV=1	fusA	[153]		R.MGANFLKVVNQIK.T [146, 158] (missed 3)	6.4287	0.00233775		4.27609	0.40871	28.1279	4			0.830435	0.708133			GGVIPGEYIPAVDK[+42]GIQEQLK							3.0308	0.0344245			4.65114	0.000111941	FALSE		2.06435	0.00726545	TRUE		3.37036	0.00126372
sp|B7UK50|EFG_ECO27	Elongation factor G OS=Escherichia coli O127:H6 (strain E2348/69 / EPEC) GN=fusA PE=3 SV=1	fusA	[159]		K.VVNQIKTR.L [153, 160] (missed 1)	4.2291	0.000442463		3.79018	0.394285	29.5917	3			0.830435	0.708133			AK[+42]PVLLEPIMK							1.31793	0.111139			2.46254	1.28e-05	TRUE		3.91404	0.00374401	FALSE		6.07131	0.000447831
sp|B7UK50|EFG_ECO27	Elongation factor G OS=Escherichia coli O127:H6 (strain E2348/69 / EPEC) GN=fusA PE=3 SV=1	fusA	[375]		R.EEIKEVR.A [371, 377] (missed 1)	2.99122	9.15e-06		3.50563	0.124193	9.90083	3			0.897744	0.927689			EIPMRPGQLFMDPK[+42]R							2.51347	0.0462222			3.78727	0.000612685	FALSE		4.91766	0.000747848	FALSE		2.99334	0.00198242
sp|B7UK50|EFG_ECO27	Elongation factor G OS=Escherichia coli O127:H6 (strain E2348/69 / EPEC) GN=fusA PE=3 SV=1	fusA	[541]		K.GYEFINDIKGGVIPGEYIPAVDK.G [532, 554] (missed 4)	3.04431	0.0178389		4.30262	0.696513	47.7318	4			0.897744	0.927689			SISASGHK[+42]FGLAPLGC[+57]GWVIWR							76.8474	0.0219123			17.9589	0.00482511	TRUE		11.6036	2.71e-06	FALSE		3.46507	0.00353946
sp|B7UK50|EFG_ECO27	Elongation factor G OS=Escherichia coli O127:H6 (strain E2348/69 / EPEC) GN=fusA PE=3 SV=1	fusA	[555]		K.GGVIPGEYIPAVDKGIQEQLK.A [541, 561] (missed 2)	3.88901	0.00117287		3.14484	0.290734	25.3747	4			0.897744	0.927689			LK[+42]DGEDPGYTLYDLSER							3.91574	0.0021601			2.61765	0.00187812	FALSE		3.81899	0.000861672	FALSE		2.99496	0.00225227
sp|B7UK50|EFG_ECO27	Elongation factor G OS=Escherichia coli O127:H6 (strain E2348/69 / EPEC) GN=fusA PE=3 SV=1	fusA	[609]		K.AKPVLLEPIMK.V [607, 617] (missed 1)	7.76099	0.0233599		2.96291	0.565603	52.073	3			0.897744	0.927689			YLSDHPK[+42]LQGIAQQNSFK							3.12922	0.0422435			2.46191	5.3e-05	TRUE		3.99196	4.5e-05	FALSE		1.96793	0.000489585
sp|P58228|DCEA_ECO57	Glutamate decarboxylase alpha OS=Escherichia coli O157:H7 GN=gadA PE=3 SV=1	gadA	[192]		R.EIPMRPGQLFMDPKR.M [178, 192] (missed 4)	3.46103	0.00440023		3.43944	0.253197	20.4967	4			0.895434	0.934638			SISTIAESK[+42]R							3.26952	0.00167888			2.16938	0.00226434	FALSE						2.79057	0.0128396
sp|P58228|DCEA_ECO57	Glutamate decarboxylase alpha OS=Escherichia coli O157:H7 GN=gadA PE=3 SV=1	gadA	[276]		K.SISASGHKFGLAPLGCGWVIWR.D [268, 289] (missed 4)	3.35833	0.00695079		15.3527	1.10777	40.5586	4			0.831515	0.791382			RMPGDLSEYSVIQTK[+42]EPLDR		unclear change					2.00969	0.0492609			4.1473	0.00038557	FALSE		2.18941	0.024818	FALSE		4.67528	0.000197252
sp|P69909|DCEA_ECOL6	Glutamate decarboxylase alpha OS=Escherichia coli O6:H1 (strain CFT073 / ATCC 700928 / UPEC) GN=gadA PE=1 SV=1	gadA	[383]		K.LKDGEDPGYTLYDLSER.L [381, 397] (missed 3)	3.18073	2.18e-05		3.29102	0.16882	14.1723	4			0.831282	0.879616			VVMTGPSK[+42]DNTPMFVK							3.96999	0.000112118			3.21635	6.09e-05	TRUE		3.188	0.000354752	TRUE		4.46679	1.65e-06
sp|P58228|DCEA_ECO57	Glutamate decarboxylase alpha OS=Escherichia coli O157:H7 GN=gadA PE=3 SV=1	gadA	[453]		K.YLSDHPKLQGIAQQNSFK.H [446, 463] (missed 3)	2.24429	0.000111522		2.7892	0.263706	25.7085	3.5			0.831282	0.879616			DNTPMFVK[+42]GANFDK							1.9562	0.00265362			2.45228	0.00425791	TRUE		5.02161	0.000601648	TRUE		6.82391	0.00114199
sp|P69911|DCEB_ECO57	Glutamate decarboxylase beta OS=Escherichia coli O157:H7 GN=gadB PE=3 SV=1	gadB	[30]		K.SISTIAESKR.F [21, 30] (missed 1)	2.68735	7.38e-05		2.70523	0.168823	16.964	3			0.831282	0.879616			GANFDK[+42]YAGQDIVSNASC[+57]TTNC[+57]LAPLAK							3.90579	0.0162001			3.04229	1.03e-05	TRUE		3.34458	0.000236373	TRUE		3.64982	7.17e-05
sp|P0AAB6|GALF_ECOLI	UTP--glucose-1-phosphate uridylyltransferase OS=Escherichia coli (strain K12) GN=galF PE=1 SV=1	galF	[180]		K.RMPGDLSEYSVIQTKEPLDR.E [165, 184] (missed 3)	2.75765	0.0265272		3.04077	0.374746	33.6969	4			0.831282	0.879616			VINDNFGIIEGLMTTVHATTATQK[+42]TVDGPSHK		not quantifable					2.96156	0.0117149			2.33047	0.000703222	TRUE		0.794861	0.14862	TRUE		2.12474	0.00782898
sp|P0A9B3|G3P1_ECOL6	Glyceraldehyde-3-phosphate dehydrogenase A OS=Escherichia coli O6:H1 (strain CFT073 / ATCC 700928 / UPEC) GN=gapA PE=3 SV=2	gapA	[124]		K.VVMTGPSKDNTPMFVK.G [116, 131] (missed 4)	4.04282	0.00182554		3.6744	0.143016	10.9895	4			0.831282	0.879616			TVDGPSHK[+42]DWR							3.28052	0.0109164			2.66295	0.000251757	TRUE		4.1162	0.00110576	TRUE		2.04497	5.61e-05
sp|P0A9B3|G3P1_ECOL6	Glyceraldehyde-3-phosphate dehydrogenase A OS=Escherichia coli O6:H1 (strain CFT073 / ATCC 700928 / UPEC) GN=gapA PE=3 SV=2	gapA	[132]		K.DNTPMFVKGANFDK.Y [124, 137] (missed 4)	7.77485	0.00416865		3.59891	0.503085	39.2842	4			0.831282	0.879616			LEK[+42]AATYEQIK							3.30654	0.00266618			3.05223	5.01e-05	TRUE		3.37764	0.000365875	FALSE		4.2553	5.45e-05
sp|P0A9B3|G3P1_ECOL6	Glyceraldehyde-3-phosphate dehydrogenase A OS=Escherichia coli O6:H1 (strain CFT073 / ATCC 700928 / UPEC) GN=gapA PE=3 SV=2	gapA	[138]		K.GANFDKYAGQDIVSNASCTTNCLAPLAK.V [132, 159] (missed 3)	3.76953	0.000444943		3.46954	0.0945652	7.60156	4			0.831282	0.879616			FDGTVEVK[+42]DGHLIVNGK							2.56513	0.0772096			5.7419	0.00427724	FALSE		3.17428	0.000202274	TRUE		2.73456	0.00521674
sp|P0A9B3|G3P1_ECOL6	Glyceraldehyde-3-phosphate dehydrogenase A OS=Escherichia coli O6:H1 (strain CFT073 / ATCC 700928 / UPEC) GN=gapA PE=3 SV=2	gapA	[184]		K.VINDNFGIIEGLMTTVHATTATQKTVDGPSHK.D [160, 191] (missed 3)	1.86611	0.0289162		1.84354	0.504151	82.4196	3			1.05019	0.814201			INVATELK[+42]NAFSQALK							3.3393	0.00597678			3.65953	0.000808935	FALSE		2.55237	0.00223428	FALSE		4.84219	0.00923335
sp|P0A9B3|G3P1_ECOL6	Glyceraldehyde-3-phosphate dehydrogenase A OS=Escherichia coli O6:H1 (strain CFT073 / ATCC 700928 / UPEC) GN=gapA PE=3 SV=2	gapA	[192]		K.TVDGPSHKDWR.G [184, 194] (missed 2)	2.09629	0.00185672		2.92631	0.259487	24.1666	4			0.803306	0.912949			SNVPAELK[+42]YSK							3.80319	0.00281186			3.18328	0.000191392	TRUE		3.15712	0.0113274	TRUE		3.24469	5.1e-05
sp|P0A9B3|G3P1_ECOL6	Glyceraldehyde-3-phosphate dehydrogenase A OS=Escherichia coli O6:H1 (strain CFT073 / ATCC 700928 / UPEC) GN=gapA PE=3 SV=2	gapA	[249]		R.LEKAATYEQIK.A [246, 256] (missed 2)	4.47781	0.000325017		3.47227	0.124131	9.97186	4			0.909534	0.740645			ELPAFIIK[+42]R							2.35059	0.0260358			2.89318	6.6e-05	FALSE		2.59127	0.00130266	TRUE		4.75283	0.0015842
sp|P0A9B4|G3P1_ECO57	Glyceraldehyde-3-phosphate dehydrogenase A OS=Escherichia coli O157:H7 GN=gapA PE=3 SV=2	gapA	[61]		R.FDGTVEVKDGHLIVNGK.K [53, 69] (missed 2)	6.08493	0.0528185		3.36137	0.318247	26.2504	3			0.909534	0.740645			YQGIPVGGYTK[+42]LIEK							2.57518	0.00767435			3.71193	0.00211309	FALSE		3.80641	0.000413036	FALSE		3.0796	0.0122804
sp|A7ZNR5|GATY_ECO24	D-tagatose-1,6-bisphosphate aldolase subunit GatY OS=Escherichia coli O139:H28 (strain E24377A / ETEC) GN=gatY PE=3 SV=1	gatY	[236]		K.INVATELKNAFSQALK.N [228, 243] (missed 2)	5.61799	0.0101394		3.50472	0.228875	18.25	4			0.979985	0.917786			VTGIVEHK[+42]DATDEQR							3.0751	0.0173897			3.05818	0.00400224	TRUE		3.52874	0.0202626	FALSE		3.81805	0.000624474
sp|A7ZR13|GCSH_ECO24	Glycine cleavage system H protein OS=Escherichia coli O139:H28 (strain E24377A / ETEC) GN=gcvH PE=3 SV=1	gcvH	[9]		M.SNVPAELKYSK.E [1, 11] (missed 2)	3.09429	9.85e-07		3.33511	0.0758997	6.30131	4			0.979985	0.917786			LRPGAELLEGAHVGNFVEMK[+42]K							2.65963	0.0204518			3.12862	0.00751672	FALSE		1.54761	0.00947432	FALSE		2.52578	0.00568375
sp|P37747|GLF_ECOLI	UDP-galactopyranose mutase OS=Escherichia coli (strain K12) GN=glf PE=1 SV=1	glf	[169]		K.ELPAFIIKR.I [161, 169] (missed 2)	5.21394	0.00632157		3.02336	0.270902	24.4857	4			0.848141	0.844636			NVAAALGKPLSELTVTILAK[+42]PR		list 2					2.74362	0.0411805			2.24885	0.000906162	FALSE		2.37162	0.0122654	FALSE
sp|P37747|GLF_ECOLI	UDP-galactopyranose mutase OS=Escherichia coli (strain K12) GN=glf PE=1 SV=1	glf	[196]		R.YQGIPVGGYTKLIEK.M [185, 199] (missed 3)	5.82697	2.04e-05		3.2555	0.157298	13.3264	4			0.848141	0.844636			GDK[+42]NTADGAAVNAMR		list 2					3.20734	0.00227357			5.07926	0.000912255	FALSE		4.04442	0.000941488	FALSE
sp|B7UMJ5|GLMU_ECO27	Bifunctional protein GlmU OS=Escherichia coli O127:H6 (strain E2348/69 / EPEC) GN=glmU PE=3 SV=1	glmU	[156]		K.VTGIVEHKDATDEQR.Q [148, 162] (missed 1)	3.80322	6.59e-07		3.35759	0.0938289	7.74662	4			0.838966	0.873191			LYNIVPYGIDATGHIDYADLEK[+42]QAK							6.21619	0.0242955			4.27103	0.0153478	FALSE		1.36075	0.0244012	FALSE		2.19594	0.0345468
sp|B7UMJ5|GLMU_ECO27	Bifunctional protein GlmU OS=Escherichia coli O127:H6 (strain E2348/69 / EPEC) GN=glmU PE=3 SV=1	glmU	[351]		R.LRPGAELLEGAHVGNFVEMKK.A [331, 351] (missed 3)	4.042	0.0627887		2.39039	0.262192	30.0866	3.5			0.838966	0.873191			GGLILAK[+42]GGSEELYK							2.03425	0.00462086			3.40037	0.00267519	FALSE		1.33198	0.119341	FALSE		4.01008	0.00511879
sp|P0A9D0|GLPX_ECOL6	Fructose-1,6-bisphosphatase class 2 OS=Escherichia coli O6:H1 (strain CFT073 / ATCC 700928 / UPEC) GN=glpX PE=3 SV=1	glpX	[164]		R.NVAAALGKPLSELTVTILAKPR.H [144, 165]	1.48926	0.0981969		2.44471	0.0833763	9.32698	3			0.838966	0.873191			GGSEELYK[+42]K		cut off a bit					2.44378	0.00894431			2.30584	0.000443365	TRUE		2.12095	0.0115181	FALSE		2.90068	0.00108479
sp|P0A9D0|GLPX_ECOL6	Fructose-1,6-bisphosphatase class 2 OS=Escherichia coli O6:H1 (strain CFT073 / ATCC 700928 / UPEC) GN=glpX PE=3 SV=1	glpX	[29]		R.GDKNTADGAAVNAMR.I [26, 40] (missed 2)	4.99639	0.00228074		4.03878	0.187403	13.4248	3			0.838966	0.873191			K[+42]LNSAVFPGGQGGPLMHVIAGK							1.43644	0.112819			2.20469	0.00303952	FALSE		2.14696	0.024998	FALSE		3.44552	0.0424427
sp|B7UGZ1|GLYA_ECO27	Serine hydroxymethyltransferase OS=Escherichia coli O127:H6 (strain E2348/69 / EPEC) GN=glyA PE=3 SV=1	glyA	[160]		K.LYNIVPYGIDATGHIDYADLEKQAK.E [138, 162] (missed 4)	2.54973	0.00412918		2.98569	0.586998	53.6644	3.5			0.838966	0.873191			AVALK[+42]EAMEPEFK							2.42611	0.0236072							2.32577	0.000666574	FALSE		4.9526	1.46e-05
sp|B7UGZ1|GLYA_ECO27	Serine hydroxymethyltransferase OS=Escherichia coli O127:H6 (strain E2348/69 / EPEC) GN=glyA PE=3 SV=1	glyA	[242]		R.GGLILAKGGSEELYK.K [235, 249] (missed 2)	4.38512	0.0128775		2.46316	0.435487	48.3098	3			0.838966	0.873191			EAMEPEFK[+42]TYQQQVAK							1.99069	0.0118999			2.82103	4.42e-05	FALSE		2.41906	0.0223932	FALSE		3.49977	5.19e-05
sp|B7UGZ1|GLYA_ECO27	Serine hydroxymethyltransferase OS=Escherichia coli O127:H6 (strain E2348/69 / EPEC) GN=glyA PE=3 SV=1	glyA	[250]		K.GGSEELYKK.L [242, 250] (missed 2)	2.43493	0.000536798		2.42624	0.114524	12.9209	4			0.838966	0.873191			GFK[+42]EAEAK		list 2					2.88957	0.000824872			2.06195	0.00993522	FALSE		MS		FALSE		3.41214	3e-05
sp|B7UGZ1|GLYA_ECO27	Serine hydroxymethyltransferase OS=Escherichia coli O127:H6 (strain E2348/69 / EPEC) GN=glyA PE=3 SV=1	glyA	[251]		K.KLNSAVFPGGQGGPLMHVIAGK.A [250, 271] (missed 2)	4.61548	0.000354144		2.20171	0.309261	39.1849	3			1.04039	0.873679			VSNILAK[+42]SDEVLSDR							2.20163	0.0342302			2.98575	0.00145068	FALSE		MS		FALSE		3.68132	0.000455629
sp|B7UGZ1|GLYA_ECO27	Serine hydroxymethyltransferase OS=Escherichia coli O127:H6 (strain E2348/69 / EPEC) GN=glyA PE=3 SV=1	glyA	[277]		K.AVALKEAMEPEFK.T [272, 284] (missed 3)	5.45076	0.0126245		3.03754	0.345733	31.1177	3			1.04039	0.873679			VANLAEAQPDREIEK[+42]R							2.68395	0.0447518			2.60464	0.000173307	FALSE		1.57365	0.20174	FALSE		2.18291	3.35e-05
sp|B7UGZ1|GLYA_ECO27	Serine hydroxymethyltransferase OS=Escherichia coli O127:H6 (strain E2348/69 / EPEC) GN=glyA PE=3 SV=1	glyA	[285]		K.EAMEPEFKTYQQQVAK.N [277, 292] (missed 4)	3.69317	1.22e-05		2.62571	0.206885	21.4311	4			0.974553	0.897591			VAASK[+42]VLSGPQAQPAGDKAEFIEK		list 2					2.66756	0.000827974			2.62138	0.000184243	FALSE		4.10207	4.81e-05	FALSE
sp|B7UGZ1|GLYA_ECO27	Serine hydroxymethyltransferase OS=Escherichia coli O127:H6 (strain E2348/69 / EPEC) GN=glyA PE=3 SV=1	glyA	[375]		K.VVSGGTDNHLFLVDLVDKNLTGKEADAALGR.A [308, 338] (missed 3)	3.40492	6.04e-06		2.72797	0.209766	20.9022	3			0.974553	0.897591			VLSGPQAQPAGDK[+42]AEFIEK							3.30416	0.0190599			3.28054	0.00347761	FALSE		5.05264	0.00251229			4.03938	0.000453381
sp|B7ULB9|SYGB_ECO27	Glycine--tRNA ligase beta subunit OS=Escherichia coli O127:H6 (strain E2348/69 / EPEC) GN=glyS PE=3 SV=1	glyS	[592]		R.VSNILAKSDEVLSDR.V [585, 599] (missed 1)	3.60846	0.00355363		2.89277	0.211322	19.8945	3			0.974553	0.897591			VLSGPQAQPAGDKAEFIEK[+42]VR							3.00045	0.0100053			2.74208	0.0308073	FALSE		2.20234	0.00115923	FALSE		4.19378	8.2e-05
sp|B7ULB9|SYGB_ECO27	Glycine--tRNA ligase beta subunit OS=Escherichia coli O127:H6 (strain E2348/69 / EPEC) GN=glyS PE=3 SV=1	glyS	[72]		K.VANLAEAQPDREIEKR.G [57, 72] (missed 2)	2.20929	6.11e-06		2.20987	0.212537	26.8039	3			0.97559	0.919087			IAELNK[+42]NTGK							2.31193	0.000626053			3.5512	0.000326043	FALSE		3.13198	0.0970604	TRUE		2.54468	0.00184563
sp|P37754|6PGD9_ECOLX	6-phosphogluconate dehydrogenase, decarboxylating OS=Escherichia coli GN=gnd PE=3 SV=1	gnd	[301]		R.VAASKVLSGPQAQPAGDKAEFIEK.V [296, 319] (missed 3)	4.77231	0.000420725		3.06102	0.206789	18.484	3			0.97559	0.919087			MTGLESYDVK[+42]IK							2.27679	0.00715295			3.83036	0.00708786	FALSE		6.55864	0.00223097	TRUE		3.65758	0.000144
sp|P37754|6PGD9_ECOLX	6-phosphogluconate dehydrogenase, decarboxylating OS=Escherichia coli GN=gnd PE=3 SV=1	gnd	[314]		K.VLSGPQAQPAGDKAEFIEK.V [301, 319] (missed 2)	5.07911	1.95e-05		3.85492	0.177032	13.1198	4			1.122	0.970349			HYGALQGLNK[+42]AETAEK							5.4977	0.00339256			2.62728	0.00128496	TRUE		2.26164	0.00413007	TRUE		2.61485	3.93e-05
sp|P37754|6PGD9_ECOLX	6-phosphogluconate dehydrogenase, decarboxylating OS=Escherichia coli GN=gnd PE=3 SV=1	gnd	[320]		K.VLSGPQAQPAGDKAEFIEKVR.R [301, 321] (missed 3)	4.20425	7.64e-05		2.95037	0.231795	21.4242	4			1.122	0.970349			AETAEK[+42]YGDEQVK							6.30364	0.000517535			2.86477	7.86e-05	TRUE		2.95036	0.00542658	TRUE		2.24552	4.36e-05
sp|P0AC92|GNSA_ECOLI	Protein gnsA OS=Escherichia coli (strain K12) GN=gnsA PE=3 SV=1	gnsA	[27]		K.IAELNKNTGK.E [21, 30] (missed 1)	4.27925	6.88e-06		2.84155	0.169096	16.1916	3			1.122	0.970349			YAK[+42]LSEK		list 2					13.8217	9.52e-06			4.23312	0.0708303	FALSE		12.2106	2.1e-05	TRUE		3.42847	0.000188133
sp|P0AC92|GNSA_ECOLI	Protein gnsA OS=Escherichia coli (strain K12) GN=gnsA PE=3 SV=1	gnsA	[53]		K.MTGLESYDVKIK.I [43, 54] (missed 3)	3.23491	0.0049848		3.80522	0.374336	28.0114	4			1.122	0.970349			LSEK[+42]ELPLTESLALTIDR							13.3395	0.0346375			6.78023	0.00283334	FALSE		2.95198	0.000787126	TRUE		2.9933	0.0467892
sp|B7ULM8|GPMA_ECO27	2,3-bisphosphoglycerate-dependent phosphoglycerate mutase OS=Escherichia coli O127:H6 (strain E2348/69 / EPEC) GN=gpmA PE=3 SV=1	gpmA	[100]		R.HYGALQGLNKAETAEK.Y [90, 105] (missed 2)	2.53545	2.82e-05		3.03925	0.347733	31.2819	4			3.60292	3.2837			AANDDLLNSFWLLDSEK[+42]GEAR		two lists now ?					11.3426	0.019454			9.34864	0.00158527	FALSE		8.58665	1.23e-05	FALSE		16.5481	0.00829814
sp|B7ULM8|GPMA_ECO27	2,3-bisphosphoglycerate-dependent phosphoglycerate mutase OS=Escherichia coli O127:H6 (strain E2348/69 / EPEC) GN=gpmA PE=3 SV=1	gpmA	[106]		K.AETAEKYGDEQVK.Q [100, 112] (missed 2)	2.01994	2.57e-05		3.30695	0.386601	32.3237	4			3.60292	3.2837			EVPVEVK[+42]PEVR							12.346	0.0548942			9.92657	0.001114	TRUE		9.54911	9.01e-06	TRUE		19.7506	1.62e-05
sp|B7ULM8|GPMA_ECO27	2,3-bisphosphoglycerate-dependent phosphoglycerate mutase OS=Escherichia coli O127:H6 (strain E2348/69 / EPEC) GN=gpmA PE=3 SV=1	gpmA	[142]		R.YAKLSEK.E [139, 145] (missed 2)	3.50368	0.000180926		7.0342	0.619414	31.7521	3			3.60292	3.2837			ETLEDAVK[+42]HPEK							MS				3.79904	0.00121483	FALSE		7.34456	0.00106211	FALSE		20.6735	0.000347576
sp|B7ULM8|GPMA_ECO27	2,3-bisphosphoglycerate-dependent phosphoglycerate mutase OS=Escherichia coli O127:H6 (strain E2348/69 / EPEC) GN=gpmA PE=3 SV=1	gpmA	[146]		K.LSEKELPLTESLALTIDR.V [142, 159] (missed 1)	2.4015	0.0578889		5.31459	0.62921	37.667	3			3.60292	3.2837			HPEK[+42]YPQLTIR							9.67792	0.00312155			6.67775	0.0133834	FALSE		5.42444	8.16e-05	FALSE		15.4945	6.89e-07
sp|B7UH18|GRCA_ECO27	Autonomous glycyl radical cofactor OS=Escherichia coli O127:H6 (strain E2348/69 / EPEC) GN=grcA PE=3 SV=1	grcA	[26]		K.AANDDLLNSFWLLDSEKGEAR.C [9, 29] (missed 3)	16.1253	0.00895501		11.0804	0.252561	10.5007	4			0.665987	0.771466					grol2					2.24481	0.00954081			3.13956	5.79e-05	TRUE		3.21629	9.41e-05	TRUE		4.57495	0.00231517
sp|B7UH18|GRCA_ECO27	Autonomous glycyl radical cofactor OS=Escherichia coli O127:H6 (strain E2348/69 / EPEC) GN=grcA PE=3 SV=1	grcA	[62]		R.EVPVEVKPEVR.V [55, 65]	15.2339	0.000243334		12.3324	0.289004	11.5039	3			0.665987	0.771466			GIDK[+42]AVTAAVEELK							3.00419	0.0269423			3.52198	0.00578076	TRUE		3.12959	0.000104685	TRUE		2.39236	0.0151903
sp|B7UH18|GRCA_ECO27	Autonomous glycyl radical cofactor OS=Escherichia coli O127:H6 (strain E2348/69 / EPEC) GN=grcA PE=3 SV=1	grcA	[88]		R.ETLEDAVKHPEK.Y [80, 91] (missed 1)	10.3439	0.000347397		8.32288	0.69713	32.8989	3			0.665987	0.771466			ALSVPC[+57]SDSK[+42]AIAQVGTISANSDETVGK		list 2					2.54377	0.0204382			2.53367	0.0011204	TRUE		2.23859	8.12e-05	TRUE
sp|B7UH18|GRCA_ECO27	Autonomous glycyl radical cofactor OS=Escherichia coli O127:H6 (strain E2348/69 / EPEC) GN=grcA PE=3 SV=1	grcA	[92]		K.HPEKYPQLTIR.V [88, 98] (missed 1)	17.4397	0.0110326		8.58372	0.399123	18.565	3			0.665987	0.771466			LIAEAMDK[+42]VGK							8.65646	0.015634			2.4534	0.00019383	TRUE		2.63941	0.00920196	TRUE		3.64856	1.7e-05
sp|A1AJ51|CH601_ECOK1	60 kDa chaperonin 1 OS=Escherichia coli O1:K1 / APEC GN=groL1 PE=3 SV=1	groL1	[117]		K.AVAAGMNPMDLKR.G [105, 117] (missed 3), grol2	4.6772	0.000790905		3.18961	0.252273	21.7495	4			0.665987	0.771466			ATLEDLGQAK[+42]R							2.06961	0.0351002			1.5864	0.000873719	TRUE		2.09309	0.000461439	TRUE		4.05613	0.00124217
sp|A1AJ51|CH601_ECOK1	60 kDa chaperonin 1 OS=Escherichia coli O1:K1 / APEC GN=groL1 PE=3 SV=1	groL1	[122]		R.GIDKAVTAAVEELK.A [118, 131] (missed 1)	2.62501	0.000399813		2.98127	0.140417	12.8546	4			0.665987	0.771466			VVINK[+42]DTTTIIDGVGEEAAIQGR							4.49111	0.0241529			1.98606	0.0268267	FALSE		2.15071	0.013281	TRUE		2.09908	0.0736405
sp|A1AJ51|CH601_ECOK1	60 kDa chaperonin 1 OS=Escherichia coli O1:K1 / APEC GN=groL1 PE=3 SV=1	groL1	[142]		K.ALSVPCSDSKAIAQVGTISANSDETVGK.L [132, 159] (missed 1)	4.03538	0.0575762		2.43258	0.0583424	6.56305	3			0.665987	0.771466			Q[-17]QIEEATSDYDREK[+42]LQER							3.11558	0.00183163			2.51317	0.00108468	FALSE		1.18488	0.297261	FALSE		2.27039	0.000104517
sp|A1AJ51|CH601_ECOK1	60 kDa chaperonin 1 OS=Escherichia coli O1:K1 / APEC GN=groL1 PE=3 SV=1	groL1	[168]		K.LIAEAMDKVGK.E [160, 170] (missed 2)	2.65082	0.0247554		3.78134	0.501331	37.6919	4			0.665987	0.771466					grol2					2.38096	0.001518			2.71052	0.00114245	TRUE		2.94904	0.000676348	TRUE		4.05516	3.26e-07
sp|A1AJ51|CH601_ECOK1	60 kDa chaperonin 1 OS=Escherichia coli O1:K1 / APEC GN=groL1 PE=3 SV=1	groL1	[321]		K.ATLEDLGQAKR.V [311, 321] (missed 1)	3.73065	3.58e-05		2.29885	0.346227	41.5934	3.5			0.665987	0.771466			NVVLDK[+42]SFGAPTITK							1.63694	0.233096			3.85025	0.000587367	FALSE		2.39199	2.32e-05	TRUE		3.45602	6.82e-08
sp|A1AJ51|CH601_ECOK1	60 kDa chaperonin 1 OS=Escherichia coli O1:K1 / APEC GN=groL1 PE=3 SV=1	groL1	[327]		R.VVINKDTTTIIDGVGEEAAIQGR.V [322, 344] (missed 1)	2.67523	0.0124635		2.52339	0.33372	36.0544	4			0.665987	0.771466			VASK[+42]LADLRGQNEDQNVGIK							1.99558	0.124671			2.05464	0.0293039	TRUE		2.09088	0.00168571	FALSE		3.26596	1.03e-05
sp|A1AJ51|CH601_ECOK1	60 kDa chaperonin 1 OS=Escherichia coli O1:K1 / APEC GN=groL1 PE=3 SV=1	groL1	[364]		R.QQIEEATSDYDREKLQER.V [350, 367] (missed 3)	2.10741	9.88e-05		2.1401	0.362433	47.6352	3			0.665987	0.771466			SFGAPTITK[+42]DGVSVAR							2.42278	0.00421784			2.18301	0.00251602	FALSE		2.81728	0.00176664	FALSE		2.642	0.00636063
sp|A1AJ51|CH601_ECOK1	60 kDa chaperonin 1 OS=Escherichia coli O1:K1 / APEC GN=groL1 PE=3 SV=1	groL1	[390]		K.VGAATEVEMKEK.K [380, 391] (missed 2), grol2	4.41282	0.000192492		2.96465	0.196979	18.1253	4			0.665987	0.771466			DVK[+42]FGNDAR							3.25467	0.0215543			2.63406	0.00712862	TRUE		2.26019	0.0108745	TRUE		3.41721	2.73e-07
sp|A1AJ51|CH601_ECOK1	60 kDa chaperonin 1 OS=Escherichia coli O1:K1 / APEC GN=groL1 PE=3 SV=1	groL1	[42]		R.NVVLDKSFGAPTITK.D [36, 50] (missed 2)	3.21861	0.0190619		2.6881	0.335695	33.9486	3			0.847221	0.950852			ILENGEVK[+42]PLDVK							MS				4.33345	0.000331243	FALSE		6.00618	0.000294657	TRUE		2.74822	0.00167146
sp|A1AJ51|CH601_ECOK1	60 kDa chaperonin 1 OS=Escherichia coli O1:K1 / APEC GN=groL1 PE=3 SV=1	groL1	[425]		R.VASKLADLRGQNEDQNVGIK.V [421, 440] (missed 2)	2.26342	6.35e-05		2.30075	0.203569	24.4311				1.13645	1.10706			FAK[+42]SAFDEFSTPAAR							3.9316	0.0555347			6.43754	0.000768744	FALSE		8.69049	4.85e-05			4.54961	0.0348297
sp|A1AJ51|CH601_ECOK1	60 kDa chaperonin 1 OS=Escherichia coli O1:K1 / APEC GN=groL1 PE=3 SV=1	groL1	[51]		K.SFGAPTITKDGVSVAR.E [42, 57] (missed 2)	2.81047	0.00711515		2.50341	0.0965482	10.5212	4			1.00111	1.00398			ANVEIYTK[+42]ETC[+57]PYC[+57]HR							4.20471	0.00425691			7.06054	2.42e-05	TRUE		4.59257	0.000419557	TRUE		2.84151	9.18e-05
sp|A1AJ51|CH601_ECOK1	60 kDa chaperonin 1 OS=Escherichia coli O1:K1 / APEC GN=groL1 PE=3 SV=1	groL1	[7]		K.DVKFGNDAR.V [4, 12] (missed 2)	3.1483	4.01e-07		2.85098	0.166393	15.8823	4			0.911956	0.876395			GELQQLIK[+42]ETAAK							2.31138	0.0320048			4.7129	0.00013248	TRUE		4.44233	0.00249345	TRUE		3.58972	0.000992965
sp|A7ZV11|CH10_ECO24	10 kDa chaperonin OS=Escherichia coli O139:H28 (strain E24377A / ETEC) GN=groS PE=3 SV=1	groS	[55]		R.ILENGEVKPLDVK.V [47, 59]	2.96322	0.000938718		4.15175	0.320559	22.5186	3			0.911956	0.876395			Q[-17]IAENPILLYMK[+42]GSPK							2.54872	0.0135725			7.98152	4.15e-05	FALSE		5.20896	0.00307202	TRUE		5.77852	0.00172426
sp|P0AC61|GLRX2_ECO57	Glutaredoxin-2 OS=Escherichia coli O157:H7 GN=grxB PE=3 SV=1	grxB	[107]		R.FAKSAFDEFSTPAAR.K [104, 118] (missed 4)	3.24563	0.000646789		5.62499	0.308531	17.8629	3			0.911956	0.876395			GSPK[+42]LPSC[+57]GFSAQAVQALAAC[+57]GER							2.2484	0.0203579			3.17065	0.00141838	TRUE		3.59134	9.1e-05	TRUE		2.14605	0.00238728
sp|P0AC63|GLRX3_ECOL6	Glutaredoxin-3 OS=Escherichia coli O6:H1 (strain CFT073 / ATCC 700928 / UPEC) GN=grxC PE=3 SV=2	grxC	[9]		M.ANVEIYTKETCPYCHR.A [1, 16] (missed 3)	3.19738	4.52e-06		4.43401	0.323636	21.7307	4			0.911956	0.876395			STTIEK[+42]IQR							3.68489	0.0199846			4.93233	0.00161768	TRUE		3.63345	0.00238234	TRUE		3.10502	3.34e-07
sp|P0AC70|GLRX4_ECOL6	Glutaredoxin-4 OS=Escherichia coli O6:H1 (strain CFT073 / ATCC 700928 / UPEC) GN=grxD PE=3 SV=1	grxD	[101]		R.GELQQLIKETAAK.Y [93, 105] (missed 1)	5.25207	0.000671901		3.62892	0.279652	21.6963	4			0.996346	0.907035			MGLVEPLKELFK[+42]DEVR							2.10524	0.0267673			4.76021	0.00432157	FALSE		2.34466	7.9e-05	FALSE		3.02192	0.0017686
sp|P0AC70|GLRX4_ECOL6	Glutaredoxin-4 OS=Escherichia coli O6:H1 (strain CFT073 / ATCC 700928 / UPEC) GN=grxD PE=3 SV=1	grxD	[22]		R.QIAENPILLYMKGSPK.L [10, 25] (missed 3)	6.62708	0.000106452		4.97539	0.416701	25.9707	4			0.918824	1.0623			EVK[+42]ELTER							4.2941	0.00166804			2.66896	0.0203435	TRUE		MS		FALSE		3.28024	1.46e-05
sp|P0AC70|GLRX4_ECOL6	Glutaredoxin-4 OS=Escherichia coli O6:H1 (strain CFT073 / ATCC 700928 / UPEC) GN=grxD PE=3 SV=1	grxD	[26]		K.GSPKLPSCGFSAQAVQALAACGER.F [22, 45] (missed 2)	2.398	2.27e-05		2.72392	0.218939	21.8487	4			0.918824	1.0623			YFQSDNAADK[+42]LVPEGIEGR							2.58085	0.0286791			2.45191	1.29e-05	FALSE		2.45509	5.13e-05	FALSE		2.64286	3.25e-09
sp|P0AC70|GLRX4_ECOL6	Glutaredoxin-4 OS=Escherichia coli O6:H1 (strain CFT073 / ATCC 700928 / UPEC) GN=grxD PE=3 SV=1	grxD	[7]		M.STTIEKIQR.Q [1, 9] (missed 1)	3.34216	7.28e-05		3.78304	0.166562	12.5185	4			0.918824	1.0623			LK[+42]EIIHQQMGGLR							2.05204	0.097962			2.81104	0.0108743	TRUE		2.05324	0.000198553	FALSE		3.5478	6.4e-05
sp|B7UGU5|GUAA_ECO27	GMP synthase [glutamine-hydrolyzing] OS=Escherichia coli O127:H6 (strain E2348/69 / EPEC) GN=guaA PE=3 SV=1	guaA	[381]		K.MGLVEPLKELFKDEVR.K [369, 384] (missed 4)	3.354	0.00584263		2.90254	0.313995	29.4669	4			0.957245	0.893817			DK[+42]LVSSEVK							3.01375	0.0295243			3.03205	0.0225512	FALSE		2.18143	0.00157453	FALSE		3.13348	9.54e-06
sp|P0ADG7|IMDH_ECOLI	Inosine-5'-monophosphate dehydrogenase OS=Escherichia coli (strain K12) GN=guaB PE=1 SV=1	guaB	[110]		R.EVKELTER.N [107, 114] (missed 1)	3.31901	2.94e-05		3.34925	0.194158	16.0629	3			0.846229	0.790806			EYEK[+42]PLNVYGYSK							4.88094	0.000570378			4.54394	0.00116987	FALSE		2.89181	0.00122539	FALSE		4.70748	1.62e-06
sp|P0ADG7|IMDH_ECOLI	Inosine-5'-monophosphate dehydrogenase OS=Escherichia coli (strain K12) GN=guaB PE=1 SV=1	guaB	[411]		R.YFQSDNAADKLVPEGIEGR.V [401, 419] (missed 3)	3.04296	0.000135603		2.53123	0.0316743	3.41059	4			0.846229	0.790806			KGQIEYIPFPDK[+42]LK							2.88616	0.0295844			2.84748	0.0011807	FALSE		4.50134	0.000128118	TRUE		3.98412	0.00402508
sp|P0ADG7|IMDH_ECOLI	Inosine-5'-monophosphate dehydrogenase OS=Escherichia coli (strain K12) GN=guaB PE=1 SV=1	guaB	[428]		R.LKEIIHQQMGGLR.S [426, 438] (missed 2)	4.01093	0.000369464		2.54455	0.231377	24.774	3			0.846229	0.790806			GITDILVVDNLK[+42]DGTK							3.67943	0.00213129			2.55982	0.0111907	FALSE		2.50465	0.0263043	FALSE		2.63399	0.0495137
sp|P0AES6|GYRB_ECOLI	DNA gyrase subunit B OS=Escherichia coli (strain K12) GN=gyrB PE=1 SV=2	gyrB	[339]		K.DKLVSSEVK.S [337, 345] (missed 1)	3.21382	0.00157898		2.80868	0.147041	14.2383	4			0.767682	0.808686			C[+57]K[+42]TEEEIVER							3.98647	0.00564959			3.40616	0.00035161	FALSE		4.1306	0.00150442	FALSE		3.81305	0.00163473
sp|B7ULH4|HLDD_ECO27	ADP-L-glycero-D-manno-heptose-6-epimerase OS=Escherichia coli O127:H6 (strain E2348/69 / EPEC) GN=hldD PE=3 SV=1	hldD	[135]		R.EYEKPLNVYGYSK.F [131, 143] (missed 3)	4.3423	1.96e-05		4.16724	0.212846	14.913	4			0.83592	0.739914			AQRPAK[+42]YSYVDENGETK							2.40626	0.0135763			2.40633	0.00306871	TRUE		1.70485	0.0827482	FALSE		2.26103	0.000111139
sp|B7ULH4|HLDD_ECO27	ADP-L-glycero-D-manno-heptose-6-epimerase OS=Escherichia coli O127:H6 (strain E2348/69 / EPEC) GN=hldD PE=3 SV=1	hldD	[267]		K.KGQIEYIPFPDKLK.G [255, 268] (missed 3)	3.15889	0.00515411		3.48505	0.199051	15.9434	4			1.11617	0.803021			EQFNELIAPLVK[+42]R							2.68161	0.0123787			3.72112	0.0313848	FALSE		MS		FALSE		3.0439	0.000365401
sp|B7ULH4|HLDD_ECO27	ADP-L-glycero-D-manno-heptose-6-epimerase OS=Escherichia coli O127:H6 (strain E2348/69 / EPEC) GN=hldD PE=3 SV=1	hldD	[34]		K.GITDILVVDNLKDGTK.F [22, 37] (missed 1)	2.78651	0.000160599		2.80541	0.157695	15.2872	4			1.38561	0.817828			LAK[+42]LANAPFIK							2.2661	0.0158006			2.10206	0.0278025	FALSE		2.08796	0.0069159	TRUE		6.85846	0.000125679
sp|B7UIW0|HLDE_ECO27	Bifunctional protein HldE OS=Escherichia coli O127:H6 (strain E2348/69 / EPEC) GN=hldE PE=3 SV=1	hldE	[207]		K.CKTEEEIVER.G [205, 214] (missed 1)	3.30761	0.000955189		3.82517	0.07224	5.38461	4			0.667957	0.620313			VLQMLEK[+42]LAK							1.27276	0.202486			2.15405	2.69e-05	FALSE		2.09096	0.0138944	FALSE		3.20474	0.000328799
sp|P0ACF9|HNS_ECOL6	DNA-binding protein H-NS OS=Escherichia coli O6:H1 (strain CFT073 / ATCC 700928 / UPEC) GN=hns PE=3 SV=2	hns	[96]		R.AQRPAKYSYVDENGETK.T [90, 106] (missed 3)	2.13496	0.00041453		2.17499	0.143038	18.4084	3			0.973404	0.896649			TQLIDVIAEK[+42]AELSK							1.12654	0.775138			9.60024	0.00303173	TRUE		2.48021	0.000949472	FALSE		4.46063	0.000920722
sp|A7ZPW9|HSCA_ECO24	Chaperone protein HscA OS=Escherichia coli O139:H28 (strain E24377A / ETEC) GN=hscA PE=3 SV=1	hscA	[309]		R.EQFNELIAPLVKR.T [297, 309] (missed 2)	3.3215	5.19e-05		3.11782	0.135055	11.8768	3			0.973404	0.896649			AELSK[+42]TQAK		list 2					2.71299	0.00205329			3.48106	2.95e-06	FALSE		6.13888	0.00123081	FALSE		5.80661	3.68e-06
sp|B7UNQ1|HSLU_ECO27	ATP-dependent protease ATPase subunit HslU OS=Escherichia coli O127:H6 (strain E2348/69 / EPEC) GN=hslU PE=3 SV=1	hslU	[72]		R.LAKLANAPFIK.V [69, 79] (missed 2)	4.68423	0.00246261		2.87527	0.503111	47.6364	4			0.973404	0.896649			TQAK[+42]AALESTLAAITESLK											3.44836	0.00401635	FALSE		3.46865	0.00181444	FALSE		5.90613	0.0151161
sp|P0A6Z5|HTPG_ECO57	Chaperone protein HtpG OS=Escherichia coli O157:H7 GN=htpG PE=3 SV=1	htpG	[362]		R.VLQMLEKLAK.D [355, 364] (missed 2)	4.39022	0.000129554		2.06721	0.327847	45.1456	3			0.902728	0.881568			IAAGADISK[+42]AAAGR							2.16002	0.000927226			4.09269	0.000637855	TRUE		4.29954	0.0018554	FALSE		4.42443	0.00273806
sp|P0ACF2|DBHA_ECO57	DNA-binding protein HU-alpha OS=Escherichia coli O157:H7 GN=hupA PE=3 SV=1	hupA	[13]		K.TQLIDVIAEKAELSK.T [3, 17] (missed 1)	4.02193	0.00305882		3.30967	0.784401	65.539	3			0.902728	0.881568			SQLIDK[+42]IAAGADISK							1.5614	0.0162194			7.9036	0.000185336	FALSE		7.41297	0.00157844	FALSE		3.40369	0.03959
sp|P0ACF2|DBHA_ECO57	DNA-binding protein HU-alpha OS=Escherichia coli O157:H7 GN=hupA PE=3 SV=1	hupA	[18]		K.AELSKTQAK.A [13, 21] (missed 1)	6.01689	2.08e-06		4.28276	0.344712	23.6981	4			1.7296	1.4381			ADSADAEK[+42]VIK							24.7008	0.00271882			10.4361	0.000349279	TRUE		4.61174	0.000379018	TRUE		7.91357	0.000881215
sp|P0ACF2|DBHA_ECO57	DNA-binding protein HU-alpha OS=Escherichia coli O157:H7 GN=hupA PE=3 SV=1	hupA	[22]		K.TQAKAALESTLAAITESLK.E [18, 36] (missed 1)	5.7061	0.0277162		4.13598	0.252392	17.7775	3			1.7296	1.4381			VIK[+42]FLR							3.35014	0.0690063			3.22547	0.000416894	FALSE		2.82817	0.0155662	TRUE		9.10166	2.96e-05
sp|P0ACF2|DBHA_ECO57	DNA-binding protein HU-alpha OS=Escherichia coli O157:H7 GN=hupA PE=3 SV=1	hupA	[70]		K.EIKIAAANVPAFVSGK.A [67, 82] (missed 2)	7.38285	2.49851e-05		3.10349		26.7459	3			1.7296	1.4381			EEFGGELIDGGPWLK[+42]VK							9.75244	0.108924			3.69744	0.0170473	FALSE		3.05054	0.0437291			4.96972	0.00371402
sp|P0ACF6|DBHB_ECO57	DNA-binding protein HU-beta OS=Escherichia coli O157:H7 GN=hupB PE=3 SV=1	hupB	[18]		K.IAAGADISKAAAGR.A [9, 22] (missed 1)	4.57537	1.4e-05		3.59971	0.296187	23.1242	4			1.7296	1.4381			MESK[+42]VVVPAQGK							11.114	0.000783595			4.49965	0.000172443	FALSE		5.17962	0.0207139	FALSE		4.08668	0.00307167
sp|P0ACF6|DBHB_ECO57	DNA-binding protein HU-beta OS=Escherichia coli O157:H7 GN=hupB PE=3 SV=1	hupB	[9]		K.SQLIDKIAAGADISK.A [3, 17] (missed 1)	6.77719	8.43e-05		4.19771	0.660874	46.0688	3.5			0.774764	0.882896			TGDK[+42]VELEGK							2.45228	0.00104493			2.74653	8.03e-06	TRUE		4.32655	0.010035	FALSE		2.38975	0.00553883
sp|P08200|IDH_ECOLI	Isocitrate dehydrogenase [NADP] OS=Escherichia coli (strain K12) GN=icd PE=1 SV=1	icd	[174]		K.ADSADAEKVIK.F [166, 176] (missed 1)	7.00365	1.56e-06		9.84734	0.60686	26.5329	4			0.897407	0.893019			VEQEYGKPGEK[+42]FTAAEFR							3.38396	0.0430653							3.51914	0.001791	FALSE		3.19393	2.2e-05
sp|P08200|IDH_ECOLI	Isocitrate dehydrogenase [NADP] OS=Escherichia coli (strain K12) GN=icd PE=1 SV=1	icd	[177]		K.VIKFLR.E [174, 179] (missed 2)	8.83871	0.000128525		4.08572	0.466568	33.1488	3			0.897407	0.893019			AQSLK[+42]EIK							3.21583	0.0245964			2.65301	4.91e-05	FALSE		MS		FALSE		4.94748	0.000224964
sp|P08200|IDH_ECOLI	Isocitrate dehydrogenase [NADP] OS=Escherichia coli (strain K12) GN=icd PE=1 SV=1	icd	[235]		K.GNIMKFTEGAFK.D [230, 241] (missed 4)	3.84869	0.00020086		3.16767		13.6945	4			0.897407	0.893019			SIGNTVSPQDVMNK[+42]LGADILR							18.7375	0.00962368			8.02922	0.00241622	FALSE		2.47904	0.048513	FALSE		4.01016	0.0270501
sp|P08200|IDH_ECOLI	Isocitrate dehydrogenase [NADP] OS=Escherichia coli (strain K12) GN=icd PE=1 SV=1	icd	[265]		R.EEFGGELIDGGPWLKVK.N [250, 266] (missed 3)	3.98323	0.0033923		4.83577	0.440614	27.957	3			0.926477	0.805541			GAANFYQK[+42]K							2.36699	0.0147348			2.79663	0.000113974	FALSE		1.67909	0.267139	FALSE		12.2681	0.000573284
sp|P08200|IDH_ECOLI	Isocitrate dehydrogenase [NADP] OS=Escherichia coli (strain K12) GN=icd PE=1 SV=1	icd	[4]		-.MESKVVVPAQGK.K [0, 11] (missed 2)	4.99903	0.00807489		5.70486	0.393889	22.6202	4			1.00198	1.07029														9.89146	0.014401	FALSE		3.61498	0.0197684	FALSE		3.95411	0.00143258
sp|B7UMZ8|IHFB_ECO27	Integration host factor subunit beta OS=Escherichia coli O127:H6 (strain E2348/69 / EPEC) GN=ihfB PE=3 SV=1	ihfB	[69]		K.TGDKVELEGK.Y [65, 74] (missed 1)	2.94303	5.18e-05		2.88966	0.239426	22.5632	4			0.840956	0.856351			C[+57]DGPSALPLAK[+42]LEPFLK							5.49544	0.00795037			10.6094	0.000523158	FALSE		2.15083	0.0424547	FALSE		3.98296	0.00144802
sp|B7UI71|SYI_ECO27	Isoleucine--tRNA ligase OS=Escherichia coli O127:H6 (strain E2348/69 / EPEC) GN=ileS PE=3 SV=1	ileS	[116]		K.VEQEYGKPGEKFTAAEFR.A [105, 122] (missed 4)	3.42353	5.92e-05		3.3606	0.0403936	3.33248	3			0.840956	0.856351			LEPFLK[+42]QMK							2.22015	0.0126882			3.83274	0.000951694	FALSE		2.43215	0.000324422	TRUE		MS
sp|B7UI71|SYI_ECO27	Isoleucine--tRNA ligase OS=Escherichia coli O127:H6 (strain E2348/69 / EPEC) GN=ileS PE=3 SV=1	ileS	[436]		R.AQSLKEIK.G [431, 438] (missed 1)	4.60347	4.47e-05		3.48259	0.261039	20.9203	3			0.840956	0.856351			IC[+57]EHYVTVTQK[+42]LGIPYVFK		list 2					4.23937	0.0313534			3.77442	0.0313411	FALSE		2.00318	0.00347048	TRUE
sp|B7UI71|SYI_ECO27	Isoleucine--tRNA ligase OS=Escherichia coli O127:H6 (strain E2348/69 / EPEC) GN=ileS PE=3 SV=1	ileS	[619]		K.SIGNTVSPQDVMNKLGADILR.L [605, 625] (missed 2)	3.4296	0.011748		6.21971	0.761546	41.6663	4			1.35957	1.27301			GALIDSQAAIEALK[+42]NQK							8.44271	0.0822302			12.2487	0.00265255	FALSE		11.6278	0.00402824	TRUE		8.28094	0.00113799
sp|B7UGX6|ISCS_ECO27	Cysteine desulfurase OS=Escherichia coli O127:H6 (strain E2348/69 / EPEC) GN=iscS PE=3 SV=1	iscS	[92]		K.GAANFYQKK.G [84, 92] (missed 3)	10.3369	5.72e-05		3.41991	0.760241	61.8276	3			0.895533	0.881368			LGINPDFYEK[+42]R							3.61755	0.0182241			3.44523	0.026283	FALSE		2.47878	0.0148248	TRUE		2.76332	0.000423938
sp|Q7A978|KATG1_ECO57	Catalase-peroxidase 1 OS=Escherichia coli O157:H7 GN=katG1 PE=3 SV=1	katG1	[515]		R.ALPVLEKIQK.E [508, 517] (missed 1)	6.32052	0.0121576		5.20515	0.455359	27.6034	3			0.895533	0.881368			TVLIPFENK[+42]R							3.52205	0.00561649			3.19702	0.00067382	FALSE		5.66576	0.000443884	FALSE		4.59088	1.61e-05
sp|B7UQA3|KDSA_ECO27	2-dehydro-3-deoxyphosphooctonate aldolase OS=Escherichia coli O127:H6 (strain E2348/69 / EPEC) GN=kdsA PE=3 SV=1	kdsA	[259]		K.CDGPSALPLAKLEPFLK.Q [248, 264] (missed 2)	3.92144	0.00671751		4.72716	0.57595	37.0786	4			1.77193	1.54864			VINQLTGGLAGMAK[+42]GR							1.72315	0.221601			6.0003	9.32e-05	FALSE		5.72574	0.000718846	FALSE		7.26117	0.000836539
sp|B7UQA3|KDSA_ECO27	2-dehydro-3-deoxyphosphooctonate aldolase OS=Escherichia coli O127:H6 (strain E2348/69 / EPEC) GN=kdsA PE=3 SV=1	kdsA	[265]		K.LEPFLKQMK.A [259, 267] (missed 3)	6.57169	0.00211372		2.74401	0.23865	23.6423	3			1.77193	1.54864			VK[+42]VVNGLGK		7.47378					10.7546	0.00747012			7.45241	0.00283882	TRUE		4.78281	0.00333473	TRUE		7.28395	4.63e-05
sp|B7UQA3|KDSA_ECO27	2-dehydro-3-deoxyphosphooctonate aldolase OS=Escherichia coli O127:H6 (strain E2348/69 / EPEC) GN=kdsA PE=3 SV=1	kdsA	[47]		R.ICEHYVTVTQKLGIPYVFK.A [36, 54] (missed 4)	2.26054	0.0196018		3.1738	0.330033	28.576	3			1.77193	1.54864			VVNGLGK[+42]FTGANTLEVEGENGK		6.42401					4.79824	0.196745			7.54285	0.000116832	FALSE		2.74438	0.00425711	FALSE		6.04703	0.0197131
sp|P52643|LDHD_ECOLI	D-lactate dehydrogenase OS=Escherichia coli (strain K12) GN=ldhA PE=1 SV=1	ldhA	[248]		R.GALIDSQAAIEALKNQK.I [234, 250] (missed 1)	10.1677	3.32e-05		9.989	0.179144	7.78386	3			1.77193	1.54864			VPNGK[+42]NLDAGK		8.33633					10.1094	0.000499469			8.05244	0.000319291	TRUE		8.96974	0.0106163	TRUE		9.46492	2.72e-05
sp|P0A9M0|LON_ECOLI	Lon protease OS=Escherichia coli (strain K12) GN=lon PE=1 SV=1	lon	[661]		K.LGINPDFYEKR.D [651, 661] (missed 3)	3.44654	0.0027074		3.04069	0.155954	14.0236	4			1.77193	1.54864			NLDAGK[+42]AGVEVDDR		12.0062					5.76282	0.0406218			20.155	0.00985823	FALSE		4.26133	0.0347296	FALSE		12.1992	7.47e-05
sp|P0A9M0|LON_ECOLI	Lon protease OS=Escherichia coli (strain K12) GN=lon PE=1 SV=1	lon	[741]		K.TVLIPFENKR.D [732, 741] (missed 2)	4.67153	0.00174		4.13782	0.224834	15.8315	4			1.77193	1.54864			VIPSIAYTEPEVAWVGLTEK[+42]EAK		4.69069					14.8154	0.00802742			3.48384	0.001475	FALSE		7.29013	5.14e-05	FALSE		5.06332	0.00676798
sp|P0A9P2|DLDH_ECO57	Dihydrolipoyl dehydrogenase OS=Escherichia coli O157:H7 GN=lpdA PE=3 SV=2	lpdA	[106]		K.VINQLTGGLAGMAKGR.K [92, 107] (missed 2)	31.1829	0.0275374		4.5519	0.568851	37.5344	3			1.77193	1.54864			EK[+42]GISYETATFPWAASGR		7.02191					7.45602	0.0386975			7.79111	1.84e-05	FALSE		7.7545	0.000323769	TRUE		8.34345	0.00182659
sp|P0A9P2|DLDH_ECO57	Dihydrolipoyl dehydrogenase OS=Escherichia coli O157:H7 GN=lpdA PE=3 SV=2	lpdA	[111]		K.VKVVNGLGK.F [109, 117] (missed 1)	7.47378	0.000567839		7.26576	0.286977	14.4706	4			1.77193	1.54864			VIEEAK[+42]ALAEHGIVFGEPK		7.44167					10.529	0.0106969			4.74432	0.00965011	FALSE		3.24066	0.0283686	FALSE		4.40316	0.0006902
sp|P0A9P2|DLDH_ECO57	Dihydrolipoyl dehydrogenase OS=Escherichia coli O157:H7 GN=lpdA PE=3 SV=2	lpdA	[118]		K.VVNGLGKFTGANTLEVEGENGK.T [111, 132] (missed 2)	6.42401	0.0282072		4.75695	0.34626	22.2017	3			1.77193	1.54864			ALAEHGIVFGEPK[+42]TDIDK		8.85511					6.80704	0.0251565			9.07032	0.00190054	FALSE		6.99726	5.76e-05	FALSE		7.88981	0.000247123
sp|P0A9P2|DLDH_ECO57	Dihydrolipoyl dehydrogenase OS=Escherichia coli O157:H7 GN=lpdA PE=3 SV=2	lpdA	[278]		R.VPNGKNLDAGK.A [273, 283] (missed 1)	8.33633	6.5e-06		9.11607	0.08338	3.77278	4			1.77193	1.54864			TDIDK[+42]IR		7.69237					8.5113	0.0240248			7.40905	0.00221621	TRUE		4.2307	0.00313782	TRUE		8.04744	1.16e-05
sp|P0A9P2|DLDH_ECO57	Dihydrolipoyl dehydrogenase OS=Escherichia coli O157:H7 GN=lpdA PE=3 SV=2	lpdA	[284]		K.NLDAGKAGVEVDDR.G [278, 291] (missed 1)	12.0062	5.86e-05		8.81395	0.612334	28.136	4			1.77193	1.54864			EK[+42]VINQLTGGLAGMAK							3.64519	0.0106783			6.61631	0.000301108	TRUE		3.84038	3.15e-05	FALSE		5.07268	0.000435884
sp|P0A9P2|DLDH_ECO57	Dihydrolipoyl dehydrogenase OS=Escherichia coli O157:H7 GN=lpdA PE=3 SV=2	lpdA	[365]		K.VIPSIAYTEPEVAWVGLTEKEAK.E [345, 367] (missed 3)	4.69069	0.0151098		6.60429	0.534898	28.3357	4			0.769289	0.705999			NAYK[+42]LIYR							MS				3.02775	0.000381131	FALSE		2.1868	0.0210046	TRUE		3.46831	5.18e-05
sp|P0A9P2|DLDH_ECO57	Dihydrolipoyl dehydrogenase OS=Escherichia coli O157:H7 GN=lpdA PE=3 SV=2	lpdA	[370]		K.EKGISYETATFPWAASGR.A [368, 385] (missed 3)	7.02191	6.27e-07		7.82863	0.0401762	1.9524	4			0.998316	0.889545			NILNELQK[+42]DGR							4.07008	0.0245632			5.16692	0.000507719	TRUE		3.04056	0.0202432	TRUE		3.41171	1.17e-05
sp|P0A9P2|DLDH_ECO57	Dihydrolipoyl dehydrogenase OS=Escherichia coli O157:H7 GN=lpdA PE=3 SV=2	lpdA	[67]		K.VIEEAKALAEHGIVFGEPK.T [61, 79] (missed 2)	7.44167	1.54e-05		5.16477	0.435299	26.5125	4			1.01984	1.0293			INSNEELALPK[+42]EK							4.1262	9.16e-05			2.69709	0.00931293	FALSE		3.49787	0.00147309	FALSE		3.34986	3.78e-05
sp|P0A9P2|DLDH_ECO57	Dihydrolipoyl dehydrogenase OS=Escherichia coli O157:H7 GN=lpdA PE=3 SV=2	lpdA	[80]		K.ALAEHGIVFGEPKTDIDK.I [67, 84] (missed 2)	8.85511	0.00105256		7.64245	0.113308	5.57146	4			1.01984	1.0293			FC[+57]VPNK[+42]EVMPER							3.45456	0.000541771			3.05861	0.011423	FALSE		5.8173	0.00127745	FALSE		5.43315	0.00179142
sp|P0A9P2|DLDH_ECO57	Dihydrolipoyl dehydrogenase OS=Escherichia coli O157:H7 GN=lpdA PE=3 SV=2	lpdA	[85]		K.TDIDKIR.T [80, 86] (missed 1)	7.69236	0.000193182		6.80724	0.279075	14.5504	4			0.915481	0.839816			DDLPEGVYNEQFK[+42]K							2.88021	0.000586343			4.09953	0.000325271	FALSE		3.84385	0.020013	FALSE		4.19606	0.0048016
sp|P0A9P2|DLDH_ECO57	Dihydrolipoyl dehydrogenase OS=Escherichia coli O157:H7 GN=lpdA PE=3 SV=2	lpdA	[92]		K.EKVINQLTGGLAGMAK.G [90, 105] (missed 2)	7.32496	3.47e-05		4.65717	0.238486	15.5021	4			0.915481	0.839816			IMGK[+42]ASFVTLQDVGGR							2.18997	0.00277038			4.73375	0.0358752	FALSE		3.60926	0.0216366	FALSE		6.25363	4.87e-05
sp|B7UJ82|LPXA_ECO27	Acyl-[acyl-carrier-protein]--UDP-N-acetylglucosamine O-acyltransferase OS=Escherichia coli O127:H6 (strain E2348/69 / EPEC) GN=lpxA PE=3 SV=1	lpxA	[220]		R.NAYKLIYR.S [216, 223] (missed 3)	3.29687	2.63e-07		2.84493	0.19311	18.4699	3			0.939508	1.01435			DSLPEGVYNDQFK[+42]K							5.16387	0.00431511			5.30076	0.000431904	FALSE		4.48442	0.0007393	FALSE		7.79645	3.74e-05
sp|P0ACJ2|LRP_ECO57	Leucine-responsive regulatory protein OS=Escherichia coli O157:H7 GN=lrp PE=3 SV=2	lrp	[25]		R.NILNELQKDGR.I [17, 27] (missed 1)	3.0803	0.000559143		3.84307	0.200317	14.8794	4			0.939508	1.01435			K[+42]WDLGDIIGAR							4.63908	0.0820381			9.32106	0.0343101	FALSE		3.03789	0.00547694	FALSE		5.33291	0.0468264
sp|B7UHB0|LUXS_ECO27	S-ribosylhomocysteine lyase OS=Escherichia coli O127:H6 (strain E2348/69 / EPEC) GN=luxS PE=3 SV=1	luxS	[163]		R.INSNEELALPKEK.L [152, 164] (missed 1)	3.07218	3.4e-06		3.38148	0.151585	12.4422	4			0.939508	1.01435			ALRPLPDK[+42]FHGLQDQEVR							6.43434	0.0128508			4.078	0.00689927	FALSE		2.74265	0.000801659	TRUE		5.93216	0.00783269
sp|B7UHB0|LUXS_ECO27	S-ribosylhomocysteine lyase OS=Escherichia coli O127:H6 (strain E2348/69 / EPEC) GN=luxS PE=3 SV=1	luxS	[45]		R.FCVPNKEVMPER.G [39, 50] (missed 2)	4.86862	0.00193532		4.27382	0.278456	19.1707	4			0.939508	1.01435			YLDLIANDK[+42]SR							5.40592	0.00355148			2.88558	0.00294377	TRUE		4.14946	0.00289412	FALSE		5.86372	0.000965614
sp|P0A8N4|SYK1_ECOL6	Lysine--tRNA ligase OS=Escherichia coli O6:H1 (strain CFT073 / ATCC 700928 / UPEC) GN=lysS PE=3 SV=2	lysS	[114]		R.DDLPEGVYNEQFKK.W [101, 114] (missed 3)	4.87094	0.00200481		3.71483	0.150575	11.4738	4			0.844718	0.802973			AGLTPK[+42]YIDIPELVANVK							3.18391	0.0404251			3.88058	2.49e-05	FALSE		2.51511	0.0007335	TRUE		3.19324	0.00215756
sp|P0A8N4|SYK1_ECOL6	Lysine--tRNA ligase OS=Escherichia coli O6:H1 (strain CFT073 / ATCC 700928 / UPEC) GN=lysS PE=3 SV=2	lysS	[82]		R.IMGKASFVTLQDVGGR.I [78, 93] (missed 3)	7.46707	0.00130766		3.90997	0.386846	28.371	4			0.945376	0.757645			VYNNPK[+42]YAGER							2.03201	0.00159278			1.97667	0.000159731	TRUE		2.68114	0.0023633	TRUE		2.60882	0.000180676
sp|Q8FAT5|SYK2_ECOL6	Lysine--tRNA ligase, heat inducible OS=Escherichia coli O6:H1 (strain CFT073 / ATCC 700928 / UPEC) GN=lysU PE=3 SV=3	lysU	[114]		R.DSLPEGVYNDQFKK.W [101, 114] (missed 3)	7.86609	0.003717		5.56	0.205617	11.9851	4			0.83912	0.855845			TPEDIEK[+42]MR							2.97074	0.0419			3.57766	0.00776608	FALSE		MS		FALSE		5.76871	0.000181219
sp|Q8FAT5|SYK2_ECOL6	Lysine--tRNA ligase, heat inducible OS=Escherichia coli O6:H1 (strain CFT073 / ATCC 700928 / UPEC) GN=lysU PE=3 SV=3	lysU	[115]		K.KWDLGDIIGAR.G [114, 124] (missed 2)	4.67836	0.00133574		5.14498	0.400554	24.4535	4			1.19225	1.02609					list 2					13.7819	8.61e-10			3.9299	2.19e-06	TRUE		4.2324	0.00546774	TRUE		3.69269	5.04e-05
sp|Q8FAT5|SYK2_ECOL6	Lysine--tRNA ligase, heat inducible OS=Escherichia coli O6:H1 (strain CFT073 / ATCC 700928 / UPEC) GN=lysU PE=3 SV=3	lysU	[156]		K.ALRPLPDKFHGLQDQEVR.Y [148, 165] (missed 2)	4.82938	0.00137026		4.5438	0.338704	22.375	4			1.19225	1.02609			FFSQPLLLGK[+42]NGVEER							4.98774	0.0656346			4.07497	0.00341559	FALSE		4.07655	0.000355321	TRUE		4.50869	3.52e-05
sp|Q8FAT5|SYK2_ECOL6	Lysine--tRNA ligase, heat inducible OS=Escherichia coli O6:H1 (strain CFT073 / ATCC 700928 / UPEC) GN=lysU PE=3 SV=3	lysU	[179]		R.YLDLIANDKSR.Q [170, 180] (missed 2)	5.28504	0.00154511		4.41581	0.276076	18.5886	4			1.19225	1.02609			SDLFNVNAGIVK[+42]NLVQQVAK							25.0681	0.0111081			6.41124	0.00207649	TRUE		2.21555	0.00651437	TRUE		2.45597	0.0122259
sp|P00946|MANA_ECOLI	Mannose-6-phosphate isomerase OS=Escherichia coli (strain K12) GN=manA PE=1 SV=1	manA	[280]		R.AGLTPKYIDIPELVANVK.F [274, 291] (missed 2)	3.12643	0.00553804		3.15582	0.152867	13.3014	4			0.863342	0.86637			AFC[+57]SGGDQK[+42]VR							2.95319	1.09e-05			3.59321	0.000514154	FALSE		5.61478	0.0303996	FALSE		4.33796	0.000197022
sp|P69798|PTNAB_ECOL6	PTS system mannose-specific EIIAB component OS=Escherichia coli O6:H1 (strain CFT073 / ATCC 700928 / UPEC) GN=manX PE=3 SV=2	manX	[234]		R.VYNNPKYAGER.V [228, 238] (missed 3)	2.56255	0.000881218		2.30848	0.136419	16.3066	4			1.0346	0.816645			NAGFINK[+42]R							2.74193	0.0315606			2.5451	0.00611032	FALSE		MS		FALSE		3.7228	0.000401532
sp|P0AE20|AMPM_ECO57	Methionine aminopeptidase OS=Escherichia coli O157:H7 GN=map PE=3 SV=1	map	[13]		K.TPEDIEKMR.V [6, 14] (missed 2)	5.40285	0.000523798		3.94401	0.279635	20.3786	3			1.0346	0.816645			VNPFK[+42]ALYNR							2.59372	0.0182233			2.73041	0.00101629	FALSE		2.33842	0.0104825	FALSE		9.8479	4.08e-05
sp|B7UJW8|MDH_ECO27	Malate dehydrogenase OS=Escherichia coli O127:H6 (strain E2348/69 / EPEC) GN=mdh PE=3 SV=1	mdh	[140]		K.AGVYDKNK.L [134, 141] (missed 2)	3.94492	7.74919e-05		5.39203	0.543878	32.2791	4			0.982831	0.892715			TPNPDILC[+57]NK[+42]EIK											3.03636	0.00102251	FALSE		2.30232	0.0120112	FALSE		4.77778	0.00227858
sp|A7ZSD0|MDH_ECO24	Malate dehydrogenase OS=Escherichia coli O139:H28 (strain E24377A / ETEC) GN=mdh PE=3 SV=1	mdh	[272]		R.FFSQPLLLGKNGVEER.K [262, 277] (missed 3)	4.59532	0.000693994		4.39676	0.0839948	5.67199	3			1.00132	0.957717			AVQK[+42]DMVIGPVR							2.71464	0.109851			6.42952	9.93e-05	FALSE		5.13211	1.8e-05	TRUE		4.27595	0.000330972
sp|B7UJW8|MDH_ECO27	Malate dehydrogenase OS=Escherichia coli O127:H6 (strain E2348/69 / EPEC) GN=mdh PE=3 SV=1	mdh	[99]		R.SDLFNVNAGIVKNLVQQVAK.T [87, 106] (missed 2)	3.26947	0.0278982		5.44283	0.973975	57.4854	4			1.27047	0.89757			LAIK[+42]PGK[+42]PFAFGK							14.6157	0.00212703			8.40873	0.00156943	FALSE		5.24308	0.00040175	FALSE		39.736	0.00398587
sp|P0ABU1|MENB_ECOL6	1,4-Dihydroxy-2-naphthoyl-CoA synthase OS=Escherichia coli O6:H1 (strain CFT073 / ATCC 700928 / UPEC) GN=menB PE=3 SV=1	menB	[89]		K.AFCSGGDQKVR.G [80, 90] (missed 2)	4.92487	0.00126591		4.00721	0.237417	17.1038	4			1.38069	1.35879			YIK[+42]DLSHGMQR							2.90698	0.162605			2.51893	8.75e-05	FALSE		5.18719	0.0248681	FALSE		5.89184	1.13e-06
sp|A7ZNT3|SYM_ECO24	Methionine--tRNA ligase OS=Escherichia coli O139:H28 (strain E24377A / ETEC) GN=metG PE=3 SV=1	metG	[403]		R.NAGFINKR.F [396, 403] (missed 2)	3.77659	2.64e-08		2.96218	0.163728	15.0773				1.12663	1.02389			VLATTDYK[+42]K							3.02984	0.00833018			4.72735	0.00600061	FALSE		3.50624	0.00180841	FALSE		18.0749	0.0161539
sp|A7ZNT3|SYM_ECO24	Methionine--tRNA ligase OS=Escherichia coli O139:H28 (strain E24377A / ETEC) GN=metG PE=3 SV=1	metG	[529]		K.VNPFKALYNR.I [524, 533] (missed 3)	10.0044	0.00584155		3.57296	0.588093	46.183	4			0.932379	1.25943			IPVQYLANLLTAGDTK[+42]PVLR											4.79027	0.000726527	FALSE		3.15698	0.0068934	FALSE		19.5128	0.00465374
sp|A7ZKS3|MNMA_ECO24	tRNA-specific 2-thiouridylase MnmA OS=Escherichia coli O139:H28 (strain E24377A / ETEC) GN=mnmA PE=3 SV=1	mnmA	[104]		R.TPNPDILCNKEIK.F [94, 106] (missed 1)	4.17362	0.0304466		3.22114	0.301438	25.7697	3			0.960318	1.07137			ERDILK[+42]LIAQGLPNK							3.94507	0.00843087			5.26297	0.00188541	FALSE		3.87753	0.00211004	FALSE		6.86976	0.00215974
sp|B7ULY0|MOAC_ECO27	Molybdenum cofactor biosynthesis protein C OS=Escherichia coli O127:H6 (strain E2348/69 / EPEC) GN=moaC PE=3 SV=1	moaC	[135]		K.AVQKDMVIGPVR.L [131, 142] (missed 2)	6.2393	0.000344986		4.42268	0.317425	21.3503	3			1.0292	0.97857			TFSIIK[+42]PNAVAK							2.7243	0.00423931			3.99099	0.000280035	FALSE		2.00305	0.0466932	FALSE		5.71405	0.000101225
sp|P12281|MOEA_ECOLI	Molybdopterin molybdenumtransferase OS=Escherichia coli (strain K12) GN=moeA PE=1 SV=1	moeA	[279, 282]		K.LAIKPGKPFAFGK.L [275, 287] (missed 2)	18.355	0.00226507		12.6496	0.754105	29.717	4			0.958006	0.938472			ISDAAQAHFAK[+42]LLANQEEGTQIR							5.57	0.00489362			3.45136	0.0374473	FALSE		2.20988	0.00112231	FALSE		3.66393	0.00477745
sp|B7USF8|MSRB_ECO27	Peptide methionine sulfoxide reductase MsrB OS=Escherichia coli O127:H6 (strain E2348/69 / EPEC) GN=msrB PE=3 SV=1	msrB	[82]		R.YIKDLSHGMQR.I [79, 89] (missed 3)	6.50027	0.00100944		3.8694	0.363267	26.847	3			1.0473	0.981659			DK[+42]LATQC[+57]GLDVAPR							1.09816	0.480812			2.16702	0.00138853	FALSE		2.22518	0.000195596	FALSE		4.6862	0.0123687
sp|P76270|MSRC_ECOLI	Free methionine-R-sulfoxide reductase OS=Escherichia coli (strain K12) GN=msrC PE=1 SV=2	msrC	[157]		K.VLATTDYKK.F [149, 157] (missed 2)	4.67571	8.3e-06		5.49088	0.70619	41.4652	3			0.991859	0.851154			LRDDK[+42]QPVWLDEYR							3.88242	0.0345308							2.78226	0.00475771	FALSE		5.95489	4.58e-05
sp|P11349|NARH_ECOLI	Respiratory nitrate reductase 1 beta chain OS=Escherichia coli (strain K12) GN=narH PE=1 SV=3	narH	[400]		R.IPVQYLANLLTAGDTKPVLR.A [384, 403] (missed 1)	16.4503	0.0058326		6.65927	0.77882	41.0768	3			1.2713	1.21833			DKGEAENEAK[+42]PIDVK							4.3483	0.0148326			3.89131	0.000737623	FALSE		4.87076	0.0189124	FALSE		5.83753	1.31e-07
sp|P0AF30|NARL_ECO57	Nitrate/nitrite response regulator protein NarL OS=Escherichia coli O157:H7 GN=narL PE=3 SV=1	narL	[165]		R.ERDILKLIAQGLPNK.M [159, 173] (missed 2)	3.40804	0.0040028		4.85113	0.234385	14.8419	4			1.14922	0.809377			SFGAEDSHK[+42]FVNGVLDK							1.69648	0.120054			3.86137	0.00152849	FALSE		3.74416	0.00876176	FALSE		2.7651	0.00048866
sp|A7ZPW1|NDK_ECO24	Nucleoside diphosphate kinase OS=Escherichia coli O139:H28 (strain E24377A / ETEC) GN=ndk PE=3 SV=1	ndk	[11]		R.TFSIIKPNAVAK.N [5, 16] (missed 1)	5.37395	0.00280802		3.33658	0.395073	32.7876	4			0.86999	0.871386			LQQVGDK[+42]PRPK							3.11923	1.02e-05			5.31004	5.43e-06	FALSE		10.3986	0.000857315	TRUE		3.42692	0.00547032
sp|A7ZSU3|NFUA_ECO24	Fe/S biogenesis protein NfuA OS=Escherichia coli O139:H28 (strain E24377A / ETEC) GN=nfuA PE=3 SV=1	nfuA	[14]		R.ISDAAQAHFAKLLANQEEGTQIR.V [3, 25] (missed 2)	4.41184	0.0427445		3.53091	0.327554	25.9643	4			0.92233	1.00923			GQAHWEGDIK[+42]R							9.8435	3.71e-05			7.74257	0.0217011			9.96114	0.00493751	TRUE		2.27229	0.000299531
sp|P08201|NIRB_ECOLI	Nitrite reductase [NAD(P)H] large subunit OS=Escherichia coli (strain K12) GN=nirB PE=3 SV=4	nirB	[248]		R.DKLATQCGLDVAPR.G [246, 259] (missed 1)	4.24584	5.18e-05		2.23528	0.513036	63.7813	3			1.33667	1.07235			IAPGLYK[+42]VLSSIADK							5.4379	0.0202566			5.47857	0.0086084	FALSE						5.30417	0.0156055
sp|P31979|NUOF_ECOLI	NADH-quinone oxidoreductase subunit F OS=Escherichia coli (strain K12) GN=nuoF PE=1 SV=3	nuoF	[21]		R.LRDDKQPVWLDEYR.S [16, 29] (missed 4)	5.39486	0.000316024		4.00373	0.311445	22.4509	3			1.33667	1.07235			TLQEDC[+57]EKLNK[+42]R							5.83504	0.0114064			3.63905	4.39e-05	FALSE						3.4525	0.00014988
sp|P0AFD8|NUOI_ECO57	NADH-quinone oxidoreductase subunit I OS=Escherichia coli O157:H7 GN=nuoI PE=3 SV=1	nuoI	[171]		K.DKGEAENEAKPIDVK.S [161, 175] (missed 1)	4.70796	6.81e-05		4.68377	0.15012	9.72217	4			1.11468	0.996712			ADILTFHTPLFK[+42]DGPYK							3.26645	0.0433566			2.89784	0.00191888	FALSE		2.86487	0.00811114	FALSE		3.11533	0.000148361
sp|B7UJN9|NUSB_ECO27	N utilization substance protein B homolog OS=Escherichia coli O127:H6 (strain E2348/69 / EPEC) GN=nusB PE=3 SV=1	nusB	[121]		K.SFGAEDSHKFVNGVLDK.A [112, 128] (missed 3)	2.90063	0.0107348		2.87142	0.329178	31.2074	3			0.909422	0.912864			IVLLK[+42]HYDEK							4.53273	0.00967908			4.01944	1.02e-05	FALSE		2.62084	0.0245587	FALSE		5.39244	0.000138503
sp|P0AA01|NUSG_ECOL6	Transcription antitermination protein NusG OS=Escherichia coli O6:H1 (strain CFT073 / ATCC 700928 / UPEC) GN=nusG PE=3 SV=2	nusG	[121]		R.LQQVGDKPRPK.T [114, 124]	4.24867	0.00550111		4.93054	0.475302	29.7911	4			1.00803	0.906784			GLNIFNSK[+42]YVLAR											7.83397	0.000720949	FALSE		2.09499	0.0100774	FALSE		5.35642	0.0022947
sp|P0C0L2|OSMC_ECOLI	Peroxiredoxin OsmC OS=Escherichia coli (strain K12) GN=osmC PE=1 SV=2	osmC	[16]		K.GQAHWEGDIKR.G [6, 16] (missed 2)	2.35376	0.00305176		6.44177	0.61053	32.7748	4			1.06922	0.941553			LGQDAAPEK[+42]LGVDR							4.54998	0.00769301			3.74805	0.00139171	FALSE		2.83123	0.000643978	FALSE		7.04614	0.000280119
sp|B7UII1|PANC_ECO27	Pantothenate synthetase OS=Escherichia coli O127:H6 (strain E2348/69 / EPEC) GN=panC PE=3 SV=1	panC	[206]		K.IAPGLYKVLSSIADK.L [199, 213] (missed 2)	2.8939	0.00863955		5.40611	0.0143329	0.849339	3			1.39482	1.2082			MIEGSC[+57]K[+42]AYNR							2.85639	0.000425225			2.01746	0.00310846	FALSE		3.87819	0.000146113	FALSE		5.88172	6.85e-05
sp|B7UII1|PANC_ECO27	Pantothenate synthetase OS=Escherichia coli O127:H6 (strain E2348/69 / EPEC) GN=panC PE=3 SV=1	panC	[84]		R.TLQEDCEKLNKR.K [73, 84] (missed 2)	2.8033	0.000126413		4.18579	0.236506	16.5193	3			1.39482	1.2082			VALYGIDYLMK[+42]DK							2.75052	0.0139351			9.9126	0.00113108	TRUE		5.97808	7.45e-06	TRUE		8.4743	0.0494084
sp|B5YXW1|PDXB_ECO5E	Erythronate-4-phosphate dehydrogenase OS=Escherichia coli O157:H7 (strain EC4115 / EHEC) GN=pdxB PE=3 SV=1	pdxB	[179]		R.ADILTFHTPLFKDGPYK.T [167, 183] (missed 4)	3.31259	0.000255478		3.03296	0.0545907	4.92012	4			1.39482	1.2082			TMLYAINGGVDEK[+42]LK							2.114	0.0141617			4.72191	0.000650585	FALSE		3.44622	0.00166997	FALSE		6.10172	0.000777462
sp|A7ZMA0|PDXH_ECO24	Pyridoxine/pyridoxamine 5'-phosphate oxidase OS=Escherichia coli O139:H28 (strain E24377A / ETEC) GN=pdxH PE=3 SV=1	pdxH	[72]		R.IVLLKHYDEK.G [67, 76] (missed 2)	5.11522	2.63e-07		4.00455	0.266217	19.1878	4			1.39482	1.2082			SEPIK[+42]GDVLNYDEVMER							2.41239	0.0189632			3.20841	0.000593169	FALSE		4.93174	8.36e-05	FALSE		5.94229	0.000950974
sp|P04825|AMPN_ECOLI	Aminopeptidase N OS=Escherichia coli (strain K12) GN=pepN PE=1 SV=2	pepN	[274]		K.GLNIFNSKYVLAR.T [266, 278] (missed 3)	4.75909	0.000323482		4.44315	0.555291	37.2338	3			1.39482	1.2082			TMAC[+57]GIAGLSVAADSLSAIK[+42]YAK		list 2					27.4949	0.000175048			6.73841	0.00812695	FALSE		2.97282	0.000403067	FALSE
sp|P15034|AMPP_ECOLI	Xaa-Pro aminopeptidase OS=Escherichia coli (strain K12) GN=pepP PE=1 SV=2	pepP	[102]		R.LGQDAAPEKLGVDR.A [93, 106] (missed 1)	5.47931	7.56e-05		4.29541	0.332179	22.7902	4			1.39482	1.2082			IQK[+42]LHTYR		list 2					4.75069	0.000122829			6.33177	0.00392057	FALSE		8.71921	1.16e-05	FALSE		12.4621	0.00102493
sp|P09373|PFLB_ECOLI	Formate acetyltransferase 1 OS=Escherichia coli (strain K12) GN=pflB PE=1 SV=2	pflB	[124]		K.MIEGSCKAYNR.E [117, 127] (missed 3)	4.74965	7.27e-07		3.3883	0.393216	32.2222	4			1.39482	1.2082			VMEGVK[+42]LENR							2.38102	0.028882			5.18588	0.000878351	TRUE		6.7419	0.000640124	TRUE		10.2986	2.97e-05
sp|P09373|PFLB_ECOLI	Formate acetyltransferase 1 OS=Escherichia coli (strain K12) GN=pflB PE=1 SV=2	pflB	[195]		R.VALYGIDYLMKDK.L [184, 196] (missed 4)	9.35128	0.000411399		6.09534	0.49455	27.3606	4			1.39482	1.2082			DGISYTFSIVPNALGK[+42]DDEVRK							6.3524	0.028589			9.72284	0.000216926	FALSE		3.89072	0.000517061	FALSE		6.3932	0.000299494
sp|P09373|PFLB_ECOLI	Formate acetyltransferase 1 OS=Escherichia coli (strain K12) GN=pflB PE=1 SV=2	pflB	[454]		K.TMLYAINGGVDEKLK.M [441, 455] (missed 3)	7.85555	0.0372949		3.8049	0.395743	29.615	4			1.39482	1.2082			SELNEK[+42]LATAWEGFTK							4.45515	0.068352			3.97848	0.00942208	FALSE		10.548	0.000353452	FALSE		9.31867	0.00314986
sp|P09373|PFLB_ECOLI	Formate acetyltransferase 1 OS=Escherichia coli (strain K12) GN=pflB PE=1 SV=2	pflB	[467]		K.SEPIKGDVLNYDEVMER.M [462, 478] (missed 3)	8.76243	0.000216688		3.87962	0.354062	26.1158	4			1.39482	1.2082			EMLLDAMENPEK[+42]YPQLTIR							14.0788	0.0180182			2.73211	0.00187812	TRUE		2.79473	0.0100551	FALSE		24.2421	0.0132362
sp|P09373|PFLB_ECOLI	Formate acetyltransferase 1 OS=Escherichia coli (strain K12) GN=pflB PE=1 SV=2	pflB	[541]		R.TMACGIAGLSVAADSLSAIKYAK.V [521, 543] (missed 3)	6.4443	0.0147793		8.19465	0.918908	43.6851	3			1.39482	1.2082			THAPVDFDTAVASTITSHDAGYINK[+42]QLEK							3.53524	0.00449944			5.4085	0.000201665	FALSE		5.91485	0.000637275	FALSE		14.6809	0.00591365
sp|P09373|PFLB_ECOLI	Formate acetyltransferase 1 OS=Escherichia coli (strain K12) GN=pflB PE=1 SV=2	pflB	[591]		K.IQKLHTYR.D [588, 595] (missed 2)	14.5976	0.00179425		7.56019	0.359698	17.7813	4			0.916612	0.943512			SLYEADLVDEAK[+42]R							3.49579	0.000468235			4.94191	7.22e-05	FALSE		3.22842	0.000178402	TRUE		4.16594	8.33e-07
sp|P09373|PFLB_ECOLI	Formate acetyltransferase 1 OS=Escherichia coli (strain K12) GN=pflB PE=1 SV=2	pflB	[63]		K.VMEGVKLENR.T [57, 66] (missed 2)	10.3898	3.88e-06		5.41141	0.533602	31.602	4			0.916612	0.943512			ADLNVPVK[+42]DGK							1.85907	0.0328693			2.20996	0.00155367	FALSE		2.0991	0.00958386	TRUE		2.65158	7.79e-06
sp|P09373|PFLB_ECOLI	Formate acetyltransferase 1 OS=Escherichia coli (strain K12) GN=pflB PE=1 SV=2	pflB	[677]		K.DGISYTFSIVPNALGKDDEVRK.T [661, 682] (missed 4)	9.07254	0.00275124		6.25853	0.324264	17.6812	4			0.916612	0.943512			ADEQILDIGDASAQELAEILK[+42]NAK							15.4047	7.55e-05			4.16728	0.00105835	FALSE		2.57899	0.00171483	TRUE		2.27891	0.0156681
sp|P09373|PFLB_ECOLI	Formate acetyltransferase 1 OS=Escherichia coli (strain K12) GN=pflB PE=1 SV=2	pflB	[7]		M.SELNEKLATAWEGFTK.G [1, 16] (missed 3)	9.03202	0.00443372		6.46356	0.432082	23.1533	3			0.916612	0.943512			ADLNVPVKDGK[+42]VTSDAR							2.08969	0.0315764			3.61287	0.000170458	FALSE		3.1119	0.00865307	FALSE		4.87941	7.91e-06
sp|P09373|PFLB_ECOLI	Formate acetyltransferase 1 OS=Escherichia coli (strain K12) GN=pflB PE=1 SV=2	pflB	[725]		R.EMLLDAMENPEKYPQLTIR.V [713, 731] (missed 3)	14.4701	0.00692579		7.14045	0.969844	49.3364	4			0.916612	0.943512			ASLPTIELALK[+42]QGAK							2.3319	0.0123085			3.30722	0.00193187	FALSE		1.08465	0.863862	FALSE		4.53152	0.00449059
sp|P09373|PFLB_ECOLI	Formate acetyltransferase 1 OS=Escherichia coli (strain K12) GN=pflB PE=1 SV=2	pflB	[92]		R.THAPVDFDTAVASTITSHDAGYINKQLEK.I [67, 95] (missed 3)	18.7607	0.0013674		6.38452	0.518276	27.9563	4			0.916612	0.943512			SVIK[+42]MTDLDLAGKR							2.80752	0.0284365			3.87842	0.00231182	FALSE		2.24656	0.0134939	TRUE		4.38516	8.84e-06
sp|Q8XD03|PGK_ECO57	Phosphoglycerate kinase OS=Escherichia coli O157:H7 GN=pgk PE=3 SV=3	pgk	[243]		K.SLYEADLVDEAKR.L [231, 243] (missed 2)	4.00969	0.0012594		3.90646	0.164005	12.0359	4			0.916612	0.943512			DK[+42]LSNPVR							3.03415	0.036455			3.46851	0.0012237	TRUE		1.87565	0.0177427	FALSE		3.67967	9e-05
sp|Q8XD03|PGK_ECO57	Phosphoglycerate kinase OS=Escherichia coli O157:H7 GN=pgk PE=3 SV=3	pgk	[27]		R.ADLNVPVKDGK.V [19, 29] (missed 1)	2.79406	1.61e-07		2.18697	0.12734	16.2731	3.5			0.87175	0.85611			AALSK[+42]LSPEMVSASTLAGDPITAR							3.07534	0.0196971			3.09913	0.0049672	FALSE						2.27476	0.00654154
sp|Q8XD03|PGK_ECO57	Phosphoglycerate kinase OS=Escherichia coli O157:H7 GN=pgk PE=3 SV=3	pgk	[299]		K.ADEQILDIGDASAQELAEILKNAK.T [278, 301] (missed 1)	3.16091	0.0629452		4.40862	0.756547	50.9953	4			0.983791	1.02965			LVEGDHNIDC[+57]K[+42]IDGFGPMK							2.06487	0.0160353			3.68508	4.34e-05	TRUE		2.8495	0.000333633	FALSE		2.29085	2.08e-05
sp|Q8XD03|PGK_ECO57	Phosphoglycerate kinase OS=Escherichia coli O157:H7 GN=pgk PE=3 SV=3	pgk	[30]		R.ADLNVPVKDGKVTSDAR.I [19, 35] (missed 2)	5.36134	0.000431776		3.27121	0.30535	25.7644	4			1.03516	0.98536			GVLAVMPDMDK[+42]FPYTVR							6.44878	0.00179951			2.46037	0.00108362	FALSE						3.86594	0.000504621
sp|Q8XD03|PGK_ECO57	Phosphoglycerate kinase OS=Escherichia coli O157:H7 GN=pgk PE=3 SV=3	pgk	[49]		R.ASLPTIELALKQGAK.V [38, 52] (missed 1)	7.34565	4.24e-05		2.47843	0.534147	58.851	3			0.873493	0.934716			YLMK[+42]NLR							2.60525	0.0386282			5.66309	3.57e-05	FALSE		7.61764	0.00114593	FALSE		3.22473	0.00103355
sp|Q8XD03|PGK_ECO57	Phosphoglycerate kinase OS=Escherichia coli O157:H7 GN=pgk PE=3 SV=3	pgk	[5]		M.SVIKMTDLDLAGKR.V [1, 14] (missed 3)	3.78858	0.00847455		3.22141	0.263566	22.5305	4			0.995315	1.01638			TFDDK[+42]APETVK							5.50113	0.0046911			5.11036	0.00154233	TRUE		5.22612	0.00160248	TRUE		4.97441	2.27e-05
sp|Q8XD03|PGK_ECO57	Phosphoglycerate kinase OS=Escherichia coli O157:H7 GN=pgk PE=3 SV=3	pgk	[84]		K.DKLSNPVR.L [82, 89] (missed 1)	3.88645	0.000174364		2.92041	0.263882	24.6222	3.5			0.932465	0.870904			NGADFGK[+42]LAK							2.19768	0.0378635			5.10094	0.00112246	TRUE		3.77486	0.000141517	TRUE		4.4825	0.000192931
sp|P36938|PGM_ECOLI	Phosphoglucomutase OS=Escherichia coli (strain K12) GN=pgm PE=1 SV=1	pgm	[462]		K.AALSKLSPEMVSASTLAGDPITAR.L [457, 480] (missed 2)	2.93189	0.00369005		2.78813	0.145399	14.1801	3			1.14421	1.25516			YAHIGTGNFNEK[+42]TAR							4.61315	0.00398951			5.24122	6.91e-05	FALSE		4.41334	0.00128537	FALSE		2.06854	0.00202691
sp|P0AFJ3|PHNA_ECO57	Protein phnA OS=Escherichia coli O157:H7 GN=phnA PE=4 SV=1	phnA	[94]		R.LVEGDHNIDCKIDGFGPMK.L [83, 101] (missed 3)	2.72899	0.0556301		2.65395	0.223405	22.8886	4			0.904146	0.86633			AIAK[+42]LLNDTDMAIIDK							2.14119	0.00203219			4.62575	0.0028539	TRUE		2.49849	0.000320337	TRUE		3.7841	5.44e-05
sp|A7ZS61|PNP_ECO24	Polyribonucleotide nucleotidyltransferase OS=Escherichia coli O139:H28 (strain E24377A / ETEC) GN=pnp PE=1 SV=1	pnp	[420]		R.GVLAVMPDMDKFPYTVR.V [409, 425] (missed 3)	10.1004	0.00473132		3.9452	0.393753	28.6888	3			0.904146	0.86633			LLNDTDMAIIDK[+42]R							2.00908	0.0018551			6.29279	9.75e-06	TRUE		2.56537	0.00300223	TRUE		3.99316	3.58e-05
sp|A7ZUH4|CAPP_ECO24	Phosphoenolpyruvate carboxylase OS=Escherichia coli O139:H28 (strain E24377A / ETEC) GN=ppc PE=3 SV=1	ppc	[317]		R.YLMKNLR.S [313, 319] (missed 3)	3.3068	0.000211165		4.36332	0.428648	29.0957	4			0.814279	0.768905			AVQEQVASEK[+42]AELAK							4.74899	0.00287997			MS		FALSE		2.3891	0.0119166	FALSE		3.52246	0.00144846
sp|P23869|PPIB_ECOLI	Peptidyl-prolyl cis-trans isomerase B OS=Escherichia coli (strain K12) GN=ppiB PE=1 SV=2	ppiB	[19]		K.TFDDKAPETVK.N [14, 24] (missed 2)	5.24666	0.000255685		5.19889	0.037183	2.25564	4			0.814279	0.768905			AELAK[+42]LK							2.76699	0.00749518			2.01106	0.00948275	FALSE		MS		FALSE		4.00362	4.89e-05
sp|P0A9L6|PPIC_ECOL6	Peptidyl-prolyl cis-trans isomerase C OS=Escherichia coli O6:H1 (strain CFT073 / ATCC 700928 / UPEC) GN=ppiC PE=3 SV=2	ppiC	[33]		K.NGADFGKLAK.K [26, 35] (missed 2)	4.15294	6.8e-05		3.71025	0.320221	24.4238	4			0.690165	0.657782			VGDLFDK[+42]ETFAEK							2.46378	0.00307612			2.98264	0.000387464	FALSE		2.12751	0.00410135	TRUE		2.76598	0.00411508
sp|Q8FF70|PPK_ECOL6	Polyphosphate kinase OS=Escherichia coli O6:H1 (strain CFT073 / ATCC 700928 / UPEC) GN=ppk PE=3 SV=3	ppk	[463]		R.YAHIGTGNFNEKTAR.L [451, 465] (missed 3)	2.98256	0.00303402		3.85354	0.364336	27.008	4			0.690165	0.657782			LDVLDGLK[+42]EVK							1.28931	0.20673			5.23338	1.5e-05	FALSE		3.5112	0.000433043	TRUE		2.80548	0.000511153
sp|P0A719|KPRS_ECO57	Ribose-phosphate pyrophosphokinase OS=Escherichia coli O157:H7 GN=prs PE=3 SV=2	prs	[182]		R.AIAKLLNDTDMAIIDK.R [178, 193] (missed 2)	4.70235	0.00353548		3.11069	0.309768	27.296	4			1.35434	0.958091			YGDK[+42]VSALR							2.817	0.0462101			2.60824	0.000838998	TRUE		2.39445	0.00346386	TRUE		2.97074	0.000246735
sp|P0A718|KPRS_ECOL6	Ribose-phosphate pyrophosphokinase OS=Escherichia coli O6:H1 (strain CFT073 / ATCC 700928 / UPEC) GN=prs PE=3 SV=2	prs	[194]		K.LLNDTDMAIIDKR.R [182, 194] (missed 2)	8.78028	0.0400732		3.37433	0.435446	35.8039	4			0.874142	0.827847			SLFK[+42]MIK							1.62409	0.148652			4.09813	0.000174798	FALSE		4.43423	0.000320025	FALSE		5.81211	0.000333691
sp|P08839|PT1_ECOLI	Phosphoenolpyruvate-protein phosphotransferase OS=Escherichia coli (strain K12) GN=ptsI PE=1 SV=1	ptsI	[250]		R.AVQEQVASEKAELAK.L [240, 254] (missed 1)	3.29743	0.00220373		3.41883	0.281163	22.8718	3			0.840508	0.790826			SAEQLAQAWK[+42]YAQQGGR							2.13327	0.0635152			2.2935	0.00787388	FALSE		3.49816	0.0093711	FALSE		2.10942	1.59e-06
sp|P08839|PT1_ECOLI	Phosphoenolpyruvate-protein phosphotransferase OS=Escherichia coli (strain K12) GN=ptsI PE=1 SV=1	ptsI	[255]		K.AELAKLK.D [250, 256] (missed 1)	4.50553	9.12e-06		2.81349	0.281156	27.1799	3			0.935334	0.930875			ALYK[+42]VLAQR							3.7616	0.0212583			5.46062	0.000188949	TRUE		2.75656	0.00131705	TRUE		11.3251	9.98e-09
sp|B7UQI6|PURA_ECO27	Adenylosuccinate synthetase OS=Escherichia coli O127:H6 (strain E2348/69 / EPEC) GN=purA PE=3 SV=1	purA	[155]		R.VGDLFDKETFAEK.L [148, 160] (missed 3)	3.73989	0.000202271		2.5645	0.127165	13.5028	4			1.0481	0.873059			DAGC[+57]DAK[+42]IVAK							2.47228	0.00044623			2.42577	0.00364819	FALSE		3.13446	0.000799363	FALSE		4.86016	3.11e-06
sp|B7UQI6|PURA_ECO27	Adenylosuccinate synthetase OS=Escherichia coli O127:H6 (strain E2348/69 / EPEC) GN=purA PE=3 SV=1	purA	[340]		K.LDVLDGLKEVK.L [332, 342] (missed 1)	3.4102	0.000150626		2.85612	0.510016	48.5978	3			0.778407	0.759016			IVC[+57]TIGPK[+42]TESEEMLAK							1.32344	0.279901			3.3807	9.5e-06	TRUE		2.66273	0.00030042	TRUE		3.52296	6.85e-05
sp|P0AB89|PUR8_ECOLI	Adenylosuccinate lyase OS=Escherichia coli (strain K12) GN=purB PE=1 SV=1	purB	[19]		R.YGDKVSALR.G [15, 23] (missed 2)	2.76207	3.72e-06		2.68851	0.0820447	8.29585	4			0.778407	0.759016			VIC[+57]K[+42]VLNNGDLGENK											2.24393	0.000512752	FALSE		2.74558	0.010654	FALSE		5.02996	0.00432215
sp|Q0TET1|PUR4_ECOL5	Phosphoribosylformylglycinamidine synthase OS=Escherichia coli O6:K15:H31 (strain 536 / UPEC) GN=purL PE=3 SV=3	purL	[239]		K.SLFKMIK.N [235, 241] (missed 3)	7.55549	0.0041217		3.61593	0.481299	37.445	3			0.778407	0.759016			AEAGDVANAILDGTDAVMLSGESAK[+42]GK							3.91951	0.0171406			2.44976	0.00870219	FALSE		0.689913	0.171472	FALSE		5.85631	0.010135
sp|B1XHB7|PURT_ECODH	Phosphoribosylglycinamide formyltransferase 2 OS=Escherichia coli (strain K12 / DH10B) GN=purT PE=3 SV=1	purT	[179]		R.SAEQLAQAWKYAQQGGR.A [169, 185] (missed 3)	2.46371	2.92e-05		2.44986	0.20838	23.2559	3			0.778407	0.759016			GVVPQLVK[+42]EITSTDDFYR							9.22168	0.00195734			4.9381	0.0228775	FALSE		2.59916	0.00778234	TRUE		4.03719	0.00373501
sp|P37051|PURU_ECOLI	Formyltetrahydrofolate deformylase OS=Escherichia coli (strain K12) GN=purU PE=1 SV=1	purU	[264]		R.ALYKVLAQR.V [260, 268] (missed 2)	14.2833	7.3e-09		5.03361	0.527028	32.6103	4			0.778407	0.759016			TMK[+42]LEGGNDVSLK							2.29476	0.00877972			2.66148	0.0050354	FALSE		1.65596	0.0389194	FALSE		3.31245	0.000805422
sp|P21599|KPYK2_ECOLI	Pyruvate kinase II OS=Escherichia coli (strain K12) GN=pykA PE=1 SV=3	pykA	[219]		R.DAGCDAKIVAK.V [212, 222] (missed 1)	4.0792	2.33e-05		3.09116	0.279796	24.7926	4			0.866982	0.900004			ANPQPELLK[+42]HK							5.77144	0.0334282			2.17332	0.00996208	FALSE						4.18601	0.00269018
sp|P0AD62|KPYK1_ECO57	Pyruvate kinase I OS=Escherichia coli O157:H7 GN=pykF PE=3 SV=1	pykF	[13]		K.IVCTIGPKTESEEMLAK.M [5, 21] (missed 2)	2.77039	3.79e-05		2.54231	0.393269	42.1477	3			0.82253	0.801123			IALFC[+57]NVPEK[+42]AVISLK							2.26667	0.00953831			4.66559	0.00334849	FALSE		2.5697	0.000152647	FALSE		4.7057	0.0484669
sp|P0AD62|KPYK1_ECO57	Pyruvate kinase I OS=Escherichia coli O157:H7 GN=pykF PE=3 SV=1	pykF	[145]		K.VICKVLNNGDLGENK.G [141, 155] (missed 1)	4.32379	5.9e-05		3.14087	0.34336	30.0009	3			0.82253	0.801123			AVISLK[+42]DVDSIYK							2.38594	0.0146754			3.71439	6.54e-05	TRUE		2.58717	0.00255487	TRUE		4.69895	7.89e-05
sp|P0AD61|KPYK1_ECOLI	Pyruvate kinase I OS=Escherichia coli (strain K12) GN=pykF PE=1 SV=1	pykF	[317]		R.AEAGDVANAILDGTDAVMLSGESAKGK.Y [292, 318] (missed 2)	6.07918	0.0105562		2.49632	0.804	87.8865	3			1.14023	0.979987			YC[+57]EK[+42]EFSHNVVLAN							3.85397	0.00290616			4.61506	0.00401055	FALSE		3.66395	0.00227322	FALSE		8.8623	5.95e-07
sp|P0AD61|KPYK1_ECOLI	Pyruvate kinase I OS=Escherichia coli (strain K12) GN=pykF PE=1 SV=1	pykF	[421]		K.GVVPQLVKEITSTDDFYR.L [413, 430] (missed 3)	3.31322	0.00813495		4.67685	0.455474	29.5259	4			0.748633	0.748479			VIALQPISQK[+42]DDATR							2.2081	0.00252522			2.22782	0.0084898	FALSE		2.17193	0.00980278	FALSE		2.92996	0.00024342
sp|P0AD61|KPYK1_ECOLI	Pyruvate kinase I OS=Escherichia coli (strain K12) GN=pykF PE=1 SV=1	pykF	[76]		R.TMKLEGGNDVSLK.A [73, 85] (missed 2)	3.9586	0.000984475		2.40527	0.251005	28.5993	3.5			0.780978	0.889397			VYVTFLNDK[+42]DEDAVK		list 2					1.7258	0.00645043			2.22505	0.000216435	FALSE		5.42713	0.000867877	TRUE		2.25287	6.65e-05
sp|B7UQQ5|PYRB_ECO27	Aspartate carbamoyltransferase OS=Escherichia coli O127:H6 (strain E2348/69 / EPEC) GN=pyrB PE=3 SV=1	pyrB	[41]		K.ANPQPELLKHK.V [32, 42] (missed 1)	5.7718	1.87e-08		3.74355	0.407115	30.8413	3			0.626005	0.639244			LSPK[+42]ESEVLR		3.83					MS				3.34461	0.00623771	FALSE		4.02198	0.00360611	FALSE		4.47013	0.00252667
sp|B7UHJ6|PYRG_ECO27	CTP synthase OS=Escherichia coli O127:H6 (strain E2348/69 / EPEC) GN=pyrG PE=3 SV=1	pyrG	[233]		K.IALFCNVPEKAVISLK.D [223, 238] (missed 2)	4.27306	0.000312411		3.36569	0.334694	27.5778	4			0.903016	0.784666			VVLATGNVGK[+42]VR							2.19594	0.0113167			2.58023	0.00485694	FALSE		3.00902	0.0254934	FALSE		4.3741	0.00471443
sp|B7UHJ6|PYRG_ECO27	CTP synthase OS=Escherichia coli O127:H6 (strain E2348/69 / EPEC) GN=pyrG PE=3 SV=1	pyrG	[239]		K.AVISLKDVDSIYK.I [233, 245] (missed 2)	6.14586	6.25e-05		3.22324	0.273561	23.3735	4			0.708206	0.633704			IAK[+42]LEAEQAR							3.56413	0.010427			3.36038	0.000107275	TRUE		3.25106	0.0233935	FALSE		5.12575	1.29e-07
sp|A7ZVC6|PYRI_ECO24	Aspartate carbamoyltransferase regulatory chain OS=Escherichia coli O139:H28 (strain E24377A / ETEC) GN=pyrI PE=3 SV=1	pyrI	[143]		K.YCEKEFSHNVVLAN.- [139, 152] (missed 3)	5.99854	0.00323781		4.90066	0.352699	22.1911	4			0.853936	0.831181			AGAWYSYK[+42]GEK							4.97157	0.000417132			3.3163	0.0263739	FALSE		2.5916	0.027476	FALSE		3.9153	4.35e-05
sp|P64554|QUEE_ECOLI	7-carboxy-7-deazaguanine synthase OS=Escherichia coli (strain K12) GN=queE PE=1 SV=1	queE	[194]		R.VIALQPISQKDDATR.L [184, 198] (missed 1)	3.12734	0.00685659		2.36595	0.12384	14.3803	4			1.1468	1.03938			GQVDK[+42]YTWR							3.95644	0.00103735			3.67279	0.00610795	FALSE		8.38599	0.00164055	FALSE		9.24325	0.000257982
sp|B7UJ62|RBFA_ECO27	Ribosome-binding factor A OS=Escherichia coli O127:H6 (strain E2348/69 / EPEC) GN=rbfA PE=3 SV=1	rbfA	[60]		K.VYVTFLNDKDEDAVK.A [51, 65] (missed 3)	4.26142	0.0175856		2.62019	0.43374	45.0289	3			0.907911	0.824341			ALLK[+42]VNEVNFDKPENAR							3.09519	0.0338371			4.32024	0.000195586	FALSE		3.5859	4.95e-05	TRUE		2.18877	0.0114157
sp|P69409|RCSB_ECO57	Capsular synthesis regulator component B OS=Escherichia coli O157:H7 GN=rcsB PE=3 SV=1	rcsB	[154]		R.LSPKESEVLR.L [150, 159] (missed 1)	3.83	4.39e-05		3.91525	0.120427	8.82323	3			0.907911	0.824341			VNEVNFDK[+42]PENAR							3.37763	0.00875344			3.45378	2.29e-05	TRUE		2.85235	0.000734815	TRUE		4.95223	3.36e-05
sp|P52061|RDGB_ECOLI	dITP/XTP pyrophosphatase OS=Escherichia coli (strain K12) GN=rdgB PE=1 SV=1	rdgB	[13]		K.VVLATGNVGKVR.E [3, 14] (missed 1)	6.45196	0.00186035		2.93949	0.254354	23.5898	4			0.753753	0.787283			MTQDELK[+42]K		list 2					2.3456	0.0292483			3.30824	1.64e-05	TRUE		3.72184	0.000257739	TRUE		3.10034	1.06e-05
sp|B7UJL7|RDGC_ECO27	Recombination-associated protein RdgC OS=Escherichia coli O127:H6 (strain E2348/69 / EPEC) GN=rdgC PE=3 SV=1	rdgC	[90]		K.IAKLEAEQAR.K [87, 96] (missed 1)	3.93412	2.5e-08		3.75792	0.182627	13.795	4			0.819952	0.727721			GLMPNPK[+42]VGTVTPNVAEAVK							MS				3.29882	0.0151232	FALSE		2.26727	0.026815			5.53704	9.49e-06
sp|A7ZQC8|RECA_ECO24	Protein RecA OS=Escherichia coli O139:H28 (strain E24377A / ETEC) GN=recA PE=3 SV=1	recA	[295]		K.AGAWYSYKGEK.I [287, 297] (missed 4)	4.71123	0.000391036		3.59766	0.237816	18.5753	4			0.819952	0.727721			VGTVTPNVAEAVK[+42]NAK							2.36931	0.0302413							4.77758	0.01805	FALSE		4.63709	4.7e-05
sp|P27833|RFFA_ECOLI	Lipopolysaccharide biosynthesis protein RffA OS=Escherichia coli (strain K12) GN=rffA PE=3 SV=2	rffA	[223]		R.GQVDKYTWR.D [218, 226] (missed 3)	8.98058	8.75e-05		5.7936	0.420785	23.9524	4			0.819952	0.727721			VDFDADK[+42]LK							2.47174	0.0815989			2.54474	0.00120521	FALSE		2.98581	0.00211498	FALSE		5.83249	6.31e-05
sp|P0AG31|RHO_ECOL6	Transcription termination factor Rho OS=Escherichia coli O6:H1 (strain CFT073 / ATCC 700928 / UPEC) GN=rho PE=3 SV=1	rho	[115]		F.ALLKVNEVNFDKPENAR.N [111, 127] (missed 2)	2.38946	0.00257443		3.20329	0.249059	21.3936	4			0.819952	0.727721			ENLEALLVALK[+42]K							4.04553	0.0150668			3.80732	0.000861443	FALSE		4.33412	0.0045505	FALSE		5.29267	0.00332016
sp|P0AG31|RHO_ECOL6	Transcription termination factor Rho OS=Escherichia coli O6:H1 (strain CFT073 / ATCC 700928 / UPEC) GN=rho PE=3 SV=1	rho	[123]		K.VNEVNFDKPENAR.N [115, 127] (missed 1)	4.42016	0.000240197		3.58135	0.20104	15.7587	4			0.854113	0.855898			GALK[+42]SILSELVR							3.80756	0.00840088			2.34898	0.0185854	FALSE		1.4459	0.0339638	FALSE		3.45637	0.0108582
sp|P0AA39|RLUC_ECOLI	Ribosomal large subunit pseudouridine synthase C OS=Escherichia coli (strain K12) GN=rluC PE=1 SV=1	rluC	[309]		R.IEAPMDEGLKR.C [299, 309] (missed 2)	5.38816	0.000622387		4.50362		31.3925	4			1.01389	1.00506			GLSAK[+42]SFDGR							2.24034	0.0475261			4.03058	0.0032641	TRUE		3.40358	0.00164538	TRUE		5.75073	0.00017547
sp|A7ZR23|RPIA_ECO24	Ribose-5-phosphate isomerase A OS=Escherichia coli O139:H28 (strain E24377A / ETEC) GN=rpiA PE=3 SV=1	rpiA	[7]		-.MTQDELKK.A [0, 7] (missed 2)	2.99718	1.9e-06		3.07751	0.168854	15.021	4			1.01389	1.00506			EQIIFPEIDYDK[+42]VDR							4.13394	0.0240832			4.07673	0.000747509	FALSE		2.43997	0.000308627	TRUE		5.7032	0.00662553
sp|B7UPD9|RL1_ECO27	50S ribosomal protein L1 OS=Escherichia coli O127:H6 (strain E2348/69 / EPEC) GN=rplA PE=3 SV=1	rplA	[141]		R.GLMPNPKVGTVTPNVAEAVK.N [134, 153] (missed 1)	7.68274	0.00885102		3.46218	0.365822	29.4566	3			1.01389	1.00506			ITLNMGVGEAIADK[+42]K							MS				5.44044	0.00305584	TRUE		2.4	0.007421	TRUE		5.38026	0.000232558
sp|B7UPD9|RL1_ECO27	50S ribosomal protein L1 OS=Escherichia coli O127:H6 (strain E2348/69 / EPEC) GN=rplA PE=3 SV=1	rplA	[154]		K.VGTVTPNVAEAVKNAK.A [141, 156] (missed 1)	4.64034	3.07e-05		3.74597	0.323935	24.5279	3			0.947077	0.958933			APVVVPAGVDVK[+42]INGQVITIK							7.13635	0.036786			8.0132	0.00392937	TRUE		4.76072	0.00400173	TRUE		9.25616	0.0119891
sp|B7UPD9|RL1_ECO27	50S ribosomal protein L1 OS=Escherichia coli O127:H6 (strain E2348/69 / EPEC) GN=rplA PE=3 SV=1	rplA	[184]		K.VDFDADKLK.E [177, 185] (missed 2)	5.90233	0.000207451		3.23383	0.347996	29.6503	3			0.947077	0.958933			TLNDAVEVK[+42]HADNTLTFGPR							1.93956	0.043716			6.49165	4.13e-06	TRUE		3.80422	0.000321117	TRUE		5.13809	8.42e-05
sp|B7UPD9|RL1_ECO27	50S ribosomal protein L1 OS=Escherichia coli O127:H6 (strain E2348/69 / EPEC) GN=rplA PE=3 SV=1	rplA	[197]		K.ENLEALLVALKK.A [186, 197] (missed 1)	4.97291	0.00407982		4.33592	0.12342	8.41348	4			0.974642	0.878306			DIADAVTAAGVEVAK[+42]SEVR							3.01183	0.071517			11.4043	0.00492464	TRUE		3.8153	5.46e-06	TRUE		6.28289	0.00184902
sp|B7UK43|RL4_ECO27	50S ribosomal protein L4 OS=Escherichia coli O127:H6 (strain E2348/69 / EPEC) GN=rplD PE=3 SV=1	rplD	[106]		R.GALKSILSELVR.Q [102, 113] (missed 1)	3.49119	0.0166685		2.58886	0.380399	39.9907	3			0.974642	0.878306			K[+42]NIEFFEAR											4.18681	1.5e-05	TRUE		13.0047	1.92e-05	TRUE		8.65791	0.00156864
sp|A7ZSJ7|RL5_ECO24	50S ribosomal protein L5 OS=Escherichia coli O139:H28 (strain E24377A / ETEC) GN=rplE PE=3 SV=1	rplE	[120]		R.GLSAKSFDGR.G [115, 124] (missed 2)	4.89671	6.51e-06		3.64481	0.339032	26.2144	4			0.974642	0.878306			RAELEAK[+42]LAEVLAAANAR							3.96611	0.0596575			13.0358	4.51e-05	TRUE		4.16013	0.00109663	TRUE		4.54397	0.000778211
sp|A7ZSJ7|RL5_ECO24	50S ribosomal protein L5 OS=Escherichia coli O139:H28 (strain E24377A / ETEC) GN=rplE PE=3 SV=1	rplE	[145]		R.EQIIFPEIDYDKVDR.V [133, 147] (missed 2)	4.56642	4.43e-05		3.91263	0.303822	22.2709	4			0.974642	0.878306			AGDEGK[+42]LFGSIGTR							1.65491	0.012127			5.4326	0.000289268	TRUE		3.53229	3.44e-06	TRUE		3.95259	0.000863076
sp|A7ZSJ7|RL5_ECO24	50S ribosomal protein L5 OS=Escherichia coli O139:H28 (strain E24377A / ETEC) GN=rplE PE=3 SV=1	rplE	[47]		K.ITLNMGVGEAIADKK.L [33, 47] (missed 2)	9.48225	0.0772563		4.12602	0.383168	27.0348	3			0.82238	0.771622			LFKEFAK[+42]ANAK		list 2					6.73536	1.7e-06			4.33669	5.76e-07	TRUE		9.34515	8.92e-05	TRUE		8.73377	0.000535984
sp|A7ZSJ4|RL6_ECO24	50S ribosomal protein L6 OS=Escherichia coli O139:H28 (strain E24377A / ETEC) GN=rplF PE=3 SV=1	rplF	[18]		K.APVVVPAGVDVKINGQVITIK.G [6, 26] (missed 1)	5.51011	0.0114895		7.08577	0.24748	12.6388	4			0.82238	0.771622			ANAK[+42]FEVK							4.26599	0.0163956			4.79051	0.000395777	TRUE		4.7895	0.0217944	TRUE		5.88925	1.96e-05
sp|A7ZSJ4|RL6_ECO24	50S ribosomal protein L6 OS=Escherichia coli O139:H28 (strain E24377A / ETEC) GN=rplF PE=3 SV=1	rplF	[44]		R.TLNDAVEVKHADNTLTFGPR.D [35, 54] (missed 2)	4.99159	0.0106593		3.96003	0.45358	32.9576	3.5			0.875412	0.857418			TDSIEK[+42]GLPIPVVITVYADR							14.832	0.0159952			10.0657	0.00343298	TRUE		3.66038	0.00343772	TRUE		2.99634	0.0332039
sp|A7ZV74|RL9_ECO24	50S ribosomal protein L9 OS=Escherichia coli O139:H28 (strain E24377A / ETEC) GN=rplI PE=3 SV=1	rplI	[112]		R.DIADAVTAAGVEVAKSEVR.L [97, 115] (missed 1)	5.02904	0.00393367		5.5154	0.4603	26.9569	3			0.91219	0.936864			DLVESAPAALKEGVSK[+42]DDAEALKK							2.4786	0.00604332			4.60685	0.00698871	FALSE		4.55822	0.00159394	FALSE		4.03037	8.88e-06
sp|A7ZV74|RL9_ECO24	50S ribosomal protein L9 OS=Escherichia coli O139:H28 (strain E24377A / ETEC) GN=rplI PE=3 SV=1	rplI	[42]		K.KNIEFFEAR.R [41, 49] (missed 3)	5.34276	0.0081644		7.7844	0.468343	22.8224	3			0.91219	0.936864			GATGLGLK[+42]EAK							5.51739	0.00904724			4.54455	0.0134516	FALSE		5.09851	0.00350501	TRUE		13.4069	2.36e-09
sp|A7ZV74|RL9_ECO24	50S ribosomal protein L9 OS=Escherichia coli O139:H28 (strain E24377A / ETEC) GN=rplI PE=3 SV=1	rplI	[57]		R.RAELEAKLAEVLAAANAR.A [50, 67] (missed 2)	3.64654	0.0111941		5.59183	0.491217	28.5374	3			0.91219	0.936864			EAK[+42]DLVESAPAALK							8.21889	0.00241381			8.48122	0.00162619	TRUE		6.06444	6.97e-05	TRUE		9.91665	1.44e-06
sp|A7ZV74|RL9_ECO24	50S ribosomal protein L9 OS=Escherichia coli O139:H28 (strain E24377A / ETEC) GN=rplI PE=3 SV=1	rplI	[89]		K.AGDEGKLFGSIGTR.D [83, 96] (missed 2)	3.90035	0.00288879		3.34321	0.437225	36.2261	3.5			1.00073	0.916623			FMK[+42]IISLAPEVL							5.05168	0.0323414			8.72157	0.00176258	TRUE		5.26462	0.00130059	TRUE		5.59702	0.00591512
sp|B7UPE0|RL10_ECO27	50S ribosomal protein L10 OS=Escherichia coli O127:H6 (strain E2348/69 / EPEC) GN=rplJ PE=3 SV=1	rplJ	[101]		R.LFKEFAKANAK.F [94, 104] (missed 4)	16.1927	0.00014269		6.99027	0.301044	15.4817	4			1.25976	0.967877			AAIEAAGGK[+42]IEE							2.96033	0.0201579			2.52917	0.00491491	TRUE		3.0437	0.00162224	TRUE		4.46453	0.000305661
sp|B7UPE0|RL10_ECO27	50S ribosomal protein L10 OS=Escherichia coli O127:H6 (strain E2348/69 / EPEC) GN=rplJ PE=3 SV=1	rplJ	[105]		K.ANAKFEVK.A [101, 108] (missed 2)	5.24569	3.67e-06		4.90121	0.116011	7.29865	4			0.954811	0.881656			EAFK[+42]LAAAK							2.45934	0.0403063			3.28151	0.013423	FALSE						6.08616	1.17e-07
sp|A7ZUJ6|RL11_ECO24	50S ribosomal protein L11 OS=Escherichia coli O139:H28 (strain E24377A / ETEC) GN=rplK PE=3 SV=1	rplK	[51]		K.TDSIEKGLPIPVVITVYADR.S [45, 64] (missed 2)	3.40221	0.0381265		4.7005	0.695134	44.9149	4			1.0543	1.09287			AIAEQLK[+42]YTGNK							4.50851	0.00491008			4.76848	2.8e-07	TRUE		5.69673	5.44e-06			5.65061	4.36e-07
sp|A7ZUK0|RL7_ECO24	50S ribosomal protein L7/L12 OS=Escherichia coli O139:H28 (strain E24377A / ETEC) GN=rplL PE=3 SV=1	rplL	[101]		K.DLVESAPAALKEGVSKDDAEALKK.A [85, 108] (missed 3)	3.72954	0.0314106		3.8072	0.253044	18.9278	4			1.0543	1.09287			YTGNK[+42]DAAAAVGK							2.97965	0.00601838			2.51133	0.0117895	TRUE		4.42866	2.17e-06	TRUE		5.36897	8.29e-05
sp|A7ZUK0|RL7_ECO24	50S ribosomal protein L7/L12 OS=Escherichia coli O139:H28 (strain E24377A / ETEC) GN=rplL PE=3 SV=1	rplL	[82]		R.GATGLGLKEAK.D [74, 84] (missed 1)	11.7965	2.08e-05		6.43426	0.429647	23.079	4			1.0543	1.09287			ALEK[+42]GIK		list 2					2.40009	0.0171688			5.75906	2.33e-07	TRUE		9.09661	0.0154896	FALSE		2.57781	1.27e-05
sp|A7ZUK0|RL7_ECO24	50S ribosomal protein L7/L12 OS=Escherichia coli O139:H28 (strain E24377A / ETEC) GN=rplL PE=3 SV=1	rplL	[85]		K.EAKDLVESAPAALK.E [82, 95] (missed 1)	10.1455	0.0025421		8.04568	0.178472	8.55926	4			1.0543	1.09287			GIK[+42]DVSFDR							2.11884	0.0509669			4.52106	0.000196521	TRUE		3.49132	0.000378838	TRUE		5.65563	0.000409799
sp|A7ZSJ9|RL14_ECO24	50S ribosomal protein L14 OS=Escherichia coli O139:H28 (strain E24377A / ETEC) GN=rplN PE=3 SV=1	rplN	[114]		K.FMKIISLAPEVL.- [111, 122] (missed 3)	4.92253	0.00466896		6.0013	0.218843	12.2124	4			1.05447	0.94366			VWVVEGSK[+42]K							0.851731	0.346719			3.10245	9.86e-05	FALSE		2.74988	0.0139177	FALSE		6.54857	0.00255141
sp|B7UK25|RL15_ECO27	50S ribosomal protein L15 OS=Escherichia coli O127:H6 (strain E2348/69 / EPEC) GN=rplO PE=3 SV=1	rplO	[141]		R.AAIEAAGGKIEE.- [132, 143] (missed 1)	4.97745	2.83e-05		3.17435	0.208486	18.0491	4			1.05447	0.94366			SNIIK[+42]QLEQEQMK							1.82417	0.00364562			8.13872	0.00427594	FALSE		2.83142	0.000609657	TRUE		10.0277	3.67e-05
sp|A7ZSK2|RL16_ECO24	50S ribosomal protein L16 OS=Escherichia coli O139:H28 (strain E24377A / ETEC) GN=rplP PE=3 SV=1	rplP	[118]		R.EAFKLAAAK.L [114, 122] (missed 2)	6.17795	0.000354233		3.66276	0.378212	29.1332	3			0.80428	0.69971			VAFTALVEK[+42]AK							3.25669	0.0322596			2.04422	0.000922352	FALSE		MS		FALSE		4.51693	0.000285112
sp|B7UK28|RL18_ECO27	50S ribosomal protein L18 OS=Escherichia coli O127:H6 (strain E2348/69 / EPEC) GN=rplR PE=3 SV=1	rplR	[63]		K.AIAEQLKYTGNK.D [56, 67] (missed 2)	4.95065	0.00056966		5.13044	0.102845	6.28947	4			0.816691	0.850262			IGVPFVDGGVIK[+42]AEVVAHGR							4.40955	0.141422			5.39061	0.00348607	FALSE		2.26365	0.00879103	TRUE		2.19926	0.0462994
sp|B7UK28|RL18_ECO27	50S ribosomal protein L18 OS=Escherichia coli O127:H6 (strain E2348/69 / EPEC) GN=rplR PE=3 SV=1	rplR	[68]		K.YTGNKDAAAAVGK.A [63, 75] (missed 2)	5.26044	0.000558897		3.6523	0.303282	23.413	4			0.903496	0.859692			VLESAIANAEHNDGADIDDLK[+42]VTK							3.35276	0.00572634			6.91232	0.000102475	TRUE		4.81363	0.000532678	TRUE		6.44479	0.00549573
sp|B7UK28|RL18_ECO27	50S ribosomal protein L18 OS=Escherichia coli O127:H6 (strain E2348/69 / EPEC) GN=rplR PE=3 SV=1	rplR	[85]		R.ALEKGIK.D [81, 87] (missed 1)	5.29026	5.66e-06		4.24447	0.558518	38.6352	4			0.936201	0.948501			ASTAMEK[+42]SNTIVLK							3.35299	0.00413717			8.64403	5.2e-06	TRUE		5.85759	0.000372373	TRUE		4.79789	0.00697879
sp|B7UK28|RL18_ECO27	50S ribosomal protein L18 OS=Escherichia coli O127:H6 (strain E2348/69 / EPEC) GN=rplR PE=3 SV=1	rplR	[88]		K.GIKDVSFDR.S [85, 93] (missed 2)	5.02507	6.68e-06		3.70919	0.365486	27.8824	4			0.936201	0.948501			SNTIVLK[+42]VAK							1.04461	0.920525			4.44694	0.00428459	TRUE		4.56088	0.000479845	TRUE		4.25236	0.00265706
sp|B7UH55|RL19_ECO27	50S ribosomal protein L19 OS=Escherichia coli O127:H6 (strain E2348/69 / EPEC) GN=rplS PE=3 SV=1	rplS	[37]		K.VWVVEGSKK.R [29, 37] (missed 2)	4.9516	1.31e-06		2.62475	0.730994	75.7516	3			0.909705	0.958269			AANK[+42]FPAIIYGGK							2.15391	0.0575036			5.6204	0.000280311	TRUE		4.96726	0.00109855	TRUE		5.35416	5.88e-05
sp|B7UH55|RL19_ECO27	50S ribosomal protein L19 OS=Escherichia coli O127:H6 (strain E2348/69 / EPEC) GN=rplS PE=3 SV=1	rplS	[6]		M.SNIIKQLEQEQMK.Q [1, 13] (missed 2)	10.086	0.000919644		4.52841	0.712062	47.1448	3.5			0.909705	0.958269			AANKFPAIIYGGK[+42]EAPLAIELDHDK							MS				5.86029	8.09e-05	TRUE		4.92227	0.00188094	TRUE		5.80955	0.00074913
sp|B7US99|RL20_ECO27	50S ribosomal protein L20 OS=Escherichia coli O127:H6 (strain E2348/69 / EPEC) GN=rplT PE=3 SV=1	rplT	[112]		K.VAFTALVEKAK.A [103, 113] (missed 2)	6.65925	0.026865		3.1093	0.326507	28.7824	3			0.909705	0.958269			EAPLAIELDHDK[+42]VMNMQAK							3.65957	0.0305597				0.000399924	TRUE		2.91301	0.0011209	TRUE		5.75515	0.000635977
sp|A7ZS83|RL21_ECO24	50S ribosomal protein L21 OS=Escherichia coli O139:H28 (strain E24377A / ETEC) GN=rplU PE=3 SV=1	rplU	[60]		K.IGVPFVDGGVIKAEVVAHGR.G [48, 67] (missed 2)	3.38479	0.0113007		3.29716	0.397646	33.3299	3			1.13365	1.14546			GTK[+42]FHAGANVGC[+57]GR											6.18001	0.000978956	FALSE		5.05751	0.00546025	FALSE		9.4737	2.16e-07
sp|B7UK39|RL22_ECO27	50S ribosomal protein L22 OS=Escherichia coli O127:H6 (strain E2348/69 / EPEC) GN=rplV PE=3 SV=1	rplV	[70]		K.VLESAIANAEHNDGADIDDLKVTK.I [49, 72] (missed 1)	9.88707	0.0482043		5.17474	0.285434	17.3644	4			1.04014	0.963296			VK[+42]TLLNEK							2.23511	0.036754			4.33606	0.00529885	TRUE		4.00177	0.000397963	TRUE		5.87702	0.000552976
sp|P0ADZ2|RL23_ECO57	50S ribosomal protein L23 OS=Escherichia coli O157:H7 GN=rplW PE=1 SV=1	rplW	[26]		K.ASTAMEKSNTIVLK.V [19, 32] (missed 2)	8.49736	4.51e-05		5.34164	0.342394	20.4349	4			1.04014	0.963296			EK[+42]SVEELNTELLNLLR							6.6829	0.000190091			5.67074	0.00249545	TRUE		2.64429	0.00675033	TRUE		3.15234	0.0118039
sp|P0ADZ2|RL23_ECO57	50S ribosomal protein L23 OS=Escherichia coli O157:H7 GN=rplW PE=1 SV=1	rplW	[33]		K.SNTIVLKVAK.D [26, 35] (missed 1)	4.7274	0.000476798		3.07742	0.62686	55.766	3			0.870494	0.877465			STVGHDLNLDVC[+57]SK[+42]C[+57]HPFFTGK							1.70513	0.00792978			4.33497	0.000242891	TRUE		4.7851	0.000447443	TRUE		5.39572	7.34e-07
sp|B7UFK2|RL25_ECO27	50S ribosomal protein L25 OS=Escherichia coli O127:H6 (strain E2348/69 / EPEC) GN=rplY PE=3 SV=1	rplY	[25]		R.AANKFPAIIYGGK.E [21, 33] (missed 2)	5.82501	0.00832506		4.23371	0.393657	27.2789	3			0.870494	0.877465			DIHPK[+42]YEEITASC[+57]SC[+57]GNVMK							3.06718	0.00648972			7.40922	0.00260423	TRUE		4.4892	2.88e-05	TRUE		9.80731	8.08e-06
sp|B7LAK9|RL25_ECO55	50S ribosomal protein L25 OS=Escherichia coli (strain 55989 / EAEC) GN=rplY PE=3 SV=1	rplY	[34]		R.AANKFPAIIYGGKEAPLAIELDHDK.V [21, 45] (missed 3)	8.40253	3.64e-05		5.51247	0.0804772	4.7145	3			1.04729	0.87242			SHDALTAVTSLSVDK[+42]TSGEK							3.68055	0.0614971			6.85473	1.01e-05	TRUE		2.7677	3.72e-05	TRUE		6.09961	0.000943916
sp|B7LAK9|RL25_ECO55	50S ribosomal protein L25 OS=Escherichia coli (strain 55989 / EAEC) GN=rplY PE=3 SV=1	rplY	[46]		K.EAPLAIELDHDKVMNMQAK.A [34, 52] (missed 3)	9.6245	0.0520199		4.44789	0.322095	21.5819	4			1.31312	0.989722			IK[+42]LVSSAGTGHFYTTTK							2.14094	0.0480361			3.76503	0.000107306	FALSE		2.78314	0.00101766	FALSE		3.43396	0.000442665
sp|A7ZS81|RL27_ECO24	50S ribosomal protein L27 OS=Escherichia coli O139:H28 (strain E24377A / ETEC) GN=rpmA PE=3 SV=1	rpmA	[44]		R.GTKFHAGANVGCGR.D [41, 54] (missed 2)	6.77978	2.19e-05		6.66545	0.261402	13.7802	3			1.31312	0.989722			TKPEK[+42]LELK							2.473	0.00350574			3.19423	4.62e-05	TRUE		3.2381	0.000415986	TRUE		6.58813	0.000821784
sp|B7UK36|RL29_ECO27	50S ribosomal protein L29 OS=Escherichia coli O127:H6 (strain E2348/69 / EPEC) GN=rpmC PE=3 SV=1	rpmC	[54]		R.VKTLLNEK.A [52, 59] (missed 1)	5.47925	0.000142457		3.8886	0.349314	25.7217	4			1.31312	0.989722			Q[-17]HVIYK[+42]EAK							4.13566	0.0349921			11.249	0.00128917	TRUE		6.48257	0.000135493	TRUE		10.6433	0.00135401
sp|B7UK36|RL29_ECO27	50S ribosomal protein L29 OS=Escherichia coli O127:H6 (strain E2348/69 / EPEC) GN=rpmC PE=3 SV=1	rpmC	[9]		R.EKSVEELNTELLNLLR.E [7, 22] (missed 1)	4.23711	0.0296359		4.21278	0.388489	27.0136	4			0.82481	0.776185			SGIGPVTAADITHDGDVEIVK[+42]PQHVIC[+57]HLTDENASISMR											2.91258	0.00982128	FALSE		2.06396	0.00745018	FALSE		3.4733	0.0160951
sp|B7UNQ6|RL31_ECO27	50S ribosomal protein L31 OS=Escherichia coli O127:H6 (strain E2348/69 / EPEC) GN=rpmE PE=3 SV=1	rpmE	[39]		R.STVGHDLNLDVCSKCHPFFTGK.Q [25, 46] (missed 3)	4.81333	0.0025862		3.72009	0.455506	34.6722	3.5			0.82481	0.776185			TEVELLK[+42]TPNLGK							2.24463	0.0124308			2.9403	0.00492488	FALSE		2.56966	0.00508906	TRUE		3.12934	0.000925835
sp|B7UNQ6|RL31_ECO27	50S ribosomal protein L31 OS=Escherichia coli O127:H6 (strain E2348/69 / EPEC) GN=rpmE PE=3 SV=1	rpmE	[8]		K.DIHPKYEEITASCSCGNVMK.I [3, 22] (missed 3)	10.2783	2.65e-06		5.62624	0.447988	25.9336	4			0.82481	0.776185			VQGK[+42]DEVILTLNK		list 2					3.09932	0.000534362			3.68186	0.00504899	FALSE		2.00216	0.0685457	FALSE		3.56848	0.000302806
sp|B7UPA5|RL32_ECO27	50S ribosomal protein L32 OS=Escherichia coli O127:H6 (strain E2348/69 / EPEC) GN=rpmF PE=3 SV=1	rpmF	[32]		R.SHDALTAVTSLSVDKTSGEK.H [17, 36] (missed 1)	5.80759	0.0164019		4.54294	0.369	24.3794	3			1.02986	0.897472			IQPGDK[+42]MAGR							3.34931	0.0529891			2.66716	0.00152587	FALSE		4.31551	0.00737091	FALSE		4.15955	0.000403199
sp|A7ZTI7|RL33_ECO24	50S ribosomal protein L33 OS=Escherichia coli O139:H28 (strain E24377A / ETEC) GN=rpmG PE=3 SV=1	rpmG	[10]		K.IKLVSSAGTGHFYTTTK.N [8, 24] (missed 3)	5.34371	0.00256218		2.96158	0.217593	20.0413	4			1.02986	0.897472			GIGDKINAMLK[+42]QQQEVAK							2.5639	0.000430891			2.89608	0.00023042	FALSE		5.6433	0.00195538	TRUE		8.01682	0.000920952
sp|A7ZTI7|RL33_ECO24	50S ribosomal protein L33 OS=Escherichia coli O139:H28 (strain E24377A / ETEC) GN=rpmG PE=3 SV=1	rpmG	[33]		R.TKPEKLELK.K [28, 36] (missed 1)	6.1703	0.000104031		3.60147	0.365103	28.4938	4			1.02986	0.897472			ELLK[+42]LGDLPTSGQIR		5.80106					3.73842	0.0128691			4.601	0.0112512	FALSE		3.86553	0.000237869	FALSE		3.69479	0.00370042
sp|A7ZTI7|RL33_ECO24	50S ribosomal protein L33 OS=Escherichia coli O139:H28 (strain E24377A / ETEC) GN=rpmG PE=3 SV=1	rpmG	[50]		R.QHVIYKEAK.I [44, 52] (missed 2)	8.60533	1.04e-06		7.52779	0.406541	20.1397	4			1.02986	0.897472			Q[-17]LEK[+42]DDVK		3.1228					2.85411	0.0287131			3.66225	0.000420999	TRUE		MS		FALSE		3.56271	0.0021516
sp|A7ZSI4|RPOA_ECO24	DNA-directed RNA polymerase subunit alpha OS=Escherichia coli O139:H28 (strain E24377A / ETEC) GN=rpoA PE=3 SV=1	rpoA	[125]		K.SGIGPVTAADITHDGDVEIVKPQHVICHLTDENASISMR.I [104, 142] (missed 1)	3.77603	0.00900648		2.75019	0.216595	21.4096	3			1.02986	0.897472			AIFGEK[+42]ASDVK							4.27318	0.0150552			2.27673	0.000370955	FALSE		2.91971	0.000488946	TRUE		5.27125	7.59e-05
sp|A7ZSI4|RPOA_ECO24	DNA-directed RNA polymerase subunit alpha OS=Escherichia coli O139:H28 (strain E24377A / ETEC) GN=rpoA PE=3 SV=1	rpoA	[291]		R.TEVELLKTPNLGK.K [284, 296] (missed 1)	5.27435	0.0373696		2.69785	0.12885	12.9829	4			1.02986	0.897472			ALEIEEMQLK[+42]QAK							2.79476	0.000638959			4.09666	0.00311961	FALSE		2.65679	0.0132005	FALSE		4.59985	6.41e-07
sp|A7ZSI4|RPOA_ECO24	DNA-directed RNA polymerase subunit alpha OS=Escherichia coli O139:H28 (strain E24377A / ETEC) GN=rpoA PE=3 SV=1	rpoA	[95]		R.VQGKDEVILTLNK.S [91, 103] (missed 1)	3.89344	0.0550124		3.00419	0.243653	22.1502	3			1.02986	0.897472			AVLVAGGVEAEK[+42]LDK							3.61304	0.0140267			3.70617	0.00650397	FALSE		3.52258	0.0210989	FALSE		4.31206	0.000110676
sp|A7ZUK1|RPOB_ECO24	DNA-directed RNA polymerase subunit beta OS=Escherichia coli O139:H28 (strain E24377A / ETEC) GN=rpoB PE=3 SV=1	rpoB	[1065]		R.IQPGDKMAGR.H [1059, 1068] (missed 2)	4.20417	1.89e-05		3.56068	0.192456	15.1546	3			1.00935	0.941669			LVITPVDGSDPYEEMIPK[+42]WR		4.50199					7.11298	0.0176591			4.52566	0.00922764	FALSE		2.28157	0.0260433	FALSE		5.2383	0.00599086
sp|A7ZUK1|RPOB_ECO24	DNA-directed RNA polymerase subunit beta OS=Escherichia coli O139:H28 (strain E24377A / ETEC) GN=rpoB PE=3 SV=1	rpoB	[1133]		K.INAMLKQQQEVAK.L [1127, 1139] (missed 2)	6.11869	0.0277702		4.28078	0.470679	32.3683	4			1.00935	0.941669			AQTK[+42]TEEFDAIK		4.78635					5.8932	8.29e-05			3.13928	1.35e-06	FALSE		3.16979	0.00103764	TRUE		3.98515	4.38e-06
sp|A7ZUK1|RPOB_ECO24	DNA-directed RNA polymerase subunit beta OS=Escherichia coli O139:H28 (strain E24377A / ETEC) GN=rpoB PE=3 SV=1	rpoB	[1200]		K.ELLKLGDLPTSGQIR.L [1196, 1210] (missed 1)	6.01912	2.36e-05		3.95906	0.0883543	6.42107	4			1.00935	0.941669			TSLK[+42]DTTVGR		4.26688					3.91311	0.0183078			6.48784	0.00425159	FALSE		3.29376	0.0391261	FALSE		5.02295	4.62e-07
sp|A7ZUK1|RPOB_ECO24	DNA-directed RNA polymerase subunit beta OS=Escherichia coli O139:H28 (strain E24377A / ETEC) GN=rpoB PE=3 SV=1	rpoB	[279]		R.QLEKDDVK.L [275, 282] (missed 1)	3.1228	0.000755477		3.33625	0.111962	9.29264	3			1.00935	0.941669			KAISK[+42]MLNTC[+57]YR							2.59318	0.0140876			4.33167	0.0081974	TRUE		4.62486	8.13e-06	TRUE		11.6832	7.62e-05
sp|A7ZUK1|RPOB_ECO24	DNA-directed RNA polymerase subunit beta OS=Escherichia coli O139:H28 (strain E24377A / ETEC) GN=rpoB PE=3 SV=1	rpoB	[909]		R.AIFGEKASDVK.D [903, 913] (missed 2)	4.96308	0.00040436		3.49856	0.325405	25.9835	4			1.00935	0.941669			IFGPVK[+42]DYEC[+57]LC[+57]GK		5.34612									4.13659	0.00238154	FALSE		3.1755	0.0194159	FALSE		4.53176	7.02e-05
sp|A7ZUK1|RPOB_ECO24	DNA-directed RNA polymerase subunit beta OS=Escherichia coli O139:H28 (strain E24377A / ETEC) GN=rpoB PE=3 SV=1	rpoB	[954]		R.ALEIEEMQLKQAK.K [944, 956] (missed 2)	6.08074	0.0195211		3.43959	0.237292	19.2084	4			1.00935	0.941669			GVIC[+57]EK[+42]C[+57]GVEVTQTK		4.79169					4.2371	0.00233973			3.69954	0.00317301	FALSE		3.37535	0.00169405	FALSE		3.30241	0.0201185
sp|A7ZUK1|RPOB_ECO24	DNA-directed RNA polymerase subunit beta OS=Escherichia coli O139:H28 (strain E24377A / ETEC) GN=rpoB PE=3 SV=1	rpoB	[988]		R.AVLVAGGVEAEKLDK.L [976, 990] (missed 1)	4.15323	0.00447084		3.77551	0.0786714	5.92166	4			0.921394	0.815157			ALQK[+42]LQQIEEETGLTIEQVK							15.013	0.0135342			7.14698	0.0194939	FALSE		4.59382	0.00137356	FALSE		6.85626	0.015707
sp|P0A8T8|RPOC_ECO57	DNA-directed RNA polymerase subunit beta' OS=Escherichia coli O157:H7 GN=rpoC PE=3 SV=1	rpoC	[1192]		R.LVITPVDGSDPYEEMIPKWR.Q [1174, 1193] (missed 4)	4.50472	0.00859447		4.42903	0.416448	27.9837	4			0.897247	0.863128			Q[-17]LGEDPWVAIAK[+42]R							3.3701	0.0155692			4.25417	0.000200708	FALSE		2.97445	0.0276934	FALSE		6.60357	0.00409296
sp|P0A8T8|RPOC_ECO57	DNA-directed RNA polymerase subunit beta' OS=Escherichia coli O157:H7 GN=rpoC PE=3 SV=1	rpoC	[13]		K.AQTKTEEFDAIK.I [9, 20] (missed 2)	4.78628	5.47e-05		3.91083	0.255145	18.7091	4			0.897247	0.863128			RYPEGTK[+42]LTGR							2.89925	0.027054			4.08396	0.00460741	FALSE		MS		FALSE		6.42621	5.24e-06
sp|P0A8T8|RPOC_ECO57	DNA-directed RNA polymerase subunit beta' OS=Escherichia coli O157:H7 GN=rpoC PE=3 SV=1	rpoC	[570]		K.TSLKDTTVGR.A [566, 575] (missed 1)	4.26688	6.85e-07		4.5246	0.256793	17.0114	4			0.897247	0.863128			VTAVDAK[+42]GATVELADGVEGYLR							8.18452	0.0205399			2.90395	0.000319481	FALSE		3.94434	0.00459828	FALSE		4.15904	0.00979833
sp|P0A8T8|RPOC_ECO57	DNA-directed RNA polymerase subunit beta' OS=Escherichia coli O157:H7 GN=rpoC PE=3 SV=1	rpoC	[603]		K.AISKMLNTCYR.I [599, 609] (missed 3)	8.1035	0.00214994		4.95985	0.542958	33.9057	4			1.07425	0.877969			LGGMLTNWK[+42]TVR							5.02604	0.0053965			11.689	0.00527353			2.65808	0.0168492			5.48883	0.0116302
sp|A7ZUK2|RPOC_ECO24	DNA-directed RNA polymerase subunit beta' OS=Escherichia coli O139:H28 (strain E24377A / ETEC) GN=rpoC PE=3 SV=1	rpoC	[66]		R.IFGPVKDYECLCGK.Y [60, 73] (missed 3)	5.82088	0.00675033		3.90699	0.15015	11.0181	3			1.07425	0.877969			LK[+42]DLETQSQDGTFDK							3.50514	0.0363687			3.29596	0.00118253	FALSE		MS				8.90814	1.82e-06
sp|P0A8T8|RPOC_ECO57	DNA-directed RNA polymerase subunit beta' OS=Escherichia coli O157:H7 GN=rpoC PE=3 SV=1	rpoC	[87]		R.GVICEKCGVEVTQTK.V [81, 95] (missed 1)	4.79169	1.36e-06		3.63705	0.0983021	7.61339	4			1.07425	0.877969			LKDLETQSQDGTFDK[+42]LTK							3.48217	0.0101447			4.03275	0.00755464	FALSE		2.95811	0.00311651	FALSE		5.59904	2.23e-05
sp|P00579|RPOD_ECOLI	RNA polymerase sigma factor rpoD OS=Escherichia coli (strain K12) GN=rpoD PE=1 SV=2	rpoD	[343]		R.ALQKLQQIEEETGLTIEQVK.D [339, 358] (missed 1)	2.90779	0.0269098		7.6244	0.427679	21.0539	4			1.07425	0.877969			VHIINLEK[+42]TVPMFNEALAELNK							10.4042	0.00848005			5.17178	0.00468551	FALSE		3.2955	0.0186283	TRUE		5.79072	0.030888
sp|P0AG69|RS1_ECO57	30S ribosomal protein S1 OS=Escherichia coli O157:H7 GN=rpsA PE=3 SV=1	rpsA	[272]		K.QLGEDPWVAIAKR.Y [260, 272] (missed 2)	6.15315	0.00387494		4.09336	0.304277	21.5896	4			1.07425	0.877969			TVPMFNEALAELNK[+42]IASR							22.9299	0.000202196			7.23564	0.00923003	FALSE		1.8206	0.000467181	TRUE		4.13738	0.0111438
sp|P0AG69|RS1_ECO57	30S ribosomal protein S1 OS=Escherichia coli O157:H7 GN=rpsA PE=3 SV=1	rpsA	[279]		K.RYPEGTKLTGR.V [272, 282] (missed 2)	3.99014	2.77e-06		3.43507	0.329221	26.6784	3			0.963059	0.917129			GEILGGMAAVEQPEK[+42]PAAQPK							2.63521	0.0553655			2.19783	0.010066	FALSE		2.71274	0.0258043	FALSE		5.89081	9.71e-05
sp|P0AG69|RS1_ECO57	30S ribosomal protein S1 OS=Escherichia coli O157:H7 GN=rpsA PE=3 SV=1	rpsA	[464]		K.VTAVDAKGATVELADGVEGYLR.A [457, 478] (missed 2)	4.00031	0.0155584		4.44053	0.378587	25.3953	4			0.963059	0.917129			Q[-17]YLTK[+42]ELAK											9.84317	0.00225757	FALSE		9.02429	0.000469183	TRUE		13.7923	0.000218652
sp|B7MBF0|RS2_ECO45	30S ribosomal protein S2 OS=Escherichia coli O45:K1 (strain S88 / ExPEC) GN=rpsB PE=3 SV=1	rpsB	[105]		W.LGGMLTNWKTVR.Q [96, 107] (missed 3)	3.80999	0.00402372		5.41326	0.525156	31.0954	4			1.09522	1.05929			EK[+42]PTWLEVDAGK							2.00657	0.0430166			3.13374	0.0314351	FALSE		1.45581	0.0683994	FALSE		4.71258	0.00055041
sp|B7UIL4|RS2_ECO27	30S ribosomal protein S2 OS=Escherichia coli O127:H6 (strain E2348/69 / EPEC) GN=rpsB PE=3 SV=1	rpsB	[115]		R.LKDLETQSQDGTFDK.L [113, 127] (missed 2)	5.76994	0.000261855		4.69065	0.454381	29.3989	4			1.09522	1.05929			MEGTFK[+42]R							17.5285	0.00800739			6.02148	0.000161107	FALSE		7.39011	0.0120586	FALSE		6.32676	5.95e-05
sp|B7UIL4|RS2_ECO27	30S ribosomal protein S2 OS=Escherichia coli O127:H6 (strain E2348/69 / EPEC) GN=rpsB PE=3 SV=1	rpsB	[128]		R.LKDLETQSQDGTFDKLTK.K [113, 130] (missed 3)	6.12131	1.05e-06		3.90473	0.235055	17.2557	4			1.09522	1.05929			NYYK[+42]EAAR							11.1463	0.0156068			4.72069	0.00197444	FALSE		MS		FALSE		7.1201	3.9e-07
sp|A7ZHQ9|RS2_ECO24	30S ribosomal protein S2 OS=Escherichia coli O139:H28 (strain E24377A / ETEC) GN=rpsB PE=3 SV=1	rpsB	[45]		K.VHIINLEKTVPMFNEALAELNK.I [37, 58] (missed 3)	5.39098	0.0339079		5.66147	0.409239	23.6052	4			0.835661	0.84188			YTAAITGAEGK[+42]IHR							3.32387	0.0465062			5.34238	0.00298591	TRUE		4.81844	0.00148714	TRUE		6.089	0.00220754
sp|A7ZHQ9|RS2_ECO24	30S ribosomal protein S2 OS=Escherichia coli O139:H28 (strain E24377A / ETEC) GN=rpsB PE=3 SV=1	rpsB	[59]		K.TVPMFNEALAELNKIASR.K [45, 62] (missed 3)	4.91606	0.0243703		5.94708	0.921028	51.659	3.5			1.12173	0.958836			LANELSDAAENK[+42]GTAVK											3.74287	0.0194559	FALSE		4.83756	0.000429094	TRUE		4.57305	0.00378232
sp|A7ZSK3|RS3_ECO24	30S ribosomal protein S3 OS=Escherichia coli O139:H28 (strain E24377A / ETEC) GN=rpsC PE=3 SV=1	rpsC	[219]		K.GEILGGMAAVEQPEKPAAQPK.K [204, 224] (missed 1)	5.12103	0.00125202		3.10297	0.378636	33.4378	3			1.12656	1.09787			AAVTMPSSK[+42]LK											6.26144	0.000393291	TRUE		6.19151	0.000512181	FALSE		11.583	0.000290169
sp|A7ZSK3|RS3_ECO24	30S ribosomal protein S3 OS=Escherichia coli O139:H28 (strain E24377A / ETEC) GN=rpsC PE=3 SV=1	rpsC	[45]		R.QYLTKELAK.A [40, 48] (missed 2)	10.0792	0.00834556		10.6968	0.183081	7.72512	3			0.980787	0.953667			LIDQATAEIVETAK[+42]R							3.42781	0.00816862			10.9282	0.00406304	TRUE		10.5762	0.000225452	TRUE		3.55089	0.00291883
sp|B7UK20|RS4_ECO27	30S ribosomal protein S4 OS=Escherichia coli O127:H6 (strain E2348/69 / EPEC) GN=rpsD PE=3 SV=1	rpsD	[167]		R.EKPTWLEVDAGK.M [165, 176] (missed 1)	6.74858	0.00684292		2.56465	0.443276	47.0657	3			0.980787	0.953667			LVDIVEPTEK[+42]TVDALMR							4.96078	0.00370875			10.8449	5.21e-05	TRUE		5.72268	1.09e-05	TRUE		6.2503	0.00197955
sp|B7UK20|RS4_ECO27	30S ribosomal protein S4 OS=Escherichia coli O127:H6 (strain E2348/69 / EPEC) GN=rpsD PE=3 SV=1	rpsD	[183]		K.MEGTFKR.K [177, 183] (missed 3)	4.68053	5.38e-05		8.38217	0.432625	20.3482	4			1.19296	0.98976			C[+57]ADAVK[+42]EYGIK							3.29574	0.00613694			3.86275	0.000348278	TRUE		2.78139	0.0114613	TRUE		3.85127	5.29e-05
sp|B7UK20|RS4_ECO27	30S ribosomal protein S4 OS=Escherichia coli O127:H6 (strain E2348/69 / EPEC) GN=rpsD PE=3 SV=1	rpsD	[77]		R.NYYKEAAR.L [73, 80] (missed 3)	6.6871	0.000232246		7.2094	0.351054	17.7714	3			1.12752	0.986247			GALDC[+57]SGVK[+42]DR											4.4203	0.00454124	FALSE		4.30253	0.0140408	TRUE		8.13694	8.9e-05
sp|A7ZV71|RS6_ECO24	30S ribosomal protein S6 OS=Escherichia coli O139:H28 (strain E24377A / ETEC) GN=rpsF PE=3 SV=1	rpsF	[35]		R.YTAAITGAEGKIHR.L [24, 37] (missed 2)	5.40689	1.22e-06		4.77624	0.225747	14.4372	4			1.18816	1.01545			VGFFNPIASEK[+42]EEGTR							2.59378	0.00363827			10.8667	0.0007259	TRUE		11.6974	6.3e-05	TRUE		7.55905	0.000935132
sp|A7ZSL6|RS7_ECO24	30S ribosomal protein S7 OS=Escherichia coli O139:H28 (strain E24377A / ETEC) GN=rpsG PE=3 SV=1	rpsG	[131]		R.LANELSDAAENKGTAVK.K [119, 135] (missed 1)	5.00786	2.81e-05		4.35724	0.110525	7.50932	3			0.826726	0.825387			VVSDK[+42]MEK		list 2					2.88308	0.00133407			4.35343	3.43e-07	TRUE		4.54593	0.000154768	TRUE		4.22306	0.000280549
sp|A7ZSJ5|RS8_ECO24	30S ribosomal protein S8 OS=Escherichia coli O139:H28 (strain E24377A / ETEC) GN=rpsH PE=3 SV=1	rpsH	[31]		K.AAVTMPSSKLK.V [22, 32] (missed 1)	8.77667	9.11e-05		7.65581	0.292647	14.3774	3			1.35534	1.2521			DIATLK[+42]NYITESGK							3.83777	0.0121674			10.4678	0.00342387	FALSE		4.35762	0.000386948	TRUE		5.95208	0.0452343
sp|A7ZSL0|RS10_ECO24	30S ribosomal protein S10 OS=Escherichia coli O139:H28 (strain E24377A / ETEC) GN=rpsJ PE=3 SV=1	rpsJ	[30]		R.LIDQATAEIVETAKR.T [16, 30] (missed 1)	10.5355	0.0218952		6.12572	0.562991	31.0616	4			0.963189	0.967353			AVESGDKK[+42]PLR		list 2					5.55182	2.48e-07			4.82812	4.09e-05	TRUE		MS		FALSE		3.57229	0.000572151
sp|A7ZSL0|RS10_ECO24	30S ribosomal protein S10 OS=Escherichia coli O139:H28 (strain E24377A / ETEC) GN=rpsJ PE=3 SV=1	rpsJ	[82]		R.LVDIVEPTEKTVDALMR.L [72, 88] (missed 2)	5.70791	0.00377785		6.62135	0.296309	15.6753	4			1.21161	1.13077			AAAQK[+42]AFNEMQPIVDR											3.31635	0.00201953	FALSE		7.432	0.000922274	FALSE		8.35237	1.51e-05
sp|B7UK21|RS11_ECO27	30S ribosomal protein S11 OS=Escherichia coli O127:H6 (strain E2348/69 / EPEC) GN=rpsK PE=3 SV=1	rpsK	[75]		R.CADAVKEYGIK.N [69, 79] (missed 2)	6.12087	0.000583679		3.41705	0.134976	10.9846	4			1.00406	0.974682			SC[+57]EK[+42]AGVLAEVR							4.69228	0.0337882			4.08308	0.00010297	FALSE		4.78502	4.28e-05	TRUE		6.15029	0.000377113
sp|A7ZSL7|RS12_ECO24	30S ribosomal protein S12 OS=Escherichia coli O139:H28 (strain E24377A / ETEC) GN=rpsL PE=3 SV=1	rpsL	[108]		R.GALDCSGVKDR.K [99, 109] (missed 1)	8.51335	2.35e-05		5.36832	0.294565	17.5283	3			1.04973	0.982066			TPLIISGPAEDSSEMYK[+42]R							5.89	0.0013996			3.91006	0.00197779	FALSE		3.44163	0.0130083	FALSE		5.17175	0.00153913
sp|B7UH58|RS16_ECO27	30S ribosomal protein S16 OS=Escherichia coli O127:H6 (strain E2348/69 / EPEC) GN=rpsP PE=3 SV=1	rpsP	[46]		R.VGFFNPIASEKEEGTR.L [35, 50] (missed 3)	9.85069	0.00559868		7.06414	0.602428	30.8142	4			0.947894	0.846657			VASPAIVEAK[+42]PVK							3.9842	0.0023941			3.27342	0.0177398	FALSE		3.72912	0.000520242	FALSE		3.93912	4.39e-06
sp|A7ZSK0|RS17_ECO24	30S ribosomal protein S17 OS=Escherichia coli O139:H28 (strain E24377A / ETEC) GN=rpsQ PE=3 SV=1	rpsQ	[16]		R.VVSDKMEK.S [11, 18] (missed 2)	4.21762	1.87e-06		3.93823	0.182652	13.3251	4			0.862741	0.830898			GVWNK[+42]LAAGSFEAR							3.24908	1.24e-05			3.03023	0.000369682	FALSE		MS				3.04573	0.00184806
sp|B7UQL1|RS18_ECO27	30S ribosomal protein S18 OS=Escherichia coli O127:H6 (strain E2348/69 / EPEC) GN=rpsR PE=3 SV=1	rpsR	[30]		K.DIATLKNYITESGK.I [24, 37] (missed 2)	5.67719	8.43e-06		5.6829	0.387095	22.2793	4			0.921801	0.900025			VNEK[+42]AEVTIR							2.7975	0.0326666			5.19268	6.56e-09	FALSE		3.1981	0.0118375	FALSE		3.41978	0.00125415
sp|A7ZSK5|RS19_ECO24	30S ribosomal protein S19 OS=Escherichia coli O139:H28 (strain E24377A / ETEC) GN=rpsS PE=3 SV=1	rpsS	[29]		K.AVESGDKKPLR.T [21, 31] (missed 1)	3.55842	0.000331375		4.57407	0.1842	12.1152	3			0.903448	0.800969			ELK[+42]GYMTR		list 2					2.4753	0.0428196			3.02929	0.000169426	TRUE		3.26168	0.000374497	TRUE
sp|A7ZHB2|RS20_ECO24	30S ribosomal protein S20 OS=Escherichia coli O139:H28 (strain E24377A / ETEC) GN=rpsT PE=3 SV=1	rpsT	[49]		K.AAAQKAFNEMQPIVDR.Q [44, 59] (missed 3)	6.73583	0.00641215		5.9057	0.410039	23.0889	3			1.28586	1.15244			STFQQLPGTGVK[+42]PDQFHSQTR							2.64069	0.00230405			5.21162	0.00432778	FALSE		7.38095	0.00101727	FALSE		6.37829	3.44e-05
sp|A7ZRU7|RS21_ECO24	30S ribosomal protein S21 OS=Escherichia coli O139:H28 (strain E24377A / ETEC) GN=rpsU PE=3 SV=1	rpsU	[25]		R.SCEKAGVLAEVR.R [21, 32] (missed 1)	6.02235	0.000149464		4.8726	0.147881	9.33813	4			1.12279	1.04524			IK[+42]ELAVK							5.21259	0.0305542			3.75757	0.00488943	TRUE		3.31001	0.0211469	TRUE		4.33426	8.77e-06
sp|B7UIE8|SECA_ECO27	Protein translocase subunit SecA OS=Escherichia coli O127:H6 (strain E2348/69 / EPEC) GN=secA PE=3 SV=1	secA	[237]		R.TPLIISGPAEDSSEMYKR.V [220, 237] (missed 3)	6.4602	0.00652902		4.49868	0.214255	14.2477	4			1.09691	1.01632			VVNSK[+42]EDIR		list 2					4.41786	0.0363873			4.46511	5.75385e-05	FALSE		MS		FALSE		5.2647	0.000235843
sp|P0AFY8|SEQA_ECOLI	Negative modulator of initiation of replication OS=Escherichia coli (strain K12) GN=seqA PE=1 SV=1	seqA	[60]		R.VASPAIVEAKPVK.T [50, 62]	3.78555	4.69e-06		3.71885	0.0782562	5.95822	4			0.964762	1.02281			SLADIGEALK[+42]TVLK							9.04879	0.00716608			3.04781	0.000629863	TRUE		3.43131	0.00563838	TRUE		4.09675	0.00181117
sp|P0A9T1|SERA_ECOL6	D-3-phosphoglycerate dehydrogenase OS=Escherichia coli O6:H1 (strain CFT073 / ATCC 700928 / UPEC) GN=serA PE=3 SV=2	serA	[141]		R.GVWNKLAAGSFEAR.G [136, 149] (missed 3)	3.50341	4.56e-05		3.10844	0.0316055	2.78679	3			0.964762	1.02281			SILIDK[+42]NTK							5.10152	0.0186553			4.68261	0.00131802	TRUE		2.58788	0.0125692	TRUE		4.49828	1e-05
sp|P0AGB0|SERB_ECOLI	Phosphoserine phosphatase OS=Escherichia coli (strain K12) GN=serB PE=1 SV=1	serB	[298]		K.VNEKAEVTIR.H [294, 303] (missed 1)	3.87816	0.00108046		3.5512	0.230612	18.1973	4			0.849998	0.822382			ALLPDKEK[+42]LLR											7.30652	2.52559e-05	FALSE		7.43748	0.000137421	TRUE		3.13455	6.27e-05
sp|P0ACA5|SSPA_ECO57	Stringent starvation protein A OS=Escherichia coli O157:H7 GN=sspA PE=3 SV=2	sspA	[184]		K.ELKGYMTR.V [181, 188] (missed 3)	3.9187	3.12e-05		2.90427	0.115595	10.842	3			0.858288	0.853125			LTIAPALLK[+42]ELAESEGAIER							12.0416	0.0116863			2.38681	0.00423625	FALSE		1.83958	0.0113237	FALSE		2.05984	0.0267177
sp|P0AFG5|ODO1_ECO57	2-oxoglutarate dehydrogenase E1 component OS=Escherichia coli O157:H7 GN=sucA PE=3 SV=1	sucA	[54]		R.STFQQLPGTGVKPDQFHSQTR.E [42, 62] (missed 2)	7.42924	2.63e-05		5.04463	0.393779	24.3325	4			0.858288	0.853125			K[+42]FAIDQEKLEK							2.36541	0.0228531			2.42748	0.0042565	FALSE		2.41958	0.00164402	TRUE		3.09636	0.000308955
sp|P0AFG6|ODO2_ECOLI	Dihydrolipoyllysine-residue succinyltransferase component of 2-oxoglutarate dehydrogenase complex OS=Escherichia coli (strain K12) GN=sucB PE=1 SV=2	sucB	[300]		K.IKELAVK.G [298, 304] (missed 1)	4.16477	5.84e-06		4.09341	0.168582	11.9615				0.858288	0.853125			KFAIDQEK[+42]LEK							4.91618	0.00252736			3.12241	0.00570121	TRUE		2.37865	0.00106152	FALSE		3.20499	0.0112327
sp|B7LAD4|SUCC_ECO55	Succinyl-CoA ligase [ADP-forming] subunit beta OS=Escherichia coli (strain 55989 / EAEC) GN=sucC PE=3 SV=1	sucC	[66]		K.VVNSKEDIR.A [61, 69] (missed 1)	4.69707	0.000652274		4.70292	0.0799223	5.16233	4			0.858288	0.853125			TDK[+42]LTSLR							3.96308	0.0374836			3.91774	0.0029292	FALSE		MS		FALSE		4.01482	1.85e-05
sp|P0AGF0|SUCD_ECOL6	Succinyl-CoA ligase [ADP-forming] subunit alpha OS=Escherichia coli O6:H1 (strain CFT073 / ATCC 700928 / UPEC) GN=sucD PE=3 SV=2	sucD	[285]		R.SLADIGEALKTVLK.- [275, 288] (missed 1)	3.72721	0.00488569		4.43871	0.424579	28.4883	4			0.858288	0.853125			K[+42]LIDDAVAWAK							3.54391	0.0208086			3.4266	0.00359372	FALSE		4.80772	7.13e-05	TRUE		4.04539	0.00773728
sp|P0AGF0|SUCD_ECOL6	Succinyl-CoA ligase [ADP-forming] subunit alpha OS=Escherichia coli O6:H1 (strain CFT073 / ATCC 700928 / UPEC) GN=sucD PE=3 SV=2	sucD	[7]		M.SILIDKNTK.V [1, 9] (missed 1)	4.45434	0.000393844		4.08397	0.2668	18.9614	4			0.957997	0.823586			IAEVDGNDPLFK[+42]VK							4.04912	0.0131414			6.17179	0.00466001	FALSE		4.5008	0.00469268	FALSE		3.53018	0.000187423
sp|A7ZME4|SUFE_ECO24	Cysteine desulfuration protein SufE OS=Escherichia coli O139:H28 (strain E24377A / ETEC) GN=sufE PE=3 SV=1	sufE	[9]		M.ALLPDKEKLLR.N [1, 11] (missed 2)	3.32301	0.000662762		5.54215	0.404069	23.5969	3			0.917803	0.85			IYGTAWADK[+42]K							3.28021	0.0191009			3.48087	0.00389338	TRUE		2.98725	0.0102707			9.44798	0.000162838
sp|Q8FLD1|TALB_ECOL6	Transaldolase B OS=Escherichia coli O6:H1 (strain CFT073 / ATCC 700928 / UPEC) GN=talB PE=3 SV=3	talB	[250]		R.LTIAPALLKELAESEGAIER.K [241, 260] (missed 1)	2.1045	0.0434818		3.23167	0.764994	65.2169	3.5			0.737638	0.748429			TNELK[+42]ADEER							3.41901	0.0272388			2.54693	0.000274572	FALSE		4.01381	0.0967975	TRUE		4.03235	1.53e-06
sp|P0A870|TALB_ECOLI	Transaldolase B OS=Escherichia coli (strain K12) GN=talB PE=1 SV=2	talB	[301]		R.KFAIDQEKLEK.M [300, 310] (missed 3)	2.70226	0.000315666		2.56379	0.110056	11.6896	4			0.737638	0.748429			EK[+42]INPAGAPTYVPGEYK							2.79138	0.000906366			3.01204	0.00634178	FALSE		3.46485	0.000958412	FALSE		3.76917	0.0001
sp|P0A870|TALB_ECOLI	Transaldolase B OS=Escherichia coli (strain K12) GN=talB PE=1 SV=2	talB	[308]		R.KFAIDQEKLEK.M [300, 310] (missed 3)	2.53065	3.09e-06		3.28823	0.259983	21.8409	4			0.765201	0.737383			FAAYAK[+42]AYPQEAAEFTR							2.257	0.0696333			2.13771	0.00019918	FALSE		3.50086	0.00285818	TRUE		4.30493	3.66e-05
sp|Q8FLD1|TALB_ECOL6	Transaldolase B OS=Escherichia coli O6:H1 (strain CFT073 / ATCC 700928 / UPEC) GN=talB PE=3 SV=3	talB	[4]		M.TDKLTSLR.Q [1, 8] (missed 1)	3.52745	8.19e-05		3.96316	0.00928424	0.674216	3			1.1007	1.05601			TTQK[+42]YINELQANPAK							8.88481	0.0352806			3.14189	0.0131959	FALSE						3.08334	0.00126395
sp|Q8FLD1|TALB_ECOL6	Transaldolase B OS=Escherichia coli O6:H1 (strain CFT073 / ATCC 700928 / UPEC) GN=talB PE=3 SV=3	talB	[50]		R.KLIDDAVAWAK.Q [49, 59] (missed 2)	6.74288	0.00160847		3.9217	0.133374	9.76008	4			1.1007	1.05601			TPDQVK[+42]EIAR							7.31342	0.00431498			2.68047	0.0283159	FALSE		2.51695	0.00183245	FALSE		4.59386	0.000217225
sp|P00561|AK1H_ECOLI	Bifunctional aspartokinase/homoserine dehydrogenase 1 OS=Escherichia coli (strain K12) GN=thrA PE=1 SV=2	thrA	[770]		K.IAEVDGNDPLFKVK.N [758, 771] (missed 2)	4.54283	0.0110972		4.46356	0.205788	13.7564	4			0.811064	0.905331			VVFNEITK[+42]NAIR							6.42016	0.0168811			3.43503	0.00561213	FALSE		0.555647	0.00198152			4.29486	2.27e-05
sp|B7USA2|SYT_ECO27	Threonine--tRNA ligase OS=Escherichia coli O127:H6 (strain E2348/69 / EPEC) GN=thrS PE=3 SV=1	thrS	[226]		R.IYGTAWADKK.A [217, 226] (missed 3)	4.77077	0.00106237		4.23779	0.466168	32.2822	4			0.811064	0.905331			K[+42]YLPESPNQYASK							4.01572	0.000720651			2.61384	0.00492805	FALSE		3.39452	0.00317796	FALSE		6.16846	0.0106383
sp|B7UJQ9|TIG_ECO27	Trigger factor OS=Escherichia coli O127:H6 (strain E2348/69 / EPEC) GN=tig PE=3 SV=1	tig	[361]		R.TNELKADEER.V [356, 365] (missed 1)	3.70826	1.64e-07		3.44551	0.185887	15.0263	3			0.811064	0.905331			FSEASLVK[+42]ELEK							5.58565	0.00805876			3.85142	0.0117882	FALSE		MS		FALSE		3.11466	0.00174166
sp|B7UJQ9|TIG_ECO27	Trigger factor OS=Escherichia coli O127:H6 (strain E2348/69 / EPEC) GN=tig PE=3 SV=1	tig	[83]		K.EKINPAGAPTYVPGEYK.L [81, 97] (missed 3)	4.74229	0.000382985		3.23517	0.117304	9.99117	4			0.822747	0.782213			TYHK[+42]ESDELIAK							3.4593	0.00978093			3.25583	0.000413941	FALSE		2.41581	0.000349269	FALSE		2.90384	4.33e-06
sp|P27302|TKT1_ECOLI	Transketolase 1 OS=Escherichia coli (strain K12) GN=tktA PE=1 SV=5	tktA	[316]		K.FAAYAKAYPQEAAEFTR.R [310, 326] (missed 4)	5.63515	0.0319486		2.92089	0.29362	27.3928	3			0.822747	0.782213			HPLVMGNWK[+42]LNGSR							0.735047	0.111619			3.60839	3.24e-05	FALSE		2.1417	0.00283919	FALSE		14.6931	3.77e-07
sp|P33570|TKT2_ECOLI	Transketolase 2 OS=Escherichia coli (strain K12) GN=tktB PE=1 SV=1	tktB	[342]		K.TTQKYINELQANPAK.I [338, 352] (missed 2)	3.43145	0.000110314		4.41196	0.494672	33.3266	3			0.822747	0.782213			ESDELIAK[+42]K							2.11785	0.0450016			2.12924	0.000575029	FALSE		2.37442	0.00600563	TRUE		5.80188	0.000232077
sp|P33570|TKT2_ECOLI	Transketolase 2 OS=Escherichia coli (strain K12) GN=tktB PE=1 SV=1	tktB	[533]		R.TPDQVKEIAR.G [527, 536] (missed 1)	3.74984	2.32e-05		3.87986	0.433767	31.9935	4			1.27712	1.08815			NAEFLQAYGVAIADGPLK[+42]GLAAR											10.0917	0.00203603	FALSE		4.38162	0.0097197	FALSE		3.28586	0.0205743
sp|P06612|TOP1_ECOLI	DNA topoisomerase 1 OS=Escherichia coli (strain K12) GN=topA PE=1 SV=2	topA	[144]		R.VVFNEITKNAIR.Q [136, 147] (missed 2)	4.33848	4.73e-05		2.69889	0.935129	94.1873	4			1.27712	1.08815			AQTFTLVAK[+42]DLSDVTLGQFAGK							26.0027	0.0487562			7.03822	0.00523915	FALSE		2.45964	0.00288382	FALSE		2.23818	0.0656177
sp|P06612|TOP1_ECOLI	DNA topoisomerase 1 OS=Escherichia coli (strain K12) GN=topA PE=1 SV=2	topA	[346]		K.KYLPESPNQYASK.E [345, 357] (missed 3)	4.72023	7.73e-09		3.84891	0.312887	23.2148	4			1.27712	1.08815			DLSDVTLGQFAGK[+42]R							3.95934	0.00356853			8.03719	1.11e-06	TRUE		6.59414	0.000134361	TRUE		2.76639	0.00227039
sp|P06612|TOP1_ECOLI	DNA topoisomerase 1 OS=Escherichia coli (strain K12) GN=topA PE=1 SV=2	topA	[484]		R.FSEASLVKELEK.R [476, 487] (missed 2)	4.68338	0.000461504		4.06017	0.242312	17.2928	3			0.883558	0.797582			SVQEK[+42]LEK							3.77279	0.000772903			4.15189	0.00172944	TRUE		2.6788	0.0315041	FALSE		4.2992	9.4e-07
sp|B7MI51|TPIS_ECO45	Triosephosphate isomerase OS=Escherichia coli O45:K1 (strain S88 / ExPEC) GN=tpiA PE=3 SV=1	tpiA	[103]		R.TYHKESDELIAKK.F [99, 111] (missed 3)	3.15837	5.71e-05		2.98282	0.136413	12.4821	4			1.18783	1.12064			SDK[+42]IIHLTDDSFDTDVLK		list 2					4.52328	0.0214562			10.5631	0.00168513	TRUE		2.51385	0.00105323	TRUE
sp|B7MI51|TPIS_ECO45	Triosephosphate isomerase OS=Escherichia coli O45:K1 (strain S88 / ExPEC) GN=tpiA PE=3 SV=1	tpiA	[11]		R.HPLVMGNWKLNGSR.H [2, 15] (missed 3)	6.35213	0.0145486		3.02722	1.07596	97.1395	3			1.18783	1.12064			MIAPILDEIADEYQGK[+42]LTVAK							22.8254	0.0365755			8.28967	0.00350283	TRUE		5.8606	0.000560971	TRUE		3.74975	0.0372135
sp|B7MI51|TPIS_ECO45	Triosephosphate isomerase OS=Escherichia coli O45:K1 (strain S88 / ExPEC) GN=tpiA PE=3 SV=1	tpiA	[111]		K.ESDELIAKK.F [103, 111] (missed 1)	4.49001	8.29e-05		2.80687	0.421398	40.8303	4			1.18783	1.12064			LTVAK[+42]LNIDQNPGTAPK							MS				4.787	6.71e-06	TRUE		4.11634	0.00190494	TRUE		4.42747	0.0006428
sp|P0A864|TPX_ECO57	Thiol peroxidase OS=Escherichia coli O157:H7 GN=tpx PE=3 SV=2	tpx	[128]		R.NAEFLQAYGVAIADGPLKGLAAR.A [110, 132] (missed 3)	2.45492	0.0252395		5.2584	0.475411	28.6422	3			1.18783	1.12064			LNIDQNPGTAPK[+42]YGIR							4.61924	0.00516871			7.0571	0.0038978	FALSE		7.02067	0.0021847	TRUE		4.97612	8.83e-05
sp|P0A863|TPX_ECOL6	Thiol peroxidase OS=Escherichia coli O6:H1 (strain CFT073 / ATCC 700928 / UPEC) GN=tpx PE=3 SV=2	tpx	[33]		K.AQTFTLVAKDLSDVTLGQFAGK.R [24, 45] (missed 3)	2.01086	0.0604298		5.6355	0.990671	57.2945	3			1.18783	1.12064			NGEVAATK[+42]VGALSK							2.5761	0.0122154			3.36468	0.000229624	FALSE		6.58466	9.36e-05	TRUE		4.66008	0.00148589
sp|P0A863|TPX_ECOL6	Thiol peroxidase OS=Escherichia coli O6:H1 (strain CFT073 / ATCC 700928 / UPEC) GN=tpx PE=3 SV=2	tpx	[46]		K.DLSDVTLGQFAGKR.K [33, 46] (missed 2)	6.07275	1.48e-05		4.90997	0.419438	26.3587	4			1.18783	1.12064			VGALSK[+42]GQLK							1.93113	0.0257518			2.76487	2.84e-05	TRUE		3.11752	0.00292087	TRUE		6.20751	0.000654755
sp|B7UFX6|TRUA_ECO27	tRNA pseudouridine synthase A OS=Escherichia coli O127:H6 (strain E2348/69 / EPEC) GN=truA PE=3 SV=1	truA	[38]		R.SVQEKLEK.A [33, 40] (missed 1)	3.98784	6.14e-07		3.66436	0.186917	14.3931	4			0.772015	0.790084			TGAGMMDC[+57]K[+42]K											3.97676	0.0229965	FALSE		2.18216	0.0177397	FALSE		4.74853	6.43e-06
sp|P0AA26|THIO_ECOL6	Thioredoxin-1 OS=Escherichia coli O6:H1 (strain CFT073 / ATCC 700928 / UPEC) GN=trxA PE=3 SV=2	trxA	[4]		M.SDKIIHLTDDSFDTDVLK.A [1, 18] (missed 2)	4.9152	0.000239238		4.92976	0.589768	36.9693	3			0.772015	0.790084			TVGQLLK[+42]EHNAEVTGFIR							2.0797	0.0254124			2.84864	5.98e-05	FALSE		2.18956	0.000366447	TRUE		3.07572	6.22e-05
sp|P0AA26|THIO_ECOL6	Thioredoxin-1 OS=Escherichia coli O6:H1 (strain CFT073 / ATCC 700928 / UPEC) GN=trxA PE=3 SV=2	trxA	[53]		K.MIAPILDEIADEYQGKLTVAK.L [37, 57] (missed 3)	3.44579	0.0423007		8.03059	0.665551	31.9476	4			0.772015	0.790084			DAGFQAFADK[+42]VLDAAVAGK							7.5454	0.0110009			4.68272	0.00167562	FALSE		2.00755	0.0019823	FALSE		2.24137	0.00587092
sp|P0AA27|THIO_ECO57	Thioredoxin-1 OS=Escherichia coli O157:H7 GN=trxA PE=1 SV=2	trxA	[58]		K.LTVAKLNIDQNPGTAPK.Y [53, 69] (missed 1)	4.49857	0.0299315		4.43825	0.0615278	4.12866	3			0.767263	0.803305			GSALK[+42]ALEGDAEWEAK							1.56467	0.0303176			4.35308	0.000211869	FALSE		2.13919	0.00213813	FALSE		4.87593	0.00156149
sp|P0AA26|THIO_ECOL6	Thioredoxin-1 OS=Escherichia coli O6:H1 (strain CFT073 / ATCC 700928 / UPEC) GN=trxA PE=3 SV=2	trxA	[70]		K.LNIDQNPGTAPKYGIR.G [58, 73] (missed 2)	4.18678	3.55e-05		5.81103	0.193682	11.0062	4			0.767263	0.803305			AIDK[+42]PFLLPIEDVFSISGR							6.93885	0.0329296			3.29002	8.2e-05	TRUE		2.30577	0.000647755	FALSE		2.07172	0.034225
sp|P0AA26|THIO_ECOL6	Thioredoxin-1 OS=Escherichia coli O6:H1 (strain CFT073 / ATCC 700928 / UPEC) GN=trxA PE=3 SV=2	trxA	[91]		K.NGEVAATKVGALSK.G [83, 96] (missed 1)	5.74789	0.00012784		4.03778	0.351213	25.164	4			0.767263	0.803305			FESEVYILSK[+42]DEGGR							1.14815	0.220845			3.79871	0.00381698	TRUE		3.70446	0.000660342	FALSE		3.51499	3.46e-05
sp|P0AA26|THIO_ECOL6	Thioredoxin-1 OS=Escherichia coli O6:H1 (strain CFT073 / ATCC 700928 / UPEC) GN=trxA PE=3 SV=2	trxA	[97]		K.VGALSKGQLK.E [91, 100] (missed 1)	5.72198	0.00159401		3.18734	0.423587	36.5417	3			1.00321	0.917685			EGK[+42]FVTSR							3.17335	0.0193094			3.81474	3.09935e-05	FALSE		MS		FALSE		5.16608	0.000479063
sp|A7ZHR0|EFTS_ECO24	Elongation factor Ts OS=Escherichia coli O139:H28 (strain E24377A / ETEC) GN=tsf PE=3 SV=1	tsf	[24]		R.TGAGMMDCKK.A [15, 24] (missed 3)	4.6733	3.5e-05		3.45418	0.333365	26.8933	3			1.00321	0.917685			NTAIK[+42]WNDYR							3.23593	0.00655337			4.37678	0.00104172	FALSE		5.06711	0.00123784	FALSE		5.99905	0.000106717
sp|A7ZHR0|EFTS_ECO24	Elongation factor Ts OS=Escherichia coli O139:H28 (strain E24377A / ETEC) GN=tsf PE=3 SV=1	tsf	[247]		K.TVGQLLKEHNAEVTGFIR.F [240, 257] (missed 2)	4.66708	0.0534741		2.51464	0.16727	18.1395	4			0.75677	0.778991			ASSNLIK[+42]QLQER							3.09888	0.0228447			5.16526	0.00867195	FALSE		MS		FALSE		7.51501	0.00279837
sp|B7UIL5|EFTS_ECO27	Elongation factor Ts OS=Escherichia coli O127:H6 (strain E2348/69 / EPEC) GN=tsf PE=3 SV=1	tsf	[95]		K.DAGFQAFADKVLDAAVAGK.I [85, 103] (missed 3)	2.47969	0.0254864		3.55148	0.543455	42.8807	4			0.730081	0.70729			GK[+42]K[+42]ITVVPILR							4.6553	0.00784881			8.38642	0.0252646	FALSE		6.39187	0.00179714	TRUE		4.71175	0.000912568
sp|A8A5E6|EFTU1_ECOHS	Elongation factor Tu 1 OS=Escherichia coli O9:H4 (strain HS) GN=tuf1 PE=3 SV=1	tuf1	[177]		R.GSALKALEGDAEWEAK.I [172, 187] (missed 2)	5.39264	0.00397165		2.90143	0.477504	44.8275	3.5			0.8908	0.852997			LVNWDPK[+42]LR							4.33012	0.0213496			2.67066	0.00063985	FALSE		MS		FALSE		2.68578	0.0204784
sp|A8A5E6|EFTU1_ECOHS	Elongation factor Tu 1 OS=Escherichia coli O9:H4 (strain HS) GN=tuf1 PE=3 SV=1	tuf1	[209]		R.AIDKPFLLPIEDVFSISGR.G [205, 223] (missed 2)	2.50036	0.0240451		3.23247	0.47319	40.3316	4			0.8908	0.852997			ESAQVFDTK[+42]GNESDVYSSEIPAEFQK							3.77193	0.0111566			3.06593	0.00529663	FALSE		3.18846	5.15e-06	FALSE		4.70914	0.000619481
sp|A8A5E6|EFTU1_ECOHS	Elongation factor Tu 1 OS=Escherichia coli O9:H4 (strain HS) GN=tuf1 PE=3 SV=1	tuf1	[253]		K.ETQKSTCTGVEMFRK.L [249, 263] (missed 4)	3.16167	0.00725377		2.67614		44.6157	4			0.8908	0.852997			TGNMMQPQLADK[+42]IR							2.60315	2.44e-05			5.51136	0.00214087	FALSE		3.73661	0.000359623	FALSE		7.5601	0.0014726
sp|A8A5E6|EFTU1_ECOHS	Elongation factor Tu 1 OS=Escherichia coli O9:H4 (strain HS) GN=tuf1 PE=3 SV=1	tuf1	[314]		K.FESEVYILSKDEGGR.H [304, 318] (missed 3)	4.33468	0.0608847		2.74472	0.503058	49.8236	3			0.8908	0.852997			IENK[+42]LANEGFVAR							2.56491	0.00246008			2.36456	8.34e-05	FALSE		2.28853	0.000332383	FALSE		3.10993	2.76e-05
sp|P0A3B3|TYPA_ECO57	GTP-binding protein TypA/BipA OS=Escherichia coli O157:H7 GN=typA PE=3 SV=1	typA	[324]		K.EGKFVTSR.Q [321, 328] (missed 2)	4.4652	1.07e-06		3.96891	0.201647	14.6281	3			0.702926	0.669473			DHPIK[+42]FPAK							3.04405	0.00716651			7.45193	0.000193841	FALSE		2.23087	0.0182075	FALSE		4.35536	0.000472331
sp|P0A3B3|TYPA_ECO57	GTP-binding protein TypA/BipA OS=Escherichia coli O157:H7 GN=typA PE=3 SV=1	typA	[64]		K.NTAIKWNDYR.I [59, 68] (missed 3)	6.15968	0.00138951		4.55821	0.226368	14.9227	4			0.982537	0.901915			LKQGIESATQK[+42]K		list 2					2.38909	0.00324436			3.47728	0.00254784	FALSE		5.39637	0.00202717	FALSE
sp|B7URX8|SYY_ECO27	Tyrosine--tRNA ligase OS=Escherichia coli O127:H6 (strain E2348/69 / EPEC) GN=tyrS PE=3 SV=1	tyrS	[8]		M.ASSNLIKQLQER.G [1, 12] (missed 1)	6.69081	2.33e-05		4.93958	0.363209	22.7392	3			0.845071	0.765457			HLAVAVTPVAGQLDLK[+42]K							2.16594	0.0899075			5.29612	0.00128515	FALSE		3.96815	0.0158175	TRUE		2.69474	0.000354997
sp|B7UGN6|UPP_ECO27	Uracil phosphoribosyltransferase OS=Escherichia coli O127:H6 (strain E2348/69 / EPEC) GN=upp PE=3 SV=1	upp	[69, 70]		K.GKKITVVPILR.A [67, 77] (missed 2)	6.06694	0.0240328		5.85689	0.24317	13.7569	4			1.52471	0.86801			NK[+42]VAQYYR							6.98229	0.0424515			3.89392	0.00180178	FALSE		3.95717	0.00123723	FALSE		2.87856	0.00155016
sp|Q8FAD1|SYV_ECOL6	Valine--tRNA ligase OS=Escherichia coli O6:H1 (strain CFT073 / ATCC 700928 / UPEC) GN=valS PE=3 SV=1	valS	[178]		R.LVNWDPKLR.T [171, 179] (missed 2)	3.21423	0.0133488		3.14473	0.22618	19.7412	3			0.873665	0.856679			VEK[+42]LIER							4.87925	0.0130285			3.22921	0.00421847	TRUE		2.41781	0.0741531	FALSE		4.07041	2.67e-06
sp|P07118|SYV_ECOLI	Valine--tRNA ligase OS=Escherichia coli (strain K12) GN=valS PE=1 SV=2	valS	[317]		R.ESAQVFDTKGNESDVYSSEIPAEFQK.L [308, 333] (missed 4)	5.06859	0.000252621		3.63139	0.168848	13.0929	4			0.685026	0.818059			LWYNQEK[+42]QEIIC[+57]K											8.11068	0.000702695	FALSE		3.98695	2.04e-05	TRUE		3.35899	0.00117891
sp|Q8FAD1|SYV_ECOL6	Valine--tRNA ligase OS=Escherichia coli O6:H1 (strain CFT073 / ATCC 700928 / UPEC) GN=valS PE=3 SV=1	valS	[593]		R.TGNMMQPQLADKIR.K [581, 594] (missed 3)	6.68281	0.00192662		4.48621	0.401639	26.758	4			1.57006	1.3492			NTSPEIAEAIFEVAGYDEK[+42]MAEK		list 2					33.5182	0.0349168			9.17648	0.00959382	FALSE		7.92616	2.3e-06	TRUE
sp|Q8FAD1|SYV_ECOL6	Valine--tRNA ligase OS=Escherichia coli O6:H1 (strain CFT073 / ATCC 700928 / UPEC) GN=valS PE=3 SV=1	valS	[909]		R.IENKLANEGFVAR.A [905, 917] (missed 2)	3.11388	0.000280998		2.56116	0.119283	12.6835	4			1.20283	1.02412			VMK[+42]YLLDQGYHVIPVSPK		list 2					3.15976	0.0208831			6.37678	0.00532299	TRUE		3.23544	0.0141432	TRUE
sp|P09030|EX3_ECOLI	Exodeoxyribonuclease III OS=Escherichia coli (strain K12) GN=xthA PE=1 SV=4	xthA	[121]		R.DHPIKFPAK.A [116, 124] (missed 1)	3.53596	2.63e-05		3.85217	0.448679	33.2691	4			1.20283	1.02412			YLLDQGYHVIPVSPK[+42]VAGK							2.00127	0.0847362			2.98074	9.38e-06	TRUE		5.43342	0.00172648	TRUE		3.79763	0.017675
sp|B7UJP9|YAJQ_ECO27	UPF0234 protein YajQ OS=Escherichia coli O127:H6 (strain E2348/69 / EPEC) GN=yajQ PE=3 SV=1	yajQ	[108]		K.LKQGIESATQKK.I [97, 108] (missed 2)	4.78493	0.000171655		3.5546	0.333103	26.265	3			1.10838	1.00672			LAQEK[+42]AQSLASR							6.15166	0.000841332			5.75782	0.000387651	TRUE		3.79809	0.000345931	TRUE		3.78379	4.1e-06
sp|P0AAR3|YBAK_ECOLI	Cys-tRNA(Pro)/Cys-tRNA(Cys) deacylase ybaK OS=Escherichia coli (strain K12) GN=ybaK PE=1 SV=1	ybaK	[73]		K.HLAVAVTPVAGQLDLKK.V [57, 73] (missed 1)	3.12399	0.00195054		3.32904	0.344901	28.6776	3			0.977734	0.809923			VTK[+42]YEQR		list 2					4.57781	1.19e-05			2.89203	0.0292536	FALSE		MS		FALSE		3.0367	0.000279608
sp|P0AAU1|YBEL_ECO57	Uncharacterized protein YbeL OS=Escherichia coli O157:H7 GN=ybeL PE=4 SV=1	ybeL	[3]		M.NKVAQYYR.E [1, 8] (missed 3)	2.36566	0.00168853		4.19492	0.320045	22.3203	4			0.896482	0.825137			IEDK[+42]NAMER							3.30516	0.004096			9.08138	8.2e-05	FALSE		MS		TRUE		4.83493	0.000134451
sp|P0A9K4|PHOL_ECOL6	PhoH-like protein OS=Escherichia coli O6:H1 (strain CFT073 / ATCC 700928 / UPEC) GN=ybeZ PE=3 SV=2	ybeZ	[214]		K.VEKLIER.N [211, 217] (missed 1)	3.95589	0.00212027		3.52986	0.262467	20.8099	3			0.901935	0.816213			FSAVLEQGAIAAGSDDK[+42]AIDK							2.14169	0.0444701			3.01776	0.00280561	FALSE		MS		FALSE		1.9941	0.0527007
sp|A7ZK06|YCAR_ECO24	UPF0434 protein YcaR OS=Escherichia coli O139:H28 (strain E24377A / ETEC) GN=ycaR PE=3 SV=1	ycaR	[24]		K.LWYNQEKQEIICK.L [17, 29] (missed 3)	4.79723	0.00491822		4.77285	0.381384	24.4017	3			0.901935	0.816213			FSAVLEQGAIAAGSDDKAIDK[+42]AR							3.67953	0.00916099			4.9978	8.64e-07	TRUE		2.21351	0.000749579	TRUE		2.45643	0.00348274
sp|P0AB16|YCCJ_ECO57	Uncharacterized protein YccJ OS=Escherichia coli O157:H7 GN=yccJ PE=4 SV=1	yccJ	[37]		R.NTSPEIAEAIFEVAGYDEKMAEK.I [18, 40] (missed 4)	2.11752	0.0279581		13.4629	0.647786	24.9154	3			1.58912	1.05889			HAFSK[+42]C[+57]GGNLGTDGSVAYLFSK							2.38672	0.00792037			4.0141	0.00267906	FALSE		2.48683	0.00683496	TRUE		3.46906	0.00132262
sp|P75874|YCCU_ECOLI	Uncharacterized protein yccU OS=Escherichia coli (strain K12) GN=yccU PE=1 SV=2	yccU	[34]		R.VMKYLLDQGYHVIPVSPK.V [31, 48] (missed 4)	5.25972	0.0029366		4.02733	0.325474	23.3632	3			1.58912	1.05889			ADMDAETAPK[+42]LMR							2.71748	0.00246334			5.24184	0.000410763	FALSE		MS		FALSE		5.33339	4.61e-06
sp|P75874|YCCU_ECOLI	Uncharacterized protein yccU OS=Escherichia coli (strain K12) GN=yccU PE=1 SV=2	yccU	[49]		K.YLLDQGYHVIPVSPKVAGK.T [34, 52] (missed 3)	3.57716	0.0161356		3.3301	0.363584	30.2231				0.761678	0.661697			FK[+42]QC[+57]C[+57]LH							MS				2.59587	0.0289645	FALSE		4.0526	0.0368651	FALSE		2.51477	0.0070005
sp|Q1RD70|YCEF1_ECOUT	Maf-like protein yceF 1 OS=Escherichia coli (strain UTI89 / UPEC) GN=yceF1 PE=3 SV=2	yceF1	[52]		R.LAQEKAQSLASR.Y [47, 58] (missed 1)	3.69386	5.61e-07		4.74945	0.226859	14.5607	4			0.761678	0.661697										2.77658	0.0095714			3.60293	0.000837801	FALSE		2.31419	0.00745537	FALSE		3.24752	1.51e-05
sp|A7ZKH2|YCEH_ECO24	UPF0502 protein YceH OS=Escherichia coli O139:H28 (strain E24377A / ETEC) GN=yceH PE=3 SV=1	yceH	[80]		R.VTKYEQR.F [77, 83] (missed 2)	2.72149	0.000104567		3.42672	0.206165	16.7396	3			1.15093	0.956361			HVIDK[+42]AIDK							1.97527	0.000207819			2.46619	0.000108907	FALSE		2.02873	0.0293431	FALSE		2.95936	0.000239194
sp|P0AFR4|YCIO_ECOLI	Uncharacterized protein YciO OS=Escherichia coli (strain K12) GN=yciO PE=1 SV=1	yciO	[47]		K.IEDKNAMER.I [43, 51] (missed 2)	5.04969	3.21e-05		5.25558	0.416279	25.0878	3			0.927178	0.751036			EIQDVEK[+42]K[+42]IR							6.51929	0.000432114			13.4831	8.76e-05	TRUE		20.9298	0.00250349	TRUE		8.62059	1.11e-05
sp|P0ACY1|YDJA_ECOLI	Putative NAD(P)H nitroreductase ydjA OS=Escherichia coli (strain K12) GN=ydjA PE=1 SV=1	ydjA	[74]		R.FSAVLEQGAIAAGSDDKAIDK.A [57, 77] (missed 2)	2.29172	0.0695475		2.34292	0.18194	21.3695	3			0.927178	0.751036			EIQDVEK[+42]K		list 2					6.86542	5.21e-07			4.47806	0.000534441	TRUE		4.65138	0.000451631	TRUE		2.94495	7.15e-07
sp|P0ACY1|YDJA_ECOLI	Putative NAD(P)H nitroreductase ydjA OS=Escherichia coli (strain K12) GN=ydjA PE=1 SV=1	ydjA	[78]		R.FSAVLEQGAIAAGSDDKAIDKAR.N [57, 79] (missed 3)	2.40072	0.00454951		3.16254	0.325704	28.2882	4			0.927178	0.751036			METTK[+42]PSFQDVLEFVR		list 2					4.60985	0.0148306			3.5438	0.00566327	FALSE		2.95627	3.11e-07	TRUE		5.20508	0.00041808
sp|Q0TGW8|YEBC_ECOL5	Probable transcriptional regulatory protein YebC OS=Escherichia coli O6:K15:H31 (strain 536 / UPEC) GN=yebC PE=3 SV=1	yebC	[119]		R.HAFSKCGGNLGTDGSVAYLFSK.K [114, 135] (missed 4)	4.57208	0.0286399		3.0166	0.218893	19.825	4			0.927178	0.751036			GDYEDRVDDYIIK[+42]NAELSK							4.13691	0.0209011			5.59472	0.000925973	TRUE		5.48647	0.000869217	TRUE		3.83327	0.00775756
sp|Q0TGW8|YEBC_ECOL5	Probable transcriptional regulatory protein YebC OS=Escherichia coli O6:K15:H31 (strain 536 / UPEC) GN=yebC PE=3 SV=1	yebC	[215]		K.ADMDAETAPKLMR.L [205, 217] (missed 3)	7.42813	0.00177717		4.23522	0.313186	21.6973	3			0.927178	0.751036			NAELSK[+42]ER		list 2					4.52546	0.000723243			3.46071	0.00113464	TRUE		13.4875	0.00128251	TRUE		4.44156	9.74e-06
sp|P0AD05|YECA_ECOLI	Uncharacterized protein YecA OS=Escherichia coli (strain K12) GN=yecA PE=4 SV=1	yecA	[216]		K.FKQCCLH.- [214, 220] (missed 2)	3.14344	0.00157523		2.97875	0.217708	19.9457	3			1.41303	1.32254			TSAEK[+42]GIASVR							12.8268	0.0109044			6.97615	7.98e-05	TRUE		12.155	0.00070953	TRUE		2.91306	8.9e-05
sp|P0AD05|YECA_ECOLI	Uncharacterized protein YecA OS=Escherichia coli (strain K12) GN=yecA PE=4 SV=1	yecA	[70]		R.WASEKEMTR.F [65, 73] (missed 3)	2.65182	1.31237e-06		2.94415	0.167592	15.5203	4			1.41303	1.32254			TASNGK[+42]FYFNLK		list 2					10.9003	0.00250154			10.7651	0.00352075	TRUE		5.26484	0.00340488	TRUE
sp|Q0TGH3|YEEN_ECOL5	Probable transcriptional regulatory protein YeeN OS=Escherichia coli O6:K15:H31 (strain 536 / UPEC) GN=yeeN PE=3 SV=1	yeeN	[66]		K.HVIDKAIDK.A [61, 69] (missed 1)	2.09388	0.00164893		2.32829	0.162918	19.2772	3.5			0.77478	0.808122			FK[+42]GDDIVDTVTLTR							0.975253	0.897652			5.91995	0.000337366	FALSE		5.07382	0.000126457	FALSE		4.55134	0.021516
sp|B7UT45|YEEX_ECO27	UPF0265 protein YeeX OS=Escherichia coli O127:H6 (strain E2348/69 / EPEC) GN=yeeX PE=3 SV=1	yeeX	[33, 34]		R.EIQDVEKKIR.D [26, 35] (missed 2)	15.0709	0.000335306		11.2216	0.443441	18.3404	4			0.793301	0.776141			AIEK[+42]IAQQK											2.90475	0.000504853	FALSE		2.78238	0.00225295	FALSE		3.3303	0.00378778
sp|B7UT45|YEEX_ECO27	UPF0265 protein YeeX OS=Escherichia coli O127:H6 (strain E2348/69 / EPEC) GN=yeeX PE=3 SV=1	yeeX	[33]		R.EIQDVEKK.I [26, 33] (missed 1)	3.12427	3.6e-05		4.52907	0.300468	19.8918	4			0.815679	0.750761			DLLK[+42]ILGMNSAR							3.48283	0.0408013			16.6511	0.00594216	FALSE		4.95055	0.000240272	TRUE		5.81288	4.35e-05
sp|B7UT45|YEEX_ECO27	UPF0265 protein YeeX OS=Escherichia coli O127:H6 (strain E2348/69 / EPEC) GN=yeeX PE=3 SV=1	yeeX	[5]		-.METTKPSFQDVLEFVR.L [0, 15] (missed 3)	3.99241	0.00920572		3.98298	0.221082	15.9969	4			1.85927	1.14532			SPDK[+42]IYPGQVLR		list 2					5.09234	0.000437955			5.14425	0.000321598	TRUE		8.25454	0.000801652	TRUE
sp|B7UT45|YEEX_ECO27	UPF0265 protein YeeX OS=Escherichia coli O127:H6 (strain E2348/69 / EPEC) GN=yeeX PE=3 SV=1	yeeX	[82]		K.GDYEDRVDDYIIKNAELSK.E [69, 87] (missed 4)	4.09208	3.54e-05		4.69673	0.167486	10.8274	4			1.85927	1.14532			LWDAVTGQHDK[+42]DDQAK		list 2					10.3014	0.0142758			5.36908	0.000298677	FALSE		5.49369	0.000200849	FALSE
sp|B7UT45|YEEX_ECO27	UPF0265 protein YeeX OS=Escherichia coli O127:H6 (strain E2348/69 / EPEC) GN=yeeX PE=3 SV=1	yeeX	[88]		K.NAELSKER.R [82, 89] (missed 1)	4.51849	1.3e-07		5.53531	0.525143	30.6895	4			1.85927	1.14532			GLFNFVK[+42]DAGEK							3.11713	0.048367			2.57981	0.00508524	FALSE		4.70291	0.000462889	FALSE		2.48851	0.00780137
sp|P76402|YEGP_ECOLI	UPF0339 protein YegP OS=Escherichia coli (strain K12) GN=yegP PE=1 SV=2	yegP	[41]		K.TSAEKGIASVR.S [36, 46] (missed 1)	2.95125	0.00123508		7.50132	0.596338	29.5938	4			0.876264	0.813334			LDK[+42]VTGETGEAIDDLR							3.44074	0.0438546			3.64787	0.000259591	FALSE		3.65802	0.000744176	FALSE		5.44397	0.0101623
sp|Q8X7I0|YEGP_ECO57	UPF0339 protein YegP OS=Escherichia coli O157:H7 GN=yegP PE=3 SV=2	yegP	[65]		K.TASNGKFYFNLK.A [59, 70] (missed 4)	4.51268	0.00992559		8.51548	0.340687	15.906	3			1.22743	1.01777			EAEGQDFQLYPGELGK[+42]R							1.75633	0.190018			5.56583	0.000146152	FALSE		5.10922	0.000111222	FALSE		4.54977	0.000106488
sp|B7UFI8|EFPL_ECO27	Elongation factor P-like protein OS=Escherichia coli O127:H6 (strain E2348/69 / EPEC) GN=yeiP PE=3 SV=1	yeiP	[57]		R.FKGDDIVDTVTLTR.R [55, 68] (missed 2)	4.58825	0.000357513		3.40128	0.724492	59.1833	3			0.849881	0.661161			DLK[+42]DAAVAR							2.9275	0.0343964			5.95581	1.02e-05	FALSE		MS		FALSE		4.17629	0.00131047
sp|A7ZPA5|YFBR_ECO24	UPF0207 protein YfbR OS=Escherichia coli O139:H28 (strain E24377A / ETEC) GN=yfbR PE=3 SV=1	yfbR	[98]		K.AIEKIAQQK.L [94, 102] (missed 1)	3.28941	8.98e-05		2.9943	0.0770931	7.02948	3			0.922066	0.835383			RFHTLSGGK[+42]PQVEGAEDYTDSDD							2.02664	0.00139013			3.26494	1.03e-06	TRUE		2.83857	0.00113932	TRUE		3.16863	0.00453914
sp|P76569|YFGD_ECOLI	Uncharacterized protein YfgD OS=Escherichia coli (strain K12) GN=yfgD PE=1 SV=1	yfgD	[50]		R.DLLKILGMNSAR.E [46, 57] (missed 2)	4.56374	4.08e-05		6.38916	0.583245	31.4485	4			1.71872	1.33016			VKEQWGK[+42]LTDDDMTIIEGK		list 2					10.7285	0.00822068			8.65658	0.000910662	TRUE		7.74412	1.26e-06	TRUE
sp|P0ADE7|YGAU_ECOL6	Uncharacterized protein YgaU OS=Escherichia coli O6:H1 (strain CFT073 / ATCC 700928 / UPEC) GN=ygaU PE=3 SV=2	ygaU	[137]		K.SPDKIYPGQVLR.I [133, 144] (missed 1)	4.22494	0.000671999		5.99853	0.225389	12.5809	3			1.71872	1.33016			YGYQK[+42]DQAEK							7.3041	0.000150202			2.54681	1.22e-05	TRUE		8.62052	0.0106435	TRUE		2.49686	0.0101818
sp|P0ADE7|YGAU_ECOL6	Uncharacterized protein YgaU OS=Escherichia coli O6:H1 (strain CFT073 / ATCC 700928 / UPEC) GN=ygaU PE=3 SV=2	ygaU	[24]		K.LWDAVTGQHDKDDQAK.K [13, 28] (missed 2)	2.3482	9.51e-06		6.72142	0.301959	15.8484	3			1.50681	1.44891			FYINDK[+42]QGK							7.3756	0.00381881			8.249	0.000232457	TRUE		8.06843	0.00195643	FALSE		3.02502	0.000146521
sp|P0ADE7|YGAU_ECOL6	Uncharacterized protein YgaU OS=Escherichia coli O6:H1 (strain CFT073 / ATCC 700928 / UPEC) GN=ygaU PE=3 SV=2	ygaU	[8]		M.GLFNFVKDAGEK.L [1, 12] (missed 3)	2.32439	0.000349001		3.11543	0.252418	22.2127	4			1.01254	0.883387			LGDK[+42]VLEVSNLR							4.07811	0.0177239			3.2936	0.00647771	FALSE		3.10583	0.0258048	TRUE		3.51553	0.00659847
sp|A7ZR19|YGFB_ECO24	UPF0149 protein YgfB OS=Escherichia coli O139:H28 (strain E24377A / ETEC) GN=ygfB PE=3 SV=1	ygfB	[125]		K.LDKVTGETGEAIDDLR.N [122, 137] (missed 1)	6.52466	0.00295216		3.97633	0.18264	13.2313	4			0.859108	0.926353			EK[+42]LALLEQR							1.80737	0.043347			4.00376	0.0022178	TRUE		3.90818	0.000529461	FALSE		4.42456	0.000749596
sp|A7ZR88|FETP_ECO24	Probable Fe(2+)-trafficking protein OS=Escherichia coli O139:H28 (strain E24377A / ETEC) GN=yggX PE=3 SV=1	yggX	[28]		R.EAEGQDFQLYPGELGKR.I [12, 28] (missed 2)	5.33485	0.00019652		3.88553	0.462829	34.1002	3			0.934632	0.789039			VDIITGTLGK[+42]ALGGASGGYTAAR		list 2					2.32115	0.042974			2.62107	0.0147837	FALSE		1.35274	0.119144	TRUE		2.62609	0.00218627
sp|P0AGK6|YHBY_ECO57	RNA-binding protein YhbY OS=Escherichia coli O157:H7 GN=yhbY PE=4 SV=1	yhbY	[50]		K.VKIATEDRETK.T [48, 58] (missed 2)	3.59488	0.00727635		4.68443		17.2564	3			0.590578	0.68182			SLEVFEK[+42]LEAK							2.2888	0.0918119			14.7691	0.00134543	TRUE		5.77726	0.00162275	TRUE		2.75471	0.0024148
sp|P0ADX3|YHFA_ECO57	Protein yhfA OS=Escherichia coli O157:H7 GN=yhfA PE=4 SV=1	yhfA	[97]		R.DLKDAAVAR.A [94, 102] (missed 1)	2.81757	5.3e-07		4.17923	0.289884	20.2698	4			0.753015	0.839733			LGAMLDQK[+42]NR							3.72137	0.000601169			6.2397	1.86e-05	FALSE		1.75516	0.0284172	FALSE		2.20005	0.00206743
sp|P0ADN3|YIFE_ECOL6	UPF0438 protein YifE OS=Escherichia coli O6:H1 (strain CFT073 / ATCC 700928 / UPEC) GN=yifE PE=3 SV=2	yifE	[98]		K.RFHTLSGGKPQVEGAEDYTDSDD.- [89, 111] (missed 3)	3.47898	0.0032007		2.77826	0.188358	18.4335	4			0.753015	0.839733			IDHYLGK[+42]ETVLNLLALR							9.81789	0.0317257							2.34312	0.0035207	FALSE		4.38583	0.0144876
sp|P68207|YJBJ_ECO57	UPF0337 protein YjbJ OS=Escherichia coli O157:H7 GN=yjbJ PE=3 SV=1	yjbJ	[23]		K.VKEQWGKLTDDDMTIIEGK.R [16, 34] (missed 4)	3.56767	0.0153798		8.95955	0.135502	6.17961	4			0.753015	0.839733			AAYTK[+42]VVR		list 2					2.72407	0.0366079							3.49891	0.0112132	FALSE		3.26154	9.41e-05
sp|P68207|YJBJ_ECO57	UPF0337 protein YjbJ OS=Escherichia coli O157:H7 GN=yjbJ PE=3 SV=1	yjbJ	[51]		R.YGYQKDQAEK.E [46, 55] (missed 3)	2.71506	0.000785692		4.47536	0.575445	38.3992	4
sp|P39274|YJDJ_ECOLI	Uncharacterized protein yjdJ OS=Escherichia coli (strain K12) GN=yjdJ PE=4 SV=1	yjdJ	[15]		K.FYINDKQGK.Q [9, 17] (missed 3)	2.87188	0.000350845		6.21164	0.416554	22.807	4
sp|P0A9W4|YJJK_ECO57	Uncharacterized ABC transporter ATP-binding protein YjjK OS=Escherichia coli O157:H7 GN=yjjK PE=3 SV=2	yjjK	[322]		R.LGDKVLEVSNLR.K [318, 329] (missed 1)	4.15732	0.0126722		3.48169	0.101513	8.13719	4
sp|Q46868|YQIC_ECOLI	Uncharacterized protein YqiC OS=Escherichia coli (strain K12) GN=yqiC PE=1 SV=2	yqiC	[65]		R.EKLALLEQR.I [63, 71] (missed 1)	5.47167	1.94e-05		3.34452	0.357479	29.6092	3.5														4.55081	0.00031522		2.11027	0.0020748		3.95952	0.000510487		6.43686	0.00435667	up
sp|P0AB78|BIKB_ECO57	Putative 8-amino-7-oxononanoate synthase/2-amino-3-ketobutyrate coenzyme A ligase OS=Escherichia coli O157:H7 GN=Z5044 PE=3 SV=1	Z5044	[244]		R.VDIITGTLGKALGGASGGYTAAR.K [234, 256] (missed 2)	2.55961	0.00349062		2.15536	0.274784	35.7812	3														2.8617	0.0402994		2.60889	0.00983742		2.09682	3.36e-05		2.63979	0.002119	up
sp|B7UNP8|ZAPB_ECO27	Cell division protein ZapB OS=Escherichia coli O127:H6 (strain E2348/69 / EPEC) GN=zapB PE=3 SV=1	zapB	[10]		M.SLEVFEKLEAK.V [3, 13] (missed 2)	4.1364	0.00635502		4.81525	0.734128	46.7065	3														2.66622	0.0173968		2.62729	0.00174167		nq	0.0582821		2.5436	0.00333948	up
sp|P0AC54|G6PD_ECOL6	Glucose-6-phosphate 1-dehydrogenase OS=Escherichia coli O6:H1 (strain CFT073 / ATCC 700928 / UPEC) GN=zwf PE=3 SV=1	zwf	[109]		R.LGAMLDQKNR.I [101, 110] (missed 2)	6.00635	4.71e-06		3.07904	0.490034	43.5734	3.5														3.00534	0.0857343		3.64512	0.00761507		4.17812	0.0346031		4.30734	0.0245229	up
sp|P0AC54|G6PD_ECOL6	Glucose-6-phosphate 1-dehydrogenase OS=Escherichia coli O6:H1 (strain CFT073 / ATCC 700928 / UPEC) GN=zwf PE=3 SV=1	zwf	[181]		R.IDHYLGKETVLNLLALR.F [174, 190] (missed 2)	4.01956	0.00723418		4.65512	0.587005	38.1676	3														3.37699	0.0322227		4.2802	0.00057667		2.06804	0.0197722				up
sp|P0AC54|G6PD_ECOL6	Glucose-6-phosphate 1-dehydrogenase OS=Escherichia coli O6:H1 (strain CFT073 / ATCC 700928 / UPEC) GN=zwf PE=3 SV=1	zwf	[60]		K.AAYTKVVR.E [55, 62] (missed 2)	4.05556	0.000406071		3.1443	0.105422	9.20238	3
																										6.82729	0.00507558		4.20531	1.01e-05		2.13624	0.00486834		6.70735	5.5e-05	up
																										1.38149	0.0462979		2.34817	0.00039942		3.80994	0.0228077		4.14992	9.86e-05	up
																										3.37327	1.11e-05		4.70328	1.97e-07		6.47914	0.00102128				up
																										3.34923	0.00801577		3.71044	0.000575757		2.43502	0.000139606		3.32724	0.000455634	up
the following acetyl sites were not yet quantifiable in a SWATH assay (further assay development is necessary):
sp|P0AFG8|ODP1_ECOLI	Pyruvate dehydrogenase E1 component OS=Escherichia coli (strain K12) GN=aceE PE=1 SV=2	aceE	[412]						6.94093	0.30888	15.9427	3			2.31718	2.22391										8.21812	0.0227343			4.50183	6.15e-05	FALSE		9.03962	0.0266583	FALSE
sp|A7ZTU7|ATPD_ECO24	ATP synthase subunit delta OS=Escherichia coli O139:H28 (strain E24377A / ETEC) GN=atpH PE=3 SV=1	atpH	[142]						3.68317	0.223855	17.1697	3			0.802046	0.706296										2.97858	0.0230338			5.02432	0.00317442	FALSE		MS		FALSE		3.34138	4.7e-06
sp|P0AE54|BCP_ECO57	Putative peroxiredoxin bcp OS=Escherichia coli O157:H7 GN=bcp PE=3 SV=1	bcp	[61]						4.53539	0.639613	42.3049	3			0.9303	0.929778										10.3892	0.0277279			2.18544	0.00669736	FALSE		MS		FALSE		4.10138	0.000166357
sp|P0AEW5|CPDA_ECO57	3',5'-cyclic adenosine monophosphate phosphodiesterase CpdA OS=Escherichia coli O157:H7 GN=cpdA PE=3 SV=1	cpdA	[150]						6.10064	0.355289	19.6467	3			1.13405	1.14615										5.94649	0.00544245			4.00367	3.22e-06	FALSE		9.53856	0.0470594	FALSE
sp|P0ACK0|CRP_ECO57	Catabolite gene activator OS=Escherichia coli O157:H7 GN=crp PE=1 SV=1	crp	[36]						5.79828	0.292841	16.6618	3			1.01366	0.874027										6.1003	0.0138569			8.07199	0.00184663	FALSE		3.96209	0.000397372	FALSE		MS
sp|P0A9Y8|CSPC_ECO57	Cold shock-like protein CspC OS=Escherichia coli O157:H7 GN=cspC PE=3 SV=2	cspC	[27]						6.34063	0.650097	35.1979	3			1.19872	0.965393										12.0261	0.00249249			8.15354	0.000278792			2.59578	0.00085682	TRUE
sp|P0AB72|ALF_ECO57	Fructose-bisphosphate aldolase class 2 OS=Escherichia coli O157:H7 GN=fbaA PE=3 SV=2	fbaA	[348]						5.44116	0.787253	46.4732	4			0.841792	0.862654										20.1519	0.0166704			2.75221	0.00152208	FALSE		3.16557	0.00158038	TRUE		4.98546	0.0155741
sp|P0ABQ5|DYR_ECOL6	Dihydrofolate reductase OS=Escherichia coli O6:H1 (strain CFT073 / ATCC 700928 / UPEC) GN=folA PE=3 SV=1	folA	[106]						5.23507	0.325426	19.6587	3			1.04182	0.913036										5.94105	0.0540259			3.354	0.000503505	FALSE		7.20685	0.000118875	TRUE
sp|A7ZHR2|RRF_ECO24	Ribosome-recycling factor OS=Escherichia coli O139:H28 (strain E24377A / ETEC) GN=frr PE=3 SV=1	frr	[144]						2.43497	0.0905221	10.1718	3			1.03997	1.00462										2.53109	0.00616457			2.31671	0.00370045	FALSE		2.17261	0.114125	FALSE		2.75965	3.23e-05
sp|A7ZHR2|RRF_ECO24	Ribosome-recycling factor OS=Escherichia coli O139:H28 (strain E24377A / ETEC) GN=frr PE=3 SV=1	frr	[146]						3.15682	0.395989	34.4469	4			1.03997	1.00462										3.23564	0.000885109			2.37472	0.000584861	FALSE		5.96381	0.0103177	FALSE		2.17365	0.00031369
sp|B7UJ69|GLMM_ECO27	Phosphoglucosamine mutase OS=Escherichia coli O127:H6 (strain E2348/69 / EPEC) GN=glmM PE=3 SV=1	glmM	[318]						4.08384	0.379733	26.9881	3			0.7013	0.756512										6.33891	0.00237681			4.28299	0.00014545	FALSE		2.51035	0.00283109	FALSE		MS
sp|Q8XEG2|GLMS_ECO57	Glucosamine--fructose-6-phosphate aminotransferase [isomerizing] OS=Escherichia coli O157:H7 GN=glmS PE=3 SV=3	glmS	[453]						3.93638	0.219759	16.0378	3			0.924591	0.839533										3.47657	0.000199517			3.26748	0.0018074	FALSE		5.36162	0.00762905	FALSE
sp|Q8XD23|GLSA1_ECO57	Glutaminase 1 OS=Escherichia coli O157:H7 GN=glsA1 PE=3 SV=1	glsA1	[294]						5.12205	0.184385	11.2873	4			1.04422	0.969248										3.97014	0.00267437			6.66763	0.00258177	FALSE		5.23259	0.0135277	FALSE		4.97392	0.0179546
sp|P77695|GNSB_ECOLI	Protein gnsB OS=Escherichia coli (strain K12) GN=gnsB PE=3 SV=2	gnsB	[20]						6.02375	0.08065	4.49126	3			0.872935	0.915475										5.4472	0.0431059			6.03876	2.39e-05	TRUE		6.63522	5.58e-05	FALSE
sp|B7ULM8|GPMA_ECO27	2,3-bisphosphoglycerate-dependent phosphoglycerate mutase OS=Escherichia coli O127:H6 (strain E2348/69 / EPEC) GN=gpmA PE=3 SV=1	gpmA	[18]						4.75896	0.500792	32.1014	4			1.122	0.970349										8.08031	0.0256218			5.72052	0.00756911	TRUE		5.30693	0.0218313	FALSE		2.09357	0.00079172
sp|B7LDH2|GRCA_ECO55	Autonomous glycyl radical cofactor OS=Escherichia coli (strain 55989 / EAEC) GN=grcA PE=3 SV=1	grcA	[48]						15.6672	0.686285	24.9416	4			3.60292	3.2837										36.2343	0.0322966			25.6707	0.00743913	TRUE		6.86888	0.00129067	TRUE		9.43165	0.00957046
sp|A7ZV11|CH10_ECO24	10 kDa chaperonin OS=Escherichia coli O139:H28 (strain E24377A / ETEC) GN=groS PE=3 SV=1	groS	[34]						3.63011	0.580129	44.997	3			0.847221	0.950852										2.73439	5.78e-05			2.15256	0.00210056	TRUE		8.14879	4.33e-05	TRUE
sp|A7ZV11|CH10_ECO24	10 kDa chaperonin OS=Escherichia coli O139:H28 (strain E24377A / ETEC) GN=groS PE=3 SV=1	groS	[74]						2.89994	0.0485921	4.56396	3			0.847221	0.950852										3.03046	0.0415242			2.71452	0.00953638	FALSE		2.97276	0.0131691	TRUE
sp|P68688|GLRX1_ECOLI	Glutaredoxin-1 OS=Escherichia coli (strain K12) GN=grxA PE=1 SV=1	grxA	[45]						3.86049	0.308294	22.8231	4			1.31122	1.19853										2.37366	0.00900426			3.80755	0.0010544	FALSE		4.53423	0.00675045	FALSE		5.43186	0.00136928
sp|P0AC61|GLRX2_ECO57	Glutaredoxin-2 OS=Escherichia coli O157:H7 GN=grxB PE=3 SV=1	grxB	[125]						6.9985	0.64035	32.9111	3			1.13645	1.10706										4.44222	0.00208543			17.3108	2.06e-05	FALSE		4.45847	0.000522861	TRUE		MS
sp|P0AET0|HDEA_ECO57	Acid stress chaperone HdeA OS=Escherichia coli O157:H7 GN=hdeA PE=3 SV=1	hdeA	[105]						7.35846	0.643403	32.237	3			1.57848	1.40012										3.21002	0.00624386			15.3979	5.16e-05	TRUE		8.06194	0.0288761	FALSE
sp|P0AET0|HDEA_ECO57	Acid stress chaperone HdeA OS=Escherichia coli O157:H7 GN=hdeA PE=3 SV=1	hdeA	[91]						5.44422	0.47186	27.8457	3			1.57848	1.40012										9.94401	0.0221966			5.16833	0.00929586	TRUE		3.14033	0.00315439	TRUE
sp|P08200|IDH_ECOLI	Isocitrate dehydrogenase [NADP] OS=Escherichia coli (strain K12) GN=icd PE=1 SV=1	icd	[12]						9.29772	0.232916	10.4458	4			1.7296	1.4381										11.8136	9.97e-06			6.54636	0.00781541	FALSE		8.68255	0.000372029	FALSE		11.1307	1.11e-06
sp|B7UI71|SYI_ECO27	Isoleucine--tRNA ligase OS=Escherichia coli O127:H6 (strain E2348/69 / EPEC) GN=ileS PE=3 SV=1	ileS	[934]						5.18087	0.217723	13.2356	3			0.897407	0.893019										6.45101	0.00207449							5.59705	0.00653521	FALSE		3.84512	0.000330233
sp|A7ZJV1|IF1_ECO24	Translation initiation factor IF-1 OS=Escherichia coli O139:H28 (strain E24377A / ETEC) GN=infA PE=3 SV=1	infA	[52]						3.30355	0.0839416	7.02442	3			0.870897	0.866125										3.40053	0.0854058			3.63903	0.00530068	FALSE		2.88687	0.000260209	TRUE		3.33459	0.0172641
sp|P0A9P2|DLDH_ECO57	Dihydrolipoyl dehydrogenase OS=Escherichia coli O157:H7 GN=lpdA PE=3 SV=2	lpdA	[299]						10.135	0.413026	17.8337	4			1.77193	1.54864										16.218	0.0229021			6.49279	0.000779463	TRUE		14.3759	0.000771371	TRUE		6.96742	8.92e-06
sp|P0A9P2|DLDH_ECO57	Dihydrolipoyl dehydrogenase OS=Escherichia coli O157:H7 GN=lpdA PE=3 SV=2	lpdA	[403]						9.51911	0.364178	16.162	3			1.77193	1.54864										13.8889	0.00732584			10.6676	0.000955205	TRUE		5.82011	0.00336568	FALSE
sp|B7UJW8|MDH_ECO27	Malate dehydrogenase OS=Escherichia coli O127:H6 (strain E2348/69 / EPEC) GN=mdh PE=3 SV=1	mdh	[301]						3.641	0.189814	14.6886	4			1.19225	1.02609										4.07828	0.00214638			4.67897	3.94e-05	TRUE		2.94916	0.000854735	TRUE		3.11788	0.024299
sp|A7ZKS3|MNMA_ECO24	tRNA-specific 2-thiouridylase MnmA OS=Escherichia coli O139:H28 (strain E24377A / ETEC) GN=mnmA PE=3 SV=1	mnmA	[149]						6.22161	0.988207	54.0586	3			0.982831	0.892715										27.1701	0.000211626			8.56615	0.00647757	FALSE		2.80982	0.0075904	TRUE		2.29379	0.058163
sp|B7UII1|PANC_ECO27	Pantothenate synthetase OS=Escherichia coli O127:H6 (strain E2348/69 / EPEC) GN=panC PE=3 SV=1	panC	[81]						2.79655	0.342748	33.3287	3			1.33667	1.07235										4.53954	0.00300213			2.16522	0.0128958	FALSE						2.21609	0.00506963
sp|P06999|K6PF2_ECOLI	6-phosphofructokinase isozyme 2 OS=Escherichia coli (strain K12) GN=pfkB PE=1 SV=2	pfkB	[148]						4.85014	0.126703	8.02424	3			1.2062	0.897364										4.61802	0.0178572			5.76825	0.00929517	FALSE						4.28064	0.000244902
sp|P0A9N5|PFLA_ECOL6	Pyruvate formate-lyase 1-activating enzyme OS=Escherichia coli O6:H1 (strain CFT073 / ATCC 700928 / UPEC) GN=pflA PE=3 SV=2	pflA	[155]						2.5267	0.0810448	8.74352	3			1.07905	0.899644										2.32782	0.00521116			2.74175	0.00396617	FALSE		MS		FALSE
sp|P0A9N5|PFLA_ECOL6	Pyruvate formate-lyase 1-activating enzyme OS=Escherichia coli O6:H1 (strain CFT073 / ATCC 700928 / UPEC) GN=pflA PE=3 SV=2	pflA	[243]						2.74349	0.261448	25.9057	4			1.07905	0.899644										2.06036	0.0224648			3.93545	0.00506979	FALSE		3.12784	0.0115377	FALSE		2.22924	0.00359256
sp|P09373|PFLB_ECOLI	Formate acetyltransferase 1 OS=Escherichia coli (strain K12) GN=pflB PE=1 SV=2	pflB	[117]						6.11556	0.470351	25.9742	4			1.39482	1.2082										6.51057	0.0202172			9.19332	1.02e-05	FALSE		2.78697	0.000349135	TRUE		8.38027	0.0409526
sp|A8A466|PGK_ECOHS	Phosphoglycerate kinase OS=Escherichia coli O9:H4 (strain HS) GN=pgk PE=3 SV=1	pgk	[119, 120]						10.6454	0.446711	18.8874	4			0.916612	0.943512										12.8716	0.00363129			20.0491	0.000200521	FALSE		6.34169	0.0098503	TRUE		7.84923	0.00256348
sp|A7ZR34|PGK_ECO24	Phosphoglycerate kinase OS=Escherichia coli O139:H28 (strain E24377A / ETEC) GN=pgk PE=3 SV=1	pgk	[119]						2.63521	0.0601456	6.2072	4			0.916612	0.943512										2.68743	0.000577656			2.439	0.000692109	TRUE		2.87066	0.00336529	TRUE		2.56413	6.37e-05
sp|A8A466|PGK_ECOHS	Phosphoglycerate kinase OS=Escherichia coli O9:H4 (strain HS) GN=pgk PE=3 SV=1	pgk	[120]						4.17262	0.433669	30.3574	3			0.916612	0.943512										5.61114	0.00276531			MS		FALSE		5.72951	0.00429418	TRUE		2.26306	0.000257384
sp|P23869|PPIB_ECOLI	Peptidyl-prolyl cis-trans isomerase B OS=Escherichia coli (strain K12) GN=ppiB PE=1 SV=2	ppiB	[69]						3.76091	0.309108	23.3348	3			0.995315	1.01638										2.49542	0.00122857			4.02633	6.7e-05	FALSE		5.27723	0.00298098	FALSE
sp|P0AA05|PTHP_ECOL6	Phosphocarrier protein HPr OS=Escherichia coli O6:H1 (strain CFT073 / ATCC 700928 / UPEC) GN=ptsH PE=3 SV=1	ptsH	[27]						2.47231	0.0781488	8.63376	3			0.963206	0.879412										2.32002	0.0255899			2.76063	0.00013356	TRUE		2.36362	0.00390122	FALSE		MS
sp|P0AA05|PTHP_ECOL6	Phosphocarrier protein HPr OS=Escherichia coli O6:H1 (strain CFT073 / ATCC 700928 / UPEC) GN=ptsH PE=3 SV=1	ptsH	[49]						4.92246	0.660064	41.4142	3			0.963206	0.879412										10.8728	0.0167071			5.07892	0.00731248	TRUE		2.16158	0.0259127	TRUE
sp|B7UGM6|PUR7_ECO27	Phosphoribosylaminoimidazole-succinocarboxamide synthase OS=Escherichia coli O127:H6 (strain E2348/69 / EPEC) GN=purC PE=3 SV=1	purC	[103]						3.13379	0.235674	20.6326	4			0.94492	0.798975										4.01491	0.000226651			2.16952	3.24e-05	TRUE		3.01775	0.0178426	FALSE		3.66655	1.89e-05
sp|P0AD51|RAIA_ECO57	Ribosome-associated inhibitor A OS=Escherichia coli O157:H7 GN=raiA PE=3 SV=2	raiA	[80]						10.2565	0.233348	10.0239	3			1.03472	0.872936										13.5981	0.000566774			7.68369	0.00074838	FALSE		10.3296	0.000405483	TRUE
sp|A7ZQC8|RECA_ECO24	Protein RecA OS=Escherichia coli O139:H28 (strain E24377A / ETEC) GN=recA PE=3 SV=1	recA	[287]						3.46638	0.30597	24.6133	3			0.853936	0.831181										2.59238	0.00456361			3.04267	0.000428161	FALSE		5.28712	0.00392365	FALSE
sp|A7ZSJ7|RL5_ECO24	50S ribosomal protein L5 OS=Escherichia coli O139:H28 (strain E24377A / ETEC) GN=rplE PE=3 SV=1	rplE	[48]						4.35913	0.314118	21.3356	3			1.01389	1.00506										3.8522	0.0202575			7.12813	0.00490086	TRUE		3.00592	0.000270581	TRUE		4.37404	0.079349
sp|A7ZSI3|RL17_ECO24	50S ribosomal protein L17 OS=Escherichia coli O139:H28 (strain E24377A / ETEC) GN=rplQ PE=3 SV=1	rplQ	[121]						6.69496	0.367101	19.3073	3			1.03591	0.896447														5.22096	0.00213781	FALSE		5.10551	0.00627806	FALSE		11.2457	0.00348693
sp|A7ZP09|RL25_ECO24	50S ribosomal protein L25 OS=Escherichia coli O139:H28 (strain E24377A / ETEC) GN=rplY PE=3 SV=1	rplY	[85]						3.99174	0.52442	37.8854	4			0.909705	0.958269														8.2795	0.0364118	FALSE		2.47391	0.00698384	FALSE		3.11198	0.000238408
sp|B7UK36|RL29_ECO27	50S ribosomal protein L29 OS=Escherichia coli O127:H6 (strain E2348/69 / EPEC) GN=rpmC PE=3 SV=1	rpmC	[60]						3.88525	0.240426	17.715	4			1.04014	0.963296										2.77763	0.0397749			5.31567	0.00546016	TRUE		4.34331	0.000155036	TRUE		3.55153	0.000224962
sp|P0AG69|RS1_ECO57	30S ribosomal protein S1 OS=Escherichia coli O157:H7 GN=rpsA PE=3 SV=1	rpsA	[363]						3.81812	0.21633	16.1469	4			0.897247	0.863128										2.87551	0.00226152			3.3551	0.00153346	FALSE		4.40673	0.000595219	FALSE		4.97743	0.00582435
sp|A7ZSK3|RS3_ECO24	30S ribosomal protein S3 OS=Escherichia coli O139:H28 (strain E24377A / ETEC) GN=rpsC PE=3 SV=1	rpsC	[108]						4.88251	0.529046	33.3644	4			0.963059	0.917129										5.06588	3.65e-06			2.13885	0.00122562	TRUE		5.61935	0.000253567	FALSE		9.3174	6.41e-08
sp|A7ZSK3|RS3_ECO24	30S ribosomal protein S3 OS=Escherichia coli O139:H28 (strain E24377A / ETEC) GN=rpsC PE=3 SV=1	rpsC	[49]						5.23726	0.274004	16.5481	3			0.963059	0.917129										3.55852	0.001933			6.54058	5.81e-06	TRUE		6.16815	0.00129138	FALSE
sp|A7ZV71|RS6_ECO24	30S ribosomal protein S6 OS=Escherichia coli O139:H28 (strain E24377A / ETEC) GN=rpsF PE=3 SV=1	rpsF	[56]						9.57369	0.315206	13.9532	3			0.835661	0.84188										7.20614	0.00776956			14.856	0.00657192	TRUE		8.1888	0.00261737	TRUE
sp|P0A9T2|SERA_ECO57	D-3-phosphoglycerate dehydrogenase OS=Escherichia coli O157:H7 GN=serA PE=3 SV=2	serA	[39]						4.07404	0.22606	16.0939	3			0.862741	0.830898										5.56567	0.0263671			3.68959	0.0328446	FALSE						3.29325	0.00223222
sp|B7URX8|SYY_ECO27	Tyrosine--tRNA ligase OS=Escherichia coli O127:H6 (strain E2348/69 / EPEC) GN=tyrS PE=3 SV=1	tyrS	[85]						2.38006	0.0749403	8.6424	3			0.75677	0.778991										2.57451	0.0279607			2.43676	0.00301033	FALSE		MS		FALSE		2.14972	0.000226923
sp|P75821|YBJS_ECOLI	Uncharacterized protein YbjS OS=Escherichia coli (strain K12) GN=ybjS PE=4 SV=2	ybjS	[177]						4.69375	0.435852	28.188	4			1.29387	1.28657										4.57795	0.0360615			9.31431	0.020883	FALSE		4.084	0.00112746	FALSE		2.78653	0.00184869
sp|P75874|YCCU_ECOLI	Uncharacterized protein yccU OS=Escherichia coli (strain K12) GN=yccU PE=1 SV=2	yccU	[70]						4.5046	0.386906	25.7064	4			1.20283	1.02412										7.83451	0.0405566			3.9753	0.0375327	FALSE		4.93016	0.0159262	FALSE		2.68061	0.0319362
sp|P0AB63|YCIN_ECO57	Protein yciN OS=Escherichia coli O157:H7 GN=yciN PE=4 SV=1	yciN	[19]						3.42846	0.474983	38.5504	3.5			1.46239	1.0975										1.88848	0.0248122			3.80127	0.000295895	FALSE		6.91721	0.0220695	FALSE		2.78232	0.000706659
sp|P37613|YHHK_ECOLI	Uncharacterized protein yhhK OS=Escherichia coli (strain K12) GN=yhhK PE=1 SV=1	yhhK	[10]						3.28411	0.400154	33.6519	3			1.01884	1.02057										2.26317	0.0483365			5.72368	0.00130109	FALSE		2.73672	0.0132873	FALSE
sp|Q0TBK7|YIBT_ECOL5	Uncharacterized protein YibT OS=Escherichia coli O6:K15:H31 (strain 536 / UPEC) GN=yibT PE=4 SV=1	yibT	[3]						2.50221	0.0933512	10.1781	3			1.1542	1.17488										2.30304	0.00699741			2.39128	0.000799147	TRUE		2.84732	8.15e-05	TRUE		MS
sp|P0ADN3|YIFE_ECOL6	UPF0438 protein YifE OS=Escherichia coli O6:H1 (strain CFT073 / ATCC 700928 / UPEC) GN=yifE PE=3 SV=2	yifE	[15]						3.77516	0.177333	13.349	4			0.922066	0.835383										3.04185	0.0348778			4.76464	0.0193526	FALSE		4.18975	0.00136425	FALSE		3.3497	1.21e-05
sp|P0ADN3|YIFE_ECOL6	UPF0438 protein YifE OS=Escherichia coli O6:H1 (strain CFT073 / ATCC 700928 / UPEC) GN=yifE PE=3 SV=2	yifE	[49]						3.27868	0.339525	28.593	3			0.922066	0.835383										2.038	0.000894344			3.90384	0.00139697	TRUE		4.42931	0.00349462	TRUE		MS
sp|P68207|YJBJ_ECO57	UPF0337 protein YjbJ OS=Escherichia coli O157:H7 GN=yjbJ PE=3 SV=1	yjbJ	[3]						3.81936	0.664253	49.5681	3			1.71872	1.33016										8.53677	0.0022001			4.02911	0.00100358	TRUE		4.57923	3.21e-05	TRUE		1.3509	0.173644
sp|P0AF51|YJBR_ECO57	Uncharacterized protein YjbR OS=Escherichia coli O157:H7 GN=yjbR PE=4 SV=1	yjbR	[40]						5.65008	0.449423	25.9532	3			1.20586	1.18817										10.6198	0.0195768			3.86017	0.00379246	FALSE		4.4006	0.000938068	TRUE
sp|P0AF60|YJDI_ECO57	Uncharacterized protein YjdI OS=Escherichia coli O157:H7 GN=yjdI PE=4 SV=1	yjdI	[72]						5.87787	0.0991832	5.59979	3			1.26844	1.22716										5.94361	0.000124004			5.17923	2.33e-06	FALSE		6.59655	0.000195383	TRUE
sp|P63286|CLPB_ECOL6	Chaperone protein ClpB OS=Escherichia coli O6:H1 (strain CFT073 / ATCC 700928 / UPEC) GN=clpB PE=3 SV=1	clpB	451						2.07409		31.1377	4														1.44496	0.208824		2.12021	0.00766603		2.69993	0.000368721		2.23729	0.000635896	up
sp|P63286|CLPB_ECOL6	Chaperone protein ClpB OS=Escherichia coli O6:H1 (strain CFT073 / ATCC 700928 / UPEC) GN=clpB PE=3 SV=1	clpB	451						2.07409		31.1377	4														1.44496	0.208824		2.12021	0.00766603		2.69993	0.000368721		2.23729	0.000635896	up
												4
