# Supplementary material for: Structural, Kinetic and Proteomic Characterization of Acetyl Phosphate-Dependent Bacterial Protein Acetylation
Source: PLoS One. 2014 Apr 22;9(4):e94816. doi: 10.1371/journal.pone.0094816 (PMC3995681; doi:10.1371/journal.pone.0094816)
Supplement: Table S18 — Independent verification of MS1 Filtering data using SWATH-MS2. Data independent acquisition and quantitation using MS2 fragments in a SWATH method as used to independently verify 69 candidate cobB-sensitive acetyl sites. (XLSX) [file pone.0094816.s028.xlsx]

## Sheet: S19_AckA_assay
Table S19: SWATH assay and transitions used for MS2 based quantification for AckA candidate acetyl sites
												Precursor	Product
Peptide	Gene Name	Acetyl Site	Transition	LibraryRank	Modified Sequence	Beg Pos	End Pos	Precursor M/Z	Product M/Z	Protein Name	Protein Description	Charge	Charge	Precursor Note
AYADDKAIVGGIAR	accA	[99]	y12	4	AYADDK[+42]AIVGGIAR	94	107	731.388	1227.67	sp|B7UJ86|ACCA_ECO27	Acetyl-coenzyme A carboxylase carboxyl transferase subunit alpha OS=Escherichia coli O127:H6 (strain E2348/69 / EPEC) GN=accA PE=3 SV=1	2	1	SW_99
AYADDKAIVGGIAR	accA	[99]	y9	6	AYADDK[+42]AIVGGIAR	94	107	731.388	926.578	sp|B7UJ86|ACCA_ECO27	Acetyl-coenzyme A carboxylase carboxyl transferase subunit alpha OS=Escherichia coli O127:H6 (strain E2348/69 / EPEC) GN=accA PE=3 SV=1	2	1	SW_99
AYADDKAIVGGIAR	accA	[99]	y8	1	AYADDK[+42]AIVGGIAR	94	107	731.388	756.473	sp|B7UJ86|ACCA_ECO27	Acetyl-coenzyme A carboxylase carboxyl transferase subunit alpha OS=Escherichia coli O127:H6 (strain E2348/69 / EPEC) GN=accA PE=3 SV=1	2	1	SW_99
AYADDKAIVGGIAR	accA	[99]	y7	5	AYADDK[+42]AIVGGIAR	94	107	731.388	685.436	sp|B7UJ86|ACCA_ECO27	Acetyl-coenzyme A carboxylase carboxyl transferase subunit alpha OS=Escherichia coli O127:H6 (strain E2348/69 / EPEC) GN=accA PE=3 SV=1	2	1	SW_99
AYADDKAIVGGIAR	accA	[99]	y6	3	AYADDK[+42]AIVGGIAR	94	107	731.388	572.351	sp|B7UJ86|ACCA_ECO27	Acetyl-coenzyme A carboxylase carboxyl transferase subunit alpha OS=Escherichia coli O127:H6 (strain E2348/69 / EPEC) GN=accA PE=3 SV=1	2	1	SW_99
AYADDKAIVGGIAR	accA	[99]	y5	2	AYADDK[+42]AIVGGIAR	94	107	731.388	473.283	sp|B7UJ86|ACCA_ECO27	Acetyl-coenzyme A carboxylase carboxyl transferase subunit alpha OS=Escherichia coli O127:H6 (strain E2348/69 / EPEC) GN=accA PE=3 SV=1	2	1	SW_99
KAGVPCVPGSDGPLGDDMDKNR	accC	[144]	y9	3	KAGVPC[+57]VPGSDGPLGDDMDK[+42]NR	125	146	776.363	1105.49	sp|P24182|ACCC_ECOLI	Biotin carboxylase OS=Escherichia coli (strain K12) GN=accC PE=1 SV=2	3	1	SW_144
KAGVPCVPGSDGPLGDDMDKNR	accC	[144]	y8	1	KAGVPC[+57]VPGSDGPLGDDMDK[+42]NR	125	146	776.363	992.41	sp|P24182|ACCC_ECOLI	Biotin carboxylase OS=Escherichia coli (strain K12) GN=accC PE=1 SV=2	3	1	SW_144
KAGVPCVPGSDGPLGDDMDKNR	accC	[144]	y7	5	KAGVPC[+57]VPGSDGPLGDDMDK[+42]NR	125	146	776.363	935.389	sp|P24182|ACCC_ECOLI	Biotin carboxylase OS=Escherichia coli (strain K12) GN=accC PE=1 SV=2	3	1	SW_144
KAGVPCVPGSDGPLGDDMDKNR	accC	[144]	y5	4	KAGVPC[+57]VPGSDGPLGDDMDK[+42]NR	125	146	776.363	705.335	sp|P24182|ACCC_ECOLI	Biotin carboxylase OS=Escherichia coli (strain K12) GN=accC PE=1 SV=2	3	1	SW_144
KAGVPCVPGSDGPLGDDMDKNR	accC	[144]	y3	6	KAGVPC[+57]VPGSDGPLGDDMDK[+42]NR	125	146	776.363	459.267	sp|P24182|ACCC_ECOLI	Biotin carboxylase OS=Escherichia coli (strain K12) GN=accC PE=1 SV=2	3	1	SW_144
KAGVPCVPGSDGPLGDDMDKNR	accC	[144]	y15	2	KAGVPC[+57]VPGSDGPLGDDMDK[+42]NR	125	146	776.363	808.354	sp|P24182|ACCC_ECOLI	Biotin carboxylase OS=Escherichia coli (strain K12) GN=accC PE=1 SV=2	3	2	SW_144
LAPSLTLGCGSWGGNSISENVGPKHLINKK	adhE	[436]	y9	2	LAPSLTLGC[+57]GSWGGNSISENVGPK[+42]HLINKK	413	442	794.918	1076.66	sp|P0A9Q7|ADHE_ECOLI	Aldehyde-alcohol dehydrogenase OS=Escherichia coli (strain K12) GN=adhE PE=1 SV=2	4	1	SW_436
LAPSLTLGCGSWGGNSISENVGPKHLINKK	adhE	[436]	y21	6	LAPSLTLGC[+57]GSWGGNSISENVGPK[+42]HLINKK	413	442	794.918	1132.59	sp|P0A9Q7|ADHE_ECOLI	Aldehyde-alcohol dehydrogenase OS=Escherichia coli (strain K12) GN=adhE PE=1 SV=2	4	2	SW_436
LAPSLTLGCGSWGGNSISENVGPKHLINKK	adhE	[436]	y18	3	LAPSLTLGC[+57]GSWGGNSISENVGPK[+42]HLINKK	413	442	794.918	967.526	sp|P0A9Q7|ADHE_ECOLI	Aldehyde-alcohol dehydrogenase OS=Escherichia coli (strain K12) GN=adhE PE=1 SV=2	4	2	SW_436
LAPSLTLGCGSWGGNSISENVGPKHLINKK	adhE	[436]	y17	4	LAPSLTLGC[+57]GSWGGNSISENVGPK[+42]HLINKK	413	442	794.918	939.016	sp|P0A9Q7|ADHE_ECOLI	Aldehyde-alcohol dehydrogenase OS=Escherichia coli (strain K12) GN=adhE PE=1 SV=2	4	2	SW_436
LAPSLTLGCGSWGGNSISENVGPKHLINKK	adhE	[436]	y13	1	LAPSLTLGC[+57]GSWGGNSISENVGPK[+42]HLINKK	413	442	794.918	753.425	sp|P0A9Q7|ADHE_ECOLI	Aldehyde-alcohol dehydrogenase OS=Escherichia coli (strain K12) GN=adhE PE=1 SV=2	4	2	SW_436
IKYAMIGDPTGALTR	ahpC	[93]	y9	5	IK[+42]YAMIGDPTGALTR	92	106	550.296	887.458	sp|P0AE09|AHPC_ECOL6	Alkyl hydroperoxide reductase subunit C OS=Escherichia coli O6:H1 (strain CFT073 / ATCC 700928 / UPEC) GN=ahpC PE=3 SV=2	3	1	SW_93
IKYAMIGDPTGALTR	ahpC	[93]	y7	1	IK[+42]YAMIGDPTGALTR	92	106	550.296	715.41	sp|P0AE09|AHPC_ECOL6	Alkyl hydroperoxide reductase subunit C OS=Escherichia coli O6:H1 (strain CFT073 / ATCC 700928 / UPEC) GN=ahpC PE=3 SV=2	3	1	SW_93
IKYAMIGDPTGALTR	ahpC	[93]	y6	4	IK[+42]YAMIGDPTGALTR	92	106	550.296	618.357	sp|P0AE09|AHPC_ECOL6	Alkyl hydroperoxide reductase subunit C OS=Escherichia coli O6:H1 (strain CFT073 / ATCC 700928 / UPEC) GN=ahpC PE=3 SV=2	3	1	SW_93
IKYAMIGDPTGALTR	ahpC	[93]	y5	3	IK[+42]YAMIGDPTGALTR	92	106	550.296	517.309	sp|P0AE09|AHPC_ECOL6	Alkyl hydroperoxide reductase subunit C OS=Escherichia coli O6:H1 (strain CFT073 / ATCC 700928 / UPEC) GN=ahpC PE=3 SV=2	3	1	SW_93
IKYAMIGDPTGALTR	ahpC	[93]	y4	6	IK[+42]YAMIGDPTGALTR	92	106	550.296	460.288	sp|P0AE09|AHPC_ECOL6	Alkyl hydroperoxide reductase subunit C OS=Escherichia coli O6:H1 (strain CFT073 / ATCC 700928 / UPEC) GN=ahpC PE=3 SV=2	3	1	SW_93
IKYAMIGDPTGALTR	ahpC	[93]	y7	2	IK[+42]YAMIGDPTGALTR	92	106	550.296	358.208	sp|P0AE09|AHPC_ECOL6	Alkyl hydroperoxide reductase subunit C OS=Escherichia coli O6:H1 (strain CFT073 / ATCC 700928 / UPEC) GN=ahpC PE=3 SV=2	3	2	SW_93
EGEATLAPSLDLVGKI	ahpC	[186]	y10	3	EGEATLAPSLDLVGK[+42]I	172	187	827.949	1054.61	sp|P0AE09|AHPC_ECOL6	Alkyl hydroperoxide reductase subunit C OS=Escherichia coli O6:H1 (strain CFT073 / ATCC 700928 / UPEC) GN=ahpC PE=3 SV=2	2	1	SW_186
EGEATLAPSLDLVGKI	ahpC	[186]	y9	1	EGEATLAPSLDLVGK[+42]I	172	187	827.949	983.577	sp|P0AE09|AHPC_ECOL6	Alkyl hydroperoxide reductase subunit C OS=Escherichia coli O6:H1 (strain CFT073 / ATCC 700928 / UPEC) GN=ahpC PE=3 SV=2	2	1	SW_186
EGEATLAPSLDLVGKI	ahpC	[186]	y6	5	EGEATLAPSLDLVGK[+42]I	172	187	827.949	686.408	sp|P0AE09|AHPC_ECOL6	Alkyl hydroperoxide reductase subunit C OS=Escherichia coli O6:H1 (strain CFT073 / ATCC 700928 / UPEC) GN=ahpC PE=3 SV=2	2	1	SW_186
EGEATLAPSLDLVGKI	ahpC	[186]	y3	2	EGEATLAPSLDLVGK[+42]I	172	187	827.949	359.229	sp|P0AE09|AHPC_ECOL6	Alkyl hydroperoxide reductase subunit C OS=Escherichia coli O6:H1 (strain CFT073 / ATCC 700928 / UPEC) GN=ahpC PE=3 SV=2	2	1	SW_186
SKIFDFVKPGVITGDDVQK	fbaA	[3]	y8	4	SK[+42]IFDFVKPGVITGDDVQK	2	20	712.384	875.447	sp|P0AB71|ALF_ECOLI	Fructose-bisphosphate aldolase class 2 OS=Escherichia coli (strain K12) GN=fbaA PE=1 SV=2	3	1	sw_3
SKIFDFVKPGVITGDDVQK	fbaA	[3]	y7	2	SK[+42]IFDFVKPGVITGDDVQK	2	20	712.384	762.363	sp|P0AB71|ALF_ECOLI	Fructose-bisphosphate aldolase class 2 OS=Escherichia coli (strain K12) GN=fbaA PE=1 SV=2	3	1	sw_3
SKIFDFVKPGVITGDDVQK	fbaA	[3]	y6	5	SK[+42]IFDFVKPGVITGDDVQK	2	20	712.384	661.315	sp|P0AB71|ALF_ECOLI	Fructose-bisphosphate aldolase class 2 OS=Escherichia coli (strain K12) GN=fbaA PE=1 SV=2	3	1	sw_3
SKIFDFVKPGVITGDDVQK	fbaA	[3]	y11	6	SK[+42]IFDFVKPGVITGDDVQK	2	20	712.384	564.798	sp|P0AB71|ALF_ECOLI	Fructose-bisphosphate aldolase class 2 OS=Escherichia coli (strain K12) GN=fbaA PE=1 SV=2	3	2	sw_3
IFDFVKPGVITGDDVQK	fbaA	[9]	y11	2	IFDFVK[+42]PGVITGDDVQK	4	20	640.675	1128.59	sp|P0AB71|ALF_ECOLI	Fructose-bisphosphate aldolase class 2 OS=Escherichia coli (strain K12) GN=fbaA PE=1 SV=2	3	1	sw
IFDFVKPGVITGDDVQK	fbaA	[9]	y9	6	IFDFVK[+42]PGVITGDDVQK	4	20	640.675	974.515	sp|P0AB71|ALF_ECOLI	Fructose-bisphosphate aldolase class 2 OS=Escherichia coli (strain K12) GN=fbaA PE=1 SV=2	3	1	sw
IFDFVKPGVITGDDVQK	fbaA	[9]	y8	3	IFDFVK[+42]PGVITGDDVQK	4	20	640.675	875.447	sp|P0AB71|ALF_ECOLI	Fructose-bisphosphate aldolase class 2 OS=Escherichia coli (strain K12) GN=fbaA PE=1 SV=2	3	1	sw
IFDFVKPGVITGDDVQK	fbaA	[9]	y7	1	IFDFVK[+42]PGVITGDDVQK	4	20	640.675	762.363	sp|P0AB71|ALF_ECOLI	Fructose-bisphosphate aldolase class 2 OS=Escherichia coli (strain K12) GN=fbaA PE=1 SV=2	3	1	sw
IFDFVKPGVITGDDVQK	fbaA	[9]	y6	4	IFDFVK[+42]PGVITGDDVQK	4	20	640.675	661.315	sp|P0AB71|ALF_ECOLI	Fructose-bisphosphate aldolase class 2 OS=Escherichia coli (strain K12) GN=fbaA PE=1 SV=2	3	1	sw
IFDFVKPGVITGDDVQK	fbaA	[9]	y11	5	IFDFVK[+42]PGVITGDDVQK	4	20	640.675	564.798	sp|P0AB71|ALF_ECOLI	Fructose-bisphosphate aldolase class 2 OS=Escherichia coli (strain K12) GN=fbaA PE=1 SV=2	3	2	sw
IFDFVKPGVITGDDVQKVFQVAK	fbaA	[20]	y8	4	IFDFVKPGVITGDDVQK[+42]VFQVAK	4	26	864.807	989.578	sp|P0AB71|ALF_ECOLI	Fructose-bisphosphate aldolase class 2 OS=Escherichia coli (strain K12) GN=fbaA PE=1 SV=2	3	1	sw_20
IFDFVKPGVITGDDVQKVFQVAK	fbaA	[20]	y7	2	IFDFVKPGVITGDDVQK[+42]VFQVAK	4	26	864.807	861.519	sp|P0AB71|ALF_ECOLI	Fructose-bisphosphate aldolase class 2 OS=Escherichia coli (strain K12) GN=fbaA PE=1 SV=2	3	1	sw_20
IFDFVKPGVITGDDVQKVFQVAK	fbaA	[20]	y6	3	IFDFVKPGVITGDDVQK[+42]VFQVAK	4	26	864.807	691.414	sp|P0AB71|ALF_ECOLI	Fructose-bisphosphate aldolase class 2 OS=Escherichia coli (strain K12) GN=fbaA PE=1 SV=2	3	1	sw_20
IFDFVKPGVITGDDVQKVFQVAK	fbaA	[20]	y5	1	IFDFVKPGVITGDDVQK[+42]VFQVAK	4	26	864.807	592.345	sp|P0AB71|ALF_ECOLI	Fructose-bisphosphate aldolase class 2 OS=Escherichia coli (strain K12) GN=fbaA PE=1 SV=2	3	1	sw_20
IFDFVKPGVITGDDVQKVFQVAK	fbaA	[20]	y4	6	IFDFVKPGVITGDDVQK[+42]VFQVAK	4	26	864.807	445.277	sp|P0AB71|ALF_ECOLI	Fructose-bisphosphate aldolase class 2 OS=Escherichia coli (strain K12) GN=fbaA PE=1 SV=2	3	1	sw_20
IFDFVKPGVITGDDVQKVFQVAK	fbaA	[20]	y3	5	IFDFVKPGVITGDDVQK[+42]VFQVAK	4	26	864.807	317.218	sp|P0AB71|ALF_ECOLI	Fructose-bisphosphate aldolase class 2 OS=Escherichia coli (strain K12) GN=fbaA PE=1 SV=2	3	1	sw_20
IFDFVKPGVITGDDVQKVFQVAK	fbaA	[20]	y8	4	IFDFVKPGVITGDDVQK[+42]VFQVAK	4	26	648.857	989.578	sp|P0AB71|ALF_ECOLI	Fructose-bisphosphate aldolase class 2 OS=Escherichia coli (strain K12) GN=fbaA PE=1 SV=2	4	1	sw
IFDFVKPGVITGDDVQKVFQVAK	fbaA	[20]	y7	3	IFDFVKPGVITGDDVQK[+42]VFQVAK	4	26	648.857	861.519	sp|P0AB71|ALF_ECOLI	Fructose-bisphosphate aldolase class 2 OS=Escherichia coli (strain K12) GN=fbaA PE=1 SV=2	4	1	sw
IFDFVKPGVITGDDVQKVFQVAK	fbaA	[20]	y6	2	IFDFVKPGVITGDDVQK[+42]VFQVAK	4	26	648.857	691.414	sp|P0AB71|ALF_ECOLI	Fructose-bisphosphate aldolase class 2 OS=Escherichia coli (strain K12) GN=fbaA PE=1 SV=2	4	1	sw
IFDFVKPGVITGDDVQKVFQVAK	fbaA	[20]	y5	1	IFDFVKPGVITGDDVQK[+42]VFQVAK	4	26	648.857	592.345	sp|P0AB71|ALF_ECOLI	Fructose-bisphosphate aldolase class 2 OS=Escherichia coli (strain K12) GN=fbaA PE=1 SV=2	4	1	sw
IFDFVKPGVITGDDVQKVFQVAK	fbaA	[20]	y3	5	IFDFVKPGVITGDDVQK[+42]VFQVAK	4	26	648.857	317.218	sp|P0AB71|ALF_ECOLI	Fructose-bisphosphate aldolase class 2 OS=Escherichia coli (strain K12) GN=fbaA PE=1 SV=2	4	1	sw
IFDFVKPGVITGDDVQKVFQVAK	fbaA	[20]	y8	6	IFDFVKPGVITGDDVQK[+42]VFQVAK	4	26	648.857	495.293	sp|P0AB71|ALF_ECOLI	Fructose-bisphosphate aldolase class 2 OS=Escherichia coli (strain K12) GN=fbaA PE=1 SV=2	4	2	sw
VKAPVIVQFSNGGASFIAGKGVK	fbaA	[72]	y12	6	VKAPVIVQFSNGGASFIAGK[+42]GVK	53	75	772.774	1133.63	sp|P0AB71|ALF_ECOLI	Fructose-bisphosphate aldolase class 2 OS=Escherichia coli (strain K12) GN=fbaA PE=1 SV=2	3	1	sw_72
VKAPVIVQFSNGGASFIAGKGVK	fbaA	[72]	y9	2	VKAPVIVQFSNGGASFIAGK[+42]GVK	53	75	772.774	948.551	sp|P0AB71|ALF_ECOLI	Fructose-bisphosphate aldolase class 2 OS=Escherichia coli (strain K12) GN=fbaA PE=1 SV=2	3	1	sw_72
VKAPVIVQFSNGGASFIAGKGVK	fbaA	[72]	y8	5	VKAPVIVQFSNGGASFIAGK[+42]GVK	53	75	772.774	861.519	sp|P0AB71|ALF_ECOLI	Fructose-bisphosphate aldolase class 2 OS=Escherichia coli (strain K12) GN=fbaA PE=1 SV=2	3	1	sw_72
VKAPVIVQFSNGGASFIAGKGVK	fbaA	[72]	y7	4	VKAPVIVQFSNGGASFIAGK[+42]GVK	53	75	772.774	714.451	sp|P0AB71|ALF_ECOLI	Fructose-bisphosphate aldolase class 2 OS=Escherichia coli (strain K12) GN=fbaA PE=1 SV=2	3	1	sw_72
VKAPVIVQFSNGGASFIAGKGVK	fbaA	[72]	y6	1	VKAPVIVQFSNGGASFIAGK[+42]GVK	53	75	772.774	601.367	sp|P0AB71|ALF_ECOLI	Fructose-bisphosphate aldolase class 2 OS=Escherichia coli (strain K12) GN=fbaA PE=1 SV=2	3	1	sw_72
VKAPVIVQFSNGGASFIAGKGVK	fbaA	[72]	y5	3	VKAPVIVQFSNGGASFIAGK[+42]GVK	53	75	772.774	530.33	sp|P0AB71|ALF_ECOLI	Fructose-bisphosphate aldolase class 2 OS=Escherichia coli (strain K12) GN=fbaA PE=1 SV=2	3	1	sw_72
DSQEYVSKK	fbaA	[251]	y7	6	DSQEYVSK[+42]K	244	252	563.275	923.483	sp|P0AB71|ALF_ECOLI	Fructose-bisphosphate aldolase class 2 OS=Escherichia coli (strain K12) GN=fbaA PE=1 SV=2	2	1	sw_251
DSQEYVSKK	fbaA	[251]	y6	1	DSQEYVSK[+42]K	244	252	563.275	795.425	sp|P0AB71|ALF_ECOLI	Fructose-bisphosphate aldolase class 2 OS=Escherichia coli (strain K12) GN=fbaA PE=1 SV=2	2	1	sw_251
DSQEYVSKK	fbaA	[251]	y5	2	DSQEYVSK[+42]K	244	252	563.275	666.382	sp|P0AB71|ALF_ECOLI	Fructose-bisphosphate aldolase class 2 OS=Escherichia coli (strain K12) GN=fbaA PE=1 SV=2	2	1	sw_251
DSQEYVSKK	fbaA	[251]	y4	4	DSQEYVSK[+42]K	244	252	563.275	503.319	sp|P0AB71|ALF_ECOLI	Fructose-bisphosphate aldolase class 2 OS=Escherichia coli (strain K12) GN=fbaA PE=1 SV=2	2	1	sw_251
DSQEYVSKK	fbaA	[251]	y3	3	DSQEYVSK[+42]K	244	252	563.275	404.25	sp|P0AB71|ALF_ECOLI	Fructose-bisphosphate aldolase class 2 OS=Escherichia coli (strain K12) GN=fbaA PE=1 SV=2	2	1	sw_251
DSQEYVSKK	fbaA	[251]	y7	5	DSQEYVSK[+42]K	244	252	563.275	462.245	sp|P0AB71|ALF_ECOLI	Fructose-bisphosphate aldolase class 2 OS=Escherichia coli (strain K12) GN=fbaA PE=1 SV=2	2	2	sw_251
ANEAYLQGQLGNPKGEDQPNKK	fbaA	[319]	y10	1	ANEAYLQGQLGNPK[+42]GEDQPNKK	306	327	814.407	1182.61	sp|P0AB71|ALF_ECOLI	Fructose-bisphosphate aldolase class 2 OS=Escherichia coli (strain K12) GN=fbaA PE=1 SV=2	3	1	sw
ANEAYLQGQLGNPKGEDQPNKK	fbaA	[319]	y8	4	ANEAYLQGQLGNPK[+42]GEDQPNKK	306	327	814.407	915.453	sp|P0AB71|ALF_ECOLI	Fructose-bisphosphate aldolase class 2 OS=Escherichia coli (strain K12) GN=fbaA PE=1 SV=2	3	1	sw
ANEAYLQGQLGNPKGEDQPNKK	fbaA	[319]	y4	2	ANEAYLQGQLGNPK[+42]GEDQPNKK	306	327	814.407	486.303	sp|P0AB71|ALF_ECOLI	Fructose-bisphosphate aldolase class 2 OS=Escherichia coli (strain K12) GN=fbaA PE=1 SV=2	3	1	sw
ANEAYLQGQLGNPKGEDQPNKK	fbaA	[319]	y18	6	ANEAYLQGQLGNPK[+42]GEDQPNKK	306	327	814.407	1028.53	sp|P0AB71|ALF_ECOLI	Fructose-bisphosphate aldolase class 2 OS=Escherichia coli (strain K12) GN=fbaA PE=1 SV=2	3	2	sw
ANEAYLQGQLGNPKGEDQPNKK	fbaA	[319]	y15	3	ANEAYLQGQLGNPK[+42]GEDQPNKK	306	327	814.407	826.424	sp|P0AB71|ALF_ECOLI	Fructose-bisphosphate aldolase class 2 OS=Escherichia coli (strain K12) GN=fbaA PE=1 SV=2	3	2	sw
ANEAYLQGQLGNPKGEDQPNKK	fbaA	[319]	y10	5	ANEAYLQGQLGNPK[+42]GEDQPNKK	306	327	814.407	591.809	sp|P0AB71|ALF_ECOLI	Fructose-bisphosphate aldolase class 2 OS=Escherichia coli (strain K12) GN=fbaA PE=1 SV=2	3	2	sw
GEDQPNKKYYDPR	fbaA	[327]	y6	6	GEDQPNKK[+42]YYDPR	320	332	551.262	883.431	sp|P0AB71|ALF_ECOLI	Fructose-bisphosphate aldolase class 2 OS=Escherichia coli (strain K12) GN=fbaA PE=1 SV=2	3	1	sw
GEDQPNKKYYDPR	fbaA	[327]	y5	2	GEDQPNKK[+42]YYDPR	320	332	551.262	713.325	sp|P0AB71|ALF_ECOLI	Fructose-bisphosphate aldolase class 2 OS=Escherichia coli (strain K12) GN=fbaA PE=1 SV=2	3	1	sw
GEDQPNKKYYDPR	fbaA	[327]	y4	5	GEDQPNKK[+42]YYDPR	320	332	551.262	550.262	sp|P0AB71|ALF_ECOLI	Fructose-bisphosphate aldolase class 2 OS=Escherichia coli (strain K12) GN=fbaA PE=1 SV=2	3	1	sw
GEDQPNKKYYDPR	fbaA	[327]	y2	1	GEDQPNKK[+42]YYDPR	320	332	551.262	272.172	sp|P0AB71|ALF_ECOLI	Fructose-bisphosphate aldolase class 2 OS=Escherichia coli (strain K12) GN=fbaA PE=1 SV=2	3	1	sw
GEDQPNKKYYDPR	fbaA	[327]	y11	3	GEDQPNKK[+42]YYDPR	320	332	551.262	733.357	sp|P0AB71|ALF_ECOLI	Fructose-bisphosphate aldolase class 2 OS=Escherichia coli (strain K12) GN=fbaA PE=1 SV=2	3	2	sw
GEDQPNKKYYDPR	fbaA	[327]	y9	4	GEDQPNKK[+42]YYDPR	320	332	551.262	611.814	sp|P0AB71|ALF_ECOLI	Fructose-bisphosphate aldolase class 2 OS=Escherichia coli (strain K12) GN=fbaA PE=1 SV=2	3	2	sw
ALYDATKLVSGRPGEEVK	amn	[356]	y9	5	ALYDATK[+42]LVSGRPGEEVK	350	367	659.021	958.495	sp|P0AE12|AMN_ECOLI	AMP nucleosidase OS=Escherichia coli (strain K12) GN=amn PE=1 SV=1	3	1	sw_356
ALYDATKLVSGRPGEEVK	amn	[356]	y7	2	ALYDATK[+42]LVSGRPGEEVK	350	367	659.021	814.442	sp|P0AE12|AMN_ECOLI	AMP nucleosidase OS=Escherichia coli (strain K12) GN=amn PE=1 SV=1	3	1	sw_356
ALYDATKLVSGRPGEEVK	amn	[356]	y16	1	ALYDATK[+42]LVSGRPGEEVK	350	367	659.021	895.968	sp|P0AE12|AMN_ECOLI	AMP nucleosidase OS=Escherichia coli (strain K12) GN=amn PE=1 SV=1	3	2	sw_356
ALYDATKLVSGRPGEEVK	amn	[356]	y15	4	ALYDATK[+42]LVSGRPGEEVK	350	367	659.021	814.436	sp|P0AE12|AMN_ECOLI	AMP nucleosidase OS=Escherichia coli (strain K12) GN=amn PE=1 SV=1	3	2	sw_356
ALYDATKLVSGRPGEEVK	amn	[356]	y14	3	ALYDATK[+42]LVSGRPGEEVK	350	367	659.021	756.923	sp|P0AE12|AMN_ECOLI	AMP nucleosidase OS=Escherichia coli (strain K12) GN=amn PE=1 SV=1	3	2	sw_356
ALYDATKLVSGRPGEEVK	amn	[356]	y13	6	ALYDATK[+42]LVSGRPGEEVK	350	367	659.021	721.404	sp|P0AE12|AMN_ECOLI	AMP nucleosidase OS=Escherichia coli (strain K12) GN=amn PE=1 SV=1	3	2	sw_356
TPEDIEKMR	map	[13]	y7	3	TPEDIEK[+42]MR	7	15	580.784	962.461	sp|P0AE19|AMPM_ECOL6	Methionine aminopeptidase OS=Escherichia coli O6:H1 (strain CFT073 / ATCC 700928 / UPEC) GN=map PE=3 SV=1	2	1	sw_13
TPEDIEKMR	map	[13]	y6	2	TPEDIEK[+42]MR	7	15	580.784	833.419	sp|P0AE19|AMPM_ECOL6	Methionine aminopeptidase OS=Escherichia coli O6:H1 (strain CFT073 / ATCC 700928 / UPEC) GN=map PE=3 SV=1	2	1	sw_13
TPEDIEKMR	map	[13]	y5	6	TPEDIEK[+42]MR	7	15	580.784	718.392	sp|P0AE19|AMPM_ECOL6	Methionine aminopeptidase OS=Escherichia coli O6:H1 (strain CFT073 / ATCC 700928 / UPEC) GN=map PE=3 SV=1	2	1	sw_13
TPEDIEKMR	map	[13]	y4	4	TPEDIEK[+42]MR	7	15	580.784	605.308	sp|P0AE19|AMPM_ECOL6	Methionine aminopeptidase OS=Escherichia coli O6:H1 (strain CFT073 / ATCC 700928 / UPEC) GN=map PE=3 SV=1	2	1	sw_13
TPEDIEKMR	map	[13]	y3	5	TPEDIEK[+42]MR	7	15	580.784	476.265	sp|P0AE19|AMPM_ECOL6	Methionine aminopeptidase OS=Escherichia coli O6:H1 (strain CFT073 / ATCC 700928 / UPEC) GN=map PE=3 SV=1	2	1	sw_13
TATAQQLEYLKNSIK	apt	[12]	y10	1	TATAQQLEYLK[+42]NSIK	2	16	875.473	1277.71	sp|B7UKE9|APT_ECO27	Adenine phosphoribosyltransferase OS=Escherichia coli O127:H6 (strain E2348/69 / EPEC) GN=apt PE=3 SV=1	2	1	sw
TATAQQLEYLKNSIK	apt	[12]	y9	2	TATAQQLEYLK[+42]NSIK	2	16	875.473	1149.65	sp|B7UKE9|APT_ECO27	Adenine phosphoribosyltransferase OS=Escherichia coli O127:H6 (strain E2348/69 / EPEC) GN=apt PE=3 SV=1	2	1	sw
TATAQQLEYLKNSIK	apt	[12]	y8	4	TATAQQLEYLK[+42]NSIK	2	16	875.473	1036.57	sp|B7UKE9|APT_ECO27	Adenine phosphoribosyltransferase OS=Escherichia coli O127:H6 (strain E2348/69 / EPEC) GN=apt PE=3 SV=1	2	1	sw
TATAQQLEYLKNSIK	apt	[12]	y7	5	TATAQQLEYLK[+42]NSIK	2	16	875.473	907.525	sp|B7UKE9|APT_ECO27	Adenine phosphoribosyltransferase OS=Escherichia coli O127:H6 (strain E2348/69 / EPEC) GN=apt PE=3 SV=1	2	1	sw
TATAQQLEYLKNSIK	apt	[12]	y5	6	TATAQQLEYLK[+42]NSIK	2	16	875.473	631.377	sp|B7UKE9|APT_ECO27	Adenine phosphoribosyltransferase OS=Escherichia coli O127:H6 (strain E2348/69 / EPEC) GN=apt PE=3 SV=1	2	1	sw
TATAQQLEYLKNSIK	apt	[12]	y4	3	TATAQQLEYLK[+42]NSIK	2	16	875.473	461.272	sp|B7UKE9|APT_ECO27	Adenine phosphoribosyltransferase OS=Escherichia coli O127:H6 (strain E2348/69 / EPEC) GN=apt PE=3 SV=1	2	1	sw
SIQDYPKPGILFR	apt	[23]	y10	3	SIQDYPK[+42]PGILFR	17	29	788.43	1247.68	sp|B7UKE9|APT_ECO27	Adenine phosphoribosyltransferase OS=Escherichia coli O127:H6 (strain E2348/69 / EPEC) GN=apt PE=3 SV=1	2	1	sw
SIQDYPKPGILFR	apt	[23]	y9	4	SIQDYPK[+42]PGILFR	17	29	788.43	1132.65	sp|B7UKE9|APT_ECO27	Adenine phosphoribosyltransferase OS=Escherichia coli O127:H6 (strain E2348/69 / EPEC) GN=apt PE=3 SV=1	2	1	sw
SIQDYPKPGILFR	apt	[23]	y8	1	SIQDYPK[+42]PGILFR	17	29	788.43	969.588	sp|B7UKE9|APT_ECO27	Adenine phosphoribosyltransferase OS=Escherichia coli O127:H6 (strain E2348/69 / EPEC) GN=apt PE=3 SV=1	2	1	sw
SIQDYPKPGILFR	apt	[23]	y6	2	SIQDYPK[+42]PGILFR	17	29	788.43	702.43	sp|B7UKE9|APT_ECO27	Adenine phosphoribosyltransferase OS=Escherichia coli O127:H6 (strain E2348/69 / EPEC) GN=apt PE=3 SV=1	2	1	sw
SIQDYPKPGILFR	apt	[23]	y3	6	SIQDYPK[+42]PGILFR	17	29	788.43	435.271	sp|B7UKE9|APT_ECO27	Adenine phosphoribosyltransferase OS=Escherichia coli O127:H6 (strain E2348/69 / EPEC) GN=apt PE=3 SV=1	2	1	sw
SIQDYPKPGILFR	apt	[23]	y9	5	SIQDYPK[+42]PGILFR	17	29	788.43	566.829	sp|B7UKE9|APT_ECO27	Adenine phosphoribosyltransferase OS=Escherichia coli O127:H6 (strain E2348/69 / EPEC) GN=apt PE=3 SV=1	2	2	sw
SIQDYPKPGILFR	apt	[23]	y7	6	SIQDYPK[+42]PGILFR	17	29	525.956	872.535	sp|B7UKE9|APT_ECO27	Adenine phosphoribosyltransferase OS=Escherichia coli O127:H6 (strain E2348/69 / EPEC) GN=apt PE=3 SV=1	3	1	sw
SIQDYPKPGILFR	apt	[23]	y6	1	SIQDYPK[+42]PGILFR	17	29	525.956	702.43	sp|B7UKE9|APT_ECO27	Adenine phosphoribosyltransferase OS=Escherichia coli O127:H6 (strain E2348/69 / EPEC) GN=apt PE=3 SV=1	3	1	sw
SIQDYPKPGILFR	apt	[23]	y5	3	SIQDYPK[+42]PGILFR	17	29	525.956	605.377	sp|B7UKE9|APT_ECO27	Adenine phosphoribosyltransferase OS=Escherichia coli O127:H6 (strain E2348/69 / EPEC) GN=apt PE=3 SV=1	3	1	sw
SIQDYPKPGILFR	apt	[23]	y3	2	SIQDYPK[+42]PGILFR	17	29	525.956	435.271	sp|B7UKE9|APT_ECO27	Adenine phosphoribosyltransferase OS=Escherichia coli O127:H6 (strain E2348/69 / EPEC) GN=apt PE=3 SV=1	3	1	sw
SIQDYPKPGILFR	apt	[23]	y8	4	SIQDYPK[+42]PGILFR	17	29	525.956	485.298	sp|B7UKE9|APT_ECO27	Adenine phosphoribosyltransferase OS=Escherichia coli O127:H6 (strain E2348/69 / EPEC) GN=apt PE=3 SV=1	3	2	sw
SIQDYPKPGILFR	apt	[23]	y6	5	SIQDYPK[+42]PGILFR	17	29	525.956	351.718	sp|B7UKE9|APT_ECO27	Adenine phosphoribosyltransferase OS=Escherichia coli O127:H6 (strain E2348/69 / EPEC) GN=apt PE=3 SV=1	3	2	sw
LEKQGITSYSLVPFPGH	apt	[169]	y6	3	LEK[+42]QGITSYSLVPFPGH	167	183	639.004	653.341	sp|B7UKE9|APT_ECO27	Adenine phosphoribosyltransferase OS=Escherichia coli O127:H6 (strain E2348/69 / EPEC) GN=apt PE=3 SV=1	3	1	SW_169
LEKQGITSYSLVPFPGH	apt	[169]	y5	1	LEK[+42]QGITSYSLVPFPGH	167	183	639.004	554.272	sp|B7UKE9|APT_ECO27	Adenine phosphoribosyltransferase OS=Escherichia coli O127:H6 (strain E2348/69 / EPEC) GN=apt PE=3 SV=1	3	1	SW_169
LEKQGITSYSLVPFPGH	apt	[169]	y4	4	LEK[+42]QGITSYSLVPFPGH	167	183	639.004	457.219	sp|B7UKE9|APT_ECO27	Adenine phosphoribosyltransferase OS=Escherichia coli O127:H6 (strain E2348/69 / EPEC) GN=apt PE=3 SV=1	3	1	SW_169
LEKQGITSYSLVPFPGH	apt	[169]	y3	2	LEK[+42]QGITSYSLVPFPGH	167	183	639.004	310.151	sp|B7UKE9|APT_ECO27	Adenine phosphoribosyltransferase OS=Escherichia coli O127:H6 (strain E2348/69 / EPEC) GN=apt PE=3 SV=1	3	1	SW_169
SLIGPDGEQYKLPR	arcA	[160]	y11	1	SLIGPDGEQYK[+42]LPR	150	163	807.928	1301.65	sp|P0A9Q2|ARCA_ECOL6	Aerobic respiration control protein ArcA OS=Escherichia coli O6:H1 (strain CFT073 / ATCC 700928 / UPEC) GN=arcA PE=3 SV=1	2	1	sw
SLIGPDGEQYKLPR	arcA	[160]	y10	2	SLIGPDGEQYK[+42]LPR	150	163	807.928	1244.63	sp|P0A9Q2|ARCA_ECOL6	Aerobic respiration control protein ArcA OS=Escherichia coli O6:H1 (strain CFT073 / ATCC 700928 / UPEC) GN=arcA PE=3 SV=1	2	1	sw
SLIGPDGEQYKLPR	arcA	[160]	y3	6	SLIGPDGEQYK[+42]LPR	150	163	807.928	385.256	sp|P0A9Q2|ARCA_ECOL6	Aerobic respiration control protein ArcA OS=Escherichia coli O6:H1 (strain CFT073 / ATCC 700928 / UPEC) GN=arcA PE=3 SV=1	2	1	sw
SLIGPDGEQYKLPR	arcA	[160]	y12	4	SLIGPDGEQYK[+42]LPR	150	163	807.928	707.87	sp|P0A9Q2|ARCA_ECOL6	Aerobic respiration control protein ArcA OS=Escherichia coli O6:H1 (strain CFT073 / ATCC 700928 / UPEC) GN=arcA PE=3 SV=1	2	2	sw
SLIGPDGEQYKLPR	arcA	[160]	y11	3	SLIGPDGEQYK[+42]LPR	150	163	807.928	651.328	sp|P0A9Q2|ARCA_ECOL6	Aerobic respiration control protein ArcA OS=Escherichia coli O6:H1 (strain CFT073 / ATCC 700928 / UPEC) GN=arcA PE=3 SV=1	2	2	sw
SLIGPDGEQYKLPR	arcA	[160]	y10	5	SLIGPDGEQYK[+42]LPR	150	163	807.928	622.817	sp|P0A9Q2|ARCA_ECOL6	Aerobic respiration control protein ArcA OS=Escherichia coli O6:H1 (strain CFT073 / ATCC 700928 / UPEC) GN=arcA PE=3 SV=1	2	2	sw
SLIGPDGEQYKLPR	arcA	[160]	y6	6	SLIGPDGEQYK[+42]LPR	150	163	538.954	846.483	sp|P0A9Q2|ARCA_ECOL6	Aerobic respiration control protein ArcA OS=Escherichia coli O6:H1 (strain CFT073 / ATCC 700928 / UPEC) GN=arcA PE=3 SV=1	3	1	sw_160
SLIGPDGEQYKLPR	arcA	[160]	y5	1	SLIGPDGEQYK[+42]LPR	150	163	538.954	718.425	sp|P0A9Q2|ARCA_ECOL6	Aerobic respiration control protein ArcA OS=Escherichia coli O6:H1 (strain CFT073 / ATCC 700928 / UPEC) GN=arcA PE=3 SV=1	3	1	sw_160
SLIGPDGEQYKLPR	arcA	[160]	y4	3	SLIGPDGEQYK[+42]LPR	150	163	538.954	555.361	sp|P0A9Q2|ARCA_ECOL6	Aerobic respiration control protein ArcA OS=Escherichia coli O6:H1 (strain CFT073 / ATCC 700928 / UPEC) GN=arcA PE=3 SV=1	3	1	sw_160
SLIGPDGEQYKLPR	arcA	[160]	y3	2	SLIGPDGEQYK[+42]LPR	150	163	538.954	385.256	sp|P0A9Q2|ARCA_ECOL6	Aerobic respiration control protein ArcA OS=Escherichia coli O6:H1 (strain CFT073 / ATCC 700928 / UPEC) GN=arcA PE=3 SV=1	3	1	sw_160
SLIGPDGEQYKLPR	arcA	[160]	y2	4	SLIGPDGEQYK[+42]LPR	150	163	538.954	272.172	sp|P0A9Q2|ARCA_ECOL6	Aerobic respiration control protein ArcA OS=Escherichia coli O6:H1 (strain CFT073 / ATCC 700928 / UPEC) GN=arcA PE=3 SV=1	3	1	sw_160
CTAKTFPDYFEQLAR	aroA	[411]	y9	4	C[+57]TAK[+42]TFPDYFEQLAR	408	422	630.301	1138.55	sp|B7UMZ4|AROA_ECO27	3-phosphoshikimate 1-carboxyvinyltransferase OS=Escherichia coli O127:H6 (strain E2348/69 / EPEC) GN=aroA PE=3 SV=1	3	1	sw
CTAKTFPDYFEQLAR	aroA	[411]	y8	5	C[+57]TAK[+42]TFPDYFEQLAR	408	422	630.301	1041.5	sp|B7UMZ4|AROA_ECO27	3-phosphoshikimate 1-carboxyvinyltransferase OS=Escherichia coli O127:H6 (strain E2348/69 / EPEC) GN=aroA PE=3 SV=1	3	1	sw
CTAKTFPDYFEQLAR	aroA	[411]	y7	6	C[+57]TAK[+42]TFPDYFEQLAR	408	422	630.301	926.473	sp|B7UMZ4|AROA_ECO27	3-phosphoshikimate 1-carboxyvinyltransferase OS=Escherichia coli O127:H6 (strain E2348/69 / EPEC) GN=aroA PE=3 SV=1	3	1	sw
CTAKTFPDYFEQLAR	aroA	[411]	y6	1	C[+57]TAK[+42]TFPDYFEQLAR	408	422	630.301	763.41	sp|B7UMZ4|AROA_ECO27	3-phosphoshikimate 1-carboxyvinyltransferase OS=Escherichia coli O127:H6 (strain E2348/69 / EPEC) GN=aroA PE=3 SV=1	3	1	sw
CTAKTFPDYFEQLAR	aroA	[411]	y5	2	C[+57]TAK[+42]TFPDYFEQLAR	408	422	630.301	616.341	sp|B7UMZ4|AROA_ECO27	3-phosphoshikimate 1-carboxyvinyltransferase OS=Escherichia coli O127:H6 (strain E2348/69 / EPEC) GN=aroA PE=3 SV=1	3	1	sw
CTAKTFPDYFEQLAR	aroA	[411]	y4	3	C[+57]TAK[+42]TFPDYFEQLAR	408	422	630.301	487.299	sp|B7UMZ4|AROA_ECO27	3-phosphoshikimate 1-carboxyvinyltransferase OS=Escherichia coli O127:H6 (strain E2348/69 / EPEC) GN=aroA PE=3 SV=1	3	1	sw
ILKGNDDR	aroG	[48]	y7	3	ILK[+42]GNDDR	46	53	486.759	859.427	sp|P0AB91|AROG_ECOLI	Phospho-2-dehydro-3-deoxyheptonate aldolase, Phe-sensitive OS=Escherichia coli (strain K12) GN=aroG PE=1 SV=1	2	1	SW_48
ILKGNDDR	aroG	[48]	y6	1	ILK[+42]GNDDR	46	53	486.759	746.343	sp|P0AB91|AROG_ECOLI	Phospho-2-dehydro-3-deoxyheptonate aldolase, Phe-sensitive OS=Escherichia coli (strain K12) GN=aroG PE=1 SV=1	2	1	SW_48
ILKGNDDR	aroG	[48]	y5	2	ILK[+42]GNDDR	46	53	486.759	576.237	sp|P0AB91|AROG_ECOLI	Phospho-2-dehydro-3-deoxyheptonate aldolase, Phe-sensitive OS=Escherichia coli (strain K12) GN=aroG PE=1 SV=1	2	1	SW_48
ILKGNDDR	aroG	[48]	y7	5	ILK[+42]GNDDR	46	53	486.759	430.217	sp|P0AB91|AROG_ECOLI	Phospho-2-dehydro-3-deoxyheptonate aldolase, Phe-sensitive OS=Escherichia coli (strain K12) GN=aroG PE=1 SV=1	2	2	SW_48
AEKLLER	artP	[124]	y6	6	AEK[+42]LLER	122	128	450.761	829.478	sp|P0AAF7|ARTP_ECOL6	Arginine transport ATP-binding protein ArtP OS=Escherichia coli O6:H1 (strain CFT073 / ATCC 700928 / UPEC) GN=artP PE=3 SV=1	2	1	SW_124
AEKLLER	artP	[124]	y5	2	AEK[+42]LLER	122	128	450.761	700.435	sp|P0AAF7|ARTP_ECOL6	Arginine transport ATP-binding protein ArtP OS=Escherichia coli O6:H1 (strain CFT073 / ATCC 700928 / UPEC) GN=artP PE=3 SV=1	2	1	SW_124
AEKLLER	artP	[124]	y4	1	AEK[+42]LLER	122	128	450.761	530.33	sp|P0AAF7|ARTP_ECOL6	Arginine transport ATP-binding protein ArtP OS=Escherichia coli O6:H1 (strain CFT073 / ATCC 700928 / UPEC) GN=artP PE=3 SV=1	2	1	SW_124
AEKLLER	artP	[124]	y3	3	AEK[+42]LLER	122	128	450.761	417.246	sp|P0AAF7|ARTP_ECOL6	Arginine transport ATP-binding protein ArtP OS=Escherichia coli O6:H1 (strain CFT073 / ATCC 700928 / UPEC) GN=artP PE=3 SV=1	2	1	SW_124
AEKLLER	artP	[124]	y6	5	AEK[+42]LLER	122	128	450.761	415.243	sp|P0AAF7|ARTP_ECOL6	Arginine transport ATP-binding protein ArtP OS=Escherichia coli O6:H1 (strain CFT073 / ATCC 700928 / UPEC) GN=artP PE=3 SV=1	2	2	SW_124
AEKLLER	artP	[124]	y5	4	AEK[+42]LLER	122	128	450.761	350.721	sp|P0AAF7|ARTP_ECOL6	Arginine transport ATP-binding protein ArtP OS=Escherichia coli O6:H1 (strain CFT073 / ATCC 700928 / UPEC) GN=artP PE=3 SV=1	2	2	SW_124
EGNGYLLSKSR	astA	[142]	y8	5	EGNGYLLSK[+42]SR	134	144	633.328	965.541	sp|B7USC8|ASTA_ECO27	Arginine N-succinyltransferase OS=Escherichia coli O127:H6 (strain E2348/69 / EPEC) GN=astA PE=3 SV=1	2	1	sw
EGNGYLLSKSR	astA	[142]	y7	4	EGNGYLLSK[+42]SR	134	144	633.328	908.52	sp|B7USC8|ASTA_ECO27	Arginine N-succinyltransferase OS=Escherichia coli O127:H6 (strain E2348/69 / EPEC) GN=astA PE=3 SV=1	2	1	sw
EGNGYLLSKSR	astA	[142]	y6	2	EGNGYLLSK[+42]SR	134	144	633.328	745.457	sp|B7USC8|ASTA_ECO27	Arginine N-succinyltransferase OS=Escherichia coli O127:H6 (strain E2348/69 / EPEC) GN=astA PE=3 SV=1	2	1	sw
EGNGYLLSKSR	astA	[142]	y4	1	EGNGYLLSK[+42]SR	134	144	633.328	519.289	sp|B7USC8|ASTA_ECO27	Arginine N-succinyltransferase OS=Escherichia coli O127:H6 (strain E2348/69 / EPEC) GN=astA PE=3 SV=1	2	1	sw
EGNGYLLSKSR	astA	[142]	y3	6	EGNGYLLSK[+42]SR	134	144	633.328	432.257	sp|B7USC8|ASTA_ECO27	Arginine N-succinyltransferase OS=Escherichia coli O127:H6 (strain E2348/69 / EPEC) GN=astA PE=3 SV=1	2	1	sw
VNAEYVEAFTKGEVK	atpA	[314]	y9	6	VNAEYVEAFTK[+42]GEVK	304	318	575.961	1050.55	sp|B7UMJ9|ATPA_ECO27	ATP synthase subunit alpha OS=Escherichia coli O127:H6 (strain E2348/69 / EPEC) GN=atpA PE=3 SV=1	3	1	sw_314
VNAEYVEAFTKGEVK	atpA	[314]	y8	5	VNAEYVEAFTK[+42]GEVK	304	318	575.961	921.504	sp|B7UMJ9|ATPA_ECO27	ATP synthase subunit alpha OS=Escherichia coli O127:H6 (strain E2348/69 / EPEC) GN=atpA PE=3 SV=1	3	1	sw_314
VNAEYVEAFTKGEVK	atpA	[314]	y7	2	VNAEYVEAFTK[+42]GEVK	304	318	575.961	850.467	sp|B7UMJ9|ATPA_ECO27	ATP synthase subunit alpha OS=Escherichia coli O127:H6 (strain E2348/69 / EPEC) GN=atpA PE=3 SV=1	3	1	sw_314
VNAEYVEAFTKGEVK	atpA	[314]	y6	1	VNAEYVEAFTK[+42]GEVK	304	318	575.961	703.398	sp|B7UMJ9|ATPA_ECO27	ATP synthase subunit alpha OS=Escherichia coli O127:H6 (strain E2348/69 / EPEC) GN=atpA PE=3 SV=1	3	1	sw_314
VNAEYVEAFTKGEVK	atpA	[314]	y5	3	VNAEYVEAFTK[+42]GEVK	304	318	575.961	602.351	sp|B7UMJ9|ATPA_ECO27	ATP synthase subunit alpha OS=Escherichia coli O127:H6 (strain E2348/69 / EPEC) GN=atpA PE=3 SV=1	3	1	sw_314
VNAEYVEAFTKGEVK	atpA	[314]	y4	4	VNAEYVEAFTK[+42]GEVK	304	318	575.961	432.245	sp|B7UMJ9|ATPA_ECO27	ATP synthase subunit alpha OS=Escherichia coli O127:H6 (strain E2348/69 / EPEC) GN=atpA PE=3 SV=1	3	1	sw_314
VGGAAQTKIMK	atpA	[384]	y10	4	VGGAAQTK[+42]IMK	377	387	573.321	1046.57	sp|B7UMJ9|ATPA_ECO27	ATP synthase subunit alpha OS=Escherichia coli O127:H6 (strain E2348/69 / EPEC) GN=atpA PE=3 SV=1	2	1	SW_384
VGGAAQTKIMK	atpA	[384]	y9	5	VGGAAQTK[+42]IMK	377	387	573.321	989.545	sp|B7UMJ9|ATPA_ECO27	ATP synthase subunit alpha OS=Escherichia coli O127:H6 (strain E2348/69 / EPEC) GN=atpA PE=3 SV=1	2	1	SW_384
VGGAAQTKIMK	atpA	[384]	y7	1	VGGAAQTK[+42]IMK	377	387	573.321	861.486	sp|B7UMJ9|ATPA_ECO27	ATP synthase subunit alpha OS=Escherichia coli O127:H6 (strain E2348/69 / EPEC) GN=atpA PE=3 SV=1	2	1	SW_384
VGGAAQTKIMK	atpA	[384]	y6	3	VGGAAQTK[+42]IMK	377	387	573.321	790.449	sp|B7UMJ9|ATPA_ECO27	ATP synthase subunit alpha OS=Escherichia coli O127:H6 (strain E2348/69 / EPEC) GN=atpA PE=3 SV=1	2	1	SW_384
VGGAAQTKIMK	atpA	[384]	y5	2	VGGAAQTK[+42]IMK	377	387	573.321	662.391	sp|B7UMJ9|ATPA_ECO27	ATP synthase subunit alpha OS=Escherichia coli O127:H6 (strain E2348/69 / EPEC) GN=atpA PE=3 SV=1	2	1	SW_384
GLDVKDLEHPIEVPVGK	atpD	[70]	y8	5	GLDVK[+42]DLEHPIEVPVGK	66	82	629.679	838.503	sp|B7UMJ7|ATPB_ECO27	ATP synthase subunit beta OS=Escherichia coli O127:H6 (strain E2348/69 / EPEC) GN=atpD PE=3 SV=1	3	1	sw_70
GLDVKDLEHPIEVPVGK	atpD	[70]	y4	1	GLDVK[+42]DLEHPIEVPVGK	66	82	629.679	400.255	sp|B7UMJ7|ATPB_ECO27	ATP synthase subunit beta OS=Escherichia coli O127:H6 (strain E2348/69 / EPEC) GN=atpD PE=3 SV=1	3	1	sw_70
GLDVKDLEHPIEVPVGK	atpD	[70]	y15	4	GLDVK[+42]DLEHPIEVPVGK	66	82	629.679	858.962	sp|B7UMJ7|ATPB_ECO27	ATP synthase subunit beta OS=Escherichia coli O127:H6 (strain E2348/69 / EPEC) GN=atpD PE=3 SV=1	3	2	sw_70
GLDVKDLEHPIEVPVGK	atpD	[70]	y14	6	GLDVK[+42]DLEHPIEVPVGK	66	82	629.679	801.449	sp|B7UMJ7|ATPB_ECO27	ATP synthase subunit beta OS=Escherichia coli O127:H6 (strain E2348/69 / EPEC) GN=atpD PE=3 SV=1	3	2	sw_70
GLDVKDLEHPIEVPVGK	atpD	[70]	y13	2	GLDVK[+42]DLEHPIEVPVGK	66	82	629.679	751.914	sp|B7UMJ7|ATPB_ECO27	ATP synthase subunit beta OS=Escherichia coli O127:H6 (strain E2348/69 / EPEC) GN=atpD PE=3 SV=1	3	2	sw_70
GLDVKDLEHPIEVPVGK	atpD	[70]	y12	3	GLDVK[+42]DLEHPIEVPVGK	66	82	629.679	666.862	sp|B7UMJ7|ATPB_ECO27	ATP synthase subunit beta OS=Escherichia coli O127:H6 (strain E2348/69 / EPEC) GN=atpD PE=3 SV=1	3	2	sw_70
DLEHPIEVPVGKATLGR	atpD	[82]	y9	6	DLEHPIEVPVGK[+42]ATLGR	71	87	625.011	940.557	sp|B7UMJ7|ATPB_ECO27	ATP synthase subunit beta OS=Escherichia coli O127:H6 (strain E2348/69 / EPEC) GN=atpD PE=3 SV=1	3	1	sw
DLEHPIEVPVGKATLGR	atpD	[82]	y8	5	DLEHPIEVPVGK[+42]ATLGR	71	87	625.011	843.505	sp|B7UMJ7|ATPB_ECO27	ATP synthase subunit beta OS=Escherichia coli O127:H6 (strain E2348/69 / EPEC) GN=atpD PE=3 SV=1	3	1	sw
DLEHPIEVPVGKATLGR	atpD	[82]	y7	1	DLEHPIEVPVGK[+42]ATLGR	71	87	625.011	744.436	sp|B7UMJ7|ATPB_ECO27	ATP synthase subunit beta OS=Escherichia coli O127:H6 (strain E2348/69 / EPEC) GN=atpD PE=3 SV=1	3	1	sw
DLEHPIEVPVGKATLGR	atpD	[82]	y5	3	DLEHPIEVPVGK[+42]ATLGR	71	87	625.011	517.309	sp|B7UMJ7|ATPB_ECO27	ATP synthase subunit beta OS=Escherichia coli O127:H6 (strain E2348/69 / EPEC) GN=atpD PE=3 SV=1	3	1	sw
DLEHPIEVPVGKATLGR	atpD	[82]	y4	4	DLEHPIEVPVGK[+42]ATLGR	71	87	625.011	446.272	sp|B7UMJ7|ATPB_ECO27	ATP synthase subunit beta OS=Escherichia coli O127:H6 (strain E2348/69 / EPEC) GN=atpD PE=3 SV=1	3	1	sw
DLEHPIEVPVGKATLGR	atpD	[82]	y9	2	DLEHPIEVPVGK[+42]ATLGR	71	87	625.011	470.782	sp|B7UMJ7|ATPB_ECO27	ATP synthase subunit beta OS=Escherichia coli O127:H6 (strain E2348/69 / EPEC) GN=atpD PE=3 SV=1	3	2	sw
IMNVLGEPVDMKGEIGEEER	atpD	[99]	y9	4	IMNVLGEPVDMK[+42]GEIGEEER	88	107	763.036	1088.52	sp|B7UMJ7|ATPB_ECO27	ATP synthase subunit beta OS=Escherichia coli O127:H6 (strain E2348/69 / EPEC) GN=atpD PE=3 SV=1	3	1	sw
IMNVLGEPVDMKGEIGEEER	atpD	[99]	y8	1	IMNVLGEPVDMK[+42]GEIGEEER	88	107	763.036	918.416	sp|B7UMJ7|ATPB_ECO27	ATP synthase subunit beta OS=Escherichia coli O127:H6 (strain E2348/69 / EPEC) GN=atpD PE=3 SV=1	3	1	sw
IMNVLGEPVDMKGEIGEEER	atpD	[99]	y7	6	IMNVLGEPVDMK[+42]GEIGEEER	88	107	763.036	861.395	sp|B7UMJ7|ATPB_ECO27	ATP synthase subunit beta OS=Escherichia coli O127:H6 (strain E2348/69 / EPEC) GN=atpD PE=3 SV=1	3	1	sw
IMNVLGEPVDMKGEIGEEER	atpD	[99]	y6	3	IMNVLGEPVDMK[+42]GEIGEEER	88	107	763.036	732.352	sp|B7UMJ7|ATPB_ECO27	ATP synthase subunit beta OS=Escherichia coli O127:H6 (strain E2348/69 / EPEC) GN=atpD PE=3 SV=1	3	1	sw
IMNVLGEPVDMKGEIGEEER	atpD	[99]	y5	2	IMNVLGEPVDMK[+42]GEIGEEER	88	107	763.036	619.268	sp|B7UMJ7|ATPB_ECO27	ATP synthase subunit beta OS=Escherichia coli O127:H6 (strain E2348/69 / EPEC) GN=atpD PE=3 SV=1	3	1	sw
IMNVLGEPVDMKGEIGEEER	atpD	[99]	y13	5	IMNVLGEPVDMK[+42]GEIGEEER	88	107	763.036	765.859	sp|B7UMJ7|ATPB_ECO27	ATP synthase subunit beta OS=Escherichia coli O127:H6 (strain E2348/69 / EPEC) GN=atpD PE=3 SV=1	3	2	sw
VGLFGGAGVGKTVNMMELIR	atpD	[156]	y9	5	VGLFGGAGVGK[+42]TVNMMELIR	146	165	697.708	1106.57	sp|B7UMJ7|ATPB_ECO27	ATP synthase subunit beta OS=Escherichia coli O127:H6 (strain E2348/69 / EPEC) GN=atpD PE=3 SV=1	3	1	sw_156
VGLFGGAGVGKTVNMMELIR	atpD	[156]	y8	2	VGLFGGAGVGK[+42]TVNMMELIR	146	165	697.708	1005.52	sp|B7UMJ7|ATPB_ECO27	ATP synthase subunit beta OS=Escherichia coli O127:H6 (strain E2348/69 / EPEC) GN=atpD PE=3 SV=1	3	1	sw_156
VGLFGGAGVGKTVNMMELIR	atpD	[156]	y7	1	VGLFGGAGVGK[+42]TVNMMELIR	146	165	697.708	906.454	sp|B7UMJ7|ATPB_ECO27	ATP synthase subunit beta OS=Escherichia coli O127:H6 (strain E2348/69 / EPEC) GN=atpD PE=3 SV=1	3	1	sw_156
VGLFGGAGVGKTVNMMELIR	atpD	[156]	y6	6	VGLFGGAGVGK[+42]TVNMMELIR	146	165	697.708	792.411	sp|B7UMJ7|ATPB_ECO27	ATP synthase subunit beta OS=Escherichia coli O127:H6 (strain E2348/69 / EPEC) GN=atpD PE=3 SV=1	3	1	sw_156
VGLFGGAGVGKTVNMMELIR	atpD	[156]	y5	3	VGLFGGAGVGK[+42]TVNMMELIR	146	165	697.708	661.37	sp|B7UMJ7|ATPB_ECO27	ATP synthase subunit beta OS=Escherichia coli O127:H6 (strain E2348/69 / EPEC) GN=atpD PE=3 SV=1	3	1	sw_156
VGLFGGAGVGKTVNMMELIR	atpD	[156]	y4	4	VGLFGGAGVGK[+42]TVNMMELIR	146	165	697.708	530.33	sp|B7UMJ7|ATPB_ECO27	ATP synthase subunit beta OS=Escherichia coli O127:H6 (strain E2348/69 / EPEC) GN=atpD PE=3 SV=1	3	1	sw_156
YVSLKDTIR	atpD	[422]	y8	6	YVSLK[+42]DTIR	418	426	568.819	973.568	sp|B7UMJ7|ATPB_ECO27	ATP synthase subunit beta OS=Escherichia coli O127:H6 (strain E2348/69 / EPEC) GN=atpD PE=3 SV=1	2	1	sw
YVSLKDTIR	atpD	[422]	y7	1	YVSLK[+42]DTIR	418	426	568.819	874.499	sp|B7UMJ7|ATPB_ECO27	ATP synthase subunit beta OS=Escherichia coli O127:H6 (strain E2348/69 / EPEC) GN=atpD PE=3 SV=1	2	1	sw
YVSLKDTIR	atpD	[422]	y6	4	YVSLK[+42]DTIR	418	426	568.819	787.467	sp|B7UMJ7|ATPB_ECO27	ATP synthase subunit beta OS=Escherichia coli O127:H6 (strain E2348/69 / EPEC) GN=atpD PE=3 SV=1	2	1	sw
YVSLKDTIR	atpD	[422]	y5	2	YVSLK[+42]DTIR	418	426	568.819	674.383	sp|B7UMJ7|ATPB_ECO27	ATP synthase subunit beta OS=Escherichia coli O127:H6 (strain E2348/69 / EPEC) GN=atpD PE=3 SV=1	2	1	sw
YVSLKDTIR	atpD	[422]	y4	3	YVSLK[+42]DTIR	418	426	568.819	504.278	sp|B7UMJ7|ATPB_ECO27	ATP synthase subunit beta OS=Escherichia coli O127:H6 (strain E2348/69 / EPEC) GN=atpD PE=3 SV=1	2	1	sw
YVSLKDTIR	atpD	[422]	y7	5	YVSLK[+42]DTIR	418	426	568.819	437.753	sp|B7UMJ7|ATPB_ECO27	ATP synthase subunit beta OS=Escherichia coli O127:H6 (strain E2348/69 / EPEC) GN=atpD PE=3 SV=1	2	2	sw
VSLKDTIR	atpD	[422]	y7	2	VSLK[+42]DTIR	419	426	487.287	874.499	sp|B7UMJ7|ATPB_ECO27	ATP synthase subunit beta OS=Escherichia coli O127:H6 (strain E2348/69 / EPEC) GN=atpD PE=3 SV=1	2	1	sw
VSLKDTIR	atpD	[422]	y6	1	VSLK[+42]DTIR	419	426	487.287	787.467	sp|B7UMJ7|ATPB_ECO27	ATP synthase subunit beta OS=Escherichia coli O127:H6 (strain E2348/69 / EPEC) GN=atpD PE=3 SV=1	2	1	sw
VSLKDTIR	atpD	[422]	y5	4	VSLK[+42]DTIR	419	426	487.287	674.383	sp|B7UMJ7|ATPB_ECO27	ATP synthase subunit beta OS=Escherichia coli O127:H6 (strain E2348/69 / EPEC) GN=atpD PE=3 SV=1	2	1	sw
VSLKDTIR	atpD	[422]	y4	3	VSLK[+42]DTIR	419	426	487.287	504.278	sp|B7UMJ7|ATPB_ECO27	ATP synthase subunit beta OS=Escherichia coli O127:H6 (strain E2348/69 / EPEC) GN=atpD PE=3 SV=1	2	1	sw
VSLKDTIR	atpD	[422]	y3	6	VSLK[+42]DTIR	419	426	487.287	389.251	sp|B7UMJ7|ATPB_ECO27	ATP synthase subunit beta OS=Escherichia coli O127:H6 (strain E2348/69 / EPEC) GN=atpD PE=3 SV=1	2	1	sw
VSLKDTIR	atpD	[422]	y6	5	VSLK[+42]DTIR	419	426	487.287	394.237	sp|B7UMJ7|ATPB_ECO27	ATP synthase subunit beta OS=Escherichia coli O127:H6 (strain E2348/69 / EPEC) GN=atpD PE=3 SV=1	2	2	sw
SQILDEAKAEAEQER	atpF	[91]	y12	6	SQILDEAK[+42]AEAEQER	84	98	879.929	1430.68	sp|P0ABA2|ATPF_ECO57	ATP synthase subunit b OS=Escherichia coli O157:H7 GN=atpF PE=3 SV=1	2	1	sw
SQILDEAKAEAEQER	atpF	[91]	y11	1	SQILDEAK[+42]AEAEQER	84	98	879.929	1317.59	sp|P0ABA2|ATPF_ECO57	ATP synthase subunit b OS=Escherichia coli O157:H7 GN=atpF PE=3 SV=1	2	1	sw
SQILDEAKAEAEQER	atpF	[91]	y9	3	SQILDEAK[+42]AEAEQER	84	98	879.929	1073.52	sp|P0ABA2|ATPF_ECO57	ATP synthase subunit b OS=Escherichia coli O157:H7 GN=atpF PE=3 SV=1	2	1	sw
SQILDEAKAEAEQER	atpF	[91]	y7	2	SQILDEAK[+42]AEAEQER	84	98	879.929	832.38	sp|P0ABA2|ATPF_ECO57	ATP synthase subunit b OS=Escherichia coli O157:H7 GN=atpF PE=3 SV=1	2	1	sw
SQILDEAKAEAEQER	atpF	[91]	y6	5	SQILDEAK[+42]AEAEQER	84	98	879.929	761.342	sp|P0ABA2|ATPF_ECO57	ATP synthase subunit b OS=Escherichia coli O157:H7 GN=atpF PE=3 SV=1	2	1	sw
SQILDEAKAEAEQER	atpF	[91]	y5	4	SQILDEAK[+42]AEAEQER	84	98	879.929	632.3	sp|P0ABA2|ATPF_ECO57	ATP synthase subunit b OS=Escherichia coli O157:H7 GN=atpF PE=3 SV=1	2	1	sw
FINTMSQVPTISQLLPLPASDDDDLKHK	atpG	[200]	y13	4	FINTMSQVPTISQLLPLPASDDDDLK[+42]HK	175	202	792.159	1492.73	sp|B7UMJ8|ATPG_ECO27	ATP synthase gamma chain OS=Escherichia coli O127:H6 (strain E2348/69 / EPEC) GN=atpG PE=3 SV=1	4	1	sw_200
FINTMSQVPTISQLLPLPASDDDDLKHK	atpG	[200]	y11	2	FINTMSQVPTISQLLPLPASDDDDLK[+42]HK	175	202	792.159	1282.59	sp|B7UMJ8|ATPG_ECO27	ATP synthase gamma chain OS=Escherichia coli O127:H6 (strain E2348/69 / EPEC) GN=atpG PE=3 SV=1	4	1	sw_200
FINTMSQVPTISQLLPLPASDDDDLKHK	atpG	[200]	y9	6	FINTMSQVPTISQLLPLPASDDDDLK[+42]HK	175	202	792.159	1114.5	sp|B7UMJ8|ATPG_ECO27	ATP synthase gamma chain OS=Escherichia coli O127:H6 (strain E2348/69 / EPEC) GN=atpG PE=3 SV=1	4	1	sw_200
FINTMSQVPTISQLLPLPASDDDDLKHK	atpG	[200]	y13	3	FINTMSQVPTISQLLPLPASDDDDLK[+42]HK	175	202	792.159	746.868	sp|B7UMJ8|ATPG_ECO27	ATP synthase gamma chain OS=Escherichia coli O127:H6 (strain E2348/69 / EPEC) GN=atpG PE=3 SV=1	4	2	sw_200
FINTMSQVPTISQLLPLPASDDDDLKHK	atpG	[200]	y11	1	FINTMSQVPTISQLLPLPASDDDDLK[+42]HK	175	202	792.159	641.799	sp|B7UMJ8|ATPG_ECO27	ATP synthase gamma chain OS=Escherichia coli O127:H6 (strain E2348/69 / EPEC) GN=atpG PE=3 SV=1	4	2	sw_200
TPSPDAKAFIEVGQK	accB	[100]	y13	5	TPSPDAK[+42]AFIEVGQK	94	108	815.428	1431.75	sp|P0ABD9|BCCP_ECOL6	Biotin carboxyl carrier protein of acetyl-CoA carboxylase OS=Escherichia coli O6:H1 (strain CFT073 / ATCC 700928 / UPEC) GN=accB PE=3 SV=1	2	1	SW_100_cobb
TPSPDAKAFIEVGQK	accB	[100]	y12	1	TPSPDAK[+42]AFIEVGQK	94	108	815.428	1344.72	sp|P0ABD9|BCCP_ECOL6	Biotin carboxyl carrier protein of acetyl-CoA carboxylase OS=Escherichia coli O6:H1 (strain CFT073 / ATCC 700928 / UPEC) GN=accB PE=3 SV=1	2	1	SW_100_cobb
TPSPDAKAFIEVGQK	accB	[100]	y10	4	TPSPDAK[+42]AFIEVGQK	94	108	815.428	1132.64	sp|P0ABD9|BCCP_ECOL6	Biotin carboxyl carrier protein of acetyl-CoA carboxylase OS=Escherichia coli O6:H1 (strain CFT073 / ATCC 700928 / UPEC) GN=accB PE=3 SV=1	2	1	SW_100_cobb
TPSPDAKAFIEVGQK	accB	[100]	y9	6	TPSPDAK[+42]AFIEVGQK	94	108	815.428	1061.6	sp|P0ABD9|BCCP_ECOL6	Biotin carboxyl carrier protein of acetyl-CoA carboxylase OS=Escherichia coli O6:H1 (strain CFT073 / ATCC 700928 / UPEC) GN=accB PE=3 SV=1	2	1	SW_100_cobb
VLVYFYPKAMTPGCTVQACGLR	bcp	[40]	y11	1	VLVYFYPK[+42]AMTPGC[+57]TVQAC[+57]GLR	33	54	858.429	1218.57	sp|P0AE53|BCP_ECOL6	Putative peroxiredoxin bcp OS=Escherichia coli O6:H1 (strain CFT073 / ATCC 700928 / UPEC) GN=bcp PE=3 SV=1	3	1	sw_40
VLVYFYPKAMTPGCTVQACGLR	bcp	[40]	y10	6	VLVYFYPK[+42]AMTPGC[+57]TVQAC[+57]GLR	33	54	858.429	1121.52	sp|P0AE53|BCP_ECOL6	Putative peroxiredoxin bcp OS=Escherichia coli O6:H1 (strain CFT073 / ATCC 700928 / UPEC) GN=bcp PE=3 SV=1	3	1	sw_40
VLVYFYPKAMTPGCTVQACGLR	bcp	[40]	y7	2	VLVYFYPK[+42]AMTPGC[+57]TVQAC[+57]GLR	33	54	858.429	803.419	sp|P0AE53|BCP_ECOL6	Putative peroxiredoxin bcp OS=Escherichia coli O6:H1 (strain CFT073 / ATCC 700928 / UPEC) GN=bcp PE=3 SV=1	3	1	sw_40
VLVYFYPKAMTPGCTVQACGLR	bcp	[40]	y6	4	VLVYFYPK[+42]AMTPGC[+57]TVQAC[+57]GLR	33	54	858.429	704.351	sp|P0AE53|BCP_ECOL6	Putative peroxiredoxin bcp OS=Escherichia coli O6:H1 (strain CFT073 / ATCC 700928 / UPEC) GN=bcp PE=3 SV=1	3	1	sw_40
VLVYFYPKAMTPGCTVQACGLR	bcp	[40]	y5	5	VLVYFYPK[+42]AMTPGC[+57]TVQAC[+57]GLR	33	54	858.429	576.292	sp|P0AE53|BCP_ECOL6	Putative peroxiredoxin bcp OS=Escherichia coli O6:H1 (strain CFT073 / ATCC 700928 / UPEC) GN=bcp PE=3 SV=1	3	1	sw_40
VLVYFYPKAMTPGCTVQACGLR	bcp	[40]	y11	3	VLVYFYPK[+42]AMTPGC[+57]TVQAC[+57]GLR	33	54	858.429	609.79	sp|P0AE53|BCP_ECOL6	Putative peroxiredoxin bcp OS=Escherichia coli O6:H1 (strain CFT073 / ATCC 700928 / UPEC) GN=bcp PE=3 SV=1	3	2	sw_40
DNMDELKK	bcp	[61]	y6	2	DNMDELK[+42]K	55	62	517.745	805.412	sp|P0AE53|BCP_ECOL6	Putative peroxiredoxin bcp OS=Escherichia coli O6:H1 (strain CFT073 / ATCC 700928 / UPEC) GN=bcp PE=3 SV=1	2	1	no sw
DNMDELKK	bcp	[61]	y5	1	DNMDELK[+42]K	55	62	517.745	674.372	sp|P0AE53|BCP_ECOL6	Putative peroxiredoxin bcp OS=Escherichia coli O6:H1 (strain CFT073 / ATCC 700928 / UPEC) GN=bcp PE=3 SV=1	2	1	no sw
DNMDELKK	bcp	[61]	y4	3	DNMDELK[+42]K	55	62	517.745	559.345	sp|P0AE53|BCP_ECOL6	Putative peroxiredoxin bcp OS=Escherichia coli O6:H1 (strain CFT073 / ATCC 700928 / UPEC) GN=bcp PE=3 SV=1	2	1	no sw
DNMDELKK	bcp	[61]	y3	4	DNMDELK[+42]K	55	62	517.745	430.302	sp|P0AE53|BCP_ECOL6	Putative peroxiredoxin bcp OS=Escherichia coli O6:H1 (strain CFT073 / ATCC 700928 / UPEC) GN=bcp PE=3 SV=1	2	1	no sw
AGVDVLGISTDKPEK	bcp	[74]	y10	3	AGVDVLGISTDK[+42]PEK	63	77	785.92	1129.61	sp|P0AE53|BCP_ECOL6	Putative peroxiredoxin bcp OS=Escherichia coli O6:H1 (strain CFT073 / ATCC 700928 / UPEC) GN=bcp PE=3 SV=1	2	1	sw_74
AGVDVLGISTDKPEK	bcp	[74]	y9	1	AGVDVLGISTDK[+42]PEK	63	77	785.92	1016.53	sp|P0AE53|BCP_ECOL6	Putative peroxiredoxin bcp OS=Escherichia coli O6:H1 (strain CFT073 / ATCC 700928 / UPEC) GN=bcp PE=3 SV=1	2	1	sw_74
AGVDVLGISTDKPEK	bcp	[74]	y8	6	AGVDVLGISTDK[+42]PEK	63	77	785.92	959.504	sp|P0AE53|BCP_ECOL6	Putative peroxiredoxin bcp OS=Escherichia coli O6:H1 (strain CFT073 / ATCC 700928 / UPEC) GN=bcp PE=3 SV=1	2	1	sw_74
AGVDVLGISTDKPEK	bcp	[74]	y7	2	AGVDVLGISTDK[+42]PEK	63	77	785.92	846.42	sp|P0AE53|BCP_ECOL6	Putative peroxiredoxin bcp OS=Escherichia coli O6:H1 (strain CFT073 / ATCC 700928 / UPEC) GN=bcp PE=3 SV=1	2	1	sw_74
AGVDVLGISTDKPEK	bcp	[74]	y4	4	AGVDVLGISTDK[+42]PEK	63	77	785.92	543.314	sp|P0AE53|BCP_ECOL6	Putative peroxiredoxin bcp OS=Escherichia coli O6:H1 (strain CFT073 / ATCC 700928 / UPEC) GN=bcp PE=3 SV=1	2	1	sw_74
AGVDVLGISTDKPEK	bcp	[74]	y3	5	AGVDVLGISTDK[+42]PEK	63	77	785.92	373.208	sp|P0AE53|BCP_ECOL6	Putative peroxiredoxin bcp OS=Escherichia coli O6:H1 (strain CFT073 / ATCC 700928 / UPEC) GN=bcp PE=3 SV=1	2	1	sw_74
AGVDVLGISTDKPEKLSR	bcp	[77]	y13	5	AGVDVLGISTDKPEK[+42]LSR	63	80	964.028	1485.83	sp|P0AE53|BCP_ECOL6	Putative peroxiredoxin bcp OS=Escherichia coli O6:H1 (strain CFT073 / ATCC 700928 / UPEC) GN=bcp PE=3 SV=1	2	1	sw_74
AGVDVLGISTDKPEKLSR	bcp	[77]	y12	3	AGVDVLGISTDKPEK[+42]LSR	63	80	964.028	1372.74	sp|P0AE53|BCP_ECOL6	Putative peroxiredoxin bcp OS=Escherichia coli O6:H1 (strain CFT073 / ATCC 700928 / UPEC) GN=bcp PE=3 SV=1	2	1	sw_74
AGVDVLGISTDKPEKLSR	bcp	[77]	y11	6	AGVDVLGISTDKPEK[+42]LSR	63	80	964.028	1315.72	sp|P0AE53|BCP_ECOL6	Putative peroxiredoxin bcp OS=Escherichia coli O6:H1 (strain CFT073 / ATCC 700928 / UPEC) GN=bcp PE=3 SV=1	2	1	sw_74
AGVDVLGISTDKPEKLSR	bcp	[77]	y10	1	AGVDVLGISTDKPEK[+42]LSR	63	80	964.028	1202.64	sp|P0AE53|BCP_ECOL6	Putative peroxiredoxin bcp OS=Escherichia coli O6:H1 (strain CFT073 / ATCC 700928 / UPEC) GN=bcp PE=3 SV=1	2	1	sw_74
AGVDVLGISTDKPEKLSR	bcp	[77]	y7	2	AGVDVLGISTDKPEK[+42]LSR	63	80	964.028	899.531	sp|P0AE53|BCP_ECOL6	Putative peroxiredoxin bcp OS=Escherichia coli O6:H1 (strain CFT073 / ATCC 700928 / UPEC) GN=bcp PE=3 SV=1	2	1	sw_74
AGVDVLGISTDKPEKLSR	bcp	[77]	y6	4	AGVDVLGISTDKPEK[+42]LSR	63	80	964.028	771.436	sp|P0AE53|BCP_ECOL6	Putative peroxiredoxin bcp OS=Escherichia coli O6:H1 (strain CFT073 / ATCC 700928 / UPEC) GN=bcp PE=3 SV=1	2	1	sw_74
AGVDVLGISTDKPEKLSR	bcp	[77]	y10	5	AGVDVLGISTDKPEK[+42]LSR	63	80	643.021	1202.64	sp|P0AE53|BCP_ECOL6	Putative peroxiredoxin bcp OS=Escherichia coli O6:H1 (strain CFT073 / ATCC 700928 / UPEC) GN=bcp PE=3 SV=1	3	1	sw
AGVDVLGISTDKPEKLSR	bcp	[77]	y6	4	AGVDVLGISTDKPEK[+42]LSR	63	80	643.021	771.436	sp|P0AE53|BCP_ECOL6	Putative peroxiredoxin bcp OS=Escherichia coli O6:H1 (strain CFT073 / ATCC 700928 / UPEC) GN=bcp PE=3 SV=1	3	1	sw
AGVDVLGISTDKPEKLSR	bcp	[77]	y15	1	AGVDVLGISTDKPEK[+42]LSR	63	80	643.021	850.465	sp|P0AE53|BCP_ECOL6	Putative peroxiredoxin bcp OS=Escherichia coli O6:H1 (strain CFT073 / ATCC 700928 / UPEC) GN=bcp PE=3 SV=1	3	2	sw
AGVDVLGISTDKPEKLSR	bcp	[77]	y13	2	AGVDVLGISTDKPEK[+42]LSR	63	80	643.021	743.417	sp|P0AE53|BCP_ECOL6	Putative peroxiredoxin bcp OS=Escherichia coli O6:H1 (strain CFT073 / ATCC 700928 / UPEC) GN=bcp PE=3 SV=1	3	2	sw
AGVDVLGISTDKPEKLSR	bcp	[77]	y12	3	AGVDVLGISTDKPEK[+42]LSR	63	80	643.021	686.875	sp|P0AE53|BCP_ECOL6	Putative peroxiredoxin bcp OS=Escherichia coli O6:H1 (strain CFT073 / ATCC 700928 / UPEC) GN=bcp PE=3 SV=1	3	2	sw
AGVDVLGISTDKPEKLSR	bcp	[77]	y10	6	AGVDVLGISTDKPEK[+42]LSR	63	80	643.021	601.822	sp|P0AE53|BCP_ECOL6	Putative peroxiredoxin bcp OS=Escherichia coli O6:H1 (strain CFT073 / ATCC 700928 / UPEC) GN=bcp PE=3 SV=1	3	2	sw
TVAGYKPVAK	bioD2	[38]	y8	1	TVAGYK[+42]PVAK	33	42	538.311	875.499	sp|P0A6E9|BIOD2_ECOLI	ATP-dependent dethiobiotin synthetase BioD 2 OS=Escherichia coli (strain K12) GN=bioD2 PE=3 SV=1	2	1	sw
TVAGYKPVAK	bioD2	[38]	y7	2	TVAGYK[+42]PVAK	33	42	538.311	804.461	sp|P0A6E9|BIOD2_ECOLI	ATP-dependent dethiobiotin synthetase BioD 2 OS=Escherichia coli (strain K12) GN=bioD2 PE=3 SV=1	2	1	sw
TVAGYKPVAK	bioD2	[38]	y6	5	TVAGYK[+42]PVAK	33	42	538.311	747.44	sp|P0A6E9|BIOD2_ECOLI	ATP-dependent dethiobiotin synthetase BioD 2 OS=Escherichia coli (strain K12) GN=bioD2 PE=3 SV=1	2	1	sw
TVAGYKPVAK	bioD2	[38]	y5	6	TVAGYK[+42]PVAK	33	42	538.311	584.377	sp|P0A6E9|BIOD2_ECOLI	ATP-dependent dethiobiotin synthetase BioD 2 OS=Escherichia coli (strain K12) GN=bioD2 PE=3 SV=1	2	1	sw
TVAGYKPVAK	bioD2	[38]	y4	3	TVAGYK[+42]PVAK	33	42	538.311	414.271	sp|P0A6E9|BIOD2_ECOLI	ATP-dependent dethiobiotin synthetase BioD 2 OS=Escherichia coli (strain K12) GN=bioD2 PE=3 SV=1	2	1	sw
TVAGYKPVAK	bioD2	[38]	y8	4	TVAGYK[+42]PVAK	33	42	538.311	438.253	sp|P0A6E9|BIOD2_ECOLI	ATP-dependent dethiobiotin synthetase BioD 2 OS=Escherichia coli (strain K12) GN=bioD2 PE=3 SV=1	2	2	sw
LRPSPVDEAKWGF	ppc	[203]	y11	4	LRPSPVDEAK[+42]WGF	194	206	772.399	1274.61	sp|B7UNT2|CAPP_ECO27	Phosphoenolpyruvate carboxylase OS=Escherichia coli O127:H6 (strain E2348/69 / EPEC) GN=ppc PE=3 SV=1	2	1	sw
LRPSPVDEAKWGF	ppc	[203]	y7	3	LRPSPVDEAK[+42]WGF	194	206	772.399	894.399	sp|B7UNT2|CAPP_ECO27	Phosphoenolpyruvate carboxylase OS=Escherichia coli O127:H6 (strain E2348/69 / EPEC) GN=ppc PE=3 SV=1	2	1	sw
LRPSPVDEAKWGF	ppc	[203]	y5	2	LRPSPVDEAK[+42]WGF	194	206	772.399	650.33	sp|B7UNT2|CAPP_ECO27	Phosphoenolpyruvate carboxylase OS=Escherichia coli O127:H6 (strain E2348/69 / EPEC) GN=ppc PE=3 SV=1	2	1	sw
LRPSPVDEAKWGF	ppc	[203]	y4	5	LRPSPVDEAK[+42]WGF	194	206	772.399	579.293	sp|B7UNT2|CAPP_ECO27	Phosphoenolpyruvate carboxylase OS=Escherichia coli O127:H6 (strain E2348/69 / EPEC) GN=ppc PE=3 SV=1	2	1	sw
LRPSPVDEAKWGF	ppc	[203]	y3	1	LRPSPVDEAK[+42]WGF	194	206	772.399	409.187	sp|B7UNT2|CAPP_ECO27	Phosphoenolpyruvate carboxylase OS=Escherichia coli O127:H6 (strain E2348/69 / EPEC) GN=ppc PE=3 SV=1	2	1	sw
YLMKNLR	ppc	[317]	y6	3	YLMK[+42]NLR	314	320	490.273	816.476	sp|B7UNT2|CAPP_ECO27	Phosphoenolpyruvate carboxylase OS=Escherichia coli O127:H6 (strain E2348/69 / EPEC) GN=ppc PE=3 SV=1	2	1	sw_317
YLMKNLR	ppc	[317]	y5	1	YLMK[+42]NLR	314	320	490.273	703.392	sp|B7UNT2|CAPP_ECO27	Phosphoenolpyruvate carboxylase OS=Escherichia coli O127:H6 (strain E2348/69 / EPEC) GN=ppc PE=3 SV=1	2	1	sw_317
YLMKNLR	ppc	[317]	y4	2	YLMK[+42]NLR	314	320	490.273	572.351	sp|B7UNT2|CAPP_ECO27	Phosphoenolpyruvate carboxylase OS=Escherichia coli O127:H6 (strain E2348/69 / EPEC) GN=ppc PE=3 SV=1	2	1	sw_317
YLMKNLR	ppc	[317]	y3	4	YLMK[+42]NLR	314	320	490.273	402.246	sp|B7UNT2|CAPP_ECO27	Phosphoenolpyruvate carboxylase OS=Escherichia coli O127:H6 (strain E2348/69 / EPEC) GN=ppc PE=3 SV=1	2	1	sw_317
YLMKNLR	ppc	[317]	y6	5	YLMK[+42]NLR	314	320	490.273	408.742	sp|B7UNT2|CAPP_ECO27	Phosphoenolpyruvate carboxylase OS=Escherichia coli O127:H6 (strain E2348/69 / EPEC) GN=ppc PE=3 SV=1	2	2	sw_317
YLMKNLR	ppc	[317]	y5	6	YLMK[+42]NLR	314	320	490.273	352.2	sp|B7UNT2|CAPP_ECO27	Phosphoenolpyruvate carboxylase OS=Escherichia coli O127:H6 (strain E2348/69 / EPEC) GN=ppc PE=3 SV=1	2	2	sw_317
NTEDLSSYLKR	carA	[103]	y9	2	NTEDLSSYLK[+42]R	94	104	684.344	1152.59	sp|Q8FLB1|CARA_ECOL6	Carbamoyl-phosphate synthase small chain OS=Escherichia coli O6:H1 (strain CFT073 / ATCC 700928 / UPEC) GN=carA PE=3 SV=2	2	1	sw
NTEDLSSYLKR	carA	[103]	y8	4	NTEDLSSYLK[+42]R	94	104	684.344	1023.55	sp|Q8FLB1|CARA_ECOL6	Carbamoyl-phosphate synthase small chain OS=Escherichia coli O6:H1 (strain CFT073 / ATCC 700928 / UPEC) GN=carA PE=3 SV=2	2	1	sw
NTEDLSSYLKR	carA	[103]	y7	6	NTEDLSSYLK[+42]R	94	104	684.344	908.52	sp|Q8FLB1|CARA_ECOL6	Carbamoyl-phosphate synthase small chain OS=Escherichia coli O6:H1 (strain CFT073 / ATCC 700928 / UPEC) GN=carA PE=3 SV=2	2	1	sw
NTEDLSSYLKR	carA	[103]	y6	1	NTEDLSSYLK[+42]R	94	104	684.344	795.436	sp|Q8FLB1|CARA_ECOL6	Carbamoyl-phosphate synthase small chain OS=Escherichia coli O6:H1 (strain CFT073 / ATCC 700928 / UPEC) GN=carA PE=3 SV=2	2	1	sw
NTEDLSSYLKR	carA	[103]	y5	5	NTEDLSSYLK[+42]R	94	104	684.344	708.404	sp|Q8FLB1|CARA_ECOL6	Carbamoyl-phosphate synthase small chain OS=Escherichia coli O6:H1 (strain CFT073 / ATCC 700928 / UPEC) GN=carA PE=3 SV=2	2	1	sw
NTEDLSSYLKR	carA	[103]	y4	3	NTEDLSSYLK[+42]R	94	104	684.344	621.372	sp|Q8FLB1|CARA_ECOL6	Carbamoyl-phosphate synthase small chain OS=Escherichia coli O6:H1 (strain CFT073 / ATCC 700928 / UPEC) GN=carA PE=3 SV=2	2	1	sw
GAQNGCIIAGDNPDAALALEKAR	carA	[146]	y8	5	GAQNGC[+57]IIAGDNPDAALALEK[+42]AR	126	148	789.729	913.547	sp|Q8FLB1|CARA_ECOL6	Carbamoyl-phosphate synthase small chain OS=Escherichia coli O6:H1 (strain CFT073 / ATCC 700928 / UPEC) GN=carA PE=3 SV=2	3	1	sw_146
GAQNGCIIAGDNPDAALALEKAR	carA	[146]	y7	4	GAQNGC[+57]IIAGDNPDAALALEK[+42]AR	126	148	789.729	842.509	sp|Q8FLB1|CARA_ECOL6	Carbamoyl-phosphate synthase small chain OS=Escherichia coli O6:H1 (strain CFT073 / ATCC 700928 / UPEC) GN=carA PE=3 SV=2	3	1	sw_146
GAQNGCIIAGDNPDAALALEKAR	carA	[146]	y6	1	GAQNGC[+57]IIAGDNPDAALALEK[+42]AR	126	148	789.729	729.425	sp|Q8FLB1|CARA_ECOL6	Carbamoyl-phosphate synthase small chain OS=Escherichia coli O6:H1 (strain CFT073 / ATCC 700928 / UPEC) GN=carA PE=3 SV=2	3	1	sw_146
GAQNGCIIAGDNPDAALALEKAR	carA	[146]	y5	2	GAQNGC[+57]IIAGDNPDAALALEK[+42]AR	126	148	789.729	658.388	sp|Q8FLB1|CARA_ECOL6	Carbamoyl-phosphate synthase small chain OS=Escherichia coli O6:H1 (strain CFT073 / ATCC 700928 / UPEC) GN=carA PE=3 SV=2	3	1	sw_146
GAQNGCIIAGDNPDAALALEKAR	carA	[146]	y4	3	GAQNGC[+57]IIAGDNPDAALALEK[+42]AR	126	148	789.729	545.304	sp|Q8FLB1|CARA_ECOL6	Carbamoyl-phosphate synthase small chain OS=Escherichia coli O6:H1 (strain CFT073 / ATCC 700928 / UPEC) GN=carA PE=3 SV=2	3	1	sw_146
GAQNGCIIAGDNPDAALALEKAR	carA	[146]	y3	6	GAQNGC[+57]IIAGDNPDAALALEK[+42]AR	126	148	789.729	416.262	sp|Q8FLB1|CARA_ECOL6	Carbamoyl-phosphate synthase small chain OS=Escherichia coli O6:H1 (strain CFT073 / ATCC 700928 / UPEC) GN=carA PE=3 SV=2	3	1	sw_146
GVIVQYGGQTPLKLAR	carB	[649]	y12	5	GVIVQYGGQTPLK[+42]LAR	637	652	871.502	1373.75	sp|Q8FLB0|CARB_ECOL6	Carbamoyl-phosphate synthase large chain OS=Escherichia coli O6:H1 (strain CFT073 / ATCC 700928 / UPEC) GN=carB PE=3 SV=3	2	1	sw
GVIVQYGGQTPLKLAR	carB	[649]	y11	1	GVIVQYGGQTPLK[+42]LAR	637	652	871.502	1245.69	sp|Q8FLB0|CARB_ECOL6	Carbamoyl-phosphate synthase large chain OS=Escherichia coli O6:H1 (strain CFT073 / ATCC 700928 / UPEC) GN=carB PE=3 SV=3	2	1	sw
GVIVQYGGQTPLKLAR	carB	[649]	y10	2	GVIVQYGGQTPLK[+42]LAR	637	652	871.502	1082.63	sp|Q8FLB0|CARB_ECOL6	Carbamoyl-phosphate synthase large chain OS=Escherichia coli O6:H1 (strain CFT073 / ATCC 700928 / UPEC) GN=carB PE=3 SV=3	2	1	sw
GVIVQYGGQTPLKLAR	carB	[649]	y9	6	GVIVQYGGQTPLK[+42]LAR	637	652	871.502	1025.61	sp|Q8FLB0|CARB_ECOL6	Carbamoyl-phosphate synthase large chain OS=Escherichia coli O6:H1 (strain CFT073 / ATCC 700928 / UPEC) GN=carB PE=3 SV=3	2	1	sw
GVIVQYGGQTPLKLAR	carB	[649]	y7	3	GVIVQYGGQTPLK[+42]LAR	637	652	871.502	840.53	sp|Q8FLB0|CARB_ECOL6	Carbamoyl-phosphate synthase large chain OS=Escherichia coli O6:H1 (strain CFT073 / ATCC 700928 / UPEC) GN=carB PE=3 SV=3	2	1	sw
GVIVQYGGQTPLKLAR	carB	[649]	y6	4	GVIVQYGGQTPLK[+42]LAR	637	652	871.502	739.482	sp|Q8FLB0|CARB_ECOL6	Carbamoyl-phosphate synthase large chain OS=Escherichia coli O6:H1 (strain CFT073 / ATCC 700928 / UPEC) GN=carB PE=3 SV=3	2	1	sw
GVIVQYGGQTPLKLAR	carB	[649]	y11	6	GVIVQYGGQTPLK[+42]LAR	637	652	581.337	1245.69	sp|Q8FLB0|CARB_ECOL6	Carbamoyl-phosphate synthase large chain OS=Escherichia coli O6:H1 (strain CFT073 / ATCC 700928 / UPEC) GN=carB PE=3 SV=3	3	1	sw
GVIVQYGGQTPLKLAR	carB	[649]	y7	3	GVIVQYGGQTPLK[+42]LAR	637	652	581.337	840.53	sp|Q8FLB0|CARB_ECOL6	Carbamoyl-phosphate synthase large chain OS=Escherichia coli O6:H1 (strain CFT073 / ATCC 700928 / UPEC) GN=carB PE=3 SV=3	3	1	sw
GVIVQYGGQTPLKLAR	carB	[649]	y6	1	GVIVQYGGQTPLK[+42]LAR	637	652	581.337	739.482	sp|Q8FLB0|CARB_ECOL6	Carbamoyl-phosphate synthase large chain OS=Escherichia coli O6:H1 (strain CFT073 / ATCC 700928 / UPEC) GN=carB PE=3 SV=3	3	1	sw
GVIVQYGGQTPLKLAR	carB	[649]	y4	5	GVIVQYGGQTPLK[+42]LAR	637	652	581.337	529.346	sp|Q8FLB0|CARB_ECOL6	Carbamoyl-phosphate synthase large chain OS=Escherichia coli O6:H1 (strain CFT073 / ATCC 700928 / UPEC) GN=carB PE=3 SV=3	3	1	sw
GVIVQYGGQTPLKLAR	carB	[649]	y15	4	GVIVQYGGQTPLK[+42]LAR	637	652	581.337	842.991	sp|Q8FLB0|CARB_ECOL6	Carbamoyl-phosphate synthase large chain OS=Escherichia coli O6:H1 (strain CFT073 / ATCC 700928 / UPEC) GN=carB PE=3 SV=3	3	2	sw
GVIVQYGGQTPLKLAR	carB	[649]	y6	2	GVIVQYGGQTPLK[+42]LAR	637	652	581.337	370.245	sp|Q8FLB0|CARB_ECOL6	Carbamoyl-phosphate synthase large chain OS=Escherichia coli O6:H1 (strain CFT073 / ATCC 700928 / UPEC) GN=carB PE=3 SV=3	3	2	sw
EVVLPFNKFPGVDPLLGPEMR	carB	[899]	y12	5	EVVLPFNK[+42]FPGVDPLLGPEMR	892	912	799.428	1280.67	sp|Q8FLB0|CARB_ECOL6	Carbamoyl-phosphate synthase large chain OS=Escherichia coli O6:H1 (strain CFT073 / ATCC 700928 / UPEC) GN=carB PE=3 SV=3	3	1	sw
EVVLPFNKFPGVDPLLGPEMR	carB	[899]	y9	4	EVVLPFNK[+42]FPGVDPLLGPEMR	892	912	799.428	1027.52	sp|Q8FLB0|CARB_ECOL6	Carbamoyl-phosphate synthase large chain OS=Escherichia coli O6:H1 (strain CFT073 / ATCC 700928 / UPEC) GN=carB PE=3 SV=3	3	1	sw
EVVLPFNKFPGVDPLLGPEMR	carB	[899]	y6	3	EVVLPFNK[+42]FPGVDPLLGPEMR	892	912	799.428	702.36	sp|Q8FLB0|CARB_ECOL6	Carbamoyl-phosphate synthase large chain OS=Escherichia coli O6:H1 (strain CFT073 / ATCC 700928 / UPEC) GN=carB PE=3 SV=3	3	1	sw
EVVLPFNKFPGVDPLLGPEMR	carB	[899]	y5	2	EVVLPFNK[+42]FPGVDPLLGPEMR	892	912	799.428	589.276	sp|Q8FLB0|CARB_ECOL6	Carbamoyl-phosphate synthase large chain OS=Escherichia coli O6:H1 (strain CFT073 / ATCC 700928 / UPEC) GN=carB PE=3 SV=3	3	1	sw
VVDLAAKLLK	carB	[963]	y9	6	VVDLAAK[+42]LLK	957	966	556.358	1012.64	sp|Q8FLB0|CARB_ECOL6	Carbamoyl-phosphate synthase large chain OS=Escherichia coli O6:H1 (strain CFT073 / ATCC 700928 / UPEC) GN=carB PE=3 SV=3	2	1	sw_963 new
VVDLAAKLLK	carB	[963]	y8	1	VVDLAAK[+42]LLK	957	966	556.358	913.572	sp|Q8FLB0|CARB_ECOL6	Carbamoyl-phosphate synthase large chain OS=Escherichia coli O6:H1 (strain CFT073 / ATCC 700928 / UPEC) GN=carB PE=3 SV=3	2	1	sw_963 new
VVDLAAKLLK	carB	[963]	y7	4	VVDLAAK[+42]LLK	957	966	556.358	798.545	sp|Q8FLB0|CARB_ECOL6	Carbamoyl-phosphate synthase large chain OS=Escherichia coli O6:H1 (strain CFT073 / ATCC 700928 / UPEC) GN=carB PE=3 SV=3	2	1	sw_963 new
VVDLAAKLLK	carB	[963]	y6	2	VVDLAAK[+42]LLK	957	966	556.358	685.461	sp|Q8FLB0|CARB_ECOL6	Carbamoyl-phosphate synthase large chain OS=Escherichia coli O6:H1 (strain CFT073 / ATCC 700928 / UPEC) GN=carB PE=3 SV=3	2	1	sw_963 new
VVDLAAKLLK	carB	[963]	y5	3	VVDLAAK[+42]LLK	957	966	556.358	614.424	sp|Q8FLB0|CARB_ECOL6	Carbamoyl-phosphate synthase large chain OS=Escherichia coli O6:H1 (strain CFT073 / ATCC 700928 / UPEC) GN=carB PE=3 SV=3	2	1	sw_963 new
VVDLAAKLLK	carB	[963]	y3	5	VVDLAAK[+42]LLK	957	966	556.358	373.281	sp|Q8FLB0|CARB_ECOL6	Carbamoyl-phosphate synthase large chain OS=Escherichia coli O6:H1 (strain CFT073 / ATCC 700928 / UPEC) GN=carB PE=3 SV=3	2	1	sw_963 new
DYYAIMGVKPTDDLKTIK	cbpA	[19]	y9	1	DYYAIMGVKPTDDLK[+42]TIK	5	22	705.034	1072.59	sp|B7UNY3|CBPA_ECO27	Curved DNA-binding protein OS=Escherichia coli O127:H6 (strain E2348/69 / EPEC) GN=cbpA PE=3 SV=1	3	1	sw_19
DYYAIMGVKPTDDLKTIK	cbpA	[19]	y16	5	DYYAIMGVKPTDDLK[+42]TIK	5	22	705.034	918.003	sp|B7UNY3|CBPA_ECO27	Curved DNA-binding protein OS=Escherichia coli O127:H6 (strain E2348/69 / EPEC) GN=cbpA PE=3 SV=1	3	2	sw_19
DYYAIMGVKPTDDLKTIK	cbpA	[19]	y15	2	DYYAIMGVKPTDDLK[+42]TIK	5	22	705.034	836.471	sp|B7UNY3|CBPA_ECO27	Curved DNA-binding protein OS=Escherichia coli O127:H6 (strain E2348/69 / EPEC) GN=cbpA PE=3 SV=1	3	2	sw_19
DYYAIMGVKPTDDLKTIK	cbpA	[19]	y14	6	DYYAIMGVKPTDDLK[+42]TIK	5	22	705.034	800.953	sp|B7UNY3|CBPA_ECO27	Curved DNA-binding protein OS=Escherichia coli O127:H6 (strain E2348/69 / EPEC) GN=cbpA PE=3 SV=1	3	2	sw_19
DYYAIMGVKPTDDLKTIK	cbpA	[19]	y12	4	DYYAIMGVKPTDDLK[+42]TIK	5	22	705.034	678.89	sp|B7UNY3|CBPA_ECO27	Curved DNA-binding protein OS=Escherichia coli O127:H6 (strain E2348/69 / EPEC) GN=cbpA PE=3 SV=1	3	2	sw_19
ILENGEVKPLDVK	groS	[55]	y10	5	ILENGEVK[+42]PLDVK	48	60	748.422	1140.63	sp|B7UPW2|CH10_ECO27	10 kDa chaperonin OS=Escherichia coli O127:H6 (strain E2348/69 / EPEC) GN=groS PE=3 SV=1	2	1	sw_55
ILENGEVKPLDVK	groS	[55]	y9	2	ILENGEVK[+42]PLDVK	48	60	748.422	1026.58	sp|B7UPW2|CH10_ECO27	10 kDa chaperonin OS=Escherichia coli O127:H6 (strain E2348/69 / EPEC) GN=groS PE=3 SV=1	2	1	sw_55
ILENGEVKPLDVK	groS	[55]	y7	6	ILENGEVK[+42]PLDVK	48	60	748.422	840.519	sp|B7UPW2|CH10_ECO27	10 kDa chaperonin OS=Escherichia coli O127:H6 (strain E2348/69 / EPEC) GN=groS PE=3 SV=1	2	1	sw_55
ILENGEVKPLDVK	groS	[55]	y5	1	ILENGEVK[+42]PLDVK	48	60	748.422	571.345	sp|B7UPW2|CH10_ECO27	10 kDa chaperonin OS=Escherichia coli O127:H6 (strain E2348/69 / EPEC) GN=groS PE=3 SV=1	2	1	sw_55
AVAAGMNPMDLKR	groL2	[117]	y10	5	AVAAGMNPMDLK[+42]R	106	118	708.36	1174.57	sp|Q19NJ4|CH602_ECOK1	60 kDa chaperonin 2 OS=Escherichia coli O1:K1 / APEC GN=groL2 PE=3 SV=1	2	1	sw_117
AVAAGMNPMDLKR	groL2	[117]	y9	2	AVAAGMNPMDLK[+42]R	106	118	708.36	1103.53	sp|Q19NJ4|CH602_ECOK1	60 kDa chaperonin 2 OS=Escherichia coli O1:K1 / APEC GN=groL2 PE=3 SV=1	2	1	sw_117
AVAAGMNPMDLKR	groL2	[117]	y8	4	AVAAGMNPMDLK[+42]R	106	118	708.36	1046.51	sp|Q19NJ4|CH602_ECOK1	60 kDa chaperonin 2 OS=Escherichia coli O1:K1 / APEC GN=groL2 PE=3 SV=1	2	1	sw_117
AVAAGMNPMDLKR	groL2	[117]	y7	3	AVAAGMNPMDLK[+42]R	106	118	708.36	915.472	sp|Q19NJ4|CH602_ECOK1	60 kDa chaperonin 2 OS=Escherichia coli O1:K1 / APEC GN=groL2 PE=3 SV=1	2	1	sw_117
AVAAGMNPMDLKR	groL2	[117]	y6	1	AVAAGMNPMDLK[+42]R	106	118	708.36	801.429	sp|Q19NJ4|CH602_ECOK1	60 kDa chaperonin 2 OS=Escherichia coli O1:K1 / APEC GN=groL2 PE=3 SV=1	2	1	sw_117
AVAAGMNPMDLKR	groL2	[117]	y3	6	AVAAGMNPMDLK[+42]R	106	118	708.36	458.309	sp|Q19NJ4|CH602_ECOK1	60 kDa chaperonin 2 OS=Escherichia coli O1:K1 / APEC GN=groL2 PE=3 SV=1	2	1	sw_117
VGAATEVEMKEK	groL2	[390]	y9	6	VGAATEVEMK[+42]EK	381	392	667.337	1106.54	sp|Q19NJ4|CH602_ECOK1	60 kDa chaperonin 2 OS=Escherichia coli O1:K1 / APEC GN=groL2 PE=3 SV=1	2	1	sw_390
VGAATEVEMKEK	groL2	[390]	y8	1	VGAATEVEMK[+42]EK	381	392	667.337	1035.5	sp|Q19NJ4|CH602_ECOK1	60 kDa chaperonin 2 OS=Escherichia coli O1:K1 / APEC GN=groL2 PE=3 SV=1	2	1	sw_390
VGAATEVEMKEK	groL2	[390]	y7	3	VGAATEVEMK[+42]EK	381	392	667.337	934.455	sp|Q19NJ4|CH602_ECOK1	60 kDa chaperonin 2 OS=Escherichia coli O1:K1 / APEC GN=groL2 PE=3 SV=1	2	1	sw_390
VGAATEVEMKEK	groL2	[390]	y6	2	VGAATEVEMK[+42]EK	381	392	667.337	805.412	sp|Q19NJ4|CH602_ECOK1	60 kDa chaperonin 2 OS=Escherichia coli O1:K1 / APEC GN=groL2 PE=3 SV=1	2	1	sw_390
VGAATEVEMKEK	groL2	[390]	y5	5	VGAATEVEMK[+42]EK	381	392	667.337	706.344	sp|Q19NJ4|CH602_ECOK1	60 kDa chaperonin 2 OS=Escherichia coli O1:K1 / APEC GN=groL2 PE=3 SV=1	2	1	sw_390
VGAATEVEMKEK	groL2	[390]	y4	4	VGAATEVEMK[+42]EK	381	392	667.337	577.301	sp|Q19NJ4|CH602_ECOK1	60 kDa chaperonin 2 OS=Escherichia coli O1:K1 / APEC GN=groL2 PE=3 SV=1	2	1	sw_390
DVKFGNDAR	groL	[7]	y7	3	DVK[+42]FGNDAR	5	13	532.262	849.421	sp|A7ZV12|CH60_ECO24	60 kDa chaperonin OS=Escherichia coli O139:H28 (strain E24377A / ETEC) GN=groL PE=3 SV=1	2	1	sw_7
DVKFGNDAR	groL	[7]	y6	1	DVK[+42]FGNDAR	5	13	532.262	679.316	sp|A7ZV12|CH60_ECO24	60 kDa chaperonin OS=Escherichia coli O139:H28 (strain E24377A / ETEC) GN=groL PE=3 SV=1	2	1	sw_7
DVKFGNDAR	groL	[7]	y5	2	DVK[+42]FGNDAR	5	13	532.262	532.247	sp|A7ZV12|CH60_ECO24	60 kDa chaperonin OS=Escherichia coli O139:H28 (strain E24377A / ETEC) GN=groL PE=3 SV=1	2	1	sw_7
DVKFGNDAR	groL	[7]	y4	5	DVK[+42]FGNDAR	5	13	532.262	475.226	sp|A7ZV12|CH60_ECO24	60 kDa chaperonin OS=Escherichia coli O139:H28 (strain E24377A / ETEC) GN=groL PE=3 SV=1	2	1	sw_7
DVKFGNDAR	groL	[7]	y8	6	DVK[+42]FGNDAR	5	13	532.262	474.749	sp|A7ZV12|CH60_ECO24	60 kDa chaperonin OS=Escherichia coli O139:H28 (strain E24377A / ETEC) GN=groL PE=3 SV=1	2	2	sw_7
DVKFGNDAR	groL	[7]	y7	4	DVK[+42]FGNDAR	5	13	532.262	425.214	sp|A7ZV12|CH60_ECO24	60 kDa chaperonin OS=Escherichia coli O139:H28 (strain E24377A / ETEC) GN=groL PE=3 SV=1	2	2	sw_7
NVVLDKSFGAPTITK	groL	[42]	y9	3	NVVLDK[+42]SFGAPTITK	37	51	544.638	921.504	sp|A7ZV12|CH60_ECO24	60 kDa chaperonin OS=Escherichia coli O139:H28 (strain E24377A / ETEC) GN=groL PE=3 SV=1	3	1	sw_42
NVVLDKSFGAPTITK	groL	[42]	y8	4	NVVLDK[+42]SFGAPTITK	37	51	544.638	834.472	sp|A7ZV12|CH60_ECO24	60 kDa chaperonin OS=Escherichia coli O139:H28 (strain E24377A / ETEC) GN=groL PE=3 SV=1	3	1	sw_42
NVVLDKSFGAPTITK	groL	[42]	y7	1	NVVLDK[+42]SFGAPTITK	37	51	544.638	687.404	sp|A7ZV12|CH60_ECO24	60 kDa chaperonin OS=Escherichia coli O139:H28 (strain E24377A / ETEC) GN=groL PE=3 SV=1	3	1	sw_42
NVVLDKSFGAPTITK	groL	[42]	y6	5	NVVLDK[+42]SFGAPTITK	37	51	544.638	630.382	sp|A7ZV12|CH60_ECO24	60 kDa chaperonin OS=Escherichia coli O139:H28 (strain E24377A / ETEC) GN=groL PE=3 SV=1	3	1	sw_42
NVVLDKSFGAPTITK	groL	[42]	y5	2	NVVLDK[+42]SFGAPTITK	37	51	544.638	559.345	sp|A7ZV12|CH60_ECO24	60 kDa chaperonin OS=Escherichia coli O139:H28 (strain E24377A / ETEC) GN=groL PE=3 SV=1	3	1	sw_42
SFGAPTITKDGVSVAR	groL	[51]	y12	1	SFGAPTITK[+42]DGVSVAR	43	58	824.439	1285.71	sp|A7ZV12|CH60_ECO24	60 kDa chaperonin OS=Escherichia coli O139:H28 (strain E24377A / ETEC) GN=groL PE=3 SV=1	2	1	sw_51
SFGAPTITKDGVSVAR	groL	[51]	y11	6	SFGAPTITK[+42]DGVSVAR	43	58	824.439	1188.66	sp|A7ZV12|CH60_ECO24	60 kDa chaperonin OS=Escherichia coli O139:H28 (strain E24377A / ETEC) GN=groL PE=3 SV=1	2	1	sw_51
SFGAPTITKDGVSVAR	groL	[51]	y10	5	SFGAPTITK[+42]DGVSVAR	43	58	824.439	1087.61	sp|A7ZV12|CH60_ECO24	60 kDa chaperonin OS=Escherichia coli O139:H28 (strain E24377A / ETEC) GN=groL PE=3 SV=1	2	1	sw_51
SFGAPTITKDGVSVAR	groL	[51]	y9	3	SFGAPTITK[+42]DGVSVAR	43	58	824.439	974.527	sp|A7ZV12|CH60_ECO24	60 kDa chaperonin OS=Escherichia coli O139:H28 (strain E24377A / ETEC) GN=groL PE=3 SV=1	2	1	sw_51
SFGAPTITKDGVSVAR	groL	[51]	y6	4	SFGAPTITK[+42]DGVSVAR	43	58	824.439	588.346	sp|A7ZV12|CH60_ECO24	60 kDa chaperonin OS=Escherichia coli O139:H28 (strain E24377A / ETEC) GN=groL PE=3 SV=1	2	1	sw_51
SFGAPTITKDGVSVAR	groL	[51]	y12	2	SFGAPTITK[+42]DGVSVAR	43	58	824.439	643.359	sp|A7ZV12|CH60_ECO24	60 kDa chaperonin OS=Escherichia coli O139:H28 (strain E24377A / ETEC) GN=groL PE=3 SV=1	2	2	sw_51
GIDKAVTAAVEELK	groL	[122]	y12	6	GIDK[+42]AVTAAVEELK	119	132	743.412	1315.71	sp|A7ZV12|CH60_ECO24	60 kDa chaperonin OS=Escherichia coli O139:H28 (strain E24377A / ETEC) GN=groL PE=3 SV=1	2	1	sw_122
GIDKAVTAAVEELK	groL	[122]	y10	2	GIDK[+42]AVTAAVEELK	119	132	743.412	1030.58	sp|A7ZV12|CH60_ECO24	60 kDa chaperonin OS=Escherichia coli O139:H28 (strain E24377A / ETEC) GN=groL PE=3 SV=1	2	1	sw_122
GIDKAVTAAVEELK	groL	[122]	y9	3	GIDK[+42]AVTAAVEELK	119	132	743.412	959.541	sp|A7ZV12|CH60_ECO24	60 kDa chaperonin OS=Escherichia coli O139:H28 (strain E24377A / ETEC) GN=groL PE=3 SV=1	2	1	sw_122
GIDKAVTAAVEELK	groL	[122]	y8	1	GIDK[+42]AVTAAVEELK	119	132	743.412	860.472	sp|A7ZV12|CH60_ECO24	60 kDa chaperonin OS=Escherichia coli O139:H28 (strain E24377A / ETEC) GN=groL PE=3 SV=1	2	1	sw_122
GIDKAVTAAVEELK	groL	[122]	y7	5	GIDK[+42]AVTAAVEELK	119	132	743.412	759.425	sp|A7ZV12|CH60_ECO24	60 kDa chaperonin OS=Escherichia coli O139:H28 (strain E24377A / ETEC) GN=groL PE=3 SV=1	2	1	sw_122
GIDKAVTAAVEELK	groL	[122]	y6	4	GIDK[+42]AVTAAVEELK	119	132	743.412	688.388	sp|A7ZV12|CH60_ECO24	60 kDa chaperonin OS=Escherichia coli O139:H28 (strain E24377A / ETEC) GN=groL PE=3 SV=1	2	1	sw_122
LIAEAMDKVGK	groL	[168]	y7	2	LIAEAMDK[+42]VGK	161	171	608.834	790.413	sp|A7ZV12|CH60_ECO24	60 kDa chaperonin OS=Escherichia coli O139:H28 (strain E24377A / ETEC) GN=groL PE=3 SV=1	2	1	sw_168
LIAEAMDKVGK	groL	[168]	y6	3	LIAEAMDK[+42]VGK	161	171	608.834	719.376	sp|A7ZV12|CH60_ECO24	60 kDa chaperonin OS=Escherichia coli O139:H28 (strain E24377A / ETEC) GN=groL PE=3 SV=1	2	1	sw_168
ATLEDLGQAKR	groL	[321]	y8	3	ATLEDLGQAK[+42]R	312	322	622.336	958.495	sp|A7ZV12|CH60_ECO24	60 kDa chaperonin OS=Escherichia coli O139:H28 (strain E24377A / ETEC) GN=groL PE=3 SV=1	2	1	sw_321
ATLEDLGQAKR	groL	[321]	y7	2	ATLEDLGQAK[+42]R	312	322	622.336	829.453	sp|A7ZV12|CH60_ECO24	60 kDa chaperonin OS=Escherichia coli O139:H28 (strain E24377A / ETEC) GN=groL PE=3 SV=1	2	1	sw_321
ATLEDLGQAKR	groL	[321]	y6	5	ATLEDLGQAK[+42]R	312	322	622.336	714.426	sp|A7ZV12|CH60_ECO24	60 kDa chaperonin OS=Escherichia coli O139:H28 (strain E24377A / ETEC) GN=groL PE=3 SV=1	2	1	sw_321
ATLEDLGQAKR	groL	[321]	y5	1	ATLEDLGQAK[+42]R	312	322	622.336	601.342	sp|A7ZV12|CH60_ECO24	60 kDa chaperonin OS=Escherichia coli O139:H28 (strain E24377A / ETEC) GN=groL PE=3 SV=1	2	1	sw_321
ATLEDLGQAKR	groL	[321]	y4	6	ATLEDLGQAK[+42]R	312	322	622.336	544.32	sp|A7ZV12|CH60_ECO24	60 kDa chaperonin OS=Escherichia coli O139:H28 (strain E24377A / ETEC) GN=groL PE=3 SV=1	2	1	sw_321
ATLEDLGQAKR	groL	[321]	y3	4	ATLEDLGQAK[+42]R	312	322	622.336	416.262	sp|A7ZV12|CH60_ECO24	60 kDa chaperonin OS=Escherichia coli O139:H28 (strain E24377A / ETEC) GN=groL PE=3 SV=1	2	1	sw_321
VVINKDTTTIIDGVGEEAAIQGR	groL	[327]	y11	3	VVINK[+42]DTTTIIDGVGEEAAIQGR	323	345	814.434	1086.55	sp|A7ZV12|CH60_ECO24	60 kDa chaperonin OS=Escherichia coli O139:H28 (strain E24377A / ETEC) GN=groL PE=3 SV=1	3	1	sw_327
VVINKDTTTIIDGVGEEAAIQGR	groL	[327]	y9	1	VVINK[+42]DTTTIIDGVGEEAAIQGR	323	345	814.434	930.464	sp|A7ZV12|CH60_ECO24	60 kDa chaperonin OS=Escherichia coli O139:H28 (strain E24377A / ETEC) GN=groL PE=3 SV=1	3	1	sw_327
VVINKDTTTIIDGVGEEAAIQGR	groL	[327]	y8	5	VVINK[+42]DTTTIIDGVGEEAAIQGR	323	345	814.434	873.442	sp|A7ZV12|CH60_ECO24	60 kDa chaperonin OS=Escherichia coli O139:H28 (strain E24377A / ETEC) GN=groL PE=3 SV=1	3	1	sw_327
VVINKDTTTIIDGVGEEAAIQGR	groL	[327]	y6	2	VVINK[+42]DTTTIIDGVGEEAAIQGR	323	345	814.434	615.357	sp|A7ZV12|CH60_ECO24	60 kDa chaperonin OS=Escherichia coli O139:H28 (strain E24377A / ETEC) GN=groL PE=3 SV=1	3	1	sw_327
VVINKDTTTIIDGVGEEAAIQGR	groL	[327]	y5	6	VVINK[+42]DTTTIIDGVGEEAAIQGR	323	345	814.434	544.32	sp|A7ZV12|CH60_ECO24	60 kDa chaperonin OS=Escherichia coli O139:H28 (strain E24377A / ETEC) GN=groL PE=3 SV=1	3	1	sw_327
QQIEEATSDYDREKLQER	groL	[364]	y15	3	Q[-17]QIEEATSDYDREK[+42]LQER	351	368	755.021	955.94	sp|A7ZV12|CH60_ECO24	60 kDa chaperonin OS=Escherichia coli O139:H28 (strain E24377A / ETEC) GN=groL PE=3 SV=1	3	2	sw_364
QQIEEATSDYDREKLQER	groL	[364]	y14	2	Q[-17]QIEEATSDYDREK[+42]LQER	351	368	755.021	891.419	sp|A7ZV12|CH60_ECO24	60 kDa chaperonin OS=Escherichia coli O139:H28 (strain E24377A / ETEC) GN=groL PE=3 SV=1	3	2	sw_364
QQIEEATSDYDREKLQER	groL	[364]	y13	1	Q[-17]QIEEATSDYDREK[+42]LQER	351	368	755.021	826.897	sp|A7ZV12|CH60_ECO24	60 kDa chaperonin OS=Escherichia coli O139:H28 (strain E24377A / ETEC) GN=groL PE=3 SV=1	3	2	sw_364
QQIEEATSDYDREKLQER	groL	[364]	y12	4	Q[-17]QIEEATSDYDREK[+42]LQER	351	368	755.021	791.379	sp|A7ZV12|CH60_ECO24	60 kDa chaperonin OS=Escherichia coli O139:H28 (strain E24377A / ETEC) GN=groL PE=3 SV=1	3	2	sw_364
QQIEEATSDYDREKLQER	groL	[364]	y11	5	Q[-17]QIEEATSDYDREK[+42]LQER	351	368	755.021	740.855	sp|A7ZV12|CH60_ECO24	60 kDa chaperonin OS=Escherichia coli O139:H28 (strain E24377A / ETEC) GN=groL PE=3 SV=1	3	2	sw_364
QQIEEATSDYDREKLQER	groL	[364]	y9	6	Q[-17]QIEEATSDYDREK[+42]LQER	351	368	755.021	639.825	sp|A7ZV12|CH60_ECO24	60 kDa chaperonin OS=Escherichia coli O139:H28 (strain E24377A / ETEC) GN=groL PE=3 SV=1	3	2	sw_364
VASKLADLRGQNEDQNVGIK	groL	[425]	y18	4	VASK[+42]LADLRGQNEDQNVGIK	422	441	733.057	1014.03	sp|A7ZV12|CH60_ECO24	60 kDa chaperonin OS=Escherichia coli O139:H28 (strain E24377A / ETEC) GN=groL PE=3 SV=1	3	2	sw_425
VASKLADLRGQNEDQNVGIK	groL	[425]	y16	2	VASK[+42]LADLRGQNEDQNVGIK	422	441	733.057	885.461	sp|A7ZV12|CH60_ECO24	60 kDa chaperonin OS=Escherichia coli O139:H28 (strain E24377A / ETEC) GN=groL PE=3 SV=1	3	2	sw_425
VASKLADLRGQNEDQNVGIK	groL	[425]	y15	1	VASK[+42]LADLRGQNEDQNVGIK	422	441	733.057	828.919	sp|A7ZV12|CH60_ECO24	60 kDa chaperonin OS=Escherichia coli O139:H28 (strain E24377A / ETEC) GN=groL PE=3 SV=1	3	2	sw_425
VASKLADLRGQNEDQNVGIK	groL	[425]	y14	5	VASK[+42]LADLRGQNEDQNVGIK	422	441	733.057	793.4	sp|A7ZV12|CH60_ECO24	60 kDa chaperonin OS=Escherichia coli O139:H28 (strain E24377A / ETEC) GN=groL PE=3 SV=1	3	2	sw_425
VASKLADLRGQNEDQNVGIK	groL	[425]	y13	3	VASK[+42]LADLRGQNEDQNVGIK	422	441	733.057	735.887	sp|A7ZV12|CH60_ECO24	60 kDa chaperonin OS=Escherichia coli O139:H28 (strain E24377A / ETEC) GN=groL PE=3 SV=1	3	2	sw_425
KFTALGPYIR	crl	[15]	y9	6	K[+42]FTALGPYIR	15	24	604.345	1037.58	sp|B7UJC8|CRL_ECO27	Sigma factor-binding protein crl OS=Escherichia coli O127:H6 (strain E2348/69 / EPEC) GN=crl PE=3 SV=1	2	1	sw_15
KFTALGPYIR	crl	[15]	y8	1	K[+42]FTALGPYIR	15	24	604.345	890.509	sp|B7UJC8|CRL_ECO27	Sigma factor-binding protein crl OS=Escherichia coli O127:H6 (strain E2348/69 / EPEC) GN=crl PE=3 SV=1	2	1	sw_15
KFTALGPYIR	crl	[15]	y7	3	K[+42]FTALGPYIR	15	24	604.345	789.462	sp|B7UJC8|CRL_ECO27	Sigma factor-binding protein crl OS=Escherichia coli O127:H6 (strain E2348/69 / EPEC) GN=crl PE=3 SV=1	2	1	sw_15
KFTALGPYIR	crl	[15]	y6	4	K[+42]FTALGPYIR	15	24	604.345	718.425	sp|B7UJC8|CRL_ECO27	Sigma factor-binding protein crl OS=Escherichia coli O127:H6 (strain E2348/69 / EPEC) GN=crl PE=3 SV=1	2	1	sw_15
KFTALGPYIR	crl	[15]	y4	5	K[+42]FTALGPYIR	15	24	604.345	548.319	sp|B7UJC8|CRL_ECO27	Sigma factor-binding protein crl OS=Escherichia coli O127:H6 (strain E2348/69 / EPEC) GN=crl PE=3 SV=1	2	1	sw_15
SVPVKDTEVVER	crl	[88]	y7	4	SVPVK[+42]DTEVVER	84	95	467.252	847.416	sp|B7L3Z2|CRL_ECO55	Sigma factor-binding protein crl OS=Escherichia coli (strain 55989 / EAEC) GN=crl PE=3 SV=1	3	1	sw_88 use M+1
SVPVKDTEVVER	crl	[88]	y6	6	SVPVK[+42]DTEVVER	84	95	467.252	732.389	sp|B7L3Z2|CRL_ECO55	Sigma factor-binding protein crl OS=Escherichia coli (strain 55989 / EAEC) GN=crl PE=3 SV=1	3	1	sw_88 use M+1
SVPVKDTEVVER	crl	[88]	y5	3	SVPVK[+42]DTEVVER	84	95	467.252	631.341	sp|B7L3Z2|CRL_ECO55	Sigma factor-binding protein crl OS=Escherichia coli (strain 55989 / EAEC) GN=crl PE=3 SV=1	3	1	sw_88 use M+1
SVPVKDTEVVER	crl	[88]	y4	5	SVPVK[+42]DTEVVER	84	95	467.252	502.298	sp|B7L3Z2|CRL_ECO55	Sigma factor-binding protein crl OS=Escherichia coli (strain 55989 / EAEC) GN=crl PE=3 SV=1	3	1	sw_88 use M+1
SVPVKDTEVVER	crl	[88]	y3	1	SVPVK[+42]DTEVVER	84	95	467.252	403.23	sp|B7L3Z2|CRL_ECO55	Sigma factor-binding protein crl OS=Escherichia coli (strain 55989 / EAEC) GN=crl PE=3 SV=1	3	1	sw_88 use M+1
SVPVKDTEVVER	crl	[88]	y10	2	SVPVK[+42]DTEVVER	84	95	467.252	607.325	sp|B7L3Z2|CRL_ECO55	Sigma factor-binding protein crl OS=Escherichia coli (strain 55989 / EAEC) GN=crl PE=3 SV=1	3	2	sw_88 use M+1
TACEVAEISYKK	crp	[101]	y9	3	TAC[+57]EVAEISYK[+42]K	91	102	720.856	1108.59	sp|P0ACJ9|CRP_ECOL6	Catabolite gene activator OS=Escherichia coli O6:H1 (strain CFT073 / ATCC 700928 / UPEC) GN=crp PE=3 SV=1	2	1	sw_101
TACEVAEISYKK	crp	[101]	y8	6	TAC[+57]EVAEISYK[+42]K	91	102	720.856	979.546	sp|P0ACJ9|CRP_ECOL6	Catabolite gene activator OS=Escherichia coli O6:H1 (strain CFT073 / ATCC 700928 / UPEC) GN=crp PE=3 SV=1	2	1	sw_101
TACEVAEISYKK	crp	[101]	y7	1	TAC[+57]EVAEISYK[+42]K	91	102	720.856	880.477	sp|P0ACJ9|CRP_ECOL6	Catabolite gene activator OS=Escherichia coli O6:H1 (strain CFT073 / ATCC 700928 / UPEC) GN=crp PE=3 SV=1	2	1	sw_101
TACEVAEISYKK	crp	[101]	y6	4	TAC[+57]EVAEISYK[+42]K	91	102	720.856	809.44	sp|P0ACJ9|CRP_ECOL6	Catabolite gene activator OS=Escherichia coli O6:H1 (strain CFT073 / ATCC 700928 / UPEC) GN=crp PE=3 SV=1	2	1	sw_101
TACEVAEISYKK	crp	[101]	y4	2	TAC[+57]EVAEISYK[+42]K	91	102	720.856	567.314	sp|P0ACJ9|CRP_ECOL6	Catabolite gene activator OS=Escherichia coli O6:H1 (strain CFT073 / ATCC 700928 / UPEC) GN=crp PE=3 SV=1	2	1	sw_101
TACEVAEISYKK	crp	[101]	y3	5	TAC[+57]EVAEISYK[+42]K	91	102	720.856	480.282	sp|P0ACJ9|CRP_ECOL6	Catabolite gene activator OS=Escherichia coli O6:H1 (strain CFT073 / ATCC 700928 / UPEC) GN=crp PE=3 SV=1	2	1	sw_101
IAQTLLNLAKQPDAMTHPDGMQIK	crp	[153]	y13	1	IAQTLLNLAK[+42]QPDAMTHPDGMQIK	144	167	892.8	1440.66	sp|P0ACJ9|CRP_ECOL6	Catabolite gene activator OS=Escherichia coli O6:H1 (strain CFT073 / ATCC 700928 / UPEC) GN=crp PE=3 SV=1	3	1	sw_153
IAQTLLNLAKQPDAMTHPDGMQIK	crp	[153]	y11	6	IAQTLLNLAK[+42]QPDAMTHPDGMQIK	144	167	892.8	1228.58	sp|P0ACJ9|CRP_ECOL6	Catabolite gene activator OS=Escherichia coli O6:H1 (strain CFT073 / ATCC 700928 / UPEC) GN=crp PE=3 SV=1	3	1	sw_153
IAQTLLNLAKQPDAMTHPDGMQIK	crp	[153]	y7	2	IAQTLLNLAK[+42]QPDAMTHPDGMQIK	144	167	892.8	788.397	sp|P0ACJ9|CRP_ECOL6	Catabolite gene activator OS=Escherichia coli O6:H1 (strain CFT073 / ATCC 700928 / UPEC) GN=crp PE=3 SV=1	3	1	sw_153
IAQTLLNLAKQPDAMTHPDGMQIK	crp	[153]	y18	4	IAQTLLNLAK[+42]QPDAMTHPDGMQIK	144	167	892.8	1019	sp|P0ACJ9|CRP_ECOL6	Catabolite gene activator OS=Escherichia coli O6:H1 (strain CFT073 / ATCC 700928 / UPEC) GN=crp PE=3 SV=1	3	2	sw_153
IAQTLLNLAKQPDAMTHPDGMQIK	crp	[153]	y16	5	IAQTLLNLAK[+42]QPDAMTHPDGMQIK	144	167	892.8	905.435	sp|P0ACJ9|CRP_ECOL6	Catabolite gene activator OS=Escherichia coli O6:H1 (strain CFT073 / ATCC 700928 / UPEC) GN=crp PE=3 SV=1	3	2	sw_153
IAQTLLNLAKQPDAMTHPDGMQIK	crp	[153]	y13	3	IAQTLLNLAK[+42]QPDAMTHPDGMQIK	144	167	892.8	720.834	sp|P0ACJ9|CRP_ECOL6	Catabolite gene activator OS=Escherichia coli O6:H1 (strain CFT073 / ATCC 700928 / UPEC) GN=crp PE=3 SV=1	3	2	sw_153
MLEDQNLISAHGKTIVVYGTR	crp	[202]	y11	2	MLEDQNLISAHGK[+42]TIVVYGTR	190	210	796.418	1272.71	sp|P0ACJ9|CRP_ECOL6	Catabolite gene activator OS=Escherichia coli O6:H1 (strain CFT073 / ATCC 700928 / UPEC) GN=crp PE=3 SV=1	3	1	sw_202
MLEDQNLISAHGKTIVVYGTR	crp	[202]	y4	5	MLEDQNLISAHGK[+42]TIVVYGTR	190	210	796.418	496.251	sp|P0ACJ9|CRP_ECOL6	Catabolite gene activator OS=Escherichia coli O6:H1 (strain CFT073 / ATCC 700928 / UPEC) GN=crp PE=3 SV=1	3	1	sw_202
MLEDQNLISAHGKTIVVYGTR	crp	[202]	y19	4	MLEDQNLISAHGK[+42]TIVVYGTR	190	210	796.418	1072.06	sp|P0ACJ9|CRP_ECOL6	Catabolite gene activator OS=Escherichia coli O6:H1 (strain CFT073 / ATCC 700928 / UPEC) GN=crp PE=3 SV=1	3	2	sw_202
MLEDQNLISAHGKTIVVYGTR	crp	[202]	y14	1	MLEDQNLISAHGK[+42]TIVVYGTR	190	210	796.418	772.433	sp|P0ACJ9|CRP_ECOL6	Catabolite gene activator OS=Escherichia coli O6:H1 (strain CFT073 / ATCC 700928 / UPEC) GN=crp PE=3 SV=1	3	2	sw_202
FKQIASEK	cysJ	[104]	y7	3	FK[+42]QIASEK	103	110	496.774	845.473	sp|Q8X7U1|CYSJ_ECO57	Sulfite reductase [NADPH] flavoprotein alpha-component OS=Escherichia coli O157:H7 GN=cysJ PE=3 SV=3	2	1	sw_104
FKQIASEK	cysJ	[104]	y6	1	FK[+42]QIASEK	103	110	496.774	675.367	sp|Q8X7U1|CYSJ_ECO57	Sulfite reductase [NADPH] flavoprotein alpha-component OS=Escherichia coli O157:H7 GN=cysJ PE=3 SV=3	2	1	sw_104
FKQIASEK	cysJ	[104]	y5	4	FK[+42]QIASEK	103	110	496.774	547.309	sp|Q8X7U1|CYSJ_ECO57	Sulfite reductase [NADPH] flavoprotein alpha-component OS=Escherichia coli O157:H7 GN=cysJ PE=3 SV=3	2	1	sw_104
FKQIASEK	cysJ	[104]	y4	2	FK[+42]QIASEK	103	110	496.774	434.225	sp|Q8X7U1|CYSJ_ECO57	Sulfite reductase [NADPH] flavoprotein alpha-component OS=Escherichia coli O157:H7 GN=cysJ PE=3 SV=3	2	1	sw_104
FKQIASEK	cysJ	[104]	y7	6	FK[+42]QIASEK	103	110	496.774	423.24	sp|Q8X7U1|CYSJ_ECO57	Sulfite reductase [NADPH] flavoprotein alpha-component OS=Escherichia coli O157:H7 GN=cysJ PE=3 SV=3	2	2	sw_104
IGANMIWDAEKR	cysK	[55]	y9	6	IGANMIWDAEK[+42]R	45	56	723.364	1204.58	sp|P0ABK5|CYSK_ECOLI	Cysteine synthase A OS=Escherichia coli (strain K12) GN=cysK PE=1 SV=2	2	1	sw_55
IGANMIWDAEKR	cysK	[55]	y8	5	IGANMIWDAEK[+42]R	45	56	723.364	1090.53	sp|P0ABK5|CYSK_ECOLI	Cysteine synthase A OS=Escherichia coli (strain K12) GN=cysK PE=1 SV=2	2	1	sw_55
IGANMIWDAEKR	cysK	[55]	y7	2	IGANMIWDAEK[+42]R	45	56	723.364	959.495	sp|P0ABK5|CYSK_ECOLI	Cysteine synthase A OS=Escherichia coli (strain K12) GN=cysK PE=1 SV=2	2	1	sw_55
IGANMIWDAEKR	cysK	[55]	y6	1	IGANMIWDAEK[+42]R	45	56	723.364	846.41	sp|P0ABK5|CYSK_ECOLI	Cysteine synthase A OS=Escherichia coli (strain K12) GN=cysK PE=1 SV=2	2	1	sw_55
IGANMIWDAEKR	cysK	[55]	y5	4	IGANMIWDAEK[+42]R	45	56	723.364	660.331	sp|P0ABK5|CYSK_ECOLI	Cysteine synthase A OS=Escherichia coli (strain K12) GN=cysK PE=1 SV=2	2	1	sw_55
IGANMIWDAEKR	cysK	[55]	y4	3	IGANMIWDAEK[+42]R	45	56	723.364	545.304	sp|P0ABK5|CYSK_ECOLI	Cysteine synthase A OS=Escherichia coli (strain K12) GN=cysK PE=1 SV=2	2	1	sw_55
GVLKPGVELVEPTSGNTGIALAYVAAAR	cysK	[60]	y14	5	GVLK[+42]PGVELVEPTSGNTGIALAYVAAAR	57	84	932.515	1347.74	sp|P0ABK5|CYSK_ECOLI	Cysteine synthase A OS=Escherichia coli (strain K12) GN=cysK PE=1 SV=2	3	1	sw_60
GVLKPGVELVEPTSGNTGIALAYVAAAR	cysK	[60]	y11	2	GVLK[+42]PGVELVEPTSGNTGIALAYVAAAR	57	84	932.515	1075.63	sp|P0ABK5|CYSK_ECOLI	Cysteine synthase A OS=Escherichia coli (strain K12) GN=cysK PE=1 SV=2	3	1	sw_60
GVLKPGVELVEPTSGNTGIALAYVAAAR	cysK	[60]	y9	1	GVLK[+42]PGVELVEPTSGNTGIALAYVAAAR	57	84	932.515	905.52	sp|P0ABK5|CYSK_ECOLI	Cysteine synthase A OS=Escherichia coli (strain K12) GN=cysK PE=1 SV=2	3	1	sw_60
GVLKPGVELVEPTSGNTGIALAYVAAAR	cysK	[60]	y8	3	GVLK[+42]PGVELVEPTSGNTGIALAYVAAAR	57	84	932.515	834.483	sp|P0ABK5|CYSK_ECOLI	Cysteine synthase A OS=Escherichia coli (strain K12) GN=cysK PE=1 SV=2	3	1	sw_60
GVLKPGVELVEPTSGNTGIALAYVAAAR	cysK	[60]	y7	4	GVLK[+42]PGVELVEPTSGNTGIALAYVAAAR	57	84	932.515	721.399	sp|P0ABK5|CYSK_ECOLI	Cysteine synthase A OS=Escherichia coli (strain K12) GN=cysK PE=1 SV=2	3	1	sw_60
GVLKPGVELVEPTSGNTGIALAYVAAAR	cysK	[60]	y17	6	GVLK[+42]PGVELVEPTSGNTGIALAYVAAAR	57	84	932.515	816.939	sp|P0ABK5|CYSK_ECOLI	Cysteine synthase A OS=Escherichia coli (strain K12) GN=cysK PE=1 SV=2	3	2	sw_60
IQGIGAGFIPANLDLKLVDK	cysK	[242]	y11	2	IQGIGAGFIPANLDLK[+42]LVDK	227	246	708.74	1267.73	sp|P0ABK5|CYSK_ECOLI	Cysteine synthase A OS=Escherichia coli (strain K12) GN=cysK PE=1 SV=2	3	1	sw_242
IQGIGAGFIPANLDLKLVDK	cysK	[242]	y10	6	IQGIGAGFIPANLDLK[+42]LVDK	227	246	708.74	1170.67	sp|P0ABK5|CYSK_ECOLI	Cysteine synthase A OS=Escherichia coli (strain K12) GN=cysK PE=1 SV=2	3	1	sw_242
IQGIGAGFIPANLDLKLVDK	cysK	[242]	y9	5	IQGIGAGFIPANLDLK[+42]LVDK	227	246	708.74	1099.64	sp|P0ABK5|CYSK_ECOLI	Cysteine synthase A OS=Escherichia coli (strain K12) GN=cysK PE=1 SV=2	3	1	sw_242
IQGIGAGFIPANLDLKLVDK	cysK	[242]	y7	3	IQGIGAGFIPANLDLK[+42]LVDK	227	246	708.74	872.509	sp|P0ABK5|CYSK_ECOLI	Cysteine synthase A OS=Escherichia coli (strain K12) GN=cysK PE=1 SV=2	3	1	sw_242
IQGIGAGFIPANLDLKLVDK	cysK	[242]	y6	4	IQGIGAGFIPANLDLK[+42]LVDK	227	246	708.74	757.482	sp|P0ABK5|CYSK_ECOLI	Cysteine synthase A OS=Escherichia coli (strain K12) GN=cysK PE=1 SV=2	3	1	sw_242
IQGIGAGFIPANLDLKLVDK	cysK	[242]	y11	1	IQGIGAGFIPANLDLK[+42]LVDK	227	246	708.74	634.366	sp|P0ABK5|CYSK_ECOLI	Cysteine synthase A OS=Escherichia coli (strain K12) GN=cysK PE=1 SV=2	3	2	sw_242
YFDKVPMK	dapD	[85]	y7	3	YFDK[+42]VPMK	82	89	535.273	906.475	sp|B7UIL1|DAPD_ECO27	2,3,4,5-tetrahydropyridine-2,6-dicarboxylate N-succinyltransferase OS=Escherichia coli O127:H6 (strain E2348/69 / EPEC) GN=dapD PE=3 SV=1	2	1	sw_85
YFDKVPMK	dapD	[85]	y6	1	YFDK[+42]VPMK	82	89	535.273	759.407	sp|B7UIL1|DAPD_ECO27	2,3,4,5-tetrahydropyridine-2,6-dicarboxylate N-succinyltransferase OS=Escherichia coli O127:H6 (strain E2348/69 / EPEC) GN=dapD PE=3 SV=1	2	1	sw_85
YFDKVPMK	dapD	[85]	y5	4	YFDK[+42]VPMK	82	89	535.273	644.38	sp|B7UIL1|DAPD_ECO27	2,3,4,5-tetrahydropyridine-2,6-dicarboxylate N-succinyltransferase OS=Escherichia coli O127:H6 (strain E2348/69 / EPEC) GN=dapD PE=3 SV=1	2	1	sw_85
YFDKVPMK	dapD	[85]	y4	5	YFDK[+42]VPMK	82	89	535.273	474.274	sp|B7UIL1|DAPD_ECO27	2,3,4,5-tetrahydropyridine-2,6-dicarboxylate N-succinyltransferase OS=Escherichia coli O127:H6 (strain E2348/69 / EPEC) GN=dapD PE=3 SV=1	2	1	sw_85
YFDKVPMK	dapD	[85]	y3	2	YFDK[+42]VPMK	82	89	535.273	375.206	sp|B7UIL1|DAPD_ECO27	2,3,4,5-tetrahydropyridine-2,6-dicarboxylate N-succinyltransferase OS=Escherichia coli O127:H6 (strain E2348/69 / EPEC) GN=dapD PE=3 SV=1	2	1	sw_85
VPAGSVVVSGNLPSKDGK	dapD	[241]	y6	1	VPAGSVVVSGNLPSK[+42]DGK	227	244	584.988	673.352	sp|B7UIL1|DAPD_ECO27	2,3,4,5-tetrahydropyridine-2,6-dicarboxylate N-succinyltransferase OS=Escherichia coli O127:H6 (strain E2348/69 / EPEC) GN=dapD PE=3 SV=1	3	1	sw_241
VPAGSVVVSGNLPSKDGK	dapD	[241]	y5	2	VPAGSVVVSGNLPSK[+42]DGK	227	244	584.988	576.299	sp|B7UIL1|DAPD_ECO27	2,3,4,5-tetrahydropyridine-2,6-dicarboxylate N-succinyltransferase OS=Escherichia coli O127:H6 (strain E2348/69 / EPEC) GN=dapD PE=3 SV=1	3	1	sw_241
TQLIDVIAEKAELSK	hupA	[13]	y8	1	TQLIDVIAEK[+42]AELSK	4	18	567.321	917.494	sp|P0ACF1|DBHA_ECOL6	DNA-binding protein HU-alpha OS=Escherichia coli O6:H1 (strain CFT073 / ATCC 700928 / UPEC) GN=hupA PE=3 SV=1	3	1	sw_13
TQLIDVIAEKAELSK	hupA	[13]	y7	3	TQLIDVIAEK[+42]AELSK	4	18	567.321	846.457	sp|P0ACF1|DBHA_ECOL6	DNA-binding protein HU-alpha OS=Escherichia coli O6:H1 (strain CFT073 / ATCC 700928 / UPEC) GN=hupA PE=3 SV=1	3	1	sw_13
TQLIDVIAEKAELSK	hupA	[13]	y6	4	TQLIDVIAEK[+42]AELSK	4	18	567.321	717.414	sp|P0ACF1|DBHA_ECOL6	DNA-binding protein HU-alpha OS=Escherichia coli O6:H1 (strain CFT073 / ATCC 700928 / UPEC) GN=hupA PE=3 SV=1	3	1	sw_13
TQLIDVIAEKAELSK	hupA	[13]	y4	5	TQLIDVIAEK[+42]AELSK	4	18	567.321	476.271	sp|P0ACF1|DBHA_ECOL6	DNA-binding protein HU-alpha OS=Escherichia coli O6:H1 (strain CFT073 / ATCC 700928 / UPEC) GN=hupA PE=3 SV=1	3	1	sw_13
TQLIDVIAEKAELSK	hupA	[13]	y3	6	TQLIDVIAEK[+42]AELSK	4	18	567.321	347.229	sp|P0ACF1|DBHA_ECOL6	DNA-binding protein HU-alpha OS=Escherichia coli O6:H1 (strain CFT073 / ATCC 700928 / UPEC) GN=hupA PE=3 SV=1	3	1	sw_13
TQAKAALESTLAAITESLK	hupA	[22]	y9	4	TQAK[+42]AALESTLAAITESLK	19	37	663.369	945.562	sp|P0ACF1|DBHA_ECOL6	DNA-binding protein HU-alpha OS=Escherichia coli O6:H1 (strain CFT073 / ATCC 700928 / UPEC) GN=hupA PE=3 SV=1	3	1	sw_22 cobb
TQAKAALESTLAAITESLK	hupA	[22]	y8	1	TQAK[+42]AALESTLAAITESLK	19	37	663.369	832.477	sp|P0ACF1|DBHA_ECOL6	DNA-binding protein HU-alpha OS=Escherichia coli O6:H1 (strain CFT073 / ATCC 700928 / UPEC) GN=hupA PE=3 SV=1	3	1	sw_22 cobb
TQAKAALESTLAAITESLK	hupA	[22]	y7	2	TQAK[+42]AALESTLAAITESLK	19	37	663.369	761.44	sp|P0ACF1|DBHA_ECOL6	DNA-binding protein HU-alpha OS=Escherichia coli O6:H1 (strain CFT073 / ATCC 700928 / UPEC) GN=hupA PE=3 SV=1	3	1	sw_22 cobb
TQAKAALESTLAAITESLK	hupA	[22]	y6	5	TQAK[+42]AALESTLAAITESLK	19	37	663.369	690.403	sp|P0ACF1|DBHA_ECOL6	DNA-binding protein HU-alpha OS=Escherichia coli O6:H1 (strain CFT073 / ATCC 700928 / UPEC) GN=hupA PE=3 SV=1	3	1	sw_22 cobb
TQAKAALESTLAAITESLK	hupA	[22]	y5	3	TQAK[+42]AALESTLAAITESLK	19	37	663.369	577.319	sp|P0ACF1|DBHA_ECOL6	DNA-binding protein HU-alpha OS=Escherichia coli O6:H1 (strain CFT073 / ATCC 700928 / UPEC) GN=hupA PE=3 SV=1	3	1	sw_22 cobb
TQAKAALESTLAAITESLK	hupA	[22]	y3	6	TQAK[+42]AALESTLAAITESLK	19	37	663.369	347.229	sp|P0ACF1|DBHA_ECOL6	DNA-binding protein HU-alpha OS=Escherichia coli O6:H1 (strain CFT073 / ATCC 700928 / UPEC) GN=hupA PE=3 SV=1	3	1	sw_22 cobb
SQLIDKIAAGADISK	hupB	[9]	y12	6	SQLIDK[+42]IAAGADISK	4	18	786.436	1243.69	sp|P0ACF5|DBHB_ECOL6	DNA-binding protein HU-beta OS=Escherichia coli O6:H1 (strain CFT073 / ATCC 700928 / UPEC) GN=hupB PE=3 SV=1	2	1	sw_9
SQLIDKIAAGADISK	hupB	[9]	y11	3	SQLIDK[+42]IAAGADISK	4	18	786.436	1130.61	sp|P0ACF5|DBHB_ECOL6	DNA-binding protein HU-beta OS=Escherichia coli O6:H1 (strain CFT073 / ATCC 700928 / UPEC) GN=hupB PE=3 SV=1	2	1	sw_9
SQLIDKIAAGADISK	hupB	[9]	y9	2	SQLIDK[+42]IAAGADISK	4	18	786.436	845.473	sp|P0ACF5|DBHB_ECOL6	DNA-binding protein HU-beta OS=Escherichia coli O6:H1 (strain CFT073 / ATCC 700928 / UPEC) GN=hupB PE=3 SV=1	2	1	sw_9
SQLIDKIAAGADISK	hupB	[9]	y8	1	SQLIDK[+42]IAAGADISK	4	18	786.436	732.389	sp|P0ACF5|DBHB_ECOL6	DNA-binding protein HU-beta OS=Escherichia coli O6:H1 (strain CFT073 / ATCC 700928 / UPEC) GN=hupB PE=3 SV=1	2	1	sw_9
SQLIDKIAAGADISK	hupB	[9]	y7	4	SQLIDK[+42]IAAGADISK	4	18	786.436	661.352	sp|P0ACF5|DBHB_ECOL6	DNA-binding protein HU-beta OS=Escherichia coli O6:H1 (strain CFT073 / ATCC 700928 / UPEC) GN=hupB PE=3 SV=1	2	1	sw_9
SQLIDKIAAGADISK	hupB	[9]	y6	5	SQLIDK[+42]IAAGADISK	4	18	786.436	590.314	sp|P0ACF5|DBHB_ECOL6	DNA-binding protein HU-beta OS=Escherichia coli O6:H1 (strain CFT073 / ATCC 700928 / UPEC) GN=hupB PE=3 SV=1	2	1	sw_9
IAAGADISKAAAGR	hupB	[18]	y12	4	IAAGADISK[+42]AAAGR	10	23	657.362	1129.6	sp|P0ACF5|DBHB_ECOL6	DNA-binding protein HU-beta OS=Escherichia coli O6:H1 (strain CFT073 / ATCC 700928 / UPEC) GN=hupB PE=3 SV=1	2	1	sw_18
IAAGADISKAAAGR	hupB	[18]	y11	1	IAAGADISK[+42]AAAGR	10	23	657.362	1058.56	sp|P0ACF5|DBHB_ECOL6	DNA-binding protein HU-beta OS=Escherichia coli O6:H1 (strain CFT073 / ATCC 700928 / UPEC) GN=hupB PE=3 SV=1	2	1	sw_18
IAAGADISKAAAGR	hupB	[18]	y9	2	IAAGADISK[+42]AAAGR	10	23	657.362	930.5	sp|P0ACF5|DBHB_ECOL6	DNA-binding protein HU-beta OS=Escherichia coli O6:H1 (strain CFT073 / ATCC 700928 / UPEC) GN=hupB PE=3 SV=1	2	1	sw_18
IAAGADISKAAAGR	hupB	[18]	y8	5	IAAGADISK[+42]AAAGR	10	23	657.362	815.473	sp|P0ACF5|DBHB_ECOL6	DNA-binding protein HU-beta OS=Escherichia coli O6:H1 (strain CFT073 / ATCC 700928 / UPEC) GN=hupB PE=3 SV=1	2	1	sw_18
IAAGADISKAAAGR	hupB	[18]	y7	3	IAAGADISK[+42]AAAGR	10	23	657.362	702.389	sp|P0ACF5|DBHB_ECOL6	DNA-binding protein HU-beta OS=Escherichia coli O6:H1 (strain CFT073 / ATCC 700928 / UPEC) GN=hupB PE=3 SV=1	2	1	sw_18
IAAGADISKAAAGR	hupB	[18]	y12	6	IAAGADISK[+42]AAAGR	10	23	657.362	565.302	sp|P0ACF5|DBHB_ECOL6	DNA-binding protein HU-beta OS=Escherichia coli O6:H1 (strain CFT073 / ATCC 700928 / UPEC) GN=hupB PE=3 SV=1	2	2	sw_18
EIPMRPGQLFMDPKR	gadA	[192]	y6	5	EIPMRPGQLFMDPK[+42]R	179	193	619.655	835.413	sp|P69908|DCEA_ECOLI	Glutamate decarboxylase alpha OS=Escherichia coli (strain K12) GN=gadA PE=1 SV=1	3	1	sw_192
EIPMRPGQLFMDPKR	gadA	[192]	y5	4	EIPMRPGQLFMDPK[+42]R	179	193	619.655	688.345	sp|P69908|DCEA_ECOLI	Glutamate decarboxylase alpha OS=Escherichia coli (strain K12) GN=gadA PE=1 SV=1	3	1	sw_192
EIPMRPGQLFMDPKR	gadA	[192]	y4	3	EIPMRPGQLFMDPK[+42]R	179	193	619.655	557.304	sp|P69908|DCEA_ECOLI	Glutamate decarboxylase alpha OS=Escherichia coli (strain K12) GN=gadA PE=1 SV=1	3	1	sw_192
EIPMRPGQLFMDPKR	gadA	[192]	y3	2	EIPMRPGQLFMDPK[+42]R	179	193	619.655	442.277	sp|P69908|DCEA_ECOLI	Glutamate decarboxylase alpha OS=Escherichia coli (strain K12) GN=gadA PE=1 SV=1	3	1	sw_192
EIPMRPGQLFMDPKR	gadA	[192]	y13	1	EIPMRPGQLFMDPK[+42]R	179	193	619.655	807.916	sp|P69908|DCEA_ECOLI	Glutamate decarboxylase alpha OS=Escherichia coli (strain K12) GN=gadA PE=1 SV=1	3	2	sw_192
EIPMRPGQLFMDPKR	gadA	[192]	y12	6	EIPMRPGQLFMDPK[+42]R	179	193	619.655	759.389	sp|P69908|DCEA_ECOLI	Glutamate decarboxylase alpha OS=Escherichia coli (strain K12) GN=gadA PE=1 SV=1	3	2	sw_192
SISASGHKFGLAPLGCGWVIWR	gadA	[276]	y9	3	SISASGHK[+42]FGLAPLGC[+57]GWVIWR	269	290	814.423	1146.59	sp|P69908|DCEA_ECOLI	Glutamate decarboxylase alpha OS=Escherichia coli (strain K12) GN=gadA PE=1 SV=1	3	1	sw_276
SISASGHKFGLAPLGCGWVIWR	gadA	[276]	y8	2	SISASGHK[+42]FGLAPLGC[+57]GWVIWR	269	290	814.423	1033.5	sp|P69908|DCEA_ECOLI	Glutamate decarboxylase alpha OS=Escherichia coli (strain K12) GN=gadA PE=1 SV=1	3	1	sw_276
SISASGHKFGLAPLGCGWVIWR	gadA	[276]	y7	4	SISASGHK[+42]FGLAPLGC[+57]GWVIWR	269	290	814.423	976.482	sp|P69908|DCEA_ECOLI	Glutamate decarboxylase alpha OS=Escherichia coli (strain K12) GN=gadA PE=1 SV=1	3	1	sw_276
SISASGHKFGLAPLGCGWVIWR	gadA	[276]	y4	6	SISASGHK[+42]FGLAPLGC[+57]GWVIWR	269	290	814.423	573.351	sp|P69908|DCEA_ECOLI	Glutamate decarboxylase alpha OS=Escherichia coli (strain K12) GN=gadA PE=1 SV=1	3	1	sw_276
SISASGHKFGLAPLGCGWVIWR	gadA	[276]	y10	5	SISASGHK[+42]FGLAPLGC[+57]GWVIWR	269	290	814.423	622.324	sp|P69908|DCEA_ECOLI	Glutamate decarboxylase alpha OS=Escherichia coli (strain K12) GN=gadA PE=1 SV=1	3	2	sw_276
LKDGEDPGYTLYDLSER	gadA	[383]	y8	4	LK[+42]DGEDPGYTLYDLSER	382	398	671.653	996.5	sp|P69908|DCEA_ECOLI	Glutamate decarboxylase alpha OS=Escherichia coli (strain K12) GN=gadA PE=1 SV=1	3	1	sw_383
LKDGEDPGYTLYDLSER	gadA	[383]	y7	5	LK[+42]DGEDPGYTLYDLSER	382	398	671.653	895.452	sp|P69908|DCEA_ECOLI	Glutamate decarboxylase alpha OS=Escherichia coli (strain K12) GN=gadA PE=1 SV=1	3	1	sw_383
LKDGEDPGYTLYDLSER	gadA	[383]	y6	1	LK[+42]DGEDPGYTLYDLSER	382	398	671.653	782.368	sp|P69908|DCEA_ECOLI	Glutamate decarboxylase alpha OS=Escherichia coli (strain K12) GN=gadA PE=1 SV=1	3	1	sw_383
LKDGEDPGYTLYDLSER	gadA	[383]	y5	3	LK[+42]DGEDPGYTLYDLSER	382	398	671.653	619.305	sp|P69908|DCEA_ECOLI	Glutamate decarboxylase alpha OS=Escherichia coli (strain K12) GN=gadA PE=1 SV=1	3	1	sw_383
LKDGEDPGYTLYDLSER	gadA	[383]	y4	2	LK[+42]DGEDPGYTLYDLSER	382	398	671.653	504.278	sp|P69908|DCEA_ECOLI	Glutamate decarboxylase alpha OS=Escherichia coli (strain K12) GN=gadA PE=1 SV=1	3	1	sw_383
LKDGEDPGYTLYDLSER	gadA	[383]	y3	6	LK[+42]DGEDPGYTLYDLSER	382	398	671.653	391.194	sp|P69908|DCEA_ECOLI	Glutamate decarboxylase alpha OS=Escherichia coli (strain K12) GN=gadA PE=1 SV=1	3	1	sw_383
YLSDHPKLQGIAQQNSFK	gadA	[453]	y7	1	YLSDHPK[+42]LQGIAQQNSFK	447	464	529.776	822.41	sp|P69908|DCEA_ECOLI	Glutamate decarboxylase alpha OS=Escherichia coli (strain K12) GN=gadA PE=1 SV=1	4	1	sw_453
YLSDHPKLQGIAQQNSFK	gadA	[453]	y6	3	YLSDHPK[+42]LQGIAQQNSFK	447	464	529.776	751.373	sp|P69908|DCEA_ECOLI	Glutamate decarboxylase alpha OS=Escherichia coli (strain K12) GN=gadA PE=1 SV=1	4	1	sw_453
YLSDHPKLQGIAQQNSFK	gadA	[453]	y5	2	YLSDHPK[+42]LQGIAQQNSFK	447	464	529.776	623.315	sp|P69908|DCEA_ECOLI	Glutamate decarboxylase alpha OS=Escherichia coli (strain K12) GN=gadA PE=1 SV=1	4	1	sw_453
YLSDHPKLQGIAQQNSFK	gadA	[453]	y4	4	YLSDHPK[+42]LQGIAQQNSFK	447	464	529.776	495.256	sp|P69908|DCEA_ECOLI	Glutamate decarboxylase alpha OS=Escherichia coli (strain K12) GN=gadA PE=1 SV=1	4	1	sw_453
YLSDHPKLQGIAQQNSFK	gadA	[453]	y13	6	YLSDHPK[+42]LQGIAQQNSFK	447	464	529.776	750.912	sp|P69908|DCEA_ECOLI	Glutamate decarboxylase alpha OS=Escherichia coli (strain K12) GN=gadA PE=1 SV=1	4	2	sw_453
YLSDHPKLQGIAQQNSFK	gadA	[453]	y7	5	YLSDHPK[+42]LQGIAQQNSFK	447	464	529.776	411.709	sp|P69908|DCEA_ECOLI	Glutamate decarboxylase alpha OS=Escherichia coli (strain K12) GN=gadA PE=1 SV=1	4	2	sw_453
SISTIAESKR	gadB	[30]	y8	2	SISTIAESK[+42]R	22	31	567.312	933.5	sp|Q8FHG5|DCEB_ECOL6	Glutamate decarboxylase beta OS=Escherichia coli O6:H1 (strain CFT073 / ATCC 700928 / UPEC) GN=gadB PE=3 SV=2	2	1	sw_30
SISTIAESKR	gadB	[30]	y7	4	SISTIAESK[+42]R	22	31	567.312	846.468	sp|Q8FHG5|DCEB_ECOL6	Glutamate decarboxylase beta OS=Escherichia coli O6:H1 (strain CFT073 / ATCC 700928 / UPEC) GN=gadB PE=3 SV=2	2	1	sw_30
SISTIAESKR	gadB	[30]	y6	3	SISTIAESK[+42]R	22	31	567.312	745.42	sp|Q8FHG5|DCEB_ECOL6	Glutamate decarboxylase beta OS=Escherichia coli O6:H1 (strain CFT073 / ATCC 700928 / UPEC) GN=gadB PE=3 SV=2	2	1	sw_30
SISTIAESKR	gadB	[30]	y5	1	SISTIAESK[+42]R	22	31	567.312	632.336	sp|Q8FHG5|DCEB_ECOL6	Glutamate decarboxylase beta OS=Escherichia coli O6:H1 (strain CFT073 / ATCC 700928 / UPEC) GN=gadB PE=3 SV=2	2	1	sw_30
SISTIAESKR	gadB	[30]	y3	5	SISTIAESK[+42]R	22	31	567.312	432.257	sp|Q8FHG5|DCEB_ECOL6	Glutamate decarboxylase beta OS=Escherichia coli O6:H1 (strain CFT073 / ATCC 700928 / UPEC) GN=gadB PE=3 SV=2	2	1	sw_30
LVDEKHGQVVSVGK	deoB	[250]	y9	3	LVDEK[+42]HGQVVSVGK	246	259	512.951	910.51	sp|B7UR11|DEOB_ECO27	Phosphopentomutase OS=Escherichia coli O127:H6 (strain E2348/69 / EPEC) GN=deoB PE=3 SV=1	3	1	sw_250
LVDEKHGQVVSVGK	deoB	[250]	y8	4	LVDEK[+42]HGQVVSVGK	246	259	512.951	773.452	sp|B7UR11|DEOB_ECO27	Phosphopentomutase OS=Escherichia coli O127:H6 (strain E2348/69 / EPEC) GN=deoB PE=3 SV=1	3	1	sw_250
LVDEKHGQVVSVGK	deoB	[250]	y5	6	LVDEK[+42]HGQVVSVGK	246	259	512.951	489.303	sp|B7UR11|DEOB_ECO27	Phosphopentomutase OS=Escherichia coli O127:H6 (strain E2348/69 / EPEC) GN=deoB PE=3 SV=1	3	1	sw_250
LVDEKHGQVVSVGK	deoB	[250]	y13	2	LVDEK[+42]HGQVVSVGK	246	259	512.951	712.381	sp|B7UR11|DEOB_ECO27	Phosphopentomutase OS=Escherichia coli O127:H6 (strain E2348/69 / EPEC) GN=deoB PE=3 SV=1	3	2	sw_250
LVDEKHGQVVSVGK	deoB	[250]	y12	1	LVDEK[+42]HGQVVSVGK	246	259	512.951	662.846	sp|B7UR11|DEOB_ECO27	Phosphopentomutase OS=Escherichia coli O127:H6 (strain E2348/69 / EPEC) GN=deoB PE=3 SV=1	3	2	sw_250
ALKDEVIAR	dkgB	[188]	y7	1	ALK[+42]DEVIAR	186	194	528.806	872.484	sp|P30863|DKGB_ECOLI	2,5-diketo-D-gluconic acid reductase B OS=Escherichia coli (strain K12) GN=dkgB PE=1 SV=2	2	1	sw_188
ALKDEVIAR	dkgB	[188]	y6	2	ALK[+42]DEVIAR	186	194	528.806	702.378	sp|P30863|DKGB_ECOLI	2,5-diketo-D-gluconic acid reductase B OS=Escherichia coli (strain K12) GN=dkgB PE=1 SV=2	2	1	sw_188
ALKDEVIAR	dkgB	[188]	y4	5	ALK[+42]DEVIAR	186	194	528.806	458.309	sp|P30863|DKGB_ECOLI	2,5-diketo-D-gluconic acid reductase B OS=Escherichia coli (strain K12) GN=dkgB PE=1 SV=2	2	1	sw_188
ALKDEVIAR	dkgB	[188]	y3	6	ALK[+42]DEVIAR	186	194	528.806	359.24	sp|P30863|DKGB_ECOLI	2,5-diketo-D-gluconic acid reductase B OS=Escherichia coli (strain K12) GN=dkgB PE=1 SV=2	2	1	sw_188
ALKDEVIAR	dkgB	[188]	y7	4	ALK[+42]DEVIAR	186	194	528.806	436.745	sp|P30863|DKGB_ECOLI	2,5-diketo-D-gluconic acid reductase B OS=Escherichia coli (strain K12) GN=dkgB PE=1 SV=2	2	2	sw_188
LEARPTADLCIDCKTLAEIR	dksA	[139]	y10	6	LEARPTADLC[+57]IDC[+57]K[+42]TLAEIR	126	145	796.407	1260.66	sp|P0ABS2|DKSA_ECOL6	DnaK suppressor protein OS=Escherichia coli O6:H1 (strain CFT073 / ATCC 700928 / UPEC) GN=dksA PE=3 SV=1	3	1	sw_139
LEARPTADLCIDCKTLAEIR	dksA	[139]	y9	1	LEARPTADLC[+57]IDC[+57]K[+42]TLAEIR	126	145	796.407	1147.58	sp|P0ABS2|DKSA_ECOL6	DnaK suppressor protein OS=Escherichia coli O6:H1 (strain CFT073 / ATCC 700928 / UPEC) GN=dksA PE=3 SV=1	3	1	sw_139
LEARPTADLCIDCKTLAEIR	dksA	[139]	y7	5	LEARPTADLC[+57]IDC[+57]K[+42]TLAEIR	126	145	796.407	872.52	sp|P0ABS2|DKSA_ECOL6	DnaK suppressor protein OS=Escherichia coli O6:H1 (strain CFT073 / ATCC 700928 / UPEC) GN=dksA PE=3 SV=1	3	1	sw_139
LEARPTADLCIDCKTLAEIR	dksA	[139]	y6	2	LEARPTADLC[+57]IDC[+57]K[+42]TLAEIR	126	145	796.407	702.414	sp|P0ABS2|DKSA_ECOL6	DnaK suppressor protein OS=Escherichia coli O6:H1 (strain CFT073 / ATCC 700928 / UPEC) GN=dksA PE=3 SV=1	3	1	sw_139
LEARPTADLCIDCKTLAEIR	dksA	[139]	y5	3	LEARPTADLC[+57]IDC[+57]K[+42]TLAEIR	126	145	796.407	601.367	sp|P0ABS2|DKSA_ECOL6	DnaK suppressor protein OS=Escherichia coli O6:H1 (strain CFT073 / ATCC 700928 / UPEC) GN=dksA PE=3 SV=1	3	1	sw_139
VIEEAKALAEHGIVFGEPK	lpdA	[67]	y9	3	VIEEAK[+42]ALAEHGIVFGEPK	62	80	693.709	983.531	sp|P0A9P1|DLDH_ECOL6	Dihydrolipoyl dehydrogenase OS=Escherichia coli O6:H1 (strain CFT073 / ATCC 700928 / UPEC) GN=lpdA PE=3 SV=2	3	1	SW_67
VIEEAKALAEHGIVFGEPK	lpdA	[67]	y2	2	VIEEAK[+42]ALAEHGIVFGEPK	62	80	693.709	244.166	sp|P0A9P1|DLDH_ECOL6	Dihydrolipoyl dehydrogenase OS=Escherichia coli O6:H1 (strain CFT073 / ATCC 700928 / UPEC) GN=lpdA PE=3 SV=2	3	1	SW_67
VIEEAKALAEHGIVFGEPK	lpdA	[67]	y18	6	VIEEAK[+42]ALAEHGIVFGEPK	62	80	693.709	990.525	sp|P0A9P1|DLDH_ECOL6	Dihydrolipoyl dehydrogenase OS=Escherichia coli O6:H1 (strain CFT073 / ATCC 700928 / UPEC) GN=lpdA PE=3 SV=2	3	2	SW_67
VIEEAKALAEHGIVFGEPK	lpdA	[67]	y17	1	VIEEAK[+42]ALAEHGIVFGEPK	62	80	693.709	933.983	sp|P0A9P1|DLDH_ECOL6	Dihydrolipoyl dehydrogenase OS=Escherichia coli O6:H1 (strain CFT073 / ATCC 700928 / UPEC) GN=lpdA PE=3 SV=2	3	2	SW_67
ALAEHGIVFGEPKTDIDK	lpdA	[80]	y10	5	ALAEHGIVFGEPK[+42]TDIDK	68	85	661.346	1191.59	sp|P0A9P1|DLDH_ECOL6	Dihydrolipoyl dehydrogenase OS=Escherichia coli O6:H1 (strain CFT073 / ATCC 700928 / UPEC) GN=lpdA PE=3 SV=2	3	1	SW_80
ALAEHGIVFGEPKTDIDK	lpdA	[80]	y9	3	ALAEHGIVFGEPK[+42]TDIDK	68	85	661.346	1044.52	sp|P0A9P1|DLDH_ECOL6	Dihydrolipoyl dehydrogenase OS=Escherichia coli O6:H1 (strain CFT073 / ATCC 700928 / UPEC) GN=lpdA PE=3 SV=2	3	1	SW_80
ALAEHGIVFGEPKTDIDK	lpdA	[80]	y7	1	ALAEHGIVFGEPK[+42]TDIDK	68	85	661.346	858.457	sp|P0A9P1|DLDH_ECOL6	Dihydrolipoyl dehydrogenase OS=Escherichia coli O6:H1 (strain CFT073 / ATCC 700928 / UPEC) GN=lpdA PE=3 SV=2	3	1	SW_80
ALAEHGIVFGEPKTDIDK	lpdA	[80]	y9	4	ALAEHGIVFGEPK[+42]TDIDK	68	85	661.346	522.764	sp|P0A9P1|DLDH_ECOL6	Dihydrolipoyl dehydrogenase OS=Escherichia coli O6:H1 (strain CFT073 / ATCC 700928 / UPEC) GN=lpdA PE=3 SV=2	3	2	SW_80
ALAEHGIVFGEPKTDIDK	lpdA	[80]	y7	2	ALAEHGIVFGEPK[+42]TDIDK	68	85	661.346	429.732	sp|P0A9P1|DLDH_ECOL6	Dihydrolipoyl dehydrogenase OS=Escherichia coli O6:H1 (strain CFT073 / ATCC 700928 / UPEC) GN=lpdA PE=3 SV=2	3	2	SW_80
TDIDKIR	lpdA	[85]	y6	4	TDIDK[+42]IR	81	87	451.751	801.446	sp|P0A9P1|DLDH_ECOL6	Dihydrolipoyl dehydrogenase OS=Escherichia coli O6:H1 (strain CFT073 / ATCC 700928 / UPEC) GN=lpdA PE=3 SV=2	2	1	SW_85
TDIDKIR	lpdA	[85]	y5	1	TDIDK[+42]IR	81	87	451.751	686.42	sp|P0A9P1|DLDH_ECOL6	Dihydrolipoyl dehydrogenase OS=Escherichia coli O6:H1 (strain CFT073 / ATCC 700928 / UPEC) GN=lpdA PE=3 SV=2	2	1	SW_85
TDIDKIR	lpdA	[85]	y4	2	TDIDK[+42]IR	81	87	451.751	573.335	sp|P0A9P1|DLDH_ECOL6	Dihydrolipoyl dehydrogenase OS=Escherichia coli O6:H1 (strain CFT073 / ATCC 700928 / UPEC) GN=lpdA PE=3 SV=2	2	1	SW_85
TDIDKIR	lpdA	[85]	y3	3	TDIDK[+42]IR	81	87	451.751	458.309	sp|P0A9P1|DLDH_ECOL6	Dihydrolipoyl dehydrogenase OS=Escherichia coli O6:H1 (strain CFT073 / ATCC 700928 / UPEC) GN=lpdA PE=3 SV=2	2	1	SW_85
TDIDKIR	lpdA	[85]	y6	6	TDIDK[+42]IR	81	87	451.751	401.227	sp|P0A9P1|DLDH_ECOL6	Dihydrolipoyl dehydrogenase OS=Escherichia coli O6:H1 (strain CFT073 / ATCC 700928 / UPEC) GN=lpdA PE=3 SV=2	2	2	SW_85
TDIDKIR	lpdA	[85]	y5	5	TDIDK[+42]IR	81	87	451.751	343.713	sp|P0A9P1|DLDH_ECOL6	Dihydrolipoyl dehydrogenase OS=Escherichia coli O6:H1 (strain CFT073 / ATCC 700928 / UPEC) GN=lpdA PE=3 SV=2	2	2	SW_85
EKVINQLTGGLAGMAK	lpdA	[92]	y13	4	EK[+42]VINQLTGGLAGMAK	91	106	836.459	1273.69	sp|P0A9P1|DLDH_ECOL6	Dihydrolipoyl dehydrogenase OS=Escherichia coli O6:H1 (strain CFT073 / ATCC 700928 / UPEC) GN=lpdA PE=3 SV=2	2	1	SW_92
EKVINQLTGGLAGMAK	lpdA	[92]	y12	1	EK[+42]VINQLTGGLAGMAK	91	106	836.459	1160.61	sp|P0A9P1|DLDH_ECOL6	Dihydrolipoyl dehydrogenase OS=Escherichia coli O6:H1 (strain CFT073 / ATCC 700928 / UPEC) GN=lpdA PE=3 SV=2	2	1	SW_92
EKVINQLTGGLAGMAK	lpdA	[92]	y11	5	EK[+42]VINQLTGGLAGMAK	91	106	836.459	1046.57	sp|P0A9P1|DLDH_ECOL6	Dihydrolipoyl dehydrogenase OS=Escherichia coli O6:H1 (strain CFT073 / ATCC 700928 / UPEC) GN=lpdA PE=3 SV=2	2	1	SW_92
EKVINQLTGGLAGMAK	lpdA	[92]	y10	6	EK[+42]VINQLTGGLAGMAK	91	106	836.459	918.508	sp|P0A9P1|DLDH_ECOL6	Dihydrolipoyl dehydrogenase OS=Escherichia coli O6:H1 (strain CFT073 / ATCC 700928 / UPEC) GN=lpdA PE=3 SV=2	2	1	SW_92
EKVINQLTGGLAGMAK	lpdA	[92]	y9	2	EK[+42]VINQLTGGLAGMAK	91	106	836.459	805.424	sp|P0A9P1|DLDH_ECOL6	Dihydrolipoyl dehydrogenase OS=Escherichia coli O6:H1 (strain CFT073 / ATCC 700928 / UPEC) GN=lpdA PE=3 SV=2	2	1	SW_92
EKVINQLTGGLAGMAK	lpdA	[92]	y8	3	EK[+42]VINQLTGGLAGMAK	91	106	836.459	704.376	sp|P0A9P1|DLDH_ECOL6	Dihydrolipoyl dehydrogenase OS=Escherichia coli O6:H1 (strain CFT073 / ATCC 700928 / UPEC) GN=lpdA PE=3 SV=2	2	1	SW_92
VINQLTGGLAGMAKGR	lpdA	[106]	y12	5	VINQLTGGLAGMAK[+42]GR	93	108	814.451	1173.64	sp|P0A9P1|DLDH_ECOL6	Dihydrolipoyl dehydrogenase OS=Escherichia coli O6:H1 (strain CFT073 / ATCC 700928 / UPEC) GN=lpdA PE=3 SV=2	2	1	SW_106
VINQLTGGLAGMAKGR	lpdA	[106]	y11	1	VINQLTGGLAGMAK[+42]GR	93	108	814.451	1060.56	sp|P0A9P1|DLDH_ECOL6	Dihydrolipoyl dehydrogenase OS=Escherichia coli O6:H1 (strain CFT073 / ATCC 700928 / UPEC) GN=lpdA PE=3 SV=2	2	1	SW_106
VINQLTGGLAGMAKGR	lpdA	[106]	y10	2	VINQLTGGLAGMAK[+42]GR	93	108	814.451	959.509	sp|P0A9P1|DLDH_ECOL6	Dihydrolipoyl dehydrogenase OS=Escherichia coli O6:H1 (strain CFT073 / ATCC 700928 / UPEC) GN=lpdA PE=3 SV=2	2	1	SW_106
VINQLTGGLAGMAKGR	lpdA	[106]	y7	3	VINQLTGGLAGMAK[+42]GR	93	108	814.451	732.382	sp|P0A9P1|DLDH_ECOL6	Dihydrolipoyl dehydrogenase OS=Escherichia coli O6:H1 (strain CFT073 / ATCC 700928 / UPEC) GN=lpdA PE=3 SV=2	2	1	SW_106
VINQLTGGLAGMAKGR	lpdA	[106]	y6	4	VINQLTGGLAGMAK[+42]GR	93	108	814.451	661.345	sp|P0A9P1|DLDH_ECOL6	Dihydrolipoyl dehydrogenase OS=Escherichia coli O6:H1 (strain CFT073 / ATCC 700928 / UPEC) GN=lpdA PE=3 SV=2	2	1	SW_106
VINQLTGGLAGMAKGR	lpdA	[106]	y14	6	VINQLTGGLAGMAK[+42]GR	93	108	814.451	708.375	sp|P0A9P1|DLDH_ECOL6	Dihydrolipoyl dehydrogenase OS=Escherichia coli O6:H1 (strain CFT073 / ATCC 700928 / UPEC) GN=lpdA PE=3 SV=2	2	2	SW_106
VINQLTGGLAGMAKGR	lpdA	[106]	y10	6	VINQLTGGLAGMAK[+42]GR	93	108	543.303	959.509	sp|P0A9P1|DLDH_ECOL6	Dihydrolipoyl dehydrogenase OS=Escherichia coli O6:H1 (strain CFT073 / ATCC 700928 / UPEC) GN=lpdA PE=3 SV=2	3	1	SW
VINQLTGGLAGMAKGR	lpdA	[106]	y7	3	VINQLTGGLAGMAK[+42]GR	93	108	543.303	732.382	sp|P0A9P1|DLDH_ECOL6	Dihydrolipoyl dehydrogenase OS=Escherichia coli O6:H1 (strain CFT073 / ATCC 700928 / UPEC) GN=lpdA PE=3 SV=2	3	1	SW
VINQLTGGLAGMAKGR	lpdA	[106]	y6	1	VINQLTGGLAGMAK[+42]GR	93	108	543.303	661.345	sp|P0A9P1|DLDH_ECOL6	Dihydrolipoyl dehydrogenase OS=Escherichia coli O6:H1 (strain CFT073 / ATCC 700928 / UPEC) GN=lpdA PE=3 SV=2	3	1	SW
VINQLTGGLAGMAKGR	lpdA	[106]	y5	5	VINQLTGGLAGMAK[+42]GR	93	108	543.303	604.324	sp|P0A9P1|DLDH_ECOL6	Dihydrolipoyl dehydrogenase OS=Escherichia coli O6:H1 (strain CFT073 / ATCC 700928 / UPEC) GN=lpdA PE=3 SV=2	3	1	SW
VINQLTGGLAGMAKGR	lpdA	[106]	y4	2	VINQLTGGLAGMAK[+42]GR	93	108	543.303	473.283	sp|P0A9P1|DLDH_ECOL6	Dihydrolipoyl dehydrogenase OS=Escherichia coli O6:H1 (strain CFT073 / ATCC 700928 / UPEC) GN=lpdA PE=3 SV=2	3	1	SW
VINQLTGGLAGMAKGR	lpdA	[106]	y3	4	VINQLTGGLAGMAK[+42]GR	93	108	543.303	402.246	sp|P0A9P1|DLDH_ECOL6	Dihydrolipoyl dehydrogenase OS=Escherichia coli O6:H1 (strain CFT073 / ATCC 700928 / UPEC) GN=lpdA PE=3 SV=2	3	1	SW
VKVVNGLGK	lpdA	[111]	y8	3	VK[+42]VVNGLGK	110	118	478.3	856.525	sp|P0A9P1|DLDH_ECOL6	Dihydrolipoyl dehydrogenase OS=Escherichia coli O6:H1 (strain CFT073 / ATCC 700928 / UPEC) GN=lpdA PE=3 SV=2	2	1	SW_111
VKVVNGLGK	lpdA	[111]	y7	1	VK[+42]VVNGLGK	110	118	478.3	686.42	sp|P0A9P1|DLDH_ECOL6	Dihydrolipoyl dehydrogenase OS=Escherichia coli O6:H1 (strain CFT073 / ATCC 700928 / UPEC) GN=lpdA PE=3 SV=2	2	1	SW_111
VKVVNGLGK	lpdA	[111]	y6	2	VK[+42]VVNGLGK	110	118	478.3	587.351	sp|P0A9P1|DLDH_ECOL6	Dihydrolipoyl dehydrogenase OS=Escherichia coli O6:H1 (strain CFT073 / ATCC 700928 / UPEC) GN=lpdA PE=3 SV=2	2	1	SW_111
VKVVNGLGK	lpdA	[111]	y8	6	VK[+42]VVNGLGK	110	118	478.3	428.766	sp|P0A9P1|DLDH_ECOL6	Dihydrolipoyl dehydrogenase OS=Escherichia coli O6:H1 (strain CFT073 / ATCC 700928 / UPEC) GN=lpdA PE=3 SV=2	2	2	SW_111
VVNGLGKFTGANTLEVEGENGK	lpdA	[118]	y10	6	VVNGLGK[+42]FTGANTLEVEGENGK	112	133	759.057	1075.53	sp|P0A9P1|DLDH_ECOL6	Dihydrolipoyl dehydrogenase OS=Escherichia coli O6:H1 (strain CFT073 / ATCC 700928 / UPEC) GN=lpdA PE=3 SV=2	3	1	SW_118
VVNGLGKFTGANTLEVEGENGK	lpdA	[118]	y9	5	VVNGLGK[+42]FTGANTLEVEGENGK	112	133	759.057	974.479	sp|P0A9P1|DLDH_ECOL6	Dihydrolipoyl dehydrogenase OS=Escherichia coli O6:H1 (strain CFT073 / ATCC 700928 / UPEC) GN=lpdA PE=3 SV=2	3	1	SW_118
VVNGLGKFTGANTLEVEGENGK	lpdA	[118]	y8	2	VVNGLGK[+42]FTGANTLEVEGENGK	112	133	759.057	861.395	sp|P0A9P1|DLDH_ECOL6	Dihydrolipoyl dehydrogenase OS=Escherichia coli O6:H1 (strain CFT073 / ATCC 700928 / UPEC) GN=lpdA PE=3 SV=2	3	1	SW_118
VVNGLGKFTGANTLEVEGENGK	lpdA	[118]	y7	1	VVNGLGK[+42]FTGANTLEVEGENGK	112	133	759.057	732.352	sp|P0A9P1|DLDH_ECOL6	Dihydrolipoyl dehydrogenase OS=Escherichia coli O6:H1 (strain CFT073 / ATCC 700928 / UPEC) GN=lpdA PE=3 SV=2	3	1	SW_118
VVNGLGKFTGANTLEVEGENGK	lpdA	[118]	y6	4	VVNGLGK[+42]FTGANTLEVEGENGK	112	133	759.057	633.284	sp|P0A9P1|DLDH_ECOL6	Dihydrolipoyl dehydrogenase OS=Escherichia coli O6:H1 (strain CFT073 / ATCC 700928 / UPEC) GN=lpdA PE=3 SV=2	3	1	SW_118
VVNGLGKFTGANTLEVEGENGK	lpdA	[118]	y5	3	VVNGLGK[+42]FTGANTLEVEGENGK	112	133	759.057	504.241	sp|P0A9P1|DLDH_ECOL6	Dihydrolipoyl dehydrogenase OS=Escherichia coli O6:H1 (strain CFT073 / ATCC 700928 / UPEC) GN=lpdA PE=3 SV=2	3	1	SW_118
VPNGKNLDAGK	lpdA	[278]	y10	5	VPNGK[+42]NLDAGK	274	284	577.812	1055.55	sp|P0A9P1|DLDH_ECOL6	Dihydrolipoyl dehydrogenase OS=Escherichia coli O6:H1 (strain CFT073 / ATCC 700928 / UPEC) GN=lpdA PE=3 SV=2	2	1	SW_278
VPNGKNLDAGK	lpdA	[278]	y9	2	VPNGK[+42]NLDAGK	274	284	577.812	958.495	sp|P0A9P1|DLDH_ECOL6	Dihydrolipoyl dehydrogenase OS=Escherichia coli O6:H1 (strain CFT073 / ATCC 700928 / UPEC) GN=lpdA PE=3 SV=2	2	1	SW_278
VPNGKNLDAGK	lpdA	[278]	y8	4	VPNGK[+42]NLDAGK	274	284	577.812	844.452	sp|P0A9P1|DLDH_ECOL6	Dihydrolipoyl dehydrogenase OS=Escherichia coli O6:H1 (strain CFT073 / ATCC 700928 / UPEC) GN=lpdA PE=3 SV=2	2	1	SW_278
VPNGKNLDAGK	lpdA	[278]	y6	6	VPNGK[+42]NLDAGK	274	284	577.812	617.325	sp|P0A9P1|DLDH_ECOL6	Dihydrolipoyl dehydrogenase OS=Escherichia coli O6:H1 (strain CFT073 / ATCC 700928 / UPEC) GN=lpdA PE=3 SV=2	2	1	SW_278
VPNGKNLDAGK	lpdA	[278]	y3	3	VPNGK[+42]NLDAGK	274	284	577.812	275.171	sp|P0A9P1|DLDH_ECOL6	Dihydrolipoyl dehydrogenase OS=Escherichia coli O6:H1 (strain CFT073 / ATCC 700928 / UPEC) GN=lpdA PE=3 SV=2	2	1	SW_278
VPNGKNLDAGK	lpdA	[278]	y10	1	VPNGK[+42]NLDAGK	274	284	577.812	528.278	sp|P0A9P1|DLDH_ECOL6	Dihydrolipoyl dehydrogenase OS=Escherichia coli O6:H1 (strain CFT073 / ATCC 700928 / UPEC) GN=lpdA PE=3 SV=2	2	2	SW_278
NLDAGKAGVEVDDR	lpdA	[284]	y12	6	NLDAGK[+42]AGVEVDDR	279	292	750.868	1273.6	sp|P0A9P1|DLDH_ECOL6	Dihydrolipoyl dehydrogenase OS=Escherichia coli O6:H1 (strain CFT073 / ATCC 700928 / UPEC) GN=lpdA PE=3 SV=2	2	1	SW_284
NLDAGKAGVEVDDR	lpdA	[284]	y11	4	NLDAGK[+42]AGVEVDDR	279	292	750.868	1158.57	sp|P0A9P1|DLDH_ECOL6	Dihydrolipoyl dehydrogenase OS=Escherichia coli O6:H1 (strain CFT073 / ATCC 700928 / UPEC) GN=lpdA PE=3 SV=2	2	1	SW_284
NLDAGKAGVEVDDR	lpdA	[284]	y10	3	NLDAGK[+42]AGVEVDDR	279	292	750.868	1087.54	sp|P0A9P1|DLDH_ECOL6	Dihydrolipoyl dehydrogenase OS=Escherichia coli O6:H1 (strain CFT073 / ATCC 700928 / UPEC) GN=lpdA PE=3 SV=2	2	1	SW_284
NLDAGKAGVEVDDR	lpdA	[284]	y8	1	NLDAGK[+42]AGVEVDDR	279	292	750.868	860.411	sp|P0A9P1|DLDH_ECOL6	Dihydrolipoyl dehydrogenase OS=Escherichia coli O6:H1 (strain CFT073 / ATCC 700928 / UPEC) GN=lpdA PE=3 SV=2	2	1	SW_284
NLDAGKAGVEVDDR	lpdA	[284]	y7	2	NLDAGK[+42]AGVEVDDR	279	292	750.868	789.374	sp|P0A9P1|DLDH_ECOL6	Dihydrolipoyl dehydrogenase OS=Escherichia coli O6:H1 (strain CFT073 / ATCC 700928 / UPEC) GN=lpdA PE=3 SV=2	2	1	SW_284
NLDAGKAGVEVDDR	lpdA	[284]	y5	5	NLDAGK[+42]AGVEVDDR	279	292	750.868	633.284	sp|P0A9P1|DLDH_ECOL6	Dihydrolipoyl dehydrogenase OS=Escherichia coli O6:H1 (strain CFT073 / ATCC 700928 / UPEC) GN=lpdA PE=3 SV=2	2	1	SW_284
VIPSIAYTEPEVAWVGLTEKEAK	lpdA	[365]	y10	6	VIPSIAYTEPEVAWVGLTEK[+42]EAK	346	368	858.123	1202.64	sp|P0A9P1|DLDH_ECOL6	Dihydrolipoyl dehydrogenase OS=Escherichia coli O6:H1 (strain CFT073 / ATCC 700928 / UPEC) GN=lpdA PE=3 SV=2	3	1	SW_365
VIPSIAYTEPEVAWVGLTEKEAK	lpdA	[365]	y9	2	VIPSIAYTEPEVAWVGLTEK[+42]EAK	346	368	858.123	1016.56	sp|P0A9P1|DLDH_ECOL6	Dihydrolipoyl dehydrogenase OS=Escherichia coli O6:H1 (strain CFT073 / ATCC 700928 / UPEC) GN=lpdA PE=3 SV=2	3	1	SW_365
VIPSIAYTEPEVAWVGLTEKEAK	lpdA	[365]	y8	1	VIPSIAYTEPEVAWVGLTEK[+42]EAK	346	368	858.123	917.494	sp|P0A9P1|DLDH_ECOL6	Dihydrolipoyl dehydrogenase OS=Escherichia coli O6:H1 (strain CFT073 / ATCC 700928 / UPEC) GN=lpdA PE=3 SV=2	3	1	SW_365
VIPSIAYTEPEVAWVGLTEKEAK	lpdA	[365]	y7	5	VIPSIAYTEPEVAWVGLTEK[+42]EAK	346	368	858.123	860.472	sp|P0A9P1|DLDH_ECOL6	Dihydrolipoyl dehydrogenase OS=Escherichia coli O6:H1 (strain CFT073 / ATCC 700928 / UPEC) GN=lpdA PE=3 SV=2	3	1	SW_365
VIPSIAYTEPEVAWVGLTEKEAK	lpdA	[365]	y6	4	VIPSIAYTEPEVAWVGLTEK[+42]EAK	346	368	858.123	747.388	sp|P0A9P1|DLDH_ECOL6	Dihydrolipoyl dehydrogenase OS=Escherichia coli O6:H1 (strain CFT073 / ATCC 700928 / UPEC) GN=lpdA PE=3 SV=2	3	1	SW_365
VIPSIAYTEPEVAWVGLTEKEAK	lpdA	[365]	y4	3	VIPSIAYTEPEVAWVGLTEK[+42]EAK	346	368	858.123	517.298	sp|P0A9P1|DLDH_ECOL6	Dihydrolipoyl dehydrogenase OS=Escherichia coli O6:H1 (strain CFT073 / ATCC 700928 / UPEC) GN=lpdA PE=3 SV=2	3	1	SW_365
EKGISYETATFPWAASGR	lpdA	[370]	y8	3	EK[+42]GISYETATFPWAASGR	369	386	671.662	891.447	sp|P0A9P1|DLDH_ECOL6	Dihydrolipoyl dehydrogenase OS=Escherichia coli O6:H1 (strain CFT073 / ATCC 700928 / UPEC) GN=lpdA PE=3 SV=2	3	1	SW_370
EKGISYETATFPWAASGR	lpdA	[370]	y7	1	EK[+42]GISYETATFPWAASGR	369	386	671.662	744.379	sp|P0A9P1|DLDH_ECOL6	Dihydrolipoyl dehydrogenase OS=Escherichia coli O6:H1 (strain CFT073 / ATCC 700928 / UPEC) GN=lpdA PE=3 SV=2	3	1	SW_370
EKGISYETATFPWAASGR	lpdA	[370]	y6	6	EK[+42]GISYETATFPWAASGR	369	386	671.662	647.326	sp|P0A9P1|DLDH_ECOL6	Dihydrolipoyl dehydrogenase OS=Escherichia coli O6:H1 (strain CFT073 / ATCC 700928 / UPEC) GN=lpdA PE=3 SV=2	3	1	SW_370
EKGISYETATFPWAASGR	lpdA	[370]	y5	2	EK[+42]GISYETATFPWAASGR	369	386	671.662	461.247	sp|P0A9P1|DLDH_ECOL6	Dihydrolipoyl dehydrogenase OS=Escherichia coli O6:H1 (strain CFT073 / ATCC 700928 / UPEC) GN=lpdA PE=3 SV=2	3	1	SW_370
EKGISYETATFPWAASGR	lpdA	[370]	y7	5	EK[+42]GISYETATFPWAASGR	369	386	671.662	372.693	sp|P0A9P1|DLDH_ECOL6	Dihydrolipoyl dehydrogenase OS=Escherichia coli O6:H1 (strain CFT073 / ATCC 700928 / UPEC) GN=lpdA PE=3 SV=2	3	2	SW_370
IINEPTAAALAYGLDKGTGNR	dnaK	[183]	y11	6	IINEPTAAALAYGLDK[+42]GTGNR	168	188	729.718	1193.59	sp|P0A6Z0|DNAK_ECO57	Chaperone protein DnaK OS=Escherichia coli O157:H7 GN=dnaK PE=3 SV=2	3	1	sw_183
IINEPTAAALAYGLDKGTGNR	dnaK	[183]	y10	3	IINEPTAAALAYGLDK[+42]GTGNR	168	188	729.718	1122.55	sp|P0A6Z0|DNAK_ECO57	Chaperone protein DnaK OS=Escherichia coli O157:H7 GN=dnaK PE=3 SV=2	3	1	sw_183
IINEPTAAALAYGLDKGTGNR	dnaK	[183]	y9	1	IINEPTAAALAYGLDK[+42]GTGNR	168	188	729.718	959.49	sp|P0A6Z0|DNAK_ECO57	Chaperone protein DnaK OS=Escherichia coli O157:H7 GN=dnaK PE=3 SV=2	3	1	sw_183
IINEPTAAALAYGLDKGTGNR	dnaK	[183]	y7	4	IINEPTAAALAYGLDK[+42]GTGNR	168	188	729.718	789.385	sp|P0A6Z0|DNAK_ECO57	Chaperone protein DnaK OS=Escherichia coli O157:H7 GN=dnaK PE=3 SV=2	3	1	sw_183
IINEPTAAALAYGLDKGTGNR	dnaK	[183]	y6	2	IINEPTAAALAYGLDK[+42]GTGNR	168	188	729.718	674.358	sp|P0A6Z0|DNAK_ECO57	Chaperone protein DnaK OS=Escherichia coli O157:H7 GN=dnaK PE=3 SV=2	3	1	sw_183
IINEPTAAALAYGLDKGTGNR	dnaK	[183]	y5	5	IINEPTAAALAYGLDK[+42]GTGNR	168	188	729.718	504.252	sp|P0A6Z0|DNAK_ECO57	Chaperone protein DnaK OS=Escherichia coli O157:H7 GN=dnaK PE=3 SV=2	3	1	sw_183
LINYLVEEFKK	dnaK	[245]	y9	1	LINYLVEEFK[+42]K	236	246	719.403	1211.63	sp|P0A6Z0|DNAK_ECO57	Chaperone protein DnaK OS=Escherichia coli O157:H7 GN=dnaK PE=3 SV=2	2	1	sw_245 prefer other peptide
LINYLVEEFKK	dnaK	[245]	y8	5	LINYLVEEFK[+42]K	236	246	719.403	1097.59	sp|P0A6Z0|DNAK_ECO57	Chaperone protein DnaK OS=Escherichia coli O157:H7 GN=dnaK PE=3 SV=2	2	1	sw_245 prefer other peptide
LINYLVEEFKK	dnaK	[245]	y7	2	LINYLVEEFK[+42]K	236	246	719.403	934.524	sp|P0A6Z0|DNAK_ECO57	Chaperone protein DnaK OS=Escherichia coli O157:H7 GN=dnaK PE=3 SV=2	2	1	sw_245 prefer other peptide
LINYLVEEFKK	dnaK	[245]	y6	3	LINYLVEEFK[+42]K	236	246	719.403	821.44	sp|P0A6Z0|DNAK_ECO57	Chaperone protein DnaK OS=Escherichia coli O157:H7 GN=dnaK PE=3 SV=2	2	1	sw_245 prefer other peptide
LINYLVEEFKK	dnaK	[245]	y4	6	LINYLVEEFK[+42]K	236	246	719.403	593.329	sp|P0A6Z0|DNAK_ECO57	Chaperone protein DnaK OS=Escherichia coli O157:H7 GN=dnaK PE=3 SV=2	2	1	sw_245 prefer other peptide
AKLESLVEDLVNR	dnaK	[304]	y7	5	AK[+42]LESLVEDLVNR	303	315	509.951	844.452	sp|P0A6Z0|DNAK_ECO57	Chaperone protein DnaK OS=Escherichia coli O157:H7 GN=dnaK PE=3 SV=2	3	1	sw_304
AKLESLVEDLVNR	dnaK	[304]	y6	1	AK[+42]LESLVEDLVNR	303	315	509.951	745.384	sp|P0A6Z0|DNAK_ECO57	Chaperone protein DnaK OS=Escherichia coli O157:H7 GN=dnaK PE=3 SV=2	3	1	sw_304
AKLESLVEDLVNR	dnaK	[304]	y5	3	AK[+42]LESLVEDLVNR	303	315	509.951	616.341	sp|P0A6Z0|DNAK_ECO57	Chaperone protein DnaK OS=Escherichia coli O157:H7 GN=dnaK PE=3 SV=2	3	1	sw_304
AKLESLVEDLVNR	dnaK	[304]	y4	4	AK[+42]LESLVEDLVNR	303	315	509.951	501.314	sp|P0A6Z0|DNAK_ECO57	Chaperone protein DnaK OS=Escherichia coli O157:H7 GN=dnaK PE=3 SV=2	3	1	sw_304
AKLESLVEDLVNR	dnaK	[304]	y3	2	AK[+42]LESLVEDLVNR	303	315	509.951	388.23	sp|P0A6Z0|DNAK_ECO57	Chaperone protein DnaK OS=Escherichia coli O157:H7 GN=dnaK PE=3 SV=2	3	1	sw_304
ASSGLNEDEIQKMVR	dnaK	[514]	y9	1	ASSGLNEDEIQK[+42]MVR	503	517	859.923	1189.59	sp|P0A6Z0|DNAK_ECO57	Chaperone protein DnaK OS=Escherichia coli O157:H7 GN=dnaK PE=3 SV=2	2	1	sw_514 cobb
ASSGLNEDEIQKMVR	dnaK	[514]	y8	3	ASSGLNEDEIQK[+42]MVR	503	517	859.923	1060.55	sp|P0A6Z0|DNAK_ECO57	Chaperone protein DnaK OS=Escherichia coli O157:H7 GN=dnaK PE=3 SV=2	2	1	sw_514 cobb
ASSGLNEDEIQKMVR	dnaK	[514]	y7	4	ASSGLNEDEIQK[+42]MVR	503	517	859.923	945.519	sp|P0A6Z0|DNAK_ECO57	Chaperone protein DnaK OS=Escherichia coli O157:H7 GN=dnaK PE=3 SV=2	2	1	sw_514 cobb
ASSGLNEDEIQKMVR	dnaK	[514]	y5	2	ASSGLNEDEIQK[+42]MVR	503	517	859.923	703.392	sp|P0A6Z0|DNAK_ECO57	Chaperone protein DnaK OS=Escherichia coli O157:H7 GN=dnaK PE=3 SV=2	2	1	sw_514 cobb
ASSGLNEDEIQKMVR	dnaK	[514]	y4	5	ASSGLNEDEIQK[+42]MVR	503	517	859.923	575.333	sp|P0A6Z0|DNAK_ECO57	Chaperone protein DnaK OS=Escherichia coli O157:H7 GN=dnaK PE=3 SV=2	2	1	sw_514 cobb
ASSGLNEDEIQKMVR	dnaK	[514]	y3	6	ASSGLNEDEIQK[+42]MVR	503	517	859.923	405.228	sp|P0A6Z0|DNAK_ECO57	Chaperone protein DnaK OS=Escherichia coli O157:H7 GN=dnaK PE=3 SV=2	2	1	sw_514 cobb
DAEANAEADRKFEELVQTR	dnaK	[528]	y16	4	DAEANAEADRK[+42]FEELVQTR	518	536	745.361	959.985	sp|P0A6Z0|DNAK_ECO57	Chaperone protein DnaK OS=Escherichia coli O157:H7 GN=dnaK PE=3 SV=2	3	2	sw_528 ok a bit noisy
DAEANAEADRKFEELVQTR	dnaK	[528]	y15	2	DAEANAEADRK[+42]FEELVQTR	518	536	745.361	924.466	sp|P0A6Z0|DNAK_ECO57	Chaperone protein DnaK OS=Escherichia coli O157:H7 GN=dnaK PE=3 SV=2	3	2	sw_528 ok a bit noisy
DAEANAEADRKFEELVQTR	dnaK	[528]	y13	6	DAEANAEADRK[+42]FEELVQTR	518	536	745.361	831.926	sp|P0A6Z0|DNAK_ECO57	Chaperone protein DnaK OS=Escherichia coli O157:H7 GN=dnaK PE=3 SV=2	3	2	sw_528 ok a bit noisy
DAEANAEADRKFEELVQTR	dnaK	[528]	y12	5	DAEANAEADRK[+42]FEELVQTR	518	536	745.361	767.405	sp|P0A6Z0|DNAK_ECO57	Chaperone protein DnaK OS=Escherichia coli O157:H7 GN=dnaK PE=3 SV=2	3	2	sw_528 ok a bit noisy
AAILSNEKFR	dnaN	[277]	y7	2	AAILSNEK[+42]FR	270	279	595.83	935.495	sp|P0A989|DPO3B_ECOL6	DNA polymerase III subunit beta OS=Escherichia coli O6:H1 (strain CFT073 / ATCC 700928 / UPEC) GN=dnaN PE=3 SV=1	2	1	SW_277
AAILSNEKFR	dnaN	[277]	y6	1	AAILSNEK[+42]FR	270	279	595.83	822.41	sp|P0A989|DPO3B_ECOL6	DNA polymerase III subunit beta OS=Escherichia coli O6:H1 (strain CFT073 / ATCC 700928 / UPEC) GN=dnaN PE=3 SV=1	2	1	SW_277
AAILSNEKFR	dnaN	[277]	y5	3	AAILSNEK[+42]FR	270	279	595.83	735.378	sp|P0A989|DPO3B_ECOL6	DNA polymerase III subunit beta OS=Escherichia coli O6:H1 (strain CFT073 / ATCC 700928 / UPEC) GN=dnaN PE=3 SV=1	2	1	SW_277
AAILSNEKFR	dnaN	[277]	y4	5	AAILSNEK[+42]FR	270	279	595.83	621.335	sp|P0A989|DPO3B_ECOL6	DNA polymerase III subunit beta OS=Escherichia coli O6:H1 (strain CFT073 / ATCC 700928 / UPEC) GN=dnaN PE=3 SV=1	2	1	SW_277
AAILSNEKFR	dnaN	[277]	y8	4	AAILSNEK[+42]FR	270	279	595.83	524.793	sp|P0A989|DPO3B_ECOL6	DNA polymerase III subunit beta OS=Escherichia coli O6:H1 (strain CFT073 / ATCC 700928 / UPEC) GN=dnaN PE=3 SV=1	2	2	SW_277
AAILSNEKFR	dnaN	[277]	y7	6	AAILSNEK[+42]FR	270	279	595.83	468.251	sp|P0A989|DPO3B_ECOL6	DNA polymerase III subunit beta OS=Escherichia coli O6:H1 (strain CFT073 / ATCC 700928 / UPEC) GN=dnaN PE=3 SV=1	2	2	SW_277
MGANFLKVVNQIK	fusA	[153]	y9	5	MGANFLK[+42]VVNQIK	147	159	752.421	1130.69	sp|B7UK50|EFG_ECO27	Elongation factor G OS=Escherichia coli O127:H6 (strain E2348/69 / EPEC) GN=fusA PE=3 SV=1	2	1	sw_153
MGANFLKVVNQIK	fusA	[153]	y8	4	MGANFLK[+42]VVNQIK	147	159	752.421	983.625	sp|B7UK50|EFG_ECO27	Elongation factor G OS=Escherichia coli O127:H6 (strain E2348/69 / EPEC) GN=fusA PE=3 SV=1	2	1	sw_153
MGANFLKVVNQIK	fusA	[153]	y7	2	MGANFLK[+42]VVNQIK	147	159	752.421	870.541	sp|B7UK50|EFG_ECO27	Elongation factor G OS=Escherichia coli O127:H6 (strain E2348/69 / EPEC) GN=fusA PE=3 SV=1	2	1	sw_153
MGANFLKVVNQIK	fusA	[153]	y6	1	MGANFLK[+42]VVNQIK	147	159	752.421	700.435	sp|B7UK50|EFG_ECO27	Elongation factor G OS=Escherichia coli O127:H6 (strain E2348/69 / EPEC) GN=fusA PE=3 SV=1	2	1	sw_153
MGANFLKVVNQIK	fusA	[153]	y5	6	MGANFLK[+42]VVNQIK	147	159	752.421	601.367	sp|B7UK50|EFG_ECO27	Elongation factor G OS=Escherichia coli O127:H6 (strain E2348/69 / EPEC) GN=fusA PE=3 SV=1	2	1	sw_153
MGANFLKVVNQIK	fusA	[153]	y4	3	MGANFLK[+42]VVNQIK	147	159	752.421	502.298	sp|B7UK50|EFG_ECO27	Elongation factor G OS=Escherichia coli O127:H6 (strain E2348/69 / EPEC) GN=fusA PE=3 SV=1	2	1	sw_153
EEIKEVR	fusA	[375]	y6	6	EEIK[+42]EVR	372	378	472.756	815.462	sp|B7UK50|EFG_ECO27	Elongation factor G OS=Escherichia coli O127:H6 (strain E2348/69 / EPEC) GN=fusA PE=3 SV=1	2	1	SW_375
EEIKEVR	fusA	[375]	y5	3	EEIK[+42]EVR	372	378	472.756	686.42	sp|B7UK50|EFG_ECO27	Elongation factor G OS=Escherichia coli O127:H6 (strain E2348/69 / EPEC) GN=fusA PE=3 SV=1	2	1	SW_375
EEIKEVR	fusA	[375]	y4	2	EEIK[+42]EVR	372	378	472.756	573.335	sp|B7UK50|EFG_ECO27	Elongation factor G OS=Escherichia coli O127:H6 (strain E2348/69 / EPEC) GN=fusA PE=3 SV=1	2	1	SW_375
EEIKEVR	fusA	[375]	y3	1	EEIK[+42]EVR	372	378	472.756	403.23	sp|B7UK50|EFG_ECO27	Elongation factor G OS=Escherichia coli O127:H6 (strain E2348/69 / EPEC) GN=fusA PE=3 SV=1	2	1	SW_375
EEIKEVR	fusA	[375]	y5	4	EEIK[+42]EVR	372	378	472.756	343.713	sp|B7UK50|EFG_ECO27	Elongation factor G OS=Escherichia coli O127:H6 (strain E2348/69 / EPEC) GN=fusA PE=3 SV=1	2	2	SW_375
EEIKEVR	fusA	[375]	y4	5	EEIK[+42]EVR	372	378	472.756	287.171	sp|B7UK50|EFG_ECO27	Elongation factor G OS=Escherichia coli O127:H6 (strain E2348/69 / EPEC) GN=fusA PE=3 SV=1	2	2	SW_375
GYEFINDIKGGVIPGEYIPAVDK	fusA	[541]	y10	1	GYEFINDIK[+42]GGVIPGEYIPAVDK	533	555	846.104	1088.56	sp|B7UK50|EFG_ECO27	Elongation factor G OS=Escherichia coli O127:H6 (strain E2348/69 / EPEC) GN=fusA PE=3 SV=1	3	1	sw_541
GYEFINDIKGGVIPGEYIPAVDK	fusA	[541]	y9	4	GYEFINDIK[+42]GGVIPGEYIPAVDK	533	555	846.104	991.509	sp|B7UK50|EFG_ECO27	Elongation factor G OS=Escherichia coli O127:H6 (strain E2348/69 / EPEC) GN=fusA PE=3 SV=1	3	1	sw_541
GYEFINDIKGGVIPGEYIPAVDK	fusA	[541]	y7	5	GYEFINDIK[+42]GGVIPGEYIPAVDK	533	555	846.104	805.445	sp|B7UK50|EFG_ECO27	Elongation factor G OS=Escherichia coli O127:H6 (strain E2348/69 / EPEC) GN=fusA PE=3 SV=1	3	1	sw_541
GYEFINDIKGGVIPGEYIPAVDK	fusA	[541]	y6	6	GYEFINDIK[+42]GGVIPGEYIPAVDK	533	555	846.104	642.382	sp|B7UK50|EFG_ECO27	Elongation factor G OS=Escherichia coli O127:H6 (strain E2348/69 / EPEC) GN=fusA PE=3 SV=1	3	1	sw_541
GYEFINDIKGGVIPGEYIPAVDK	fusA	[541]	y5	2	GYEFINDIK[+42]GGVIPGEYIPAVDK	533	555	846.104	529.298	sp|B7UK50|EFG_ECO27	Elongation factor G OS=Escherichia coli O127:H6 (strain E2348/69 / EPEC) GN=fusA PE=3 SV=1	3	1	sw_541
GYEFINDIKGGVIPGEYIPAVDK	fusA	[541]	y10	3	GYEFINDIK[+42]GGVIPGEYIPAVDK	533	555	846.104	544.785	sp|B7UK50|EFG_ECO27	Elongation factor G OS=Escherichia coli O127:H6 (strain E2348/69 / EPEC) GN=fusA PE=3 SV=1	3	2	sw_541
GGVIPGEYIPAVDKGIQEQLK	fusA	[555]	y12	1	GGVIPGEYIPAVDK[+42]GIQEQLK	542	562	751.742	1367.75	sp|B7UK50|EFG_ECO27	Elongation factor G OS=Escherichia coli O127:H6 (strain E2348/69 / EPEC) GN=fusA PE=3 SV=1	3	1	sw_555
GGVIPGEYIPAVDKGIQEQLK	fusA	[555]	y9	6	GGVIPGEYIPAVDK[+42]GIQEQLK	542	562	751.742	1100.59	sp|B7UK50|EFG_ECO27	Elongation factor G OS=Escherichia coli O127:H6 (strain E2348/69 / EPEC) GN=fusA PE=3 SV=1	3	1	sw_555
GGVIPGEYIPAVDKGIQEQLK	fusA	[555]	y7	2	GGVIPGEYIPAVDK[+42]GIQEQLK	542	562	751.742	815.462	sp|B7UK50|EFG_ECO27	Elongation factor G OS=Escherichia coli O127:H6 (strain E2348/69 / EPEC) GN=fusA PE=3 SV=1	3	1	sw_555
GGVIPGEYIPAVDKGIQEQLK	fusA	[555]	y5	3	GGVIPGEYIPAVDK[+42]GIQEQLK	542	562	751.742	645.357	sp|B7UK50|EFG_ECO27	Elongation factor G OS=Escherichia coli O127:H6 (strain E2348/69 / EPEC) GN=fusA PE=3 SV=1	3	1	sw_555
GGVIPGEYIPAVDKGIQEQLK	fusA	[555]	y17	4	GGVIPGEYIPAVDK[+42]GIQEQLK	542	562	751.742	964.012	sp|B7UK50|EFG_ECO27	Elongation factor G OS=Escherichia coli O127:H6 (strain E2348/69 / EPEC) GN=fusA PE=3 SV=1	3	2	sw_555
GGVIPGEYIPAVDKGIQEQLK	fusA	[555]	y12	5	GGVIPGEYIPAVDK[+42]GIQEQLK	542	562	751.742	684.38	sp|B7UK50|EFG_ECO27	Elongation factor G OS=Escherichia coli O127:H6 (strain E2348/69 / EPEC) GN=fusA PE=3 SV=1	3	2	sw_555
AKPVLLEPIMK	fusA	[609]	y9	1	AK[+42]PVLLEPIMK	608	618	640.886	1039.62	sp|B7UK50|EFG_ECO27	Elongation factor G OS=Escherichia coli O127:H6 (strain E2348/69 / EPEC) GN=fusA PE=3 SV=1	2	1	sw_609
AKPVLLEPIMK	fusA	[609]	y7	4	AK[+42]PVLLEPIMK	608	618	640.886	843.501	sp|B7UK50|EFG_ECO27	Elongation factor G OS=Escherichia coli O127:H6 (strain E2348/69 / EPEC) GN=fusA PE=3 SV=1	2	1	sw_609
AKPVLLEPIMK	fusA	[609]	y6	5	AK[+42]PVLLEPIMK	608	618	640.886	730.417	sp|B7UK50|EFG_ECO27	Elongation factor G OS=Escherichia coli O127:H6 (strain E2348/69 / EPEC) GN=fusA PE=3 SV=1	2	1	sw_609
AKPVLLEPIMK	fusA	[609]	y4	2	AK[+42]PVLLEPIMK	608	618	640.886	488.29	sp|B7UK50|EFG_ECO27	Elongation factor G OS=Escherichia coli O127:H6 (strain E2348/69 / EPEC) GN=fusA PE=3 SV=1	2	1	sw_609
AKPVLLEPIMK	fusA	[609]	y9	3	AK[+42]PVLLEPIMK	608	618	640.886	520.315	sp|B7UK50|EFG_ECO27	Elongation factor G OS=Escherichia coli O127:H6 (strain E2348/69 / EPEC) GN=fusA PE=3 SV=1	2	2	sw_609
FKGDDIVDTVTLTR	yeiP	[57]	y8	6	FK[+42]GDDIVDTVTLTR	56	69	541.286	904.51	sp|B7UFI8|EFPL_ECO27	Elongation factor P-like protein OS=Escherichia coli O127:H6 (strain E2348/69 / EPEC) GN=yeiP PE=3 SV=1	3	1	sw_57
FKGDDIVDTVTLTR	yeiP	[57]	y7	2	FK[+42]GDDIVDTVTLTR	56	69	541.286	805.441	sp|B7UFI8|EFPL_ECO27	Elongation factor P-like protein OS=Escherichia coli O127:H6 (strain E2348/69 / EPEC) GN=yeiP PE=3 SV=1	3	1	sw_57
FKGDDIVDTVTLTR	yeiP	[57]	y6	3	FK[+42]GDDIVDTVTLTR	56	69	541.286	690.414	sp|B7UFI8|EFPL_ECO27	Elongation factor P-like protein OS=Escherichia coli O127:H6 (strain E2348/69 / EPEC) GN=yeiP PE=3 SV=1	3	1	sw_57
FKGDDIVDTVTLTR	yeiP	[57]	y4	1	FK[+42]GDDIVDTVTLTR	56	69	541.286	490.298	sp|B7UFI8|EFPL_ECO27	Elongation factor P-like protein OS=Escherichia coli O127:H6 (strain E2348/69 / EPEC) GN=yeiP PE=3 SV=1	3	1	sw_57
FKGDDIVDTVTLTR	yeiP	[57]	y3	5	FK[+42]GDDIVDTVTLTR	56	69	541.286	389.251	sp|B7UFI8|EFPL_ECO27	Elongation factor P-like protein OS=Escherichia coli O127:H6 (strain E2348/69 / EPEC) GN=yeiP PE=3 SV=1	3	1	sw_57
TGAGMMDCKK	tsf	[24]	y9	6	TGAGMMDC[+57]K[+42]K	16	25	570.746	1039.44	sp|B7UIL5|EFTS_ECO27	Elongation factor Ts OS=Escherichia coli O127:H6 (strain E2348/69 / EPEC) GN=tsf PE=3 SV=1	2	1	sw_24
TGAGMMDCKK	tsf	[24]	y8	5	TGAGMMDC[+57]K[+42]K	16	25	570.746	982.415	sp|B7UIL5|EFTS_ECO27	Elongation factor Ts OS=Escherichia coli O127:H6 (strain E2348/69 / EPEC) GN=tsf PE=3 SV=1	2	1	sw_24
TGAGMMDCKK	tsf	[24]	y7	1	TGAGMMDC[+57]K[+42]K	16	25	570.746	911.378	sp|B7UIL5|EFTS_ECO27	Elongation factor Ts OS=Escherichia coli O127:H6 (strain E2348/69 / EPEC) GN=tsf PE=3 SV=1	2	1	sw_24
TGAGMMDCKK	tsf	[24]	y6	4	TGAGMMDC[+57]K[+42]K	16	25	570.746	854.357	sp|B7UIL5|EFTS_ECO27	Elongation factor Ts OS=Escherichia coli O127:H6 (strain E2348/69 / EPEC) GN=tsf PE=3 SV=1	2	1	sw_24
TGAGMMDCKK	tsf	[24]	y5	2	TGAGMMDC[+57]K[+42]K	16	25	570.746	723.316	sp|B7UIL5|EFTS_ECO27	Elongation factor Ts OS=Escherichia coli O127:H6 (strain E2348/69 / EPEC) GN=tsf PE=3 SV=1	2	1	sw_24
TGAGMMDCKK	tsf	[24]	y4	3	TGAGMMDC[+57]K[+42]K	16	25	570.746	592.276	sp|B7UIL5|EFTS_ECO27	Elongation factor Ts OS=Escherichia coli O127:H6 (strain E2348/69 / EPEC) GN=tsf PE=3 SV=1	2	1	sw_24
DAGFQAFADKVLDAAVAGK	tsf	[95]	y9	3	DAGFQAFADK[+42]VLDAAVAGK	86	104	645.999	843.493	sp|B7UIL5|EFTS_ECO27	Elongation factor Ts OS=Escherichia coli O127:H6 (strain E2348/69 / EPEC) GN=tsf PE=3 SV=1	3	1	sw_95
DAGFQAFADKVLDAAVAGK	tsf	[95]	y8	1	DAGFQAFADK[+42]VLDAAVAGK	86	104	645.999	744.425	sp|B7UIL5|EFTS_ECO27	Elongation factor Ts OS=Escherichia coli O127:H6 (strain E2348/69 / EPEC) GN=tsf PE=3 SV=1	3	1	sw_95
DAGFQAFADKVLDAAVAGK	tsf	[95]	y7	2	DAGFQAFADK[+42]VLDAAVAGK	86	104	645.999	631.341	sp|B7UIL5|EFTS_ECO27	Elongation factor Ts OS=Escherichia coli O127:H6 (strain E2348/69 / EPEC) GN=tsf PE=3 SV=1	3	1	sw_95
DAGFQAFADKVLDAAVAGK	tsf	[95]	y6	5	DAGFQAFADK[+42]VLDAAVAGK	86	104	645.999	516.314	sp|B7UIL5|EFTS_ECO27	Elongation factor Ts OS=Escherichia coli O127:H6 (strain E2348/69 / EPEC) GN=tsf PE=3 SV=1	3	1	sw_95
DAGFQAFADKVLDAAVAGK	tsf	[95]	y4	6	DAGFQAFADK[+42]VLDAAVAGK	86	104	645.999	374.24	sp|B7UIL5|EFTS_ECO27	Elongation factor Ts OS=Escherichia coli O127:H6 (strain E2348/69 / EPEC) GN=tsf PE=3 SV=1	3	1	sw_95
DAGFQAFADKVLDAAVAGK	tsf	[95]	y3	4	DAGFQAFADK[+42]VLDAAVAGK	86	104	645.999	275.171	sp|B7UIL5|EFTS_ECO27	Elongation factor Ts OS=Escherichia coli O127:H6 (strain E2348/69 / EPEC) GN=tsf PE=3 SV=1	3	1	sw_95
TVGQLLKEHNAEVTGFIR	tsf	[247]	y10	5	TVGQLLK[+42]EHNAEVTGFIR	241	258	685.372	1143.59	sp|B7UIL5|EFTS_ECO27	Elongation factor Ts OS=Escherichia coli O127:H6 (strain E2348/69 / EPEC) GN=tsf PE=3 SV=1	3	1	sw_247
TVGQLLKEHNAEVTGFIR	tsf	[247]	y9	3	TVGQLLK[+42]EHNAEVTGFIR	241	258	685.372	1006.53	sp|B7UIL5|EFTS_ECO27	Elongation factor Ts OS=Escherichia coli O127:H6 (strain E2348/69 / EPEC) GN=tsf PE=3 SV=1	3	1	sw_247
TVGQLLKEHNAEVTGFIR	tsf	[247]	y16	1	TVGQLLK[+42]EHNAEVTGFIR	241	258	685.372	927.497	sp|B7UIL5|EFTS_ECO27	Elongation factor Ts OS=Escherichia coli O127:H6 (strain E2348/69 / EPEC) GN=tsf PE=3 SV=1	3	2	sw_247
TVGQLLKEHNAEVTGFIR	tsf	[247]	y14	4	TVGQLLK[+42]EHNAEVTGFIR	241	258	685.372	834.957	sp|B7UIL5|EFTS_ECO27	Elongation factor Ts OS=Escherichia coli O127:H6 (strain E2348/69 / EPEC) GN=tsf PE=3 SV=1	3	2	sw_247
TVGQLLKEHNAEVTGFIR	tsf	[247]	y13	2	TVGQLLK[+42]EHNAEVTGFIR	241	258	685.372	778.415	sp|B7UIL5|EFTS_ECO27	Elongation factor Ts OS=Escherichia coli O127:H6 (strain E2348/69 / EPEC) GN=tsf PE=3 SV=1	3	2	sw_247
TVGQLLKEHNAEVTGFIR	tsf	[247]	y12	6	TVGQLLK[+42]EHNAEVTGFIR	241	258	685.372	721.873	sp|B7UIL5|EFTS_ECO27	Elongation factor Ts OS=Escherichia coli O127:H6 (strain E2348/69 / EPEC) GN=tsf PE=3 SV=1	3	2	sw_247
GSALKALEGDAEWEAK	tuf1	[177]	y12	6	GSALK[+42]ALEGDAEWEAK	173	188	858.926	1388.67	sp|A8A5E6|EFTU1_ECOHS	Elongation factor Tu 1 OS=Escherichia coli O9:H4 (strain HS) GN=tuf1 PE=3 SV=1	2	1	sw_177
GSALKALEGDAEWEAK	tuf1	[177]	y11	3	GSALK[+42]ALEGDAEWEAK	173	188	858.926	1218.56	sp|A8A5E6|EFTU1_ECOHS	Elongation factor Tu 1 OS=Escherichia coli O9:H4 (strain HS) GN=tuf1 PE=3 SV=1	2	1	sw_177
GSALKALEGDAEWEAK	tuf1	[177]	y10	1	GSALK[+42]ALEGDAEWEAK	173	188	858.926	1147.53	sp|A8A5E6|EFTU1_ECOHS	Elongation factor Tu 1 OS=Escherichia coli O9:H4 (strain HS) GN=tuf1 PE=3 SV=1	2	1	sw_177
GSALKALEGDAEWEAK	tuf1	[177]	y9	4	GSALK[+42]ALEGDAEWEAK	173	188	858.926	1034.44	sp|A8A5E6|EFTU1_ECOHS	Elongation factor Tu 1 OS=Escherichia coli O9:H4 (strain HS) GN=tuf1 PE=3 SV=1	2	1	sw_177
GSALKALEGDAEWEAK	tuf1	[177]	y8	2	GSALK[+42]ALEGDAEWEAK	173	188	858.926	905.4	sp|A8A5E6|EFTU1_ECOHS	Elongation factor Tu 1 OS=Escherichia coli O9:H4 (strain HS) GN=tuf1 PE=3 SV=1	2	1	sw_177
GSALKALEGDAEWEAK	tuf1	[177]	y4	5	GSALK[+42]ALEGDAEWEAK	173	188	858.926	533.272	sp|A8A5E6|EFTU1_ECOHS	Elongation factor Tu 1 OS=Escherichia coli O9:H4 (strain HS) GN=tuf1 PE=3 SV=1	2	1	sw_177
AIDKPFLLPIEDVFSISGR	tuf1	[209]	y11	4	AIDK[+42]PFLLPIEDVFSISGR	206	224	720.396	1219.63	sp|A8A5E6|EFTU1_ECOHS	Elongation factor Tu 1 OS=Escherichia coli O9:H4 (strain HS) GN=tuf1 PE=3 SV=1	3	1	sw_209
AIDKPFLLPIEDVFSISGR	tuf1	[209]	y9	3	AIDK[+42]PFLLPIEDVFSISGR	206	224	720.396	1009.49	sp|A8A5E6|EFTU1_ECOHS	Elongation factor Tu 1 OS=Escherichia coli O9:H4 (strain HS) GN=tuf1 PE=3 SV=1	3	1	sw_209
AIDKPFLLPIEDVFSISGR	tuf1	[209]	y8	5	AIDK[+42]PFLLPIEDVFSISGR	206	224	720.396	880.452	sp|A8A5E6|EFTU1_ECOHS	Elongation factor Tu 1 OS=Escherichia coli O9:H4 (strain HS) GN=tuf1 PE=3 SV=1	3	1	sw_209
AIDKPFLLPIEDVFSISGR	tuf1	[209]	y6	1	AIDK[+42]PFLLPIEDVFSISGR	206	224	720.396	666.357	sp|A8A5E6|EFTU1_ECOHS	Elongation factor Tu 1 OS=Escherichia coli O9:H4 (strain HS) GN=tuf1 PE=3 SV=1	3	1	sw_209
AIDKPFLLPIEDVFSISGR	tuf1	[209]	y5	2	AIDK[+42]PFLLPIEDVFSISGR	206	224	720.396	519.289	sp|A8A5E6|EFTU1_ECOHS	Elongation factor Tu 1 OS=Escherichia coli O9:H4 (strain HS) GN=tuf1 PE=3 SV=1	3	1	sw_209
AIDKPFLLPIEDVFSISGR	tuf1	[209]	y11	6	AIDK[+42]PFLLPIEDVFSISGR	206	224	720.396	610.32	sp|A8A5E6|EFTU1_ECOHS	Elongation factor Tu 1 OS=Escherichia coli O9:H4 (strain HS) GN=tuf1 PE=3 SV=1	3	2	sw_209
FESEVYILSKDEGGR	tuf1	[314]	y8	2	FESEVYILSK[+42]DEGGR	305	319	590.956	903.453	sp|A8A5E6|EFTU1_ECOHS	Elongation factor Tu 1 OS=Escherichia coli O9:H4 (strain HS) GN=tuf1 PE=3 SV=1	3	1	sw_314
FESEVYILSKDEGGR	tuf1	[314]	y7	1	FESEVYILSK[+42]DEGGR	305	319	590.956	790.369	sp|A8A5E6|EFTU1_ECOHS	Elongation factor Tu 1 OS=Escherichia coli O9:H4 (strain HS) GN=tuf1 PE=3 SV=1	3	1	sw_314
FESEVYILSKDEGGR	tuf1	[314]	y6	5	FESEVYILSK[+42]DEGGR	305	319	590.956	703.337	sp|A8A5E6|EFTU1_ECOHS	Elongation factor Tu 1 OS=Escherichia coli O9:H4 (strain HS) GN=tuf1 PE=3 SV=1	3	1	sw_314
FESEVYILSKDEGGR	tuf1	[314]	y5	3	FESEVYILSK[+42]DEGGR	305	319	590.956	533.231	sp|A8A5E6|EFTU1_ECOHS	Elongation factor Tu 1 OS=Escherichia coli O9:H4 (strain HS) GN=tuf1 PE=3 SV=1	3	1	sw_314
FESEVYILSKDEGGR	tuf1	[314]	y4	4	FESEVYILSK[+42]DEGGR	305	319	590.956	418.204	sp|A8A5E6|EFTU1_ECOHS	Elongation factor Tu 1 OS=Escherichia coli O9:H4 (strain HS) GN=tuf1 PE=3 SV=1	3	1	sw_314
FESEVYILSKDEGGR	tuf1	[314]	y3	6	FESEVYILSK[+42]DEGGR	305	319	590.956	289.162	sp|A8A5E6|EFTU1_ECOHS	Elongation factor Tu 1 OS=Escherichia coli O9:H4 (strain HS) GN=tuf1 PE=3 SV=1	3	1	sw_314
SSGDPADQKYVELK	elaB	[35]	y8	5	SSGDPADQK[+42]YVELK	27	40	526.926	1064.56	sp|P0AEH6|ELAB_ECOL6	Protein ElaB OS=Escherichia coli O6:H1 (strain CFT073 / ATCC 700928 / UPEC) GN=elaB PE=3 SV=1	3	1	sw_35
SSGDPADQKYVELK	elaB	[35]	y6	2	SSGDPADQK[+42]YVELK	27	40	526.926	821.477	sp|P0AEH6|ELAB_ECOL6	Protein ElaB OS=Escherichia coli O6:H1 (strain CFT073 / ATCC 700928 / UPEC) GN=elaB PE=3 SV=1	3	1	sw_35
SSGDPADQKYVELK	elaB	[35]	y5	1	SSGDPADQK[+42]YVELK	27	40	526.926	651.371	sp|P0AEH6|ELAB_ECOL6	Protein ElaB OS=Escherichia coli O6:H1 (strain CFT073 / ATCC 700928 / UPEC) GN=elaB PE=3 SV=1	3	1	sw_35
SSGDPADQKYVELK	elaB	[35]	y4	4	SSGDPADQK[+42]YVELK	27	40	526.926	488.308	sp|P0AEH6|ELAB_ECOL6	Protein ElaB OS=Escherichia coli O6:H1 (strain CFT073 / ATCC 700928 / UPEC) GN=elaB PE=3 SV=1	3	1	sw_35
SSGDPADQKYVELK	elaB	[35]	y3	6	SSGDPADQK[+42]YVELK	27	40	526.926	389.239	sp|P0AEH6|ELAB_ECOL6	Protein ElaB OS=Escherichia coli O6:H1 (strain CFT073 / ATCC 700928 / UPEC) GN=elaB PE=3 SV=1	3	1	sw_35
SSGDPADQKYVELK	elaB	[35]	y10	3	SSGDPADQK[+42]YVELK	27	40	526.926	616.83	sp|P0AEH6|ELAB_ECOL6	Protein ElaB OS=Escherichia coli O6:H1 (strain CFT073 / ATCC 700928 / UPEC) GN=elaB PE=3 SV=1	3	2	sw_35
DAKDQAGIDKIMIDLDGTENK	eno	[85]	y11	6	DAK[+42]DQAGIDKIMIDLDGTENK	83	103	778.049	1248.61	sp|B7UHJ5|ENO_ECO27	Enolase OS=Escherichia coli O127:H6 (strain E2348/69 / EPEC) GN=eno PE=3 SV=1	3	1	sw_85
DAKDQAGIDKIMIDLDGTENK	eno	[85]	y10	1	DAK[+42]DQAGIDKIMIDLDGTENK	83	103	778.049	1135.53	sp|B7UHJ5|ENO_ECO27	Enolase OS=Escherichia coli O127:H6 (strain E2348/69 / EPEC) GN=eno PE=3 SV=1	3	1	sw_85
DAKDQAGIDKIMIDLDGTENK	eno	[85]	y9	2	DAK[+42]DQAGIDKIMIDLDGTENK	83	103	778.049	1004.49	sp|B7UHJ5|ENO_ECO27	Enolase OS=Escherichia coli O127:H6 (strain E2348/69 / EPEC) GN=eno PE=3 SV=1	3	1	sw_85
DAKDQAGIDKIMIDLDGTENK	eno	[85]	y8	3	DAK[+42]DQAGIDKIMIDLDGTENK	83	103	778.049	891.405	sp|B7UHJ5|ENO_ECO27	Enolase OS=Escherichia coli O127:H6 (strain E2348/69 / EPEC) GN=eno PE=3 SV=1	3	1	sw_85
DAKDQAGIDKIMIDLDGTENK	eno	[85]	y5	4	DAK[+42]DQAGIDKIMIDLDGTENK	83	103	778.049	548.267	sp|B7UHJ5|ENO_ECO27	Enolase OS=Escherichia coli O127:H6 (strain E2348/69 / EPEC) GN=eno PE=3 SV=1	3	1	sw_85
DAKDQAGIDKIMIDLDGTENK	eno	[85]	y18	5	DAK[+42]DQAGIDKIMIDLDGTENK	83	103	778.049	988.486	sp|B7UHJ5|ENO_ECO27	Enolase OS=Escherichia coli O127:H6 (strain E2348/69 / EPEC) GN=eno PE=3 SV=1	3	2	sw_85
DQAGIDKIMIDLDGTENK	eno	[92]	y10	4	DQAGIDK[+42]IMIDLDGTENK	86	103	673.33	1135.53	sp|B7UHJ5|ENO_ECO27	Enolase OS=Escherichia coli O127:H6 (strain E2348/69 / EPEC) GN=eno PE=3 SV=1	3	1	sw_92
DQAGIDKIMIDLDGTENK	eno	[92]	y9	3	DQAGIDK[+42]IMIDLDGTENK	86	103	673.33	1004.49	sp|B7UHJ5|ENO_ECO27	Enolase OS=Escherichia coli O127:H6 (strain E2348/69 / EPEC) GN=eno PE=3 SV=1	3	1	sw_92
DQAGIDKIMIDLDGTENK	eno	[92]	y8	5	DQAGIDK[+42]IMIDLDGTENK	86	103	673.33	891.405	sp|B7UHJ5|ENO_ECO27	Enolase OS=Escherichia coli O127:H6 (strain E2348/69 / EPEC) GN=eno PE=3 SV=1	3	1	sw_92
DQAGIDKIMIDLDGTENK	eno	[92]	y7	2	DQAGIDK[+42]IMIDLDGTENK	86	103	673.33	776.378	sp|B7UHJ5|ENO_ECO27	Enolase OS=Escherichia coli O127:H6 (strain E2348/69 / EPEC) GN=eno PE=3 SV=1	3	1	sw_92
DQAGIDKIMIDLDGTENK	eno	[92]	y5	6	DQAGIDK[+42]IMIDLDGTENK	86	103	673.33	548.267	sp|B7UHJ5|ENO_ECO27	Enolase OS=Escherichia coli O127:H6 (strain E2348/69 / EPEC) GN=eno PE=3 SV=1	3	1	sw_92
MGSEVFHHLAKVLK	eno	[195]	y8	4	MGSEVFHHLAK[+42]VLK	185	198	546.633	987.61	sp|B7UHJ5|ENO_ECO27	Enolase OS=Escherichia coli O127:H6 (strain E2348/69 / EPEC) GN=eno PE=3 SV=1	3	1	sw_195
MGSEVFHHLAKVLK	eno	[195]	y7	5	MGSEVFHHLAK[+42]VLK	185	198	546.633	850.551	sp|B7UHJ5|ENO_ECO27	Enolase OS=Escherichia coli O127:H6 (strain E2348/69 / EPEC) GN=eno PE=3 SV=1	3	1	sw_195
MGSEVFHHLAKVLK	eno	[195]	y6	3	MGSEVFHHLAK[+42]VLK	185	198	546.633	713.492	sp|B7UHJ5|ENO_ECO27	Enolase OS=Escherichia coli O127:H6 (strain E2348/69 / EPEC) GN=eno PE=3 SV=1	3	1	sw_195
MGSEVFHHLAKVLK	eno	[195]	y5	6	MGSEVFHHLAK[+42]VLK	185	198	546.633	600.408	sp|B7UHJ5|ENO_ECO27	Enolase OS=Escherichia coli O127:H6 (strain E2348/69 / EPEC) GN=eno PE=3 SV=1	3	1	sw_195
MGSEVFHHLAKVLK	eno	[195]	y13	1	MGSEVFHHLAK[+42]VLK	185	198	546.633	753.925	sp|B7UHJ5|ENO_ECO27	Enolase OS=Escherichia coli O127:H6 (strain E2348/69 / EPEC) GN=eno PE=3 SV=1	3	2	sw_195
MGSEVFHHLAKVLK	eno	[195]	y12	2	MGSEVFHHLAK[+42]VLK	185	198	546.633	725.414	sp|B7UHJ5|ENO_ECO27	Enolase OS=Escherichia coli O127:H6 (strain E2348/69 / EPEC) GN=eno PE=3 SV=1	3	2	sw_195
MGSEVFHHLAKVLK	eno	[195]	y7	4	MGSEVFHHLAK[+42]VLK	185	198	410.226	850.551	sp|B7UHJ5|ENO_ECO27	Enolase OS=Escherichia coli O127:H6 (strain E2348/69 / EPEC) GN=eno PE=3 SV=1	4	1	sw_195
MGSEVFHHLAKVLK	eno	[195]	y4	6	MGSEVFHHLAK[+42]VLK	185	198	410.226	529.371	sp|B7UHJ5|ENO_ECO27	Enolase OS=Escherichia coli O127:H6 (strain E2348/69 / EPEC) GN=eno PE=3 SV=1	4	1	sw_195
MGSEVFHHLAKVLK	eno	[195]	y11	2	MGSEVFHHLAK[+42]VLK	185	198	410.226	681.898	sp|B7UHJ5|ENO_ECO27	Enolase OS=Escherichia coli O127:H6 (strain E2348/69 / EPEC) GN=eno PE=3 SV=1	4	2	sw_195
MGSEVFHHLAKVLK	eno	[195]	y10	1	MGSEVFHHLAK[+42]VLK	185	198	410.226	617.377	sp|B7UHJ5|ENO_ECO27	Enolase OS=Escherichia coli O127:H6 (strain E2348/69 / EPEC) GN=eno PE=3 SV=1	4	2	sw_195
MGSEVFHHLAKVLK	eno	[195]	y9	3	MGSEVFHHLAK[+42]VLK	185	198	410.226	567.843	sp|B7UHJ5|ENO_ECO27	Enolase OS=Escherichia coli O127:H6 (strain E2348/69 / EPEC) GN=eno PE=3 SV=1	4	2	sw_195
MGSEVFHHLAKVLK	eno	[195]	y8	5	MGSEVFHHLAK[+42]VLK	185	198	410.226	494.309	sp|B7UHJ5|ENO_ECO27	Enolase OS=Escherichia coli O127:H6 (strain E2348/69 / EPEC) GN=eno PE=3 SV=1	4	2	sw_195
VLGDKIQLVGDDLFVTNTK	eno	[311]	y10	1	VLGDK[+42]IQLVGDDLFVTNTK	307	325	706.388	1109.55	sp|B7UHJ5|ENO_ECO27	Enolase OS=Escherichia coli O127:H6 (strain E2348/69 / EPEC) GN=eno PE=3 SV=1	3	1	sw_311 better
VLGDKIQLVGDDLFVTNTK	eno	[311]	y9	4	VLGDK[+42]IQLVGDDLFVTNTK	307	325	706.388	1052.53	sp|B7UHJ5|ENO_ECO27	Enolase OS=Escherichia coli O127:H6 (strain E2348/69 / EPEC) GN=eno PE=3 SV=1	3	1	sw_311 better
VLGDKIQLVGDDLFVTNTK	eno	[311]	y6	2	VLGDK[+42]IQLVGDDLFVTNTK	307	325	706.388	709.388	sp|B7UHJ5|ENO_ECO27	Enolase OS=Escherichia coli O127:H6 (strain E2348/69 / EPEC) GN=eno PE=3 SV=1	3	1	sw_311 better
VLGDKIQLVGDDLFVTNTK	eno	[311]	y5	3	VLGDK[+42]IQLVGDDLFVTNTK	307	325	706.388	562.32	sp|B7UHJ5|ENO_ECO27	Enolase OS=Escherichia coli O127:H6 (strain E2348/69 / EPEC) GN=eno PE=3 SV=1	3	1	sw_311 better
VLGDKIQLVGDDLFVTNTK	eno	[311]	y4	5	VLGDK[+42]IQLVGDDLFVTNTK	307	325	706.388	463.251	sp|B7UHJ5|ENO_ECO27	Enolase OS=Escherichia coli O127:H6 (strain E2348/69 / EPEC) GN=eno PE=3 SV=1	3	1	sw_311 better
VLGDKIQLVGDDLFVTNTK	eno	[311]	y10	6	VLGDK[+42]IQLVGDDLFVTNTK	307	325	706.388	555.277	sp|B7UHJ5|ENO_ECO27	Enolase OS=Escherichia coli O127:H6 (strain E2348/69 / EPEC) GN=eno PE=3 SV=1	3	2	sw_311 better
IEEALGEKAPYNGR	eno	[419]	y10	5	IEEALGEK[+42]APYNGR	412	425	794.902	1146.59	sp|B7UHJ5|ENO_ECO27	Enolase OS=Escherichia coli O127:H6 (strain E2348/69 / EPEC) GN=eno PE=3 SV=1	2	1	sw_419
IEEALGEKAPYNGR	eno	[419]	y9	1	IEEALGEK[+42]APYNGR	412	425	794.902	1033.51	sp|B7UHJ5|ENO_ECO27	Enolase OS=Escherichia coli O127:H6 (strain E2348/69 / EPEC) GN=eno PE=3 SV=1	2	1	sw_419
IEEALGEKAPYNGR	eno	[419]	y8	3	IEEALGEK[+42]APYNGR	412	425	794.902	976.485	sp|B7UHJ5|ENO_ECO27	Enolase OS=Escherichia coli O127:H6 (strain E2348/69 / EPEC) GN=eno PE=3 SV=1	2	1	sw_419
IEEALGEKAPYNGR	eno	[419]	y7	6	IEEALGEK[+42]APYNGR	412	425	794.902	847.442	sp|B7UHJ5|ENO_ECO27	Enolase OS=Escherichia coli O127:H6 (strain E2348/69 / EPEC) GN=eno PE=3 SV=1	2	1	sw_419
IEEALGEKAPYNGR	eno	[419]	y6	2	IEEALGEK[+42]APYNGR	412	425	794.902	677.337	sp|B7UHJ5|ENO_ECO27	Enolase OS=Escherichia coli O127:H6 (strain E2348/69 / EPEC) GN=eno PE=3 SV=1	2	1	sw_419
IEEALGEKAPYNGR	eno	[419]	y5	4	IEEALGEK[+42]APYNGR	412	425	794.902	606.299	sp|B7UHJ5|ENO_ECO27	Enolase OS=Escherichia coli O127:H6 (strain E2348/69 / EPEC) GN=eno PE=3 SV=1	2	1	sw_419
FCQEEDKSTNRPYTSR	fbp	[229]	y5	6	FC[+57]QEEDK[+42]STNRPYTSR	223	238	687.309	623.315	sp|Q8XCF0|F16PA_ECO57	Fructose-1,6-bisphosphatase class 1 OS=Escherichia coli O157:H7 GN=fbp PE=3 SV=1	3	1	SW_229
FCQEEDKSTNRPYTSR	fbp	[229]	y14	2	FC[+57]QEEDK[+42]STNRPYTSR	223	238	687.309	876.911	sp|Q8XCF0|F16PA_ECO57	Fructose-1,6-bisphosphatase class 1 OS=Escherichia coli O157:H7 GN=fbp PE=3 SV=1	3	2	SW_229
FCQEEDKSTNRPYTSR	fbp	[229]	y13	1	FC[+57]QEEDK[+42]STNRPYTSR	223	238	687.309	812.882	sp|Q8XCF0|F16PA_ECO57	Fructose-1,6-bisphosphatase class 1 OS=Escherichia coli O157:H7 GN=fbp PE=3 SV=1	3	2	SW_229
FCQEEDKSTNRPYTSR	fbp	[229]	y12	4	FC[+57]QEEDK[+42]STNRPYTSR	223	238	687.309	748.36	sp|Q8XCF0|F16PA_ECO57	Fructose-1,6-bisphosphatase class 1 OS=Escherichia coli O157:H7 GN=fbp PE=3 SV=1	3	2	SW_229
FCQEEDKSTNRPYTSR	fbp	[229]	y11	5	FC[+57]QEEDK[+42]STNRPYTSR	223	238	687.309	683.839	sp|Q8XCF0|F16PA_ECO57	Fructose-1,6-bisphosphatase class 1 OS=Escherichia coli O157:H7 GN=fbp PE=3 SV=1	3	2	SW_229
FCQEEDKSTNRPYTSR	fbp	[229]	y10	3	FC[+57]QEEDK[+42]STNRPYTSR	223	238	687.309	626.326	sp|Q8XCF0|F16PA_ECO57	Fructose-1,6-bisphosphatase class 1 OS=Escherichia coli O157:H7 GN=fbp PE=3 SV=1	3	2	SW_229
GGIYLYPSTASHPDGKLR	fbp	[269]	y8	6	GGIYLYPSTASHPDGK[+42]LR	254	271	658.674	951.501	sp|Q8XCF0|F16PA_ECO57	Fructose-1,6-bisphosphatase class 1 OS=Escherichia coli O157:H7 GN=fbp PE=3 SV=1	3	1	SW_269
GGIYLYPSTASHPDGKLR	fbp	[269]	y6	3	GGIYLYPSTASHPDGK[+42]LR	254	271	658.674	727.41	sp|Q8XCF0|F16PA_ECO57	Fructose-1,6-bisphosphatase class 1 OS=Escherichia coli O157:H7 GN=fbp PE=3 SV=1	3	1	SW_269
GGIYLYPSTASHPDGKLR	fbp	[269]	y4	4	GGIYLYPSTASHPDGK[+42]LR	254	271	658.674	515.33	sp|Q8XCF0|F16PA_ECO57	Fructose-1,6-bisphosphatase class 1 OS=Escherichia coli O157:H7 GN=fbp PE=3 SV=1	3	1	SW_269
GGIYLYPSTASHPDGKLR	fbp	[269]	y14	5	GGIYLYPSTASHPDGK[+42]LR	254	271	658.674	792.412	sp|Q8XCF0|F16PA_ECO57	Fructose-1,6-bisphosphatase class 1 OS=Escherichia coli O157:H7 GN=fbp PE=3 SV=1	3	2	SW_269
GGIYLYPSTASHPDGKLR	fbp	[269]	y13	2	GGIYLYPSTASHPDGK[+42]LR	254	271	658.674	735.87	sp|Q8XCF0|F16PA_ECO57	Fructose-1,6-bisphosphatase class 1 OS=Escherichia coli O157:H7 GN=fbp PE=3 SV=1	3	2	SW_269
GGIYLYPSTASHPDGKLR	fbp	[269]	y12	1	GGIYLYPSTASHPDGK[+42]LR	254	271	658.674	654.339	sp|Q8XCF0|F16PA_ECO57	Fructose-1,6-bisphosphatase class 1 OS=Escherichia coli O157:H7 GN=fbp PE=3 SV=1	3	2	SW_269
SGITFSQELKDSGMR	fabB	[40]	y11	4	SGITFSQELK[+42]DSGMR	31	45	849.412	1339.63	sp|P0A953|FABB_ECOLI	3-oxoacyl-[acyl-carrier-protein] synthase 1 OS=Escherichia coli (strain K12) GN=fabB PE=1 SV=1	2	1	sw_40
SGITFSQELKDSGMR	fabB	[40]	y10	1	SGITFSQELK[+42]DSGMR	31	45	849.412	1192.56	sp|P0A953|FABB_ECOLI	3-oxoacyl-[acyl-carrier-protein] synthase 1 OS=Escherichia coli (strain K12) GN=fabB PE=1 SV=1	2	1	sw_40
SGITFSQELKDSGMR	fabB	[40]	y8	2	SGITFSQELK[+42]DSGMR	31	45	849.412	977.472	sp|P0A953|FABB_ECOLI	3-oxoacyl-[acyl-carrier-protein] synthase 1 OS=Escherichia coli (strain K12) GN=fabB PE=1 SV=1	2	1	sw_40
SGITFSQELKDSGMR	fabB	[40]	y6	5	SGITFSQELK[+42]DSGMR	31	45	849.412	735.345	sp|P0A953|FABB_ECOLI	3-oxoacyl-[acyl-carrier-protein] synthase 1 OS=Escherichia coli (strain K12) GN=fabB PE=1 SV=1	2	1	sw_40
SGITFSQELKDSGMR	fabB	[40]	y5	3	SGITFSQELK[+42]DSGMR	31	45	849.412	565.24	sp|P0A953|FABB_ECOLI	3-oxoacyl-[acyl-carrier-protein] synthase 1 OS=Escherichia coli (strain K12) GN=fabB PE=1 SV=1	2	1	sw_40
SGITFSQELKDSGMR	fabB	[40]	y4	6	SGITFSQELK[+42]DSGMR	31	45	849.412	450.213	sp|P0A953|FABB_ECOLI	3-oxoacyl-[acyl-carrier-protein] synthase 1 OS=Escherichia coli (strain K12) GN=fabB PE=1 SV=1	2	1	sw_40
GLKAVGPYVVTK	fabB	[127]	y10	5	GLK[+42]AVGPYVVTK	125	136	637.379	1103.65	sp|P0A953|FABB_ECOLI	3-oxoacyl-[acyl-carrier-protein] synthase 1 OS=Escherichia coli (strain K12) GN=fabB PE=1 SV=1	2	1	sw_127
GLKAVGPYVVTK	fabB	[127]	y9	1	GLK[+42]AVGPYVVTK	125	136	637.379	933.54	sp|P0A953|FABB_ECOLI	3-oxoacyl-[acyl-carrier-protein] synthase 1 OS=Escherichia coli (strain K12) GN=fabB PE=1 SV=1	2	1	sw_127
GLKAVGPYVVTK	fabB	[127]	y8	3	GLK[+42]AVGPYVVTK	125	136	637.379	862.503	sp|P0A953|FABB_ECOLI	3-oxoacyl-[acyl-carrier-protein] synthase 1 OS=Escherichia coli (strain K12) GN=fabB PE=1 SV=1	2	1	sw_127
GLKAVGPYVVTK	fabB	[127]	y7	2	GLK[+42]AVGPYVVTK	125	136	637.379	763.435	sp|P0A953|FABB_ECOLI	3-oxoacyl-[acyl-carrier-protein] synthase 1 OS=Escherichia coli (strain K12) GN=fabB PE=1 SV=1	2	1	sw_127
GLKAVGPYVVTK	fabB	[127]	y6	6	GLK[+42]AVGPYVVTK	125	136	637.379	706.413	sp|P0A953|FABB_ECOLI	3-oxoacyl-[acyl-carrier-protein] synthase 1 OS=Escherichia coli (strain K12) GN=fabB PE=1 SV=1	2	1	sw_127
GLKAVGPYVVTK	fabB	[127]	y10	4	GLK[+42]AVGPYVVTK	125	136	637.379	552.327	sp|P0A953|FABB_ECOLI	3-oxoacyl-[acyl-carrier-protein] synthase 1 OS=Escherichia coli (strain K12) GN=fabB PE=1 SV=1	2	2	sw_127
EVFGDKSPAISATK	fabB	[320]	y12	6	EVFGDK[+42]SPAISATK	315	328	746.388	1263.66	sp|P0A953|FABB_ECOLI	3-oxoacyl-[acyl-carrier-protein] synthase 1 OS=Escherichia coli (strain K12) GN=fabB PE=1 SV=1	2	1	sw_320
EVFGDKSPAISATK	fabB	[320]	y11	5	EVFGDK[+42]SPAISATK	315	328	746.388	1116.59	sp|P0A953|FABB_ECOLI	3-oxoacyl-[acyl-carrier-protein] synthase 1 OS=Escherichia coli (strain K12) GN=fabB PE=1 SV=1	2	1	sw_320
EVFGDKSPAISATK	fabB	[320]	y8	4	EVFGDK[+42]SPAISATK	315	328	746.388	774.436	sp|P0A953|FABB_ECOLI	3-oxoacyl-[acyl-carrier-protein] synthase 1 OS=Escherichia coli (strain K12) GN=fabB PE=1 SV=1	2	1	sw_320
EVFGDKSPAISATK	fabB	[320]	y7	2	EVFGDK[+42]SPAISATK	315	328	746.388	687.404	sp|P0A953|FABB_ECOLI	3-oxoacyl-[acyl-carrier-protein] synthase 1 OS=Escherichia coli (strain K12) GN=fabB PE=1 SV=1	2	1	sw_320
EVFGDKSPAISATK	fabB	[320]	y4	3	EVFGDK[+42]SPAISATK	315	328	746.388	406.23	sp|P0A953|FABB_ECOLI	3-oxoacyl-[acyl-carrier-protein] synthase 1 OS=Escherichia coli (strain K12) GN=fabB PE=1 SV=1	2	1	sw_320
EVFGDKSPAISATK	fabB	[320]	y12	1	EVFGDK[+42]SPAISATK	315	328	746.388	632.333	sp|P0A953|FABB_ECOLI	3-oxoacyl-[acyl-carrier-protein] synthase 1 OS=Escherichia coli (strain K12) GN=fabB PE=1 SV=1	2	2	sw_320
EGAELAFTYQNDKLK	fabI	[43]	y10	4	EGAELAFTYQNDK[+42]LK	31	45	884.941	1269.65	sp|P0AEK4|FABI_ECOLI	Enoyl-[acyl-carrier-protein] reductase [NADH] FabI OS=Escherichia coli (strain K12) GN=fabI PE=1 SV=2	2	1	sw_43
EGAELAFTYQNDKLK	fabI	[43]	y9	2	EGAELAFTYQNDK[+42]LK	31	45	884.941	1198.61	sp|P0AEK4|FABI_ECOLI	Enoyl-[acyl-carrier-protein] reductase [NADH] FabI OS=Escherichia coli (strain K12) GN=fabI PE=1 SV=2	2	1	sw_43
EGAELAFTYQNDKLK	fabI	[43]	y8	1	EGAELAFTYQNDK[+42]LK	31	45	884.941	1051.54	sp|P0AEK4|FABI_ECOLI	Enoyl-[acyl-carrier-protein] reductase [NADH] FabI OS=Escherichia coli (strain K12) GN=fabI PE=1 SV=2	2	1	sw_43
EGAELAFTYQNDKLK	fabI	[43]	y7	3	EGAELAFTYQNDK[+42]LK	31	45	884.941	950.494	sp|P0AEK4|FABI_ECOLI	Enoyl-[acyl-carrier-protein] reductase [NADH] FabI OS=Escherichia coli (strain K12) GN=fabI PE=1 SV=2	2	1	sw_43
EGAELAFTYQNDKLK	fabI	[43]	y6	6	EGAELAFTYQNDK[+42]LK	31	45	884.941	787.431	sp|P0AEK4|FABI_ECOLI	Enoyl-[acyl-carrier-protein] reductase [NADH] FabI OS=Escherichia coli (strain K12) GN=fabI PE=1 SV=2	2	1	sw_43
EGAELAFTYQNDKLK	fabI	[43]	y5	5	EGAELAFTYQNDK[+42]LK	31	45	884.941	659.372	sp|P0AEK4|FABI_ECOLI	Enoyl-[acyl-carrier-protein] reductase [NADH] FabI OS=Escherichia coli (strain K12) GN=fabI PE=1 SV=2	2	1	sw_43
EAEGQDFQLYPGELGKR	yggX	[28]	y7	1	EAEGQDFQLYPGELGK[+42]R	13	29	660.322	798.447	sp|B7UI09|FETP_ECO27	Probable Fe(2+)-trafficking protein OS=Escherichia coli O127:H6 (strain E2348/69 / EPEC) GN=yggX PE=3 SV=1	3	1	SW_28
EAEGQDFQLYPGELGKR	yggX	[28]	y6	3	EAEGQDFQLYPGELGK[+42]R	13	29	660.322	701.394	sp|B7UI09|FETP_ECO27	Probable Fe(2+)-trafficking protein OS=Escherichia coli O127:H6 (strain E2348/69 / EPEC) GN=yggX PE=3 SV=1	3	1	SW_28
EAEGQDFQLYPGELGKR	yggX	[28]	y5	6	EAEGQDFQLYPGELGK[+42]R	13	29	660.322	644.373	sp|B7UI09|FETP_ECO27	Probable Fe(2+)-trafficking protein OS=Escherichia coli O127:H6 (strain E2348/69 / EPEC) GN=yggX PE=3 SV=1	3	1	SW_28
EAEGQDFQLYPGELGKR	yggX	[28]	y4	5	EAEGQDFQLYPGELGK[+42]R	13	29	660.322	515.33	sp|B7UI09|FETP_ECO27	Probable Fe(2+)-trafficking protein OS=Escherichia coli O127:H6 (strain E2348/69 / EPEC) GN=yggX PE=3 SV=1	3	1	SW_28
EAEGQDFQLYPGELGKR	yggX	[28]	y3	4	EAEGQDFQLYPGELGK[+42]R	13	29	660.322	402.246	sp|B7UI09|FETP_ECO27	Probable Fe(2+)-trafficking protein OS=Escherichia coli O127:H6 (strain E2348/69 / EPEC) GN=yggX PE=3 SV=1	3	1	SW_28
EAEGQDFQLYPGELGKR	yggX	[28]	y7	2	EAEGQDFQLYPGELGK[+42]R	13	29	660.322	399.727	sp|B7UI09|FETP_ECO27	Probable Fe(2+)-trafficking protein OS=Escherichia coli O127:H6 (strain E2348/69 / EPEC) GN=yggX PE=3 SV=1	3	2	SW_28
IIDGKTIAQQVR	folD	[9]	y10	1	IIDGK[+42]TIAQQVR	5	16	692.401	1157.63	sp|B7UKK6|FOLD_ECO27	Bifunctional protein FolD OS=Escherichia coli O127:H6 (strain E2348/69 / EPEC) GN=folD PE=3 SV=1	2	1	sw_9
IIDGKTIAQQVR	folD	[9]	y9	4	IIDGK[+42]TIAQQVR	5	16	692.401	1042.6	sp|B7UKK6|FOLD_ECO27	Bifunctional protein FolD OS=Escherichia coli O127:H6 (strain E2348/69 / EPEC) GN=folD PE=3 SV=1	2	1	sw_9
IIDGKTIAQQVR	folD	[9]	y7	2	IIDGK[+42]TIAQQVR	5	16	692.401	815.473	sp|B7UKK6|FOLD_ECO27	Bifunctional protein FolD OS=Escherichia coli O127:H6 (strain E2348/69 / EPEC) GN=folD PE=3 SV=1	2	1	sw_9
IIDGKTIAQQVR	folD	[9]	y6	6	IIDGK[+42]TIAQQVR	5	16	692.401	714.426	sp|B7UKK6|FOLD_ECO27	Bifunctional protein FolD OS=Escherichia coli O127:H6 (strain E2348/69 / EPEC) GN=folD PE=3 SV=1	2	1	sw_9
IIDGKTIAQQVR	folD	[9]	y5	3	IIDGK[+42]TIAQQVR	5	16	692.401	601.342	sp|B7UKK6|FOLD_ECO27	Bifunctional protein FolD OS=Escherichia coli O127:H6 (strain E2348/69 / EPEC) GN=folD PE=3 SV=1	2	1	sw_9
IIDGKTIAQQVR	folD	[9]	y4	5	IIDGK[+42]TIAQQVR	5	16	692.401	530.305	sp|B7UKK6|FOLD_ECO27	Bifunctional protein FolD OS=Escherichia coli O127:H6 (strain E2348/69 / EPEC) GN=folD PE=3 SV=1	2	1	sw_9
TVTKNIIQHVENNR	folX	[62]	y7	2	TVTK[+42]NIIQHVENNR	59	72	569.976	896.433	sp|P0AC20|FOLX_ECOL6	D-erythro-7,8-dihydroneopterin triphosphate epimerase OS=Escherichia coli O6:H1 (strain CFT073 / ATCC 700928 / UPEC) GN=folX PE=3 SV=2	3	1	sw_62
TVTKNIIQHVENNR	folX	[62]	y5	4	TVTK[+42]NIIQHVENNR	59	72	569.976	631.316	sp|P0AC20|FOLX_ECOL6	D-erythro-7,8-dihydroneopterin triphosphate epimerase OS=Escherichia coli O6:H1 (strain CFT073 / ATCC 700928 / UPEC) GN=folX PE=3 SV=2	3	1	sw_62
TVTKNIIQHVENNR	folX	[62]	y12	1	TVTK[+42]NIIQHVENNR	59	72	569.976	754.402	sp|P0AC20|FOLX_ECOL6	D-erythro-7,8-dihydroneopterin triphosphate epimerase OS=Escherichia coli O6:H1 (strain CFT073 / ATCC 700928 / UPEC) GN=folX PE=3 SV=2	3	2	sw_62
TVTKNIIQHVENNR	folX	[62]	y11	5	TVTK[+42]NIIQHVENNR	59	72	569.976	703.879	sp|P0AC20|FOLX_ECOL6	D-erythro-7,8-dihydroneopterin triphosphate epimerase OS=Escherichia coli O6:H1 (strain CFT073 / ATCC 700928 / UPEC) GN=folX PE=3 SV=2	3	2	sw_62
TVTKNIIQHVENNR	folX	[62]	y10	3	TVTK[+42]NIIQHVENNR	59	72	569.976	618.826	sp|P0AC20|FOLX_ECOL6	D-erythro-7,8-dihydroneopterin triphosphate epimerase OS=Escherichia coli O6:H1 (strain CFT073 / ATCC 700928 / UPEC) GN=folX PE=3 SV=2	3	2	sw_62
GMDKGGVNDLESVVK	ftsA	[48]	y13	4	GMDK[+42]GGVNDLESVVK	45	59	795.396	1401.72	sp|P0ABH1|FTSA_ECOL6	Cell division protein FtsA OS=Escherichia coli O6:H1 (strain CFT073 / ATCC 700928 / UPEC) GN=ftsA PE=3 SV=1	2	1	sw_48
GMDKGGVNDLESVVK	ftsA	[48]	y11	1	GMDK[+42]GGVNDLESVVK	45	59	795.396	1116.59	sp|P0ABH1|FTSA_ECOL6	Cell division protein FtsA OS=Escherichia coli O6:H1 (strain CFT073 / ATCC 700928 / UPEC) GN=ftsA PE=3 SV=1	2	1	sw_48
GMDKGGVNDLESVVK	ftsA	[48]	y8	2	GMDK[+42]GGVNDLESVVK	45	59	795.396	903.478	sp|P0ABH1|FTSA_ECOL6	Cell division protein FtsA OS=Escherichia coli O6:H1 (strain CFT073 / ATCC 700928 / UPEC) GN=ftsA PE=3 SV=1	2	1	sw_48
GMDKGGVNDLESVVK	ftsA	[48]	y12	5	GMDK[+42]GGVNDLESVVK	45	59	795.396	643.851	sp|P0ABH1|FTSA_ECOL6	Cell division protein FtsA OS=Escherichia coli O6:H1 (strain CFT073 / ATCC 700928 / UPEC) GN=ftsA PE=3 SV=1	2	2	sw_48
VSAALDKVGLLDK	ftsE	[124]	y11	6	VSAALDK[+42]VGLLDK	118	130	685.898	1184.69	sp|P0A9R8|FTSE_ECOL6	Cell division ATP-binding protein FtsE OS=Escherichia coli O6:H1 (strain CFT073 / ATCC 700928 / UPEC) GN=ftsE PE=3 SV=1	2	1	sw_124
VSAALDKVGLLDK	ftsE	[124]	y10	5	VSAALDK[+42]VGLLDK	118	130	685.898	1113.65	sp|P0A9R8|FTSE_ECOL6	Cell division ATP-binding protein FtsE OS=Escherichia coli O6:H1 (strain CFT073 / ATCC 700928 / UPEC) GN=ftsE PE=3 SV=1	2	1	sw_124
VSAALDKVGLLDK	ftsE	[124]	y9	1	VSAALDK[+42]VGLLDK	118	130	685.898	1042.61	sp|P0A9R8|FTSE_ECOL6	Cell division ATP-binding protein FtsE OS=Escherichia coli O6:H1 (strain CFT073 / ATCC 700928 / UPEC) GN=ftsE PE=3 SV=1	2	1	sw_124
VSAALDKVGLLDK	ftsE	[124]	y6	2	VSAALDK[+42]VGLLDK	118	130	685.898	644.398	sp|P0A9R8|FTSE_ECOL6	Cell division ATP-binding protein FtsE OS=Escherichia coli O6:H1 (strain CFT073 / ATCC 700928 / UPEC) GN=ftsE PE=3 SV=1	2	1	sw_124
VSAALDKVGLLDK	ftsE	[124]	y5	4	VSAALDK[+42]VGLLDK	118	130	685.898	545.329	sp|P0A9R8|FTSE_ECOL6	Cell division ATP-binding protein FtsE OS=Escherichia coli O6:H1 (strain CFT073 / ATCC 700928 / UPEC) GN=ftsE PE=3 SV=1	2	1	sw_124
YQQHGMAPLTQEQKPVAK	ftsZ	[352]	y9	4	YQQHGMAPLTQEQK[+42]PVAK	339	356	699.358	1070.58	sp|P0A9A7|FTSZ_ECOL6	Cell division protein FtsZ OS=Escherichia coli O6:H1 (strain CFT073 / ATCC 700928 / UPEC) GN=ftsZ PE=3 SV=1	3	1	sw_352
YQQHGMAPLTQEQKPVAK	ftsZ	[352]	y8	6	YQQHGMAPLTQEQK[+42]PVAK	339	356	699.358	969.536	sp|P0A9A7|FTSZ_ECOL6	Cell division protein FtsZ OS=Escherichia coli O6:H1 (strain CFT073 / ATCC 700928 / UPEC) GN=ftsZ PE=3 SV=1	3	1	sw_352
YQQHGMAPLTQEQKPVAK	ftsZ	[352]	y7	2	YQQHGMAPLTQEQK[+42]PVAK	339	356	699.358	841.478	sp|P0A9A7|FTSZ_ECOL6	Cell division protein FtsZ OS=Escherichia coli O6:H1 (strain CFT073 / ATCC 700928 / UPEC) GN=ftsZ PE=3 SV=1	3	1	sw_352
YQQHGMAPLTQEQKPVAK	ftsZ	[352]	y6	5	YQQHGMAPLTQEQK[+42]PVAK	339	356	699.358	712.435	sp|P0A9A7|FTSZ_ECOL6	Cell division protein FtsZ OS=Escherichia coli O6:H1 (strain CFT073 / ATCC 700928 / UPEC) GN=ftsZ PE=3 SV=1	3	1	sw_352
YQQHGMAPLTQEQKPVAK	ftsZ	[352]	y5	3	YQQHGMAPLTQEQK[+42]PVAK	339	356	699.358	584.377	sp|P0A9A7|FTSZ_ECOL6	Cell division protein FtsZ OS=Escherichia coli O6:H1 (strain CFT073 / ATCC 700928 / UPEC) GN=ftsZ PE=3 SV=1	3	1	sw_352
YQQHGMAPLTQEQKPVAK	ftsZ	[352]	y4	1	YQQHGMAPLTQEQK[+42]PVAK	339	356	699.358	414.271	sp|P0A9A7|FTSZ_ECOL6	Cell division protein FtsZ OS=Escherichia coli O6:H1 (strain CFT073 / ATCC 700928 / UPEC) GN=ftsZ PE=3 SV=1	3	1	sw_352
GVLPTCQDTGTAIIVGKK	fumA	[116]	y10	4	GVLPTC[+57]QDTGTAIIVGK[+42]K	100	117	950.514	1029.63	sp|P0AC34|FUMA_ECOL6	Fumarate hydratase class I, aerobic OS=Escherichia coli O6:H1 (strain CFT073 / ATCC 700928 / UPEC) GN=fumA PE=3 SV=2	2	1	sw_116
GVLPTCQDTGTAIIVGKK	fumA	[116]	y9	5	GVLPTC[+57]QDTGTAIIVGK[+42]K	100	117	950.514	928.583	sp|P0AC34|FUMA_ECOL6	Fumarate hydratase class I, aerobic OS=Escherichia coli O6:H1 (strain CFT073 / ATCC 700928 / UPEC) GN=fumA PE=3 SV=2	2	1	sw_116
GVLPTCQDTGTAIIVGKK	fumA	[116]	y5	6	GVLPTC[+57]QDTGTAIIVGK[+42]K	100	117	950.514	586.392	sp|P0AC34|FUMA_ECOL6	Fumarate hydratase class I, aerobic OS=Escherichia coli O6:H1 (strain CFT073 / ATCC 700928 / UPEC) GN=fumA PE=3 SV=2	2	1	sw_116
GVLPTCQDTGTAIIVGKK	fumA	[116]	y3	2	GVLPTC[+57]QDTGTAIIVGK[+42]K	100	117	950.514	374.24	sp|P0AC34|FUMA_ECOL6	Fumarate hydratase class I, aerobic OS=Escherichia coli O6:H1 (strain CFT073 / ATCC 700928 / UPEC) GN=fumA PE=3 SV=2	2	1	sw_116
GVLPTCQDTGTAIIVGKK	fumA	[116]	y16	3	GVLPTC[+57]QDTGTAIIVGK[+42]K	100	117	950.514	872.469	sp|P0AC34|FUMA_ECOL6	Fumarate hydratase class I, aerobic OS=Escherichia coli O6:H1 (strain CFT073 / ATCC 700928 / UPEC) GN=fumA PE=3 SV=2	2	2	sw_116
GVLPTCQDTGTAIIVGKK	fumA	[116]	y15	1	GVLPTC[+57]QDTGTAIIVGK[+42]K	100	117	950.514	815.927	sp|P0AC34|FUMA_ECOL6	Fumarate hydratase class I, aerobic OS=Escherichia coli O6:H1 (strain CFT073 / ATCC 700928 / UPEC) GN=fumA PE=3 SV=2	2	2	sw_116
FDGTVEVKDGHLIVNGK	gapA	[61]	y11	3	FDGTVEVK[+42]DGHLIVNGK	54	70	935.489	1221.69	sp|P0A9B3|G3P1_ECOL6	Glyceraldehyde-3-phosphate dehydrogenase A OS=Escherichia coli O6:H1 (strain CFT073 / ATCC 700928 / UPEC) GN=gapA PE=3 SV=2	2	1	SW_61
FDGTVEVKDGHLIVNGK	gapA	[61]	y10	2	FDGTVEVK[+42]DGHLIVNGK	54	70	935.489	1122.63	sp|P0A9B3|G3P1_ECOL6	Glyceraldehyde-3-phosphate dehydrogenase A OS=Escherichia coli O6:H1 (strain CFT073 / ATCC 700928 / UPEC) GN=gapA PE=3 SV=2	2	1	SW_61
FDGTVEVKDGHLIVNGK	gapA	[61]	y9	5	FDGTVEVK[+42]DGHLIVNGK	54	70	935.489	952.521	sp|P0A9B3|G3P1_ECOL6	Glyceraldehyde-3-phosphate dehydrogenase A OS=Escherichia coli O6:H1 (strain CFT073 / ATCC 700928 / UPEC) GN=gapA PE=3 SV=2	2	1	SW_61
FDGTVEVKDGHLIVNGK	gapA	[61]	y4	4	FDGTVEVK[+42]DGHLIVNGK	54	70	935.489	417.246	sp|P0A9B3|G3P1_ECOL6	Glyceraldehyde-3-phosphate dehydrogenase A OS=Escherichia coli O6:H1 (strain CFT073 / ATCC 700928 / UPEC) GN=gapA PE=3 SV=2	2	1	SW_61
FDGTVEVKDGHLIVNGK	gapA	[61]	y3	1	FDGTVEVK[+42]DGHLIVNGK	54	70	935.489	318.177	sp|P0A9B3|G3P1_ECOL6	Glyceraldehyde-3-phosphate dehydrogenase A OS=Escherichia coli O6:H1 (strain CFT073 / ATCC 700928 / UPEC) GN=gapA PE=3 SV=2	2	1	SW_61
FDGTVEVKDGHLIVNGK	gapA	[61]	y15	6	FDGTVEVK[+42]DGHLIVNGK	54	70	935.489	804.441	sp|P0A9B3|G3P1_ECOL6	Glyceraldehyde-3-phosphate dehydrogenase A OS=Escherichia coli O6:H1 (strain CFT073 / ATCC 700928 / UPEC) GN=gapA PE=3 SV=2	2	2	SW_61
FDGTVEVKDGHLIVNGK	gapA	[61]	y4	6	FDGTVEVK[+42]DGHLIVNGK	54	70	623.995	417.246	sp|P0A9B3|G3P1_ECOL6	Glyceraldehyde-3-phosphate dehydrogenase A OS=Escherichia coli O6:H1 (strain CFT073 / ATCC 700928 / UPEC) GN=gapA PE=3 SV=2	3	1	SW
FDGTVEVKDGHLIVNGK	gapA	[61]	y3	3	FDGTVEVK[+42]DGHLIVNGK	54	70	623.995	318.177	sp|P0A9B3|G3P1_ECOL6	Glyceraldehyde-3-phosphate dehydrogenase A OS=Escherichia coli O6:H1 (strain CFT073 / ATCC 700928 / UPEC) GN=gapA PE=3 SV=2	3	1	SW
FDGTVEVKDGHLIVNGK	gapA	[61]	y15	1	FDGTVEVK[+42]DGHLIVNGK	54	70	623.995	804.441	sp|P0A9B3|G3P1_ECOL6	Glyceraldehyde-3-phosphate dehydrogenase A OS=Escherichia coli O6:H1 (strain CFT073 / ATCC 700928 / UPEC) GN=gapA PE=3 SV=2	3	2	SW
FDGTVEVKDGHLIVNGK	gapA	[61]	y12	4	FDGTVEVK[+42]DGHLIVNGK	54	70	623.995	675.872	sp|P0A9B3|G3P1_ECOL6	Glyceraldehyde-3-phosphate dehydrogenase A OS=Escherichia coli O6:H1 (strain CFT073 / ATCC 700928 / UPEC) GN=gapA PE=3 SV=2	3	2	SW
VVMTGPSKDNTPMFVK	gapA	[124]	y12	1	VVMTGPSK[+42]DNTPMFVK	117	132	896.952	1362.67	sp|P0A9B3|G3P1_ECOL6	Glyceraldehyde-3-phosphate dehydrogenase A OS=Escherichia coli O6:H1 (strain CFT073 / ATCC 700928 / UPEC) GN=gapA PE=3 SV=2	2	1	SW
VVMTGPSKDNTPMFVK	gapA	[124]	y11	4	VVMTGPSK[+42]DNTPMFVK	117	132	896.952	1305.65	sp|P0A9B3|G3P1_ECOL6	Glyceraldehyde-3-phosphate dehydrogenase A OS=Escherichia coli O6:H1 (strain CFT073 / ATCC 700928 / UPEC) GN=gapA PE=3 SV=2	2	1	SW
VVMTGPSKDNTPMFVK	gapA	[124]	y5	2	VVMTGPSK[+42]DNTPMFVK	117	132	896.952	621.343	sp|P0A9B3|G3P1_ECOL6	Glyceraldehyde-3-phosphate dehydrogenase A OS=Escherichia coli O6:H1 (strain CFT073 / ATCC 700928 / UPEC) GN=gapA PE=3 SV=2	2	1	SW
VVMTGPSKDNTPMFVK	gapA	[124]	y14	3	VVMTGPSK[+42]DNTPMFVK	117	132	896.952	797.884	sp|P0A9B3|G3P1_ECOL6	Glyceraldehyde-3-phosphate dehydrogenase A OS=Escherichia coli O6:H1 (strain CFT073 / ATCC 700928 / UPEC) GN=gapA PE=3 SV=2	2	2	SW
VVMTGPSKDNTPMFVK	gapA	[124]	y13	5	VVMTGPSK[+42]DNTPMFVK	117	132	896.952	732.364	sp|P0A9B3|G3P1_ECOL6	Glyceraldehyde-3-phosphate dehydrogenase A OS=Escherichia coli O6:H1 (strain CFT073 / ATCC 700928 / UPEC) GN=gapA PE=3 SV=2	2	2	SW
VVMTGPSKDNTPMFVK	gapA	[124]	y11	6	VVMTGPSK[+42]DNTPMFVK	117	132	896.952	653.329	sp|P0A9B3|G3P1_ECOL6	Glyceraldehyde-3-phosphate dehydrogenase A OS=Escherichia coli O6:H1 (strain CFT073 / ATCC 700928 / UPEC) GN=gapA PE=3 SV=2	2	2	SW
VVMTGPSKDNTPMFVK	gapA	[124]	y8	2	VVMTGPSK[+42]DNTPMFVK	117	132	598.304	951.46	sp|P0A9B3|G3P1_ECOL6	Glyceraldehyde-3-phosphate dehydrogenase A OS=Escherichia coli O6:H1 (strain CFT073 / ATCC 700928 / UPEC) GN=gapA PE=3 SV=2	3	1	sw_124
VVMTGPSKDNTPMFVK	gapA	[124]	y7	3	VVMTGPSK[+42]DNTPMFVK	117	132	598.304	836.433	sp|P0A9B3|G3P1_ECOL6	Glyceraldehyde-3-phosphate dehydrogenase A OS=Escherichia coli O6:H1 (strain CFT073 / ATCC 700928 / UPEC) GN=gapA PE=3 SV=2	3	1	sw_124
VVMTGPSKDNTPMFVK	gapA	[124]	y6	4	VVMTGPSK[+42]DNTPMFVK	117	132	598.304	722.391	sp|P0A9B3|G3P1_ECOL6	Glyceraldehyde-3-phosphate dehydrogenase A OS=Escherichia coli O6:H1 (strain CFT073 / ATCC 700928 / UPEC) GN=gapA PE=3 SV=2	3	1	sw_124
VVMTGPSKDNTPMFVK	gapA	[124]	y5	1	VVMTGPSK[+42]DNTPMFVK	117	132	598.304	621.343	sp|P0A9B3|G3P1_ECOL6	Glyceraldehyde-3-phosphate dehydrogenase A OS=Escherichia coli O6:H1 (strain CFT073 / ATCC 700928 / UPEC) GN=gapA PE=3 SV=2	3	1	sw_124
VVMTGPSKDNTPMFVK	gapA	[124]	y3	5	VVMTGPSK[+42]DNTPMFVK	117	132	598.304	393.25	sp|P0A9B3|G3P1_ECOL6	Glyceraldehyde-3-phosphate dehydrogenase A OS=Escherichia coli O6:H1 (strain CFT073 / ATCC 700928 / UPEC) GN=gapA PE=3 SV=2	3	1	sw_124
VVMTGPSKDNTPMFVK	gapA	[124]	y11	6	VVMTGPSK[+42]DNTPMFVK	117	132	598.304	653.329	sp|P0A9B3|G3P1_ECOL6	Glyceraldehyde-3-phosphate dehydrogenase A OS=Escherichia coli O6:H1 (strain CFT073 / ATCC 700928 / UPEC) GN=gapA PE=3 SV=2	3	2	sw_124
VVMTGPSKDNTPMFVK	gapA	[124]	y12	5	VVMTGPSK[+42]DNTPM[+16]FVK	117	132	904.95	1378.67	sp|P0A9B3|G3P1_ECOL6	Glyceraldehyde-3-phosphate dehydrogenase A OS=Escherichia coli O6:H1 (strain CFT073 / ATCC 700928 / UPEC) GN=gapA PE=3 SV=2	2	1	SW
VVMTGPSKDNTPMFVK	gapA	[124]	y11	3	VVMTGPSK[+42]DNTPM[+16]FVK	117	132	904.95	1321.65	sp|P0A9B3|G3P1_ECOL6	Glyceraldehyde-3-phosphate dehydrogenase A OS=Escherichia coli O6:H1 (strain CFT073 / ATCC 700928 / UPEC) GN=gapA PE=3 SV=2	2	1	SW
VVMTGPSKDNTPMFVK	gapA	[124]	y8	6	VVMTGPSK[+42]DNTPM[+16]FVK	117	132	904.95	967.455	sp|P0A9B3|G3P1_ECOL6	Glyceraldehyde-3-phosphate dehydrogenase A OS=Escherichia coli O6:H1 (strain CFT073 / ATCC 700928 / UPEC) GN=gapA PE=3 SV=2	2	1	SW
VVMTGPSKDNTPMFVK	gapA	[124]	y5	1	VVMTGPSK[+42]DNTPM[+16]FVK	117	132	904.95	637.338	sp|P0A9B3|G3P1_ECOL6	Glyceraldehyde-3-phosphate dehydrogenase A OS=Escherichia coli O6:H1 (strain CFT073 / ATCC 700928 / UPEC) GN=gapA PE=3 SV=2	2	1	SW
VVMTGPSKDNTPMFVK	gapA	[124]	y14	2	VVMTGPSK[+42]DNTPM[+16]FVK	117	132	904.95	805.881	sp|P0A9B3|G3P1_ECOL6	Glyceraldehyde-3-phosphate dehydrogenase A OS=Escherichia coli O6:H1 (strain CFT073 / ATCC 700928 / UPEC) GN=gapA PE=3 SV=2	2	2	SW
VVMTGPSKDNTPMFVK	gapA	[124]	y12	4	VVMTGPSK[+42]DNTPM[+16]FVK	117	132	904.95	689.837	sp|P0A9B3|G3P1_ECOL6	Glyceraldehyde-3-phosphate dehydrogenase A OS=Escherichia coli O6:H1 (strain CFT073 / ATCC 700928 / UPEC) GN=gapA PE=3 SV=2	2	2	SW
DNTPMFVKGANFDK	gapA	[132]	y11	2	DNTPMFVK[+42]GANFDK	125	138	813.385	1295.65	sp|P0A9B3|G3P1_ECOL6	Glyceraldehyde-3-phosphate dehydrogenase A OS=Escherichia coli O6:H1 (strain CFT073 / ATCC 700928 / UPEC) GN=gapA PE=3 SV=2	2	1	SW_132
DNTPMFVKGANFDK	gapA	[132]	y9	3	DNTPMFVK[+42]GANFDK	125	138	813.385	1067.55	sp|P0A9B3|G3P1_ECOL6	Glyceraldehyde-3-phosphate dehydrogenase A OS=Escherichia coli O6:H1 (strain CFT073 / ATCC 700928 / UPEC) GN=gapA PE=3 SV=2	2	1	SW_132
DNTPMFVKGANFDK	gapA	[132]	y8	6	DNTPMFVK[+42]GANFDK	125	138	813.385	920.484	sp|P0A9B3|G3P1_ECOL6	Glyceraldehyde-3-phosphate dehydrogenase A OS=Escherichia coli O6:H1 (strain CFT073 / ATCC 700928 / UPEC) GN=gapA PE=3 SV=2	2	1	SW_132
DNTPMFVKGANFDK	gapA	[132]	y7	5	DNTPMFVK[+42]GANFDK	125	138	813.385	821.415	sp|P0A9B3|G3P1_ECOL6	Glyceraldehyde-3-phosphate dehydrogenase A OS=Escherichia coli O6:H1 (strain CFT073 / ATCC 700928 / UPEC) GN=gapA PE=3 SV=2	2	1	SW_132
DNTPMFVKGANFDK	gapA	[132]	y6	4	DNTPMFVK[+42]GANFDK	125	138	813.385	651.31	sp|P0A9B3|G3P1_ECOL6	Glyceraldehyde-3-phosphate dehydrogenase A OS=Escherichia coli O6:H1 (strain CFT073 / ATCC 700928 / UPEC) GN=gapA PE=3 SV=2	2	1	SW_132
DNTPMFVKGANFDK	gapA	[132]	y11	1	DNTPMFVK[+42]GANFDK	125	138	813.385	648.326	sp|P0A9B3|G3P1_ECOL6	Glyceraldehyde-3-phosphate dehydrogenase A OS=Escherichia coli O6:H1 (strain CFT073 / ATCC 700928 / UPEC) GN=gapA PE=3 SV=2	2	2	SW_132
GANFDKYAGQDIVSNASCTTNCLAPLAK	gapA	[138]	y9	6	GANFDK[+42]YAGQDIVSNASC[+57]TTNC[+57]LAPLAK	133	160	757.859	987.529	sp|P0A9B3|G3P1_ECOL6	Glyceraldehyde-3-phosphate dehydrogenase A OS=Escherichia coli O6:H1 (strain CFT073 / ATCC 700928 / UPEC) GN=gapA PE=3 SV=2	4	1	SW_138
GANFDKYAGQDIVSNASCTTNCLAPLAK	gapA	[138]	y8	4	GANFDK[+42]YAGQDIVSNASC[+57]TTNC[+57]LAPLAK	133	160	757.859	886.481	sp|P0A9B3|G3P1_ECOL6	Glyceraldehyde-3-phosphate dehydrogenase A OS=Escherichia coli O6:H1 (strain CFT073 / ATCC 700928 / UPEC) GN=gapA PE=3 SV=2	4	1	SW_138
GANFDKYAGQDIVSNASCTTNCLAPLAK	gapA	[138]	y7	3	GANFDK[+42]YAGQDIVSNASC[+57]TTNC[+57]LAPLAK	133	160	757.859	772.439	sp|P0A9B3|G3P1_ECOL6	Glyceraldehyde-3-phosphate dehydrogenase A OS=Escherichia coli O6:H1 (strain CFT073 / ATCC 700928 / UPEC) GN=gapA PE=3 SV=2	4	1	SW_138
GANFDKYAGQDIVSNASCTTNCLAPLAK	gapA	[138]	y6	5	GANFDK[+42]YAGQDIVSNASC[+57]TTNC[+57]LAPLAK	133	160	757.859	612.408	sp|P0A9B3|G3P1_ECOL6	Glyceraldehyde-3-phosphate dehydrogenase A OS=Escherichia coli O6:H1 (strain CFT073 / ATCC 700928 / UPEC) GN=gapA PE=3 SV=2	4	1	SW_138
GANFDKYAGQDIVSNASCTTNCLAPLAK	gapA	[138]	y5	2	GANFDK[+42]YAGQDIVSNASC[+57]TTNC[+57]LAPLAK	133	160	757.859	499.324	sp|P0A9B3|G3P1_ECOL6	Glyceraldehyde-3-phosphate dehydrogenase A OS=Escherichia coli O6:H1 (strain CFT073 / ATCC 700928 / UPEC) GN=gapA PE=3 SV=2	4	1	SW_138
GANFDKYAGQDIVSNASCTTNCLAPLAK	gapA	[138]	y4	1	GANFDK[+42]YAGQDIVSNASC[+57]TTNC[+57]LAPLAK	133	160	757.859	428.287	sp|P0A9B3|G3P1_ECOL6	Glyceraldehyde-3-phosphate dehydrogenase A OS=Escherichia coli O6:H1 (strain CFT073 / ATCC 700928 / UPEC) GN=gapA PE=3 SV=2	4	1	SW_138
VINDNFGIIEGLMTTVHATTATQKTVDGPSHK	gapA	[184]	y9	5	VINDNFGIIEGLMTTVHATTATQK[+42]TVDGPSHK	161	192	860.19	1010.53	sp|P0A9B3|G3P1_ECOL6	Glyceraldehyde-3-phosphate dehydrogenase A OS=Escherichia coli O6:H1 (strain CFT073 / ATCC 700928 / UPEC) GN=gapA PE=3 SV=2	4	1	SW_184
VINDNFGIIEGLMTTVHATTATQKTVDGPSHK	gapA	[184]	y7	4	VINDNFGIIEGLMTTVHATTATQK[+42]TVDGPSHK	161	192	860.19	739.373	sp|P0A9B3|G3P1_ECOL6	Glyceraldehyde-3-phosphate dehydrogenase A OS=Escherichia coli O6:H1 (strain CFT073 / ATCC 700928 / UPEC) GN=gapA PE=3 SV=2	4	1	SW_184
VINDNFGIIEGLMTTVHATTATQKTVDGPSHK	gapA	[184]	y5	1	VINDNFGIIEGLMTTVHATTATQK[+42]TVDGPSHK	161	192	860.19	525.278	sp|P0A9B3|G3P1_ECOL6	Glyceraldehyde-3-phosphate dehydrogenase A OS=Escherichia coli O6:H1 (strain CFT073 / ATCC 700928 / UPEC) GN=gapA PE=3 SV=2	4	1	SW_184
VINDNFGIIEGLMTTVHATTATQKTVDGPSHK	gapA	[184]	y22	6	VINDNFGIIEGLMTTVHATTATQK[+42]TVDGPSHK	161	192	860.19	1162.09	sp|P0A9B3|G3P1_ECOL6	Glyceraldehyde-3-phosphate dehydrogenase A OS=Escherichia coli O6:H1 (strain CFT073 / ATCC 700928 / UPEC) GN=gapA PE=3 SV=2	4	2	SW_184
TVDGPSHKDWR	gapA	[192]	y9	2	TVDGPSHK[+42]DWR	185	195	670.323	1139.52	sp|P0A9B3|G3P1_ECOL6	Glyceraldehyde-3-phosphate dehydrogenase A OS=Escherichia coli O6:H1 (strain CFT073 / ATCC 700928 / UPEC) GN=gapA PE=3 SV=2	2	1	SW_192
TVDGPSHKDWR	gapA	[192]	y5	5	TVDGPSHK[+42]DWR	185	195	670.323	783.39	sp|P0A9B3|G3P1_ECOL6	Glyceraldehyde-3-phosphate dehydrogenase A OS=Escherichia coli O6:H1 (strain CFT073 / ATCC 700928 / UPEC) GN=gapA PE=3 SV=2	2	1	SW_192
TVDGPSHKDWR	gapA	[192]	y9	1	TVDGPSHK[+42]DWR	185	195	670.323	570.265	sp|P0A9B3|G3P1_ECOL6	Glyceraldehyde-3-phosphate dehydrogenase A OS=Escherichia coli O6:H1 (strain CFT073 / ATCC 700928 / UPEC) GN=gapA PE=3 SV=2	2	2	SW_192
TVDGPSHKDWR	gapA	[192]	y8	3	TVDGPSHK[+42]DWR	185	195	670.323	512.752	sp|P0A9B3|G3P1_ECOL6	Glyceraldehyde-3-phosphate dehydrogenase A OS=Escherichia coli O6:H1 (strain CFT073 / ATCC 700928 / UPEC) GN=gapA PE=3 SV=2	2	2	SW_192
TVDGPSHKDWR	gapA	[192]	y6	4	TVDGPSHK[+42]DWR	185	195	447.218	870.422	sp|P0A9B3|G3P1_ECOL6	Glyceraldehyde-3-phosphate dehydrogenase A OS=Escherichia coli O6:H1 (strain CFT073 / ATCC 700928 / UPEC) GN=gapA PE=3 SV=2	3	1	SW
TVDGPSHKDWR	gapA	[192]	y5	5	TVDGPSHK[+42]DWR	185	195	447.218	783.39	sp|P0A9B3|G3P1_ECOL6	Glyceraldehyde-3-phosphate dehydrogenase A OS=Escherichia coli O6:H1 (strain CFT073 / ATCC 700928 / UPEC) GN=gapA PE=3 SV=2	3	1	SW
TVDGPSHKDWR	gapA	[192]	y4	3	TVDGPSHK[+42]DWR	185	195	447.218	646.331	sp|P0A9B3|G3P1_ECOL6	Glyceraldehyde-3-phosphate dehydrogenase A OS=Escherichia coli O6:H1 (strain CFT073 / ATCC 700928 / UPEC) GN=gapA PE=3 SV=2	3	1	SW
TVDGPSHKDWR	gapA	[192]	y10	6	TVDGPSHK[+42]DWR	185	195	447.218	619.799	sp|P0A9B3|G3P1_ECOL6	Glyceraldehyde-3-phosphate dehydrogenase A OS=Escherichia coli O6:H1 (strain CFT073 / ATCC 700928 / UPEC) GN=gapA PE=3 SV=2	3	2	SW
TVDGPSHKDWR	gapA	[192]	y9	1	TVDGPSHK[+42]DWR	185	195	447.218	570.265	sp|P0A9B3|G3P1_ECOL6	Glyceraldehyde-3-phosphate dehydrogenase A OS=Escherichia coli O6:H1 (strain CFT073 / ATCC 700928 / UPEC) GN=gapA PE=3 SV=2	3	2	SW
TVDGPSHKDWR	gapA	[192]	y8	2	TVDGPSHK[+42]DWR	185	195	447.218	512.752	sp|P0A9B3|G3P1_ECOL6	Glyceraldehyde-3-phosphate dehydrogenase A OS=Escherichia coli O6:H1 (strain CFT073 / ATCC 700928 / UPEC) GN=gapA PE=3 SV=2	3	2	SW
LEKAATYEQIK	gapA	[249]	y9	3	LEK[+42]AATYEQIK	247	257	668.361	1093.59	sp|P0A9B3|G3P1_ECOL6	Glyceraldehyde-3-phosphate dehydrogenase A OS=Escherichia coli O6:H1 (strain CFT073 / ATCC 700928 / UPEC) GN=gapA PE=3 SV=2	2	1	SW_249
LEKAATYEQIK	gapA	[249]	y8	2	LEK[+42]AATYEQIK	247	257	668.361	923.483	sp|P0A9B3|G3P1_ECOL6	Glyceraldehyde-3-phosphate dehydrogenase A OS=Escherichia coli O6:H1 (strain CFT073 / ATCC 700928 / UPEC) GN=gapA PE=3 SV=2	2	1	SW_249
LEKAATYEQIK	gapA	[249]	y7	1	LEK[+42]AATYEQIK	247	257	668.361	852.446	sp|P0A9B3|G3P1_ECOL6	Glyceraldehyde-3-phosphate dehydrogenase A OS=Escherichia coli O6:H1 (strain CFT073 / ATCC 700928 / UPEC) GN=gapA PE=3 SV=2	2	1	SW_249
LEKAATYEQIK	gapA	[249]	y6	6	LEK[+42]AATYEQIK	247	257	668.361	781.409	sp|P0A9B3|G3P1_ECOL6	Glyceraldehyde-3-phosphate dehydrogenase A OS=Escherichia coli O6:H1 (strain CFT073 / ATCC 700928 / UPEC) GN=gapA PE=3 SV=2	2	1	SW_249
LEKAATYEQIK	gapA	[249]	y5	5	LEK[+42]AATYEQIK	247	257	668.361	680.361	sp|P0A9B3|G3P1_ECOL6	Glyceraldehyde-3-phosphate dehydrogenase A OS=Escherichia coli O6:H1 (strain CFT073 / ATCC 700928 / UPEC) GN=gapA PE=3 SV=2	2	1	SW_249
LEKAATYEQIK	gapA	[249]	y4	4	LEK[+42]AATYEQIK	247	257	668.361	517.298	sp|P0A9B3|G3P1_ECOL6	Glyceraldehyde-3-phosphate dehydrogenase A OS=Escherichia coli O6:H1 (strain CFT073 / ATCC 700928 / UPEC) GN=gapA PE=3 SV=2	2	1	SW_249
AAYTKVVR	zwf	[60]	y7	5	AAYTK[+42]VVR	56	63	475.277	878.509	sp|P0AC53|G6PD_ECOLI	Glucose-6-phosphate 1-dehydrogenase OS=Escherichia coli (strain K12) GN=zwf PE=1 SV=1	2	1	sw_60
AAYTKVVR	zwf	[60]	y6	2	AAYTK[+42]VVR	56	63	475.277	807.472	sp|P0AC53|G6PD_ECOLI	Glucose-6-phosphate 1-dehydrogenase OS=Escherichia coli (strain K12) GN=zwf PE=1 SV=1	2	1	sw_60
AAYTKVVR	zwf	[60]	y5	1	AAYTK[+42]VVR	56	63	475.277	644.409	sp|P0AC53|G6PD_ECOLI	Glucose-6-phosphate 1-dehydrogenase OS=Escherichia coli (strain K12) GN=zwf PE=1 SV=1	2	1	sw_60
AAYTKVVR	zwf	[60]	y4	4	AAYTK[+42]VVR	56	63	475.277	543.361	sp|P0AC53|G6PD_ECOLI	Glucose-6-phosphate 1-dehydrogenase OS=Escherichia coli (strain K12) GN=zwf PE=1 SV=1	2	1	sw_60
AAYTKVVR	zwf	[60]	y3	6	AAYTK[+42]VVR	56	63	475.277	373.256	sp|P0AC53|G6PD_ECOLI	Glucose-6-phosphate 1-dehydrogenase OS=Escherichia coli (strain K12) GN=zwf PE=1 SV=1	2	1	sw_60
AAYTKVVR	zwf	[60]	y6	3	AAYTK[+42]VVR	56	63	475.277	404.24	sp|P0AC53|G6PD_ECOLI	Glucose-6-phosphate 1-dehydrogenase OS=Escherichia coli (strain K12) GN=zwf PE=1 SV=1	2	2	sw_60
LGAMLDQKNR	zwf	[109]	y8	6	LGAMLDQK[+42]NR	102	111	594.314	1017.51	sp|P0AC53|G6PD_ECOLI	Glucose-6-phosphate 1-dehydrogenase OS=Escherichia coli (strain K12) GN=zwf PE=1 SV=1	2	1	sw_109cobb
LGAMLDQKNR	zwf	[109]	y7	4	LGAMLDQK[+42]NR	102	111	594.314	946.477	sp|P0AC53|G6PD_ECOLI	Glucose-6-phosphate 1-dehydrogenase OS=Escherichia coli (strain K12) GN=zwf PE=1 SV=1	2	1	sw_109cobb
LGAMLDQKNR	zwf	[109]	y6	2	LGAMLDQK[+42]NR	102	111	594.314	815.437	sp|P0AC53|G6PD_ECOLI	Glucose-6-phosphate 1-dehydrogenase OS=Escherichia coli (strain K12) GN=zwf PE=1 SV=1	2	1	sw_109cobb
LGAMLDQKNR	zwf	[109]	y5	1	LGAMLDQK[+42]NR	102	111	594.314	702.353	sp|P0AC53|G6PD_ECOLI	Glucose-6-phosphate 1-dehydrogenase OS=Escherichia coli (strain K12) GN=zwf PE=1 SV=1	2	1	sw_109cobb
LGAMLDQKNR	zwf	[109]	y3	5	LGAMLDQK[+42]NR	102	111	594.314	459.267	sp|P0AC53|G6PD_ECOLI	Glucose-6-phosphate 1-dehydrogenase OS=Escherichia coli (strain K12) GN=zwf PE=1 SV=1	2	1	sw_109cobb
IDHYLGKETVLNLLALR	zwf	[181]	y9	6	IDHYLGK[+42]ETVLNLLALR	175	191	670.718	1012.65	sp|P0AC53|G6PD_ECOLI	Glucose-6-phosphate 1-dehydrogenase OS=Escherichia coli (strain K12) GN=zwf PE=1 SV=1	3	1	sw_181
IDHYLGKETVLNLLALR	zwf	[181]	y8	4	IDHYLGK[+42]ETVLNLLALR	175	191	670.718	911.604	sp|P0AC53|G6PD_ECOLI	Glucose-6-phosphate 1-dehydrogenase OS=Escherichia coli (strain K12) GN=zwf PE=1 SV=1	3	1	sw_181
IDHYLGKETVLNLLALR	zwf	[181]	y7	2	IDHYLGK[+42]ETVLNLLALR	175	191	670.718	812.535	sp|P0AC53|G6PD_ECOLI	Glucose-6-phosphate 1-dehydrogenase OS=Escherichia coli (strain K12) GN=zwf PE=1 SV=1	3	1	sw_181
IDHYLGKETVLNLLALR	zwf	[181]	y6	1	IDHYLGK[+42]ETVLNLLALR	175	191	670.718	699.451	sp|P0AC53|G6PD_ECOLI	Glucose-6-phosphate 1-dehydrogenase OS=Escherichia coli (strain K12) GN=zwf PE=1 SV=1	3	1	sw_181
IDHYLGKETVLNLLALR	zwf	[181]	y5	5	IDHYLGK[+42]ETVLNLLALR	175	191	670.718	585.408	sp|P0AC53|G6PD_ECOLI	Glucose-6-phosphate 1-dehydrogenase OS=Escherichia coli (strain K12) GN=zwf PE=1 SV=1	3	1	sw_181
IDHYLGKETVLNLLALR	zwf	[181]	y3	3	IDHYLGK[+42]ETVLNLLALR	175	191	670.718	359.24	sp|P0AC53|G6PD_ECOLI	Glucose-6-phosphate 1-dehydrogenase OS=Escherichia coli (strain K12) GN=zwf PE=1 SV=1	3	1	sw_181
RMPGDLSEYSVIQTKEPLDR	galF	[180]	y9	4	RMPGDLSEYSVIQTK[+42]EPLDR	166	185	792.734	1141.62	sp|P0AAB6|GALF_ECOLI	UTP--glucose-1-phosphate uridylyltransferase OS=Escherichia coli (strain K12) GN=galF PE=1 SV=1	3	1	sw_180
RMPGDLSEYSVIQTKEPLDR	galF	[180]	y8	1	RMPGDLSEYSVIQTK[+42]EPLDR	166	185	792.734	1028.54	sp|P0AAB6|GALF_ECOLI	UTP--glucose-1-phosphate uridylyltransferase OS=Escherichia coli (strain K12) GN=galF PE=1 SV=1	3	1	sw_180
RMPGDLSEYSVIQTKEPLDR	galF	[180]	y7	3	RMPGDLSEYSVIQTK[+42]EPLDR	166	185	792.734	900.479	sp|P0AAB6|GALF_ECOLI	UTP--glucose-1-phosphate uridylyltransferase OS=Escherichia coli (strain K12) GN=galF PE=1 SV=1	3	1	sw_180
RMPGDLSEYSVIQTKEPLDR	galF	[180]	y5	6	RMPGDLSEYSVIQTK[+42]EPLDR	166	185	792.734	629.325	sp|P0AAB6|GALF_ECOLI	UTP--glucose-1-phosphate uridylyltransferase OS=Escherichia coli (strain K12) GN=galF PE=1 SV=1	3	1	sw_180
RMPGDLSEYSVIQTKEPLDR	galF	[180]	y4	2	RMPGDLSEYSVIQTK[+42]EPLDR	166	185	792.734	500.283	sp|P0AAB6|GALF_ECOLI	UTP--glucose-1-phosphate uridylyltransferase OS=Escherichia coli (strain K12) GN=galF PE=1 SV=1	3	1	sw_180
INVATELKNAFSQALK	gatY	[236]	y9	6	INVATELK[+42]NAFSQALK	229	244	597	1048.58	sp|B7MEF1|GATY_ECO45	D-tagatose-1,6-bisphosphate aldolase subunit GatY OS=Escherichia coli O45:K1 (strain S88 / ExPEC) GN=gatY PE=3 SV=1	3	1	SW_236
INVATELKNAFSQALK	gatY	[236]	y8	1	INVATELK[+42]NAFSQALK	229	244	597	878.473	sp|B7MEF1|GATY_ECO45	D-tagatose-1,6-bisphosphate aldolase subunit GatY OS=Escherichia coli O45:K1 (strain S88 / ExPEC) GN=gatY PE=3 SV=1	3	1	SW_236
INVATELKNAFSQALK	gatY	[236]	y7	4	INVATELK[+42]NAFSQALK	229	244	597	764.43	sp|B7MEF1|GATY_ECO45	D-tagatose-1,6-bisphosphate aldolase subunit GatY OS=Escherichia coli O45:K1 (strain S88 / ExPEC) GN=gatY PE=3 SV=1	3	1	SW_236
INVATELKNAFSQALK	gatY	[236]	y6	2	INVATELK[+42]NAFSQALK	229	244	597	693.393	sp|B7MEF1|GATY_ECO45	D-tagatose-1,6-bisphosphate aldolase subunit GatY OS=Escherichia coli O45:K1 (strain S88 / ExPEC) GN=gatY PE=3 SV=1	3	1	SW_236
INVATELKNAFSQALK	gatY	[236]	y5	3	INVATELK[+42]NAFSQALK	229	244	597	546.325	sp|B7MEF1|GATY_ECO45	D-tagatose-1,6-bisphosphate aldolase subunit GatY OS=Escherichia coli O45:K1 (strain S88 / ExPEC) GN=gatY PE=3 SV=1	3	1	SW_236
INVATELKNAFSQALK	gatY	[236]	y3	5	INVATELK[+42]NAFSQALK	229	244	597	331.234	sp|B7MEF1|GATY_ECO45	D-tagatose-1,6-bisphosphate aldolase subunit GatY OS=Escherichia coli O45:K1 (strain S88 / ExPEC) GN=gatY PE=3 SV=1	3	1	SW_236
ATVAYIPKDSVIGLSK	folE	[129]	y13	6	ATVAYIPK[+42]DSVIGLSK	122	137	852.483	1432.8	sp|B7UFG9|GCH1_ECO27	GTP cyclohydrolase 1 OS=Escherichia coli O127:H6 (strain E2348/69 / EPEC) GN=folE PE=3 SV=1	2	1	sw_137
ATVAYIPKDSVIGLSK	folE	[129]	y12	3	ATVAYIPK[+42]DSVIGLSK	122	137	852.483	1361.77	sp|B7UFG9|GCH1_ECO27	GTP cyclohydrolase 1 OS=Escherichia coli O127:H6 (strain E2348/69 / EPEC) GN=folE PE=3 SV=1	2	1	sw_137
ATVAYIPKDSVIGLSK	folE	[129]	y11	2	ATVAYIPK[+42]DSVIGLSK	122	137	852.483	1198.7	sp|B7UFG9|GCH1_ECO27	GTP cyclohydrolase 1 OS=Escherichia coli O127:H6 (strain E2348/69 / EPEC) GN=folE PE=3 SV=1	2	1	sw_137
ATVAYIPKDSVIGLSK	folE	[129]	y10	1	ATVAYIPK[+42]DSVIGLSK	122	137	852.483	1085.62	sp|B7UFG9|GCH1_ECO27	GTP cyclohydrolase 1 OS=Escherichia coli O127:H6 (strain E2348/69 / EPEC) GN=folE PE=3 SV=1	2	1	sw_137
ATVAYIPKDSVIGLSK	folE	[129]	y5	5	ATVAYIPK[+42]DSVIGLSK	122	137	852.483	517.334	sp|B7UFG9|GCH1_ECO27	GTP cyclohydrolase 1 OS=Escherichia coli O127:H6 (strain E2348/69 / EPEC) GN=folE PE=3 SV=1	2	1	sw_137
ATVAYIPKDSVIGLSK	folE	[129]	y10	4	ATVAYIPK[+42]DSVIGLSK	122	137	852.483	543.314	sp|B7UFG9|GCH1_ECO27	GTP cyclohydrolase 1 OS=Escherichia coli O127:H6 (strain E2348/69 / EPEC) GN=folE PE=3 SV=1	2	2	sw_137
SNVPAELKYSK	gcvH	[9]	y9	6	SNVPAELK[+42]YSK	2	12	639.34	1076.6	sp|B7UHV2|GCSH_ECO27	Glycine cleavage system H protein OS=Escherichia coli O127:H6 (strain E2348/69 / EPEC) GN=gcvH PE=3 SV=1	2	1	SW_9
SNVPAELKYSK	gcvH	[9]	y8	1	SNVPAELK[+42]YSK	2	12	639.34	977.53	sp|B7UHV2|GCSH_ECO27	Glycine cleavage system H protein OS=Escherichia coli O127:H6 (strain E2348/69 / EPEC) GN=gcvH PE=3 SV=1	2	1	SW_9
SNVPAELKYSK	gcvH	[9]	y7	2	SNVPAELK[+42]YSK	2	12	639.34	880.477	sp|B7UHV2|GCSH_ECO27	Glycine cleavage system H protein OS=Escherichia coli O127:H6 (strain E2348/69 / EPEC) GN=gcvH PE=3 SV=1	2	1	SW_9
SNVPAELKYSK	gcvH	[9]	y6	3	SNVPAELK[+42]YSK	2	12	639.34	809.44	sp|B7UHV2|GCSH_ECO27	Glycine cleavage system H protein OS=Escherichia coli O127:H6 (strain E2348/69 / EPEC) GN=gcvH PE=3 SV=1	2	1	SW_9
SNVPAELKYSK	gcvH	[9]	y9	5	SNVPAELK[+42]YSK	2	12	639.34	538.803	sp|B7UHV2|GCSH_ECO27	Glycine cleavage system H protein OS=Escherichia coli O127:H6 (strain E2348/69 / EPEC) GN=gcvH PE=3 SV=1	2	2	SW_9
SNVPAELKYSK	gcvH	[9]	y8	4	SNVPAELK[+42]YSK	2	12	639.34	489.269	sp|B7UHV2|GCSH_ECO27	Glycine cleavage system H protein OS=Escherichia coli O127:H6 (strain E2348/69 / EPEC) GN=gcvH PE=3 SV=1	2	2	SW_9
VTGIVEHKDATDEQR	glmU	[156]	y8	5	VTGIVEHK[+42]DATDEQR	149	163	580.623	1004.46	sp|B7UMJ5|GLMU_ECO27	Bifunctional protein GlmU OS=Escherichia coli O127:H6 (strain E2348/69 / EPEC) GN=glmU PE=3 SV=1	3	1	SW_156
VTGIVEHKDATDEQR	glmU	[156]	y6	4	VTGIVEHK[+42]DATDEQR	149	163	580.623	719.332	sp|B7UMJ5|GLMU_ECO27	Bifunctional protein GlmU OS=Escherichia coli O127:H6 (strain E2348/69 / EPEC) GN=glmU PE=3 SV=1	3	1	SW_156
VTGIVEHKDATDEQR	glmU	[156]	y14	2	VTGIVEHK[+42]DATDEQR	149	163	580.623	820.897	sp|B7UMJ5|GLMU_ECO27	Bifunctional protein GlmU OS=Escherichia coli O127:H6 (strain E2348/69 / EPEC) GN=glmU PE=3 SV=1	3	2	SW_156
VTGIVEHKDATDEQR	glmU	[156]	y13	1	VTGIVEHK[+42]DATDEQR	149	163	580.623	770.374	sp|B7UMJ5|GLMU_ECO27	Bifunctional protein GlmU OS=Escherichia coli O127:H6 (strain E2348/69 / EPEC) GN=glmU PE=3 SV=1	3	2	SW_156
VTGIVEHKDATDEQR	glmU	[156]	y11	3	VTGIVEHK[+42]DATDEQR	149	163	580.623	685.321	sp|B7UMJ5|GLMU_ECO27	Bifunctional protein GlmU OS=Escherichia coli O127:H6 (strain E2348/69 / EPEC) GN=glmU PE=3 SV=1	3	2	SW_156
LRPGAELLEGAHVGNFVEMKK	glmU	[351]	y9	4	LRPGAELLEGAHVGNFVEMK[+42]K	332	352	779.751	1093.57	sp|B7UMJ5|GLMU_ECO27	Bifunctional protein GlmU OS=Escherichia coli O127:H6 (strain E2348/69 / EPEC) GN=glmU PE=3 SV=1	3	1	SW
LRPGAELLEGAHVGNFVEMKK	glmU	[351]	y8	1	LRPGAELLEGAHVGNFVEMK[+42]K	332	352	779.751	994.503	sp|B7UMJ5|GLMU_ECO27	Bifunctional protein GlmU OS=Escherichia coli O127:H6 (strain E2348/69 / EPEC) GN=glmU PE=3 SV=1	3	1	SW
LRPGAELLEGAHVGNFVEMKK	glmU	[351]	y6	6	LRPGAELLEGAHVGNFVEMK[+42]K	332	352	779.751	823.438	sp|B7UMJ5|GLMU_ECO27	Bifunctional protein GlmU OS=Escherichia coli O127:H6 (strain E2348/69 / EPEC) GN=glmU PE=3 SV=1	3	1	SW
LRPGAELLEGAHVGNFVEMKK	glmU	[351]	y4	3	LRPGAELLEGAHVGNFVEMK[+42]K	332	352	779.751	577.301	sp|B7UMJ5|GLMU_ECO27	Bifunctional protein GlmU OS=Escherichia coli O127:H6 (strain E2348/69 / EPEC) GN=glmU PE=3 SV=1	3	1	SW
LRPGAELLEGAHVGNFVEMKK	glmU	[351]	y3	5	LRPGAELLEGAHVGNFVEMK[+42]K	332	352	779.751	448.259	sp|B7UMJ5|GLMU_ECO27	Bifunctional protein GlmU OS=Escherichia coli O127:H6 (strain E2348/69 / EPEC) GN=glmU PE=3 SV=1	3	1	SW
LRPGAELLEGAHVGNFVEMKK	glmU	[351]	y10	2	LRPGAELLEGAHVGNFVEMK[+42]K	332	352	779.751	615.819	sp|B7UMJ5|GLMU_ECO27	Bifunctional protein GlmU OS=Escherichia coli O127:H6 (strain E2348/69 / EPEC) GN=glmU PE=3 SV=1	3	2	SW
LRPGAELLEGAHVGNFVEMKK	glmU	[351]	y8	2	LRPGAELLEGAHVGNFVEMK[+42]K	332	352	585.065	994.503	sp|B7UMJ5|GLMU_ECO27	Bifunctional protein GlmU OS=Escherichia coli O127:H6 (strain E2348/69 / EPEC) GN=glmU PE=3 SV=1	4	1	SW_351
LRPGAELLEGAHVGNFVEMKK	glmU	[351]	y4	1	LRPGAELLEGAHVGNFVEMK[+42]K	332	352	585.065	577.301	sp|B7UMJ5|GLMU_ECO27	Bifunctional protein GlmU OS=Escherichia coli O127:H6 (strain E2348/69 / EPEC) GN=glmU PE=3 SV=1	4	1	SW_351
LRPGAELLEGAHVGNFVEMKK	glmU	[351]	y3	6	LRPGAELLEGAHVGNFVEMK[+42]K	332	352	585.065	448.259	sp|B7UMJ5|GLMU_ECO27	Bifunctional protein GlmU OS=Escherichia coli O127:H6 (strain E2348/69 / EPEC) GN=glmU PE=3 SV=1	4	1	SW_351
LRPGAELLEGAHVGNFVEMKK	glmU	[351]	y14	4	LRPGAELLEGAHVGNFVEMK[+42]K	332	352	585.065	800.911	sp|B7UMJ5|GLMU_ECO27	Bifunctional protein GlmU OS=Escherichia coli O127:H6 (strain E2348/69 / EPEC) GN=glmU PE=3 SV=1	4	2	SW_351
LRPGAELLEGAHVGNFVEMKK	glmU	[351]	y13	3	LRPGAELLEGAHVGNFVEMK[+42]K	332	352	585.065	744.369	sp|B7UMJ5|GLMU_ECO27	Bifunctional protein GlmU OS=Escherichia coli O127:H6 (strain E2348/69 / EPEC) GN=glmU PE=3 SV=1	4	2	SW_351
LRPGAELLEGAHVGNFVEMKK	glmU	[351]	y12	5	LRPGAELLEGAHVGNFVEMK[+42]K	332	352	585.065	679.848	sp|B7UMJ5|GLMU_ECO27	Bifunctional protein GlmU OS=Escherichia coli O127:H6 (strain E2348/69 / EPEC) GN=glmU PE=3 SV=1	4	2	SW_351
FAKSAFDEFSTPAAR	grxB	[107]	y7	3	FAK[+42]SAFDEFSTPAAR	105	119	562.942	749.394	sp|P0AC60|GLRX2_ECOL6	Glutaredoxin-2 OS=Escherichia coli O6:H1 (strain CFT073 / ATCC 700928 / UPEC) GN=grxB PE=3 SV=1	3	1	sw_107
FAKSAFDEFSTPAAR	grxB	[107]	y6	1	FAK[+42]SAFDEFSTPAAR	105	119	562.942	602.326	sp|P0AC60|GLRX2_ECOL6	Glutaredoxin-2 OS=Escherichia coli O6:H1 (strain CFT073 / ATCC 700928 / UPEC) GN=grxB PE=3 SV=1	3	1	sw_107
FAKSAFDEFSTPAAR	grxB	[107]	y5	4	FAK[+42]SAFDEFSTPAAR	105	119	562.942	515.294	sp|P0AC60|GLRX2_ECOL6	Glutaredoxin-2 OS=Escherichia coli O6:H1 (strain CFT073 / ATCC 700928 / UPEC) GN=grxB PE=3 SV=1	3	1	sw_107
FAKSAFDEFSTPAAR	grxB	[107]	y4	2	FAK[+42]SAFDEFSTPAAR	105	119	562.942	414.246	sp|P0AC60|GLRX2_ECOL6	Glutaredoxin-2 OS=Escherichia coli O6:H1 (strain CFT073 / ATCC 700928 / UPEC) GN=grxB PE=3 SV=1	3	1	sw_107
ANVEIYTKETCPYCHR	grxC	[9]	y9	6	ANVEIYTK[+42]ETC[+57]PYC[+57]HR	2	17	694.984	1292.55	sp|P0AC63|GLRX3_ECOL6	Glutaredoxin-3 OS=Escherichia coli O6:H1 (strain CFT073 / ATCC 700928 / UPEC) GN=grxC PE=3 SV=2	3	1	sw_9
ANVEIYTKETCPYCHR	grxC	[9]	y8	3	ANVEIYTK[+42]ETC[+57]PYC[+57]HR	2	17	694.984	1122.45	sp|P0AC63|GLRX3_ECOL6	Glutaredoxin-3 OS=Escherichia coli O6:H1 (strain CFT073 / ATCC 700928 / UPEC) GN=grxC PE=3 SV=2	3	1	sw_9
ANVEIYTKETCPYCHR	grxC	[9]	y7	4	ANVEIYTK[+42]ETC[+57]PYC[+57]HR	2	17	694.984	993.403	sp|P0AC63|GLRX3_ECOL6	Glutaredoxin-3 OS=Escherichia coli O6:H1 (strain CFT073 / ATCC 700928 / UPEC) GN=grxC PE=3 SV=2	3	1	sw_9
ANVEIYTKETCPYCHR	grxC	[9]	y5	1	ANVEIYTK[+42]ETC[+57]PYC[+57]HR	2	17	694.984	732.325	sp|P0AC63|GLRX3_ECOL6	Glutaredoxin-3 OS=Escherichia coli O6:H1 (strain CFT073 / ATCC 700928 / UPEC) GN=grxC PE=3 SV=2	3	1	sw_9
ANVEIYTKETCPYCHR	grxC	[9]	y13	5	ANVEIYTK[+42]ETC[+57]PYC[+57]HR	2	17	694.984	899.898	sp|P0AC63|GLRX3_ECOL6	Glutaredoxin-3 OS=Escherichia coli O6:H1 (strain CFT073 / ATCC 700928 / UPEC) GN=grxC PE=3 SV=2	3	2	sw_9
ANVEIYTKETCPYCHR	grxC	[9]	y11	2	ANVEIYTK[+42]ETC[+57]PYC[+57]HR	2	17	694.984	778.835	sp|P0AC63|GLRX3_ECOL6	Glutaredoxin-3 OS=Escherichia coli O6:H1 (strain CFT073 / ATCC 700928 / UPEC) GN=grxC PE=3 SV=2	3	2	sw_9
STTIEKIQR	grxD	[7]	y7	4	STTIEK[+42]IQR	2	10	559.314	929.541	sp|P0AC70|GLRX4_ECOL6	Glutaredoxin-4 OS=Escherichia coli O6:H1 (strain CFT073 / ATCC 700928 / UPEC) GN=grxD PE=3 SV=1	2	1	sw_7
STTIEKIQR	grxD	[7]	y6	2	STTIEK[+42]IQR	2	10	559.314	828.494	sp|P0AC70|GLRX4_ECOL6	Glutaredoxin-4 OS=Escherichia coli O6:H1 (strain CFT073 / ATCC 700928 / UPEC) GN=grxD PE=3 SV=1	2	1	sw_7
STTIEKIQR	grxD	[7]	y5	1	STTIEK[+42]IQR	2	10	559.314	715.41	sp|P0AC70|GLRX4_ECOL6	Glutaredoxin-4 OS=Escherichia coli O6:H1 (strain CFT073 / ATCC 700928 / UPEC) GN=grxD PE=3 SV=1	2	1	sw_7
STTIEKIQR	grxD	[7]	y4	3	STTIEK[+42]IQR	2	10	559.314	586.367	sp|P0AC70|GLRX4_ECOL6	Glutaredoxin-4 OS=Escherichia coli O6:H1 (strain CFT073 / ATCC 700928 / UPEC) GN=grxD PE=3 SV=1	2	1	sw_7
STTIEKIQR	grxD	[7]	y3	6	STTIEK[+42]IQR	2	10	559.314	416.262	sp|P0AC70|GLRX4_ECOL6	Glutaredoxin-4 OS=Escherichia coli O6:H1 (strain CFT073 / ATCC 700928 / UPEC) GN=grxD PE=3 SV=1	2	1	sw_7
STTIEKIQR	grxD	[7]	y7	5	STTIEK[+42]IQR	2	10	559.314	465.274	sp|P0AC70|GLRX4_ECOL6	Glutaredoxin-4 OS=Escherichia coli O6:H1 (strain CFT073 / ATCC 700928 / UPEC) GN=grxD PE=3 SV=1	2	2	sw_7
QIAENPILLYMKGSPK	grxD	[22]	y11	2	Q[-17]IAENPILLYMK[+42]GSPK	11	26	913.99	1288.73	sp|P0AC70|GLRX4_ECOL6	Glutaredoxin-4 OS=Escherichia coli O6:H1 (strain CFT073 / ATCC 700928 / UPEC) GN=grxD PE=3 SV=1	2	1	sw_22
QIAENPILLYMKGSPK	grxD	[22]	y9	4	Q[-17]IAENPILLYMK[+42]GSPK	11	26	913.99	1078.6	sp|P0AC70|GLRX4_ECOL6	Glutaredoxin-4 OS=Escherichia coli O6:H1 (strain CFT073 / ATCC 700928 / UPEC) GN=grxD PE=3 SV=1	2	1	sw_22
QIAENPILLYMKGSPK	grxD	[22]	y8	3	Q[-17]IAENPILLYMK[+42]GSPK	11	26	913.99	965.512	sp|P0AC70|GLRX4_ECOL6	Glutaredoxin-4 OS=Escherichia coli O6:H1 (strain CFT073 / ATCC 700928 / UPEC) GN=grxD PE=3 SV=1	2	1	sw_22
QIAENPILLYMKGSPK	grxD	[22]	y6	5	Q[-17]IAENPILLYMK[+42]GSPK	11	26	913.99	689.365	sp|P0AC70|GLRX4_ECOL6	Glutaredoxin-4 OS=Escherichia coli O6:H1 (strain CFT073 / ATCC 700928 / UPEC) GN=grxD PE=3 SV=1	2	1	sw_22
QIAENPILLYMKGSPK	grxD	[22]	y4	6	Q[-17]IAENPILLYMK[+42]GSPK	11	26	913.99	388.219	sp|P0AC70|GLRX4_ECOL6	Glutaredoxin-4 OS=Escherichia coli O6:H1 (strain CFT073 / ATCC 700928 / UPEC) GN=grxD PE=3 SV=1	2	1	sw_22
GSPKLPSCGFSAQAVQALAACGER	grxD	[26]	y11	5	GSPK[+42]LPSC[+57]GFSAQAVQALAAC[+57]GER	23	46	835.406	1145.57	sp|P0AC70|GLRX4_ECOL6	Glutaredoxin-4 OS=Escherichia coli O6:H1 (strain CFT073 / ATCC 700928 / UPEC) GN=grxD PE=3 SV=1	3	1	sw_26
GSPKLPSCGFSAQAVQALAACGER	grxD	[26]	y10	6	GSPK[+42]LPSC[+57]GFSAQAVQALAAC[+57]GER	23	46	835.406	1074.54	sp|P0AC70|GLRX4_ECOL6	Glutaredoxin-4 OS=Escherichia coli O6:H1 (strain CFT073 / ATCC 700928 / UPEC) GN=grxD PE=3 SV=1	3	1	sw_26
GSPKLPSCGFSAQAVQALAACGER	grxD	[26]	y9	4	GSPK[+42]LPSC[+57]GFSAQAVQALAAC[+57]GER	23	46	835.406	975.468	sp|P0AC70|GLRX4_ECOL6	Glutaredoxin-4 OS=Escherichia coli O6:H1 (strain CFT073 / ATCC 700928 / UPEC) GN=grxD PE=3 SV=1	3	1	sw_26
GSPKLPSCGFSAQAVQALAACGER	grxD	[26]	y6	1	GSPK[+42]LPSC[+57]GFSAQAVQALAAC[+57]GER	23	46	835.406	663.288	sp|P0AC70|GLRX4_ECOL6	Glutaredoxin-4 OS=Escherichia coli O6:H1 (strain CFT073 / ATCC 700928 / UPEC) GN=grxD PE=3 SV=1	3	1	sw_26
GSPKLPSCGFSAQAVQALAACGER	grxD	[26]	y5	3	GSPK[+42]LPSC[+57]GFSAQAVQALAAC[+57]GER	23	46	835.406	592.251	sp|P0AC70|GLRX4_ECOL6	Glutaredoxin-4 OS=Escherichia coli O6:H1 (strain CFT073 / ATCC 700928 / UPEC) GN=grxD PE=3 SV=1	3	1	sw_26
GELQQLIKETAAK	grxD	[101]	y10	5	GELQQLIK[+42]ETAAK	94	106	735.912	1171.67	sp|P0AC70|GLRX4_ECOL6	Glutaredoxin-4 OS=Escherichia coli O6:H1 (strain CFT073 / ATCC 700928 / UPEC) GN=grxD PE=3 SV=1	2	1	sw_101
GELQQLIKETAAK	grxD	[101]	y9	4	GELQQLIK[+42]ETAAK	94	106	735.912	1043.61	sp|P0AC70|GLRX4_ECOL6	Glutaredoxin-4 OS=Escherichia coli O6:H1 (strain CFT073 / ATCC 700928 / UPEC) GN=grxD PE=3 SV=1	2	1	sw_101
GELQQLIKETAAK	grxD	[101]	y8	3	GELQQLIK[+42]ETAAK	94	106	735.912	915.551	sp|P0AC70|GLRX4_ECOL6	Glutaredoxin-4 OS=Escherichia coli O6:H1 (strain CFT073 / ATCC 700928 / UPEC) GN=grxD PE=3 SV=1	2	1	sw_101
GELQQLIKETAAK	grxD	[101]	y7	1	GELQQLIK[+42]ETAAK	94	106	735.912	802.467	sp|P0AC70|GLRX4_ECOL6	Glutaredoxin-4 OS=Escherichia coli O6:H1 (strain CFT073 / ATCC 700928 / UPEC) GN=grxD PE=3 SV=1	2	1	sw_101
GELQQLIKETAAK	grxD	[101]	y6	2	GELQQLIK[+42]ETAAK	94	106	735.912	689.383	sp|P0AC70|GLRX4_ECOL6	Glutaredoxin-4 OS=Escherichia coli O6:H1 (strain CFT073 / ATCC 700928 / UPEC) GN=grxD PE=3 SV=1	2	1	sw_101
GELQQLIKETAAK	grxD	[101]	y10	6	GELQQLIK[+42]ETAAK	94	106	735.912	586.338	sp|P0AC70|GLRX4_ECOL6	Glutaredoxin-4 OS=Escherichia coli O6:H1 (strain CFT073 / ATCC 700928 / UPEC) GN=grxD PE=3 SV=1	2	2	sw_101
LYNIVPYGIDATGHIDYADLEKQAK	glyA	[160]	y10	3	LYNIVPYGIDATGHIDYADLEK[+42]QAK	139	163	950.483	1222.6	sp|B7UGZ1|GLYA_ECO27	Serine hydroxymethyltransferase OS=Escherichia coli O127:H6 (strain E2348/69 / EPEC) GN=glyA PE=3 SV=1	3	1	sw_160
LYNIVPYGIDATGHIDYADLEKQAK	glyA	[160]	y6	5	LYNIVPYGIDATGHIDYADLEK[+42]QAK	139	163	950.483	758.441	sp|B7UGZ1|GLYA_ECO27	Serine hydroxymethyltransferase OS=Escherichia coli O127:H6 (strain E2348/69 / EPEC) GN=glyA PE=3 SV=1	3	1	sw_160
LYNIVPYGIDATGHIDYADLEKQAK	glyA	[160]	y4	6	LYNIVPYGIDATGHIDYADLEK[+42]QAK	139	163	950.483	516.314	sp|B7UGZ1|GLYA_ECO27	Serine hydroxymethyltransferase OS=Escherichia coli O127:H6 (strain E2348/69 / EPEC) GN=glyA PE=3 SV=1	3	1	sw_160
LYNIVPYGIDATGHIDYADLEKQAK	glyA	[160]	y21	2	LYNIVPYGIDATGHIDYADLEK[+42]QAK	139	163	950.483	1173.58	sp|B7UGZ1|GLYA_ECO27	Serine hydroxymethyltransferase OS=Escherichia coli O127:H6 (strain E2348/69 / EPEC) GN=glyA PE=3 SV=1	3	2	sw_160
LYNIVPYGIDATGHIDYADLEKQAK	glyA	[160]	y20	1	LYNIVPYGIDATGHIDYADLEK[+42]QAK	139	163	950.483	1124.05	sp|B7UGZ1|GLYA_ECO27	Serine hydroxymethyltransferase OS=Escherichia coli O127:H6 (strain E2348/69 / EPEC) GN=glyA PE=3 SV=1	3	2	sw_160
GGLILAKGGSEELYK	glyA	[242]	y11	3	GGLILAK[+42]GGSEELYK	236	250	788.933	1236.65	sp|B7UGZ1|GLYA_ECO27	Serine hydroxymethyltransferase OS=Escherichia coli O127:H6 (strain E2348/69 / EPEC) GN=glyA PE=3 SV=1	2	1	sw_242
GGLILAKGGSEELYK	glyA	[242]	y10	1	GGLILAK[+42]GGSEELYK	236	250	788.933	1123.56	sp|B7UGZ1|GLYA_ECO27	Serine hydroxymethyltransferase OS=Escherichia coli O127:H6 (strain E2348/69 / EPEC) GN=glyA PE=3 SV=1	2	1	sw_242
GGLILAKGGSEELYK	glyA	[242]	y9	4	GGLILAK[+42]GGSEELYK	236	250	788.933	1052.53	sp|B7UGZ1|GLYA_ECO27	Serine hydroxymethyltransferase OS=Escherichia coli O127:H6 (strain E2348/69 / EPEC) GN=glyA PE=3 SV=1	2	1	sw_242
GGLILAKGGSEELYK	glyA	[242]	y8	2	GGLILAK[+42]GGSEELYK	236	250	788.933	882.42	sp|B7UGZ1|GLYA_ECO27	Serine hydroxymethyltransferase OS=Escherichia coli O127:H6 (strain E2348/69 / EPEC) GN=glyA PE=3 SV=1	2	1	sw_242
GGLILAKGGSEELYK	glyA	[242]	y7	5	GGLILAK[+42]GGSEELYK	236	250	788.933	825.399	sp|B7UGZ1|GLYA_ECO27	Serine hydroxymethyltransferase OS=Escherichia coli O127:H6 (strain E2348/69 / EPEC) GN=glyA PE=3 SV=1	2	1	sw_242
GGLILAKGGSEELYK	glyA	[242]	y5	6	GGLILAK[+42]GGSEELYK	236	250	788.933	341.176	sp|B7UGZ1|GLYA_ECO27	Serine hydroxymethyltransferase OS=Escherichia coli O127:H6 (strain E2348/69 / EPEC) GN=glyA PE=3 SV=1	2	2	sw_242
GGSEELYKK	glyA	[250]	y7	6	GGSEELYK[+42]K	243	251	526.767	938.483	sp|B7UGZ1|GLYA_ECO27	Serine hydroxymethyltransferase OS=Escherichia coli O127:H6 (strain E2348/69 / EPEC) GN=glyA PE=3 SV=1	2	1	sw_250
GGSEELYKK	glyA	[250]	y6	4	GGSEELYK[+42]K	243	251	526.767	851.451	sp|B7UGZ1|GLYA_ECO27	Serine hydroxymethyltransferase OS=Escherichia coli O127:H6 (strain E2348/69 / EPEC) GN=glyA PE=3 SV=1	2	1	sw_250
GGSEELYKK	glyA	[250]	y5	1	GGSEELYK[+42]K	243	251	526.767	722.408	sp|B7UGZ1|GLYA_ECO27	Serine hydroxymethyltransferase OS=Escherichia coli O127:H6 (strain E2348/69 / EPEC) GN=glyA PE=3 SV=1	2	1	sw_250
GGSEELYKK	glyA	[250]	y4	3	GGSEELYK[+42]K	243	251	526.767	593.366	sp|B7UGZ1|GLYA_ECO27	Serine hydroxymethyltransferase OS=Escherichia coli O127:H6 (strain E2348/69 / EPEC) GN=glyA PE=3 SV=1	2	1	sw_250
GGSEELYKK	glyA	[250]	y3	2	GGSEELYK[+42]K	243	251	526.767	480.282	sp|B7UGZ1|GLYA_ECO27	Serine hydroxymethyltransferase OS=Escherichia coli O127:H6 (strain E2348/69 / EPEC) GN=glyA PE=3 SV=1	2	1	sw_250
GGSEELYKK	glyA	[250]	y7	5	GGSEELYK[+42]K	243	251	526.767	469.745	sp|B7UGZ1|GLYA_ECO27	Serine hydroxymethyltransferase OS=Escherichia coli O127:H6 (strain E2348/69 / EPEC) GN=glyA PE=3 SV=1	2	2	sw_250
KLNSAVFPGGQGGPLMHVIAGK	glyA	[251]	y15	6	K[+42]LNSAVFPGGQGGPLMHVIAGK	251	272	740.737	1418.76	sp|B7UGZ1|GLYA_ECO27	Serine hydroxymethyltransferase OS=Escherichia coli O127:H6 (strain E2348/69 / EPEC) GN=glyA PE=3 SV=1	3	1	sw_251
KLNSAVFPGGQGGPLMHVIAGK	glyA	[251]	y20	3	K[+42]LNSAVFPGGQGGPLMHVIAGK	251	272	740.737	969.007	sp|B7UGZ1|GLYA_ECO27	Serine hydroxymethyltransferase OS=Escherichia coli O127:H6 (strain E2348/69 / EPEC) GN=glyA PE=3 SV=1	3	2	sw_251
KLNSAVFPGGQGGPLMHVIAGK	glyA	[251]	y15	1	K[+42]LNSAVFPGGQGGPLMHVIAGK	251	272	740.737	709.882	sp|B7UGZ1|GLYA_ECO27	Serine hydroxymethyltransferase OS=Escherichia coli O127:H6 (strain E2348/69 / EPEC) GN=glyA PE=3 SV=1	3	2	sw_251
AVALKEAMEPEFK	glyA	[277]	y9	3	AVALK[+42]EAMEPEFK	273	285	752.889	1150.54	sp|B7UGZ1|GLYA_ECO27	Serine hydroxymethyltransferase OS=Escherichia coli O127:H6 (strain E2348/69 / EPEC) GN=glyA PE=3 SV=1	2	1	sw_277
AVALKEAMEPEFK	glyA	[277]	y8	2	AVALK[+42]EAMEPEFK	273	285	752.889	980.439	sp|B7UGZ1|GLYA_ECO27	Serine hydroxymethyltransferase OS=Escherichia coli O127:H6 (strain E2348/69 / EPEC) GN=glyA PE=3 SV=1	2	1	sw_277
AVALKEAMEPEFK	glyA	[277]	y7	4	AVALK[+42]EAMEPEFK	273	285	752.889	851.397	sp|B7UGZ1|GLYA_ECO27	Serine hydroxymethyltransferase OS=Escherichia coli O127:H6 (strain E2348/69 / EPEC) GN=glyA PE=3 SV=1	2	1	sw_277
AVALKEAMEPEFK	glyA	[277]	y6	5	AVALK[+42]EAMEPEFK	273	285	752.889	780.36	sp|B7UGZ1|GLYA_ECO27	Serine hydroxymethyltransferase OS=Escherichia coli O127:H6 (strain E2348/69 / EPEC) GN=glyA PE=3 SV=1	2	1	sw_277
AVALKEAMEPEFK	glyA	[277]	y4	1	AVALK[+42]EAMEPEFK	273	285	752.889	520.277	sp|B7UGZ1|GLYA_ECO27	Serine hydroxymethyltransferase OS=Escherichia coli O127:H6 (strain E2348/69 / EPEC) GN=glyA PE=3 SV=1	2	1	sw_277
AVALKEAMEPEFK	glyA	[277]	y9	6	AVALK[+42]EAMEPEFK	273	285	752.889	575.776	sp|B7UGZ1|GLYA_ECO27	Serine hydroxymethyltransferase OS=Escherichia coli O127:H6 (strain E2348/69 / EPEC) GN=glyA PE=3 SV=1	2	2	sw_277
EAMEPEFKTYQQQVAK	glyA	[285]	y8	1	EAMEPEFK[+42]TYQQQVAK	278	293	656.984	965.505	sp|B7UGZ1|GLYA_ECO27	Serine hydroxymethyltransferase OS=Escherichia coli O127:H6 (strain E2348/69 / EPEC) GN=glyA PE=3 SV=1	3	1	sw_285
EAMEPEFKTYQQQVAK	glyA	[285]	y7	3	EAMEPEFK[+42]TYQQQVAK	278	293	656.984	864.457	sp|B7UGZ1|GLYA_ECO27	Serine hydroxymethyltransferase OS=Escherichia coli O127:H6 (strain E2348/69 / EPEC) GN=glyA PE=3 SV=1	3	1	sw_285
EAMEPEFKTYQQQVAK	glyA	[285]	y6	5	EAMEPEFK[+42]TYQQQVAK	278	293	656.984	701.394	sp|B7UGZ1|GLYA_ECO27	Serine hydroxymethyltransferase OS=Escherichia coli O127:H6 (strain E2348/69 / EPEC) GN=glyA PE=3 SV=1	3	1	sw_285
EAMEPEFKTYQQQVAK	glyA	[285]	y5	4	EAMEPEFK[+42]TYQQQVAK	278	293	656.984	573.335	sp|B7UGZ1|GLYA_ECO27	Serine hydroxymethyltransferase OS=Escherichia coli O127:H6 (strain E2348/69 / EPEC) GN=glyA PE=3 SV=1	3	1	sw_285
EAMEPEFKTYQQQVAK	glyA	[285]	y4	6	EAMEPEFK[+42]TYQQQVAK	278	293	656.984	445.277	sp|B7UGZ1|GLYA_ECO27	Serine hydroxymethyltransferase OS=Escherichia coli O127:H6 (strain E2348/69 / EPEC) GN=glyA PE=3 SV=1	3	1	sw_285
EAMEPEFKTYQQQVAK	glyA	[285]	y12	2	EAMEPEFK[+42]TYQQQVAK	278	293	656.984	754.891	sp|B7UGZ1|GLYA_ECO27	Serine hydroxymethyltransferase OS=Escherichia coli O127:H6 (strain E2348/69 / EPEC) GN=glyA PE=3 SV=1	3	2	sw_285
GFKEAEAK	glyA	[375]	y6	1	GFK[+42]EAEAK	373	380	461.237	717.378	sp|B7UGZ1|GLYA_ECO27	Serine hydroxymethyltransferase OS=Escherichia coli O127:H6 (strain E2348/69 / EPEC) GN=glyA PE=3 SV=1	2	1	sw_375 REIMPORT
GFKEAEAK	glyA	[375]	y5	2	GFK[+42]EAEAK	373	380	461.237	547.272	sp|B7UGZ1|GLYA_ECO27	Serine hydroxymethyltransferase OS=Escherichia coli O127:H6 (strain E2348/69 / EPEC) GN=glyA PE=3 SV=1	2	1	sw_375 REIMPORT
GFKEAEAK	glyA	[375]	y4	3	GFK[+42]EAEAK	373	380	461.237	418.23	sp|B7UGZ1|GLYA_ECO27	Serine hydroxymethyltransferase OS=Escherichia coli O127:H6 (strain E2348/69 / EPEC) GN=glyA PE=3 SV=1	2	1	sw_375 REIMPORT
GFKEAEAK	glyA	[375]	y3	6	GFK[+42]EAEAK	373	380	461.237	347.193	sp|B7UGZ1|GLYA_ECO27	Serine hydroxymethyltransferase OS=Escherichia coli O127:H6 (strain E2348/69 / EPEC) GN=glyA PE=3 SV=1	2	1	sw_375 REIMPORT
GFKEAEAK	glyA	[375]	y6	4	GFK[+42]EAEAK	373	380	461.237	359.193	sp|B7UGZ1|GLYA_ECO27	Serine hydroxymethyltransferase OS=Escherichia coli O127:H6 (strain E2348/69 / EPEC) GN=glyA PE=3 SV=1	2	2	sw_375 REIMPORT
IAELNKNTGK	gnsA	[27]	y9	4	IAELNK[+42]NTGK	22	31	565.314	1016.54	sp|P0AC92|GNSA_ECOLI	Protein gnsA OS=Escherichia coli (strain K12) GN=gnsA PE=3 SV=1	2	1	sw_27
IAELNKNTGK	gnsA	[27]	y8	1	IAELNK[+42]NTGK	22	31	565.314	945.5	sp|P0AC92|GNSA_ECOLI	Protein gnsA OS=Escherichia coli (strain K12) GN=gnsA PE=3 SV=1	2	1	sw_27
IAELNKNTGK	gnsA	[27]	y7	2	IAELNK[+42]NTGK	22	31	565.314	816.457	sp|P0AC92|GNSA_ECOLI	Protein gnsA OS=Escherichia coli (strain K12) GN=gnsA PE=3 SV=1	2	1	sw_27
IAELNKNTGK	gnsA	[27]	y6	3	IAELNK[+42]NTGK	22	31	565.314	703.373	sp|P0AC92|GNSA_ECOLI	Protein gnsA OS=Escherichia coli (strain K12) GN=gnsA PE=3 SV=1	2	1	sw_27
IAELNKNTGK	gnsA	[27]	y4	5	IAELNK[+42]NTGK	22	31	565.314	419.225	sp|P0AC92|GNSA_ECOLI	Protein gnsA OS=Escherichia coli (strain K12) GN=gnsA PE=3 SV=1	2	1	sw_27
IAELNKNTGK	gnsA	[27]	y8	6	IAELNK[+42]NTGK	22	31	565.314	473.254	sp|P0AC92|GNSA_ECOLI	Protein gnsA OS=Escherichia coli (strain K12) GN=gnsA PE=3 SV=1	2	2	sw_27
MTGLESYDVKIK	gnsA	[53]	y10	4	MTGLESYDVK[+42]IK	44	55	713.368	1193.64	sp|P0AC92|GNSA_ECOLI	Protein gnsA OS=Escherichia coli (strain K12) GN=gnsA PE=3 SV=1	2	1	sw_53 use M+1
MTGLESYDVKIK	gnsA	[53]	y8	2	MTGLESYDVK[+42]IK	44	55	713.368	1023.54	sp|P0AC92|GNSA_ECOLI	Protein gnsA OS=Escherichia coli (strain K12) GN=gnsA PE=3 SV=1	2	1	sw_53 use M+1
MTGLESYDVKIK	gnsA	[53]	y7	1	MTGLESYDVK[+42]IK	44	55	713.368	894.493	sp|P0AC92|GNSA_ECOLI	Protein gnsA OS=Escherichia coli (strain K12) GN=gnsA PE=3 SV=1	2	1	sw_53 use M+1
MTGLESYDVKIK	gnsA	[53]	y6	3	MTGLESYDVK[+42]IK	44	55	713.368	807.461	sp|P0AC92|GNSA_ECOLI	Protein gnsA OS=Escherichia coli (strain K12) GN=gnsA PE=3 SV=1	2	1	sw_53 use M+1
MTGLESYDVKIK	gnsA	[53]	y3	6	MTGLESYDVK[+42]IK	44	55	713.368	430.302	sp|P0AC92|GNSA_ECOLI	Protein gnsA OS=Escherichia coli (strain K12) GN=gnsA PE=3 SV=1	2	1	sw_53 use M+1
HYGALQGLNKAETAEK	gpmA	[100]	y14	1	HYGALQGLNK[+42]AETAEK	91	106	886.452	1471.78	sp|B7ULM8|GPMA_ECO27	2,3-bisphosphoglycerate-dependent phosphoglycerate mutase OS=Escherichia coli O127:H6 (strain E2348/69 / EPEC) GN=gpmA PE=3 SV=1	2	1	sw_100
HYGALQGLNKAETAEK	gpmA	[100]	y12	3	HYGALQGLNK[+42]AETAEK	91	106	886.452	1343.72	sp|B7ULM8|GPMA_ECO27	2,3-bisphosphoglycerate-dependent phosphoglycerate mutase OS=Escherichia coli O127:H6 (strain E2348/69 / EPEC) GN=gpmA PE=3 SV=1	2	1	sw_100
HYGALQGLNKAETAEK	gpmA	[100]	y10	2	HYGALQGLNK[+42]AETAEK	91	106	886.452	1102.57	sp|B7ULM8|GPMA_ECO27	2,3-bisphosphoglycerate-dependent phosphoglycerate mutase OS=Escherichia coli O127:H6 (strain E2348/69 / EPEC) GN=gpmA PE=3 SV=1	2	1	sw_100
HYGALQGLNKAETAEK	gpmA	[100]	y7	4	HYGALQGLNK[+42]AETAEK	91	106	886.452	818.425	sp|B7ULM8|GPMA_ECO27	2,3-bisphosphoglycerate-dependent phosphoglycerate mutase OS=Escherichia coli O127:H6 (strain E2348/69 / EPEC) GN=gpmA PE=3 SV=1	2	1	sw_100
HYGALQGLNKAETAEK	gpmA	[100]	y5	5	HYGALQGLNK[+42]AETAEK	91	106	886.452	577.283	sp|B7ULM8|GPMA_ECO27	2,3-bisphosphoglycerate-dependent phosphoglycerate mutase OS=Escherichia coli O127:H6 (strain E2348/69 / EPEC) GN=gpmA PE=3 SV=1	2	1	sw_100
HYGALQGLNKAETAEK	gpmA	[100]	y4	6	HYGALQGLNK[+42]AETAEK	91	106	886.452	448.24	sp|B7ULM8|GPMA_ECO27	2,3-bisphosphoglycerate-dependent phosphoglycerate mutase OS=Escherichia coli O127:H6 (strain E2348/69 / EPEC) GN=gpmA PE=3 SV=1	2	1	sw_100
HYGALQGLNKAETAEKYGDEQVK	gpmA	[100, 106]	y9	3	HYGALQGLNK[+42]AETAEK[+42]YGDEQVK	91	113	878.433	1137.54	sp|B7ULM8|GPMA_ECO27	2,3-bisphosphoglycerate-dependent phosphoglycerate mutase OS=Escherichia coli O127:H6 (strain E2348/69 / EPEC) GN=gpmA PE=3 SV=1	3	1	sw100_106
HYGALQGLNKAETAEKYGDEQVK	gpmA	[100, 106]	y8	4	HYGALQGLNK[+42]AETAEK[+42]YGDEQVK	91	113	878.433	1008.5	sp|B7ULM8|GPMA_ECO27	2,3-bisphosphoglycerate-dependent phosphoglycerate mutase OS=Escherichia coli O127:H6 (strain E2348/69 / EPEC) GN=gpmA PE=3 SV=1	3	1	sw100_106
HYGALQGLNKAETAEKYGDEQVK	gpmA	[100, 106]	y7	1	HYGALQGLNK[+42]AETAEK[+42]YGDEQVK	91	113	878.433	838.394	sp|B7ULM8|GPMA_ECO27	2,3-bisphosphoglycerate-dependent phosphoglycerate mutase OS=Escherichia coli O127:H6 (strain E2348/69 / EPEC) GN=gpmA PE=3 SV=1	3	1	sw100_106
HYGALQGLNKAETAEKYGDEQVK	gpmA	[100, 106]	y6	2	HYGALQGLNK[+42]AETAEK[+42]YGDEQVK	91	113	878.433	675.331	sp|B7ULM8|GPMA_ECO27	2,3-bisphosphoglycerate-dependent phosphoglycerate mutase OS=Escherichia coli O127:H6 (strain E2348/69 / EPEC) GN=gpmA PE=3 SV=1	3	1	sw100_106
HYGALQGLNKAETAEKYGDEQVK	gpmA	[100, 106]	y16	5	HYGALQGLNK[+42]AETAEK[+42]YGDEQVK	91	113	878.433	953.973	sp|B7ULM8|GPMA_ECO27	2,3-bisphosphoglycerate-dependent phosphoglycerate mutase OS=Escherichia coli O127:H6 (strain E2348/69 / EPEC) GN=gpmA PE=3 SV=1	3	2	sw100_106
HYGALQGLNKAETAEKYGDEQVK	gpmA	[100, 106]	y14	6	HYGALQGLNK[+42]AETAEK[+42]YGDEQVK	91	113	878.433	840.41	sp|B7ULM8|GPMA_ECO27	2,3-bisphosphoglycerate-dependent phosphoglycerate mutase OS=Escherichia coli O127:H6 (strain E2348/69 / EPEC) GN=gpmA PE=3 SV=1	3	2	sw100_106
AETAEKYGDEQVK	gpmA	[106]	y11	6	AETAEK[+42]YGDEQVK	101	113	755.357	1309.63	sp|B7ULM8|GPMA_ECO27	2,3-bisphosphoglycerate-dependent phosphoglycerate mutase OS=Escherichia coli O127:H6 (strain E2348/69 / EPEC) GN=gpmA PE=3 SV=1	2	1	sw_106
AETAEKYGDEQVK	gpmA	[106]	y9	5	AETAEK[+42]YGDEQVK	101	113	755.357	1137.54	sp|B7ULM8|GPMA_ECO27	2,3-bisphosphoglycerate-dependent phosphoglycerate mutase OS=Escherichia coli O127:H6 (strain E2348/69 / EPEC) GN=gpmA PE=3 SV=1	2	1	sw_106
AETAEKYGDEQVK	gpmA	[106]	y8	3	AETAEK[+42]YGDEQVK	101	113	755.357	1008.5	sp|B7ULM8|GPMA_ECO27	2,3-bisphosphoglycerate-dependent phosphoglycerate mutase OS=Escherichia coli O127:H6 (strain E2348/69 / EPEC) GN=gpmA PE=3 SV=1	2	1	sw_106
AETAEKYGDEQVK	gpmA	[106]	y7	1	AETAEK[+42]YGDEQVK	101	113	755.357	838.394	sp|B7ULM8|GPMA_ECO27	2,3-bisphosphoglycerate-dependent phosphoglycerate mutase OS=Escherichia coli O127:H6 (strain E2348/69 / EPEC) GN=gpmA PE=3 SV=1	2	1	sw_106
AETAEKYGDEQVK	gpmA	[106]	y6	2	AETAEK[+42]YGDEQVK	101	113	755.357	675.331	sp|B7ULM8|GPMA_ECO27	2,3-bisphosphoglycerate-dependent phosphoglycerate mutase OS=Escherichia coli O127:H6 (strain E2348/69 / EPEC) GN=gpmA PE=3 SV=1	2	1	sw_106
AETAEKYGDEQVK	gpmA	[106]	y11	4	AETAEK[+42]YGDEQVK	101	113	755.357	655.317	sp|B7ULM8|GPMA_ECO27	2,3-bisphosphoglycerate-dependent phosphoglycerate mutase OS=Escherichia coli O127:H6 (strain E2348/69 / EPEC) GN=gpmA PE=3 SV=1	2	2	sw_106
LSEKELPLTESLALTIDR	gpmA	[146]	y9	6	LSEK[+42]ELPLTESLALTIDR	143	160	690.716	1017.56	sp|B7ULM8|GPMA_ECO27	2,3-bisphosphoglycerate-dependent phosphoglycerate mutase OS=Escherichia coli O127:H6 (strain E2348/69 / EPEC) GN=gpmA PE=3 SV=1	3	1	sw_146
LSEKELPLTESLALTIDR	gpmA	[146]	y8	4	LSEK[+42]ELPLTESLALTIDR	143	160	690.716	888.515	sp|B7ULM8|GPMA_ECO27	2,3-bisphosphoglycerate-dependent phosphoglycerate mutase OS=Escherichia coli O127:H6 (strain E2348/69 / EPEC) GN=gpmA PE=3 SV=1	3	1	sw_146
LSEKELPLTESLALTIDR	gpmA	[146]	y7	5	LSEK[+42]ELPLTESLALTIDR	143	160	690.716	801.483	sp|B7ULM8|GPMA_ECO27	2,3-bisphosphoglycerate-dependent phosphoglycerate mutase OS=Escherichia coli O127:H6 (strain E2348/69 / EPEC) GN=gpmA PE=3 SV=1	3	1	sw_146
LSEKELPLTESLALTIDR	gpmA	[146]	y6	1	LSEK[+42]ELPLTESLALTIDR	143	160	690.716	688.399	sp|B7ULM8|GPMA_ECO27	2,3-bisphosphoglycerate-dependent phosphoglycerate mutase OS=Escherichia coli O127:H6 (strain E2348/69 / EPEC) GN=gpmA PE=3 SV=1	3	1	sw_146
LSEKELPLTESLALTIDR	gpmA	[146]	y5	3	LSEK[+42]ELPLTESLALTIDR	143	160	690.716	617.362	sp|B7ULM8|GPMA_ECO27	2,3-bisphosphoglycerate-dependent phosphoglycerate mutase OS=Escherichia coli O127:H6 (strain E2348/69 / EPEC) GN=gpmA PE=3 SV=1	3	1	sw_146
LSEKELPLTESLALTIDR	gpmA	[146]	y4	2	LSEK[+42]ELPLTESLALTIDR	143	160	690.716	504.278	sp|B7ULM8|GPMA_ECO27	2,3-bisphosphoglycerate-dependent phosphoglycerate mutase OS=Escherichia coli O127:H6 (strain E2348/69 / EPEC) GN=gpmA PE=3 SV=1	3	1	sw_146
AANDDLLNSFWLLDSEKGEAR	grcA	[26]	y10	6	AANDDLLNSFWLLDSEK[+42]GEAR	10	30	802.724	1159.6	sp|B7UH18|GRCA_ECO27	Autonomous glycyl radical cofactor OS=Escherichia coli O127:H6 (strain E2348/69 / EPEC) GN=grcA PE=3 SV=1	3	1	sw_26
AANDDLLNSFWLLDSEKGEAR	grcA	[26]	y9	2	AANDDLLNSFWLLDSEK[+42]GEAR	10	30	802.724	1046.51	sp|B7UH18|GRCA_ECO27	Autonomous glycyl radical cofactor OS=Escherichia coli O127:H6 (strain E2348/69 / EPEC) GN=grcA PE=3 SV=1	3	1	sw_26
AANDDLLNSFWLLDSEKGEAR	grcA	[26]	y8	1	AANDDLLNSFWLLDSEK[+42]GEAR	10	30	802.724	933.427	sp|B7UH18|GRCA_ECO27	Autonomous glycyl radical cofactor OS=Escherichia coli O127:H6 (strain E2348/69 / EPEC) GN=grcA PE=3 SV=1	3	1	sw_26
AANDDLLNSFWLLDSEKGEAR	grcA	[26]	y7	3	AANDDLLNSFWLLDSEK[+42]GEAR	10	30	802.724	818.4	sp|B7UH18|GRCA_ECO27	Autonomous glycyl radical cofactor OS=Escherichia coli O127:H6 (strain E2348/69 / EPEC) GN=grcA PE=3 SV=1	3	1	sw_26
AANDDLLNSFWLLDSEKGEAR	grcA	[26]	y5	5	AANDDLLNSFWLLDSEK[+42]GEAR	10	30	802.724	602.326	sp|B7UH18|GRCA_ECO27	Autonomous glycyl radical cofactor OS=Escherichia coli O127:H6 (strain E2348/69 / EPEC) GN=grcA PE=3 SV=1	3	1	sw_26
AANDDLLNSFWLLDSEKGEAR	grcA	[26]	y4	4	AANDDLLNSFWLLDSEK[+42]GEAR	10	30	802.724	432.22	sp|B7UH18|GRCA_ECO27	Autonomous glycyl radical cofactor OS=Escherichia coli O127:H6 (strain E2348/69 / EPEC) GN=grcA PE=3 SV=1	3	1	sw_26
EVPVEVKPEVR	grcA	[62]	y9	5	EVPVEVK[+42]PEVR	56	66	661.869	1094.62	sp|B7UH18|GRCA_ECO27	Autonomous glycyl radical cofactor OS=Escherichia coli O127:H6 (strain E2348/69 / EPEC) GN=grcA PE=3 SV=1	2	1	sw_62 prefer
EVPVEVKPEVR	grcA	[62]	y8	6	EVPVEVK[+42]PEVR	56	66	661.869	997.568	sp|B7UH18|GRCA_ECO27	Autonomous glycyl radical cofactor OS=Escherichia coli O127:H6 (strain E2348/69 / EPEC) GN=grcA PE=3 SV=1	2	1	sw_62 prefer
EVPVEVKPEVR	grcA	[62]	y7	2	EVPVEVK[+42]PEVR	56	66	661.869	898.499	sp|B7UH18|GRCA_ECO27	Autonomous glycyl radical cofactor OS=Escherichia coli O127:H6 (strain E2348/69 / EPEC) GN=grcA PE=3 SV=1	2	1	sw_62 prefer
EVPVEVKPEVR	grcA	[62]	y6	3	EVPVEVK[+42]PEVR	56	66	661.869	769.457	sp|B7UH18|GRCA_ECO27	Autonomous glycyl radical cofactor OS=Escherichia coli O127:H6 (strain E2348/69 / EPEC) GN=grcA PE=3 SV=1	2	1	sw_62 prefer
EVPVEVKPEVR	grcA	[62]	y4	4	EVPVEVK[+42]PEVR	56	66	661.869	500.283	sp|B7UH18|GRCA_ECO27	Autonomous glycyl radical cofactor OS=Escherichia coli O127:H6 (strain E2348/69 / EPEC) GN=grcA PE=3 SV=1	2	1	sw_62 prefer
EVPVEVKPEVR	grcA	[62]	y9	1	EVPVEVK[+42]PEVR	56	66	661.869	547.814	sp|B7UH18|GRCA_ECO27	Autonomous glycyl radical cofactor OS=Escherichia coli O127:H6 (strain E2348/69 / EPEC) GN=grcA PE=3 SV=1	2	2	sw_62 prefer
ETLEDAVKHPEK	grcA	[88]	y10	5	ETLEDAVK[+42]HPEK	81	92	479.912	1207.63	sp|B7UH18|GRCA_ECO27	Autonomous glycyl radical cofactor OS=Escherichia coli O127:H6 (strain E2348/69 / EPEC) GN=grcA PE=3 SV=1	3	1	sw_88
ETLEDAVKHPEK	grcA	[88]	y9	4	ETLEDAVK[+42]HPEK	81	92	479.912	1094.55	sp|B7UH18|GRCA_ECO27	Autonomous glycyl radical cofactor OS=Escherichia coli O127:H6 (strain E2348/69 / EPEC) GN=grcA PE=3 SV=1	3	1	sw_88
ETLEDAVKHPEK	grcA	[88]	y8	3	ETLEDAVK[+42]HPEK	81	92	479.912	965.505	sp|B7UH18|GRCA_ECO27	Autonomous glycyl radical cofactor OS=Escherichia coli O127:H6 (strain E2348/69 / EPEC) GN=grcA PE=3 SV=1	3	1	sw_88
ETLEDAVKHPEK	grcA	[88]	y4	6	ETLEDAVK[+42]HPEK	81	92	479.912	510.267	sp|B7UH18|GRCA_ECO27	Autonomous glycyl radical cofactor OS=Escherichia coli O127:H6 (strain E2348/69 / EPEC) GN=grcA PE=3 SV=1	3	1	sw_88
ETLEDAVKHPEK	grcA	[88]	y3	2	ETLEDAVK[+42]HPEK	81	92	479.912	373.208	sp|B7UH18|GRCA_ECO27	Autonomous glycyl radical cofactor OS=Escherichia coli O127:H6 (strain E2348/69 / EPEC) GN=grcA PE=3 SV=1	3	1	sw_88
HPEKYPQLTIR	grcA	[92]	y6	4	HPEK[+42]YPQLTIR	89	99	475.261	727.446	sp|B7UH18|GRCA_ECO27	Autonomous glycyl radical cofactor OS=Escherichia coli O127:H6 (strain E2348/69 / EPEC) GN=grcA PE=3 SV=1	3	1	sw_92
HPEKYPQLTIR	grcA	[92]	y5	2	HPEK[+42]YPQLTIR	89	99	475.261	630.393	sp|B7UH18|GRCA_ECO27	Autonomous glycyl radical cofactor OS=Escherichia coli O127:H6 (strain E2348/69 / EPEC) GN=grcA PE=3 SV=1	3	1	sw_92
HPEKYPQLTIR	grcA	[92]	y4	1	HPEK[+42]YPQLTIR	89	99	475.261	502.335	sp|B7UH18|GRCA_ECO27	Autonomous glycyl radical cofactor OS=Escherichia coli O127:H6 (strain E2348/69 / EPEC) GN=grcA PE=3 SV=1	3	1	sw_92
HPEKYPQLTIR	grcA	[92]	y3	5	HPEK[+42]YPQLTIR	89	99	475.261	389.251	sp|B7UH18|GRCA_ECO27	Autonomous glycyl radical cofactor OS=Escherichia coli O127:H6 (strain E2348/69 / EPEC) GN=grcA PE=3 SV=1	3	1	sw_92
HPEKYPQLTIR	grcA	[92]	y6	3	HPEK[+42]YPQLTIR	89	99	475.261	364.227	sp|B7UH18|GRCA_ECO27	Autonomous glycyl radical cofactor OS=Escherichia coli O127:H6 (strain E2348/69 / EPEC) GN=grcA PE=3 SV=1	3	2	sw_92
MGLVEPLKELFKDEVR	guaA	[381]	y8	3	MGLVEPLKELFK[+42]DEVR	370	385	649.02	1077.56	sp|B7UGU5|GUAA_ECO27	GMP synthase [glutamine-hydrolyzing] OS=Escherichia coli O127:H6 (strain E2348/69 / EPEC) GN=guaA PE=3 SV=1	3	1	sw_381
MGLVEPLKELFKDEVR	guaA	[381]	y5	4	MGLVEPLKELFK[+42]DEVR	370	385	649.02	688.362	sp|B7UGU5|GUAA_ECO27	GMP synthase [glutamine-hydrolyzing] OS=Escherichia coli O127:H6 (strain E2348/69 / EPEC) GN=guaA PE=3 SV=1	3	1	sw_381
MGLVEPLKELFKDEVR	guaA	[381]	y15	5	MGLVEPLKELFK[+42]DEVR	370	385	649.02	907.507	sp|B7UGU5|GUAA_ECO27	GMP synthase [glutamine-hydrolyzing] OS=Escherichia coli O127:H6 (strain E2348/69 / EPEC) GN=guaA PE=3 SV=1	3	2	sw_381
MGLVEPLKELFKDEVR	guaA	[381]	y13	2	MGLVEPLKELFK[+42]DEVR	370	385	649.02	822.454	sp|B7UGU5|GUAA_ECO27	GMP synthase [glutamine-hydrolyzing] OS=Escherichia coli O127:H6 (strain E2348/69 / EPEC) GN=guaA PE=3 SV=1	3	2	sw_381
MGLVEPLKELFKDEVR	guaA	[381]	y12	6	MGLVEPLKELFK[+42]DEVR	370	385	649.02	772.92	sp|B7UGU5|GUAA_ECO27	GMP synthase [glutamine-hydrolyzing] OS=Escherichia coli O127:H6 (strain E2348/69 / EPEC) GN=guaA PE=3 SV=1	3	2	sw_381
MGLVEPLKELFKDEVR	guaA	[381]	y11	1	MGLVEPLKELFK[+42]DEVR	370	385	649.02	708.398	sp|B7UGU5|GUAA_ECO27	GMP synthase [glutamine-hydrolyzing] OS=Escherichia coli O127:H6 (strain E2348/69 / EPEC) GN=guaA PE=3 SV=1	3	2	sw_381
DKLVSSEVK	gyrB	[339]	y7	2	DK[+42]LVSSEVK	338	346	523.79	761.44	sp|P0AES6|GYRB_ECOLI	DNA gyrase subunit B OS=Escherichia coli (strain K12) GN=gyrB PE=1 SV=2	2	1	sw_339
DKLVSSEVK	gyrB	[339]	y6	1	DK[+42]LVSSEVK	338	346	523.79	648.356	sp|P0AES6|GYRB_ECOLI	DNA gyrase subunit B OS=Escherichia coli (strain K12) GN=gyrB PE=1 SV=2	2	1	sw_339
DKLVSSEVK	gyrB	[339]	y5	3	DK[+42]LVSSEVK	338	346	523.79	549.288	sp|P0AES6|GYRB_ECOLI	DNA gyrase subunit B OS=Escherichia coli (strain K12) GN=gyrB PE=1 SV=2	2	1	sw_339
DKLVSSEVK	gyrB	[339]	y4	6	DK[+42]LVSSEVK	338	346	523.79	462.256	sp|P0AES6|GYRB_ECOLI	DNA gyrase subunit B OS=Escherichia coli (strain K12) GN=gyrB PE=1 SV=2	2	1	sw_339
GITDILVVDNLKDGTK	hldD	[34]	y11	5	GITDILVVDNLK[+42]DGTK	23	38	871.98	1243.69	sp|B7ULH4|HLDD_ECO27	ADP-L-glycero-D-manno-heptose-6-epimerase OS=Escherichia coli O127:H6 (strain E2348/69 / EPEC) GN=hldD PE=3 SV=1	2	1	sw_34
GITDILVVDNLKDGTK	hldD	[34]	y10	3	GITDILVVDNLK[+42]DGTK	23	38	871.98	1130.61	sp|B7ULH4|HLDD_ECO27	ADP-L-glycero-D-manno-heptose-6-epimerase OS=Escherichia coli O127:H6 (strain E2348/69 / EPEC) GN=hldD PE=3 SV=1	2	1	sw_34
GITDILVVDNLKDGTK	hldD	[34]	y9	1	GITDILVVDNLK[+42]DGTK	23	38	871.98	1031.54	sp|B7ULH4|HLDD_ECO27	ADP-L-glycero-D-manno-heptose-6-epimerase OS=Escherichia coli O127:H6 (strain E2348/69 / EPEC) GN=hldD PE=3 SV=1	2	1	sw_34
GITDILVVDNLKDGTK	hldD	[34]	y8	2	GITDILVVDNLK[+42]DGTK	23	38	871.98	932.468	sp|B7ULH4|HLDD_ECO27	ADP-L-glycero-D-manno-heptose-6-epimerase OS=Escherichia coli O127:H6 (strain E2348/69 / EPEC) GN=hldD PE=3 SV=1	2	1	sw_34
GITDILVVDNLKDGTK	hldD	[34]	y7	4	GITDILVVDNLK[+42]DGTK	23	38	871.98	817.441	sp|B7ULH4|HLDD_ECO27	ADP-L-glycero-D-manno-heptose-6-epimerase OS=Escherichia coli O127:H6 (strain E2348/69 / EPEC) GN=hldD PE=3 SV=1	2	1	sw_34
GITDILVVDNLKDGTK	hldD	[34]	y4	6	GITDILVVDNLK[+42]DGTK	23	38	871.98	420.209	sp|B7ULH4|HLDD_ECO27	ADP-L-glycero-D-manno-heptose-6-epimerase OS=Escherichia coli O127:H6 (strain E2348/69 / EPEC) GN=hldD PE=3 SV=1	2	1	sw_34
EYEKPLNVYGYSK	hldD	[135]	y10	6	EYEK[+42]PLNVYGYSK	132	144	816.401	1210.65	sp|B7ULH4|HLDD_ECO27	ADP-L-glycero-D-manno-heptose-6-epimerase OS=Escherichia coli O127:H6 (strain E2348/69 / EPEC) GN=hldD PE=3 SV=1	2	1	sw_135
EYEKPLNVYGYSK	hldD	[135]	y9	1	EYEK[+42]PLNVYGYSK	132	144	816.401	1040.54	sp|B7ULH4|HLDD_ECO27	ADP-L-glycero-D-manno-heptose-6-epimerase OS=Escherichia coli O127:H6 (strain E2348/69 / EPEC) GN=hldD PE=3 SV=1	2	1	sw_135
EYEKPLNVYGYSK	hldD	[135]	y8	3	EYEK[+42]PLNVYGYSK	132	144	816.401	943.488	sp|B7ULH4|HLDD_ECO27	ADP-L-glycero-D-manno-heptose-6-epimerase OS=Escherichia coli O127:H6 (strain E2348/69 / EPEC) GN=hldD PE=3 SV=1	2	1	sw_135
EYEKPLNVYGYSK	hldD	[135]	y5	2	EYEK[+42]PLNVYGYSK	132	144	816.401	617.293	sp|B7ULH4|HLDD_ECO27	ADP-L-glycero-D-manno-heptose-6-epimerase OS=Escherichia coli O127:H6 (strain E2348/69 / EPEC) GN=hldD PE=3 SV=1	2	1	sw_135
EYEKPLNVYGYSK	hldD	[135]	y4	5	EYEK[+42]PLNVYGYSK	132	144	816.401	454.23	sp|B7ULH4|HLDD_ECO27	ADP-L-glycero-D-manno-heptose-6-epimerase OS=Escherichia coli O127:H6 (strain E2348/69 / EPEC) GN=hldD PE=3 SV=1	2	1	sw_135
EYEKPLNVYGYSK	hldD	[135]	y10	4	EYEK[+42]PLNVYGYSK	132	144	816.401	605.827	sp|B7ULH4|HLDD_ECO27	ADP-L-glycero-D-manno-heptose-6-epimerase OS=Escherichia coli O127:H6 (strain E2348/69 / EPEC) GN=hldD PE=3 SV=1	2	2	sw_135
KGQIEYIPFPDKLK	hldD	[267]	y7	2	KGQIEYIPFPDK[+42]LK	256	269	573.322	886.503	sp|B7ULH4|HLDD_ECO27	ADP-L-glycero-D-manno-heptose-6-epimerase OS=Escherichia coli O127:H6 (strain E2348/69 / EPEC) GN=hldD PE=3 SV=1	3	1	sw_267
KGQIEYIPFPDKLK	hldD	[267]	y6	3	KGQIEYIPFPDK[+42]LK	256	269	573.322	789.451	sp|B7ULH4|HLDD_ECO27	ADP-L-glycero-D-manno-heptose-6-epimerase OS=Escherichia coli O127:H6 (strain E2348/69 / EPEC) GN=hldD PE=3 SV=1	3	1	sw_267
KGQIEYIPFPDKLK	hldD	[267]	y5	1	KGQIEYIPFPDK[+42]LK	256	269	573.322	642.382	sp|B7ULH4|HLDD_ECO27	ADP-L-glycero-D-manno-heptose-6-epimerase OS=Escherichia coli O127:H6 (strain E2348/69 / EPEC) GN=hldD PE=3 SV=1	3	1	sw_267
KGQIEYIPFPDKLK	hldD	[267]	y3	6	KGQIEYIPFPDK[+42]LK	256	269	573.322	430.302	sp|B7ULH4|HLDD_ECO27	ADP-L-glycero-D-manno-heptose-6-epimerase OS=Escherichia coli O127:H6 (strain E2348/69 / EPEC) GN=hldD PE=3 SV=1	3	1	sw_267
KGQIEYIPFPDKLK	hldD	[267]	y7	5	KGQIEYIPFPDK[+42]LK	256	269	573.322	443.755	sp|B7ULH4|HLDD_ECO27	ADP-L-glycero-D-manno-heptose-6-epimerase OS=Escherichia coli O127:H6 (strain E2348/69 / EPEC) GN=hldD PE=3 SV=1	3	2	sw_267
CKTEEEIVER	hldE	[207]	y8	1	C[+57]K[+42]TEEEIVER	206	215	667.816	1004.49	sp|B7UIW0|HLDE_ECO27	Bifunctional protein HldE OS=Escherichia coli O127:H6 (strain E2348/69 / EPEC) GN=hldE PE=3 SV=1	2	1	sw_207
CKTEEEIVER	hldE	[207]	y6	2	C[+57]K[+42]TEEEIVER	206	215	667.816	774.399	sp|B7UIW0|HLDE_ECO27	Bifunctional protein HldE OS=Escherichia coli O127:H6 (strain E2348/69 / EPEC) GN=hldE PE=3 SV=1	2	1	sw_207
CKTEEEIVER	hldE	[207]	y5	6	C[+57]K[+42]TEEEIVER	206	215	667.816	645.357	sp|B7UIW0|HLDE_ECO27	Bifunctional protein HldE OS=Escherichia coli O127:H6 (strain E2348/69 / EPEC) GN=hldE PE=3 SV=1	2	1	sw_207
CKTEEEIVER	hldE	[207]	y4	5	C[+57]K[+42]TEEEIVER	206	215	667.816	516.314	sp|B7UIW0|HLDE_ECO27	Bifunctional protein HldE OS=Escherichia coli O127:H6 (strain E2348/69 / EPEC) GN=hldE PE=3 SV=1	2	1	sw_207
CKTEEEIVER	hldE	[207]	y3	4	C[+57]K[+42]TEEEIVER	206	215	667.816	403.23	sp|B7UIW0|HLDE_ECO27	Bifunctional protein HldE OS=Escherichia coli O127:H6 (strain E2348/69 / EPEC) GN=hldE PE=3 SV=1	2	1	sw_207
AQRPAKYSYVDENGETK	hns	[96]	y10	3	AQRPAK[+42]YSYVDENGETK	91	107	666.657	1141.5	sp|P0ACF9|HNS_ECOL6	DNA-binding protein H-NS OS=Escherichia coli O6:H1 (strain CFT073 / ATCC 700928 / UPEC) GN=hns PE=3 SV=2	3	1	sw_96 cobb a little up
AQRPAKYSYVDENGETK	hns	[96]	y9	4	AQRPAK[+42]YSYVDENGETK	91	107	666.657	1054.47	sp|P0ACF9|HNS_ECOL6	DNA-binding protein H-NS OS=Escherichia coli O6:H1 (strain CFT073 / ATCC 700928 / UPEC) GN=hns PE=3 SV=2	3	1	sw_96 cobb a little up
AQRPAKYSYVDENGETK	hns	[96]	y8	2	AQRPAK[+42]YSYVDENGETK	91	107	666.657	891.405	sp|P0ACF9|HNS_ECOL6	DNA-binding protein H-NS OS=Escherichia coli O6:H1 (strain CFT073 / ATCC 700928 / UPEC) GN=hns PE=3 SV=2	3	1	sw_96 cobb a little up
AQRPAKYSYVDENGETK	hns	[96]	y7	1	AQRPAK[+42]YSYVDENGETK	91	107	666.657	792.337	sp|P0ACF9|HNS_ECOL6	DNA-binding protein H-NS OS=Escherichia coli O6:H1 (strain CFT073 / ATCC 700928 / UPEC) GN=hns PE=3 SV=2	3	1	sw_96 cobb a little up
AQRPAKYSYVDENGETK	hns	[96]	y6	5	AQRPAK[+42]YSYVDENGETK	91	107	666.657	677.31	sp|P0ACF9|HNS_ECOL6	DNA-binding protein H-NS OS=Escherichia coli O6:H1 (strain CFT073 / ATCC 700928 / UPEC) GN=hns PE=3 SV=2	3	1	sw_96 cobb a little up
EQFNELIAPLVKR	hscA	[309]	y7	6	EQFNELIAPLVK[+42]R	298	310	533.635	838.551	sp|B7UGX2|HSCA_ECO27	Chaperone protein HscA OS=Escherichia coli O127:H6 (strain E2348/69 / EPEC) GN=hscA PE=3 SV=1	3	1	sw_309
EQFNELIAPLVKR	hscA	[309]	y6	2	EQFNELIAPLVK[+42]R	298	310	533.635	725.467	sp|B7UGX2|HSCA_ECO27	Chaperone protein HscA OS=Escherichia coli O127:H6 (strain E2348/69 / EPEC) GN=hscA PE=3 SV=1	3	1	sw_309
EQFNELIAPLVKR	hscA	[309]	y5	1	EQFNELIAPLVK[+42]R	298	310	533.635	654.43	sp|B7UGX2|HSCA_ECO27	Chaperone protein HscA OS=Escherichia coli O127:H6 (strain E2348/69 / EPEC) GN=hscA PE=3 SV=1	3	1	sw_309
EQFNELIAPLVKR	hscA	[309]	y4	4	EQFNELIAPLVK[+42]R	298	310	533.635	557.377	sp|B7UGX2|HSCA_ECO27	Chaperone protein HscA OS=Escherichia coli O127:H6 (strain E2348/69 / EPEC) GN=hscA PE=3 SV=1	3	1	sw_309
EQFNELIAPLVKR	hscA	[309]	y3	5	EQFNELIAPLVK[+42]R	298	310	533.635	444.293	sp|B7UGX2|HSCA_ECO27	Chaperone protein HscA OS=Escherichia coli O127:H6 (strain E2348/69 / EPEC) GN=hscA PE=3 SV=1	3	1	sw_309
EQFNELIAPLVKR	hscA	[309]	y5	3	EQFNELIAPLVK[+42]R	298	310	533.635	327.718	sp|B7UGX2|HSCA_ECO27	Chaperone protein HscA OS=Escherichia coli O127:H6 (strain E2348/69 / EPEC) GN=hscA PE=3 SV=1	3	2	sw_309
LAKLANAPFIK	hslU	[72]	y8	1	LAK[+42]LANAPFIK	70	80	614.377	873.519	sp|B7UNQ1|HSLU_ECO27	ATP-dependent protease ATPase subunit HslU OS=Escherichia coli O127:H6 (strain E2348/69 / EPEC) GN=hslU PE=3 SV=1	2	1	sw_72
LAKLANAPFIK	hslU	[72]	y7	3	LAK[+42]LANAPFIK	70	80	614.377	760.435	sp|B7UNQ1|HSLU_ECO27	ATP-dependent protease ATPase subunit HslU OS=Escherichia coli O127:H6 (strain E2348/69 / EPEC) GN=hslU PE=3 SV=1	2	1	sw_72
LAKLANAPFIK	hslU	[72]	y6	2	LAK[+42]LANAPFIK	70	80	614.377	689.398	sp|B7UNQ1|HSLU_ECO27	ATP-dependent protease ATPase subunit HslU OS=Escherichia coli O127:H6 (strain E2348/69 / EPEC) GN=hslU PE=3 SV=1	2	1	sw_72
LAKLANAPFIK	hslU	[72]	y4	4	LAK[+42]LANAPFIK	70	80	614.377	504.318	sp|B7UNQ1|HSLU_ECO27	ATP-dependent protease ATPase subunit HslU OS=Escherichia coli O127:H6 (strain E2348/69 / EPEC) GN=hslU PE=3 SV=1	2	1	sw_72
LAKLANAPFIK	hslU	[72]	y9	5	LAK[+42]LANAPFIK	70	80	614.377	522.316	sp|B7UNQ1|HSLU_ECO27	ATP-dependent protease ATPase subunit HslU OS=Escherichia coli O127:H6 (strain E2348/69 / EPEC) GN=hslU PE=3 SV=1	2	2	sw_72
VLQMLEKLAK	htpG	[362]	y8	2	VLQMLEK[+42]LAK	356	365	607.862	1002.57	sp|P0A6Z5|HTPG_ECO57	Chaperone protein HtpG OS=Escherichia coli O157:H7 GN=htpG PE=3 SV=1	2	1	sw_362
VLQMLEKLAK	htpG	[362]	y7	1	VLQMLEK[+42]LAK	356	365	607.862	874.507	sp|P0A6Z5|HTPG_ECO57	Chaperone protein HtpG OS=Escherichia coli O157:H7 GN=htpG PE=3 SV=1	2	1	sw_362
VLQMLEKLAK	htpG	[362]	y6	3	VLQMLEK[+42]LAK	356	365	607.862	743.466	sp|P0A6Z5|HTPG_ECO57	Chaperone protein HtpG OS=Escherichia coli O157:H7 GN=htpG PE=3 SV=1	2	1	sw_362
VLQMLEKLAK	htpG	[362]	y4	4	VLQMLEK[+42]LAK	356	365	607.862	501.34	sp|P0A6Z5|HTPG_ECO57	Chaperone protein HtpG OS=Escherichia coli O157:H7 GN=htpG PE=3 SV=1	2	1	sw_362
TGDKVELEGK	ihfB	[69]	y8	5	TGDK[+42]VELEGK	66	75	559.29	959.504	sp|B7UMZ8|IHFB_ECO27	Integration host factor subunit beta OS=Escherichia coli O127:H6 (strain E2348/69 / EPEC) GN=ihfB PE=3 SV=1	2	1	sw_69
TGDKVELEGK	ihfB	[69]	y7	3	TGDK[+42]VELEGK	66	75	559.29	844.477	sp|B7UMZ8|IHFB_ECO27	Integration host factor subunit beta OS=Escherichia coli O127:H6 (strain E2348/69 / EPEC) GN=ihfB PE=3 SV=1	2	1	sw_69
TGDKVELEGK	ihfB	[69]	y6	1	TGDK[+42]VELEGK	66	75	559.29	674.372	sp|B7UMZ8|IHFB_ECO27	Integration host factor subunit beta OS=Escherichia coli O127:H6 (strain E2348/69 / EPEC) GN=ihfB PE=3 SV=1	2	1	sw_69
TGDKVELEGK	ihfB	[69]	y5	2	TGDK[+42]VELEGK	66	75	559.29	575.304	sp|B7UMZ8|IHFB_ECO27	Integration host factor subunit beta OS=Escherichia coli O127:H6 (strain E2348/69 / EPEC) GN=ihfB PE=3 SV=1	2	1	sw_69
TGDKVELEGK	ihfB	[69]	y4	4	TGDK[+42]VELEGK	66	75	559.29	446.261	sp|B7UMZ8|IHFB_ECO27	Integration host factor subunit beta OS=Escherichia coli O127:H6 (strain E2348/69 / EPEC) GN=ihfB PE=3 SV=1	2	1	sw_69
TGDKVELEGK	ihfB	[69]	y3	6	TGDK[+42]VELEGK	66	75	559.29	333.177	sp|B7UMZ8|IHFB_ECO27	Integration host factor subunit beta OS=Escherichia coli O127:H6 (strain E2348/69 / EPEC) GN=ihfB PE=3 SV=1	2	1	sw_69
EVKELTER	guaB	[110]	y6	4	EVK[+42]ELTER	108	115	523.28	817.441	sp|P0ADG7|IMDH_ECOLI	Inosine-5'-monophosphate dehydrogenase OS=Escherichia coli (strain K12) GN=guaB PE=1 SV=1	2	1	sw_110
EVKELTER	guaB	[110]	y5	1	EVK[+42]ELTER	108	115	523.28	647.336	sp|P0ADG7|IMDH_ECOLI	Inosine-5'-monophosphate dehydrogenase OS=Escherichia coli (strain K12) GN=guaB PE=1 SV=1	2	1	sw_110
EVKELTER	guaB	[110]	y3	3	EVK[+42]ELTER	108	115	523.28	405.209	sp|P0ADG7|IMDH_ECOLI	Inosine-5'-monophosphate dehydrogenase OS=Escherichia coli (strain K12) GN=guaB PE=1 SV=1	2	1	sw_110
EVKELTER	guaB	[110]	y7	6	EVK[+42]ELTER	108	115	523.28	458.759	sp|P0ADG7|IMDH_ECOLI	Inosine-5'-monophosphate dehydrogenase OS=Escherichia coli (strain K12) GN=guaB PE=1 SV=1	2	2	sw_110
EVKELTER	guaB	[110]	y6	5	EVK[+42]ELTER	108	115	523.28	409.224	sp|P0ADG7|IMDH_ECOLI	Inosine-5'-monophosphate dehydrogenase OS=Escherichia coli (strain K12) GN=guaB PE=1 SV=1	2	2	sw_110
YFQSDNAADKLVPEGIEGR	guaB	[411]	y8	4	YFQSDNAADK[+42]LVPEGIEGR	402	420	717.683	856.452	sp|P0ADG7|IMDH_ECOLI	Inosine-5'-monophosphate dehydrogenase OS=Escherichia coli (strain K12) GN=guaB PE=1 SV=1	3	1	sw_411
YFQSDNAADKLVPEGIEGR	guaB	[411]	y7	1	YFQSDNAADK[+42]LVPEGIEGR	402	420	717.683	757.384	sp|P0ADG7|IMDH_ECOLI	Inosine-5'-monophosphate dehydrogenase OS=Escherichia coli (strain K12) GN=guaB PE=1 SV=1	3	1	sw_411
YFQSDNAADKLVPEGIEGR	guaB	[411]	y6	6	YFQSDNAADK[+42]LVPEGIEGR	402	420	717.683	660.331	sp|P0ADG7|IMDH_ECOLI	Inosine-5'-monophosphate dehydrogenase OS=Escherichia coli (strain K12) GN=guaB PE=1 SV=1	3	1	sw_411
YFQSDNAADKLVPEGIEGR	guaB	[411]	y5	2	YFQSDNAADK[+42]LVPEGIEGR	402	420	717.683	531.289	sp|P0ADG7|IMDH_ECOLI	Inosine-5'-monophosphate dehydrogenase OS=Escherichia coli (strain K12) GN=guaB PE=1 SV=1	3	1	sw_411
YFQSDNAADKLVPEGIEGR	guaB	[411]	y16	5	YFQSDNAADK[+42]LVPEGIEGR	402	420	717.683	856.926	sp|P0ADG7|IMDH_ECOLI	Inosine-5'-monophosphate dehydrogenase OS=Escherichia coli (strain K12) GN=guaB PE=1 SV=1	3	2	sw_411
YFQSDNAADKLVPEGIEGR	guaB	[411]	y7	3	YFQSDNAADK[+42]LVPEGIEGR	402	420	717.683	379.196	sp|P0ADG7|IMDH_ECOLI	Inosine-5'-monophosphate dehydrogenase OS=Escherichia coli (strain K12) GN=guaB PE=1 SV=1	3	2	sw_411
LKEIIHQQMGGLR	guaB	[428]	y8	4	LK[+42]EIIHQQMGGLR	427	439	522.292	926.462	sp|P0ADG7|IMDH_ECOLI	Inosine-5'-monophosphate dehydrogenase OS=Escherichia coli (strain K12) GN=guaB PE=1 SV=1	3	1	sw_428
LKEIIHQQMGGLR	guaB	[428]	y7	1	LK[+42]EIIHQQMGGLR	427	439	522.292	789.404	sp|P0ADG7|IMDH_ECOLI	Inosine-5'-monophosphate dehydrogenase OS=Escherichia coli (strain K12) GN=guaB PE=1 SV=1	3	1	sw_428
LKEIIHQQMGGLR	guaB	[428]	y6	6	LK[+42]EIIHQQMGGLR	427	439	522.292	661.345	sp|P0ADG7|IMDH_ECOLI	Inosine-5'-monophosphate dehydrogenase OS=Escherichia coli (strain K12) GN=guaB PE=1 SV=1	3	1	sw_428
LKEIIHQQMGGLR	guaB	[428]	y12	3	LK[+42]EIIHQQMGGLR	427	439	522.292	726.393	sp|P0ADG7|IMDH_ECOLI	Inosine-5'-monophosphate dehydrogenase OS=Escherichia coli (strain K12) GN=guaB PE=1 SV=1	3	2	sw_428
LKEIIHQQMGGLR	guaB	[428]	y11	2	LK[+42]EIIHQQMGGLR	427	439	522.292	641.34	sp|P0ADG7|IMDH_ECOLI	Inosine-5'-monophosphate dehydrogenase OS=Escherichia coli (strain K12) GN=guaB PE=1 SV=1	3	2	sw_428
LKEIIHQQMGGLR	guaB	[428]	y8	5	LK[+42]EIIHQQMGGLR	427	439	522.292	463.735	sp|P0ADG7|IMDH_ECOLI	Inosine-5'-monophosphate dehydrogenase OS=Escherichia coli (strain K12) GN=guaB PE=1 SV=1	3	2	sw_428
GAANFYQKK	iscS	[92]	y7	5	GAANFYQK[+42]K	85	93	534.777	940.489	sp|B7UGX6|ISCS_ECO27	Cysteine desulfurase OS=Escherichia coli O127:H6 (strain E2348/69 / EPEC) GN=iscS PE=3 SV=1	2	1	sw_92
GAANFYQKK	iscS	[92]	y6	4	GAANFYQK[+42]K	85	93	534.777	869.452	sp|B7UGX6|ISCS_ECO27	Cysteine desulfurase OS=Escherichia coli O127:H6 (strain E2348/69 / EPEC) GN=iscS PE=3 SV=1	2	1	sw_92
GAANFYQKK	iscS	[92]	y5	2	GAANFYQK[+42]K	85	93	534.777	755.409	sp|B7UGX6|ISCS_ECO27	Cysteine desulfurase OS=Escherichia coli O127:H6 (strain E2348/69 / EPEC) GN=iscS PE=3 SV=1	2	1	sw_92
GAANFYQKK	iscS	[92]	y4	1	GAANFYQK[+42]K	85	93	534.777	608.34	sp|B7UGX6|ISCS_ECO27	Cysteine desulfurase OS=Escherichia coli O127:H6 (strain E2348/69 / EPEC) GN=iscS PE=3 SV=1	2	1	sw_92
GAANFYQKK	iscS	[92]	y3	3	GAANFYQK[+42]K	85	93	534.777	445.277	sp|B7UGX6|ISCS_ECO27	Cysteine desulfurase OS=Escherichia coli O127:H6 (strain E2348/69 / EPEC) GN=iscS PE=3 SV=1	2	1	sw_92
GAANFYQKK	iscS	[92]	y7	6	GAANFYQK[+42]K	85	93	534.777	470.748	sp|B7UGX6|ISCS_ECO27	Cysteine desulfurase OS=Escherichia coli O127:H6 (strain E2348/69 / EPEC) GN=iscS PE=3 SV=1	2	2	sw_92
FNPPKVEGKDDVTGEELTTR	adk	[141]	y8	1	FNPPK[+42]VEGKDDVTGEELTTR	137	156	758.713	906.453	sp|B7UKF4|KAD_ECO27	Adenylate kinase OS=Escherichia coli O127:H6 (strain E2348/69 / EPEC) GN=adk PE=3 SV=1	3	1	SW_141
FNPPKVEGKDDVTGEELTTR	adk	[141]	y7	4	FNPPK[+42]VEGKDDVTGEELTTR	137	156	758.713	805.405	sp|B7UKF4|KAD_ECO27	Adenylate kinase OS=Escherichia coli O127:H6 (strain E2348/69 / EPEC) GN=adk PE=3 SV=1	3	1	SW_141
FNPPKVEGKDDVTGEELTTR	adk	[141]	y5	5	FNPPK[+42]VEGKDDVTGEELTTR	137	156	758.713	619.341	sp|B7UKF4|KAD_ECO27	Adenylate kinase OS=Escherichia coli O127:H6 (strain E2348/69 / EPEC) GN=adk PE=3 SV=1	3	1	SW_141
FNPPKVEGKDDVTGEELTTR	adk	[141]	y4	6	FNPPK[+42]VEGKDDVTGEELTTR	137	156	758.713	490.298	sp|B7UKF4|KAD_ECO27	Adenylate kinase OS=Escherichia coli O127:H6 (strain E2348/69 / EPEC) GN=adk PE=3 SV=1	3	1	SW_141
FNPPKVEGKDDVTGEELTTR	adk	[141]	y18	2	FNPPK[+42]VEGKDDVTGEELTTR	137	156	758.713	1007.01	sp|B7UKF4|KAD_ECO27	Adenylate kinase OS=Escherichia coli O127:H6 (strain E2348/69 / EPEC) GN=adk PE=3 SV=1	3	2	SW_141
FNPPKVEGKDDVTGEELTTR	adk	[141]	y17	3	FNPPK[+42]VEGKDDVTGEELTTR	137	156	758.713	958.484	sp|B7UKF4|KAD_ECO27	Adenylate kinase OS=Escherichia coli O127:H6 (strain E2348/69 / EPEC) GN=adk PE=3 SV=1	3	2	SW_141
ADLEKILG	adk	[211]	y4	2	ADLEK[+42]ILG	207	214	450.755	472.313	sp|B7L799|KAD_ECO55	Adenylate kinase OS=Escherichia coli (strain 55989 / EAEC) GN=adk PE=3 SV=1	2	1	SW_211
ADLEKILG	adk	[211]	y6	1	ADLEK[+42]ILG	207	214	450.755	357.723	sp|B7L799|KAD_ECO55	Adenylate kinase OS=Escherichia coli (strain 55989 / EAEC) GN=adk PE=3 SV=1	2	2	SW_211
ALPVLEKIQK	katG	[515]	y8	3	ALPVLEK[+42]IQK	509	518	590.869	996.609	sp|A7ZUG1|KATG_ECO24	Catalase-peroxidase OS=Escherichia coli O139:H28 (strain E24377A / ETEC) GN=katG PE=3 SV=1	2	1	sw_515
ALPVLEKIQK	katG	[515]	y7	4	ALPVLEK[+42]IQK	509	518	590.869	899.556	sp|A7ZUG1|KATG_ECO24	Catalase-peroxidase OS=Escherichia coli O139:H28 (strain E24377A / ETEC) GN=katG PE=3 SV=1	2	1	sw_515
ALPVLEKIQK	katG	[515]	y6	2	ALPVLEK[+42]IQK	509	518	590.869	800.488	sp|A7ZUG1|KATG_ECO24	Catalase-peroxidase OS=Escherichia coli O139:H28 (strain E24377A / ETEC) GN=katG PE=3 SV=1	2	1	sw_515
ALPVLEKIQK	katG	[515]	y5	5	ALPVLEK[+42]IQK	509	518	590.869	687.404	sp|A7ZUG1|KATG_ECO24	Catalase-peroxidase OS=Escherichia coli O139:H28 (strain E24377A / ETEC) GN=katG PE=3 SV=1	2	1	sw_515
ALPVLEKIQK	katG	[515]	y4	6	ALPVLEK[+42]IQK	509	518	590.869	558.361	sp|A7ZUG1|KATG_ECO24	Catalase-peroxidase OS=Escherichia coli O139:H28 (strain E24377A / ETEC) GN=katG PE=3 SV=1	2	1	sw_515
ALPVLEKIQK	katG	[515]	y8	1	ALPVLEK[+42]IQK	509	518	590.869	498.808	sp|A7ZUG1|KATG_ECO24	Catalase-peroxidase OS=Escherichia coli O139:H28 (strain E24377A / ETEC) GN=katG PE=3 SV=1	2	2	sw_515
CDGPSALPLAKLEPFLK	kdsA	[259]	y9	7	C[+57]DGPSALPLAK[+42]LEPFLK	249	265	633.341	1100.67	sp|B7UQA3|KDSA_ECO27	2-dehydro-3-deoxyphosphooctonate aldolase OS=Escherichia coli O127:H6 (strain E2348/69 / EPEC) GN=kdsA PE=3 SV=1	3	1	sw_259
CDGPSALPLAKLEPFLK	kdsA	[259]	y8	1	C[+57]DGPSALPLAK[+42]LEPFLK	249	265	633.341	987.587	sp|B7UQA3|KDSA_ECO27	2-dehydro-3-deoxyphosphooctonate aldolase OS=Escherichia coli O127:H6 (strain E2348/69 / EPEC) GN=kdsA PE=3 SV=1	3	1	sw_259
CDGPSALPLAKLEPFLK	kdsA	[259]	y7	4	C[+57]DGPSALPLAK[+42]LEPFLK	249	265	633.341	916.55	sp|B7UQA3|KDSA_ECO27	2-dehydro-3-deoxyphosphooctonate aldolase OS=Escherichia coli O127:H6 (strain E2348/69 / EPEC) GN=kdsA PE=3 SV=1	3	1	sw_259
CDGPSALPLAKLEPFLK	kdsA	[259]	y4	2	C[+57]DGPSALPLAK[+42]LEPFLK	249	265	633.341	504.318	sp|B7UQA3|KDSA_ECO27	2-dehydro-3-deoxyphosphooctonate aldolase OS=Escherichia coli O127:H6 (strain E2348/69 / EPEC) GN=kdsA PE=3 SV=1	3	1	sw_259
CDGPSALPLAKLEPFLK	kdsA	[259]	y10	6	C[+57]DGPSALPLAK[+42]LEPFLK	249	265	633.341	599.366	sp|B7UQA3|KDSA_ECO27	2-dehydro-3-deoxyphosphooctonate aldolase OS=Escherichia coli O127:H6 (strain E2348/69 / EPEC) GN=kdsA PE=3 SV=1	3	2	sw_259
LEPFLKQMK	kdsA	[265]	y8	6	LEPFLK[+42]QMK	260	268	588.328	1062.57	sp|B7UQA3|KDSA_ECO27	2-dehydro-3-deoxyphosphooctonate aldolase OS=Escherichia coli O127:H6 (strain E2348/69 / EPEC) GN=kdsA PE=3 SV=1	2	1	sw_265
LEPFLKQMK	kdsA	[265]	y7	1	LEPFLK[+42]QMK	260	268	588.328	933.523	sp|B7UQA3|KDSA_ECO27	2-dehydro-3-deoxyphosphooctonate aldolase OS=Escherichia coli O127:H6 (strain E2348/69 / EPEC) GN=kdsA PE=3 SV=1	2	1	sw_265
LEPFLKQMK	kdsA	[265]	y6	3	LEPFLK[+42]QMK	260	268	588.328	836.47	sp|B7UQA3|KDSA_ECO27	2-dehydro-3-deoxyphosphooctonate aldolase OS=Escherichia coli O127:H6 (strain E2348/69 / EPEC) GN=kdsA PE=3 SV=1	2	1	sw_265
LEPFLKQMK	kdsA	[265]	y7	2	LEPFLK[+42]QMK	260	268	588.328	467.265	sp|B7UQA3|KDSA_ECO27	2-dehydro-3-deoxyphosphooctonate aldolase OS=Escherichia coli O127:H6 (strain E2348/69 / EPEC) GN=kdsA PE=3 SV=1	2	2	sw_265
AIAKLLNDTDMAIIDK	prs	[182]	y12	4	AIAK[+42]LLNDTDMAIIDK	179	194	893.985	1361.7	sp|P0A718|KPRS_ECOL6	Ribose-phosphate pyrophosphokinase OS=Escherichia coli O6:H1 (strain CFT073 / ATCC 700928 / UPEC) GN=prs PE=3 SV=2	2	1	sw_182
AIAKLLNDTDMAIIDK	prs	[182]	y11	2	AIAK[+42]LLNDTDMAIIDK	179	194	893.985	1248.61	sp|P0A718|KPRS_ECOL6	Ribose-phosphate pyrophosphokinase OS=Escherichia coli O6:H1 (strain CFT073 / ATCC 700928 / UPEC) GN=prs PE=3 SV=2	2	1	sw_182
AIAKLLNDTDMAIIDK	prs	[182]	y10	1	AIAK[+42]LLNDTDMAIIDK	179	194	893.985	1135.53	sp|P0A718|KPRS_ECOL6	Ribose-phosphate pyrophosphokinase OS=Escherichia coli O6:H1 (strain CFT073 / ATCC 700928 / UPEC) GN=prs PE=3 SV=2	2	1	sw_182
AIAKLLNDTDMAIIDK	prs	[182]	y9	5	AIAK[+42]LLNDTDMAIIDK	179	194	893.985	1021.49	sp|P0A718|KPRS_ECOL6	Ribose-phosphate pyrophosphokinase OS=Escherichia coli O6:H1 (strain CFT073 / ATCC 700928 / UPEC) GN=prs PE=3 SV=2	2	1	sw_182
AIAKLLNDTDMAIIDK	prs	[182]	y3	3	AIAK[+42]LLNDTDMAIIDK	179	194	893.985	375.224	sp|P0A718|KPRS_ECOL6	Ribose-phosphate pyrophosphokinase OS=Escherichia coli O6:H1 (strain CFT073 / ATCC 700928 / UPEC) GN=prs PE=3 SV=2	2	1	sw_182
LLNDTDMAIIDKR	prs	[194]	y11	6	LLNDTDMAIIDK[+42]R	183	195	780.409	1333.64	sp|P0A718|KPRS_ECOL6	Ribose-phosphate pyrophosphokinase OS=Escherichia coli O6:H1 (strain CFT073 / ATCC 700928 / UPEC) GN=prs PE=3 SV=2	2	1	sw_194
LLNDTDMAIIDKR	prs	[194]	y8	1	LLNDTDMAIIDK[+42]R	183	195	780.409	1003.52	sp|P0A718|KPRS_ECOL6	Ribose-phosphate pyrophosphokinase OS=Escherichia coli O6:H1 (strain CFT073 / ATCC 700928 / UPEC) GN=prs PE=3 SV=2	2	1	sw_194
LLNDTDMAIIDKR	prs	[194]	y5	5	LLNDTDMAIIDK[+42]R	183	195	780.409	686.42	sp|P0A718|KPRS_ECOL6	Ribose-phosphate pyrophosphokinase OS=Escherichia coli O6:H1 (strain CFT073 / ATCC 700928 / UPEC) GN=prs PE=3 SV=2	2	1	sw_194
LLNDTDMAIIDKR	prs	[194]	y4	3	LLNDTDMAIIDK[+42]R	183	195	780.409	573.335	sp|P0A718|KPRS_ECOL6	Ribose-phosphate pyrophosphokinase OS=Escherichia coli O6:H1 (strain CFT073 / ATCC 700928 / UPEC) GN=prs PE=3 SV=2	2	1	sw_194
LLNDTDMAIIDKR	prs	[194]	y3	2	LLNDTDMAIIDK[+42]R	183	195	780.409	460.251	sp|P0A718|KPRS_ECOL6	Ribose-phosphate pyrophosphokinase OS=Escherichia coli O6:H1 (strain CFT073 / ATCC 700928 / UPEC) GN=prs PE=3 SV=2	2	1	sw_194
IVCTIGPKTESEEMLAK	pykF	[13]	y9	1	IVC[+57]TIGPK[+42]TESEEMLAK	6	22	649.997	1037.48	sp|P0AD61|KPYK1_ECOLI	Pyruvate kinase I OS=Escherichia coli (strain K12) GN=pykF PE=1 SV=1	3	1	sw_13
IVCTIGPKTESEEMLAK	pykF	[13]	y8	2	IVC[+57]TIGPK[+42]TESEEMLAK	6	22	649.997	936.434	sp|P0AD61|KPYK1_ECOLI	Pyruvate kinase I OS=Escherichia coli (strain K12) GN=pykF PE=1 SV=1	3	1	sw_13
IVCTIGPKTESEEMLAK	pykF	[13]	y7	3	IVC[+57]TIGPK[+42]TESEEMLAK	6	22	649.997	807.392	sp|P0AD61|KPYK1_ECOLI	Pyruvate kinase I OS=Escherichia coli (strain K12) GN=pykF PE=1 SV=1	3	1	sw_13
IVCTIGPKTESEEMLAK	pykF	[13]	y5	5	IVC[+57]TIGPK[+42]TESEEMLAK	6	22	649.997	591.317	sp|P0AD61|KPYK1_ECOLI	Pyruvate kinase I OS=Escherichia coli (strain K12) GN=pykF PE=1 SV=1	3	1	sw_13
IVCTIGPKTESEEMLAK	pykF	[13]	y12	4	IVC[+57]TIGPK[+42]TESEEMLAK	6	22	649.997	681.334	sp|P0AD61|KPYK1_ECOLI	Pyruvate kinase I OS=Escherichia coli (strain K12) GN=pykF PE=1 SV=1	3	2	sw_13
IVCTIGPKTESEEMLAK	pykF	[13]	y11	6	IVC[+57]TIGPK[+42]TESEEMLAK	6	22	649.997	652.824	sp|P0AD61|KPYK1_ECOLI	Pyruvate kinase I OS=Escherichia coli (strain K12) GN=pykF PE=1 SV=1	3	2	sw_13
TMKLEGGNDVSLK	pykF	[76]	y11	5	TMK[+42]LEGGNDVSLK	74	86	717.369	1201.64	sp|P0AD61|KPYK1_ECOLI	Pyruvate kinase I OS=Escherichia coli (strain K12) GN=pykF PE=1 SV=1	2	1	sw_76
TMKLEGGNDVSLK	pykF	[76]	y10	2	TMK[+42]LEGGNDVSLK	74	86	717.369	1031.54	sp|P0AD61|KPYK1_ECOLI	Pyruvate kinase I OS=Escherichia coli (strain K12) GN=pykF PE=1 SV=1	2	1	sw_76
TMKLEGGNDVSLK	pykF	[76]	y9	1	TMK[+42]LEGGNDVSLK	74	86	717.369	918.453	sp|P0AD61|KPYK1_ECOLI	Pyruvate kinase I OS=Escherichia coli (strain K12) GN=pykF PE=1 SV=1	2	1	sw_76
TMKLEGGNDVSLK	pykF	[76]	y8	3	TMK[+42]LEGGNDVSLK	74	86	717.369	789.41	sp|P0AD61|KPYK1_ECOLI	Pyruvate kinase I OS=Escherichia coli (strain K12) GN=pykF PE=1 SV=1	2	1	sw_76
TMKLEGGNDVSLK	pykF	[76]	y11	4	TMK[+42]LEGGNDVSLK	74	86	717.369	601.325	sp|P0AD61|KPYK1_ECOLI	Pyruvate kinase I OS=Escherichia coli (strain K12) GN=pykF PE=1 SV=1	2	2	sw_76
TMKLEGGNDVSLK	pykF	[76]	y10	6	TMK[+42]LEGGNDVSLK	74	86	717.369	516.272	sp|P0AD61|KPYK1_ECOLI	Pyruvate kinase I OS=Escherichia coli (strain K12) GN=pykF PE=1 SV=1	2	2	sw_76
VICKVLNNGDLGENK	pykF	[145]	y10	1	VIC[+57]K[+42]VLNNGDLGENK	142	156	857.943	1073.52	sp|P0AD61|KPYK1_ECOLI	Pyruvate kinase I OS=Escherichia coli (strain K12) GN=pykF PE=1 SV=1	2	1	sw_145
VICKVLNNGDLGENK	pykF	[145]	y9	3	VIC[+57]K[+42]VLNNGDLGENK	142	156	857.943	960.438	sp|P0AD61|KPYK1_ECOLI	Pyruvate kinase I OS=Escherichia coli (strain K12) GN=pykF PE=1 SV=1	2	1	sw_145
VICKVLNNGDLGENK	pykF	[145]	y8	5	VIC[+57]K[+42]VLNNGDLGENK	142	156	857.943	846.395	sp|P0AD61|KPYK1_ECOLI	Pyruvate kinase I OS=Escherichia coli (strain K12) GN=pykF PE=1 SV=1	2	1	sw_145
VICKVLNNGDLGENK	pykF	[145]	y5	6	VIC[+57]K[+42]VLNNGDLGENK	142	156	857.943	560.304	sp|P0AD61|KPYK1_ECOLI	Pyruvate kinase I OS=Escherichia coli (strain K12) GN=pykF PE=1 SV=1	2	1	sw_145
VICKVLNNGDLGENK	pykF	[145]	y4	4	VIC[+57]K[+42]VLNNGDLGENK	142	156	857.943	447.22	sp|P0AD61|KPYK1_ECOLI	Pyruvate kinase I OS=Escherichia coli (strain K12) GN=pykF PE=1 SV=1	2	1	sw_145
VICKVLNNGDLGENK	pykF	[145]	y13	2	VIC[+57]K[+42]VLNNGDLGENK	142	156	857.943	751.867	sp|P0AD61|KPYK1_ECOLI	Pyruvate kinase I OS=Escherichia coli (strain K12) GN=pykF PE=1 SV=1	2	2	sw_145
VICKVLNNGDLGENK	pykF	[145]	y10	6	VIC[+57]K[+42]VLNNGDLGENK	142	156	572.298	1073.52	sp|P0AD61|KPYK1_ECOLI	Pyruvate kinase I OS=Escherichia coli (strain K12) GN=pykF PE=1 SV=1	3	1
VICKVLNNGDLGENK	pykF	[145]	y8	1	VIC[+57]K[+42]VLNNGDLGENK	142	156	572.298	846.395	sp|P0AD61|KPYK1_ECOLI	Pyruvate kinase I OS=Escherichia coli (strain K12) GN=pykF PE=1 SV=1	3	1
VICKVLNNGDLGENK	pykF	[145]	y7	2	VIC[+57]K[+42]VLNNGDLGENK	142	156	572.298	732.352	sp|P0AD61|KPYK1_ECOLI	Pyruvate kinase I OS=Escherichia coli (strain K12) GN=pykF PE=1 SV=1	3	1
VICKVLNNGDLGENK	pykF	[145]	y6	4	VIC[+57]K[+42]VLNNGDLGENK	142	156	572.298	675.331	sp|P0AD61|KPYK1_ECOLI	Pyruvate kinase I OS=Escherichia coli (strain K12) GN=pykF PE=1 SV=1	3	1
VICKVLNNGDLGENK	pykF	[145]	y5	5	VIC[+57]K[+42]VLNNGDLGENK	142	156	572.298	560.304	sp|P0AD61|KPYK1_ECOLI	Pyruvate kinase I OS=Escherichia coli (strain K12) GN=pykF PE=1 SV=1	3	1
VICKVLNNGDLGENK	pykF	[145]	y4	3	VIC[+57]K[+42]VLNNGDLGENK	142	156	572.298	447.22	sp|P0AD61|KPYK1_ECOLI	Pyruvate kinase I OS=Escherichia coli (strain K12) GN=pykF PE=1 SV=1	3	1
AEAGDVANAILDGTDAVMLSGESAKGK	pykF	[317]	y10	4	AEAGDVANAILDGTDAVMLSGESAK[+42]GK	293	319	878.097	1049.53	sp|P0AD61|KPYK1_ECOLI	Pyruvate kinase I OS=Escherichia coli (strain K12) GN=pykF PE=1 SV=1	3	1	sw_317
AEAGDVANAILDGTDAVMLSGESAKGK	pykF	[317]	y9	5	AEAGDVANAILDGTDAVMLSGESAK[+42]GK	293	319	878.097	918.489	sp|P0AD61|KPYK1_ECOLI	Pyruvate kinase I OS=Escherichia coli (strain K12) GN=pykF PE=1 SV=1	3	1	sw_317
AEAGDVANAILDGTDAVMLSGESAKGK	pykF	[317]	y8	1	AEAGDVANAILDGTDAVMLSGESAK[+42]GK	293	319	878.097	805.405	sp|P0AD61|KPYK1_ECOLI	Pyruvate kinase I OS=Escherichia coli (strain K12) GN=pykF PE=1 SV=1	3	1	sw_317
AEAGDVANAILDGTDAVMLSGESAKGK	pykF	[317]	y7	2	AEAGDVANAILDGTDAVMLSGESAK[+42]GK	293	319	878.097	718.373	sp|P0AD61|KPYK1_ECOLI	Pyruvate kinase I OS=Escherichia coli (strain K12) GN=pykF PE=1 SV=1	3	1	sw_317
AEAGDVANAILDGTDAVMLSGESAKGK	pykF	[317]	y5	6	AEAGDVANAILDGTDAVMLSGESAK[+42]GK	293	319	878.097	532.309	sp|P0AD61|KPYK1_ECOLI	Pyruvate kinase I OS=Escherichia coli (strain K12) GN=pykF PE=1 SV=1	3	1	sw_317
AEAGDVANAILDGTDAVMLSGESAKGK	pykF	[317]	y14	3	AEAGDVANAILDGTDAVMLSGESAK[+42]GK	293	319	878.097	718.358	sp|P0AD61|KPYK1_ECOLI	Pyruvate kinase I OS=Escherichia coli (strain K12) GN=pykF PE=1 SV=1	3	2	sw_317
GVVPQLVKEITSTDDFYR	pykF	[421]	y8	1	GVVPQLVK[+42]EITSTDDFYR	414	431	703.7	1004.43	sp|P0AD61|KPYK1_ECOLI	Pyruvate kinase I OS=Escherichia coli (strain K12) GN=pykF PE=1 SV=1	3	1	sw_421
GVVPQLVKEITSTDDFYR	pykF	[421]	y7	2	GVVPQLVK[+42]EITSTDDFYR	414	431	703.7	903.384	sp|P0AD61|KPYK1_ECOLI	Pyruvate kinase I OS=Escherichia coli (strain K12) GN=pykF PE=1 SV=1	3	1	sw_421
GVVPQLVKEITSTDDFYR	pykF	[421]	y6	3	GVVPQLVK[+42]EITSTDDFYR	414	431	703.7	816.352	sp|P0AD61|KPYK1_ECOLI	Pyruvate kinase I OS=Escherichia coli (strain K12) GN=pykF PE=1 SV=1	3	1	sw_421
GVVPQLVKEITSTDDFYR	pykF	[421]	y4	6	GVVPQLVK[+42]EITSTDDFYR	414	431	703.7	600.278	sp|P0AD61|KPYK1_ECOLI	Pyruvate kinase I OS=Escherichia coli (strain K12) GN=pykF PE=1 SV=1	3	1	sw_421
GVVPQLVKEITSTDDFYR	pykF	[421]	y3	4	GVVPQLVK[+42]EITSTDDFYR	414	431	703.7	485.251	sp|P0AD61|KPYK1_ECOLI	Pyruvate kinase I OS=Escherichia coli (strain K12) GN=pykF PE=1 SV=1	3	1	sw_421
GVVPQLVKEITSTDDFYR	pykF	[421]	y15	5	GVVPQLVK[+42]EITSTDDFYR	414	431	703.7	927.468	sp|P0AD61|KPYK1_ECOLI	Pyruvate kinase I OS=Escherichia coli (strain K12) GN=pykF PE=1 SV=1	3	2	sw_421
LGINPDFYEKR	lon	[661]	y8	5	LGINPDFYEK[+42]R	652	662	697.359	1110.52	sp|P0A9M0|LON_ECOLI	Lon protease OS=Escherichia coli (strain K12) GN=lon PE=1 SV=1	2	1	sw_661
LGINPDFYEKR	lon	[661]	y7	1	LGINPDFYEK[+42]R	652	662	697.359	996.479	sp|P0A9M0|LON_ECOLI	Lon protease OS=Escherichia coli (strain K12) GN=lon PE=1 SV=1	2	1	sw_661
LGINPDFYEKR	lon	[661]	y5	3	LGINPDFYEK[+42]R	652	662	697.359	784.399	sp|P0A9M0|LON_ECOLI	Lon protease OS=Escherichia coli (strain K12) GN=lon PE=1 SV=1	2	1	sw_661
LGINPDFYEKR	lon	[661]	y4	4	LGINPDFYEK[+42]R	652	662	697.359	637.33	sp|P0A9M0|LON_ECOLI	Lon protease OS=Escherichia coli (strain K12) GN=lon PE=1 SV=1	2	1	sw_661
LGINPDFYEKR	lon	[661]	y8	6	LGINPDFYEK[+42]R	652	662	697.359	555.764	sp|P0A9M0|LON_ECOLI	Lon protease OS=Escherichia coli (strain K12) GN=lon PE=1 SV=1	2	2	sw_661
LGINPDFYEKR	lon	[661]	y7	2	LGINPDFYEK[+42]R	652	662	697.359	498.743	sp|P0A9M0|LON_ECOLI	Lon protease OS=Escherichia coli (strain K12) GN=lon PE=1 SV=1	2	2	sw_661
TVLIPFENKR	lon	[741]	y6	4	TVLIPFENK[+42]R	733	742	420.243	832.431	sp|P0A9M0|LON_ECOLI	Lon protease OS=Escherichia coli (strain K12) GN=lon PE=1 SV=1	3	1	sw_741
TVLIPFENKR	lon	[741]	y5	5	TVLIPFENK[+42]R	733	742	420.243	735.378	sp|P0A9M0|LON_ECOLI	Lon protease OS=Escherichia coli (strain K12) GN=lon PE=1 SV=1	3	1	sw_741
TVLIPFENKR	lon	[741]	y4	2	TVLIPFENK[+42]R	733	742	420.243	588.31	sp|P0A9M0|LON_ECOLI	Lon protease OS=Escherichia coli (strain K12) GN=lon PE=1 SV=1	3	1	sw_741
TVLIPFENKR	lon	[741]	y6	3	TVLIPFENK[+42]R	733	742	420.243	416.719	sp|P0A9M0|LON_ECOLI	Lon protease OS=Escherichia coli (strain K12) GN=lon PE=1 SV=1	3	2	sw_741
NAYKLIYR	lpxA	[220]	y7	6	NAYK[+42]LIYR	217	224	541.803	968.556	sp|B7UJ82|LPXA_ECO27	Acyl-[acyl-carrier-protein]--UDP-N-acetylglucosamine O-acyltransferase OS=Escherichia coli O127:H6 (strain E2348/69 / EPEC) GN=lpxA PE=3 SV=1	2	1	sw_220
NAYKLIYR	lpxA	[220]	y6	2	NAYK[+42]LIYR	217	224	541.803	897.519	sp|B7UJ82|LPXA_ECO27	Acyl-[acyl-carrier-protein]--UDP-N-acetylglucosamine O-acyltransferase OS=Escherichia coli O127:H6 (strain E2348/69 / EPEC) GN=lpxA PE=3 SV=1	2	1	sw_220
NAYKLIYR	lpxA	[220]	y5	3	NAYK[+42]LIYR	217	224	541.803	734.456	sp|B7UJ82|LPXA_ECO27	Acyl-[acyl-carrier-protein]--UDP-N-acetylglucosamine O-acyltransferase OS=Escherichia coli O127:H6 (strain E2348/69 / EPEC) GN=lpxA PE=3 SV=1	2	1	sw_220
NAYKLIYR	lpxA	[220]	y4	1	NAYK[+42]LIYR	217	224	541.803	564.35	sp|B7UJ82|LPXA_ECO27	Acyl-[acyl-carrier-protein]--UDP-N-acetylglucosamine O-acyltransferase OS=Escherichia coli O127:H6 (strain E2348/69 / EPEC) GN=lpxA PE=3 SV=1	2	1	sw_220
NAYKLIYR	lpxA	[220]	y3	4	NAYK[+42]LIYR	217	224	541.803	451.266	sp|B7UJ82|LPXA_ECO27	Acyl-[acyl-carrier-protein]--UDP-N-acetylglucosamine O-acyltransferase OS=Escherichia coli O127:H6 (strain E2348/69 / EPEC) GN=lpxA PE=3 SV=1	2	1	sw_220
NAYKLIYR	lpxA	[220]	y6	5	NAYK[+42]LIYR	217	224	541.803	449.263	sp|B7UJ82|LPXA_ECO27	Acyl-[acyl-carrier-protein]--UDP-N-acetylglucosamine O-acyltransferase OS=Escherichia coli O127:H6 (strain E2348/69 / EPEC) GN=lpxA PE=3 SV=1	2	2	sw_220
NILNELQKDGR	lrp	[25]	y7	5	NILNELQK[+42]DGR	18	28	447.909	887.458	sp|P0ACJ1|LRP_ECOL6	Leucine-responsive regulatory protein OS=Escherichia coli O6:H1 (strain CFT073 / ATCC 700928 / UPEC) GN=lrp PE=3 SV=2	3	1	sw_25
NILNELQKDGR	lrp	[25]	y6	3	NILNELQK[+42]DGR	18	28	447.909	758.416	sp|P0ACJ1|LRP_ECOL6	Leucine-responsive regulatory protein OS=Escherichia coli O6:H1 (strain CFT073 / ATCC 700928 / UPEC) GN=lrp PE=3 SV=2	3	1	sw_25
NILNELQKDGR	lrp	[25]	y5	1	NILNELQK[+42]DGR	18	28	447.909	645.331	sp|P0ACJ1|LRP_ECOL6	Leucine-responsive regulatory protein OS=Escherichia coli O6:H1 (strain CFT073 / ATCC 700928 / UPEC) GN=lrp PE=3 SV=2	3	1	sw_25
NILNELQKDGR	lrp	[25]	y4	2	NILNELQK[+42]DGR	18	28	447.909	517.273	sp|P0ACJ1|LRP_ECOL6	Leucine-responsive regulatory protein OS=Escherichia coli O6:H1 (strain CFT073 / ATCC 700928 / UPEC) GN=lrp PE=3 SV=2	3	1	sw_25
NILNELQKDGR	lrp	[25]	y3	4	NILNELQK[+42]DGR	18	28	447.909	347.167	sp|P0ACJ1|LRP_ECOL6	Leucine-responsive regulatory protein OS=Escherichia coli O6:H1 (strain CFT073 / ATCC 700928 / UPEC) GN=lrp PE=3 SV=2	3	1	sw_25
FCVPNKEVMPER	luxS	[45]	y10	4	FC[+57]VPNK[+42]EVMPER	40	51	774.371	1240.64	sp|B7UHB0|LUXS_ECO27	S-ribosylhomocysteine lyase OS=Escherichia coli O127:H6 (strain E2348/69 / EPEC) GN=luxS PE=3 SV=1	2	1	sw_45
FCVPNKEVMPER	luxS	[45]	y9	1	FC[+57]VPNK[+42]EVMPER	40	51	774.371	1141.57	sp|B7UHB0|LUXS_ECO27	S-ribosylhomocysteine lyase OS=Escherichia coli O127:H6 (strain E2348/69 / EPEC) GN=luxS PE=3 SV=1	2	1	sw_45
FCVPNKEVMPER	luxS	[45]	y5	6	FC[+57]VPNK[+42]EVMPER	40	51	774.371	631.323	sp|B7UHB0|LUXS_ECO27	S-ribosylhomocysteine lyase OS=Escherichia coli O127:H6 (strain E2348/69 / EPEC) GN=luxS PE=3 SV=1	2	1	sw_45
FCVPNKEVMPER	luxS	[45]	y3	2	FC[+57]VPNK[+42]EVMPER	40	51	774.371	401.214	sp|B7UHB0|LUXS_ECO27	S-ribosylhomocysteine lyase OS=Escherichia coli O127:H6 (strain E2348/69 / EPEC) GN=luxS PE=3 SV=1	2	1	sw_45
FCVPNKEVMPER	luxS	[45]	y10	5	FC[+57]VPNK[+42]EVMPER	40	51	774.371	620.821	sp|B7UHB0|LUXS_ECO27	S-ribosylhomocysteine lyase OS=Escherichia coli O127:H6 (strain E2348/69 / EPEC) GN=luxS PE=3 SV=1	2	2	sw_45
FCVPNKEVMPER	luxS	[45]	y9	3	FC[+57]VPNK[+42]EVMPER	40	51	774.371	571.287	sp|B7UHB0|LUXS_ECO27	S-ribosylhomocysteine lyase OS=Escherichia coli O127:H6 (strain E2348/69 / EPEC) GN=luxS PE=3 SV=1	2	2	sw_45
INSNEELALPKEK	luxS	[163]	y11	6	INSNEELALPK[+42]EK	153	165	763.907	1299.68	sp|B7UHB0|LUXS_ECO27	S-ribosylhomocysteine lyase OS=Escherichia coli O127:H6 (strain E2348/69 / EPEC) GN=luxS PE=3 SV=1	2	1	sw_163
INSNEELALPKEK	luxS	[163]	y8	4	INSNEELALPK[+42]EK	153	165	763.907	969.562	sp|B7UHB0|LUXS_ECO27	S-ribosylhomocysteine lyase OS=Escherichia coli O127:H6 (strain E2348/69 / EPEC) GN=luxS PE=3 SV=1	2	1	sw_163
INSNEELALPKEK	luxS	[163]	y7	5	INSNEELALPK[+42]EK	153	165	763.907	840.519	sp|B7UHB0|LUXS_ECO27	S-ribosylhomocysteine lyase OS=Escherichia coli O127:H6 (strain E2348/69 / EPEC) GN=luxS PE=3 SV=1	2	1	sw_163
INSNEELALPKEK	luxS	[163]	y6	2	INSNEELALPK[+42]EK	153	165	763.907	727.435	sp|B7UHB0|LUXS_ECO27	S-ribosylhomocysteine lyase OS=Escherichia coli O127:H6 (strain E2348/69 / EPEC) GN=luxS PE=3 SV=1	2	1	sw_163
INSNEELALPKEK	luxS	[163]	y5	3	INSNEELALPK[+42]EK	153	165	763.907	656.398	sp|B7UHB0|LUXS_ECO27	S-ribosylhomocysteine lyase OS=Escherichia coli O127:H6 (strain E2348/69 / EPEC) GN=luxS PE=3 SV=1	2	1	sw_163
INSNEELALPKEK	luxS	[163]	y4	1	INSNEELALPK[+42]EK	153	165	763.907	543.314	sp|B7UHB0|LUXS_ECO27	S-ribosylhomocysteine lyase OS=Escherichia coli O127:H6 (strain E2348/69 / EPEC) GN=luxS PE=3 SV=1	2	1	sw_163
SDLFNVNAGIVKNLVQQVAK	mdh	[99]	y9	3	SDLFNVNAGIVK[+42]NLVQQVAK	88	107	733.743	1069.64	sp|B7UJW8|MDH_ECO27	Malate dehydrogenase OS=Escherichia coli O127:H6 (strain E2348/69 / EPEC) GN=mdh PE=3 SV=1	3	1	sw_99
SDLFNVNAGIVKNLVQQVAK	mdh	[99]	y8	2	SDLFNVNAGIVK[+42]NLVQQVAK	88	107	733.743	899.531	sp|B7UJW8|MDH_ECO27	Malate dehydrogenase OS=Escherichia coli O127:H6 (strain E2348/69 / EPEC) GN=mdh PE=3 SV=1	3	1	sw_99
SDLFNVNAGIVKNLVQQVAK	mdh	[99]	y7	5	SDLFNVNAGIVK[+42]NLVQQVAK	88	107	733.743	785.488	sp|B7UJW8|MDH_ECO27	Malate dehydrogenase OS=Escherichia coli O127:H6 (strain E2348/69 / EPEC) GN=mdh PE=3 SV=1	3	1	sw_99
SDLFNVNAGIVKNLVQQVAK	mdh	[99]	y6	1	SDLFNVNAGIVK[+42]NLVQQVAK	88	107	733.743	672.404	sp|B7UJW8|MDH_ECO27	Malate dehydrogenase OS=Escherichia coli O127:H6 (strain E2348/69 / EPEC) GN=mdh PE=3 SV=1	3	1	sw_99
SDLFNVNAGIVKNLVQQVAK	mdh	[99]	y5	4	SDLFNVNAGIVK[+42]NLVQQVAK	88	107	733.743	573.335	sp|B7UJW8|MDH_ECO27	Malate dehydrogenase OS=Escherichia coli O127:H6 (strain E2348/69 / EPEC) GN=mdh PE=3 SV=1	3	1	sw_99
SDLFNVNAGIVKNLVQQVAK	mdh	[99]	y4	6	SDLFNVNAGIVK[+42]NLVQQVAK	88	107	733.743	445.277	sp|B7UJW8|MDH_ECO27	Malate dehydrogenase OS=Escherichia coli O127:H6 (strain E2348/69 / EPEC) GN=mdh PE=3 SV=1	3	1	sw_99
FFSQPLLLGKNGVEER	mdh	[272]	y12	1	FFSQPLLLGK[+42]NGVEER	263	278	938.502	1366.77	sp|B7UJW8|MDH_ECO27	Malate dehydrogenase OS=Escherichia coli O127:H6 (strain E2348/69 / EPEC) GN=mdh PE=3 SV=1	2	1	sw_272
FFSQPLLLGKNGVEER	mdh	[272]	y10	5	FFSQPLLLGK[+42]NGVEER	263	278	938.502	1156.63	sp|B7UJW8|MDH_ECO27	Malate dehydrogenase OS=Escherichia coli O127:H6 (strain E2348/69 / EPEC) GN=mdh PE=3 SV=1	2	1	sw_272
FFSQPLLLGKNGVEER	mdh	[272]	y9	3	FFSQPLLLGK[+42]NGVEER	263	278	938.502	1043.55	sp|B7UJW8|MDH_ECO27	Malate dehydrogenase OS=Escherichia coli O127:H6 (strain E2348/69 / EPEC) GN=mdh PE=3 SV=1	2	1	sw_272
FFSQPLLLGKNGVEER	mdh	[272]	y8	2	FFSQPLLLGK[+42]NGVEER	263	278	938.502	930.464	sp|B7UJW8|MDH_ECO27	Malate dehydrogenase OS=Escherichia coli O127:H6 (strain E2348/69 / EPEC) GN=mdh PE=3 SV=1	2	1	sw_272
FFSQPLLLGKNGVEER	mdh	[272]	y5	6	FFSQPLLLGK[+42]NGVEER	263	278	938.502	589.294	sp|B7UJW8|MDH_ECO27	Malate dehydrogenase OS=Escherichia coli O127:H6 (strain E2348/69 / EPEC) GN=mdh PE=3 SV=1	2	1	sw_272
FFSQPLLLGKNGVEER	mdh	[272]	y5	4	FFSQPLLLGK[+42]NGVEER	263	278	938.502	295.151	sp|B7UJW8|MDH_ECO27	Malate dehydrogenase OS=Escherichia coli O127:H6 (strain E2348/69 / EPEC) GN=mdh PE=3 SV=1	2	2	sw_272
KSIGTLSAFEQNALEGMLDTLKK	mdh	[279]	y9	1	K[+42]SIGTLSAFEQNALEGMLDTLKK	279	301	846.116	1034.56	sp|B7UJW8|MDH_ECO27	Malate dehydrogenase OS=Escherichia coli O127:H6 (strain E2348/69 / EPEC) GN=mdh PE=3 SV=1	3	1	sw_301
KSIGTLSAFEQNALEGMLDTLKK	mdh	[279]	y8	2	K[+42]SIGTLSAFEQNALEGMLDTLKK	279	301	846.116	905.512	sp|B7UJW8|MDH_ECO27	Malate dehydrogenase OS=Escherichia coli O127:H6 (strain E2348/69 / EPEC) GN=mdh PE=3 SV=1	3	1	sw_301
KSIGTLSAFEQNALEGMLDTLKK	mdh	[279]	y4	5	K[+42]SIGTLSAFEQNALEGMLDTLKK	279	301	846.116	489.34	sp|B7UJW8|MDH_ECO27	Malate dehydrogenase OS=Escherichia coli O127:H6 (strain E2348/69 / EPEC) GN=mdh PE=3 SV=1	3	1	sw_301
KSIGTLSAFEQNALEGMLDTLKK	mdh	[279]	y21	4	K[+42]SIGTLSAFEQNALEGMLDTLKK	279	301	846.116	1140.1	sp|B7UJW8|MDH_ECO27	Malate dehydrogenase OS=Escherichia coli O127:H6 (strain E2348/69 / EPEC) GN=mdh PE=3 SV=1	3	2	sw_301
KSIGTLSAFEQNALEGMLDTLKK	mdh	[279]	y20	6	K[+42]SIGTLSAFEQNALEGMLDTLKK	279	301	846.116	1083.56	sp|B7UJW8|MDH_ECO27	Malate dehydrogenase OS=Escherichia coli O127:H6 (strain E2348/69 / EPEC) GN=mdh PE=3 SV=1	3	2	sw_301
AFCSGGDQKVR	menB	[89]	y9	6	AFC[+57]SGGDQK[+42]VR	81	91	633.798	1048.48	sp|P0ABU0|MENB_ECOLI	1,4-Dihydroxy-2-naphthoyl-CoA synthase OS=Escherichia coli (strain K12) GN=menB PE=1 SV=1	2	1	sw_89
AFCSGGDQKVR	menB	[89]	y7	3	AFC[+57]SGGDQK[+42]VR	81	91	633.798	801.421	sp|P0ABU0|MENB_ECOLI	1,4-Dihydroxy-2-naphthoyl-CoA synthase OS=Escherichia coli (strain K12) GN=menB PE=1 SV=1	2	1	sw_89
AFCSGGDQKVR	menB	[89]	y6	5	AFC[+57]SGGDQK[+42]VR	81	91	633.798	744.4	sp|P0ABU0|MENB_ECOLI	1,4-Dihydroxy-2-naphthoyl-CoA synthase OS=Escherichia coli (strain K12) GN=menB PE=1 SV=1	2	1	sw_89
AFCSGGDQKVR	menB	[89]	y4	4	AFC[+57]SGGDQK[+42]VR	81	91	633.798	572.351	sp|P0ABU0|MENB_ECOLI	1,4-Dihydroxy-2-naphthoyl-CoA synthase OS=Escherichia coli (strain K12) GN=menB PE=1 SV=1	2	1	sw_89
AFCSGGDQKVR	menB	[89]	y9	2	AFC[+57]SGGDQK[+42]VR	81	91	633.798	524.746	sp|P0ABU0|MENB_ECOLI	1,4-Dihydroxy-2-naphthoyl-CoA synthase OS=Escherichia coli (strain K12) GN=menB PE=1 SV=1	2	2	sw_89
TPNPDILCNKEIK	mnmA	[104]	y10	1	TPNPDILC[+57]NK[+42]EIK	95	107	792.409	1271.67	sp|Q8X735|MNMA_ECO57	tRNA-specific 2-thiouridylase MnmA OS=Escherichia coli O157:H7 GN=mnmA PE=3 SV=2	2	1	sw_104
TPNPDILCNKEIK	mnmA	[104]	y8	5	TPNPDILC[+57]NK[+42]EIK	95	107	792.409	1059.59	sp|Q8X735|MNMA_ECO57	tRNA-specific 2-thiouridylase MnmA OS=Escherichia coli O157:H7 GN=mnmA PE=3 SV=2	2	1	sw_104
TPNPDILCNKEIK	mnmA	[104]	y7	6	TPNPDILC[+57]NK[+42]EIK	95	107	792.409	946.503	sp|Q8X735|MNMA_ECO57	tRNA-specific 2-thiouridylase MnmA OS=Escherichia coli O157:H7 GN=mnmA PE=3 SV=2	2	1	sw_104
TPNPDILCNKEIK	mnmA	[104]	y6	2	TPNPDILC[+57]NK[+42]EIK	95	107	792.409	833.419	sp|Q8X735|MNMA_ECO57	tRNA-specific 2-thiouridylase MnmA OS=Escherichia coli O157:H7 GN=mnmA PE=3 SV=2	2	1	sw_104
TPNPDILCNKEIK	mnmA	[104]	y12	3	TPNPDILC[+57]NK[+42]EIK	95	107	792.409	741.885	sp|Q8X735|MNMA_ECO57	tRNA-specific 2-thiouridylase MnmA OS=Escherichia coli O157:H7 GN=mnmA PE=3 SV=2	2	2	sw_104
TPNPDILCNKEIK	mnmA	[104]	y10	4	TPNPDILC[+57]NK[+42]EIK	95	107	792.409	636.337	sp|Q8X735|MNMA_ECO57	tRNA-specific 2-thiouridylase MnmA OS=Escherichia coli O157:H7 GN=mnmA PE=3 SV=2	2	2	sw_104
AVQKDMVIGPVR	moaC	[135]	y9	5	AVQK[+42]DMVIGPVR	132	143	677.879	1056.59	sp|B7ULY0|MOAC_ECO27	Molybdenum cofactor biosynthesis protein C OS=Escherichia coli O127:H6 (strain E2348/69 / EPEC) GN=moaC PE=3 SV=1	2	1	sw_135
AVQKDMVIGPVR	moaC	[135]	y8	4	AVQK[+42]DMVIGPVR	132	143	677.879	886.481	sp|B7ULY0|MOAC_ECO27	Molybdenum cofactor biosynthesis protein C OS=Escherichia coli O127:H6 (strain E2348/69 / EPEC) GN=moaC PE=3 SV=1	2	1	sw_135
AVQKDMVIGPVR	moaC	[135]	y6	3	AVQK[+42]DMVIGPVR	132	143	677.879	640.414	sp|B7ULY0|MOAC_ECO27	Molybdenum cofactor biosynthesis protein C OS=Escherichia coli O127:H6 (strain E2348/69 / EPEC) GN=moaC PE=3 SV=1	2	1	sw_135
AVQKDMVIGPVR	moaC	[135]	y5	2	AVQK[+42]DMVIGPVR	132	143	677.879	541.346	sp|B7ULY0|MOAC_ECO27	Molybdenum cofactor biosynthesis protein C OS=Escherichia coli O127:H6 (strain E2348/69 / EPEC) GN=moaC PE=3 SV=1	2	1	sw_135
AVQKDMVIGPVR	moaC	[135]	y4	1	AVQK[+42]DMVIGPVR	132	143	677.879	428.262	sp|B7ULY0|MOAC_ECO27	Molybdenum cofactor biosynthesis protein C OS=Escherichia coli O127:H6 (strain E2348/69 / EPEC) GN=moaC PE=3 SV=1	2	1	sw_135
AVQKDMVIGPVR	moaC	[135]	y3	6	AVQK[+42]DMVIGPVR	132	143	677.879	371.24	sp|B7ULY0|MOAC_ECO27	Molybdenum cofactor biosynthesis protein C OS=Escherichia coli O127:H6 (strain E2348/69 / EPEC) GN=moaC PE=3 SV=1	2	1	sw_135
YIKDLSHGMQR	msrB	[82]	y8	5	YIK[+42]DLSHGMQR	80	90	463.903	943.441	sp|B7USF8|MSRB_ECO27	Peptide methionine sulfoxide reductase MsrB OS=Escherichia coli O127:H6 (strain E2348/69 / EPEC) GN=msrB PE=3 SV=1	3	1	sw_82
YIKDLSHGMQR	msrB	[82]	y6	4	YIK[+42]DLSHGMQR	80	90	463.903	715.33	sp|B7USF8|MSRB_ECO27	Peptide methionine sulfoxide reductase MsrB OS=Escherichia coli O127:H6 (strain E2348/69 / EPEC) GN=msrB PE=3 SV=1	3	1	sw_82
YIKDLSHGMQR	msrB	[82]	y5	6	YIK[+42]DLSHGMQR	80	90	463.903	628.298	sp|B7USF8|MSRB_ECO27	Peptide methionine sulfoxide reductase MsrB OS=Escherichia coli O127:H6 (strain E2348/69 / EPEC) GN=msrB PE=3 SV=1	3	1	sw_82
YIKDLSHGMQR	msrB	[82]	y4	3	YIK[+42]DLSHGMQR	80	90	463.903	491.239	sp|B7USF8|MSRB_ECO27	Peptide methionine sulfoxide reductase MsrB OS=Escherichia coli O127:H6 (strain E2348/69 / EPEC) GN=msrB PE=3 SV=1	3	1	sw_82
YIKDLSHGMQR	msrB	[82]	y10	2	YIK[+42]DLSHGMQR	80	90	463.903	613.819	sp|B7USF8|MSRB_ECO27	Peptide methionine sulfoxide reductase MsrB OS=Escherichia coli O127:H6 (strain E2348/69 / EPEC) GN=msrB PE=3 SV=1	3	2	sw_82
YIKDLSHGMQR	msrB	[82]	y9	1	YIK[+42]DLSHGMQR	80	90	463.903	557.277	sp|B7USF8|MSRB_ECO27	Peptide methionine sulfoxide reductase MsrB OS=Escherichia coli O127:H6 (strain E2348/69 / EPEC) GN=msrB PE=3 SV=1	3	2	sw_82
ERDILKLIAQGLPNK	narL	[165]	y9	6	ERDILK[+42]LIAQGLPNK	160	174	584.012	953.578	sp|P0AF29|NARL_ECOL6	Nitrate/nitrite response regulator protein NarL OS=Escherichia coli O6:H1 (strain CFT073 / ATCC 700928 / UPEC) GN=narL PE=3 SV=1	3	1	sw_165
ERDILKLIAQGLPNK	narL	[165]	y8	5	ERDILK[+42]LIAQGLPNK	160	174	584.012	840.494	sp|P0AF29|NARL_ECOL6	Nitrate/nitrite response regulator protein NarL OS=Escherichia coli O6:H1 (strain CFT073 / ATCC 700928 / UPEC) GN=narL PE=3 SV=1	3	1	sw_165
ERDILKLIAQGLPNK	narL	[165]	y7	1	ERDILK[+42]LIAQGLPNK	160	174	584.012	727.41	sp|P0AF29|NARL_ECOL6	Nitrate/nitrite response regulator protein NarL OS=Escherichia coli O6:H1 (strain CFT073 / ATCC 700928 / UPEC) GN=narL PE=3 SV=1	3	1	sw_165
ERDILKLIAQGLPNK	narL	[165]	y6	4	ERDILK[+42]LIAQGLPNK	160	174	584.012	656.373	sp|P0AF29|NARL_ECOL6	Nitrate/nitrite response regulator protein NarL OS=Escherichia coli O6:H1 (strain CFT073 / ATCC 700928 / UPEC) GN=narL PE=3 SV=1	3	1	sw_165
ERDILKLIAQGLPNK	narL	[165]	y5	3	ERDILK[+42]LIAQGLPNK	160	174	584.012	528.314	sp|P0AF29|NARL_ECOL6	Nitrate/nitrite response regulator protein NarL OS=Escherichia coli O6:H1 (strain CFT073 / ATCC 700928 / UPEC) GN=narL PE=3 SV=1	3	1	sw_165
ERDILKLIAQGLPNK	narL	[165]	y3	2	ERDILK[+42]LIAQGLPNK	160	174	584.012	358.208	sp|P0AF29|NARL_ECOL6	Nitrate/nitrite response regulator protein NarL OS=Escherichia coli O6:H1 (strain CFT073 / ATCC 700928 / UPEC) GN=narL PE=3 SV=1	3	1	sw_165
TFSIIKPNAVAK	ndk	[11]	y10	4	TFSIIK[+42]PNAVAK	6	17	665.89	1082.66	sp|B7UGW4|NDK_ECO27	Nucleoside diphosphate kinase OS=Escherichia coli O127:H6 (strain E2348/69 / EPEC) GN=ndk PE=3 SV=1	2	1	sw_11 cobb
TFSIIKPNAVAK	ndk	[11]	y8	3	TFSIIK[+42]PNAVAK	6	17	665.89	882.541	sp|B7UGW4|NDK_ECO27	Nucleoside diphosphate kinase OS=Escherichia coli O127:H6 (strain E2348/69 / EPEC) GN=ndk PE=3 SV=1	2	1	sw_11 cobb
TFSIIKPNAVAK	ndk	[11]	y7	2	TFSIIK[+42]PNAVAK	6	17	665.89	769.457	sp|B7UGW4|NDK_ECO27	Nucleoside diphosphate kinase OS=Escherichia coli O127:H6 (strain E2348/69 / EPEC) GN=ndk PE=3 SV=1	2	1	sw_11 cobb
TFSIIKPNAVAK	ndk	[11]	y6	1	TFSIIK[+42]PNAVAK	6	17	665.89	599.351	sp|B7UGW4|NDK_ECO27	Nucleoside diphosphate kinase OS=Escherichia coli O127:H6 (strain E2348/69 / EPEC) GN=ndk PE=3 SV=1	2	1	sw_11 cobb
TFSIIKPNAVAK	ndk	[11]	y10	6	TFSIIK[+42]PNAVAK	6	17	665.89	541.832	sp|B7UGW4|NDK_ECO27	Nucleoside diphosphate kinase OS=Escherichia coli O127:H6 (strain E2348/69 / EPEC) GN=ndk PE=3 SV=1	2	2	sw_11 cobb
TFSIIKPNAVAK	ndk	[11]	y8	5	TFSIIK[+42]PNAVAK	6	17	665.89	441.774	sp|B7UGW4|NDK_ECO27	Nucleoside diphosphate kinase OS=Escherichia coli O127:H6 (strain E2348/69 / EPEC) GN=ndk PE=3 SV=1	2	2	sw_11 cobb
ISDAAQAHFAKLLANQEEGTQIR	nfuA	[14]	y10	4	ISDAAQAHFAK[+42]LLANQEEGTQIR	4	26	851.773	1145.55	sp|B7UKB9|NFUA_ECO27	Fe/S biogenesis protein NfuA OS=Escherichia coli O127:H6 (strain E2348/69 / EPEC) GN=nfuA PE=3 SV=1	3	1	sw_14 cobb
ISDAAQAHFAKLLANQEEGTQIR	nfuA	[14]	y9	2	ISDAAQAHFAK[+42]LLANQEEGTQIR	4	26	851.773	1074.52	sp|B7UKB9|NFUA_ECO27	Fe/S biogenesis protein NfuA OS=Escherichia coli O127:H6 (strain E2348/69 / EPEC) GN=nfuA PE=3 SV=1	3	1	sw_14 cobb
ISDAAQAHFAKLLANQEEGTQIR	nfuA	[14]	y8	3	ISDAAQAHFAK[+42]LLANQEEGTQIR	4	26	851.773	960.474	sp|B7UKB9|NFUA_ECO27	Fe/S biogenesis protein NfuA OS=Escherichia coli O127:H6 (strain E2348/69 / EPEC) GN=nfuA PE=3 SV=1	3	1	sw_14 cobb
ISDAAQAHFAKLLANQEEGTQIR	nfuA	[14]	y7	1	ISDAAQAHFAK[+42]LLANQEEGTQIR	4	26	851.773	832.416	sp|B7UKB9|NFUA_ECO27	Fe/S biogenesis protein NfuA OS=Escherichia coli O127:H6 (strain E2348/69 / EPEC) GN=nfuA PE=3 SV=1	3	1	sw_14 cobb
ISDAAQAHFAKLLANQEEGTQIR	nfuA	[14]	y6	6	ISDAAQAHFAK[+42]LLANQEEGTQIR	4	26	851.773	703.373	sp|B7UKB9|NFUA_ECO27	Fe/S biogenesis protein NfuA OS=Escherichia coli O127:H6 (strain E2348/69 / EPEC) GN=nfuA PE=3 SV=1	3	1	sw_14 cobb
ISDAAQAHFAKLLANQEEGTQIR	nfuA	[14]	y5	5	ISDAAQAHFAK[+42]LLANQEEGTQIR	4	26	851.773	574.331	sp|B7UKB9|NFUA_ECO27	Fe/S biogenesis protein NfuA OS=Escherichia coli O127:H6 (strain E2348/69 / EPEC) GN=nfuA PE=3 SV=1	3	1	sw_14 cobb
DKGEAENEAKPIDVK	nuoI	[171]	y7	3	DKGEAENEAK[+42]PIDVK	162	176	562.284	812.488	sp|A1ADC9|NUOI_ECOK1	NADH-quinone oxidoreductase subunit I OS=Escherichia coli O1:K1 / APEC GN=nuoI PE=3 SV=1	3	1	sw_171 use m+1
DKGEAENEAKPIDVK	nuoI	[171]	y6	2	DKGEAENEAK[+42]PIDVK	162	176	562.284	741.451	sp|A1ADC9|NUOI_ECOK1	NADH-quinone oxidoreductase subunit I OS=Escherichia coli O1:K1 / APEC GN=nuoI PE=3 SV=1	3	1	sw_171 use m+1
DKGEAENEAKPIDVK	nuoI	[171]	y5	1	DKGEAENEAK[+42]PIDVK	162	176	562.284	571.345	sp|A1ADC9|NUOI_ECOK1	NADH-quinone oxidoreductase subunit I OS=Escherichia coli O1:K1 / APEC GN=nuoI PE=3 SV=1	3	1	sw_171 use m+1
DKGEAENEAKPIDVK	nuoI	[171]	y3	4	DKGEAENEAK[+42]PIDVK	162	176	562.284	361.208	sp|A1ADC9|NUOI_ECOK1	NADH-quinone oxidoreductase subunit I OS=Escherichia coli O1:K1 / APEC GN=nuoI PE=3 SV=1	3	1	sw_171 use m+1
DKGEAENEAKPIDVK	nuoI	[171]	y6	6	DKGEAENEAK[+42]PIDVK	162	176	562.284	371.229	sp|A1ADC9|NUOI_ECOK1	NADH-quinone oxidoreductase subunit I OS=Escherichia coli O1:K1 / APEC GN=nuoI PE=3 SV=1	3	2	sw_171 use m+1
DKGEAENEAKPIDVK	nuoI	[171]	y5	5	DKGEAENEAK[+42]PIDVK	162	176	562.284	286.176	sp|A1ADC9|NUOI_ECOK1	NADH-quinone oxidoreductase subunit I OS=Escherichia coli O1:K1 / APEC GN=nuoI PE=3 SV=1	3	2	sw_171 use m+1
SFGAEDSHKFVNGVLDK	nusB	[121]	y5	6	SFGAEDSHK[+42]FVNGVLDK	113	129	631.311	531.314	sp|B7UJN9|NUSB_ECO27	N utilization substance protein B homolog OS=Escherichia coli O127:H6 (strain E2348/69 / EPEC) GN=nusB PE=3 SV=1	3	1	sw_121
SFGAEDSHKFVNGVLDK	nusB	[121]	y3	4	SFGAEDSHK[+42]FVNGVLDK	113	129	631.311	375.224	sp|B7UJN9|NUSB_ECO27	N utilization substance protein B homolog OS=Escherichia coli O127:H6 (strain E2348/69 / EPEC) GN=nusB PE=3 SV=1	3	1	sw_121
SFGAEDSHKFVNGVLDK	nusB	[121]	y15	1	SFGAEDSHK[+42]FVNGVLDK	113	129	631.311	829.413	sp|B7UJN9|NUSB_ECO27	N utilization substance protein B homolog OS=Escherichia coli O127:H6 (strain E2348/69 / EPEC) GN=nusB PE=3 SV=1	3	2	sw_121
SFGAEDSHKFVNGVLDK	nusB	[121]	y14	5	SFGAEDSHK[+42]FVNGVLDK	113	129	631.311	800.902	sp|B7UJN9|NUSB_ECO27	N utilization substance protein B homolog OS=Escherichia coli O127:H6 (strain E2348/69 / EPEC) GN=nusB PE=3 SV=1	3	2	sw_121
SFGAEDSHKFVNGVLDK	nusB	[121]	y13	2	SFGAEDSHK[+42]FVNGVLDK	113	129	631.311	765.383	sp|B7UJN9|NUSB_ECO27	N utilization substance protein B homolog OS=Escherichia coli O127:H6 (strain E2348/69 / EPEC) GN=nusB PE=3 SV=1	3	2	sw_121
LQQVGDKPRPK	nusG	[121]	y7	3	LQQVGDK[+42]PRPK	115	125	436.586	839.473	sp|P0AA01|NUSG_ECOL6	Transcription antitermination protein NusG OS=Escherichia coli O6:H1 (strain CFT073 / ATCC 700928 / UPEC) GN=nusG PE=3 SV=2	3	1	sw_121
LQQVGDKPRPK	nusG	[121]	y5	4	LQQVGDK[+42]PRPK	115	125	436.586	667.425	sp|P0AA01|NUSG_ECOL6	Transcription antitermination protein NusG OS=Escherichia coli O6:H1 (strain CFT073 / ATCC 700928 / UPEC) GN=nusG PE=3 SV=2	3	1	sw_121
LQQVGDKPRPK	nusG	[121]	y4	1	LQQVGDK[+42]PRPK	115	125	436.586	497.319	sp|P0AA01|NUSG_ECOL6	Transcription antitermination protein NusG OS=Escherichia coli O6:H1 (strain CFT073 / ATCC 700928 / UPEC) GN=nusG PE=3 SV=2	3	1	sw_121
LQQVGDKPRPK	nusG	[121]	y9	2	LQQVGDK[+42]PRPK	115	125	436.586	533.804	sp|P0AA01|NUSG_ECOL6	Transcription antitermination protein NusG OS=Escherichia coli O6:H1 (strain CFT073 / ATCC 700928 / UPEC) GN=nusG PE=3 SV=2	3	2	sw_121
LQQVGDKPRPK	nusG	[121]	y8	6	LQQVGDK[+42]PRPK	115	125	436.586	469.775	sp|P0AA01|NUSG_ECOL6	Transcription antitermination protein NusG OS=Escherichia coli O6:H1 (strain CFT073 / ATCC 700928 / UPEC) GN=nusG PE=3 SV=2	3	2	sw_121
LQQVGDKPRPK	nusG	[121]	y7	5	LQQVGDK[+42]PRPK	115	125	436.586	420.24	sp|P0AA01|NUSG_ECOL6	Transcription antitermination protein NusG OS=Escherichia coli O6:H1 (strain CFT073 / ATCC 700928 / UPEC) GN=nusG PE=3 SV=2	3	2	sw_121
STFQQLPGTGVKPDQFHSQTR	sucA	[54]	y9	2	STFQQLPGTGVK[+42]PDQFHSQTR	43	63	801.068	1115.52	sp|P0AFG4|ODO1_ECOL6	2-oxoglutarate dehydrogenase E1 component OS=Escherichia coli O6:H1 (strain CFT073 / ATCC 700928 / UPEC) GN=sucA PE=3 SV=1	3	1	sw_54use M
STFQQLPGTGVKPDQFHSQTR	sucA	[54]	y7	4	STFQQLPGTGVK[+42]PDQFHSQTR	43	63	801.068	903.443	sp|P0AFG4|ODO1_ECOL6	2-oxoglutarate dehydrogenase E1 component OS=Escherichia coli O6:H1 (strain CFT073 / ATCC 700928 / UPEC) GN=sucA PE=3 SV=1	3	1	sw_54use M
STFQQLPGTGVKPDQFHSQTR	sucA	[54]	y17	7	STFQQLPGTGVK[+42]PDQFHSQTR	43	63	801.068	969.495	sp|P0AFG4|ODO1_ECOL6	2-oxoglutarate dehydrogenase E1 component OS=Escherichia coli O6:H1 (strain CFT073 / ATCC 700928 / UPEC) GN=sucA PE=3 SV=1	3	2	sw_54use M
STFQQLPGTGVKPDQFHSQTR	sucA	[54]	y16	5	STFQQLPGTGVK[+42]PDQFHSQTR	43	63	801.068	905.466	sp|P0AFG4|ODO1_ECOL6	2-oxoglutarate dehydrogenase E1 component OS=Escherichia coli O6:H1 (strain CFT073 / ATCC 700928 / UPEC) GN=sucA PE=3 SV=1	3	2	sw_54use M
STFQQLPGTGVKPDQFHSQTR	sucA	[54]	y15	1	STFQQLPGTGVK[+42]PDQFHSQTR	43	63	801.068	848.924	sp|P0AFG4|ODO1_ECOL6	2-oxoglutarate dehydrogenase E1 component OS=Escherichia coli O6:H1 (strain CFT073 / ATCC 700928 / UPEC) GN=sucA PE=3 SV=1	3	2	sw_54use M
IKELAVK	sucB	[300]	y6	1	IK[+42]ELAVK	299	305	421.771	729.451	sp|P0AFG6|ODO2_ECOLI	Dihydrolipoyllysine-residue succinyltransferase component of 2-oxoglutarate dehydrogenase complex OS=Escherichia coli (strain K12) GN=sucB PE=1 SV=2	2	1	sw_300 no glc good also
IKELAVK	sucB	[300]	y5	2	IK[+42]ELAVK	299	305	421.771	559.345	sp|P0AFG6|ODO2_ECOLI	Dihydrolipoyllysine-residue succinyltransferase component of 2-oxoglutarate dehydrogenase complex OS=Escherichia coli (strain K12) GN=sucB PE=1 SV=2	2	1	sw_300 no glc good also
IKELAVK	sucB	[300]	y4	4	IK[+42]ELAVK	299	305	421.771	430.302	sp|P0AFG6|ODO2_ECOLI	Dihydrolipoyllysine-residue succinyltransferase component of 2-oxoglutarate dehydrogenase complex OS=Escherichia coli (strain K12) GN=sucB PE=1 SV=2	2	1	sw_300 no glc good also
IKELAVK	sucB	[300]	y3	3	IK[+42]ELAVK	299	305	421.771	317.218	sp|P0AFG6|ODO2_ECOLI	Dihydrolipoyllysine-residue succinyltransferase component of 2-oxoglutarate dehydrogenase complex OS=Escherichia coli (strain K12) GN=sucB PE=1 SV=2	2	1	sw_300 no glc good also
IKELAVK	sucB	[300]	y6	5	IK[+42]ELAVK	299	305	421.771	365.229	sp|P0AFG6|ODO2_ECOLI	Dihydrolipoyllysine-residue succinyltransferase component of 2-oxoglutarate dehydrogenase complex OS=Escherichia coli (strain K12) GN=sucB PE=1 SV=2	2	2	sw_300 no glc good also
EKLDNLVFVINCNLQR	aceE	[250]	y9	2	EK[+42]LDNLVFVINC[+57]NLQR	249	264	673.023	1163.6	sp|P0AFG8|ODP1_ECOLI	Pyruvate dehydrogenase E1 component OS=Escherichia coli (strain K12) GN=aceE PE=1 SV=2	3	1	SW_250
EKLDNLVFVINCNLQR	aceE	[250]	y8	5	EK[+42]LDNLVFVINC[+57]NLQR	249	264	673.023	1016.53	sp|P0AFG8|ODP1_ECOLI	Pyruvate dehydrogenase E1 component OS=Escherichia coli (strain K12) GN=aceE PE=1 SV=2	3	1	SW_250
EKLDNLVFVINCNLQR	aceE	[250]	y7	1	EK[+42]LDNLVFVINC[+57]NLQR	249	264	673.023	917.462	sp|P0AFG8|ODP1_ECOLI	Pyruvate dehydrogenase E1 component OS=Escherichia coli (strain K12) GN=aceE PE=1 SV=2	3	1	SW_250
EKLDNLVFVINCNLQR	aceE	[250]	y6	3	EK[+42]LDNLVFVINC[+57]NLQR	249	264	673.023	804.378	sp|P0AFG8|ODP1_ECOLI	Pyruvate dehydrogenase E1 component OS=Escherichia coli (strain K12) GN=aceE PE=1 SV=2	3	1	SW_250
EKLDNLVFVINCNLQR	aceE	[250]	y5	4	EK[+42]LDNLVFVINC[+57]NLQR	249	264	673.023	690.335	sp|P0AFG8|ODP1_ECOLI	Pyruvate dehydrogenase E1 component OS=Escherichia coli (strain K12) GN=aceE PE=1 SV=2	3	1	SW_250
DTSGKLIQLMNETVDGDYQTFK	aceE	[310]	y10	3	DTSGK[+42]LIQLMNETVDGDYQTFK	306	327	849.076	1173.54	sp|P0AFG8|ODP1_ECOLI	Pyruvate dehydrogenase E1 component OS=Escherichia coli (strain K12) GN=aceE PE=1 SV=2	3	1	SW_310
DTSGKLIQLMNETVDGDYQTFK	aceE	[310]	y9	4	DTSGK[+42]LIQLMNETVDGDYQTFK	306	327	849.076	1072.49	sp|P0AFG8|ODP1_ECOLI	Pyruvate dehydrogenase E1 component OS=Escherichia coli (strain K12) GN=aceE PE=1 SV=2	3	1	SW_310
DTSGKLIQLMNETVDGDYQTFK	aceE	[310]	y8	1	DTSGK[+42]LIQLMNETVDGDYQTFK	306	327	849.076	973.426	sp|P0AFG8|ODP1_ECOLI	Pyruvate dehydrogenase E1 component OS=Escherichia coli (strain K12) GN=aceE PE=1 SV=2	3	1	SW_310
DTSGKLIQLMNETVDGDYQTFK	aceE	[310]	y7	2	DTSGK[+42]LIQLMNETVDGDYQTFK	306	327	849.076	858.399	sp|P0AFG8|ODP1_ECOLI	Pyruvate dehydrogenase E1 component OS=Escherichia coli (strain K12) GN=aceE PE=1 SV=2	3	1	SW_310
DTSGKLIQLMNETVDGDYQTFK	aceE	[310]	y5	6	DTSGK[+42]LIQLMNETVDGDYQTFK	306	327	849.076	686.351	sp|P0AFG8|ODP1_ECOLI	Pyruvate dehydrogenase E1 component OS=Escherichia coli (strain K12) GN=aceE PE=1 SV=2	3	1	SW_310
SKDGAYVR	aceE	[329]	y7	6	SK[+42]DGAYVR	328	335	469.241	850.442	sp|P0AFG8|ODP1_ECOLI	Pyruvate dehydrogenase E1 component OS=Escherichia coli (strain K12) GN=aceE PE=1 SV=2	2	1	SW_329
SKDGAYVR	aceE	[329]	y6	1	SK[+42]DGAYVR	328	335	469.241	680.336	sp|P0AFG8|ODP1_ECOLI	Pyruvate dehydrogenase E1 component OS=Escherichia coli (strain K12) GN=aceE PE=1 SV=2	2	1	SW_329
SKDGAYVR	aceE	[329]	y5	2	SK[+42]DGAYVR	328	335	469.241	565.309	sp|P0AFG8|ODP1_ECOLI	Pyruvate dehydrogenase E1 component OS=Escherichia coli (strain K12) GN=aceE PE=1 SV=2	2	1	SW_329
SKDGAYVR	aceE	[329]	y4	5	SK[+42]DGAYVR	328	335	469.241	508.288	sp|P0AFG8|ODP1_ECOLI	Pyruvate dehydrogenase E1 component OS=Escherichia coli (strain K12) GN=aceE PE=1 SV=2	2	1	SW_329
SKDGAYVR	aceE	[329]	y3	3	SK[+42]DGAYVR	328	335	469.241	437.251	sp|P0AFG8|ODP1_ECOLI	Pyruvate dehydrogenase E1 component OS=Escherichia coli (strain K12) GN=aceE PE=1 SV=2	2	1	SW_329
SKDGAYVR	aceE	[329]	y7	4	SK[+42]DGAYVR	328	335	469.241	425.725	sp|P0AFG8|ODP1_ECOLI	Pyruvate dehydrogenase E1 component OS=Escherichia coli (strain K12) GN=aceE PE=1 SV=2	2	2	SW_329
KIYAAFKK	aceE	[375]	y7	2	KIYAAFK[+42]K	369	376	505.805	882.508	sp|P0AFG8|ODP1_ECOLI	Pyruvate dehydrogenase E1 component OS=Escherichia coli (strain K12) GN=aceE PE=1 SV=2	2	1	SW_375
KIYAAFKK	aceE	[375]	y6	1	KIYAAFK[+42]K	369	376	505.805	769.424	sp|P0AFG8|ODP1_ECOLI	Pyruvate dehydrogenase E1 component OS=Escherichia coli (strain K12) GN=aceE PE=1 SV=2	2	1	SW_375
KIYAAFKK	aceE	[375]	y5	3	KIYAAFK[+42]K	369	376	505.805	606.361	sp|P0AFG8|ODP1_ECOLI	Pyruvate dehydrogenase E1 component OS=Escherichia coli (strain K12) GN=aceE PE=1 SV=2	2	1	SW_375
KIYAAFKK	aceE	[375]	y4	5	KIYAAFK[+42]K	369	376	505.805	535.324	sp|P0AFG8|ODP1_ECOLI	Pyruvate dehydrogenase E1 component OS=Escherichia coli (strain K12) GN=aceE PE=1 SV=2	2	1	SW_375
KIYAAFKK	aceE	[375]	y3	4	KIYAAFK[+42]K	369	376	505.805	464.287	sp|P0AFG8|ODP1_ECOLI	Pyruvate dehydrogenase E1 component OS=Escherichia coli (strain K12) GN=aceE PE=1 SV=2	2	1	SW_375
QKLHGYLPSR	aceE	[458]	y7	3	Q[-17]K[+42]LHGYLPSR	457	466	612.33	829.432	sp|P0AFG8|ODP1_ECOLI	Pyruvate dehydrogenase E1 component OS=Escherichia coli (strain K12) GN=aceE PE=1 SV=2	2	1	SW_458
QKLHGYLPSR	aceE	[458]	y6	1	Q[-17]K[+42]LHGYLPSR	457	466	612.33	692.373	sp|P0AFG8|ODP1_ECOLI	Pyruvate dehydrogenase E1 component OS=Escherichia coli (strain K12) GN=aceE PE=1 SV=2	2	1	SW_458
QKLHGYLPSR	aceE	[458]	y5	6	Q[-17]K[+42]LHGYLPSR	457	466	612.33	635.351	sp|P0AFG8|ODP1_ECOLI	Pyruvate dehydrogenase E1 component OS=Escherichia coli (strain K12) GN=aceE PE=1 SV=2	2	1	SW_458
QKLHGYLPSR	aceE	[458]	y4	5	Q[-17]K[+42]LHGYLPSR	457	466	612.33	472.288	sp|P0AFG8|ODP1_ECOLI	Pyruvate dehydrogenase E1 component OS=Escherichia coli (strain K12) GN=aceE PE=1 SV=2	2	1	SW_458
QKLHGYLPSR	aceE	[458]	y3	4	Q[-17]K[+42]LHGYLPSR	457	466	612.33	359.204	sp|P0AFG8|ODP1_ECOLI	Pyruvate dehydrogenase E1 component OS=Escherichia coli (strain K12) GN=aceE PE=1 SV=2	2	1	SW_458
QKLHGYLPSR	aceE	[458]	y7	2	Q[-17]K[+42]LHGYLPSR	457	466	612.33	415.219	sp|P0AFG8|ODP1_ECOLI	Pyruvate dehydrogenase E1 component OS=Escherichia coli (strain K12) GN=aceE PE=1 SV=2	2	2	SW_458
ALNVMLKNK	aceE	[508]	y7	2	ALNVMLK[+42]NK	502	510	536.813	888.497	sp|P0AFG8|ODP1_ECOLI	Pyruvate dehydrogenase E1 component OS=Escherichia coli (strain K12) GN=aceE PE=1 SV=2	2	1	SW_508 cobb prefer this
ALNVMLKNK	aceE	[508]	y6	5	ALNVMLK[+42]NK	502	510	536.813	774.454	sp|P0AFG8|ODP1_ECOLI	Pyruvate dehydrogenase E1 component OS=Escherichia coli (strain K12) GN=aceE PE=1 SV=2	2	1	SW_508 cobb prefer this
ALNVMLKNK	aceE	[508]	y5	1	ALNVMLK[+42]NK	502	510	536.813	675.386	sp|P0AFG8|ODP1_ECOLI	Pyruvate dehydrogenase E1 component OS=Escherichia coli (strain K12) GN=aceE PE=1 SV=2	2	1	SW_508 cobb prefer this
ALNVMLKNK	aceE	[508]	y4	3	ALNVMLK[+42]NK	502	510	536.813	544.345	sp|P0AFG8|ODP1_ECOLI	Pyruvate dehydrogenase E1 component OS=Escherichia coli (strain K12) GN=aceE PE=1 SV=2	2	1	SW_508 cobb prefer this
ALNVMLKNK	aceE	[508]	y3	4	ALNVMLK[+42]NK	502	510	536.813	431.261	sp|P0AFG8|ODP1_ECOLI	Pyruvate dehydrogenase E1 component OS=Escherichia coli (strain K12) GN=aceE PE=1 SV=2	2	1	SW_508 cobb prefer this
FNIDADKVNPR	aceE	[881]	y8	5	FNIDADK[+42]VNPR	875	885	444.23	956.48	sp|P0AFG8|ODP1_ECOLI	Pyruvate dehydrogenase E1 component OS=Escherichia coli (strain K12) GN=aceE PE=1 SV=2	3	1	SW_881
FNIDADKVNPR	aceE	[881]	y5	4	FNIDADK[+42]VNPR	875	885	444.23	655.389	sp|P0AFG8|ODP1_ECOLI	Pyruvate dehydrogenase E1 component OS=Escherichia coli (strain K12) GN=aceE PE=1 SV=2	3	1	SW_881
FNIDADKVNPR	aceE	[881]	y4	2	FNIDADK[+42]VNPR	875	885	444.23	485.283	sp|P0AFG8|ODP1_ECOLI	Pyruvate dehydrogenase E1 component OS=Escherichia coli (strain K12) GN=aceE PE=1 SV=2	3	1	SW_881
FNIDADKVNPR	aceE	[881]	y3	1	FNIDADK[+42]VNPR	875	885	444.23	386.215	sp|P0AFG8|ODP1_ECOLI	Pyruvate dehydrogenase E1 component OS=Escherichia coli (strain K12) GN=aceE PE=1 SV=2	3	1	SW_881
TLQEDCEKLNKR	panC	[84]	y7	5	TLQEDC[+57]EKLNK[+42]R	74	85	525.931	989.52	sp|B7UII1|PANC_ECO27	Pantothenate synthetase OS=Escherichia coli O127:H6 (strain E2348/69 / EPEC) GN=panC PE=3 SV=1	3	1	sw_84
TLQEDCEKLNKR	panC	[84]	y5	3	TLQEDC[+57]EKLNK[+42]R	74	85	525.931	700.446	sp|B7UII1|PANC_ECO27	Pantothenate synthetase OS=Escherichia coli O127:H6 (strain E2348/69 / EPEC) GN=panC PE=3 SV=1	3	1	sw_84
TLQEDCEKLNKR	panC	[84]	y4	2	TLQEDC[+57]EKLNK[+42]R	74	85	525.931	572.351	sp|B7UII1|PANC_ECO27	Pantothenate synthetase OS=Escherichia coli O127:H6 (strain E2348/69 / EPEC) GN=panC PE=3 SV=1	3	1	sw_84
TLQEDCEKLNKR	panC	[84]	y10	1	TLQEDC[+57]EKLNK[+42]R	74	85	525.931	681.328	sp|B7UII1|PANC_ECO27	Pantothenate synthetase OS=Escherichia coli O127:H6 (strain E2348/69 / EPEC) GN=panC PE=3 SV=1	3	2	sw_84
TLQEDCEKLNKR	panC	[84]	y8	4	TLQEDC[+57]EKLNK[+42]R	74	85	525.931	552.777	sp|B7UII1|PANC_ECO27	Pantothenate synthetase OS=Escherichia coli O127:H6 (strain E2348/69 / EPEC) GN=panC PE=3 SV=1	3	2	sw_84
IAPGLYKVLSSIADK	panC	[206]	y8	3	IAPGLYK[+42]VLSSIADK	200	214	539.647	832.477	sp|B7UII1|PANC_ECO27	Pantothenate synthetase OS=Escherichia coli O127:H6 (strain E2348/69 / EPEC) GN=panC PE=3 SV=1	3	1	sw_206
IAPGLYKVLSSIADK	panC	[206]	y7	1	IAPGLYK[+42]VLSSIADK	200	214	539.647	733.409	sp|B7UII1|PANC_ECO27	Pantothenate synthetase OS=Escherichia coli O127:H6 (strain E2348/69 / EPEC) GN=panC PE=3 SV=1	3	1	sw_206
IAPGLYKVLSSIADK	panC	[206]	y6	2	IAPGLYK[+42]VLSSIADK	200	214	539.647	620.325	sp|B7UII1|PANC_ECO27	Pantothenate synthetase OS=Escherichia coli O127:H6 (strain E2348/69 / EPEC) GN=panC PE=3 SV=1	3	1	sw_206
IAPGLYKVLSSIADK	panC	[206]	y3	5	IAPGLYK[+42]VLSSIADK	200	214	539.647	333.177	sp|B7UII1|PANC_ECO27	Pantothenate synthetase OS=Escherichia coli O127:H6 (strain E2348/69 / EPEC) GN=panC PE=3 SV=1	3	1	sw_206
ADILTFHTPLFKDGPYK	pdxB	[179]	y10	5	ADILTFHTPLFK[+42]DGPYK	168	184	669.019	1207.64	sp|B5YXW1|PDXB_ECO5E	Erythronate-4-phosphate dehydrogenase OS=Escherichia coli O157:H7 (strain EC4115 / EHEC) GN=pdxB PE=3 SV=1	3	1	sw_179
ADILTFHTPLFKDGPYK	pdxB	[179]	y9	1	ADILTFHTPLFK[+42]DGPYK	168	184	669.019	1106.59	sp|B5YXW1|PDXB_ECO5E	Erythronate-4-phosphate dehydrogenase OS=Escherichia coli O157:H7 (strain EC4115 / EHEC) GN=pdxB PE=3 SV=1	3	1	sw_179
ADILTFHTPLFKDGPYK	pdxB	[179]	y5	6	ADILTFHTPLFK[+42]DGPYK	168	184	669.019	579.277	sp|B5YXW1|PDXB_ECO5E	Erythronate-4-phosphate dehydrogenase OS=Escherichia coli O157:H7 (strain EC4115 / EHEC) GN=pdxB PE=3 SV=1	3	1	sw_179
ADILTFHTPLFKDGPYK	pdxB	[179]	y4	4	ADILTFHTPLFK[+42]DGPYK	168	184	669.019	464.25	sp|B5YXW1|PDXB_ECO5E	Erythronate-4-phosphate dehydrogenase OS=Escherichia coli O157:H7 (strain EC4115 / EHEC) GN=pdxB PE=3 SV=1	3	1	sw_179
ADILTFHTPLFKDGPYK	pdxB	[179]	y14	2	ADILTFHTPLFK[+42]DGPYK	168	184	669.019	853.451	sp|B5YXW1|PDXB_ECO5E	Erythronate-4-phosphate dehydrogenase OS=Escherichia coli O157:H7 (strain EC4115 / EHEC) GN=pdxB PE=3 SV=1	3	2	sw_179
ADILTFHTPLFKDGPYK	pdxB	[179]	y13	3	ADILTFHTPLFK[+42]DGPYK	168	184	669.019	796.909	sp|B5YXW1|PDXB_ECO5E	Erythronate-4-phosphate dehydrogenase OS=Escherichia coli O157:H7 (strain EC4115 / EHEC) GN=pdxB PE=3 SV=1	3	2	sw_179
IVLLKHYDEK	pdxH	[72]	y7	6	IVLLK[+42]HYDEK	68	77	433.915	974.494	sp|B7URX9|PDXH_ECO27	Pyridoxine/pyridoxamine 5'-phosphate oxidase OS=Escherichia coli O127:H6 (strain E2348/69 / EPEC) GN=pdxH PE=3 SV=1	3	1	sw_72
IVLLKHYDEK	pdxH	[72]	y6	2	IVLLK[+42]HYDEK	68	77	433.915	861.41	sp|B7URX9|PDXH_ECO27	Pyridoxine/pyridoxamine 5'-phosphate oxidase OS=Escherichia coli O127:H6 (strain E2348/69 / EPEC) GN=pdxH PE=3 SV=1	3	1	sw_72
IVLLKHYDEK	pdxH	[72]	y5	3	IVLLK[+42]HYDEK	68	77	433.915	691.305	sp|B7URX9|PDXH_ECO27	Pyridoxine/pyridoxamine 5'-phosphate oxidase OS=Escherichia coli O127:H6 (strain E2348/69 / EPEC) GN=pdxH PE=3 SV=1	3	1	sw_72
IVLLKHYDEK	pdxH	[72]	y9	4	IVLLK[+42]HYDEK	68	77	433.915	593.827	sp|B7URX9|PDXH_ECO27	Pyridoxine/pyridoxamine 5'-phosphate oxidase OS=Escherichia coli O127:H6 (strain E2348/69 / EPEC) GN=pdxH PE=3 SV=1	3	2	sw_72
IVLLKHYDEK	pdxH	[72]	y8	1	IVLLK[+42]HYDEK	68	77	433.915	544.293	sp|B7URX9|PDXH_ECO27	Pyridoxine/pyridoxamine 5'-phosphate oxidase OS=Escherichia coli O127:H6 (strain E2348/69 / EPEC) GN=pdxH PE=3 SV=1	3	2	sw_72
IVLLKHYDEK	pdxH	[72]	y7	5	IVLLK[+42]HYDEK	68	77	433.915	487.751	sp|B7URX9|PDXH_ECO27	Pyridoxine/pyridoxamine 5'-phosphate oxidase OS=Escherichia coli O127:H6 (strain E2348/69 / EPEC) GN=pdxH PE=3 SV=1	3	2	sw_72
SVIKMTDLDLAGKR	pgk	[5]	y10	2	SVIK[+42]MTDLDLAGKR	2	15	530.296	1119.58	sp|Q8XD03|PGK_ECO57	Phosphoglycerate kinase OS=Escherichia coli O157:H7 GN=pgk PE=3 SV=3	3	1	sw_5
SVIKMTDLDLAGKR	pgk	[5]	y8	6	SVIK[+42]MTDLDLAGKR	2	15	530.296	887.495	sp|Q8XD03|PGK_ECO57	Phosphoglycerate kinase OS=Escherichia coli O157:H7 GN=pgk PE=3 SV=3	3	1	sw_5
SVIKMTDLDLAGKR	pgk	[5]	y4	4	SVIK[+42]MTDLDLAGKR	2	15	530.296	431.272	sp|Q8XD03|PGK_ECO57	Phosphoglycerate kinase OS=Escherichia coli O157:H7 GN=pgk PE=3 SV=3	3	1	sw_5
SVIKMTDLDLAGKR	pgk	[5]	y12	1	SVIK[+42]MTDLDLAGKR	2	15	530.296	701.89	sp|Q8XD03|PGK_ECO57	Phosphoglycerate kinase OS=Escherichia coli O157:H7 GN=pgk PE=3 SV=3	3	2	sw_5
SVIKMTDLDLAGKR	pgk	[5]	y11	3	SVIK[+42]MTDLDLAGKR	2	15	530.296	645.348	sp|Q8XD03|PGK_ECO57	Phosphoglycerate kinase OS=Escherichia coli O157:H7 GN=pgk PE=3 SV=3	3	2	sw_5
SVIKMTDLDLAGKR	pgk	[5]	y10	5	SVIK[+42]MTDLDLAGKR	2	15	530.296	560.295	sp|Q8XD03|PGK_ECO57	Phosphoglycerate kinase OS=Escherichia coli O157:H7 GN=pgk PE=3 SV=3	3	2	sw_5
ADLNVPVKDGK	pgk	[27]	y8	3	ADLNVPVK[+42]DGK	20	30	599.327	898.499	sp|Q8XD03|PGK_ECO57	Phosphoglycerate kinase OS=Escherichia coli O157:H7 GN=pgk PE=3 SV=3	2	1	SW_27
ADLNVPVKDGK	pgk	[27]	y7	2	ADLNVPVK[+42]DGK	20	30	599.327	784.456	sp|Q8XD03|PGK_ECO57	Phosphoglycerate kinase OS=Escherichia coli O157:H7 GN=pgk PE=3 SV=3	2	1	SW_27
ADLNVPVKDGK	pgk	[27]	y6	1	ADLNVPVK[+42]DGK	20	30	599.327	685.388	sp|Q8XD03|PGK_ECO57	Phosphoglycerate kinase OS=Escherichia coli O157:H7 GN=pgk PE=3 SV=3	2	1	SW_27
ADLNVPVKDGK	pgk	[27]	y4	4	ADLNVPVK[+42]DGK	20	30	599.327	489.267	sp|Q8XD03|PGK_ECO57	Phosphoglycerate kinase OS=Escherichia coli O157:H7 GN=pgk PE=3 SV=3	2	1	SW_27
ADLNVPVKDGK	pgk	[27]	y3	5	ADLNVPVK[+42]DGK	20	30	599.327	319.161	sp|Q8XD03|PGK_ECO57	Phosphoglycerate kinase OS=Escherichia coli O157:H7 GN=pgk PE=3 SV=3	2	1	SW_27
ADLNVPVKDGK	pgk	[27]	y6	6	ADLNVPVK[+42]DGK	20	30	599.327	343.198	sp|Q8XD03|PGK_ECO57	Phosphoglycerate kinase OS=Escherichia coli O157:H7 GN=pgk PE=3 SV=3	2	2	SW_27
ADLNVPVKDGKVTSDAR	pgk	[30]	y9	3	ADLNVPVKDGK[+42]VTSDAR	20	36	609.658	990.485	sp|Q8XD03|PGK_ECO57	Phosphoglycerate kinase OS=Escherichia coli O157:H7 GN=pgk PE=3 SV=3	3	1	sw_30use M
ADLNVPVKDGKVTSDAR	pgk	[30]	y8	5	ADLNVPVKDGK[+42]VTSDAR	20	36	609.658	875.458	sp|Q8XD03|PGK_ECO57	Phosphoglycerate kinase OS=Escherichia coli O157:H7 GN=pgk PE=3 SV=3	3	1	sw_30use M
ADLNVPVKDGKVTSDAR	pgk	[30]	y6	2	ADLNVPVKDGK[+42]VTSDAR	20	36	609.658	648.331	sp|Q8XD03|PGK_ECO57	Phosphoglycerate kinase OS=Escherichia coli O157:H7 GN=pgk PE=3 SV=3	3	1	sw_30use M
ADLNVPVKDGKVTSDAR	pgk	[30]	y12	1	ADLNVPVKDGK[+42]VTSDAR	20	36	609.658	657.854	sp|Q8XD03|PGK_ECO57	Phosphoglycerate kinase OS=Escherichia coli O157:H7 GN=pgk PE=3 SV=3	3	2	sw_30use M
ADLNVPVKDGKVTSDAR	pgk	[30]	y10	7	ADLNVPVKDGK[+42]VTSDAR	20	36	609.658	559.794	sp|Q8XD03|PGK_ECO57	Phosphoglycerate kinase OS=Escherichia coli O157:H7 GN=pgk PE=3 SV=3	3	2	sw_30use M
ASLPTIELALKQGAK	pgk	[49]	y12	2	ASLPTIELALK[+42]QGAK	39	53	791.464	1310.77	sp|Q8XD03|PGK_ECO57	Phosphoglycerate kinase OS=Escherichia coli O157:H7 GN=pgk PE=3 SV=3	2	1	sw_49
ASLPTIELALKQGAK	pgk	[49]	y9	3	ASLPTIELALK[+42]QGAK	39	53	791.464	999.583	sp|Q8XD03|PGK_ECO57	Phosphoglycerate kinase OS=Escherichia coli O157:H7 GN=pgk PE=3 SV=3	2	1	sw_49
ASLPTIELALKQGAK	pgk	[49]	y8	6	ASLPTIELALK[+42]QGAK	39	53	791.464	870.541	sp|Q8XD03|PGK_ECO57	Phosphoglycerate kinase OS=Escherichia coli O157:H7 GN=pgk PE=3 SV=3	2	1	sw_49
ASLPTIELALKQGAK	pgk	[49]	y7	4	ASLPTIELALK[+42]QGAK	39	53	791.464	757.457	sp|Q8XD03|PGK_ECO57	Phosphoglycerate kinase OS=Escherichia coli O157:H7 GN=pgk PE=3 SV=3	2	1	sw_49
ASLPTIELALKQGAK	pgk	[49]	y5	5	ASLPTIELALK[+42]QGAK	39	53	791.464	573.335	sp|Q8XD03|PGK_ECO57	Phosphoglycerate kinase OS=Escherichia coli O157:H7 GN=pgk PE=3 SV=3	2	1	sw_49
ASLPTIELALKQGAK	pgk	[49]	y12	1	ASLPTIELALK[+42]QGAK	39	53	791.464	655.888	sp|Q8XD03|PGK_ECO57	Phosphoglycerate kinase OS=Escherichia coli O157:H7 GN=pgk PE=3 SV=3	2	2	sw_49
DKLSNPVR	pgk	[84]	y6	1	DK[+42]LSNPVR	83	90	485.769	685.399	sp|Q8XD03|PGK_ECO57	Phosphoglycerate kinase OS=Escherichia coli O157:H7 GN=pgk PE=3 SV=3	2	1	SW_84
DKLSNPVR	pgk	[84]	y5	2	DK[+42]LSNPVR	83	90	485.769	572.315	sp|Q8XD03|PGK_ECO57	Phosphoglycerate kinase OS=Escherichia coli O157:H7 GN=pgk PE=3 SV=3	2	1	SW_84
DKLSNPVR	pgk	[84]	y4	3	DK[+42]LSNPVR	83	90	485.769	485.283	sp|Q8XD03|PGK_ECO57	Phosphoglycerate kinase OS=Escherichia coli O157:H7 GN=pgk PE=3 SV=3	2	1	SW_84
DKLSNPVR	pgk	[84]	y3	4	DK[+42]LSNPVR	83	90	485.769	371.24	sp|Q8XD03|PGK_ECO57	Phosphoglycerate kinase OS=Escherichia coli O157:H7 GN=pgk PE=3 SV=3	2	1	SW_84
SLYEADLVDEAKR	pgk	[243]	y9	5	SLYEADLVDEAK[+42]R	232	244	517.595	1058.55	sp|Q8XD03|PGK_ECO57	Phosphoglycerate kinase OS=Escherichia coli O157:H7 GN=pgk PE=3 SV=3	3	1	sw_243
SLYEADLVDEAKR	pgk	[243]	y5	1	SLYEADLVDEAK[+42]R	232	244	517.595	660.331	sp|Q8XD03|PGK_ECO57	Phosphoglycerate kinase OS=Escherichia coli O157:H7 GN=pgk PE=3 SV=3	3	1	sw_243
SLYEADLVDEAKR	pgk	[243]	y4	3	SLYEADLVDEAK[+42]R	232	244	517.595	545.304	sp|Q8XD03|PGK_ECO57	Phosphoglycerate kinase OS=Escherichia coli O157:H7 GN=pgk PE=3 SV=3	3	1	sw_243
SLYEADLVDEAKR	pgk	[243]	y3	2	SLYEADLVDEAK[+42]R	232	244	517.595	416.262	sp|Q8XD03|PGK_ECO57	Phosphoglycerate kinase OS=Escherichia coli O157:H7 GN=pgk PE=3 SV=3	3	1	sw_243
SLYEADLVDEAKR	pgk	[243]	y5	6	SLYEADLVDEAK[+42]R	232	244	517.595	330.669	sp|Q8XD03|PGK_ECO57	Phosphoglycerate kinase OS=Escherichia coli O157:H7 GN=pgk PE=3 SV=3	3	2	sw_243
ADEQILDIGDASAQELAEILKNAK	pgk	[299]	y9	6	ADEQILDIGDASAQELAEILK[+42]NAK	279	302	866.448	1041.63	sp|Q8XD03|PGK_ECO57	Phosphoglycerate kinase OS=Escherichia coli O157:H7 GN=pgk PE=3 SV=3	3	1	sw_299 ch
ADEQILDIGDASAQELAEILKNAK	pgk	[299]	y8	1	ADEQILDIGDASAQELAEILK[+42]NAK	279	302	866.448	928.546	sp|Q8XD03|PGK_ECO57	Phosphoglycerate kinase OS=Escherichia coli O157:H7 GN=pgk PE=3 SV=3	3	1	sw_299 ch
ADEQILDIGDASAQELAEILKNAK	pgk	[299]	y7	3	ADEQILDIGDASAQELAEILK[+42]NAK	279	302	866.448	857.509	sp|Q8XD03|PGK_ECO57	Phosphoglycerate kinase OS=Escherichia coli O157:H7 GN=pgk PE=3 SV=3	3	1	sw_299 ch
ADEQILDIGDASAQELAEILKNAK	pgk	[299]	y5	4	ADEQILDIGDASAQELAEILK[+42]NAK	279	302	866.448	615.382	sp|Q8XD03|PGK_ECO57	Phosphoglycerate kinase OS=Escherichia coli O157:H7 GN=pgk PE=3 SV=3	3	1	sw_299 ch
ADEQILDIGDASAQELAEILKNAK	pgk	[299]	y4	2	ADEQILDIGDASAQELAEILK[+42]NAK	279	302	866.448	502.298	sp|Q8XD03|PGK_ECO57	Phosphoglycerate kinase OS=Escherichia coli O157:H7 GN=pgk PE=3 SV=3	3	1	sw_299 ch
ADEQILDIGDASAQELAEILKNAK	pgk	[299]	y3	5	ADEQILDIGDASAQELAEILK[+42]NAK	279	302	866.448	332.193	sp|Q8XD03|PGK_ECO57	Phosphoglycerate kinase OS=Escherichia coli O157:H7 GN=pgk PE=3 SV=3	3	1	sw_299 ch
FNKGEKKDDETLSK	pgk	[116, 119]	y7	3	FNK[+42]GEK[+42]KDDETLSK	114	127	574.956	807.373	sp|A8A466|PGK_ECOHS	Phosphoglycerate kinase OS=Escherichia coli O9:H4 (strain HS) GN=pgk PE=3 SV=1	3	1	sw_119_120
FNKGEKKDDETLSK	pgk	[116, 119]	y6	5	FNK[+42]GEK[+42]KDDETLSK	114	127	574.956	692.346	sp|A8A466|PGK_ECOHS	Phosphoglycerate kinase OS=Escherichia coli O9:H4 (strain HS) GN=pgk PE=3 SV=1	3	1	sw_119_120
FNKGEKKDDETLSK	pgk	[116, 119]	y4	6	FNK[+42]GEK[+42]KDDETLSK	114	127	574.956	448.277	sp|A8A466|PGK_ECOHS	Phosphoglycerate kinase OS=Escherichia coli O9:H4 (strain HS) GN=pgk PE=3 SV=1	3	1	sw_119_120
FNKGEKKDDETLSK	pgk	[116, 119]	y13	2	FNK[+42]GEK[+42]KDDETLSK	114	127	574.956	788.397	sp|A8A466|PGK_ECOHS	Phosphoglycerate kinase OS=Escherichia coli O9:H4 (strain HS) GN=pgk PE=3 SV=1	3	2	sw_119_120
FNKGEKKDDETLSK	pgk	[116, 119]	y11	4	FNK[+42]GEK[+42]KDDETLSK	114	127	574.956	646.322	sp|A8A466|PGK_ECOHS	Phosphoglycerate kinase OS=Escherichia coli O9:H4 (strain HS) GN=pgk PE=3 SV=1	3	2	sw_119_120
LVEGDHNIDCKIDGFGPMK	phnA	[94]	y8	3	LVEGDHNIDC[+57]K[+42]IDGFGPMK	84	102	729.678	864.428	sp|P0AFJ2|PHNA_ECOL6	Protein phnA OS=Escherichia coli O6:H1 (strain CFT073 / ATCC 700928 / UPEC) GN=phnA PE=4 SV=1	3	1	sw_94 cobb
LVEGDHNIDCKIDGFGPMK	phnA	[94]	y7	1	LVEGDHNIDC[+57]K[+42]IDGFGPMK	84	102	729.678	751.344	sp|P0AFJ2|PHNA_ECOL6	Protein phnA OS=Escherichia coli O6:H1 (strain CFT073 / ATCC 700928 / UPEC) GN=phnA PE=4 SV=1	3	1	sw_94 cobb
LVEGDHNIDCKIDGFGPMK	phnA	[94]	y6	2	LVEGDHNIDC[+57]K[+42]IDGFGPMK	84	102	729.678	636.317	sp|P0AFJ2|PHNA_ECOL6	Protein phnA OS=Escherichia coli O6:H1 (strain CFT073 / ATCC 700928 / UPEC) GN=phnA PE=4 SV=1	3	1	sw_94 cobb
LVEGDHNIDCKIDGFGPMK	phnA	[94]	y4	4	LVEGDHNIDC[+57]K[+42]IDGFGPMK	84	102	729.678	432.228	sp|P0AFJ2|PHNA_ECOL6	Protein phnA OS=Escherichia coli O6:H1 (strain CFT073 / ATCC 700928 / UPEC) GN=phnA PE=4 SV=1	3	1	sw_94 cobb
LVEGDHNIDCKIDGFGPMK	phnA	[94]	y3	6	LVEGDHNIDC[+57]K[+42]IDGFGPMK	84	102	729.678	375.206	sp|P0AFJ2|PHNA_ECOL6	Protein phnA OS=Escherichia coli O6:H1 (strain CFT073 / ATCC 700928 / UPEC) GN=phnA PE=4 SV=1	3	1	sw_94 cobb
LVEGDHNIDCKIDGFGPMK	phnA	[94]	y17	5	LVEGDHNIDC[+57]K[+42]IDGFGPMK	84	102	729.678	987.938	sp|P0AFJ2|PHNA_ECOL6	Protein phnA OS=Escherichia coli O6:H1 (strain CFT073 / ATCC 700928 / UPEC) GN=phnA PE=4 SV=1	3	2	sw_94 cobb
VEKLIER	ybeZ	[214]	y6	2	VEK[+42]LIER	212	218	464.777	829.478	sp|P0A9K4|PHOL_ECOL6	PhoH-like protein OS=Escherichia coli O6:H1 (strain CFT073 / ATCC 700928 / UPEC) GN=ybeZ PE=3 SV=2	2	1	sw_214
VEKLIER	ybeZ	[214]	y5	1	VEK[+42]LIER	212	218	464.777	700.435	sp|P0A9K4|PHOL_ECOL6	PhoH-like protein OS=Escherichia coli O6:H1 (strain CFT073 / ATCC 700928 / UPEC) GN=ybeZ PE=3 SV=2	2	1	sw_214
VEKLIER	ybeZ	[214]	y4	3	VEK[+42]LIER	212	218	464.777	530.33	sp|P0A9K4|PHOL_ECOL6	PhoH-like protein OS=Escherichia coli O6:H1 (strain CFT073 / ATCC 700928 / UPEC) GN=ybeZ PE=3 SV=2	2	1	sw_214
VEKLIER	ybeZ	[214]	y3	4	VEK[+42]LIER	212	218	464.777	417.246	sp|P0A9K4|PHOL_ECOL6	PhoH-like protein OS=Escherichia coli O6:H1 (strain CFT073 / ATCC 700928 / UPEC) GN=ybeZ PE=3 SV=2	2	1	sw_214
VEKLIER	ybeZ	[214]	y5	5	VEK[+42]LIER	212	218	464.777	350.721	sp|P0A9K4|PHOL_ECOL6	PhoH-like protein OS=Escherichia coli O6:H1 (strain CFT073 / ATCC 700928 / UPEC) GN=ybeZ PE=3 SV=2	2	2	sw_214
GVLAVMPDMDKFPYTVR	pnp	[420]	y9	5	GVLAVMPDMDK[+42]FPYTVR	410	426	661.002	1198.59	sp|B7UJ59|PNP_ECO27	Polyribonucleotide nucleotidyltransferase OS=Escherichia coli O127:H6 (strain E2348/69 / EPEC) GN=pnp PE=3 SV=1	3	1	sw_420
GVLAVMPDMDKFPYTVR	pnp	[420]	y8	4	GVLAVMPDMDK[+42]FPYTVR	410	426	661.002	1067.55	sp|B7UJ59|PNP_ECO27	Polyribonucleotide nucleotidyltransferase OS=Escherichia coli O127:H6 (strain E2348/69 / EPEC) GN=pnp PE=3 SV=1	3	1	sw_420
GVLAVMPDMDKFPYTVR	pnp	[420]	y6	2	GVLAVMPDMDK[+42]FPYTVR	410	426	661.002	782.42	sp|B7UJ59|PNP_ECO27	Polyribonucleotide nucleotidyltransferase OS=Escherichia coli O127:H6 (strain E2348/69 / EPEC) GN=pnp PE=3 SV=1	3	1	sw_420
GVLAVMPDMDKFPYTVR	pnp	[420]	y5	1	GVLAVMPDMDK[+42]FPYTVR	410	426	661.002	635.351	sp|B7UJ59|PNP_ECO27	Polyribonucleotide nucleotidyltransferase OS=Escherichia coli O127:H6 (strain E2348/69 / EPEC) GN=pnp PE=3 SV=1	3	1	sw_420
GVLAVMPDMDKFPYTVR	pnp	[420]	y12	6	GVLAVMPDMDK[+42]FPYTVR	410	426	661.002	771.36	sp|B7UJ59|PNP_ECO27	Polyribonucleotide nucleotidyltransferase OS=Escherichia coli O127:H6 (strain E2348/69 / EPEC) GN=pnp PE=3 SV=1	3	2	sw_420
GVLAVMPDMDKFPYTVR	pnp	[420]	y11	3	GVLAVMPDMDK[+42]FPYTVR	410	426	661.002	705.84	sp|B7UJ59|PNP_ECO27	Polyribonucleotide nucleotidyltransferase OS=Escherichia coli O127:H6 (strain E2348/69 / EPEC) GN=pnp PE=3 SV=1	3	2	sw_420
NGADFGKLAK	ppiC	[33]	y9	6	NGADFGK[+42]LAK	27	36	531.783	948.515	sp|P0A9L6|PPIC_ECOL6	Peptidyl-prolyl cis-trans isomerase C OS=Escherichia coli O6:H1 (strain CFT073 / ATCC 700928 / UPEC) GN=ppiC PE=3 SV=2	2	1	sw_33
NGADFGKLAK	ppiC	[33]	y8	4	NGADFGK[+42]LAK	27	36	531.783	891.493	sp|P0A9L6|PPIC_ECOL6	Peptidyl-prolyl cis-trans isomerase C OS=Escherichia coli O6:H1 (strain CFT073 / ATCC 700928 / UPEC) GN=ppiC PE=3 SV=2	2	1	sw_33
NGADFGKLAK	ppiC	[33]	y7	1	NGADFGK[+42]LAK	27	36	531.783	820.456	sp|P0A9L6|PPIC_ECOL6	Peptidyl-prolyl cis-trans isomerase C OS=Escherichia coli O6:H1 (strain CFT073 / ATCC 700928 / UPEC) GN=ppiC PE=3 SV=2	2	1	sw_33
NGADFGKLAK	ppiC	[33]	y6	3	NGADFGK[+42]LAK	27	36	531.783	705.429	sp|P0A9L6|PPIC_ECOL6	Peptidyl-prolyl cis-trans isomerase C OS=Escherichia coli O6:H1 (strain CFT073 / ATCC 700928 / UPEC) GN=ppiC PE=3 SV=2	2	1	sw_33
NGADFGKLAK	ppiC	[33]	y5	2	NGADFGK[+42]LAK	27	36	531.783	558.361	sp|P0A9L6|PPIC_ECOL6	Peptidyl-prolyl cis-trans isomerase C OS=Escherichia coli O6:H1 (strain CFT073 / ATCC 700928 / UPEC) GN=ppiC PE=3 SV=2	2	1	sw_33
NGADFGKLAK	ppiC	[33]	y3	5	NGADFGK[+42]LAK	27	36	531.783	331.234	sp|P0A9L6|PPIC_ECOL6	Peptidyl-prolyl cis-trans isomerase C OS=Escherichia coli O6:H1 (strain CFT073 / ATCC 700928 / UPEC) GN=ppiC PE=3 SV=2	2	1	sw_33
YAHIGTGNFNEKTAR	ppk	[463]	y7	5	YAHIGTGNFNEK[+42]TAR	452	466	574.285	907.463	sp|Q8FF70|PPK_ECOL6	Polyphosphate kinase OS=Escherichia coli O6:H1 (strain CFT073 / ATCC 700928 / UPEC) GN=ppk PE=3 SV=3	3	1	sw_463 use M+1
YAHIGTGNFNEKTAR	ppk	[463]	y6	1	YAHIGTGNFNEK[+42]TAR	452	466	574.285	760.395	sp|Q8FF70|PPK_ECOL6	Polyphosphate kinase OS=Escherichia coli O6:H1 (strain CFT073 / ATCC 700928 / UPEC) GN=ppk PE=3 SV=3	3	1	sw_463 use M+1
YAHIGTGNFNEKTAR	ppk	[463]	y4	4	YAHIGTGNFNEK[+42]TAR	452	466	574.285	517.309	sp|Q8FF70|PPK_ECOL6	Polyphosphate kinase OS=Escherichia coli O6:H1 (strain CFT073 / ATCC 700928 / UPEC) GN=ppk PE=3 SV=3	3	1	sw_463 use M+1
YAHIGTGNFNEKTAR	ppk	[463]	y3	3	YAHIGTGNFNEK[+42]TAR	452	466	574.285	347.204	sp|Q8FF70|PPK_ECOL6	Polyphosphate kinase OS=Escherichia coli O6:H1 (strain CFT073 / ATCC 700928 / UPEC) GN=ppk PE=3 SV=3	3	1	sw_463 use M+1
VLGNDTPKYLNSPETDIFHK	dnaG	[229]	y9	3	VLGNDTPK[+42]YLNSPETDIFHK	222	241	777.394	1073.53	sp|Q8FDG5|PRIM_ECOL6	DNA primase OS=Escherichia coli O6:H1 (strain CFT073 / ATCC 700928 / UPEC) GN=dnaG PE=3 SV=1	3	1	sw_229 cobb slightly up
VLGNDTPKYLNSPETDIFHK	dnaG	[229]	y8	2	VLGNDTPK[+42]YLNSPETDIFHK	222	241	777.394	986.494	sp|Q8FDG5|PRIM_ECOL6	DNA primase OS=Escherichia coli O6:H1 (strain CFT073 / ATCC 700928 / UPEC) GN=dnaG PE=3 SV=1	3	1	sw_229 cobb slightly up
VLGNDTPKYLNSPETDIFHK	dnaG	[229]	y4	4	VLGNDTPK[+42]YLNSPETDIFHK	222	241	777.394	544.324	sp|Q8FDG5|PRIM_ECOL6	DNA primase OS=Escherichia coli O6:H1 (strain CFT073 / ATCC 700928 / UPEC) GN=dnaG PE=3 SV=1	3	1	sw_229 cobb slightly up
VLGNDTPKYLNSPETDIFHK	dnaG	[229]	y18	1	VLGNDTPK[+42]YLNSPETDIFHK	222	241	777.394	1059.51	sp|Q8FDG5|PRIM_ECOL6	DNA primase OS=Escherichia coli O6:H1 (strain CFT073 / ATCC 700928 / UPEC) GN=dnaG PE=3 SV=1	3	2	sw_229 cobb slightly up
VLGNDTPKYLNSPETDIFHK	dnaG	[229]	y8	6	VLGNDTPK[+42]YLNSPETDIFHK	222	241	777.394	493.751	sp|Q8FDG5|PRIM_ECOL6	DNA primase OS=Escherichia coli O6:H1 (strain CFT073 / ATCC 700928 / UPEC) GN=dnaG PE=3 SV=1	3	2	sw_229 cobb slightly up
IVGDGIAIKPTGNK	crr	[54]	y12	3	IVGDGIAIK[+42]PTGNK	46	59	712.909	1212.66	sp|P69783|PTGA_ECOLI	Glucose-specific phosphotransferase enzyme IIA component OS=Escherichia coli (strain K12) GN=crr PE=1 SV=2	2	1	sw_54
IVGDGIAIKPTGNK	crr	[54]	y10	6	IVGDGIAIK[+42]PTGNK	46	59	712.909	1040.61	sp|P69783|PTGA_ECOLI	Glucose-specific phosphotransferase enzyme IIA component OS=Escherichia coli (strain K12) GN=crr PE=1 SV=2	2	1	sw_54
IVGDGIAIKPTGNK	crr	[54]	y8	2	IVGDGIAIK[+42]PTGNK	46	59	712.909	870.504	sp|P69783|PTGA_ECOLI	Glucose-specific phosphotransferase enzyme IIA component OS=Escherichia coli (strain K12) GN=crr PE=1 SV=2	2	1	sw_54
IVGDGIAIKPTGNK	crr	[54]	y7	5	IVGDGIAIK[+42]PTGNK	46	59	712.909	799.467	sp|P69783|PTGA_ECOLI	Glucose-specific phosphotransferase enzyme IIA component OS=Escherichia coli (strain K12) GN=crr PE=1 SV=2	2	1	sw_54
IVGDGIAIKPTGNK	crr	[54]	y6	4	IVGDGIAIK[+42]PTGNK	46	59	712.909	686.383	sp|P69783|PTGA_ECOLI	Glucose-specific phosphotransferase enzyme IIA component OS=Escherichia coli (strain K12) GN=crr PE=1 SV=2	2	1	sw_54
IVGDGIAIKPTGNK	crr	[54]	y5	1	IVGDGIAIK[+42]PTGNK	46	59	712.909	516.278	sp|P69783|PTGA_ECOLI	Glucose-specific phosphotransferase enzyme IIA component OS=Escherichia coli (strain K12) GN=crr PE=1 SV=2	2	1	sw_54
STLTPVVISNMDEIKELIK	crr	[148]	y12	6	STLTPVVISNMDEIK[+42]ELIK	134	152	724.733	1474.78	sp|P69783|PTGA_ECOLI	Glucose-specific phosphotransferase enzyme IIA component OS=Escherichia coli (strain K12) GN=crr PE=1 SV=2	3	1	sw_148
STLTPVVISNMDEIKELIK	crr	[148]	y11	4	STLTPVVISNMDEIK[+42]ELIK	134	152	724.733	1361.7	sp|P69783|PTGA_ECOLI	Glucose-specific phosphotransferase enzyme IIA component OS=Escherichia coli (strain K12) GN=crr PE=1 SV=2	3	1	sw_148
STLTPVVISNMDEIKELIK	crr	[148]	y8	1	STLTPVVISNMDEIK[+42]ELIK	134	152	724.733	1029.58	sp|P69783|PTGA_ECOLI	Glucose-specific phosphotransferase enzyme IIA component OS=Escherichia coli (strain K12) GN=crr PE=1 SV=2	3	1	sw_148
STLTPVVISNMDEIKELIK	crr	[148]	y7	5	STLTPVVISNMDEIK[+42]ELIK	134	152	724.733	914.556	sp|P69783|PTGA_ECOLI	Glucose-specific phosphotransferase enzyme IIA component OS=Escherichia coli (strain K12) GN=crr PE=1 SV=2	3	1	sw_148
STLTPVVISNMDEIKELIK	crr	[148]	y6	3	STLTPVVISNMDEIK[+42]ELIK	134	152	724.733	785.513	sp|P69783|PTGA_ECOLI	Glucose-specific phosphotransferase enzyme IIA component OS=Escherichia coli (strain K12) GN=crr PE=1 SV=2	3	1	sw_148
STLTPVVISNMDEIKELIK	crr	[148]	y5	2	STLTPVVISNMDEIK[+42]ELIK	134	152	724.733	672.429	sp|P69783|PTGA_ECOLI	Glucose-specific phosphotransferase enzyme IIA component OS=Escherichia coli (strain K12) GN=crr PE=1 SV=2	3	1	sw_148
LQTLGLTQGTVVTISAEGEDEQKAVEHLVK	ptsH	[72]	y19	3	LQTLGLTQGTVVTISAEGEDEQK[+42]AVEHLVK	50	79	809.682	1062.54	sp|P0AA05|PTHP_ECOL6	Phosphocarrier protein HPr OS=Escherichia coli O6:H1 (strain CFT073 / ATCC 700928 / UPEC) GN=ptsH PE=3 SV=1	4	2	sw_49
LQTLGLTQGTVVTISAEGEDEQKAVEHLVK	ptsH	[72]	y18	6	LQTLGLTQGTVVTISAEGEDEQK[+42]AVEHLVK	50	79	809.682	1013.01	sp|P0AA05|PTHP_ECOL6	Phosphocarrier protein HPr OS=Escherichia coli O6:H1 (strain CFT073 / ATCC 700928 / UPEC) GN=ptsH PE=3 SV=1	4	2	sw_49
LQTLGLTQGTVVTISAEGEDEQKAVEHLVK	ptsH	[72]	y16	1	LQTLGLTQGTVVTISAEGEDEQK[+42]AVEHLVK	50	79	809.682	905.945	sp|P0AA05|PTHP_ECOL6	Phosphocarrier protein HPr OS=Escherichia coli O6:H1 (strain CFT073 / ATCC 700928 / UPEC) GN=ptsH PE=3 SV=1	4	2	sw_49
LQTLGLTQGTVVTISAEGEDEQKAVEHLVK	ptsH	[72]	y15	5	LQTLGLTQGTVVTISAEGEDEQK[+42]AVEHLVK	50	79	809.682	862.428	sp|P0AA05|PTHP_ECOL6	Phosphocarrier protein HPr OS=Escherichia coli O6:H1 (strain CFT073 / ATCC 700928 / UPEC) GN=ptsH PE=3 SV=1	4	2	sw_49
LQTLGLTQGTVVTISAEGEDEQKAVEHLVK	ptsH	[72]	y14	4	LQTLGLTQGTVVTISAEGEDEQK[+42]AVEHLVK	50	79	809.682	826.91	sp|P0AA05|PTHP_ECOL6	Phosphocarrier protein HPr OS=Escherichia coli O6:H1 (strain CFT073 / ATCC 700928 / UPEC) GN=ptsH PE=3 SV=1	4	2	sw_49
LQTLGLTQGTVVTISAEGEDEQKAVEHLVK	ptsH	[72]	y13	2	LQTLGLTQGTVVTISAEGEDEQK[+42]AVEHLVK	50	79	809.682	762.389	sp|P0AA05|PTHP_ECOL6	Phosphocarrier protein HPr OS=Escherichia coli O6:H1 (strain CFT073 / ATCC 700928 / UPEC) GN=ptsH PE=3 SV=1	4	2	sw_49
VYNNPKYAGER	manX	[234]	y9	5	VYNNPK[+42]YAGER	229	239	676.833	1090.53	sp|P69798|PTNAB_ECOL6	PTS system mannose-specific EIIAB component OS=Escherichia coli O6:H1 (strain CFT073 / ATCC 700928 / UPEC) GN=manX PE=3 SV=2	2	1	sw_234
VYNNPKYAGER	manX	[234]	y8	2	VYNNPK[+42]YAGER	229	239	676.833	976.485	sp|P69798|PTNAB_ECOL6	PTS system mannose-specific EIIAB component OS=Escherichia coli O6:H1 (strain CFT073 / ATCC 700928 / UPEC) GN=manX PE=3 SV=2	2	1	sw_234
VYNNPKYAGER	manX	[234]	y7	1	VYNNPK[+42]YAGER	229	239	676.833	862.442	sp|P69798|PTNAB_ECOL6	PTS system mannose-specific EIIAB component OS=Escherichia coli O6:H1 (strain CFT073 / ATCC 700928 / UPEC) GN=manX PE=3 SV=2	2	1	sw_234
VYNNPKYAGER	manX	[234]	y5	4	VYNNPK[+42]YAGER	229	239	676.833	595.283	sp|P69798|PTNAB_ECOL6	PTS system mannose-specific EIIAB component OS=Escherichia coli O6:H1 (strain CFT073 / ATCC 700928 / UPEC) GN=manX PE=3 SV=2	2	1	sw_234
VYNNPKYAGER	manX	[234]	y4	3	VYNNPK[+42]YAGER	229	239	676.833	432.22	sp|P69798|PTNAB_ECOL6	PTS system mannose-specific EIIAB component OS=Escherichia coli O6:H1 (strain CFT073 / ATCC 700928 / UPEC) GN=manX PE=3 SV=2	2	1	sw_234
VYNNPKYAGER	manX	[234]	y3	6	VYNNPK[+42]YAGER	229	239	676.833	361.183	sp|P69798|PTNAB_ECOL6	PTS system mannose-specific EIIAB component OS=Escherichia coli O6:H1 (strain CFT073 / ATCC 700928 / UPEC) GN=manX PE=3 SV=2	2	1	sw_234
SLFKMIK	purL	[239]	y6	6	SLFK[+42]MIK	236	242	454.767	821.495	sp|Q0TET1|PUR4_ECOL5	Phosphoribosylformylglycinamidine synthase OS=Escherichia coli O6:K15:H31 (strain 536 / UPEC) GN=purL PE=3 SV=3	2	1	sw_239
SLFKMIK	purL	[239]	y5	1	SLFK[+42]MIK	236	242	454.767	708.411	sp|Q0TET1|PUR4_ECOL5	Phosphoribosylformylglycinamidine synthase OS=Escherichia coli O6:K15:H31 (strain 536 / UPEC) GN=purL PE=3 SV=3	2	1	sw_239
SLFKMIK	purL	[239]	y4	2	SLFK[+42]MIK	236	242	454.767	561.343	sp|Q0TET1|PUR4_ECOL5	Phosphoribosylformylglycinamidine synthase OS=Escherichia coli O6:K15:H31 (strain 536 / UPEC) GN=purL PE=3 SV=3	2	1	sw_239
SLFKMIK	purL	[239]	y3	3	SLFK[+42]MIK	236	242	454.767	391.237	sp|Q0TET1|PUR4_ECOL5	Phosphoribosylformylglycinamidine synthase OS=Escherichia coli O6:K15:H31 (strain 536 / UPEC) GN=purL PE=3 SV=3	2	1	sw_239
SLFKMIK	purL	[239]	y6	5	SLFK[+42]MIK	236	242	454.767	411.251	sp|Q0TET1|PUR4_ECOL5	Phosphoribosylformylglycinamidine synthase OS=Escherichia coli O6:K15:H31 (strain 536 / UPEC) GN=purL PE=3 SV=3	2	2	sw_239
SLFKMIK	purL	[239]	y5	4	SLFK[+42]MIK	236	242	454.767	354.709	sp|Q0TET1|PUR4_ECOL5	Phosphoribosylformylglycinamidine synthase OS=Escherichia coli O6:K15:H31 (strain 536 / UPEC) GN=purL PE=3 SV=3	2	2	sw_239
YGDKVSALR	purB	[19]	y8	3	YGDK[+42]VSALR	16	24	525.783	887.495	sp|P0AB89|PUR8_ECOLI	Adenylosuccinate lyase OS=Escherichia coli (strain K12) GN=purB PE=1 SV=1	2	1	sw_19
YGDKVSALR	purB	[19]	y7	4	YGDK[+42]VSALR	16	24	525.783	830.473	sp|P0AB89|PUR8_ECOLI	Adenylosuccinate lyase OS=Escherichia coli (strain K12) GN=purB PE=1 SV=1	2	1	sw_19
YGDKVSALR	purB	[19]	y6	5	YGDK[+42]VSALR	16	24	525.783	715.446	sp|P0AB89|PUR8_ECOLI	Adenylosuccinate lyase OS=Escherichia coli (strain K12) GN=purB PE=1 SV=1	2	1	sw_19
YGDKVSALR	purB	[19]	y5	2	YGDK[+42]VSALR	16	24	525.783	545.341	sp|P0AB89|PUR8_ECOLI	Adenylosuccinate lyase OS=Escherichia coli (strain K12) GN=purB PE=1 SV=1	2	1	sw_19
YGDKVSALR	purB	[19]	y4	1	YGDK[+42]VSALR	16	24	525.783	446.272	sp|P0AB89|PUR8_ECOLI	Adenylosuccinate lyase OS=Escherichia coli (strain K12) GN=purB PE=1 SV=1	2	1	sw_19
YGDKVSALR	purB	[19]	y3	6	YGDK[+42]VSALR	16	24	525.783	359.24	sp|P0AB89|PUR8_ECOLI	Adenylosuccinate lyase OS=Escherichia coli (strain K12) GN=purB PE=1 SV=1	2	1	sw_19
VGDLFDKETFAEK	purA	[155]	y9	1	VGDLFDK[+42]ETFAEK	149	161	770.88	1156.55	sp|B7UQI6|PURA_ECO27	Adenylosuccinate synthetase OS=Escherichia coli O127:H6 (strain E2348/69 / EPEC) GN=purA PE=3 SV=1	2	1	sw_155
VGDLFDKETFAEK	purA	[155]	y8	2	VGDLFDK[+42]ETFAEK	149	161	770.88	1009.48	sp|B7UQI6|PURA_ECO27	Adenylosuccinate synthetase OS=Escherichia coli O127:H6 (strain E2348/69 / EPEC) GN=purA PE=3 SV=1	2	1	sw_155
VGDLFDKETFAEK	purA	[155]	y7	5	VGDLFDK[+42]ETFAEK	149	161	770.88	894.457	sp|B7UQI6|PURA_ECO27	Adenylosuccinate synthetase OS=Escherichia coli O127:H6 (strain E2348/69 / EPEC) GN=purA PE=3 SV=1	2	1	sw_155
VGDLFDKETFAEK	purA	[155]	y6	4	VGDLFDK[+42]ETFAEK	149	161	770.88	724.351	sp|B7UQI6|PURA_ECO27	Adenylosuccinate synthetase OS=Escherichia coli O127:H6 (strain E2348/69 / EPEC) GN=purA PE=3 SV=1	2	1	sw_155
VGDLFDKETFAEK	purA	[155]	y5	6	VGDLFDK[+42]ETFAEK	149	161	770.88	595.309	sp|B7UQI6|PURA_ECO27	Adenylosuccinate synthetase OS=Escherichia coli O127:H6 (strain E2348/69 / EPEC) GN=purA PE=3 SV=1	2	1	sw_155
VGDLFDKETFAEK	purA	[155]	y4	3	VGDLFDK[+42]ETFAEK	149	161	770.88	494.261	sp|B7UQI6|PURA_ECO27	Adenylosuccinate synthetase OS=Escherichia coli O127:H6 (strain E2348/69 / EPEC) GN=purA PE=3 SV=1	2	1	sw_155
LDVLDGLKEVK	purA	[340]	y10	6	LDVLDGLK[+42]EVK	333	343	635.866	1157.64	sp|B7UQI6|PURA_ECO27	Adenylosuccinate synthetase OS=Escherichia coli O127:H6 (strain E2348/69 / EPEC) GN=purA PE=3 SV=1	2	1	sw_340
LDVLDGLKEVK	purA	[340]	y9	4	LDVLDGLK[+42]EVK	333	343	635.866	1042.61	sp|B7UQI6|PURA_ECO27	Adenylosuccinate synthetase OS=Escherichia coli O127:H6 (strain E2348/69 / EPEC) GN=purA PE=3 SV=1	2	1	sw_340
LDVLDGLKEVK	purA	[340]	y8	2	LDVLDGLK[+42]EVK	333	343	635.866	943.546	sp|B7UQI6|PURA_ECO27	Adenylosuccinate synthetase OS=Escherichia coli O127:H6 (strain E2348/69 / EPEC) GN=purA PE=3 SV=1	2	1	sw_340
LDVLDGLKEVK	purA	[340]	y7	1	LDVLDGLK[+42]EVK	333	343	635.866	830.462	sp|B7UQI6|PURA_ECO27	Adenylosuccinate synthetase OS=Escherichia coli O127:H6 (strain E2348/69 / EPEC) GN=purA PE=3 SV=1	2	1	sw_340
LDVLDGLKEVK	purA	[340]	y6	3	LDVLDGLK[+42]EVK	333	343	635.866	715.435	sp|B7UQI6|PURA_ECO27	Adenylosuccinate synthetase OS=Escherichia coli O127:H6 (strain E2348/69 / EPEC) GN=purA PE=3 SV=1	2	1	sw_340
LDVLDGLKEVK	purA	[340]	y4	5	LDVLDGLK[+42]EVK	333	343	635.866	545.329	sp|B7UQI6|PURA_ECO27	Adenylosuccinate synthetase OS=Escherichia coli O127:H6 (strain E2348/69 / EPEC) GN=purA PE=3 SV=1	2	1	sw_340
SAEQLAQAWKYAQQGGR	purT	[179]	y8	3	SAEQLAQAWK[+42]YAQQGGR	170	186	645.322	949.485	sp|B1XHB7|PURT_ECODH	Phosphoribosylglycinamide formyltransferase 2 OS=Escherichia coli (strain K12 / DH10B) GN=purT PE=3 SV=1	3	1	sw_179
SAEQLAQAWKYAQQGGR	purT	[179]	y7	1	SAEQLAQAWK[+42]YAQQGGR	170	186	645.322	779.379	sp|B1XHB7|PURT_ECODH	Phosphoribosylglycinamide formyltransferase 2 OS=Escherichia coli (strain K12 / DH10B) GN=purT PE=3 SV=1	3	1	sw_179
SAEQLAQAWKYAQQGGR	purT	[179]	y6	2	SAEQLAQAWK[+42]YAQQGGR	170	186	645.322	616.316	sp|B1XHB7|PURT_ECODH	Phosphoribosylglycinamide formyltransferase 2 OS=Escherichia coli (strain K12 / DH10B) GN=purT PE=3 SV=1	3	1	sw_179
SAEQLAQAWKYAQQGGR	purT	[179]	y5	4	SAEQLAQAWK[+42]YAQQGGR	170	186	645.322	545.279	sp|B1XHB7|PURT_ECODH	Phosphoribosylglycinamide formyltransferase 2 OS=Escherichia coli (strain K12 / DH10B) GN=purT PE=3 SV=1	3	1	sw_179
SAEQLAQAWKYAQQGGR	purT	[179]	y4	5	SAEQLAQAWK[+42]YAQQGGR	170	186	645.322	417.22	sp|B1XHB7|PURT_ECODH	Phosphoribosylglycinamide formyltransferase 2 OS=Escherichia coli (strain K12 / DH10B) GN=purT PE=3 SV=1	3	1	sw_179
SAEQLAQAWKYAQQGGR	purT	[179]	y3	6	SAEQLAQAWK[+42]YAQQGGR	170	186	645.322	289.162	sp|B1XHB7|PURT_ECODH	Phosphoribosylglycinamide formyltransferase 2 OS=Escherichia coli (strain K12 / DH10B) GN=purT PE=3 SV=1	3	1	sw_179
ALYKVLAQR	purU	[264]	y7	5	ALYK[+42]VLAQR	261	269	552.332	919.536	sp|P37051|PURU_ECOLI	Formyltetrahydrofolate deformylase OS=Escherichia coli (strain K12) GN=purU PE=1 SV=1	2	1	sw_264 cobb slight up
ALYKVLAQR	purU	[264]	y6	1	ALYK[+42]VLAQR	261	269	552.332	756.473	sp|P37051|PURU_ECOLI	Formyltetrahydrofolate deformylase OS=Escherichia coli (strain K12) GN=purU PE=1 SV=1	2	1	sw_264 cobb slight up
ALYKVLAQR	purU	[264]	y4	3	ALYK[+42]VLAQR	261	269	552.332	487.299	sp|P37051|PURU_ECOLI	Formyltetrahydrofolate deformylase OS=Escherichia coli (strain K12) GN=purU PE=1 SV=1	2	1	sw_264 cobb slight up
ALYKVLAQR	purU	[264]	y3	4	ALYK[+42]VLAQR	261	269	552.332	374.215	sp|P37051|PURU_ECOLI	Formyltetrahydrofolate deformylase OS=Escherichia coli (strain K12) GN=purU PE=1 SV=1	2	1	sw_264 cobb slight up
ALYKVLAQR	purU	[264]	y7	6	ALYK[+42]VLAQR	261	269	552.332	460.272	sp|P37051|PURU_ECOLI	Formyltetrahydrofolate deformylase OS=Escherichia coli (strain K12) GN=purU PE=1 SV=1	2	2	sw_264 cobb slight up
ANPQPELLKHK	pyrB	[41]	y7	1	ANPQPELLK[+42]HK	33	43	439.582	906.541	sp|B7UQQ5|PYRB_ECO27	Aspartate carbamoyltransferase OS=Escherichia coli O127:H6 (strain E2348/69 / EPEC) GN=pyrB PE=3 SV=1	3	1	sw_41
ANPQPELLKHK	pyrB	[41]	y4	5	ANPQPELLK[+42]HK	33	43	439.582	567.361	sp|B7UQQ5|PYRB_ECO27	Aspartate carbamoyltransferase OS=Escherichia coli O127:H6 (strain E2348/69 / EPEC) GN=pyrB PE=3 SV=1	3	1	sw_41
ANPQPELLKHK	pyrB	[41]	y3	4	ANPQPELLK[+42]HK	33	43	439.582	454.277	sp|B7UQQ5|PYRB_ECO27	Aspartate carbamoyltransferase OS=Escherichia coli O127:H6 (strain E2348/69 / EPEC) GN=pyrB PE=3 SV=1	3	1	sw_41
ANPQPELLKHK	pyrB	[41]	y10	6	ANPQPELLK[+42]HK	33	43	439.582	623.351	sp|B7UQQ5|PYRB_ECO27	Aspartate carbamoyltransferase OS=Escherichia coli O127:H6 (strain E2348/69 / EPEC) GN=pyrB PE=3 SV=1	3	2	sw_41
ANPQPELLKHK	pyrB	[41]	y9	2	ANPQPELLK[+42]HK	33	43	439.582	566.33	sp|B7UQQ5|PYRB_ECO27	Aspartate carbamoyltransferase OS=Escherichia coli O127:H6 (strain E2348/69 / EPEC) GN=pyrB PE=3 SV=1	3	2	sw_41
ANPQPELLKHK	pyrB	[41]	y7	3	ANPQPELLK[+42]HK	33	43	439.582	453.774	sp|B7UQQ5|PYRB_ECO27	Aspartate carbamoyltransferase OS=Escherichia coli O127:H6 (strain E2348/69 / EPEC) GN=pyrB PE=3 SV=1	3	2	sw_41
IALFCNVPEKAVISLK	pyrG	[233]	y12	2	IALFC[+57]NVPEK[+42]AVISLK	224	239	922.521	1399.76	sp|B7UHJ6|PYRG_ECO27	CTP synthase OS=Escherichia coli O127:H6 (strain E2348/69 / EPEC) GN=pyrG PE=3 SV=1	2	1	sw_233
IALFCNVPEKAVISLK	pyrG	[233]	y11	3	IALFC[+57]NVPEK[+42]AVISLK	224	239	922.521	1239.73	sp|B7UHJ6|PYRG_ECO27	CTP synthase OS=Escherichia coli O127:H6 (strain E2348/69 / EPEC) GN=pyrG PE=3 SV=1	2	1	sw_233
IALFCNVPEKAVISLK	pyrG	[233]	y10	4	IALFC[+57]NVPEK[+42]AVISLK	224	239	922.521	1125.69	sp|B7UHJ6|PYRG_ECO27	CTP synthase OS=Escherichia coli O127:H6 (strain E2348/69 / EPEC) GN=pyrG PE=3 SV=1	2	1	sw_233
IALFCNVPEKAVISLK	pyrG	[233]	y9	1	IALFC[+57]NVPEK[+42]AVISLK	224	239	922.521	1026.62	sp|B7UHJ6|PYRG_ECO27	CTP synthase OS=Escherichia coli O127:H6 (strain E2348/69 / EPEC) GN=pyrG PE=3 SV=1	2	1	sw_233
IALFCNVPEKAVISLK	pyrG	[233]	y6	6	IALFC[+57]NVPEK[+42]AVISLK	224	239	922.521	630.418	sp|B7UHJ6|PYRG_ECO27	CTP synthase OS=Escherichia coli O127:H6 (strain E2348/69 / EPEC) GN=pyrG PE=3 SV=1	2	1	sw_233
IALFCNVPEKAVISLK	pyrG	[233]	y4	5	IALFC[+57]NVPEK[+42]AVISLK	224	239	922.521	460.313	sp|B7UHJ6|PYRG_ECO27	CTP synthase OS=Escherichia coli O127:H6 (strain E2348/69 / EPEC) GN=pyrG PE=3 SV=1	2	1	sw_233
AVISLKDVDSIYK	pyrG	[239]	y8	3	AVISLK[+42]DVDSIYK	234	246	498.28	1009.52	sp|B7UHJ6|PYRG_ECO27	CTP synthase OS=Escherichia coli O127:H6 (strain E2348/69 / EPEC) GN=pyrG PE=3 SV=1	3	1	sw_239
AVISLKDVDSIYK	pyrG	[239]	y7	1	AVISLK[+42]DVDSIYK	234	246	498.28	839.415	sp|B7UHJ6|PYRG_ECO27	CTP synthase OS=Escherichia coli O127:H6 (strain E2348/69 / EPEC) GN=pyrG PE=3 SV=1	3	1	sw_239
AVISLKDVDSIYK	pyrG	[239]	y6	5	AVISLK[+42]DVDSIYK	234	246	498.28	724.388	sp|B7UHJ6|PYRG_ECO27	CTP synthase OS=Escherichia coli O127:H6 (strain E2348/69 / EPEC) GN=pyrG PE=3 SV=1	3	1	sw_239
AVISLKDVDSIYK	pyrG	[239]	y5	2	AVISLK[+42]DVDSIYK	234	246	498.28	625.319	sp|B7UHJ6|PYRG_ECO27	CTP synthase OS=Escherichia coli O127:H6 (strain E2348/69 / EPEC) GN=pyrG PE=3 SV=1	3	1	sw_239
AVISLKDVDSIYK	pyrG	[239]	y4	6	AVISLK[+42]DVDSIYK	234	246	498.28	510.292	sp|B7UHJ6|PYRG_ECO27	CTP synthase OS=Escherichia coli O127:H6 (strain E2348/69 / EPEC) GN=pyrG PE=3 SV=1	3	1	sw_239
AVISLKDVDSIYK	pyrG	[239]	y11	4	AVISLK[+42]DVDSIYK	234	246	498.28	661.864	sp|B7UHJ6|PYRG_ECO27	CTP synthase OS=Escherichia coli O127:H6 (strain E2348/69 / EPEC) GN=pyrG PE=3 SV=1	3	2	sw_239
YCEKEFSHNVVLAN	pyrI	[143]	y11	4	YC[+57]EK[+42]EFSHNVVLAN	140	153	876.407	1299.67	sp|B7UQQ4|PYRI_ECO27	Aspartate carbamoyltransferase regulatory chain OS=Escherichia coli O127:H6 (strain E2348/69 / EPEC) GN=pyrI PE=3 SV=1	2	1	sw_143
YCEKEFSHNVVLAN	pyrI	[143]	y9	3	YC[+57]EK[+42]EFSHNVVLAN	140	153	876.407	1000.52	sp|B7UQQ4|PYRI_ECO27	Aspartate carbamoyltransferase regulatory chain OS=Escherichia coli O127:H6 (strain E2348/69 / EPEC) GN=pyrI PE=3 SV=1	2	1	sw_143
YCEKEFSHNVVLAN	pyrI	[143]	y4	2	YC[+57]EK[+42]EFSHNVVLAN	140	153	876.407	416.25	sp|B7UQQ4|PYRI_ECO27	Aspartate carbamoyltransferase regulatory chain OS=Escherichia coli O127:H6 (strain E2348/69 / EPEC) GN=pyrI PE=3 SV=1	2	1	sw_143
YCEKEFSHNVVLAN	pyrI	[143]	y3	1	YC[+57]EK[+42]EFSHNVVLAN	140	153	876.407	317.182	sp|B7UQQ4|PYRI_ECO27	Aspartate carbamoyltransferase regulatory chain OS=Escherichia coli O127:H6 (strain E2348/69 / EPEC) GN=pyrI PE=3 SV=1	2	1	sw_143
VIALQPISQKDDATR	queE	[194]	y12	5	VIALQPISQK[+42]DDATR	185	199	848.965	1413.73	sp|P64554|QUEE_ECOLI	7-carboxy-7-deazaguanine synthase OS=Escherichia coli (strain K12) GN=queE PE=1 SV=1	2	1	sw_194
VIALQPISQKDDATR	queE	[194]	y11	3	VIALQPISQK[+42]DDATR	185	199	848.965	1300.65	sp|P64554|QUEE_ECOLI	7-carboxy-7-deazaguanine synthase OS=Escherichia coli (strain K12) GN=queE PE=1 SV=1	2	1	sw_194
VIALQPISQKDDATR	queE	[194]	y10	1	VIALQPISQK[+42]DDATR	185	199	848.965	1172.59	sp|P64554|QUEE_ECOLI	7-carboxy-7-deazaguanine synthase OS=Escherichia coli (strain K12) GN=queE PE=1 SV=1	2	1	sw_194
VIALQPISQKDDATR	queE	[194]	y9	6	VIALQPISQK[+42]DDATR	185	199	848.965	1075.54	sp|P64554|QUEE_ECOLI	7-carboxy-7-deazaguanine synthase OS=Escherichia coli (strain K12) GN=queE PE=1 SV=1	2	1	sw_194
VIALQPISQKDDATR	queE	[194]	y8	2	VIALQPISQK[+42]DDATR	185	199	848.965	962.454	sp|P64554|QUEE_ECOLI	7-carboxy-7-deazaguanine synthase OS=Escherichia coli (strain K12) GN=queE PE=1 SV=1	2	1	sw_194
VIALQPISQKDDATR	queE	[194]	y4	4	VIALQPISQK[+42]DDATR	185	199	848.965	462.231	sp|P64554|QUEE_ECOLI	7-carboxy-7-deazaguanine synthase OS=Escherichia coli (strain K12) GN=queE PE=1 SV=1	2	1	sw_194
LSPKESEVLR	rcsB	[154]	y8	2	LSPK[+42]ESEVLR	151	160	600.335	999.547	sp|P69408|RCSB_ECOL6	Capsular synthesis regulator component B OS=Escherichia coli O6:H1 (strain CFT073 / ATCC 700928 / UPEC) GN=rcsB PE=3 SV=1	2	1	SW_154
LSPKESEVLR	rcsB	[154]	y7	3	LSPK[+42]ESEVLR	151	160	600.335	902.494	sp|P69408|RCSB_ECOL6	Capsular synthesis regulator component B OS=Escherichia coli O6:H1 (strain CFT073 / ATCC 700928 / UPEC) GN=rcsB PE=3 SV=1	2	1	SW_154
LSPKESEVLR	rcsB	[154]	y6	4	LSPK[+42]ESEVLR	151	160	600.335	732.389	sp|P69408|RCSB_ECOL6	Capsular synthesis regulator component B OS=Escherichia coli O6:H1 (strain CFT073 / ATCC 700928 / UPEC) GN=rcsB PE=3 SV=1	2	1	SW_154
LSPKESEVLR	rcsB	[154]	y9	5	LSPK[+42]ESEVLR	151	160	600.335	543.793	sp|P69408|RCSB_ECOL6	Capsular synthesis regulator component B OS=Escherichia coli O6:H1 (strain CFT073 / ATCC 700928 / UPEC) GN=rcsB PE=3 SV=1	2	2	SW_154
LSPKESEVLR	rcsB	[154]	y8	1	LSPK[+42]ESEVLR	151	160	600.335	500.277	sp|P69408|RCSB_ECOL6	Capsular synthesis regulator component B OS=Escherichia coli O6:H1 (strain CFT073 / ATCC 700928 / UPEC) GN=rcsB PE=3 SV=1	2	2	SW_154
IAKLEAEQAR	rdgC	[90]	y8	6	IAK[+42]LEAEQAR	88	97	585.827	986.527	sp|B7UJL7|RDGC_ECO27	Recombination-associated protein RdgC OS=Escherichia coli O127:H6 (strain E2348/69 / EPEC) GN=rdgC PE=3 SV=1	2	1	sw_90
IAKLEAEQAR	rdgC	[90]	y7	1	IAK[+42]LEAEQAR	88	97	585.827	816.421	sp|B7UJL7|RDGC_ECO27	Recombination-associated protein RdgC OS=Escherichia coli O127:H6 (strain E2348/69 / EPEC) GN=rdgC PE=3 SV=1	2	1	sw_90
IAKLEAEQAR	rdgC	[90]	y6	2	IAK[+42]LEAEQAR	88	97	585.827	703.337	sp|B7UJL7|RDGC_ECO27	Recombination-associated protein RdgC OS=Escherichia coli O127:H6 (strain E2348/69 / EPEC) GN=rdgC PE=3 SV=1	2	1	sw_90
IAKLEAEQAR	rdgC	[90]	y5	3	IAK[+42]LEAEQAR	88	97	585.827	574.294	sp|B7UJL7|RDGC_ECO27	Recombination-associated protein RdgC OS=Escherichia coli O127:H6 (strain E2348/69 / EPEC) GN=rdgC PE=3 SV=1	2	1	sw_90
IAKLEAEQAR	rdgC	[90]	y4	5	IAK[+42]LEAEQAR	88	97	585.827	503.257	sp|B7UJL7|RDGC_ECO27	Recombination-associated protein RdgC OS=Escherichia coli O127:H6 (strain E2348/69 / EPEC) GN=rdgC PE=3 SV=1	2	1	sw_90
IAKLEAEQAR	rdgC	[90]	y8	4	IAK[+42]LEAEQAR	88	97	585.827	493.767	sp|B7UJL7|RDGC_ECO27	Recombination-associated protein RdgC OS=Escherichia coli O127:H6 (strain E2348/69 / EPEC) GN=rdgC PE=3 SV=1	2	2	sw_90
AGAWYSYKGEK	recA	[295]	y8	3	AGAWYSYK[+42]GEK	288	298	651.312	1102.52	sp|B7UHB7|RECA_ECO27	Protein RecA OS=Escherichia coli O127:H6 (strain E2348/69 / EPEC) GN=recA PE=3 SV=1	2	1	sw_295
AGAWYSYKGEK	recA	[295]	y7	2	AGAWYSYK[+42]GEK	288	298	651.312	916.441	sp|B7UHB7|RECA_ECO27	Protein RecA OS=Escherichia coli O127:H6 (strain E2348/69 / EPEC) GN=recA PE=3 SV=1	2	1	sw_295
AGAWYSYKGEK	recA	[295]	y6	1	AGAWYSYK[+42]GEK	288	298	651.312	753.378	sp|B7UHB7|RECA_ECO27	Protein RecA OS=Escherichia coli O127:H6 (strain E2348/69 / EPEC) GN=recA PE=3 SV=1	2	1	sw_295
AGAWYSYKGEK	recA	[295]	y4	6	AGAWYSYK[+42]GEK	288	298	651.312	503.282	sp|B7UHB7|RECA_ECO27	Protein RecA OS=Escherichia coli O127:H6 (strain E2348/69 / EPEC) GN=recA PE=3 SV=1	2	1	sw_295
AGAWYSYKGEK	recA	[295]	y8	5	AGAWYSYK[+42]GEK	288	298	651.312	551.764	sp|B7UHB7|RECA_ECO27	Protein RecA OS=Escherichia coli O127:H6 (strain E2348/69 / EPEC) GN=recA PE=3 SV=1	2	2	sw_295
ALLKVNEVNFDKPENAR	rho	[115]	y15	3	ALLK[+42]VNEVNFDKPENAR	112	128	667.025	907.973	sp|P0AG31|RHO_ECOL6	Transcription termination factor Rho OS=Escherichia coli O6:H1 (strain CFT073 / ATCC 700928 / UPEC) GN=rho PE=3 SV=1	3	2	sw_115
ALLKVNEVNFDKPENAR	rho	[115]	y14	2	ALLK[+42]VNEVNFDKPENAR	112	128	667.025	851.431	sp|P0AG31|RHO_ECOL6	Transcription termination factor Rho OS=Escherichia coli O6:H1 (strain CFT073 / ATCC 700928 / UPEC) GN=rho PE=3 SV=1	3	2	sw_115
ALLKVNEVNFDKPENAR	rho	[115]	y12	6	ALLK[+42]VNEVNFDKPENAR	112	128	667.025	716.844	sp|P0AG31|RHO_ECOL6	Transcription termination factor Rho OS=Escherichia coli O6:H1 (strain CFT073 / ATCC 700928 / UPEC) GN=rho PE=3 SV=1	3	2	sw_115
VNEVNFDKPENAR	rho	[123]	y10	4	VNEVNFDK[+42]PENAR	116	128	787.384	1231.61	sp|P0AG31|RHO_ECOL6	Transcription termination factor Rho OS=Escherichia coli O6:H1 (strain CFT073 / ATCC 700928 / UPEC) GN=rho PE=3 SV=1	2	1	sw_123
VNEVNFDKPENAR	rho	[123]	y9	1	VNEVNFDK[+42]PENAR	116	128	787.384	1132.54	sp|P0AG31|RHO_ECOL6	Transcription termination factor Rho OS=Escherichia coli O6:H1 (strain CFT073 / ATCC 700928 / UPEC) GN=rho PE=3 SV=1	2	1	sw_123
VNEVNFDKPENAR	rho	[123]	y8	6	VNEVNFDK[+42]PENAR	116	128	787.384	1018.5	sp|P0AG31|RHO_ECOL6	Transcription termination factor Rho OS=Escherichia coli O6:H1 (strain CFT073 / ATCC 700928 / UPEC) GN=rho PE=3 SV=1	2	1	sw_123
VNEVNFDKPENAR	rho	[123]	y7	3	VNEVNFDK[+42]PENAR	116	128	787.384	871.427	sp|P0AG31|RHO_ECOL6	Transcription termination factor Rho OS=Escherichia coli O6:H1 (strain CFT073 / ATCC 700928 / UPEC) GN=rho PE=3 SV=1	2	1	sw_123
VNEVNFDKPENAR	rho	[123]	y6	5	VNEVNFDK[+42]PENAR	116	128	787.384	756.4	sp|P0AG31|RHO_ECOL6	Transcription termination factor Rho OS=Escherichia coli O6:H1 (strain CFT073 / ATCC 700928 / UPEC) GN=rho PE=3 SV=1	2	1	sw_123
VNEVNFDKPENAR	rho	[123]	y5	2	VNEVNFDK[+42]PENAR	116	128	787.384	586.294	sp|P0AG31|RHO_ECOL6	Transcription termination factor Rho OS=Escherichia coli O6:H1 (strain CFT073 / ATCC 700928 / UPEC) GN=rho PE=3 SV=1	2	1	sw_123
ANAKFEVK	rplJ	[105]	y6	1	ANAK[+42]FEVK	102	109	474.761	763.435	sp|B7UPE0|RL10_ECO27	50S ribosomal protein L10 OS=Escherichia coli O127:H6 (strain E2348/69 / EPEC) GN=rplJ PE=3 SV=1	2	1	SW_105
ANAKFEVK	rplJ	[105]	y5	3	ANAK[+42]FEVK	102	109	474.761	692.398	sp|B7UPE0|RL10_ECO27	50S ribosomal protein L10 OS=Escherichia coli O127:H6 (strain E2348/69 / EPEC) GN=rplJ PE=3 SV=1	2	1	SW_105
ANAKFEVK	rplJ	[105]	y4	2	ANAK[+42]FEVK	102	109	474.761	522.292	sp|B7UPE0|RL10_ECO27	50S ribosomal protein L10 OS=Escherichia coli O127:H6 (strain E2348/69 / EPEC) GN=rplJ PE=3 SV=1	2	1	SW_105
ANAKFEVK	rplJ	[105]	y3	5	ANAK[+42]FEVK	102	109	474.761	375.224	sp|B7UPE0|RL10_ECO27	50S ribosomal protein L10 OS=Escherichia coli O127:H6 (strain E2348/69 / EPEC) GN=rplJ PE=3 SV=1	2	1	SW_105
ANAKFEVK	rplJ	[105]	y7	4	ANAK[+42]FEVK	102	109	474.761	439.243	sp|B7UPE0|RL10_ECO27	50S ribosomal protein L10 OS=Escherichia coli O127:H6 (strain E2348/69 / EPEC) GN=rplJ PE=3 SV=1	2	2	SW_105
ANAKFEVK	rplJ	[105]	y6	6	ANAK[+42]FEVK	102	109	474.761	382.221	sp|B7UPE0|RL10_ECO27	50S ribosomal protein L10 OS=Escherichia coli O127:H6 (strain E2348/69 / EPEC) GN=rplJ PE=3 SV=1	2	2	SW_105
TDSIEKGLPIPVVITVYADR	rplK	[51]	y10	1	TDSIEK[+42]GLPIPVVITVYADR	46	65	743.411	1132.64	sp|B7UPD8|RL11_ECO27	50S ribosomal protein L11 OS=Escherichia coli O127:H6 (strain E2348/69 / EPEC) GN=rplK PE=3 SV=1	3	1	sw_51
TDSIEKGLPIPVVITVYADR	rplK	[51]	y8	5	TDSIEK[+42]GLPIPVVITVYADR	46	65	743.411	936.515	sp|B7UPD8|RL11_ECO27	50S ribosomal protein L11 OS=Escherichia coli O127:H6 (strain E2348/69 / EPEC) GN=rplK PE=3 SV=1	3	1	sw_51
TDSIEKGLPIPVVITVYADR	rplK	[51]	y7	3	TDSIEK[+42]GLPIPVVITVYADR	46	65	743.411	837.446	sp|B7UPD8|RL11_ECO27	50S ribosomal protein L11 OS=Escherichia coli O127:H6 (strain E2348/69 / EPEC) GN=rplK PE=3 SV=1	3	1	sw_51
TDSIEKGLPIPVVITVYADR	rplK	[51]	y6	2	TDSIEK[+42]GLPIPVVITVYADR	46	65	743.411	724.362	sp|B7UPD8|RL11_ECO27	50S ribosomal protein L11 OS=Escherichia coli O127:H6 (strain E2348/69 / EPEC) GN=rplK PE=3 SV=1	3	1	sw_51
TDSIEKGLPIPVVITVYADR	rplK	[51]	y5	4	TDSIEK[+42]GLPIPVVITVYADR	46	65	743.411	623.315	sp|B7UPD8|RL11_ECO27	50S ribosomal protein L11 OS=Escherichia coli O127:H6 (strain E2348/69 / EPEC) GN=rplK PE=3 SV=1	3	1	sw_51
TDSIEKGLPIPVVITVYADR	rplK	[51]	y4	6	TDSIEK[+42]GLPIPVVITVYADR	46	65	743.411	524.246	sp|B7UPD8|RL11_ECO27	50S ribosomal protein L11 OS=Escherichia coli O127:H6 (strain E2348/69 / EPEC) GN=rplK PE=3 SV=1	3	1	sw_51
FMKIISLAPEVL	rplN	[114]	y7	3	FMK[+42]IISLAPEVL	112	123	701.904	728.419	sp|B7UK34|RL14_ECO27	50S ribosomal protein L14 OS=Escherichia coli O127:H6 (strain E2348/69 / EPEC) GN=rplN PE=3 SV=1	2	1	sw_114
FMKIISLAPEVL	rplN	[114]	y5	2	FMK[+42]IISLAPEVL	112	123	701.904	528.303	sp|B7UK34|RL14_ECO27	50S ribosomal protein L14 OS=Escherichia coli O127:H6 (strain E2348/69 / EPEC) GN=rplN PE=3 SV=1	2	1	sw_114
FMKIISLAPEVL	rplN	[114]	y4	1	FMK[+42]IISLAPEVL	112	123	701.904	457.266	sp|B7UK34|RL14_ECO27	50S ribosomal protein L14 OS=Escherichia coli O127:H6 (strain E2348/69 / EPEC) GN=rplN PE=3 SV=1	2	1	sw_114
AAIEAAGGKIEE	rplO	[141]	y8	3	AAIEAAGGK[+42]IEE	133	144	600.809	816.41	sp|B7UK25|RL15_ECO27	50S ribosomal protein L15 OS=Escherichia coli O127:H6 (strain E2348/69 / EPEC) GN=rplO PE=3 SV=1	2	1	sw_141
AAIEAAGGKIEE	rplO	[141]	y7	1	AAIEAAGGK[+42]IEE	133	144	600.809	745.373	sp|B7UK25|RL15_ECO27	50S ribosomal protein L15 OS=Escherichia coli O127:H6 (strain E2348/69 / EPEC) GN=rplO PE=3 SV=1	2	1	sw_141
AAIEAAGGKIEE	rplO	[141]	y6	2	AAIEAAGGK[+42]IEE	133	144	600.809	674.336	sp|B7UK25|RL15_ECO27	50S ribosomal protein L15 OS=Escherichia coli O127:H6 (strain E2348/69 / EPEC) GN=rplO PE=3 SV=1	2	1	sw_141
AAIEAAGGKIEE	rplO	[141]	y3	4	AAIEAAGGK[+42]IEE	133	144	600.809	390.187	sp|B7UK25|RL15_ECO27	50S ribosomal protein L15 OS=Escherichia coli O127:H6 (strain E2348/69 / EPEC) GN=rplO PE=3 SV=1	2	1	sw_141
EAFKLAAAK	rplP	[118]	y7	6	EAFK[+42]LAAAK	115	123	495.785	790.482	sp|B7UK37|RL16_ECO27	50S ribosomal protein L16 OS=Escherichia coli O127:H6 (strain E2348/69 / EPEC) GN=rplP PE=3 SV=1	2	1	sw_118
EAFKLAAAK	rplP	[118]	y6	4	EAFK[+42]LAAAK	115	123	495.785	643.414	sp|B7UK37|RL16_ECO27	50S ribosomal protein L16 OS=Escherichia coli O127:H6 (strain E2348/69 / EPEC) GN=rplP PE=3 SV=1	2	1	sw_118
EAFKLAAAK	rplP	[118]	y5	1	EAFK[+42]LAAAK	115	123	495.785	473.308	sp|B7UK37|RL16_ECO27	50S ribosomal protein L16 OS=Escherichia coli O127:H6 (strain E2348/69 / EPEC) GN=rplP PE=3 SV=1	2	1	sw_118
EAFKLAAAK	rplP	[118]	y4	2	EAFK[+42]LAAAK	115	123	495.785	360.224	sp|B7UK37|RL16_ECO27	50S ribosomal protein L16 OS=Escherichia coli O127:H6 (strain E2348/69 / EPEC) GN=rplP PE=3 SV=1	2	1	sw_118
EAFKLAAAK	rplP	[118]	y3	5	EAFK[+42]LAAAK	115	123	495.785	289.187	sp|B7UK37|RL16_ECO27	50S ribosomal protein L16 OS=Escherichia coli O127:H6 (strain E2348/69 / EPEC) GN=rplP PE=3 SV=1	2	1	sw_118
EAFKLAAAK	rplP	[118]	y7	3	EAFK[+42]LAAAK	115	123	495.785	395.745	sp|B7UK37|RL16_ECO27	50S ribosomal protein L16 OS=Escherichia coli O127:H6 (strain E2348/69 / EPEC) GN=rplP PE=3 SV=1	2	2	sw_118
AIAEQLKYTGNK	rplR	[63]	y7	5	AIAEQLK[+42]YTGNK	57	68	459.917	865.478	sp|B7UK28|RL18_ECO27	50S ribosomal protein L18 OS=Escherichia coli O127:H6 (strain E2348/69 / EPEC) GN=rplR PE=3 SV=1	3	1	sw_63
AIAEQLKYTGNK	rplR	[63]	y6	3	AIAEQLK[+42]YTGNK	57	68	459.917	752.394	sp|B7UK28|RL18_ECO27	50S ribosomal protein L18 OS=Escherichia coli O127:H6 (strain E2348/69 / EPEC) GN=rplR PE=3 SV=1	3	1	sw_63
AIAEQLKYTGNK	rplR	[63]	y5	1	AIAEQLK[+42]YTGNK	57	68	459.917	582.288	sp|B7UK28|RL18_ECO27	50S ribosomal protein L18 OS=Escherichia coli O127:H6 (strain E2348/69 / EPEC) GN=rplR PE=3 SV=1	3	1	sw_63
AIAEQLKYTGNK	rplR	[63]	y4	2	AIAEQLK[+42]YTGNK	57	68	459.917	419.225	sp|B7UK28|RL18_ECO27	50S ribosomal protein L18 OS=Escherichia coli O127:H6 (strain E2348/69 / EPEC) GN=rplR PE=3 SV=1	3	1	sw_63
AIAEQLKYTGNK	rplR	[63]	y3	6	AIAEQLK[+42]YTGNK	57	68	459.917	318.177	sp|B7UK28|RL18_ECO27	50S ribosomal protein L18 OS=Escherichia coli O127:H6 (strain E2348/69 / EPEC) GN=rplR PE=3 SV=1	3	1	sw_63
AIAEQLKYTGNK	rplR	[63]	y10	4	AIAEQLK[+42]YTGNK	57	68	459.917	597.312	sp|B7UK28|RL18_ECO27	50S ribosomal protein L18 OS=Escherichia coli O127:H6 (strain E2348/69 / EPEC) GN=rplR PE=3 SV=1	3	2	sw_63
YTGNKDAAAAVGK	rplR	[68]	y11	2	YTGNK[+42]DAAAAVGK	64	76	654.333	1043.55	sp|B7UK28|RL18_ECO27	50S ribosomal protein L18 OS=Escherichia coli O127:H6 (strain E2348/69 / EPEC) GN=rplR PE=3 SV=1	2	1	sw_68
YTGNKDAAAAVGK	rplR	[68]	y9	6	YTGNK[+42]DAAAAVGK	64	76	654.333	872.484	sp|B7UK28|RL18_ECO27	50S ribosomal protein L18 OS=Escherichia coli O127:H6 (strain E2348/69 / EPEC) GN=rplR PE=3 SV=1	2	1	sw_68
YTGNKDAAAAVGK	rplR	[68]	y8	1	YTGNK[+42]DAAAAVGK	64	76	654.333	702.378	sp|B7UK28|RL18_ECO27	50S ribosomal protein L18 OS=Escherichia coli O127:H6 (strain E2348/69 / EPEC) GN=rplR PE=3 SV=1	2	1	sw_68
YTGNKDAAAAVGK	rplR	[68]	y7	5	YTGNK[+42]DAAAAVGK	64	76	654.333	587.351	sp|B7UK28|RL18_ECO27	50S ribosomal protein L18 OS=Escherichia coli O127:H6 (strain E2348/69 / EPEC) GN=rplR PE=3 SV=1	2	1	sw_68
YTGNKDAAAAVGK	rplR	[68]	y4	3	YTGNK[+42]DAAAAVGK	64	76	654.333	374.24	sp|B7UK28|RL18_ECO27	50S ribosomal protein L18 OS=Escherichia coli O127:H6 (strain E2348/69 / EPEC) GN=rplR PE=3 SV=1	2	1	sw_68
YTGNKDAAAAVGK	rplR	[68]	y11	4	YTGNK[+42]DAAAAVGK	64	76	654.333	522.278	sp|B7UK28|RL18_ECO27	50S ribosomal protein L18 OS=Escherichia coli O127:H6 (strain E2348/69 / EPEC) GN=rplR PE=3 SV=1	2	2	sw_68
GIKDVSFDR	rplR	[88]	y7	5	GIK[+42]DVSFDR	86	94	539.78	908.447	sp|B7UK28|RL18_ECO27	50S ribosomal protein L18 OS=Escherichia coli O127:H6 (strain E2348/69 / EPEC) GN=rplR PE=3 SV=1	2	1	sw_88
GIKDVSFDR	rplR	[88]	y6	1	GIK[+42]DVSFDR	86	94	539.78	738.342	sp|B7UK28|RL18_ECO27	50S ribosomal protein L18 OS=Escherichia coli O127:H6 (strain E2348/69 / EPEC) GN=rplR PE=3 SV=1	2	1	sw_88
GIKDVSFDR	rplR	[88]	y5	4	GIK[+42]DVSFDR	86	94	539.78	623.315	sp|B7UK28|RL18_ECO27	50S ribosomal protein L18 OS=Escherichia coli O127:H6 (strain E2348/69 / EPEC) GN=rplR PE=3 SV=1	2	1	sw_88
GIKDVSFDR	rplR	[88]	y4	2	GIK[+42]DVSFDR	86	94	539.78	524.246	sp|B7UK28|RL18_ECO27	50S ribosomal protein L18 OS=Escherichia coli O127:H6 (strain E2348/69 / EPEC) GN=rplR PE=3 SV=1	2	1	sw_88
GIKDVSFDR	rplR	[88]	y3	6	GIK[+42]DVSFDR	86	94	539.78	437.214	sp|B7UK28|RL18_ECO27	50S ribosomal protein L18 OS=Escherichia coli O127:H6 (strain E2348/69 / EPEC) GN=rplR PE=3 SV=1	2	1	sw_88
GIKDVSFDR	rplR	[88]	y7	3	GIK[+42]DVSFDR	86	94	539.78	454.727	sp|B7UK28|RL18_ECO27	50S ribosomal protein L18 OS=Escherichia coli O127:H6 (strain E2348/69 / EPEC) GN=rplR PE=3 SV=1	2	2	sw_88
SNIIKQLEQEQMK	rplS	[6]	y8	6	SNIIK[+42]QLEQEQMK	2	14	544.287	1033.5	sp|B7UH55|RL19_ECO27	50S ribosomal protein L19 OS=Escherichia coli O127:H6 (strain E2348/69 / EPEC) GN=rplS PE=3 SV=1	3	1	sw_6
SNIIKQLEQEQMK	rplS	[6]	y7	3	SNIIK[+42]QLEQEQMK	2	14	544.287	905.44	sp|B7UH55|RL19_ECO27	50S ribosomal protein L19 OS=Escherichia coli O127:H6 (strain E2348/69 / EPEC) GN=rplS PE=3 SV=1	3	1	sw_6
SNIIKQLEQEQMK	rplS	[6]	y6	2	SNIIK[+42]QLEQEQMK	2	14	544.287	792.356	sp|B7UH55|RL19_ECO27	50S ribosomal protein L19 OS=Escherichia coli O127:H6 (strain E2348/69 / EPEC) GN=rplS PE=3 SV=1	3	1	sw_6
SNIIKQLEQEQMK	rplS	[6]	y5	1	SNIIK[+42]QLEQEQMK	2	14	544.287	663.313	sp|B7UH55|RL19_ECO27	50S ribosomal protein L19 OS=Escherichia coli O127:H6 (strain E2348/69 / EPEC) GN=rplS PE=3 SV=1	3	1	sw_6
SNIIKQLEQEQMK	rplS	[6]	y4	4	SNIIK[+42]QLEQEQMK	2	14	544.287	535.254	sp|B7UH55|RL19_ECO27	50S ribosomal protein L19 OS=Escherichia coli O127:H6 (strain E2348/69 / EPEC) GN=rplS PE=3 SV=1	3	1	sw_6
SNIIKQLEQEQMK	rplS	[6]	y9	5	SNIIK[+42]QLEQEQMK	2	14	544.287	602.306	sp|B7UH55|RL19_ECO27	50S ribosomal protein L19 OS=Escherichia coli O127:H6 (strain E2348/69 / EPEC) GN=rplS PE=3 SV=1	3	2	sw_6
VWVVEGSKK	rplS	[37]	y8	6	VWVVEGSK[+42]K	30	38	537.303	974.531	sp|B7UH55|RL19_ECO27	50S ribosomal protein L19 OS=Escherichia coli O127:H6 (strain E2348/69 / EPEC) GN=rplS PE=3 SV=1	2	1	sw_37
VWVVEGSKK	rplS	[37]	y7	2	VWVVEGSK[+42]K	30	38	537.303	788.451	sp|B7UH55|RL19_ECO27	50S ribosomal protein L19 OS=Escherichia coli O127:H6 (strain E2348/69 / EPEC) GN=rplS PE=3 SV=1	2	1	sw_37
VWVVEGSKK	rplS	[37]	y6	1	VWVVEGSK[+42]K	30	38	537.303	689.383	sp|B7UH55|RL19_ECO27	50S ribosomal protein L19 OS=Escherichia coli O127:H6 (strain E2348/69 / EPEC) GN=rplS PE=3 SV=1	2	1	sw_37
VWVVEGSKK	rplS	[37]	y5	4	VWVVEGSK[+42]K	30	38	537.303	590.314	sp|B7UH55|RL19_ECO27	50S ribosomal protein L19 OS=Escherichia coli O127:H6 (strain E2348/69 / EPEC) GN=rplS PE=3 SV=1	2	1	sw_37
VWVVEGSKK	rplS	[37]	y4	3	VWVVEGSK[+42]K	30	38	537.303	461.272	sp|B7UH55|RL19_ECO27	50S ribosomal protein L19 OS=Escherichia coli O127:H6 (strain E2348/69 / EPEC) GN=rplS PE=3 SV=1	2	1	sw_37
VWVVEGSKK	rplS	[37]	y8	5	VWVVEGSK[+42]K	30	38	537.303	487.769	sp|B7UH55|RL19_ECO27	50S ribosomal protein L19 OS=Escherichia coli O127:H6 (strain E2348/69 / EPEC) GN=rplS PE=3 SV=1	2	2	sw_37
GLMPNPKVGTVTPNVAEAVK	rplA	[141]	y10	3	GLMPNPK[+42]VGTVTPNVAEAVK	135	154	688.71	1027.58	sp|B7UPD9|RL1_ECO27	50S ribosomal protein L1 OS=Escherichia coli O127:H6 (strain E2348/69 / EPEC) GN=rplA PE=3 SV=1	3	1	sw_141
GLMPNPKVGTVTPNVAEAVK	rplA	[141]	y9	2	GLMPNPK[+42]VGTVTPNVAEAVK	135	154	688.71	928.51	sp|B7UPD9|RL1_ECO27	50S ribosomal protein L1 OS=Escherichia coli O127:H6 (strain E2348/69 / EPEC) GN=rplA PE=3 SV=1	3	1	sw_141
GLMPNPKVGTVTPNVAEAVK	rplA	[141]	y8	1	GLMPNPK[+42]VGTVTPNVAEAVK	135	154	688.71	827.462	sp|B7UPD9|RL1_ECO27	50S ribosomal protein L1 OS=Escherichia coli O127:H6 (strain E2348/69 / EPEC) GN=rplA PE=3 SV=1	3	1	sw_141
GLMPNPKVGTVTPNVAEAVK	rplA	[141]	y7	5	GLMPNPK[+42]VGTVTPNVAEAVK	135	154	688.71	730.409	sp|B7UPD9|RL1_ECO27	50S ribosomal protein L1 OS=Escherichia coli O127:H6 (strain E2348/69 / EPEC) GN=rplA PE=3 SV=1	3	1	sw_141
GLMPNPKVGTVTPNVAEAVK	rplA	[141]	y5	4	GLMPNPK[+42]VGTVTPNVAEAVK	135	154	688.71	517.298	sp|B7UPD9|RL1_ECO27	50S ribosomal protein L1 OS=Escherichia coli O127:H6 (strain E2348/69 / EPEC) GN=rplA PE=3 SV=1	3	1	sw_141
GLMPNPKVGTVTPNVAEAVK	rplA	[141]	y17	6	GLMPNPK[+42]VGTVTPNVAEAVK	135	154	688.71	881.989	sp|B7UPD9|RL1_ECO27	50S ribosomal protein L1 OS=Escherichia coli O127:H6 (strain E2348/69 / EPEC) GN=rplA PE=3 SV=1	3	2	sw_141
VGTVTPNVAEAVKNAK	rplA	[154]	y12	2	VGTVTPNVAEAVK[+42]NAK	142	157	820.454	1283.7	sp|B7UPD9|RL1_ECO27	50S ribosomal protein L1 OS=Escherichia coli O127:H6 (strain E2348/69 / EPEC) GN=rplA PE=3 SV=1	2	1	sw_154
VGTVTPNVAEAVKNAK	rplA	[154]	y11	1	VGTVTPNVAEAVK[+42]NAK	142	157	820.454	1182.65	sp|B7UPD9|RL1_ECO27	50S ribosomal protein L1 OS=Escherichia coli O127:H6 (strain E2348/69 / EPEC) GN=rplA PE=3 SV=1	2	1	sw_154
VGTVTPNVAEAVKNAK	rplA	[154]	y8	5	VGTVTPNVAEAVK[+42]NAK	142	157	820.454	872.484	sp|B7UPD9|RL1_ECO27	50S ribosomal protein L1 OS=Escherichia coli O127:H6 (strain E2348/69 / EPEC) GN=rplA PE=3 SV=1	2	1	sw_154
VGTVTPNVAEAVKNAK	rplA	[154]	y7	3	VGTVTPNVAEAVK[+42]NAK	142	157	820.454	801.446	sp|B7UPD9|RL1_ECO27	50S ribosomal protein L1 OS=Escherichia coli O127:H6 (strain E2348/69 / EPEC) GN=rplA PE=3 SV=1	2	1	sw_154
VGTVTPNVAEAVKNAK	rplA	[154]	y12	4	VGTVTPNVAEAVK[+42]NAK	142	157	820.454	642.351	sp|B7UPD9|RL1_ECO27	50S ribosomal protein L1 OS=Escherichia coli O127:H6 (strain E2348/69 / EPEC) GN=rplA PE=3 SV=1	2	2	sw_154
VGTVTPNVAEAVKNAK	rplA	[154]	y11	6	VGTVTPNVAEAVK[+42]NAK	142	157	820.454	591.827	sp|B7UPD9|RL1_ECO27	50S ribosomal protein L1 OS=Escherichia coli O127:H6 (strain E2348/69 / EPEC) GN=rplA PE=3 SV=1	2	2	sw_154
VDFDADKLK	rplA	[184]	y8	4	VDFDADK[+42]LK	178	186	546.782	993.489	sp|B7UPD9|RL1_ECO27	50S ribosomal protein L1 OS=Escherichia coli O127:H6 (strain E2348/69 / EPEC) GN=rplA PE=3 SV=1	2	1	sw_184
VDFDADKLK	rplA	[184]	y7	1	VDFDADK[+42]LK	178	186	546.782	878.462	sp|B7UPD9|RL1_ECO27	50S ribosomal protein L1 OS=Escherichia coli O127:H6 (strain E2348/69 / EPEC) GN=rplA PE=3 SV=1	2	1	sw_184
VDFDADKLK	rplA	[184]	y6	3	VDFDADK[+42]LK	178	186	546.782	731.393	sp|B7UPD9|RL1_ECO27	50S ribosomal protein L1 OS=Escherichia coli O127:H6 (strain E2348/69 / EPEC) GN=rplA PE=3 SV=1	2	1	sw_184
VDFDADKLK	rplA	[184]	y5	2	VDFDADK[+42]LK	178	186	546.782	616.366	sp|B7UPD9|RL1_ECO27	50S ribosomal protein L1 OS=Escherichia coli O127:H6 (strain E2348/69 / EPEC) GN=rplA PE=3 SV=1	2	1	sw_184
VDFDADKLK	rplA	[184]	y7	5	VDFDADK[+42]LK	178	186	546.782	439.735	sp|B7UPD9|RL1_ECO27	50S ribosomal protein L1 OS=Escherichia coli O127:H6 (strain E2348/69 / EPEC) GN=rplA PE=3 SV=1	2	2	sw_184
ENLEALLVALKK	rplA	[197]	y6	4	ENLEALLVALK[+42]K	187	198	461.613	713.492	sp|B7UPD9|RL1_ECO27	50S ribosomal protein L1 OS=Escherichia coli O127:H6 (strain E2348/69 / EPEC) GN=rplA PE=3 SV=1	3	1	sw_197
ENLEALLVALKK	rplA	[197]	y5	2	ENLEALLVALK[+42]K	187	198	461.613	600.408	sp|B7UPD9|RL1_ECO27	50S ribosomal protein L1 OS=Escherichia coli O127:H6 (strain E2348/69 / EPEC) GN=rplA PE=3 SV=1	3	1	sw_197
ENLEALLVALKK	rplA	[197]	y4	1	ENLEALLVALK[+42]K	187	198	461.613	501.34	sp|B7UPD9|RL1_ECO27	50S ribosomal protein L1 OS=Escherichia coli O127:H6 (strain E2348/69 / EPEC) GN=rplA PE=3 SV=1	3	1	sw_197
ENLEALLVALKK	rplA	[197]	y3	3	ENLEALLVALK[+42]K	187	198	461.613	430.302	sp|B7UPD9|RL1_ECO27	50S ribosomal protein L1 OS=Escherichia coli O127:H6 (strain E2348/69 / EPEC) GN=rplA PE=3 SV=1	3	1	sw_197
ENLEALLVALKK	rplA	[197]	y6	5	ENLEALLVALK[+42]K	187	198	461.613	357.25	sp|B7UPD9|RL1_ECO27	50S ribosomal protein L1 OS=Escherichia coli O127:H6 (strain E2348/69 / EPEC) GN=rplA PE=3 SV=1	3	2	sw_197
ENLEALLVALKK	rplA	[197]	y5	6	ENLEALLVALK[+42]K	187	198	461.613	300.708	sp|B7UPD9|RL1_ECO27	50S ribosomal protein L1 OS=Escherichia coli O127:H6 (strain E2348/69 / EPEC) GN=rplA PE=3 SV=1	3	2	sw_197
VAFTALVEKAK	rplT	[112]	y9	6	VAFTALVEK[+42]AK	104	114	609.858	1048.6	sp|B7US99|RL20_ECO27	50S ribosomal protein L20 OS=Escherichia coli O127:H6 (strain E2348/69 / EPEC) GN=rplT PE=3 SV=1	2	1	sw_112
VAFTALVEKAK	rplT	[112]	y8	3	VAFTALVEK[+42]AK	104	114	609.858	901.535	sp|B7US99|RL20_ECO27	50S ribosomal protein L20 OS=Escherichia coli O127:H6 (strain E2348/69 / EPEC) GN=rplT PE=3 SV=1	2	1	sw_112
VAFTALVEKAK	rplT	[112]	y7	4	VAFTALVEK[+42]AK	104	114	609.858	800.488	sp|B7US99|RL20_ECO27	50S ribosomal protein L20 OS=Escherichia coli O127:H6 (strain E2348/69 / EPEC) GN=rplT PE=3 SV=1	2	1	sw_112
VAFTALVEKAK	rplT	[112]	y6	1	VAFTALVEK[+42]AK	104	114	609.858	729.451	sp|B7US99|RL20_ECO27	50S ribosomal protein L20 OS=Escherichia coli O127:H6 (strain E2348/69 / EPEC) GN=rplT PE=3 SV=1	2	1	sw_112
IGVPFVDGGVIKAEVVAHGR	rplU	[60]	y9	5	IGVPFVDGGVIK[+42]AEVVAHGR	49	68	688.053	1008.56	sp|B7UJ79|RL21_ECO27	50S ribosomal protein L21 OS=Escherichia coli O127:H6 (strain E2348/69 / EPEC) GN=rplU PE=3 SV=1	3	1	sw_60
IGVPFVDGGVIKAEVVAHGR	rplU	[60]	y8	3	IGVPFVDGGVIK[+42]AEVVAHGR	49	68	688.053	838.453	sp|B7UJ79|RL21_ECO27	50S ribosomal protein L21 OS=Escherichia coli O127:H6 (strain E2348/69 / EPEC) GN=rplU PE=3 SV=1	3	1	sw_60
IGVPFVDGGVIKAEVVAHGR	rplU	[60]	y6	1	IGVPFVDGGVIK[+42]AEVVAHGR	49	68	688.053	638.373	sp|B7UJ79|RL21_ECO27	50S ribosomal protein L21 OS=Escherichia coli O127:H6 (strain E2348/69 / EPEC) GN=rplU PE=3 SV=1	3	1	sw_60
IGVPFVDGGVIKAEVVAHGR	rplU	[60]	y5	6	IGVPFVDGGVIK[+42]AEVVAHGR	49	68	688.053	539.305	sp|B7UJ79|RL21_ECO27	50S ribosomal protein L21 OS=Escherichia coli O127:H6 (strain E2348/69 / EPEC) GN=rplU PE=3 SV=1	3	1	sw_60
IGVPFVDGGVIKAEVVAHGR	rplU	[60]	y4	2	IGVPFVDGGVIK[+42]AEVVAHGR	49	68	688.053	440.236	sp|B7UJ79|RL21_ECO27	50S ribosomal protein L21 OS=Escherichia coli O127:H6 (strain E2348/69 / EPEC) GN=rplU PE=3 SV=1	3	1	sw_60
IGVPFVDGGVIKAEVVAHGR	rplU	[60]	y17	4	IGVPFVDGGVIK[+42]AEVVAHGR	49	68	688.053	896.989	sp|B7UJ79|RL21_ECO27	50S ribosomal protein L21 OS=Escherichia coli O127:H6 (strain E2348/69 / EPEC) GN=rplU PE=3 SV=1	3	2	sw_60
VLESAIANAEHNDGADIDDLKVTK	rplV	[70]	y4	6	VLESAIANAEHNDGADIDDLK[+42]VTK	50	73	860.764	517.334	sp|B7UK39|RL22_ECO27	50S ribosomal protein L22 OS=Escherichia coli O127:H6 (strain E2348/69 / EPEC) GN=rplV PE=3 SV=1	3	1	sw_70
VLESAIANAEHNDGADIDDLKVTK	rplV	[70]	y22	3	VLESAIANAEHNDGADIDDLK[+42]VTK	50	73	860.764	1184.57	sp|B7UK39|RL22_ECO27	50S ribosomal protein L22 OS=Escherichia coli O127:H6 (strain E2348/69 / EPEC) GN=rplV PE=3 SV=1	3	2	sw_70
VLESAIANAEHNDGADIDDLKVTK	rplV	[70]	y21	5	VLESAIANAEHNDGADIDDLK[+42]VTK	50	73	860.764	1120.05	sp|B7UK39|RL22_ECO27	50S ribosomal protein L22 OS=Escherichia coli O127:H6 (strain E2348/69 / EPEC) GN=rplV PE=3 SV=1	3	2	sw_70
VLESAIANAEHNDGADIDDLKVTK	rplV	[70]	y19	2	VLESAIANAEHNDGADIDDLK[+42]VTK	50	73	860.764	1041.01	sp|B7UK39|RL22_ECO27	50S ribosomal protein L22 OS=Escherichia coli O127:H6 (strain E2348/69 / EPEC) GN=rplV PE=3 SV=1	3	2	sw_70
VLESAIANAEHNDGADIDDLKVTK	rplV	[70]	y18	4	VLESAIANAEHNDGADIDDLK[+42]VTK	50	73	860.764	984.469	sp|B7UK39|RL22_ECO27	50S ribosomal protein L22 OS=Escherichia coli O127:H6 (strain E2348/69 / EPEC) GN=rplV PE=3 SV=1	3	2	sw_70
ASTAMEKSNTIVLK	rplW	[26]	y10	4	ASTAMEK[+42]SNTIVLK	20	33	767.911	1204.66	sp|Q0TCE3|RL23_ECOL5	50S ribosomal protein L23 OS=Escherichia coli O6:K15:H31 (strain 536 / UPEC) GN=rplW PE=3 SV=1	2	1	sw_26
ASTAMEKSNTIVLK	rplW	[26]	y9	1	ASTAMEK[+42]SNTIVLK	20	33	767.911	1073.62	sp|Q0TCE3|RL23_ECOL5	50S ribosomal protein L23 OS=Escherichia coli O6:K15:H31 (strain 536 / UPEC) GN=rplW PE=3 SV=1	2	1	sw_26
ASTAMEKSNTIVLK	rplW	[26]	y8	2	ASTAMEK[+42]SNTIVLK	20	33	767.911	944.578	sp|Q0TCE3|RL23_ECOL5	50S ribosomal protein L23 OS=Escherichia coli O6:K15:H31 (strain 536 / UPEC) GN=rplW PE=3 SV=1	2	1	sw_26
ASTAMEKSNTIVLK	rplW	[26]	y3	5	ASTAMEK[+42]SNTIVLK	20	33	767.911	359.265	sp|Q0TCE3|RL23_ECOL5	50S ribosomal protein L23 OS=Escherichia coli O6:K15:H31 (strain 536 / UPEC) GN=rplW PE=3 SV=1	2	1	sw_26
ASTAMEKSNTIVLK	rplW	[26]	y10	6	ASTAMEK[+42]SNTIVLK	20	33	767.911	602.834	sp|Q0TCE3|RL23_ECOL5	50S ribosomal protein L23 OS=Escherichia coli O6:K15:H31 (strain 536 / UPEC) GN=rplW PE=3 SV=1	2	2	sw_26
SNTIVLKVAK	rplW	[33]	y8	2	SNTIVLK[+42]VAK	27	36	557.845	913.608	sp|Q0TCE3|RL23_ECOL5	50S ribosomal protein L23 OS=Escherichia coli O6:K15:H31 (strain 536 / UPEC) GN=rplW PE=3 SV=1	2	1	sw_33
SNTIVLKVAK	rplW	[33]	y7	3	SNTIVLK[+42]VAK	27	36	557.845	812.56	sp|Q0TCE3|RL23_ECOL5	50S ribosomal protein L23 OS=Escherichia coli O6:K15:H31 (strain 536 / UPEC) GN=rplW PE=3 SV=1	2	1	sw_33
SNTIVLKVAK	rplW	[33]	y6	1	SNTIVLK[+42]VAK	27	36	557.845	699.476	sp|Q0TCE3|RL23_ECOL5	50S ribosomal protein L23 OS=Escherichia coli O6:K15:H31 (strain 536 / UPEC) GN=rplW PE=3 SV=1	2	1	sw_33
SNTIVLKVAK	rplW	[33]	y5	4	SNTIVLK[+42]VAK	27	36	557.845	600.408	sp|Q0TCE3|RL23_ECOL5	50S ribosomal protein L23 OS=Escherichia coli O6:K15:H31 (strain 536 / UPEC) GN=rplW PE=3 SV=1	2	1	sw_33
SNTIVLKVAK	rplW	[33]	y4	5	SNTIVLK[+42]VAK	27	36	557.845	487.324	sp|Q0TCE3|RL23_ECOL5	50S ribosomal protein L23 OS=Escherichia coli O6:K15:H31 (strain 536 / UPEC) GN=rplW PE=3 SV=1	2	1	sw_33
SNTIVLKVAK	rplW	[33]	y3	6	SNTIVLK[+42]VAK	27	36	557.845	317.218	sp|Q0TCE3|RL23_ECOL5	50S ribosomal protein L23 OS=Escherichia coli O6:K15:H31 (strain 536 / UPEC) GN=rplW PE=3 SV=1	2	1	sw_33
AANKFPAIIYGGK	rplY	[25]	y9	2	AANK[+42]FPAIIYGGK	22	34	696.388	965.545	sp|B7UFK2|RL25_ECO27	50S ribosomal protein L25 OS=Escherichia coli O127:H6 (strain E2348/69 / EPEC) GN=rplY PE=3 SV=1	2	1	sw_25
AANKFPAIIYGGK	rplY	[25]	y8	1	AANK[+42]FPAIIYGGK	22	34	696.388	818.477	sp|B7UFK2|RL25_ECO27	50S ribosomal protein L25 OS=Escherichia coli O127:H6 (strain E2348/69 / EPEC) GN=rplY PE=3 SV=1	2	1	sw_25
AANKFPAIIYGGK	rplY	[25]	y5	4	AANK[+42]FPAIIYGGK	22	34	696.388	537.303	sp|B7UFK2|RL25_ECO27	50S ribosomal protein L25 OS=Escherichia coli O127:H6 (strain E2348/69 / EPEC) GN=rplY PE=3 SV=1	2	1	sw_25
AANKFPAIIYGGK	rplY	[25]	y4	3	AANK[+42]FPAIIYGGK	22	34	696.388	424.219	sp|B7UFK2|RL25_ECO27	50S ribosomal protein L25 OS=Escherichia coli O127:H6 (strain E2348/69 / EPEC) GN=rplY PE=3 SV=1	2	1	sw_25
AANKFPAIIYGGK	rplY	[25]	y3	5	AANK[+42]FPAIIYGGK	22	34	696.388	261.156	sp|B7UFK2|RL25_ECO27	50S ribosomal protein L25 OS=Escherichia coli O127:H6 (strain E2348/69 / EPEC) GN=rplY PE=3 SV=1	2	1	sw_25
AANKFPAIIYGGK	rplY	[25]	y11	6	AANK[+42]FPAIIYGGK	22	34	696.388	625.351	sp|B7UFK2|RL25_ECO27	50S ribosomal protein L25 OS=Escherichia coli O127:H6 (strain E2348/69 / EPEC) GN=rplY PE=3 SV=1	2	2	sw_25
AANKFPAIIYGGKEAPLAIELDHDK	rplY	[34]	y10	1	AANKFPAIIYGGK[+42]EAPLAIELDHDK	22	46	681.616	1150.61	sp|B7LAK9|RL25_ECO55	50S ribosomal protein L25 OS=Escherichia coli (strain 55989 / EAEC) GN=rplY PE=3 SV=1	4	1	sw_34
AANKFPAIIYGGKEAPLAIELDHDK	rplY	[34]	y16	2	AANKFPAIIYGGK[+42]EAPLAIELDHDK	22	46	681.616	899.455	sp|B7LAK9|RL25_ECO55	50S ribosomal protein L25 OS=Escherichia coli (strain 55989 / EAEC) GN=rplY PE=3 SV=1	4	2	sw_34
AANKFPAIIYGGKEAPLAIELDHDK	rplY	[34]	y15	4	AANKFPAIIYGGK[+42]EAPLAIELDHDK	22	46	681.616	817.923	sp|B7LAK9|RL25_ECO55	50S ribosomal protein L25 OS=Escherichia coli (strain 55989 / EAEC) GN=rplY PE=3 SV=1	4	2	sw_34
AANKFPAIIYGGKEAPLAIELDHDK	rplY	[34]	y14	5	AANKFPAIIYGGK[+42]EAPLAIELDHDK	22	46	681.616	789.412	sp|B7LAK9|RL25_ECO55	50S ribosomal protein L25 OS=Escherichia coli (strain 55989 / EAEC) GN=rplY PE=3 SV=1	4	2	sw_34
EAPLAIELDHDKVMNMQAK	rplY	[46]	y6	5	EAPLAIELDHDK[+42]VMNMQAK	35	53	732.366	722.332	sp|B7LAK9|RL25_ECO55	50S ribosomal protein L25 OS=Escherichia coli (strain 55989 / EAEC) GN=rplY PE=3 SV=1	3	1	SW_46
EAPLAIELDHDKVMNMQAK	rplY	[46]	y17	4	EAPLAIELDHDK[+42]VMNMQAK	35	53	732.366	998.006	sp|B7LAK9|RL25_ECO55	50S ribosomal protein L25 OS=Escherichia coli (strain 55989 / EAEC) GN=rplY PE=3 SV=1	3	2	SW_46
EAPLAIELDHDKVMNMQAK	rplY	[46]	y16	6	EAPLAIELDHDK[+42]VMNMQAK	35	53	732.366	949.479	sp|B7LAK9|RL25_ECO55	50S ribosomal protein L25 OS=Escherichia coli (strain 55989 / EAEC) GN=rplY PE=3 SV=1	3	2	SW_46
EAPLAIELDHDKVMNMQAK	rplY	[46]	y15	1	EAPLAIELDHDK[+42]VMNMQAK	35	53	732.366	892.937	sp|B7LAK9|RL25_ECO55	50S ribosomal protein L25 OS=Escherichia coli (strain 55989 / EAEC) GN=rplY PE=3 SV=1	3	2	SW_46
EAPLAIELDHDKVMNMQAK	rplY	[46]	y14	3	EAPLAIELDHDK[+42]VMNMQAK	35	53	732.366	857.419	sp|B7LAK9|RL25_ECO55	50S ribosomal protein L25 OS=Escherichia coli (strain 55989 / EAEC) GN=rplY PE=3 SV=1	3	2	SW_46
EAPLAIELDHDKVMNMQAK	rplY	[46]	y13	2	EAPLAIELDHDK[+42]VMNMQAK	35	53	732.366	800.877	sp|B7LAK9|RL25_ECO55	50S ribosomal protein L25 OS=Escherichia coli (strain 55989 / EAEC) GN=rplY PE=3 SV=1	3	2	SW_46
GTKFHAGANVGCGR	rpmA	[44]	y9	3	GTK[+42]FHAGANVGC[+57]GR	42	55	491.905	861.4	sp|B7UJ78|RL27_ECO27	50S ribosomal protein L27 OS=Escherichia coli O127:H6 (strain E2348/69 / EPEC) GN=rpmA PE=3 SV=1	3	1	SW_44 not cobb
GTKFHAGANVGCGR	rpmA	[44]	y6	6	GTK[+42]FHAGANVGC[+57]GR	42	55	491.905	662.304	sp|B7UJ78|RL27_ECO27	50S ribosomal protein L27 OS=Escherichia coli O127:H6 (strain E2348/69 / EPEC) GN=rpmA PE=3 SV=1	3	1	SW_44 not cobb
GTKFHAGANVGCGR	rpmA	[44]	y5	4	GTK[+42]FHAGANVGC[+57]GR	42	55	491.905	548.261	sp|B7UJ78|RL27_ECO27	50S ribosomal protein L27 OS=Escherichia coli O127:H6 (strain E2348/69 / EPEC) GN=rpmA PE=3 SV=1	3	1	SW_44 not cobb
GTKFHAGANVGCGR	rpmA	[44]	y4	1	GTK[+42]FHAGANVGC[+57]GR	42	55	491.905	449.193	sp|B7UJ78|RL27_ECO27	50S ribosomal protein L27 OS=Escherichia coli O127:H6 (strain E2348/69 / EPEC) GN=rpmA PE=3 SV=1	3	1	SW_44 not cobb
GTKFHAGANVGCGR	rpmA	[44]	y3	5	GTK[+42]FHAGANVGC[+57]GR	42	55	491.905	392.171	sp|B7UJ78|RL27_ECO27	50S ribosomal protein L27 OS=Escherichia coli O127:H6 (strain E2348/69 / EPEC) GN=rpmA PE=3 SV=1	3	1	SW_44 not cobb
GTKFHAGANVGCGR	rpmA	[44]	y12	2	GTK[+42]FHAGANVGC[+57]GR	42	55	491.905	658.32	sp|B7UJ78|RL27_ECO27	50S ribosomal protein L27 OS=Escherichia coli O127:H6 (strain E2348/69 / EPEC) GN=rpmA PE=3 SV=1	3	2	SW_44 not cobb
EKSVEELNTELLNLLR	rpmC	[9]	y8	5	EK[+42]SVEELNTELLNLLR	8	23	648.021	971.588	sp|B7UK36|RL29_ECO27	50S ribosomal protein L29 OS=Escherichia coli O127:H6 (strain E2348/69 / EPEC) GN=rpmC PE=3 SV=1	3	1	sw_9
EKSVEELNTELLNLLR	rpmC	[9]	y7	4	EK[+42]SVEELNTELLNLLR	8	23	648.021	870.541	sp|B7UK36|RL29_ECO27	50S ribosomal protein L29 OS=Escherichia coli O127:H6 (strain E2348/69 / EPEC) GN=rpmC PE=3 SV=1	3	1	sw_9
EKSVEELNTELLNLLR	rpmC	[9]	y6	3	EK[+42]SVEELNTELLNLLR	8	23	648.021	741.498	sp|B7UK36|RL29_ECO27	50S ribosomal protein L29 OS=Escherichia coli O127:H6 (strain E2348/69 / EPEC) GN=rpmC PE=3 SV=1	3	1	sw_9
EKSVEELNTELLNLLR	rpmC	[9]	y5	1	EK[+42]SVEELNTELLNLLR	8	23	648.021	628.414	sp|B7UK36|RL29_ECO27	50S ribosomal protein L29 OS=Escherichia coli O127:H6 (strain E2348/69 / EPEC) GN=rpmC PE=3 SV=1	3	1	sw_9
EKSVEELNTELLNLLR	rpmC	[9]	y4	2	EK[+42]SVEELNTELLNLLR	8	23	648.021	515.33	sp|B7UK36|RL29_ECO27	50S ribosomal protein L29 OS=Escherichia coli O127:H6 (strain E2348/69 / EPEC) GN=rpmC PE=3 SV=1	3	1	sw_9
EKSVEELNTELLNLLR	rpmC	[9]	y8	6	EK[+42]SVEELNTELLNLLR	8	23	648.021	486.298	sp|B7UK36|RL29_ECO27	50S ribosomal protein L29 OS=Escherichia coli O127:H6 (strain E2348/69 / EPEC) GN=rpmC PE=3 SV=1	3	2	sw_9
VKTLLNEK	rpmC	[54]	y7	3	VK[+42]TLLNEK	53	60	493.798	887.52	sp|B7UK36|RL29_ECO27	50S ribosomal protein L29 OS=Escherichia coli O127:H6 (strain E2348/69 / EPEC) GN=rpmC PE=3 SV=1	2	1	sw_54
VKTLLNEK	rpmC	[54]	y6	1	VK[+42]TLLNEK	53	60	493.798	717.414	sp|B7UK36|RL29_ECO27	50S ribosomal protein L29 OS=Escherichia coli O127:H6 (strain E2348/69 / EPEC) GN=rpmC PE=3 SV=1	2	1	sw_54
VKTLLNEK	rpmC	[54]	y5	2	VK[+42]TLLNEK	53	60	493.798	616.366	sp|B7UK36|RL29_ECO27	50S ribosomal protein L29 OS=Escherichia coli O127:H6 (strain E2348/69 / EPEC) GN=rpmC PE=3 SV=1	2	1	sw_54
VKTLLNEK	rpmC	[54]	y4	4	VK[+42]TLLNEK	53	60	493.798	503.282	sp|B7UK36|RL29_ECO27	50S ribosomal protein L29 OS=Escherichia coli O127:H6 (strain E2348/69 / EPEC) GN=rpmC PE=3 SV=1	2	1	sw_54
VKTLLNEK	rpmC	[54]	y3	5	VK[+42]TLLNEK	53	60	493.798	390.198	sp|B7UK36|RL29_ECO27	50S ribosomal protein L29 OS=Escherichia coli O127:H6 (strain E2348/69 / EPEC) GN=rpmC PE=3 SV=1	2	1	sw_54
DIHPKYEEITASCSCGNVMK	rpmE	[8]	y11	3	DIHPK[+42]YEEITASC[+57]SC[+57]GNVMK	4	23	794.357	1214.5	sp|B7UNQ6|RL31_ECO27	50S ribosomal protein L31 OS=Escherichia coli O127:H6 (strain E2348/69 / EPEC) GN=rpmE PE=3 SV=1	3	1	sw_8cobb
DIHPKYEEITASCSCGNVMK	rpmE	[8]	y9	1	DIHPK[+42]YEEITASC[+57]SC[+57]GNVMK	4	23	794.357	1042.41	sp|B7UNQ6|RL31_ECO27	50S ribosomal protein L31 OS=Escherichia coli O127:H6 (strain E2348/69 / EPEC) GN=rpmE PE=3 SV=1	3	1	sw_8cobb
DIHPKYEEITASCSCGNVMK	rpmE	[8]	y8	5	DIHPK[+42]YEEITASC[+57]SC[+57]GNVMK	4	23	794.357	955.379	sp|B7UNQ6|RL31_ECO27	50S ribosomal protein L31 OS=Escherichia coli O127:H6 (strain E2348/69 / EPEC) GN=rpmE PE=3 SV=1	3	1	sw_8cobb
DIHPKYEEITASCSCGNVMK	rpmE	[8]	y7	2	DIHPK[+42]YEEITASC[+57]SC[+57]GNVMK	4	23	794.357	795.349	sp|B7UNQ6|RL31_ECO27	50S ribosomal protein L31 OS=Escherichia coli O127:H6 (strain E2348/69 / EPEC) GN=rpmE PE=3 SV=1	3	1	sw_8cobb
DIHPKYEEITASCSCGNVMK	rpmE	[8]	y6	6	DIHPK[+42]YEEITASC[+57]SC[+57]GNVMK	4	23	794.357	708.317	sp|B7UNQ6|RL31_ECO27	50S ribosomal protein L31 OS=Escherichia coli O127:H6 (strain E2348/69 / EPEC) GN=rpmE PE=3 SV=1	3	1	sw_8cobb
DIHPKYEEITASCSCGNVMK	rpmE	[8]	y5	4	DIHPK[+42]YEEITASC[+57]SC[+57]GNVMK	4	23	794.357	548.286	sp|B7UNQ6|RL31_ECO27	50S ribosomal protein L31 OS=Escherichia coli O127:H6 (strain E2348/69 / EPEC) GN=rpmE PE=3 SV=1	3	1	sw_8cobb
STVGHDLNLDVCSKCHPFFTGK	rpmE	[39]	y8	6	STVGHDLNLDVC[+57]SK[+42]C[+57]HPFFTGK	26	47	641.053	993.461	sp|B7UNQ6|RL31_ECO27	50S ribosomal protein L31 OS=Escherichia coli O127:H6 (strain E2348/69 / EPEC) GN=rpmE PE=3 SV=1	4	1	sw_39use M, not cobb
STVGHDLNLDVCSKCHPFFTGK	rpmE	[39]	y6	2	STVGHDLNLDVC[+57]SK[+42]C[+57]HPFFTGK	26	47	641.053	696.372	sp|B7UNQ6|RL31_ECO27	50S ribosomal protein L31 OS=Escherichia coli O127:H6 (strain E2348/69 / EPEC) GN=rpmE PE=3 SV=1	4	1	sw_39use M, not cobb
STVGHDLNLDVCSKCHPFFTGK	rpmE	[39]	y13	4	STVGHDLNLDVC[+57]SK[+42]C[+57]HPFFTGK	26	47	641.053	812.866	sp|B7UNQ6|RL31_ECO27	50S ribosomal protein L31 OS=Escherichia coli O127:H6 (strain E2348/69 / EPEC) GN=rpmE PE=3 SV=1	4	2	sw_39use M, not cobb
STVGHDLNLDVCSKCHPFFTGK	rpmE	[39]	y12	5	STVGHDLNLDVC[+57]SK[+42]C[+57]HPFFTGK	26	47	641.053	755.352	sp|B7UNQ6|RL31_ECO27	50S ribosomal protein L31 OS=Escherichia coli O127:H6 (strain E2348/69 / EPEC) GN=rpmE PE=3 SV=1	4	2	sw_39use M, not cobb
STVGHDLNLDVCSKCHPFFTGK	rpmE	[39]	y11	1	STVGHDLNLDVC[+57]SK[+42]C[+57]HPFFTGK	26	47	641.053	705.818	sp|B7UNQ6|RL31_ECO27	50S ribosomal protein L31 OS=Escherichia coli O127:H6 (strain E2348/69 / EPEC) GN=rpmE PE=3 SV=1	4	2	sw_39use M, not cobb
STVGHDLNLDVCSKCHPFFTGK	rpmE	[39]	y10	3	STVGHDLNLDVC[+57]SK[+42]C[+57]HPFFTGK	26	47	641.053	625.803	sp|B7UNQ6|RL31_ECO27	50S ribosomal protein L31 OS=Escherichia coli O127:H6 (strain E2348/69 / EPEC) GN=rpmE PE=3 SV=1	4	2	sw_39use M, not cobb
SHDALTAVTSLSVDKTSGEK	rpmF	[32]	y11	6	SHDALTAVTSLSVDK[+42]TSGEK	18	37	696.687	1192.61	sp|B7MJ76|RL32_ECO45	50S ribosomal protein L32 OS=Escherichia coli O45:K1 (strain S88 / ExPEC) GN=rpmF PE=3 SV=1	3	1	sw_32
SHDALTAVTSLSVDKTSGEK	rpmF	[32]	y9	1	SHDALTAVTSLSVDK[+42]TSGEK	18	37	696.687	992.489	sp|B7MJ76|RL32_ECO45	50S ribosomal protein L32 OS=Escherichia coli O45:K1 (strain S88 / ExPEC) GN=rpmF PE=3 SV=1	3	1	sw_32
SHDALTAVTSLSVDKTSGEK	rpmF	[32]	y8	3	SHDALTAVTSLSVDK[+42]TSGEK	18	37	696.687	905.457	sp|B7MJ76|RL32_ECO45	50S ribosomal protein L32 OS=Escherichia coli O45:K1 (strain S88 / ExPEC) GN=rpmF PE=3 SV=1	3	1	sw_32
SHDALTAVTSLSVDKTSGEK	rpmF	[32]	y5	4	SHDALTAVTSLSVDK[+42]TSGEK	18	37	696.687	521.257	sp|B7MJ76|RL32_ECO45	50S ribosomal protein L32 OS=Escherichia coli O45:K1 (strain S88 / ExPEC) GN=rpmF PE=3 SV=1	3	1	sw_32
IKLVSSAGTGHFYTTTK	rpmG	[10]	y10	5	IK[+42]LVSSAGTGHFYTTTK	9	25	618.332	1112.54	sp|B7ULJ1|RL33_ECO27	50S ribosomal protein L33 OS=Escherichia coli O127:H6 (strain E2348/69 / EPEC) GN=rpmG PE=3 SV=1	3	1	sw_10cobb
IKLVSSAGTGHFYTTTK	rpmG	[10]	y9	6	IK[+42]LVSSAGTGHFYTTTK	9	25	618.332	1055.52	sp|B7ULJ1|RL33_ECO27	50S ribosomal protein L33 OS=Escherichia coli O127:H6 (strain E2348/69 / EPEC) GN=rpmG PE=3 SV=1	3	1	sw_10cobb
IKLVSSAGTGHFYTTTK	rpmG	[10]	y6	4	IK[+42]LVSSAGTGHFYTTTK	9	25	618.332	760.388	sp|B7ULJ1|RL33_ECO27	50S ribosomal protein L33 OS=Escherichia coli O127:H6 (strain E2348/69 / EPEC) GN=rpmG PE=3 SV=1	3	1	sw_10cobb
IKLVSSAGTGHFYTTTK	rpmG	[10]	y15	1	IK[+42]LVSSAGTGHFYTTTK	9	25	618.332	785.399	sp|B7ULJ1|RL33_ECO27	50S ribosomal protein L33 OS=Escherichia coli O127:H6 (strain E2348/69 / EPEC) GN=rpmG PE=3 SV=1	3	2	sw_10cobb
IKLVSSAGTGHFYTTTK	rpmG	[10]	y14	2	IK[+42]LVSSAGTGHFYTTTK	9	25	618.332	728.857	sp|B7ULJ1|RL33_ECO27	50S ribosomal protein L33 OS=Escherichia coli O127:H6 (strain E2348/69 / EPEC) GN=rpmG PE=3 SV=1	3	2	sw_10cobb
IKLVSSAGTGHFYTTTK	rpmG	[10]	y13	3	IK[+42]LVSSAGTGHFYTTTK	9	25	618.332	679.323	sp|B7ULJ1|RL33_ECO27	50S ribosomal protein L33 OS=Escherichia coli O127:H6 (strain E2348/69 / EPEC) GN=rpmG PE=3 SV=1	3	2	sw_10cobb
TKPEKLELK	rpmG	[33]	y7	1	TKPEK[+42]LELK	29	37	564.337	898.524	sp|B7ULJ1|RL33_ECO27	50S ribosomal protein L33 OS=Escherichia coli O127:H6 (strain E2348/69 / EPEC) GN=rpmG PE=3 SV=1	2	1	sw_33
TKPEKLELK	rpmG	[33]	y6	3	TKPEK[+42]LELK	29	37	564.337	801.472	sp|B7ULJ1|RL33_ECO27	50S ribosomal protein L33 OS=Escherichia coli O127:H6 (strain E2348/69 / EPEC) GN=rpmG PE=3 SV=1	2	1	sw_33
TKPEKLELK	rpmG	[33]	y5	4	TKPEK[+42]LELK	29	37	564.337	672.429	sp|B7ULJ1|RL33_ECO27	50S ribosomal protein L33 OS=Escherichia coli O127:H6 (strain E2348/69 / EPEC) GN=rpmG PE=3 SV=1	2	1	sw_33
TKPEKLELK	rpmG	[33]	y4	5	TKPEK[+42]LELK	29	37	564.337	502.324	sp|B7ULJ1|RL33_ECO27	50S ribosomal protein L33 OS=Escherichia coli O127:H6 (strain E2348/69 / EPEC) GN=rpmG PE=3 SV=1	2	1	sw_33
TKPEKLELK	rpmG	[33]	y3	6	TKPEK[+42]LELK	29	37	564.337	389.239	sp|B7ULJ1|RL33_ECO27	50S ribosomal protein L33 OS=Escherichia coli O127:H6 (strain E2348/69 / EPEC) GN=rpmG PE=3 SV=1	2	1	sw_33
TKPEKLELK	rpmG	[33]	y7	2	TKPEK[+42]LELK	29	37	564.337	449.766	sp|B7ULJ1|RL33_ECO27	50S ribosomal protein L33 OS=Escherichia coli O127:H6 (strain E2348/69 / EPEC) GN=rpmG PE=3 SV=1	2	2	sw_33
QHVIYKEAK	rpmG	[50]	y7	3	Q[-17]HVIYK[+42]EAK	45	53	570.806	892.514	sp|B7ULJ1|RL33_ECO27	50S ribosomal protein L33 OS=Escherichia coli O127:H6 (strain E2348/69 / EPEC) GN=rpmG PE=3 SV=1	2	1	sw_50cobb
QHVIYKEAK	rpmG	[50]	y6	2	Q[-17]HVIYK[+42]EAK	45	53	570.806	793.445	sp|B7ULJ1|RL33_ECO27	50S ribosomal protein L33 OS=Escherichia coli O127:H6 (strain E2348/69 / EPEC) GN=rpmG PE=3 SV=1	2	1	sw_50cobb
QHVIYKEAK	rpmG	[50]	y5	1	Q[-17]HVIYK[+42]EAK	45	53	570.806	680.361	sp|B7ULJ1|RL33_ECO27	50S ribosomal protein L33 OS=Escherichia coli O127:H6 (strain E2348/69 / EPEC) GN=rpmG PE=3 SV=1	2	1	sw_50cobb
QHVIYKEAK	rpmG	[50]	y4	4	Q[-17]HVIYK[+42]EAK	45	53	570.806	517.298	sp|B7ULJ1|RL33_ECO27	50S ribosomal protein L33 OS=Escherichia coli O127:H6 (strain E2348/69 / EPEC) GN=rpmG PE=3 SV=1	2	1	sw_50cobb
GALKSILSELVR	rplD	[106]	y9	5	GALK[+42]SILSELVR	103	114	664.401	1086.65	sp|B7UK43|RL4_ECO27	50S ribosomal protein L4 OS=Escherichia coli O127:H6 (strain E2348/69 / EPEC) GN=rplD PE=3 SV=1	2	1	sw_106
GALKSILSELVR	rplD	[106]	y8	1	GALK[+42]SILSELVR	103	114	664.401	916.546	sp|B7UK43|RL4_ECO27	50S ribosomal protein L4 OS=Escherichia coli O127:H6 (strain E2348/69 / EPEC) GN=rplD PE=3 SV=1	2	1	sw_106
GALKSILSELVR	rplD	[106]	y7	4	GALK[+42]SILSELVR	103	114	664.401	829.514	sp|B7UK43|RL4_ECO27	50S ribosomal protein L4 OS=Escherichia coli O127:H6 (strain E2348/69 / EPEC) GN=rplD PE=3 SV=1	2	1	sw_106
GALKSILSELVR	rplD	[106]	y6	2	GALK[+42]SILSELVR	103	114	664.401	716.43	sp|B7UK43|RL4_ECO27	50S ribosomal protein L4 OS=Escherichia coli O127:H6 (strain E2348/69 / EPEC) GN=rplD PE=3 SV=1	2	1	sw_106
GALKSILSELVR	rplD	[106]	y5	3	GALK[+42]SILSELVR	103	114	664.401	603.346	sp|B7UK43|RL4_ECO27	50S ribosomal protein L4 OS=Escherichia coli O127:H6 (strain E2348/69 / EPEC) GN=rplD PE=3 SV=1	2	1	sw_106
GALKSILSELVR	rplD	[106]	y9	6	GALK[+42]SILSELVR	103	114	664.401	543.83	sp|B7UK43|RL4_ECO27	50S ribosomal protein L4 OS=Escherichia coli O127:H6 (strain E2348/69 / EPEC) GN=rplD PE=3 SV=1	2	2	sw_106
ITLNMGVGEAIADKK	rplE	[47]	y6	3	ITLNMGVGEAIADK[+42]K	34	48	534.624	687.404	sp|B7UK32|RL5_ECO27	50S ribosomal protein L5 OS=Escherichia coli O127:H6 (strain E2348/69 / EPEC) GN=rplE PE=3 SV=1	3	1	sw_47
ITLNMGVGEAIADKK	rplE	[47]	y5	2	ITLNMGVGEAIADK[+42]K	34	48	534.624	616.366	sp|B7UK32|RL5_ECO27	50S ribosomal protein L5 OS=Escherichia coli O127:H6 (strain E2348/69 / EPEC) GN=rplE PE=3 SV=1	3	1	sw_47
ITLNMGVGEAIADKK	rplE	[47]	y4	1	ITLNMGVGEAIADK[+42]K	34	48	534.624	503.282	sp|B7UK32|RL5_ECO27	50S ribosomal protein L5 OS=Escherichia coli O127:H6 (strain E2348/69 / EPEC) GN=rplE PE=3 SV=1	3	1	sw_47
ITLNMGVGEAIADKK	rplE	[47]	y3	4	ITLNMGVGEAIADK[+42]K	34	48	534.624	432.245	sp|B7UK32|RL5_ECO27	50S ribosomal protein L5 OS=Escherichia coli O127:H6 (strain E2348/69 / EPEC) GN=rplE PE=3 SV=1	3	1	sw_47
GLSAKSFDGR	rplE	[120]	y8	3	GLSAK[+42]SFDGR	116	125	540.278	909.442	sp|B7UK32|RL5_ECO27	50S ribosomal protein L5 OS=Escherichia coli O127:H6 (strain E2348/69 / EPEC) GN=rplE PE=3 SV=1	2	1	sw_120
GLSAKSFDGR	rplE	[120]	y7	4	GLSAK[+42]SFDGR	116	125	540.278	822.41	sp|B7UK32|RL5_ECO27	50S ribosomal protein L5 OS=Escherichia coli O127:H6 (strain E2348/69 / EPEC) GN=rplE PE=3 SV=1	2	1	sw_120
GLSAKSFDGR	rplE	[120]	y6	2	GLSAK[+42]SFDGR	116	125	540.278	751.373	sp|B7UK32|RL5_ECO27	50S ribosomal protein L5 OS=Escherichia coli O127:H6 (strain E2348/69 / EPEC) GN=rplE PE=3 SV=1	2	1	sw_120
GLSAKSFDGR	rplE	[120]	y5	1	GLSAK[+42]SFDGR	116	125	540.278	581.268	sp|B7UK32|RL5_ECO27	50S ribosomal protein L5 OS=Escherichia coli O127:H6 (strain E2348/69 / EPEC) GN=rplE PE=3 SV=1	2	1	sw_120
GLSAKSFDGR	rplE	[120]	y4	6	GLSAK[+42]SFDGR	116	125	540.278	494.236	sp|B7UK32|RL5_ECO27	50S ribosomal protein L5 OS=Escherichia coli O127:H6 (strain E2348/69 / EPEC) GN=rplE PE=3 SV=1	2	1	sw_120
GLSAKSFDGR	rplE	[120]	y8	5	GLSAK[+42]SFDGR	116	125	540.278	455.225	sp|B7UK32|RL5_ECO27	50S ribosomal protein L5 OS=Escherichia coli O127:H6 (strain E2348/69 / EPEC) GN=rplE PE=3 SV=1	2	2	sw_120
EQIIFPEIDYDKVDR	rplE	[145]	y11	2	EQIIFPEIDYDK[+42]VDR	134	148	961.481	1438.68	sp|B7UK32|RL5_ECO27	50S ribosomal protein L5 OS=Escherichia coli O127:H6 (strain E2348/69 / EPEC) GN=rplE PE=3 SV=1	2	1	sw_145
EQIIFPEIDYDKVDR	rplE	[145]	y10	1	EQIIFPEIDYDK[+42]VDR	134	148	961.481	1291.62	sp|B7UK32|RL5_ECO27	50S ribosomal protein L5 OS=Escherichia coli O127:H6 (strain E2348/69 / EPEC) GN=rplE PE=3 SV=1	2	1	sw_145
EQIIFPEIDYDKVDR	rplE	[145]	y8	5	EQIIFPEIDYDK[+42]VDR	134	148	961.481	1065.52	sp|B7UK32|RL5_ECO27	50S ribosomal protein L5 OS=Escherichia coli O127:H6 (strain E2348/69 / EPEC) GN=rplE PE=3 SV=1	2	1	sw_145
EQIIFPEIDYDKVDR	rplE	[145]	y6	4	EQIIFPEIDYDK[+42]VDR	134	148	961.481	837.41	sp|B7UK32|RL5_ECO27	50S ribosomal protein L5 OS=Escherichia coli O127:H6 (strain E2348/69 / EPEC) GN=rplE PE=3 SV=1	2	1	sw_145
EQIIFPEIDYDKVDR	rplE	[145]	y11	3	EQIIFPEIDYDK[+42]VDR	134	148	961.481	719.846	sp|B7UK32|RL5_ECO27	50S ribosomal protein L5 OS=Escherichia coli O127:H6 (strain E2348/69 / EPEC) GN=rplE PE=3 SV=1	2	2	sw_145
EQIIFPEIDYDKVDR	rplE	[145]	y10	6	EQIIFPEIDYDK[+42]VDR	134	148	961.481	646.312	sp|B7UK32|RL5_ECO27	50S ribosomal protein L5 OS=Escherichia coli O127:H6 (strain E2348/69 / EPEC) GN=rplE PE=3 SV=1	2	2	sw_145
APVVVPAGVDVKINGQVITIK	rplF	[18]	y10	4	APVVVPAGVDVK[+42]INGQVITIK	7	27	720.431	1155.71	sp|B7UK29|RL6_ECO27	50S ribosomal protein L6 OS=Escherichia coli O127:H6 (strain E2348/69 / EPEC) GN=rplF PE=3 SV=1	3	1	sw_18
APVVVPAGVDVKINGQVITIK	rplF	[18]	y9	1	APVVVPAGVDVK[+42]INGQVITIK	7	27	720.431	985.604	sp|B7UK29|RL6_ECO27	50S ribosomal protein L6 OS=Escherichia coli O127:H6 (strain E2348/69 / EPEC) GN=rplF PE=3 SV=1	3	1	sw_18
APVVVPAGVDVKINGQVITIK	rplF	[18]	y8	2	APVVVPAGVDVK[+42]INGQVITIK	7	27	720.431	872.52	sp|B7UK29|RL6_ECO27	50S ribosomal protein L6 OS=Escherichia coli O127:H6 (strain E2348/69 / EPEC) GN=rplF PE=3 SV=1	3	1	sw_18
APVVVPAGVDVKINGQVITIK	rplF	[18]	y7	5	APVVVPAGVDVK[+42]INGQVITIK	7	27	720.431	758.477	sp|B7UK29|RL6_ECO27	50S ribosomal protein L6 OS=Escherichia coli O127:H6 (strain E2348/69 / EPEC) GN=rplF PE=3 SV=1	3	1	sw_18
APVVVPAGVDVKINGQVITIK	rplF	[18]	y5	6	APVVVPAGVDVK[+42]INGQVITIK	7	27	720.431	573.397	sp|B7UK29|RL6_ECO27	50S ribosomal protein L6 OS=Escherichia coli O127:H6 (strain E2348/69 / EPEC) GN=rplF PE=3 SV=1	3	1	sw_18
APVVVPAGVDVKINGQVITIK	rplF	[18]	y3	3	APVVVPAGVDVK[+42]INGQVITIK	7	27	720.431	361.245	sp|B7UK29|RL6_ECO27	50S ribosomal protein L6 OS=Escherichia coli O127:H6 (strain E2348/69 / EPEC) GN=rplF PE=3 SV=1	3	1	sw_18
TLNDAVEVKHADNTLTFGPR	rplF	[44]	y11	4	TLNDAVEVK[+42]HADNTLTFGPR	36	55	747.382	1228.61	sp|B7UK29|RL6_ECO27	50S ribosomal protein L6 OS=Escherichia coli O127:H6 (strain E2348/69 / EPEC) GN=rplF PE=3 SV=1	3	1	sw_44
TLNDAVEVKHADNTLTFGPR	rplF	[44]	y10	2	TLNDAVEVK[+42]HADNTLTFGPR	36	55	747.382	1091.55	sp|B7UK29|RL6_ECO27	50S ribosomal protein L6 OS=Escherichia coli O127:H6 (strain E2348/69 / EPEC) GN=rplF PE=3 SV=1	3	1	sw_44
TLNDAVEVKHADNTLTFGPR	rplF	[44]	y18	1	TLNDAVEVK[+42]HADNTLTFGPR	36	55	747.382	1013.5	sp|B7UK29|RL6_ECO27	50S ribosomal protein L6 OS=Escherichia coli O127:H6 (strain E2348/69 / EPEC) GN=rplF PE=3 SV=1	3	2	sw_44
TLNDAVEVKHADNTLTFGPR	rplF	[44]	y15	3	TLNDAVEVK[+42]HADNTLTFGPR	36	55	747.382	863.45	sp|B7UK29|RL6_ECO27	50S ribosomal protein L6 OS=Escherichia coli O127:H6 (strain E2348/69 / EPEC) GN=rplF PE=3 SV=1	3	2	sw_44
TLNDAVEVKHADNTLTFGPR	rplF	[44]	y14	6	TLNDAVEVK[+42]HADNTLTFGPR	36	55	747.382	813.915	sp|B7UK29|RL6_ECO27	50S ribosomal protein L6 OS=Escherichia coli O127:H6 (strain E2348/69 / EPEC) GN=rplF PE=3 SV=1	3	2	sw_44
GATGLGLKEAK	rplL	[82]	y8	2	GATGLGLK[+42]EAK	75	85	543.811	857.509	sp|B7UPE1|RL7_ECO27	50S ribosomal protein L7/L12 OS=Escherichia coli O127:H6 (strain E2348/69 / EPEC) GN=rplL PE=3 SV=1	2	1	sw_82cobb
GATGLGLKEAK	rplL	[82]	y7	4	GATGLGLK[+42]EAK	75	85	543.811	800.488	sp|B7UPE1|RL7_ECO27	50S ribosomal protein L7/L12 OS=Escherichia coli O127:H6 (strain E2348/69 / EPEC) GN=rplL PE=3 SV=1	2	1	sw_82cobb
GATGLGLKEAK	rplL	[82]	y6	1	GATGLGLK[+42]EAK	75	85	543.811	687.404	sp|B7UPE1|RL7_ECO27	50S ribosomal protein L7/L12 OS=Escherichia coli O127:H6 (strain E2348/69 / EPEC) GN=rplL PE=3 SV=1	2	1	sw_82cobb
GATGLGLKEAK	rplL	[82]	y5	5	GATGLGLK[+42]EAK	75	85	543.811	630.382	sp|B7UPE1|RL7_ECO27	50S ribosomal protein L7/L12 OS=Escherichia coli O127:H6 (strain E2348/69 / EPEC) GN=rplL PE=3 SV=1	2	1	sw_82cobb
GATGLGLKEAK	rplL	[82]	y4	3	GATGLGLK[+42]EAK	75	85	543.811	517.298	sp|B7UPE1|RL7_ECO27	50S ribosomal protein L7/L12 OS=Escherichia coli O127:H6 (strain E2348/69 / EPEC) GN=rplL PE=3 SV=1	2	1	sw_82cobb
GATGLGLKEAK	rplL	[82]	y9	6	GATGLGLK[+42]EAK	75	85	543.811	479.782	sp|B7UPE1|RL7_ECO27	50S ribosomal protein L7/L12 OS=Escherichia coli O127:H6 (strain E2348/69 / EPEC) GN=rplL PE=3 SV=1	2	2	sw_82cobb
EAKDLVESAPAALK	rplL	[85]	y11	3	EAK[+42]DLVESAPAALK	83	96	742.404	1113.62	sp|B7UPE1|RL7_ECO27	50S ribosomal protein L7/L12 OS=Escherichia coli O127:H6 (strain E2348/69 / EPEC) GN=rplL PE=3 SV=1	2	1	sw_85
EAKDLVESAPAALK	rplL	[85]	y10	4	EAK[+42]DLVESAPAALK	83	96	742.404	998.588	sp|B7UPE1|RL7_ECO27	50S ribosomal protein L7/L12 OS=Escherichia coli O127:H6 (strain E2348/69 / EPEC) GN=rplL PE=3 SV=1	2	1	sw_85
EAKDLVESAPAALK	rplL	[85]	y8	2	EAK[+42]DLVESAPAALK	83	96	742.404	786.436	sp|B7UPE1|RL7_ECO27	50S ribosomal protein L7/L12 OS=Escherichia coli O127:H6 (strain E2348/69 / EPEC) GN=rplL PE=3 SV=1	2	1	sw_85
EAKDLVESAPAALK	rplL	[85]	y7	6	EAK[+42]DLVESAPAALK	83	96	742.404	657.393	sp|B7UPE1|RL7_ECO27	50S ribosomal protein L7/L12 OS=Escherichia coli O127:H6 (strain E2348/69 / EPEC) GN=rplL PE=3 SV=1	2	1	sw_85
EAKDLVESAPAALK	rplL	[85]	y5	5	EAK[+42]DLVESAPAALK	83	96	742.404	499.324	sp|B7UPE1|RL7_ECO27	50S ribosomal protein L7/L12 OS=Escherichia coli O127:H6 (strain E2348/69 / EPEC) GN=rplL PE=3 SV=1	2	1	sw_85
DLVESAPAALKEGVSKDDAEALKK	rplL	[101]	y13	4	DLVESAPAALKEGVSK[+42]DDAEALKK	86	109	842.781	1431.73	sp|B7UPE1|RL7_ECO27	50S ribosomal protein L7/L12 OS=Escherichia coli O127:H6 (strain E2348/69 / EPEC) GN=rplL PE=3 SV=1	3	1	sw_101
DLVESAPAALKEGVSKDDAEALKK	rplL	[101]	y12	6	DLVESAPAALKEGVSK[+42]DDAEALKK	86	109	842.781	1302.69	sp|B7UPE1|RL7_ECO27	50S ribosomal protein L7/L12 OS=Escherichia coli O127:H6 (strain E2348/69 / EPEC) GN=rplL PE=3 SV=1	3	1	sw_101
DLVESAPAALKEGVSKDDAEALKK	rplL	[101]	y22	5	DLVESAPAALKEGVSK[+42]DDAEALKK	86	109	842.781	1149.61	sp|B7UPE1|RL7_ECO27	50S ribosomal protein L7/L12 OS=Escherichia coli O127:H6 (strain E2348/69 / EPEC) GN=rplL PE=3 SV=1	3	2	sw_101
DLVESAPAALKEGVSKDDAEALKK	rplL	[101]	y21	1	DLVESAPAALKEGVSK[+42]DDAEALKK	86	109	842.781	1100.08	sp|B7UPE1|RL7_ECO27	50S ribosomal protein L7/L12 OS=Escherichia coli O127:H6 (strain E2348/69 / EPEC) GN=rplL PE=3 SV=1	3	2	sw_101
DLVESAPAALKEGVSKDDAEALKK	rplL	[101]	y20	3	DLVESAPAALKEGVSK[+42]DDAEALKK	86	109	842.781	1035.56	sp|B7UPE1|RL7_ECO27	50S ribosomal protein L7/L12 OS=Escherichia coli O127:H6 (strain E2348/69 / EPEC) GN=rplL PE=3 SV=1	3	2	sw_101
DLVESAPAALKEGVSKDDAEALKK	rplL	[101]	y18	2	DLVESAPAALKEGVSK[+42]DDAEALKK	86	109	842.781	956.523	sp|B7UPE1|RL7_ECO27	50S ribosomal protein L7/L12 OS=Escherichia coli O127:H6 (strain E2348/69 / EPEC) GN=rplL PE=3 SV=1	3	2	sw_101
DLVESAPAALKEGVSKDDAEALKK	rplL	[101]	y8	1	DLVESAPAALKEGVSK[+42]DDAEALKK	86	109	506.072	889.463	sp|B7UPE1|RL7_ECO27	50S ribosomal protein L7/L12 OS=Escherichia coli O127:H6 (strain E2348/69 / EPEC) GN=rplL PE=3 SV=1	5	1
DLVESAPAALKEGVSKDDAEALKK	rplL	[101]	y7	3	DLVESAPAALKEGVSK[+42]DDAEALKK	86	109	506.072	774.436	sp|B7UPE1|RL7_ECO27	50S ribosomal protein L7/L12 OS=Escherichia coli O127:H6 (strain E2348/69 / EPEC) GN=rplL PE=3 SV=1	5	1
DLVESAPAALKEGVSKDDAEALKK	rplL	[101]	y5	4	DLVESAPAALKEGVSK[+42]DDAEALKK	86	109	506.072	588.372	sp|B7UPE1|RL7_ECO27	50S ribosomal protein L7/L12 OS=Escherichia coli O127:H6 (strain E2348/69 / EPEC) GN=rplL PE=3 SV=1	5	1
DLVESAPAALKEGVSKDDAEALKK	rplL	[101]	y4	2	DLVESAPAALKEGVSK[+42]DDAEALKK	86	109	506.072	459.329	sp|B7UPE1|RL7_ECO27	50S ribosomal protein L7/L12 OS=Escherichia coli O127:H6 (strain E2348/69 / EPEC) GN=rplL PE=3 SV=1	5	1
DLVESAPAALKEGVSKDDAEALKK	rplL	[101]	y14	5	DLVESAPAALKEGVSK[+42]DDAEALKK	86	109	506.072	780.417	sp|B7UPE1|RL7_ECO27	50S ribosomal protein L7/L12 OS=Escherichia coli O127:H6 (strain E2348/69 / EPEC) GN=rplL PE=3 SV=1	5	2
DLVESAPAALKEGVSKDDAEALKK	rplL	[101]	y10	6	DLVESAPAALKEGVSK[+42]DDAEALKK	86	109	506.072	573.804	sp|B7UPE1|RL7_ECO27	50S ribosomal protein L7/L12 OS=Escherichia coli O127:H6 (strain E2348/69 / EPEC) GN=rplL PE=3 SV=1	5	2
KNIEFFEAR	rplI	[42]	y8	2	K[+42]NIEFFEAR	42	50	598.309	1025.51	sp|B7UQL2|RL9_ECO27	50S ribosomal protein L9 OS=Escherichia coli O127:H6 (strain E2348/69 / EPEC) GN=rplI PE=3 SV=1	2	1	sw_42
KNIEFFEAR	rplI	[42]	y7	3	K[+42]NIEFFEAR	42	50	598.309	911.462	sp|B7UQL2|RL9_ECO27	50S ribosomal protein L9 OS=Escherichia coli O127:H6 (strain E2348/69 / EPEC) GN=rplI PE=3 SV=1	2	1	sw_42
KNIEFFEAR	rplI	[42]	y5	4	K[+42]NIEFFEAR	42	50	598.309	669.335	sp|B7UQL2|RL9_ECO27	50S ribosomal protein L9 OS=Escherichia coli O127:H6 (strain E2348/69 / EPEC) GN=rplI PE=3 SV=1	2	1	sw_42
KNIEFFEAR	rplI	[42]	y4	5	K[+42]NIEFFEAR	42	50	598.309	522.267	sp|B7UQL2|RL9_ECO27	50S ribosomal protein L9 OS=Escherichia coli O127:H6 (strain E2348/69 / EPEC) GN=rplI PE=3 SV=1	2	1	sw_42
RAELEAKLAEVLAAANAR	rplI	[57]	y9	5	RAELEAK[+42]LAEVLAAANAR	51	68	646.697	914.505	sp|B7UQL2|RL9_ECO27	50S ribosomal protein L9 OS=Escherichia coli O127:H6 (strain E2348/69 / EPEC) GN=rplI PE=3 SV=1	3	1	sw_57
RAELEAKLAEVLAAANAR	rplI	[57]	y8	6	RAELEAK[+42]LAEVLAAANAR	51	68	646.697	785.463	sp|B7UQL2|RL9_ECO27	50S ribosomal protein L9 OS=Escherichia coli O127:H6 (strain E2348/69 / EPEC) GN=rplI PE=3 SV=1	3	1	sw_57
RAELEAKLAEVLAAANAR	rplI	[57]	y7	2	RAELEAK[+42]LAEVLAAANAR	51	68	646.697	686.394	sp|B7UQL2|RL9_ECO27	50S ribosomal protein L9 OS=Escherichia coli O127:H6 (strain E2348/69 / EPEC) GN=rplI PE=3 SV=1	3	1	sw_57
RAELEAKLAEVLAAANAR	rplI	[57]	y6	1	RAELEAK[+42]LAEVLAAANAR	51	68	646.697	573.31	sp|B7UQL2|RL9_ECO27	50S ribosomal protein L9 OS=Escherichia coli O127:H6 (strain E2348/69 / EPEC) GN=rplI PE=3 SV=1	3	1	sw_57
RAELEAKLAEVLAAANAR	rplI	[57]	y5	3	RAELEAK[+42]LAEVLAAANAR	51	68	646.697	502.273	sp|B7UQL2|RL9_ECO27	50S ribosomal protein L9 OS=Escherichia coli O127:H6 (strain E2348/69 / EPEC) GN=rplI PE=3 SV=1	3	1	sw_57
RAELEAKLAEVLAAANAR	rplI	[57]	y4	4	RAELEAK[+42]LAEVLAAANAR	51	68	646.697	431.236	sp|B7UQL2|RL9_ECO27	50S ribosomal protein L9 OS=Escherichia coli O127:H6 (strain E2348/69 / EPEC) GN=rplI PE=3 SV=1	3	1	sw_57
AGDEGKLFGSIGTR	rplI	[89]	y8	6	AGDEGK[+42]LFGSIGTR	84	97	483.916	850.478	sp|B7UQL2|RL9_ECO27	50S ribosomal protein L9 OS=Escherichia coli O127:H6 (strain E2348/69 / EPEC) GN=rplI PE=3 SV=1	3	1	sw_89 better
AGDEGKLFGSIGTR	rplI	[89]	y7	2	AGDEGK[+42]LFGSIGTR	84	97	483.916	737.394	sp|B7UQL2|RL9_ECO27	50S ribosomal protein L9 OS=Escherichia coli O127:H6 (strain E2348/69 / EPEC) GN=rplI PE=3 SV=1	3	1	sw_89 better
AGDEGKLFGSIGTR	rplI	[89]	y6	1	AGDEGK[+42]LFGSIGTR	84	97	483.916	590.326	sp|B7UQL2|RL9_ECO27	50S ribosomal protein L9 OS=Escherichia coli O127:H6 (strain E2348/69 / EPEC) GN=rplI PE=3 SV=1	3	1	sw_89 better
AGDEGKLFGSIGTR	rplI	[89]	y5	4	AGDEGK[+42]LFGSIGTR	84	97	483.916	533.304	sp|B7UQL2|RL9_ECO27	50S ribosomal protein L9 OS=Escherichia coli O127:H6 (strain E2348/69 / EPEC) GN=rplI PE=3 SV=1	3	1	sw_89 better
AGDEGKLFGSIGTR	rplI	[89]	y4	5	AGDEGK[+42]LFGSIGTR	84	97	483.916	446.272	sp|B7UQL2|RL9_ECO27	50S ribosomal protein L9 OS=Escherichia coli O127:H6 (strain E2348/69 / EPEC) GN=rplI PE=3 SV=1	3	1	sw_89 better
AGDEGKLFGSIGTR	rplI	[89]	y3	3	AGDEGK[+42]LFGSIGTR	84	97	483.916	333.188	sp|B7UQL2|RL9_ECO27	50S ribosomal protein L9 OS=Escherichia coli O127:H6 (strain E2348/69 / EPEC) GN=rplI PE=3 SV=1	3	1	sw_89 better
DIADAVTAAGVEVAKSEVR	rplI	[112]	y10	5	DIADAVTAAGVEVAK[+42]SEVR	98	116	648.341	1115.61	sp|B7UQL2|RL9_ECO27	50S ribosomal protein L9 OS=Escherichia coli O127:H6 (strain E2348/69 / EPEC) GN=rplI PE=3 SV=1	3	1	sw_112 better
DIADAVTAAGVEVAKSEVR	rplI	[112]	y8	3	DIADAVTAAGVEVAK[+42]SEVR	98	116	648.341	959.516	sp|B7UQL2|RL9_ECO27	50S ribosomal protein L9 OS=Escherichia coli O127:H6 (strain E2348/69 / EPEC) GN=rplI PE=3 SV=1	3	1	sw_112 better
DIADAVTAAGVEVAKSEVR	rplI	[112]	y7	4	DIADAVTAAGVEVAK[+42]SEVR	98	116	648.341	830.473	sp|B7UQL2|RL9_ECO27	50S ribosomal protein L9 OS=Escherichia coli O127:H6 (strain E2348/69 / EPEC) GN=rplI PE=3 SV=1	3	1	sw_112 better
DIADAVTAAGVEVAKSEVR	rplI	[112]	y6	1	DIADAVTAAGVEVAK[+42]SEVR	98	116	648.341	731.405	sp|B7UQL2|RL9_ECO27	50S ribosomal protein L9 OS=Escherichia coli O127:H6 (strain E2348/69 / EPEC) GN=rplI PE=3 SV=1	3	1	sw_112 better
DIADAVTAAGVEVAKSEVR	rplI	[112]	y5	2	DIADAVTAAGVEVAK[+42]SEVR	98	116	648.341	660.368	sp|B7UQL2|RL9_ECO27	50S ribosomal protein L9 OS=Escherichia coli O127:H6 (strain E2348/69 / EPEC) GN=rplI PE=3 SV=1	3	1	sw_112 better
DIADAVTAAGVEVAKSEVR	rplI	[112]	y4	6	DIADAVTAAGVEVAK[+42]SEVR	98	116	648.341	490.262	sp|B7UQL2|RL9_ECO27	50S ribosomal protein L9 OS=Escherichia coli O127:H6 (strain E2348/69 / EPEC) GN=rplI PE=3 SV=1	3	1	sw_112 better
SGIGPVTAADITHDGDVEIVKPQHVICHLTDENASISMR	rpoA	[125]	y11	6	SGIGPVTAADITHDGDVEIVK[+42]PQHVIC[+57]HLTDENASISMR	105	143	845.819	1236.59	sp|P0A7Z6|RPOA_ECO57	DNA-directed RNA polymerase subunit alpha OS=Escherichia coli O157:H7 GN=rpoA PE=3 SV=1	5	1	SW_125
SGIGPVTAADITHDGDVEIVKPQHVICHLTDENASISMR	rpoA	[125]	y10	1	SGIGPVTAADITHDGDVEIVK[+42]PQHVIC[+57]HLTDENASISMR	105	143	845.819	1123.5	sp|P0A7Z6|RPOA_ECO57	DNA-directed RNA polymerase subunit alpha OS=Escherichia coli O157:H7 GN=rpoA PE=3 SV=1	5	1	SW_125
SGIGPVTAADITHDGDVEIVKPQHVICHLTDENASISMR	rpoA	[125]	y8	3	SGIGPVTAADITHDGDVEIVK[+42]PQHVIC[+57]HLTDENASISMR	105	143	845.819	907.43	sp|P0A7Z6|RPOA_ECO57	DNA-directed RNA polymerase subunit alpha OS=Escherichia coli O157:H7 GN=rpoA PE=3 SV=1	5	1	SW_125
SGIGPVTAADITHDGDVEIVKPQHVICHLTDENASISMR	rpoA	[125]	y7	4	SGIGPVTAADITHDGDVEIVK[+42]PQHVIC[+57]HLTDENASISMR	105	143	845.819	778.388	sp|P0A7Z6|RPOA_ECO57	DNA-directed RNA polymerase subunit alpha OS=Escherichia coli O157:H7 GN=rpoA PE=3 SV=1	5	1	SW_125
SGIGPVTAADITHDGDVEIVKPQHVICHLTDENASISMR	rpoA	[125]	y19	5	SGIGPVTAADITHDGDVEIVK[+42]PQHVIC[+57]HLTDENASISMR	105	143	845.819	1139.56	sp|P0A7Z6|RPOA_ECO57	DNA-directed RNA polymerase subunit alpha OS=Escherichia coli O157:H7 GN=rpoA PE=3 SV=1	5	2	SW_125
SGIGPVTAADITHDGDVEIVKPQHVICHLTDENASISMR	rpoA	[125]	y18	2	SGIGPVTAADITHDGDVEIVK[+42]PQHVIC[+57]HLTDENASISMR	105	143	845.819	1054.5	sp|P0A7Z6|RPOA_ECO57	DNA-directed RNA polymerase subunit alpha OS=Escherichia coli O157:H7 GN=rpoA PE=3 SV=1	5	2	SW_125
TEVELLKTPNLGK	rpoA	[291]	y10	6	TEVELLK[+42]TPNLGK	285	297	742.422	1154.68	sp|P0A7Z6|RPOA_ECO57	DNA-directed RNA polymerase subunit alpha OS=Escherichia coli O157:H7 GN=rpoA PE=3 SV=1	2	1	SW_291
TEVELLKTPNLGK	rpoA	[291]	y9	5	TEVELLK[+42]TPNLGK	285	297	742.422	1025.64	sp|P0A7Z6|RPOA_ECO57	DNA-directed RNA polymerase subunit alpha OS=Escherichia coli O157:H7 GN=rpoA PE=3 SV=1	2	1	SW_291
TEVELLKTPNLGK	rpoA	[291]	y8	3	TEVELLK[+42]TPNLGK	285	297	742.422	912.551	sp|P0A7Z6|RPOA_ECO57	DNA-directed RNA polymerase subunit alpha OS=Escherichia coli O157:H7 GN=rpoA PE=3 SV=1	2	1	SW_291
TEVELLKTPNLGK	rpoA	[291]	y7	1	TEVELLK[+42]TPNLGK	285	297	742.422	799.467	sp|P0A7Z6|RPOA_ECO57	DNA-directed RNA polymerase subunit alpha OS=Escherichia coli O157:H7 GN=rpoA PE=3 SV=1	2	1	SW_291
TEVELLKTPNLGK	rpoA	[291]	y6	4	TEVELLK[+42]TPNLGK	285	297	742.422	629.362	sp|P0A7Z6|RPOA_ECO57	DNA-directed RNA polymerase subunit alpha OS=Escherichia coli O157:H7 GN=rpoA PE=3 SV=1	2	1	SW_291
TEVELLKTPNLGK	rpoA	[291]	y5	2	TEVELLK[+42]TPNLGK	285	297	742.422	528.314	sp|P0A7Z6|RPOA_ECO57	DNA-directed RNA polymerase subunit alpha OS=Escherichia coli O157:H7 GN=rpoA PE=3 SV=1	2	1	SW_291
TEVELLKTPNLGK	rpoA	[291]	y9	6	TEVELLK[+42]TPNLGK	285	297	495.284	1025.64	sp|P0A7Z6|RPOA_ECO57	DNA-directed RNA polymerase subunit alpha OS=Escherichia coli O157:H7 GN=rpoA PE=3 SV=1	3	1	SW
TEVELLKTPNLGK	rpoA	[291]	y7	3	TEVELLK[+42]TPNLGK	285	297	495.284	799.467	sp|P0A7Z6|RPOA_ECO57	DNA-directed RNA polymerase subunit alpha OS=Escherichia coli O157:H7 GN=rpoA PE=3 SV=1	3	1	SW
TEVELLKTPNLGK	rpoA	[291]	y6	2	TEVELLK[+42]TPNLGK	285	297	495.284	629.362	sp|P0A7Z6|RPOA_ECO57	DNA-directed RNA polymerase subunit alpha OS=Escherichia coli O157:H7 GN=rpoA PE=3 SV=1	3	1	SW
TEVELLKTPNLGK	rpoA	[291]	y5	1	TEVELLK[+42]TPNLGK	285	297	495.284	528.314	sp|P0A7Z6|RPOA_ECO57	DNA-directed RNA polymerase subunit alpha OS=Escherichia coli O157:H7 GN=rpoA PE=3 SV=1	3	1	SW
QLEKDDVK	rpoB	[279]	y5	2	Q[-17]LEK[+42]DDVK	276	283	500.253	646.341	sp|B7UPE2|RPOB_ECO27	DNA-directed RNA polymerase subunit beta OS=Escherichia coli O127:H6 (strain E2348/69 / EPEC) GN=rpoB PE=3 SV=1	2	1	SW_279
QLEKDDVK	rpoB	[279]	y4	1	Q[-17]LEK[+42]DDVK	276	283	500.253	476.235	sp|B7UPE2|RPOB_ECO27	DNA-directed RNA polymerase subunit beta OS=Escherichia coli O127:H6 (strain E2348/69 / EPEC) GN=rpoB PE=3 SV=1	2	1	SW_279
QLEKDDVK	rpoB	[279]	y3	4	Q[-17]LEK[+42]DDVK	276	283	500.253	361.208	sp|B7UPE2|RPOB_ECO27	DNA-directed RNA polymerase subunit beta OS=Escherichia coli O127:H6 (strain E2348/69 / EPEC) GN=rpoB PE=3 SV=1	2	1	SW_279
QLEKDDVK	rpoB	[279]	y6	5	Q[-17]LEK[+42]DDVK	276	283	500.253	388.195	sp|B7UPE2|RPOB_ECO27	DNA-directed RNA polymerase subunit beta OS=Escherichia coli O127:H6 (strain E2348/69 / EPEC) GN=rpoB PE=3 SV=1	2	2	SW_279
AIFGEKASDVK	rpoB	[909]	y9	3	AIFGEK[+42]ASDVK	904	914	603.822	1022.52	sp|B7UPE2|RPOB_ECO27	DNA-directed RNA polymerase subunit beta OS=Escherichia coli O127:H6 (strain E2348/69 / EPEC) GN=rpoB PE=3 SV=1	2	1	sw_909
AIFGEKASDVK	rpoB	[909]	y8	2	AIFGEK[+42]ASDVK	904	914	603.822	875.447	sp|B7UPE2|RPOB_ECO27	DNA-directed RNA polymerase subunit beta OS=Escherichia coli O127:H6 (strain E2348/69 / EPEC) GN=rpoB PE=3 SV=1	2	1	sw_909
AIFGEKASDVK	rpoB	[909]	y6	6	AIFGEK[+42]ASDVK	904	914	603.822	689.383	sp|B7UPE2|RPOB_ECO27	DNA-directed RNA polymerase subunit beta OS=Escherichia coli O127:H6 (strain E2348/69 / EPEC) GN=rpoB PE=3 SV=1	2	1	sw_909
AIFGEKASDVK	rpoB	[909]	y4	5	AIFGEK[+42]ASDVK	904	914	603.822	448.24	sp|B7UPE2|RPOB_ECO27	DNA-directed RNA polymerase subunit beta OS=Escherichia coli O127:H6 (strain E2348/69 / EPEC) GN=rpoB PE=3 SV=1	2	1	sw_909
AIFGEKASDVK	rpoB	[909]	y9	1	AIFGEK[+42]ASDVK	904	914	603.822	511.761	sp|B7UPE2|RPOB_ECO27	DNA-directed RNA polymerase subunit beta OS=Escherichia coli O127:H6 (strain E2348/69 / EPEC) GN=rpoB PE=3 SV=1	2	2	sw_909
ALEIEEMQLKQAK	rpoB	[954]	y10	5	ALEIEEMQLK[+42]QAK	945	957	786.919	1259.67	sp|B7UPE2|RPOB_ECO27	DNA-directed RNA polymerase subunit beta OS=Escherichia coli O127:H6 (strain E2348/69 / EPEC) GN=rpoB PE=3 SV=1	2	1	SW_954
ALEIEEMQLKQAK	rpoB	[954]	y9	3	ALEIEEMQLK[+42]QAK	945	957	786.919	1146.58	sp|B7UPE2|RPOB_ECO27	DNA-directed RNA polymerase subunit beta OS=Escherichia coli O127:H6 (strain E2348/69 / EPEC) GN=rpoB PE=3 SV=1	2	1	SW_954
ALEIEEMQLKQAK	rpoB	[954]	y8	1	ALEIEEMQLK[+42]QAK	945	957	786.919	1017.54	sp|B7UPE2|RPOB_ECO27	DNA-directed RNA polymerase subunit beta OS=Escherichia coli O127:H6 (strain E2348/69 / EPEC) GN=rpoB PE=3 SV=1	2	1	SW_954
ALEIEEMQLKQAK	rpoB	[954]	y7	2	ALEIEEMQLK[+42]QAK	945	957	786.919	888.497	sp|B7UPE2|RPOB_ECO27	DNA-directed RNA polymerase subunit beta OS=Escherichia coli O127:H6 (strain E2348/69 / EPEC) GN=rpoB PE=3 SV=1	2	1	SW_954
ALEIEEMQLKQAK	rpoB	[954]	y6	4	ALEIEEMQLK[+42]QAK	945	957	786.919	757.457	sp|B7UPE2|RPOB_ECO27	DNA-directed RNA polymerase subunit beta OS=Escherichia coli O127:H6 (strain E2348/69 / EPEC) GN=rpoB PE=3 SV=1	2	1	SW_954
ALEIEEMQLKQAK	rpoB	[954]	y3	6	ALEIEEMQLK[+42]QAK	945	957	786.919	346.208	sp|B7UPE2|RPOB_ECO27	DNA-directed RNA polymerase subunit beta OS=Escherichia coli O127:H6 (strain E2348/69 / EPEC) GN=rpoB PE=3 SV=1	2	1	SW_954
AVLVAGGVEAEKLDK	rpoB	[988]	y12	4	AVLVAGGVEAEK[+42]LDK	977	991	770.933	1257.67	sp|B7UPE2|RPOB_ECO27	DNA-directed RNA polymerase subunit beta OS=Escherichia coli O127:H6 (strain E2348/69 / EPEC) GN=rpoB PE=3 SV=1	2	1	SW_988
AVLVAGGVEAEKLDK	rpoB	[988]	y10	1	AVLVAGGVEAEK[+42]LDK	977	991	770.933	1087.56	sp|B7UPE2|RPOB_ECO27	DNA-directed RNA polymerase subunit beta OS=Escherichia coli O127:H6 (strain E2348/69 / EPEC) GN=rpoB PE=3 SV=1	2	1	SW_988
AVLVAGGVEAEKLDK	rpoB	[988]	y9	3	AVLVAGGVEAEK[+42]LDK	977	991	770.933	1030.54	sp|B7UPE2|RPOB_ECO27	DNA-directed RNA polymerase subunit beta OS=Escherichia coli O127:H6 (strain E2348/69 / EPEC) GN=rpoB PE=3 SV=1	2	1	SW_988
AVLVAGGVEAEKLDK	rpoB	[988]	y8	6	AVLVAGGVEAEK[+42]LDK	977	991	770.933	973.52	sp|B7UPE2|RPOB_ECO27	DNA-directed RNA polymerase subunit beta OS=Escherichia coli O127:H6 (strain E2348/69 / EPEC) GN=rpoB PE=3 SV=1	2	1	SW_988
AVLVAGGVEAEKLDK	rpoB	[988]	y7	5	AVLVAGGVEAEK[+42]LDK	977	991	770.933	874.452	sp|B7UPE2|RPOB_ECO27	DNA-directed RNA polymerase subunit beta OS=Escherichia coli O127:H6 (strain E2348/69 / EPEC) GN=rpoB PE=3 SV=1	2	1	SW_988
AVLVAGGVEAEKLDKLPR	rpoB	[988]	y9	6	AVLVAGGVEAEK[+42]LDKLPR	977	994	636.37	1111.65	sp|B7UPE2|RPOB_ECO27	DNA-directed RNA polymerase subunit beta OS=Escherichia coli O127:H6 (strain E2348/69 / EPEC) GN=rpoB PE=3 SV=1	3	1	SW
AVLVAGGVEAEKLDKLPR	rpoB	[988]	y4	3	AVLVAGGVEAEK[+42]LDKLPR	977	994	636.37	513.351	sp|B7UPE2|RPOB_ECO27	DNA-directed RNA polymerase subunit beta OS=Escherichia coli O127:H6 (strain E2348/69 / EPEC) GN=rpoB PE=3 SV=1	3	1	SW
AVLVAGGVEAEKLDKLPR	rpoB	[988]	y2	5	AVLVAGGVEAEK[+42]LDKLPR	977	994	636.37	272.172	sp|B7UPE2|RPOB_ECO27	DNA-directed RNA polymerase subunit beta OS=Escherichia coli O127:H6 (strain E2348/69 / EPEC) GN=rpoB PE=3 SV=1	3	1	SW
AVLVAGGVEAEKLDKLPR	rpoB	[988]	y15	2	AVLVAGGVEAEK[+42]LDKLPR	977	994	636.37	812.457	sp|B7UPE2|RPOB_ECO27	DNA-directed RNA polymerase subunit beta OS=Escherichia coli O127:H6 (strain E2348/69 / EPEC) GN=rpoB PE=3 SV=1	3	2	SW
AVLVAGGVEAEKLDKLPR	rpoB	[988]	y14	1	AVLVAGGVEAEK[+42]LDKLPR	977	994	636.37	762.923	sp|B7UPE2|RPOB_ECO27	DNA-directed RNA polymerase subunit beta OS=Escherichia coli O127:H6 (strain E2348/69 / EPEC) GN=rpoB PE=3 SV=1	3	2	SW
AVLVAGGVEAEKLDKLPR	rpoB	[988]	y13	4	AVLVAGGVEAEK[+42]LDKLPR	977	994	636.37	727.404	sp|B7UPE2|RPOB_ECO27	DNA-directed RNA polymerase subunit beta OS=Escherichia coli O127:H6 (strain E2348/69 / EPEC) GN=rpoB PE=3 SV=1	3	2	SW
IQPGDKMAGR	rpoB	[1065]	y8	1	IQPGDK[+42]MAGR	1060	1069	557.787	873.425	sp|B7UPE2|RPOB_ECO27	DNA-directed RNA polymerase subunit beta OS=Escherichia coli O127:H6 (strain E2348/69 / EPEC) GN=rpoB PE=3 SV=1	2	1	SW_1065
IQPGDKMAGR	rpoB	[1065]	y7	3	IQPGDK[+42]MAGR	1060	1069	557.787	776.372	sp|B7UPE2|RPOB_ECO27	DNA-directed RNA polymerase subunit beta OS=Escherichia coli O127:H6 (strain E2348/69 / EPEC) GN=rpoB PE=3 SV=1	2	1	SW_1065
IQPGDKMAGR	rpoB	[1065]	y6	6	IQPGDK[+42]MAGR	1060	1069	557.787	719.35	sp|B7UPE2|RPOB_ECO27	DNA-directed RNA polymerase subunit beta OS=Escherichia coli O127:H6 (strain E2348/69 / EPEC) GN=rpoB PE=3 SV=1	2	1	SW_1065
IQPGDKMAGR	rpoB	[1065]	y5	4	IQPGDK[+42]MAGR	1060	1069	557.787	604.324	sp|B7UPE2|RPOB_ECO27	DNA-directed RNA polymerase subunit beta OS=Escherichia coli O127:H6 (strain E2348/69 / EPEC) GN=rpoB PE=3 SV=1	2	1	SW_1065
IQPGDKMAGR	rpoB	[1065]	y4	5	IQPGDK[+42]MAGR	1060	1069	557.787	434.218	sp|B7UPE2|RPOB_ECO27	DNA-directed RNA polymerase subunit beta OS=Escherichia coli O127:H6 (strain E2348/69 / EPEC) GN=rpoB PE=3 SV=1	2	1	SW_1065
IQPGDKMAGR	rpoB	[1065]	y8	2	IQPGDK[+42]MAGR	1060	1069	557.787	437.216	sp|B7UPE2|RPOB_ECO27	DNA-directed RNA polymerase subunit beta OS=Escherichia coli O127:H6 (strain E2348/69 / EPEC) GN=rpoB PE=3 SV=1	2	2	SW_1065
GIGDKINAMLKQQQEVAK	rpoB	[1133]	y9	3	GIGDKINAMLK[+42]QQQEVAK	1123	1140	671.698	1113.63	sp|B7UPE2|RPOB_ECO27	DNA-directed RNA polymerase subunit beta OS=Escherichia coli O127:H6 (strain E2348/69 / EPEC) GN=rpoB PE=3 SV=1	3	1	sw_1133 secondary
GIGDKINAMLKQQQEVAK	rpoB	[1133]	y8	2	GIGDKINAMLK[+42]QQQEVAK	1123	1140	671.698	1000.54	sp|B7UPE2|RPOB_ECO27	DNA-directed RNA polymerase subunit beta OS=Escherichia coli O127:H6 (strain E2348/69 / EPEC) GN=rpoB PE=3 SV=1	3	1	sw_1133 secondary
GIGDKINAMLKQQQEVAK	rpoB	[1133]	y7	1	GIGDKINAMLK[+42]QQQEVAK	1123	1140	671.698	830.437	sp|B7UPE2|RPOB_ECO27	DNA-directed RNA polymerase subunit beta OS=Escherichia coli O127:H6 (strain E2348/69 / EPEC) GN=rpoB PE=3 SV=1	3	1	sw_1133 secondary
GIGDKINAMLKQQQEVAK	rpoB	[1133]	y6	4	GIGDKINAMLK[+42]QQQEVAK	1123	1140	671.698	702.378	sp|B7UPE2|RPOB_ECO27	DNA-directed RNA polymerase subunit beta OS=Escherichia coli O127:H6 (strain E2348/69 / EPEC) GN=rpoB PE=3 SV=1	3	1	sw_1133 secondary
GIGDKINAMLKQQQEVAK	rpoB	[1133]	y5	5	GIGDKINAMLK[+42]QQQEVAK	1123	1140	671.698	574.32	sp|B7UPE2|RPOB_ECO27	DNA-directed RNA polymerase subunit beta OS=Escherichia coli O127:H6 (strain E2348/69 / EPEC) GN=rpoB PE=3 SV=1	3	1	sw_1133 secondary
GIGDKINAMLKQQQEVAK	rpoB	[1133]	y9	6	GIGDKINAMLK[+42]QQQEVAK	1123	1140	671.698	557.317	sp|B7UPE2|RPOB_ECO27	DNA-directed RNA polymerase subunit beta OS=Escherichia coli O127:H6 (strain E2348/69 / EPEC) GN=rpoB PE=3 SV=1	3	2	sw_1133 secondary
INAMLKQQQEVAK	rpoB	[1133]	y9	4	INAMLK[+42]QQQEVAK	1128	1140	771.919	1113.63	sp|B7UPE2|RPOB_ECO27	DNA-directed RNA polymerase subunit beta OS=Escherichia coli O127:H6 (strain E2348/69 / EPEC) GN=rpoB PE=3 SV=1	2	1	SW_1133
INAMLKQQQEVAK	rpoB	[1133]	y7	2	INAMLK[+42]QQQEVAK	1128	1140	771.919	830.437	sp|B7UPE2|RPOB_ECO27	DNA-directed RNA polymerase subunit beta OS=Escherichia coli O127:H6 (strain E2348/69 / EPEC) GN=rpoB PE=3 SV=1	2	1	SW_1133
INAMLKQQQEVAK	rpoB	[1133]	y6	5	INAMLK[+42]QQQEVAK	1128	1140	771.919	702.378	sp|B7UPE2|RPOB_ECO27	DNA-directed RNA polymerase subunit beta OS=Escherichia coli O127:H6 (strain E2348/69 / EPEC) GN=rpoB PE=3 SV=1	2	1	SW_1133
INAMLKQQQEVAK	rpoB	[1133]	y5	3	INAMLK[+42]QQQEVAK	1128	1140	771.919	574.32	sp|B7UPE2|RPOB_ECO27	DNA-directed RNA polymerase subunit beta OS=Escherichia coli O127:H6 (strain E2348/69 / EPEC) GN=rpoB PE=3 SV=1	2	1	SW_1133
ELLKLGDLPTSGQIR	rpoB	[1200]	y12	6	ELLK[+42]LGDLPTSGQIR	1197	1211	841.478	1326.74	sp|B7UPE2|RPOB_ECO27	DNA-directed RNA polymerase subunit beta OS=Escherichia coli O127:H6 (strain E2348/69 / EPEC) GN=rpoB PE=3 SV=1	2	1	SW_1200
ELLKLGDLPTSGQIR	rpoB	[1200]	y11	2	ELLK[+42]LGDLPTSGQIR	1197	1211	841.478	1156.63	sp|B7UPE2|RPOB_ECO27	DNA-directed RNA polymerase subunit beta OS=Escherichia coli O127:H6 (strain E2348/69 / EPEC) GN=rpoB PE=3 SV=1	2	1	SW_1200
ELLKLGDLPTSGQIR	rpoB	[1200]	y10	1	ELLK[+42]LGDLPTSGQIR	1197	1211	841.478	1043.55	sp|B7UPE2|RPOB_ECO27	DNA-directed RNA polymerase subunit beta OS=Escherichia coli O127:H6 (strain E2348/69 / EPEC) GN=rpoB PE=3 SV=1	2	1	SW_1200
ELLKLGDLPTSGQIR	rpoB	[1200]	y9	5	ELLK[+42]LGDLPTSGQIR	1197	1211	841.478	986.527	sp|B7UPE2|RPOB_ECO27	DNA-directed RNA polymerase subunit beta OS=Escherichia coli O127:H6 (strain E2348/69 / EPEC) GN=rpoB PE=3 SV=1	2	1	SW_1200
ELLKLGDLPTSGQIR	rpoB	[1200]	y8	4	ELLK[+42]LGDLPTSGQIR	1197	1211	841.478	871.5	sp|B7UPE2|RPOB_ECO27	DNA-directed RNA polymerase subunit beta OS=Escherichia coli O127:H6 (strain E2348/69 / EPEC) GN=rpoB PE=3 SV=1	2	1	SW_1200
ELLKLGDLPTSGQIR	rpoB	[1200]	y7	3	ELLK[+42]LGDLPTSGQIR	1197	1211	841.478	758.416	sp|B7UPE2|RPOB_ECO27	DNA-directed RNA polymerase subunit beta OS=Escherichia coli O127:H6 (strain E2348/69 / EPEC) GN=rpoB PE=3 SV=1	2	1	SW_1200
ELLKLGDLPTSGQIR	rpoB	[1200]	y7	1	ELLK[+42]LGDLPTSGQIR	1197	1211	561.321	758.416	sp|B7UPE2|RPOB_ECO27	DNA-directed RNA polymerase subunit beta OS=Escherichia coli O127:H6 (strain E2348/69 / EPEC) GN=rpoB PE=3 SV=1	3	1	SW
ELLKLGDLPTSGQIR	rpoB	[1200]	y6	2	ELLK[+42]LGDLPTSGQIR	1197	1211	561.321	661.363	sp|B7UPE2|RPOB_ECO27	DNA-directed RNA polymerase subunit beta OS=Escherichia coli O127:H6 (strain E2348/69 / EPEC) GN=rpoB PE=3 SV=1	3	1	SW
ELLKLGDLPTSGQIR	rpoB	[1200]	y4	5	ELLK[+42]LGDLPTSGQIR	1197	1211	561.321	473.283	sp|B7UPE2|RPOB_ECO27	DNA-directed RNA polymerase subunit beta OS=Escherichia coli O127:H6 (strain E2348/69 / EPEC) GN=rpoB PE=3 SV=1	3	1	SW
ELLKLGDLPTSGQIR	rpoB	[1200]	y8	6	ELLK[+42]LGDLPTSGQIR	1197	1211	561.321	436.253	sp|B7UPE2|RPOB_ECO27	DNA-directed RNA polymerase subunit beta OS=Escherichia coli O127:H6 (strain E2348/69 / EPEC) GN=rpoB PE=3 SV=1	3	2	SW
ELLKLGDLPTSGQIR	rpoB	[1200]	y7	4	ELLK[+42]LGDLPTSGQIR	1197	1211	561.321	379.711	sp|B7UPE2|RPOB_ECO27	DNA-directed RNA polymerase subunit beta OS=Escherichia coli O127:H6 (strain E2348/69 / EPEC) GN=rpoB PE=3 SV=1	3	2	SW
AQTKTEEFDAIK	rpoC	[13]	y10	2	AQTK[+42]TEEFDAIK	10	21	711.859	1223.62	sp|P0A8T8|RPOC_ECO57	DNA-directed RNA polymerase subunit beta' OS=Escherichia coli O157:H7 GN=rpoC PE=3 SV=1	2	1	SW_13
AQTKTEEFDAIK	rpoC	[13]	y9	4	AQTK[+42]TEEFDAIK	10	21	711.859	1122.57	sp|P0A8T8|RPOC_ECO57	DNA-directed RNA polymerase subunit beta' OS=Escherichia coli O157:H7 GN=rpoC PE=3 SV=1	2	1	SW_13
AQTKTEEFDAIK	rpoC	[13]	y8	1	AQTK[+42]TEEFDAIK	10	21	711.859	952.462	sp|P0A8T8|RPOC_ECO57	DNA-directed RNA polymerase subunit beta' OS=Escherichia coli O157:H7 GN=rpoC PE=3 SV=1	2	1	SW_13
AQTKTEEFDAIK	rpoC	[13]	y7	3	AQTK[+42]TEEFDAIK	10	21	711.859	851.415	sp|P0A8T8|RPOC_ECO57	DNA-directed RNA polymerase subunit beta' OS=Escherichia coli O157:H7 GN=rpoC PE=3 SV=1	2	1	SW_13
AQTKTEEFDAIK	rpoC	[13]	y4	6	AQTK[+42]TEEFDAIK	10	21	711.859	446.261	sp|P0A8T8|RPOC_ECO57	DNA-directed RNA polymerase subunit beta' OS=Escherichia coli O157:H7 GN=rpoC PE=3 SV=1	2	1	SW_13
AQTKTEEFDAIK	rpoC	[13]	y10	5	AQTK[+42]TEEFDAIK	10	21	711.859	612.311	sp|P0A8T8|RPOC_ECO57	DNA-directed RNA polymerase subunit beta' OS=Escherichia coli O157:H7 GN=rpoC PE=3 SV=1	2	2	SW_13
IFGPVKDYECLCGK	rpoC	[66]	y9	1	IFGPVK[+42]DYEC[+57]LC[+57]GK	61	74	864.41	1214.52	sp|P0A8T8|RPOC_ECO57	DNA-directed RNA polymerase subunit beta' OS=Escherichia coli O157:H7 GN=rpoC PE=3 SV=1	2	1	SW_66
IFGPVKDYECLCGK	rpoC	[66]	y8	5	IFGPVK[+42]DYEC[+57]LC[+57]GK	61	74	864.41	1044.41	sp|P0A8T8|RPOC_ECO57	DNA-directed RNA polymerase subunit beta' OS=Escherichia coli O157:H7 GN=rpoC PE=3 SV=1	2	1	SW_66
IFGPVKDYECLCGK	rpoC	[66]	y3	6	IFGPVK[+42]DYEC[+57]LC[+57]GK	61	74	864.41	364.165	sp|P0A8T8|RPOC_ECO57	DNA-directed RNA polymerase subunit beta' OS=Escherichia coli O157:H7 GN=rpoC PE=3 SV=1	2	1	SW_66
IFGPVKDYECLCGK	rpoC	[66]	y11	2	IFGPVK[+42]DYEC[+57]LC[+57]GK	61	74	864.41	705.823	sp|P0A8T8|RPOC_ECO57	DNA-directed RNA polymerase subunit beta' OS=Escherichia coli O157:H7 GN=rpoC PE=3 SV=1	2	2	SW_66
GVICEKCGVEVTQTK	rpoC	[87]	y9	2	GVIC[+57]EK[+42]C[+57]GVEVTQTK	82	96	875.429	1021.5	sp|P0A8T8|RPOC_ECO57	DNA-directed RNA polymerase subunit beta' OS=Escherichia coli O157:H7 GN=rpoC PE=3 SV=1	2	1	SW_87
GVICEKCGVEVTQTK	rpoC	[87]	y8	6	GVIC[+57]EK[+42]C[+57]GVEVTQTK	82	96	875.429	861.468	sp|P0A8T8|RPOC_ECO57	DNA-directed RNA polymerase subunit beta' OS=Escherichia coli O157:H7 GN=rpoC PE=3 SV=1	2	1	SW_87
GVICEKCGVEVTQTK	rpoC	[87]	y6	1	GVIC[+57]EK[+42]C[+57]GVEVTQTK	82	96	875.429	705.378	sp|P0A8T8|RPOC_ECO57	DNA-directed RNA polymerase subunit beta' OS=Escherichia coli O157:H7 GN=rpoC PE=3 SV=1	2	1	SW_87
GVICEKCGVEVTQTK	rpoC	[87]	y3	5	GVIC[+57]EK[+42]C[+57]GVEVTQTK	82	96	875.429	376.219	sp|P0A8T8|RPOC_ECO57	DNA-directed RNA polymerase subunit beta' OS=Escherichia coli O157:H7 GN=rpoC PE=3 SV=1	2	1	SW_87
GVICEKCGVEVTQTK	rpoC	[87]	y13	3	GVIC[+57]EK[+42]C[+57]GVEVTQTK	82	96	875.429	797.384	sp|P0A8T8|RPOC_ECO57	DNA-directed RNA polymerase subunit beta' OS=Escherichia coli O157:H7 GN=rpoC PE=3 SV=1	2	2	SW_87
GVICEKCGVEVTQTK	rpoC	[87]	y12	4	GVIC[+57]EK[+42]C[+57]GVEVTQTK	82	96	875.429	740.842	sp|P0A8T8|RPOC_ECO57	DNA-directed RNA polymerase subunit beta' OS=Escherichia coli O157:H7 GN=rpoC PE=3 SV=1	2	2	SW_87
TSLKDTTVGR	rpoC	[570]	y8	4	TSLK[+42]DTTVGR	567	576	560.304	931.521	sp|P0A8T8|RPOC_ECO57	DNA-directed RNA polymerase subunit beta' OS=Escherichia coli O157:H7 GN=rpoC PE=3 SV=1	2	1	SW_570
TSLKDTTVGR	rpoC	[570]	y7	2	TSLK[+42]DTTVGR	567	576	560.304	818.437	sp|P0A8T8|RPOC_ECO57	DNA-directed RNA polymerase subunit beta' OS=Escherichia coli O157:H7 GN=rpoC PE=3 SV=1	2	1	SW_570
TSLKDTTVGR	rpoC	[570]	y6	1	TSLK[+42]DTTVGR	567	576	560.304	648.331	sp|P0A8T8|RPOC_ECO57	DNA-directed RNA polymerase subunit beta' OS=Escherichia coli O157:H7 GN=rpoC PE=3 SV=1	2	1	SW_570
TSLKDTTVGR	rpoC	[570]	y4	5	TSLK[+42]DTTVGR	567	576	560.304	432.257	sp|P0A8T8|RPOC_ECO57	DNA-directed RNA polymerase subunit beta' OS=Escherichia coli O157:H7 GN=rpoC PE=3 SV=1	2	1	SW_570
TSLKDTTVGR	rpoC	[570]	y3	6	TSLK[+42]DTTVGR	567	576	560.304	331.209	sp|P0A8T8|RPOC_ECO57	DNA-directed RNA polymerase subunit beta' OS=Escherichia coli O157:H7 GN=rpoC PE=3 SV=1	2	1	SW_570
TSLKDTTVGR	rpoC	[570]	y8	3	TSLK[+42]DTTVGR	567	576	560.304	466.264	sp|P0A8T8|RPOC_ECO57	DNA-directed RNA polymerase subunit beta' OS=Escherichia coli O157:H7 GN=rpoC PE=3 SV=1	2	2	SW_570
KAISKMLNTCYR	rpoC	[603]	y7	5	KAISK[+42]MLNTC[+57]YR	599	610	509.599	957.428	sp|P0A8T8|RPOC_ECO57	DNA-directed RNA polymerase subunit beta' OS=Escherichia coli O157:H7 GN=rpoC PE=3 SV=1	3	1	sw_603 secondary
KAISKMLNTCYR	rpoC	[603]	y6	4	KAISK[+42]MLNTC[+57]YR	599	610	509.599	826.388	sp|P0A8T8|RPOC_ECO57	DNA-directed RNA polymerase subunit beta' OS=Escherichia coli O157:H7 GN=rpoC PE=3 SV=1	3	1	sw_603 secondary
KAISKMLNTCYR	rpoC	[603]	y5	1	KAISK[+42]MLNTC[+57]YR	599	610	509.599	713.304	sp|P0A8T8|RPOC_ECO57	DNA-directed RNA polymerase subunit beta' OS=Escherichia coli O157:H7 GN=rpoC PE=3 SV=1	3	1	sw_603 secondary
KAISKMLNTCYR	rpoC	[603]	y4	2	KAISK[+42]MLNTC[+57]YR	599	610	509.599	599.261	sp|P0A8T8|RPOC_ECO57	DNA-directed RNA polymerase subunit beta' OS=Escherichia coli O157:H7 GN=rpoC PE=3 SV=1	3	1	sw_603 secondary
KAISKMLNTCYR	rpoC	[603]	y3	3	KAISK[+42]MLNTC[+57]YR	599	610	509.599	498.213	sp|P0A8T8|RPOC_ECO57	DNA-directed RNA polymerase subunit beta' OS=Escherichia coli O157:H7 GN=rpoC PE=3 SV=1	3	1	sw_603 secondary
AISKMLNTCYR	rpoC	[603]	y9	3	AISK[+42]MLNTC[+57]YR	600	610	699.847	1214.57	sp|P0A8T8|RPOC_ECO57	DNA-directed RNA polymerase subunit beta' OS=Escherichia coli O157:H7 GN=rpoC PE=3 SV=1	2	1	SW_603
AISKMLNTCYR	rpoC	[603]	y7	2	AISK[+42]MLNTC[+57]YR	600	610	699.847	957.428	sp|P0A8T8|RPOC_ECO57	DNA-directed RNA polymerase subunit beta' OS=Escherichia coli O157:H7 GN=rpoC PE=3 SV=1	2	1	SW_603
AISKMLNTCYR	rpoC	[603]	y6	1	AISK[+42]MLNTC[+57]YR	600	610	699.847	826.388	sp|P0A8T8|RPOC_ECO57	DNA-directed RNA polymerase subunit beta' OS=Escherichia coli O157:H7 GN=rpoC PE=3 SV=1	2	1	SW_603
AISKMLNTCYR	rpoC	[603]	y4	6	AISK[+42]MLNTC[+57]YR	600	610	699.847	599.261	sp|P0A8T8|RPOC_ECO57	DNA-directed RNA polymerase subunit beta' OS=Escherichia coli O157:H7 GN=rpoC PE=3 SV=1	2	1	SW_603
AISKMLNTCYR	rpoC	[603]	y9	4	AISK[+42]MLNTC[+57]YR	600	610	699.847	607.786	sp|P0A8T8|RPOC_ECO57	DNA-directed RNA polymerase subunit beta' OS=Escherichia coli O157:H7 GN=rpoC PE=3 SV=1	2	2	SW_603
LVITPVDGSDPYEEMIPKWR	rpoC	[1192]	y8	6	LVITPVDGSDPYEEMIPK[+42]WR	1175	1194	796.403	1130.57	sp|P0A8T8|RPOC_ECO57	DNA-directed RNA polymerase subunit beta' OS=Escherichia coli O157:H7 GN=rpoC PE=3 SV=1	3	1	SW_1192
LVITPVDGSDPYEEMIPKWR	rpoC	[1192]	y7	5	LVITPVDGSDPYEEMIPK[+42]WR	1175	1194	796.403	1001.52	sp|P0A8T8|RPOC_ECO57	DNA-directed RNA polymerase subunit beta' OS=Escherichia coli O157:H7 GN=rpoC PE=3 SV=1	3	1	SW_1192
LVITPVDGSDPYEEMIPKWR	rpoC	[1192]	y5	3	LVITPVDGSDPYEEMIPK[+42]WR	1175	1194	796.403	741.441	sp|P0A8T8|RPOC_ECO57	DNA-directed RNA polymerase subunit beta' OS=Escherichia coli O157:H7 GN=rpoC PE=3 SV=1	3	1	SW_1192
LVITPVDGSDPYEEMIPKWR	rpoC	[1192]	y4	1	LVITPVDGSDPYEEMIPK[+42]WR	1175	1194	796.403	628.357	sp|P0A8T8|RPOC_ECO57	DNA-directed RNA polymerase subunit beta' OS=Escherichia coli O157:H7 GN=rpoC PE=3 SV=1	3	1	SW_1192
LVITPVDGSDPYEEMIPKWR	rpoC	[1192]	y4	4	LVITPVDGSDPYEEMIPK[+42]WR	1175	1194	796.403	314.682	sp|P0A8T8|RPOC_ECO57	DNA-directed RNA polymerase subunit beta' OS=Escherichia coli O157:H7 GN=rpoC PE=3 SV=1	3	2	SW_1192
MDKCVEAFK	frr	[15]	y8	3	MDK[+42]C[+57]VEAFK	13	21	585.27	1038.49	sp|B7UIL7|RRF_ECO27	Ribosome-recycling factor OS=Escherichia coli O127:H6 (strain E2348/69 / EPEC) GN=frr PE=3 SV=1	2	1	sw_15
MDKCVEAFK	frr	[15]	y7	1	MDK[+42]C[+57]VEAFK	13	21	585.27	923.466	sp|B7UIL7|RRF_ECO27	Ribosome-recycling factor OS=Escherichia coli O127:H6 (strain E2348/69 / EPEC) GN=frr PE=3 SV=1	2	1	sw_15
MDKCVEAFK	frr	[15]	y6	2	MDK[+42]C[+57]VEAFK	13	21	585.27	753.36	sp|B7UIL7|RRF_ECO27	Ribosome-recycling factor OS=Escherichia coli O127:H6 (strain E2348/69 / EPEC) GN=frr PE=3 SV=1	2	1	sw_15
MDKCVEAFK	frr	[15]	y5	5	MDK[+42]C[+57]VEAFK	13	21	585.27	593.329	sp|B7UIL7|RRF_ECO27	Ribosome-recycling factor OS=Escherichia coli O127:H6 (strain E2348/69 / EPEC) GN=frr PE=3 SV=1	2	1	sw_15
MDKCVEAFK	frr	[15]	y4	4	MDK[+42]C[+57]VEAFK	13	21	585.27	494.261	sp|B7UIL7|RRF_ECO27	Ribosome-recycling factor OS=Escherichia coli O127:H6 (strain E2348/69 / EPEC) GN=frr PE=3 SV=1	2	1	sw_15
MDKCVEAFK	frr	[15]	y7	6	MDK[+42]C[+57]VEAFK	13	21	585.27	462.236	sp|B7UIL7|RRF_ECO27	Ribosome-recycling factor OS=Escherichia coli O127:H6 (strain E2348/69 / EPEC) GN=frr PE=3 SV=1	2	2	sw_15
CVEAFKTQISK	frr	[21]	y9	1	C[+57]VEAFK[+42]TQISK	16	26	676.848	1093.59	sp|B7UIL7|RRF_ECO27	Ribosome-recycling factor OS=Escherichia coli O127:H6 (strain E2348/69 / EPEC) GN=frr PE=3 SV=1	2	1	sw_21
CVEAFKTQISK	frr	[21]	y8	3	C[+57]VEAFK[+42]TQISK	16	26	676.848	964.546	sp|B7UIL7|RRF_ECO27	Ribosome-recycling factor OS=Escherichia coli O127:H6 (strain E2348/69 / EPEC) GN=frr PE=3 SV=1	2	1	sw_21
CVEAFKTQISK	frr	[21]	y7	2	C[+57]VEAFK[+42]TQISK	16	26	676.848	893.509	sp|B7UIL7|RRF_ECO27	Ribosome-recycling factor OS=Escherichia coli O127:H6 (strain E2348/69 / EPEC) GN=frr PE=3 SV=1	2	1	sw_21
CVEAFKTQISK	frr	[21]	y6	4	C[+57]VEAFK[+42]TQISK	16	26	676.848	746.441	sp|B7UIL7|RRF_ECO27	Ribosome-recycling factor OS=Escherichia coli O127:H6 (strain E2348/69 / EPEC) GN=frr PE=3 SV=1	2	1	sw_21
CVEAFKTQISK	frr	[21]	y5	5	C[+57]VEAFK[+42]TQISK	16	26	676.848	576.335	sp|B7UIL7|RRF_ECO27	Ribosome-recycling factor OS=Escherichia coli O127:H6 (strain E2348/69 / EPEC) GN=frr PE=3 SV=1	2	1	sw_21
CVEAFKTQISK	frr	[21]	y4	6	C[+57]VEAFK[+42]TQISK	16	26	676.848	475.287	sp|B7UIL7|RRF_ECO27	Ribosome-recycling factor OS=Escherichia coli O127:H6 (strain E2348/69 / EPEC) GN=frr PE=3 SV=1	2	1	sw_21
DLTKIVR	frr	[115]	y5	1	DLTK[+42]IVR	112	118	443.771	658.425	sp|B7UIL7|RRF_ECO27	Ribosome-recycling factor OS=Escherichia coli O127:H6 (strain E2348/69 / EPEC) GN=frr PE=3 SV=1	2	1	sw_115
DLTKIVR	frr	[115]	y4	3	DLTK[+42]IVR	112	118	443.771	557.377	sp|B7UIL7|RRF_ECO27	Ribosome-recycling factor OS=Escherichia coli O127:H6 (strain E2348/69 / EPEC) GN=frr PE=3 SV=1	2	1	sw_115
DLTKIVR	frr	[115]	y3	2	DLTK[+42]IVR	112	118	443.771	387.271	sp|B7UIL7|RRF_ECO27	Ribosome-recycling factor OS=Escherichia coli O127:H6 (strain E2348/69 / EPEC) GN=frr PE=3 SV=1	2	1	sw_115
DLTKIVR	frr	[115]	y5	4	DLTK[+42]IVR	112	118	443.771	329.716	sp|B7UIL7|RRF_ECO27	Ribosome-recycling factor OS=Escherichia coli O127:H6 (strain E2348/69 / EPEC) GN=frr PE=3 SV=1	2	2	sw_115
SQDDVQKLTDAAIK	frr	[162]	y10	6	SQDDVQK[+42]LTDAAIK	156	169	787.407	1128.66	sp|B7UIL7|RRF_ECO27	Ribosome-recycling factor OS=Escherichia coli O127:H6 (strain E2348/69 / EPEC) GN=frr PE=3 SV=1	2	1	sw_162
SQDDVQKLTDAAIK	frr	[162]	y9	1	SQDDVQK[+42]LTDAAIK	156	169	787.407	1029.59	sp|B7UIL7|RRF_ECO27	Ribosome-recycling factor OS=Escherichia coli O127:H6 (strain E2348/69 / EPEC) GN=frr PE=3 SV=1	2	1	sw_162
SQDDVQKLTDAAIK	frr	[162]	y8	3	SQDDVQK[+42]LTDAAIK	156	169	787.407	901.535	sp|B7UIL7|RRF_ECO27	Ribosome-recycling factor OS=Escherichia coli O127:H6 (strain E2348/69 / EPEC) GN=frr PE=3 SV=1	2	1	sw_162
SQDDVQKLTDAAIK	frr	[162]	y7	5	SQDDVQK[+42]LTDAAIK	156	169	787.407	731.43	sp|B7UIL7|RRF_ECO27	Ribosome-recycling factor OS=Escherichia coli O127:H6 (strain E2348/69 / EPEC) GN=frr PE=3 SV=1	2	1	sw_162
SQDDVQKLTDAAIK	frr	[162]	y5	4	SQDDVQK[+42]LTDAAIK	156	169	787.407	517.298	sp|B7UIL7|RRF_ECO27	Ribosome-recycling factor OS=Escherichia coli O127:H6 (strain E2348/69 / EPEC) GN=frr PE=3 SV=1	2	1	sw_162
LIDQATAEIVETAKR	rpsJ	[30]	y11	5	LIDQATAEIVETAK[+42]R	17	31	850.465	1230.67	sp|B7UK45|RS10_ECO27	30S ribosomal protein S10 OS=Escherichia coli O127:H6 (strain E2348/69 / EPEC) GN=rpsJ PE=3 SV=1	2	1	sw_30no change cobb
LIDQATAEIVETAKR	rpsJ	[30]	y10	1	LIDQATAEIVETAK[+42]R	17	31	850.465	1159.63	sp|B7UK45|RS10_ECO27	30S ribosomal protein S10 OS=Escherichia coli O127:H6 (strain E2348/69 / EPEC) GN=rpsJ PE=3 SV=1	2	1	sw_30no change cobb
LIDQATAEIVETAKR	rpsJ	[30]	y9	4	LIDQATAEIVETAK[+42]R	17	31	850.465	1058.58	sp|B7UK45|RS10_ECO27	30S ribosomal protein S10 OS=Escherichia coli O127:H6 (strain E2348/69 / EPEC) GN=rpsJ PE=3 SV=1	2	1	sw_30no change cobb
LIDQATAEIVETAKR	rpsJ	[30]	y6	2	LIDQATAEIVETAK[+42]R	17	31	850.465	745.42	sp|B7UK45|RS10_ECO27	30S ribosomal protein S10 OS=Escherichia coli O127:H6 (strain E2348/69 / EPEC) GN=rpsJ PE=3 SV=1	2	1	sw_30no change cobb
LIDQATAEIVETAKR	rpsJ	[30]	y5	3	LIDQATAEIVETAK[+42]R	17	31	850.465	646.352	sp|B7UK45|RS10_ECO27	30S ribosomal protein S10 OS=Escherichia coli O127:H6 (strain E2348/69 / EPEC) GN=rpsJ PE=3 SV=1	2	1	sw_30no change cobb
LVDIVEPTEKTVDALMR	rpsJ	[82]	y11	6	LVDIVEPTEK[+42]TVDALMR	73	89	657.687	1302.67	sp|B7UK45|RS10_ECO27	30S ribosomal protein S10 OS=Escherichia coli O127:H6 (strain E2348/69 / EPEC) GN=rpsJ PE=3 SV=1	3	1	sw_82
LVDIVEPTEKTVDALMR	rpsJ	[82]	y7	1	LVDIVEPTEK[+42]TVDALMR	73	89	657.687	805.424	sp|B7UK45|RS10_ECO27	30S ribosomal protein S10 OS=Escherichia coli O127:H6 (strain E2348/69 / EPEC) GN=rpsJ PE=3 SV=1	3	1	sw_82
LVDIVEPTEKTVDALMR	rpsJ	[82]	y6	3	LVDIVEPTEK[+42]TVDALMR	73	89	657.687	704.376	sp|B7UK45|RS10_ECO27	30S ribosomal protein S10 OS=Escherichia coli O127:H6 (strain E2348/69 / EPEC) GN=rpsJ PE=3 SV=1	3	1	sw_82
LVDIVEPTEKTVDALMR	rpsJ	[82]	y5	2	LVDIVEPTEK[+42]TVDALMR	73	89	657.687	605.308	sp|B7UK45|RS10_ECO27	30S ribosomal protein S10 OS=Escherichia coli O127:H6 (strain E2348/69 / EPEC) GN=rpsJ PE=3 SV=1	3	1	sw_82
LVDIVEPTEKTVDALMR	rpsJ	[82]	y4	4	LVDIVEPTEK[+42]TVDALMR	73	89	657.687	490.281	sp|B7UK45|RS10_ECO27	30S ribosomal protein S10 OS=Escherichia coli O127:H6 (strain E2348/69 / EPEC) GN=rpsJ PE=3 SV=1	3	1	sw_82
LVDIVEPTEKTVDALMR	rpsJ	[82]	y11	5	LVDIVEPTEK[+42]TVDALMR	73	89	657.687	651.84	sp|B7UK45|RS10_ECO27	30S ribosomal protein S10 OS=Escherichia coli O127:H6 (strain E2348/69 / EPEC) GN=rpsJ PE=3 SV=1	3	2	sw_82
CADAVKEYGIK	rpsK	[75]	y9	3	C[+57]ADAVK[+42]EYGIK	70	80	648.319	1064.56	sp|B7UK21|RS11_ECO27	30S ribosomal protein S11 OS=Escherichia coli O127:H6 (strain E2348/69 / EPEC) GN=rpsK PE=3 SV=1	2	1	sw_75 not cobb
CADAVKEYGIK	rpsK	[75]	y8	5	C[+57]ADAVK[+42]EYGIK	70	80	648.319	949.535	sp|B7UK21|RS11_ECO27	30S ribosomal protein S11 OS=Escherichia coli O127:H6 (strain E2348/69 / EPEC) GN=rpsK PE=3 SV=1	2	1	sw_75 not cobb
CADAVKEYGIK	rpsK	[75]	y7	2	C[+57]ADAVK[+42]EYGIK	70	80	648.319	878.498	sp|B7UK21|RS11_ECO27	30S ribosomal protein S11 OS=Escherichia coli O127:H6 (strain E2348/69 / EPEC) GN=rpsK PE=3 SV=1	2	1	sw_75 not cobb
CADAVKEYGIK	rpsK	[75]	y6	1	C[+57]ADAVK[+42]EYGIK	70	80	648.319	779.43	sp|B7UK21|RS11_ECO27	30S ribosomal protein S11 OS=Escherichia coli O127:H6 (strain E2348/69 / EPEC) GN=rpsK PE=3 SV=1	2	1	sw_75 not cobb
CADAVKEYGIK	rpsK	[75]	y5	4	C[+57]ADAVK[+42]EYGIK	70	80	648.319	609.324	sp|B7UK21|RS11_ECO27	30S ribosomal protein S11 OS=Escherichia coli O127:H6 (strain E2348/69 / EPEC) GN=rpsK PE=3 SV=1	2	1	sw_75 not cobb
CADAVKEYGIK	rpsK	[75]	y4	6	C[+57]ADAVK[+42]EYGIK	70	80	648.319	480.282	sp|B7UK21|RS11_ECO27	30S ribosomal protein S11 OS=Escherichia coli O127:H6 (strain E2348/69 / EPEC) GN=rpsK PE=3 SV=1	2	1	sw_75 not cobb
GALDCSGVKDR	rpsL	[108]	y8	2	GALDC[+57]SGVK[+42]DR	100	110	610.29	978.431	sp|B7UK52|RS12_ECO27	30S ribosomal protein S12 OS=Escherichia coli O127:H6 (strain E2348/69 / EPEC) GN=rpsL PE=3 SV=1	2	1	sw_108
GALDCSGVKDR	rpsL	[108]	y7	3	GALDC[+57]SGVK[+42]DR	100	110	610.29	863.404	sp|B7UK52|RS12_ECO27	30S ribosomal protein S12 OS=Escherichia coli O127:H6 (strain E2348/69 / EPEC) GN=rpsL PE=3 SV=1	2	1	sw_108
GALDCSGVKDR	rpsL	[108]	y6	1	GALDC[+57]SGVK[+42]DR	100	110	610.29	703.373	sp|B7UK52|RS12_ECO27	30S ribosomal protein S12 OS=Escherichia coli O127:H6 (strain E2348/69 / EPEC) GN=rpsL PE=3 SV=1	2	1	sw_108
GALDCSGVKDR	rpsL	[108]	y5	4	GALDC[+57]SGVK[+42]DR	100	110	610.29	616.341	sp|B7UK52|RS12_ECO27	30S ribosomal protein S12 OS=Escherichia coli O127:H6 (strain E2348/69 / EPEC) GN=rpsL PE=3 SV=1	2	1	sw_108
GALDCSGVKDR	rpsL	[108]	y3	6	GALDC[+57]SGVK[+42]DR	100	110	610.29	460.251	sp|B7UK52|RS12_ECO27	30S ribosomal protein S12 OS=Escherichia coli O127:H6 (strain E2348/69 / EPEC) GN=rpsL PE=3 SV=1	2	1	sw_108
GALDCSGVKDR	rpsL	[108]	y9	5	GALDC[+57]SGVK[+42]DR	100	110	610.29	546.261	sp|B7UK52|RS12_ECO27	30S ribosomal protein S12 OS=Escherichia coli O127:H6 (strain E2348/69 / EPEC) GN=rpsL PE=3 SV=1	2	2	sw_108
VGFFNPIASEKEEGTR	rpsP	[46]	y12	4	VGFFNPIASEK[+42]EEGTR	36	51	911.952	1372.67	sp|B7UH58|RS16_ECO27	30S ribosomal protein S16 OS=Escherichia coli O127:H6 (strain E2348/69 / EPEC) GN=rpsP PE=3 SV=1	2	1	sw_46
VGFFNPIASEKEEGTR	rpsP	[46]	y11	1	VGFFNPIASEK[+42]EEGTR	36	51	911.952	1258.63	sp|B7UH58|RS16_ECO27	30S ribosomal protein S16 OS=Escherichia coli O127:H6 (strain E2348/69 / EPEC) GN=rpsP PE=3 SV=1	2	1	sw_46
VGFFNPIASEKEEGTR	rpsP	[46]	y9	3	VGFFNPIASEK[+42]EEGTR	36	51	911.952	1048.49	sp|B7UH58|RS16_ECO27	30S ribosomal protein S16 OS=Escherichia coli O127:H6 (strain E2348/69 / EPEC) GN=rpsP PE=3 SV=1	2	1	sw_46
VGFFNPIASEKEEGTR	rpsP	[46]	y8	2	VGFFNPIASEK[+42]EEGTR	36	51	911.952	977.453	sp|B7UH58|RS16_ECO27	30S ribosomal protein S16 OS=Escherichia coli O127:H6 (strain E2348/69 / EPEC) GN=rpsP PE=3 SV=1	2	1	sw_46
VGFFNPIASEKEEGTR	rpsP	[46]	y6	6	VGFFNPIASEK[+42]EEGTR	36	51	911.952	761.379	sp|B7UH58|RS16_ECO27	30S ribosomal protein S16 OS=Escherichia coli O127:H6 (strain E2348/69 / EPEC) GN=rpsP PE=3 SV=1	2	1	sw_46
VGFFNPIASEKEEGTR	rpsP	[46]	y11	5	VGFFNPIASEK[+42]EEGTR	36	51	911.952	629.817	sp|B7UH58|RS16_ECO27	30S ribosomal protein S16 OS=Escherichia coli O127:H6 (strain E2348/69 / EPEC) GN=rpsP PE=3 SV=1	2	2	sw_46
DIATLKNYITESGK	rpsR	[30]	y11	6	DIATLK[+42]NYITESGK	25	38	797.92	1295.68	sp|B7UQL1|RS18_ECO27	30S ribosomal protein S18 OS=Escherichia coli O127:H6 (strain E2348/69 / EPEC) GN=rpsR PE=3 SV=1	2	1	sw_30
DIATLKNYITESGK	rpsR	[30]	y10	3	DIATLK[+42]NYITESGK	25	38	797.92	1194.64	sp|B7UQL1|RS18_ECO27	30S ribosomal protein S18 OS=Escherichia coli O127:H6 (strain E2348/69 / EPEC) GN=rpsR PE=3 SV=1	2	1	sw_30
DIATLKNYITESGK	rpsR	[30]	y9	2	DIATLK[+42]NYITESGK	25	38	797.92	1081.55	sp|B7UQL1|RS18_ECO27	30S ribosomal protein S18 OS=Escherichia coli O127:H6 (strain E2348/69 / EPEC) GN=rpsR PE=3 SV=1	2	1	sw_30
DIATLKNYITESGK	rpsR	[30]	y8	1	DIATLK[+42]NYITESGK	25	38	797.92	911.447	sp|B7UQL1|RS18_ECO27	30S ribosomal protein S18 OS=Escherichia coli O127:H6 (strain E2348/69 / EPEC) GN=rpsR PE=3 SV=1	2	1	sw_30
DIATLKNYITESGK	rpsR	[30]	y5	4	DIATLK[+42]NYITESGK	25	38	797.92	521.257	sp|B7UQL1|RS18_ECO27	30S ribosomal protein S18 OS=Escherichia coli O127:H6 (strain E2348/69 / EPEC) GN=rpsR PE=3 SV=1	2	1	sw_30
[truncated: 1,263 more rows]
