# Supplementary material for: Structural, Kinetic and Proteomic Characterization of Acetyl Phosphate-Dependent Bacterial Protein Acetylation
Source: PLoS One. 2014 Apr 22;9(4):e94816. doi: 10.1371/journal.pone.0094816 (PMC3995681; doi:10.1371/journal.pone.0094816)
Supplement: Table S20 — Independent verification of MS1 Filtering data using SWATH-MS2. The complete list of MS2 fragment ions used for Table S18. (XLSX) [file pone.0094816.s030.xlsx]

## Sheet: S20_CobB_assay
Table S20. SWATH assay and transitions used for MS2 based quantification forCobB candidate acetyl sites
												Precursor	Product
Peptide	gene name	acetyl site	Transition	LibraryRank	Modified Sequence	Beg Pos	End Pos	Precursor M/Z	Product M/Z	Protein Name	Protein Description	Charge	Charge	Precursor Note
SFMGKTYDGIHR	bcp	[114]	y7	2	SFMGK[+42]TYDGIHR	110	121	485.235	861.421	sp|P0AE54|BCP_ECO57	Putative peroxiredoxin bcp OS=Escherichia coli O157:H7 GN=bcp PE=3 SV=1	3	1	SW cobb
SFMGKTYDGIHR	bcp	[114]	y6	4	SFMGK[+42]TYDGIHR	110	121	485.235	760.374	sp|P0AE54|BCP_ECO57	Putative peroxiredoxin bcp OS=Escherichia coli O157:H7 GN=bcp PE=3 SV=1	3	1	SW cobb
SFMGKTYDGIHR	bcp	[114]	y5	5	SFMGK[+42]TYDGIHR	110	121	485.235	597.31	sp|P0AE54|BCP_ECO57	Putative peroxiredoxin bcp OS=Escherichia coli O157:H7 GN=bcp PE=3 SV=1	3	1	SW cobb
SFMGKTYDGIHR	bcp	[114]	y4	3	SFMGK[+42]TYDGIHR	110	121	485.235	482.283	sp|P0AE54|BCP_ECO57	Putative peroxiredoxin bcp OS=Escherichia coli O157:H7 GN=bcp PE=3 SV=1	3	1	SW cobb
SFMGKTYDGIHR	bcp	[114]	y10	1	SFMGK[+42]TYDGIHR	110	121	485.235	610.298	sp|P0AE54|BCP_ECO57	Putative peroxiredoxin bcp OS=Escherichia coli O157:H7 GN=bcp PE=3 SV=1	3	2	SW cobb
SFMGKTYDGIHR	bcp	[114]	y9	6	SFMGK[+42]TYDGIHR	110	121	485.235	544.778	sp|P0AE54|BCP_ECO57	Putative peroxiredoxin bcp OS=Escherichia coli O157:H7 GN=bcp PE=3 SV=1	3	2	SW cobb
VGDIVIFNDGYGVKSEK	groS	[74]	y12	4	VGDIVIFNDGYGVK[+42]SEK	61	77	941.483	1398.69	sp|A7ZV11|CH10_ECO24	10 kDa chaperonin OS=Escherichia coli O139:H28 (strain E24377A / ETEC) GN=groS PE=3 SV=1	2	1	SW cobb, also noG
VGDIVIFNDGYGVKSEK	groS	[74]	y11	1	VGDIVIFNDGYGVK[+42]SEK	61	77	941.483	1285.61	sp|A7ZV11|CH10_ECO24	10 kDa chaperonin OS=Escherichia coli O139:H28 (strain E24377A / ETEC) GN=groS PE=3 SV=1	2	1	SW cobb, also noG
VGDIVIFNDGYGVKSEK	groS	[74]	y10	2	VGDIVIFNDGYGVK[+42]SEK	61	77	941.483	1138.54	sp|A7ZV11|CH10_ECO24	10 kDa chaperonin OS=Escherichia coli O139:H28 (strain E24377A / ETEC) GN=groS PE=3 SV=1	2	1	SW cobb, also noG
VGDIVIFNDGYGVKSEK	groS	[74]	y4	5	VGDIVIFNDGYGVK[+42]SEK	61	77	941.483	533.293	sp|A7ZV11|CH10_ECO24	10 kDa chaperonin OS=Escherichia coli O139:H28 (strain E24377A / ETEC) GN=groS PE=3 SV=1	2	1	SW cobb, also noG
FNESKGFGFITPADGSK	cspC	[15]	y8	3	FNESK[+42]GFGFITPADGSK	11	27	615.3	788.415	sp|P0A9Y8|CSPC_ECO57	Cold shock-like protein CspC OS=Escherichia coli O157:H7 GN=cspC PE=3 SV=2	3	1	SW cobb use other charge state rather
FNESKGFGFITPADGSK	cspC	[15]	y7	2	FNESK[+42]GFGFITPADGSK	11	27	615.3	675.331	sp|P0A9Y8|CSPC_ECO57	Cold shock-like protein CspC OS=Escherichia coli O157:H7 GN=cspC PE=3 SV=2	3	1	SW cobb use other charge state rather
FNESKGFGFITPADGSK	cspC	[15]	y6	1	FNESK[+42]GFGFITPADGSK	11	27	615.3	574.283	sp|P0A9Y8|CSPC_ECO57	Cold shock-like protein CspC OS=Escherichia coli O157:H7 GN=cspC PE=3 SV=2	3	1	SW cobb use other charge state rather
FNESKGFGFITPADGSK	cspC	[15]	y5	6	FNESK[+42]GFGFITPADGSK	11	27	615.3	477.23	sp|P0A9Y8|CSPC_ECO57	Cold shock-like protein CspC OS=Escherichia coli O157:H7 GN=cspC PE=3 SV=2	3	1	SW cobb use other charge state rather
FNESKGFGFITPADGSK	cspC	[15]	y3	4	FNESK[+42]GFGFITPADGSK	11	27	615.3	291.166	sp|P0A9Y8|CSPC_ECO57	Cold shock-like protein CspC OS=Escherichia coli O157:H7 GN=cspC PE=3 SV=2	3	1	SW cobb use other charge state rather
GNVKWFNESK	cspE	[9]	y7	2	GNVK[+42]WFNESK	6	15	625.812	980.484	sp|P0A974|CSPE_ECO57	Cold shock-like protein CspE OS=Escherichia coli O157:H7 GN=cspE PE=3 SV=2	2	1	SW cobb
GNVKWFNESK	cspE	[9]	y6	1	GNVK[+42]WFNESK	6	15	625.812	810.378	sp|P0A974|CSPE_ECO57	Cold shock-like protein CspE OS=Escherichia coli O157:H7 GN=cspE PE=3 SV=2	2	1	SW cobb
GNVKWFNESK	cspE	[9]	y5	3	GNVK[+42]WFNESK	6	15	625.812	624.299	sp|P0A974|CSPE_ECO57	Cold shock-like protein CspE OS=Escherichia coli O157:H7 GN=cspE PE=3 SV=2	2	1	SW cobb
GNVKWFNESK	cspE	[9]	y4	4	GNVK[+42]WFNESK	6	15	625.812	477.23	sp|P0A974|CSPE_ECO57	Cold shock-like protein CspE OS=Escherichia coli O157:H7 GN=cspE PE=3 SV=2	2	1	SW cobb
GNVKWFNESK	cspE	[9]	y8	5	GNVK[+42]WFNESK	6	15	625.812	540.28	sp|P0A974|CSPE_ECO57	Cold shock-like protein CspE OS=Escherichia coli O157:H7 GN=cspE PE=3 SV=2	2	2	SW cobb
AELSKTQAK	hupA	[18]	y7	1	AELSK[+42]TQAK	14	22	509.282	817.478	sp|P0ACF2|DBHA_ECO57	DNA-binding protein HU-alpha OS=Escherichia coli O157:H7 GN=hupA PE=3 SV=1	2	1	SW cobb, ok to use this
AELSKTQAK	hupA	[18]	y6	2	AELSK[+42]TQAK	14	22	509.282	704.394	sp|P0ACF2|DBHA_ECO57	DNA-binding protein HU-alpha OS=Escherichia coli O157:H7 GN=hupA PE=3 SV=1	2	1	SW cobb, ok to use this
AELSKTQAK	hupA	[18]	y5	5	AELSK[+42]TQAK	14	22	509.282	617.362	sp|P0ACF2|DBHA_ECO57	DNA-binding protein HU-alpha OS=Escherichia coli O157:H7 GN=hupA PE=3 SV=1	2	1	SW cobb, ok to use this
AELSKTQAK	hupA	[18]	y4	4	AELSK[+42]TQAK	14	22	509.282	447.256	sp|P0ACF2|DBHA_ECO57	DNA-binding protein HU-alpha OS=Escherichia coli O157:H7 GN=hupA PE=3 SV=1	2	1	SW cobb, ok to use this
AELSKTQAK	hupA	[18]	y7	3	AELSK[+42]TQAK	14	22	509.282	409.243	sp|P0ACF2|DBHA_ECO57	DNA-binding protein HU-alpha OS=Escherichia coli O157:H7 GN=hupA PE=3 SV=1	2	2	SW cobb, ok to use this
AELSKTQAK	hupA	[18]	y6	6	AELSK[+42]TQAK	14	22	509.282	352.701	sp|P0ACF2|DBHA_ECO57	DNA-binding protein HU-alpha OS=Escherichia coli O157:H7 GN=hupA PE=3 SV=1	2	2	SW cobb, ok to use this
NPQTGKEIK	hupA	[67]	y7	4	NPQTGK[+42]EIK	62	70	528.788	845.473	sp|P0ACF2|DBHA_ECO57	DNA-binding protein HU-alpha OS=Escherichia coli O157:H7 GN=hupA PE=3 SV=1	2	1	SW_cobb
NPQTGKEIK	hupA	[67]	y6	2	NPQTGK[+42]EIK	62	70	528.788	717.414	sp|P0ACF2|DBHA_ECO57	DNA-binding protein HU-alpha OS=Escherichia coli O157:H7 GN=hupA PE=3 SV=1	2	1	SW_cobb
NPQTGKEIK	hupA	[67]	y5	3	NPQTGK[+42]EIK	62	70	528.788	616.366	sp|P0ACF2|DBHA_ECO57	DNA-binding protein HU-alpha OS=Escherichia coli O157:H7 GN=hupA PE=3 SV=1	2	1	SW_cobb
NPQTGKEIK	hupA	[67]	y8	1	NPQTGK[+42]EIK	62	70	528.788	471.766	sp|P0ACF2|DBHA_ECO57	DNA-binding protein HU-alpha OS=Escherichia coli O157:H7 GN=hupA PE=3 SV=1	2	2	SW_cobb
NPQTGKEIK	hupA	[67]	y7	6	NPQTGK[+42]EIK	62	70	528.788	423.24	sp|P0ACF2|DBHA_ECO57	DNA-binding protein HU-alpha OS=Escherichia coli O157:H7 GN=hupA PE=3 SV=1	2	2	SW_cobb
EIKIAAANVPAFVSGK	hupA	[70]	y13	6	EIK[+42]IAAANVPAFVSGK	68	83	828.97	1244.7	sp|P0ACF2|DBHA_ECO57	DNA-binding protein HU-alpha OS=Escherichia coli O157:H7 GN=hupA PE=3 SV=1	2	1	SW cobb cobb
EIKIAAANVPAFVSGK	hupA	[70]	y12	1	EIK[+42]IAAANVPAFVSGK	68	83	828.97	1131.62	sp|P0ACF2|DBHA_ECO57	DNA-binding protein HU-alpha OS=Escherichia coli O157:H7 GN=hupA PE=3 SV=1	2	1	SW cobb cobb
EIKIAAANVPAFVSGK	hupA	[70]	y11	3	EIK[+42]IAAANVPAFVSGK	68	83	828.97	1060.58	sp|P0ACF2|DBHA_ECO57	DNA-binding protein HU-alpha OS=Escherichia coli O157:H7 GN=hupA PE=3 SV=1	2	1	SW cobb cobb
EIKIAAANVPAFVSGK	hupA	[70]	y10	4	EIK[+42]IAAANVPAFVSGK	68	83	828.97	989.541	sp|P0ACF2|DBHA_ECO57	DNA-binding protein HU-alpha OS=Escherichia coli O157:H7 GN=hupA PE=3 SV=1	2	1	SW cobb cobb
EIKIAAANVPAFVSGK	hupA	[70]	y7	2	EIK[+42]IAAANVPAFVSGK	68	83	828.97	705.393	sp|P0ACF2|DBHA_ECO57	DNA-binding protein HU-alpha OS=Escherichia coli O157:H7 GN=hupA PE=3 SV=1	2	1	SW cobb cobb
NPQTGKEITIAAAK	hupB	[67]	y11	3	NPQTGK[+42]EITIAAAK	62	75	742.409	1144.66	sp|P0ACF6|DBHB_ECO57	DNA-binding protein HU-beta OS=Escherichia coli O157:H7 GN=hupB PE=3 SV=1	2	1	SW cobb
NPQTGKEITIAAAK	hupB	[67]	y10	2	NPQTGK[+42]EITIAAAK	62	75	742.409	1043.61	sp|P0ACF6|DBHB_ECO57	DNA-binding protein HU-beta OS=Escherichia coli O157:H7 GN=hupB PE=3 SV=1	2	1	SW cobb
NPQTGKEITIAAAK	hupB	[67]	y4	6	NPQTGK[+42]EITIAAAK	62	75	742.409	360.224	sp|P0ACF6|DBHB_ECO57	DNA-binding protein HU-beta OS=Escherichia coli O157:H7 GN=hupB PE=3 SV=1	2	1	SW cobb
MDQKLLTDFR	gadA	[4]	y9	6	MDQK[+42]LLTDFR	1	10	654.834	1177.62	sp|P58228|DCEA_ECO57	Glutamate decarboxylase alpha OS=Escherichia coli O157:H7 GN=gadA PE=3 SV=1	2	1	SW cobb cobb up
MDQKLLTDFR	gadA	[4]	y7	3	MDQK[+42]LLTDFR	1	10	654.834	934.536	sp|P58228|DCEA_ECO57	Glutamate decarboxylase alpha OS=Escherichia coli O157:H7 GN=gadA PE=3 SV=1	2	1	SW cobb cobb up
MDQKLLTDFR	gadA	[4]	y6	2	MDQK[+42]LLTDFR	1	10	654.834	764.43	sp|P58228|DCEA_ECO57	Glutamate decarboxylase alpha OS=Escherichia coli O157:H7 GN=gadA PE=3 SV=1	2	1	SW cobb cobb up
MDQKLLTDFR	gadA	[4]	y5	1	MDQK[+42]LLTDFR	1	10	654.834	651.346	sp|P58228|DCEA_ECO57	Glutamate decarboxylase alpha OS=Escherichia coli O157:H7 GN=gadA PE=3 SV=1	2	1	SW cobb cobb up
MDQKLLTDFR	gadA	[4]	y4	4	MDQK[+42]LLTDFR	1	10	654.834	538.262	sp|P58228|DCEA_ECO57	Glutamate decarboxylase alpha OS=Escherichia coli O157:H7 GN=gadA PE=3 SV=1	2	1	SW cobb cobb up
MDQKLLTDFR	gadA	[4]	y3	5	MDQK[+42]LLTDFR	1	10	654.834	437.214	sp|P58228|DCEA_ECO57	Glutamate decarboxylase alpha OS=Escherichia coli O157:H7 GN=gadA PE=3 SV=1	2	1	SW cobb cobb up
ASSGLNEDEIQKMVR	dnaK	[514]	y10	1	ASSGLNEDEIQK[+42]MVR	503	517	859.923	1303.63	sp|P0A6Z0|DNAK_ECO57	Chaperone protein DnaK OS=Escherichia coli O157:H7 GN=dnaK PE=3 SV=2	2	1	SW_cobb
ASSGLNEDEIQKMVR	dnaK	[514]	y9	4	ASSGLNEDEIQK[+42]MVR	503	517	859.923	1189.59	sp|P0A6Z0|DNAK_ECO57	Chaperone protein DnaK OS=Escherichia coli O157:H7 GN=dnaK PE=3 SV=2	2	1	SW_cobb
ASSGLNEDEIQKMVR	dnaK	[514]	y8	3	ASSGLNEDEIQK[+42]MVR	503	517	859.923	1060.55	sp|P0A6Z0|DNAK_ECO57	Chaperone protein DnaK OS=Escherichia coli O157:H7 GN=dnaK PE=3 SV=2	2	1	SW_cobb
ASSGLNEDEIQKMVR	dnaK	[514]	y6	5	ASSGLNEDEIQK[+42]MVR	503	517	859.923	816.476	sp|P0A6Z0|DNAK_ECO57	Chaperone protein DnaK OS=Escherichia coli O157:H7 GN=dnaK PE=3 SV=2	2	1	SW_cobb
ASSGLNEDEIQKMVR	dnaK	[514]	y5	2	ASSGLNEDEIQK[+42]MVR	503	517	859.923	703.392	sp|P0A6Z0|DNAK_ECO57	Chaperone protein DnaK OS=Escherichia coli O157:H7 GN=dnaK PE=3 SV=2	2	1	SW_cobb
EIAEKMVEGR	tsf	[214]	y8	1	EIAEK[+42]MVEGR	210	219	602.306	961.477	sp|B7UIL5|EFTS_ECO27	Elongation factor Ts OS=Escherichia coli O127:H6 (strain E2348/69 / EPEC) GN=tsf PE=3 SV=1	2	1	SW cobb use M+1
EIAEKMVEGR	tsf	[214]	y7	6	EIAEK[+42]MVEGR	210	219	602.306	890.44	sp|B7UIL5|EFTS_ECO27	Elongation factor Ts OS=Escherichia coli O127:H6 (strain E2348/69 / EPEC) GN=tsf PE=3 SV=1	2	1	SW cobb use M+1
EIAEKMVEGR	tsf	[214]	y6	3	EIAEK[+42]MVEGR	210	219	602.306	761.397	sp|B7UIL5|EFTS_ECO27	Elongation factor Ts OS=Escherichia coli O127:H6 (strain E2348/69 / EPEC) GN=tsf PE=3 SV=1	2	1	SW cobb use M+1
EIAEKMVEGR	tsf	[214]	y5	2	EIAEK[+42]MVEGR	210	219	602.306	591.292	sp|B7UIL5|EFTS_ECO27	Elongation factor Ts OS=Escherichia coli O127:H6 (strain E2348/69 / EPEC) GN=tsf PE=3 SV=1	2	1	SW cobb use M+1
EIAEKMVEGR	tsf	[214]	y4	5	EIAEK[+42]MVEGR	210	219	602.306	460.251	sp|B7UIL5|EFTS_ECO27	Elongation factor Ts OS=Escherichia coli O127:H6 (strain E2348/69 / EPEC) GN=tsf PE=3 SV=1	2	1	SW cobb use M+1
EIAEKMVEGR	tsf	[214]	y3	4	EIAEK[+42]MVEGR	210	219	602.306	361.183	sp|B7UIL5|EFTS_ECO27	Elongation factor Ts OS=Escherichia coli O127:H6 (strain E2348/69 / EPEC) GN=tsf PE=3 SV=1	2	1	SW cobb use M+1
TTLTAAITTVLAKTYGGAAR	tuf1	[38]	y10	6	TTLTAAITTVLAK[+42]TYGGAAR	26	45	674.713	1049.57	sp|A8A5E6|EFTU1_ECOHS	Elongation factor Tu 1 OS=Escherichia coli O9:H4 (strain HS) GN=tuf1 PE=3 SV=1	3	1	SW cobb
TTLTAAITTVLAKTYGGAAR	tuf1	[38]	y9	3	TTLTAAITTVLAK[+42]TYGGAAR	26	45	674.713	936.49	sp|A8A5E6|EFTU1_ECOHS	Elongation factor Tu 1 OS=Escherichia coli O9:H4 (strain HS) GN=tuf1 PE=3 SV=1	3	1	SW cobb
TTLTAAITTVLAKTYGGAAR	tuf1	[38]	y8	5	TTLTAAITTVLAK[+42]TYGGAAR	26	45	674.713	865.453	sp|A8A5E6|EFTU1_ECOHS	Elongation factor Tu 1 OS=Escherichia coli O9:H4 (strain HS) GN=tuf1 PE=3 SV=1	3	1	SW cobb
TTLTAAITTVLAKTYGGAAR	tuf1	[38]	y6	2	TTLTAAITTVLAK[+42]TYGGAAR	26	45	674.713	594.299	sp|A8A5E6|EFTU1_ECOHS	Elongation factor Tu 1 OS=Escherichia coli O9:H4 (strain HS) GN=tuf1 PE=3 SV=1	3	1	SW cobb
TTLTAAITTVLAKTYGGAAR	tuf1	[38]	y5	4	TTLTAAITTVLAK[+42]TYGGAAR	26	45	674.713	431.236	sp|A8A5E6|EFTU1_ECOHS	Elongation factor Tu 1 OS=Escherichia coli O9:H4 (strain HS) GN=tuf1 PE=3 SV=1	3	1	SW cobb
AFDQIDNAPEEKAR	tuf1	[57]	y10	3	AFDQIDNAPEEK[+42]AR	46	59	823.394	1184.59	sp|A8A5E6|EFTU1_ECOHS	Elongation factor Tu 1 OS=Escherichia coli O9:H4 (strain HS) GN=tuf1 PE=3 SV=1	2	1	SW cobb cobb
AFDQIDNAPEEKAR	tuf1	[57]	y9	2	AFDQIDNAPEEK[+42]AR	46	59	823.394	1071.51	sp|A8A5E6|EFTU1_ECOHS	Elongation factor Tu 1 OS=Escherichia coli O9:H4 (strain HS) GN=tuf1 PE=3 SV=1	2	1	SW cobb cobb
AFDQIDNAPEEKAR	tuf1	[57]	y8	5	AFDQIDNAPEEK[+42]AR	46	59	823.394	956.48	sp|A8A5E6|EFTU1_ECOHS	Elongation factor Tu 1 OS=Escherichia coli O9:H4 (strain HS) GN=tuf1 PE=3 SV=1	2	1	SW cobb cobb
AFDQIDNAPEEKAR	tuf1	[57]	y7	4	AFDQIDNAPEEK[+42]AR	46	59	823.394	842.437	sp|A8A5E6|EFTU1_ECOHS	Elongation factor Tu 1 OS=Escherichia coli O9:H4 (strain HS) GN=tuf1 PE=3 SV=1	2	1	SW cobb cobb
AFDQIDNAPEEKAR	tuf1	[57]	y6	1	AFDQIDNAPEEK[+42]AR	46	59	823.394	771.4	sp|A8A5E6|EFTU1_ECOHS	Elongation factor Tu 1 OS=Escherichia coli O9:H4 (strain HS) GN=tuf1 PE=3 SV=1	2	1	SW cobb cobb
AFDQIDNAPEEKAR	tuf1	[57]	y3	6	AFDQIDNAPEEK[+42]AR	46	59	823.394	416.262	sp|A8A5E6|EFTU1_ECOHS	Elongation factor Tu 1 OS=Escherichia coli O9:H4 (strain HS) GN=tuf1 PE=3 SV=1	2	1	SW cobb cobb
AETAEKYGDEQVKQWR	gpmA	[113]	y5	6	AETAEKYGDEQVK[+42]QWR	101	116	660.653	758.431	sp|B7ULM8|GPMA_ECO27	2,3-bisphosphoglycerate-dependent phosphoglycerate mutase OS=Escherichia coli O127:H6 (strain E2348/69 / EPEC) GN=gpmA PE=3 SV=1	3	1	SW cobb
AETAEKYGDEQVKQWR	gpmA	[113]	y4	1	AETAEKYGDEQVK[+42]QWR	101	116	660.653	659.362	sp|B7ULM8|GPMA_ECO27	2,3-bisphosphoglycerate-dependent phosphoglycerate mutase OS=Escherichia coli O127:H6 (strain E2348/69 / EPEC) GN=gpmA PE=3 SV=1	3	1	SW cobb
AETAEKYGDEQVKQWR	gpmA	[113]	y3	3	AETAEKYGDEQVK[+42]QWR	101	116	660.653	489.257	sp|B7ULM8|GPMA_ECO27	2,3-bisphosphoglycerate-dependent phosphoglycerate mutase OS=Escherichia coli O127:H6 (strain E2348/69 / EPEC) GN=gpmA PE=3 SV=1	3	1	SW cobb
AETAEKYGDEQVKQWR	gpmA	[113]	y14	2	AETAEKYGDEQVK[+42]QWR	101	116	660.653	890.437	sp|B7ULM8|GPMA_ECO27	2,3-bisphosphoglycerate-dependent phosphoglycerate mutase OS=Escherichia coli O127:H6 (strain E2348/69 / EPEC) GN=gpmA PE=3 SV=1	3	2	SW cobb
AETAEKYGDEQVKQWR	gpmA	[113]	y12	4	AETAEKYGDEQVK[+42]QWR	101	116	660.653	804.394	sp|B7ULM8|GPMA_ECO27	2,3-bisphosphoglycerate-dependent phosphoglycerate mutase OS=Escherichia coli O127:H6 (strain E2348/69 / EPEC) GN=gpmA PE=3 SV=1	3	2	SW cobb
EHGDLKENAEYHAAR	greA	[43]	y6	4	EHGDLK[+42]ENAEYHAAR	38	52	446.21	746.358	sp|P0A6W6|GREA_ECOL6	Transcription elongation factor GreA OS=Escherichia coli O6:H1 (strain CFT073 / ATCC 700928 / UPEC) GN=greA PE=3 SV=1	4	1	SW cobb
EHGDLKENAEYHAAR	greA	[43]	y4	3	EHGDLK[+42]ENAEYHAAR	38	52	446.21	454.252	sp|P0A6W6|GREA_ECOL6	Transcription elongation factor GreA OS=Escherichia coli O6:H1 (strain CFT073 / ATCC 700928 / UPEC) GN=greA PE=3 SV=1	4	1	SW cobb
EHGDLKENAEYHAAR	greA	[43]	y9	1	EHGDLK[+42]ENAEYHAAR	38	52	446.21	530.744	sp|P0A6W6|GREA_ECOL6	Transcription elongation factor GreA OS=Escherichia coli O6:H1 (strain CFT073 / ATCC 700928 / UPEC) GN=greA PE=3 SV=1	4	2	SW cobb
SEALKILNNIR	hns	[6]	y9	6	SEALK[+42]ILNNIR	2	12	656.883	1096.68	sp|P0ACF9|HNS_ECOL6	DNA-binding protein H-NS OS=Escherichia coli O6:H1 (strain CFT073 / ATCC 700928 / UPEC) GN=hns PE=3 SV=2	2	1	SW cobb
SEALKILNNIR	hns	[6]	y8	5	SEALK[+42]ILNNIR	2	12	656.883	1025.65	sp|P0ACF9|HNS_ECOL6	DNA-binding protein H-NS OS=Escherichia coli O6:H1 (strain CFT073 / ATCC 700928 / UPEC) GN=hns PE=3 SV=2	2	1	SW cobb
SEALKILNNIR	hns	[6]	y7	1	SEALK[+42]ILNNIR	2	12	656.883	912.563	sp|P0ACF9|HNS_ECOL6	DNA-binding protein H-NS OS=Escherichia coli O6:H1 (strain CFT073 / ATCC 700928 / UPEC) GN=hns PE=3 SV=2	2	1	SW cobb
SEALKILNNIR	hns	[6]	y6	2	SEALK[+42]ILNNIR	2	12	656.883	742.457	sp|P0ACF9|HNS_ECOL6	DNA-binding protein H-NS OS=Escherichia coli O6:H1 (strain CFT073 / ATCC 700928 / UPEC) GN=hns PE=3 SV=2	2	1	SW cobb
SEALKILNNIR	hns	[6]	y5	3	SEALK[+42]ILNNIR	2	12	656.883	629.373	sp|P0ACF9|HNS_ECOL6	DNA-binding protein H-NS OS=Escherichia coli O6:H1 (strain CFT073 / ATCC 700928 / UPEC) GN=hns PE=3 SV=2	2	1	SW cobb
SEALKILNNIR	hns	[6]	y4	4	SEALK[+42]ILNNIR	2	12	656.883	516.289	sp|P0ACF9|HNS_ECOL6	DNA-binding protein H-NS OS=Escherichia coli O6:H1 (strain CFT073 / ATCC 700928 / UPEC) GN=hns PE=3 SV=2	2	1	SW cobb
EMLIADGIDPNELLNSLAAVKSGTK	hns	[83]	y11	5	EMLIADGIDPNELLNSLAAVK[+42]SGTK	63	87	881.13	1117.62	sp|P0ACF9|HNS_ECOL6	DNA-binding protein H-NS OS=Escherichia coli O6:H1 (strain CFT073 / ATCC 700928 / UPEC) GN=hns PE=3 SV=2	3	1	SW cobb cobb
EMLIADGIDPNELLNSLAAVKSGTK	hns	[83]	y8	1	EMLIADGIDPNELLNSLAAVK[+42]SGTK	63	87	881.13	803.462	sp|P0ACF9|HNS_ECOL6	DNA-binding protein H-NS OS=Escherichia coli O6:H1 (strain CFT073 / ATCC 700928 / UPEC) GN=hns PE=3 SV=2	3	1	SW cobb cobb
EMLIADGIDPNELLNSLAAVKSGTK	hns	[83]	y7	2	EMLIADGIDPNELLNSLAAVK[+42]SGTK	63	87	881.13	732.425	sp|P0ACF9|HNS_ECOL6	DNA-binding protein H-NS OS=Escherichia coli O6:H1 (strain CFT073 / ATCC 700928 / UPEC) GN=hns PE=3 SV=2	3	1	SW cobb cobb
EMLIADGIDPNELLNSLAAVKSGTK	hns	[83]	y6	6	EMLIADGIDPNELLNSLAAVK[+42]SGTK	63	87	881.13	661.388	sp|P0ACF9|HNS_ECOL6	DNA-binding protein H-NS OS=Escherichia coli O6:H1 (strain CFT073 / ATCC 700928 / UPEC) GN=hns PE=3 SV=2	3	1	SW cobb cobb
EMLIADGIDPNELLNSLAAVKSGTK	hns	[83]	y5	3	EMLIADGIDPNELLNSLAAVK[+42]SGTK	63	87	881.13	562.32	sp|P0ACF9|HNS_ECOL6	DNA-binding protein H-NS OS=Escherichia coli O6:H1 (strain CFT073 / ATCC 700928 / UPEC) GN=hns PE=3 SV=2	3	1	SW cobb cobb
EMLIADGIDPNELLNSLAAVKSGTK	hns	[83]	y4	4	EMLIADGIDPNELLNSLAAVK[+42]SGTK	63	87	881.13	392.214	sp|P0ACF9|HNS_ECOL6	DNA-binding protein H-NS OS=Escherichia coli O6:H1 (strain CFT073 / ATCC 700928 / UPEC) GN=hns PE=3 SV=2	3	1	SW cobb cobb
AQRPAKYSYVDENGETK	hns	[96]	y10	6	AQRPAK[+42]YSYVDENGETK	91	107	666.657	1141.5	sp|P0ACF9|HNS_ECOL6	DNA-binding protein H-NS OS=Escherichia coli O6:H1 (strain CFT073 / ATCC 700928 / UPEC) GN=hns PE=3 SV=2	3	1	SW_Cobbcobb a little up
AQRPAKYSYVDENGETK	hns	[96]	y9	3	AQRPAK[+42]YSYVDENGETK	91	107	666.657	1054.47	sp|P0ACF9|HNS_ECOL6	DNA-binding protein H-NS OS=Escherichia coli O6:H1 (strain CFT073 / ATCC 700928 / UPEC) GN=hns PE=3 SV=2	3	1	SW_Cobbcobb a little up
AQRPAKYSYVDENGETK	hns	[96]	y8	2	AQRPAK[+42]YSYVDENGETK	91	107	666.657	891.405	sp|P0ACF9|HNS_ECOL6	DNA-binding protein H-NS OS=Escherichia coli O6:H1 (strain CFT073 / ATCC 700928 / UPEC) GN=hns PE=3 SV=2	3	1	SW_Cobbcobb a little up
AQRPAKYSYVDENGETK	hns	[96]	y7	1	AQRPAK[+42]YSYVDENGETK	91	107	666.657	792.337	sp|P0ACF9|HNS_ECOL6	DNA-binding protein H-NS OS=Escherichia coli O6:H1 (strain CFT073 / ATCC 700928 / UPEC) GN=hns PE=3 SV=2	3	1	SW_Cobbcobb a little up
AQRPAKYSYVDENGETK	hns	[96]	y6	4	AQRPAK[+42]YSYVDENGETK	91	107	666.657	677.31	sp|P0ACF9|HNS_ECOL6	DNA-binding protein H-NS OS=Escherichia coli O6:H1 (strain CFT073 / ATCC 700928 / UPEC) GN=hns PE=3 SV=2	3	1	SW_Cobbcobb a little up
AQRPAKYSYVDENGETK	hns	[96]	y5	5	AQRPAK[+42]YSYVDENGETK	91	107	666.657	548.267	sp|P0ACF9|HNS_ECOL6	DNA-binding protein H-NS OS=Escherichia coli O6:H1 (strain CFT073 / ATCC 700928 / UPEC) GN=hns PE=3 SV=2	3	1	SW_Cobbcobb a little up
NSGPDKLTLQR	infB	[58]	y9	3	NSGPDK[+42]LTLQR	53	63	635.841	1069.6	sp|B7UJ63|IF2_ECO27	Translation initiation factor IF-2 OS=Escherichia coli O127:H6 (strain E2348/69 / EPEC) GN=infB PE=3 SV=1	2	1	SW cobb cobb
NSGPDKLTLQR	infB	[58]	y8	6	NSGPDK[+42]LTLQR	53	63	635.841	1012.58	sp|B7UJ63|IF2_ECO27	Translation initiation factor IF-2 OS=Escherichia coli O127:H6 (strain E2348/69 / EPEC) GN=infB PE=3 SV=1	2	1	SW cobb cobb
NSGPDKLTLQR	infB	[58]	y6	2	NSGPDK[+42]LTLQR	53	63	635.841	800.499	sp|B7UJ63|IF2_ECO27	Translation initiation factor IF-2 OS=Escherichia coli O127:H6 (strain E2348/69 / EPEC) GN=infB PE=3 SV=1	2	1	SW cobb cobb
NSGPDKLTLQR	infB	[58]	y4	5	NSGPDK[+42]LTLQR	53	63	635.841	517.309	sp|B7UJ63|IF2_ECO27	Translation initiation factor IF-2 OS=Escherichia coli O127:H6 (strain E2348/69 / EPEC) GN=infB PE=3 SV=1	2	1	SW cobb cobb
NSGPDKLTLQR	infB	[58]	y9	4	NSGPDK[+42]LTLQR	53	63	635.841	535.304	sp|B7UJ63|IF2_ECO27	Translation initiation factor IF-2 OS=Escherichia coli O127:H6 (strain E2348/69 / EPEC) GN=infB PE=3 SV=1	2	2	SW cobb cobb
NSGPDKLTLQR	infB	[58]	y8	1	NSGPDK[+42]LTLQR	53	63	635.841	506.793	sp|B7UJ63|IF2_ECO27	Translation initiation factor IF-2 OS=Escherichia coli O127:H6 (strain E2348/69 / EPEC) GN=infB PE=3 SV=1	2	2	SW cobb cobb
DFQKAER	guaB	[203]	y6	6	DFQK[+42]AER	200	206	468.233	820.431	sp|P0ADG7|IMDH_ECOLI	Inosine-5'-monophosphate dehydrogenase OS=Escherichia coli (strain K12) GN=guaB PE=1 SV=1	2	1	SW cobb
DFQKAER	guaB	[203]	y5	1	DFQK[+42]AER	200	206	468.233	673.363	sp|P0ADG7|IMDH_ECOLI	Inosine-5'-monophosphate dehydrogenase OS=Escherichia coli (strain K12) GN=guaB PE=1 SV=1	2	1	SW cobb
DFQKAER	guaB	[203]	y4	2	DFQK[+42]AER	200	206	468.233	545.304	sp|P0ADG7|IMDH_ECOLI	Inosine-5'-monophosphate dehydrogenase OS=Escherichia coli (strain K12) GN=guaB PE=1 SV=1	2	1	SW cobb
DFQKAER	guaB	[203]	y3	3	DFQK[+42]AER	200	206	468.233	375.199	sp|P0ADG7|IMDH_ECOLI	Inosine-5'-monophosphate dehydrogenase OS=Escherichia coli (strain K12) GN=guaB PE=1 SV=1	2	1	SW cobb
DFQKAER	guaB	[203]	y6	5	DFQK[+42]AER	200	206	468.233	410.719	sp|P0ADG7|IMDH_ECOLI	Inosine-5'-monophosphate dehydrogenase OS=Escherichia coli (strain K12) GN=guaB PE=1 SV=1	2	2	SW cobb
DFQKAER	guaB	[203]	y5	4	DFQK[+42]AER	200	206	468.233	337.185	sp|P0ADG7|IMDH_ECOLI	Inosine-5'-monophosphate dehydrogenase OS=Escherichia coli (strain K12) GN=guaB PE=1 SV=1	2	2	SW cobb
INSNEELALPKEK	luxS	[163]	y11	4	INSNEELALPK[+42]EK	153	165	763.907	1299.68	sp|B7UHB0|LUXS_ECO27	S-ribosylhomocysteine lyase OS=Escherichia coli O127:H6 (strain E2348/69 / EPEC) GN=luxS PE=3 SV=1	2	1	SW_Cobb
INSNEELALPKEK	luxS	[163]	y8	6	INSNEELALPK[+42]EK	153	165	763.907	969.562	sp|B7UHB0|LUXS_ECO27	S-ribosylhomocysteine lyase OS=Escherichia coli O127:H6 (strain E2348/69 / EPEC) GN=luxS PE=3 SV=1	2	1	SW_Cobb
INSNEELALPKEK	luxS	[163]	y7	5	INSNEELALPK[+42]EK	153	165	763.907	840.519	sp|B7UHB0|LUXS_ECO27	S-ribosylhomocysteine lyase OS=Escherichia coli O127:H6 (strain E2348/69 / EPEC) GN=luxS PE=3 SV=1	2	1	SW_Cobb
INSNEELALPKEK	luxS	[163]	y6	2	INSNEELALPK[+42]EK	153	165	763.907	727.435	sp|B7UHB0|LUXS_ECO27	S-ribosylhomocysteine lyase OS=Escherichia coli O127:H6 (strain E2348/69 / EPEC) GN=luxS PE=3 SV=1	2	1	SW_Cobb
INSNEELALPKEK	luxS	[163]	y5	3	INSNEELALPK[+42]EK	153	165	763.907	656.398	sp|B7UHB0|LUXS_ECO27	S-ribosylhomocysteine lyase OS=Escherichia coli O127:H6 (strain E2348/69 / EPEC) GN=luxS PE=3 SV=1	2	1	SW_Cobb
INSNEELALPKEK	luxS	[163]	y4	1	INSNEELALPK[+42]EK	153	165	763.907	543.314	sp|B7UHB0|LUXS_ECO27	S-ribosylhomocysteine lyase OS=Escherichia coli O127:H6 (strain E2348/69 / EPEC) GN=luxS PE=3 SV=1	2	1	SW_Cobb
GYGMGDAAEGKNIAHQVK	aceE	[404]	y10	4	GYGMGDAAEGK[+42]NIAHQVK	394	411	629.972	1165.63	sp|P0AFG8|ODP1_ECOLI	Pyruvate dehydrogenase E1 component OS=Escherichia coli (strain K12) GN=aceE PE=1 SV=2	3	1	SW cobb
GYGMGDAAEGKNIAHQVK	aceE	[404]	y9	3	GYGMGDAAEGK[+42]NIAHQVK	394	411	629.972	1036.59	sp|P0AFG8|ODP1_ECOLI	Pyruvate dehydrogenase E1 component OS=Escherichia coli (strain K12) GN=aceE PE=1 SV=2	3	1	SW cobb
GYGMGDAAEGKNIAHQVK	aceE	[404]	y5	5	GYGMGDAAEGK[+42]NIAHQVK	394	411	629.972	582.336	sp|P0AFG8|ODP1_ECOLI	Pyruvate dehydrogenase E1 component OS=Escherichia coli (strain K12) GN=aceE PE=1 SV=2	3	1	SW cobb
GYGMGDAAEGKNIAHQVK	aceE	[404]	y16	1	GYGMGDAAEGK[+42]NIAHQVK	394	411	629.972	834.412	sp|P0AFG8|ODP1_ECOLI	Pyruvate dehydrogenase E1 component OS=Escherichia coli (strain K12) GN=aceE PE=1 SV=2	3	2	SW cobb
GYGMGDAAEGKNIAHQVK	aceE	[404]	y15	6	GYGMGDAAEGK[+42]NIAHQVK	394	411	629.972	805.901	sp|P0AFG8|ODP1_ECOLI	Pyruvate dehydrogenase E1 component OS=Escherichia coli (strain K12) GN=aceE PE=1 SV=2	3	2	SW cobb
GYGMGDAAEGKNIAHQVK	aceE	[404]	y14	2	GYGMGDAAEGK[+42]NIAHQVK	394	411	629.972	740.381	sp|P0AFG8|ODP1_ECOLI	Pyruvate dehydrogenase E1 component OS=Escherichia coli (strain K12) GN=aceE PE=1 SV=2	3	2	SW cobb
GILESKFLELK	pdxH	[159]	y9	1	GILESK[+42]FLELK	154	164	659.884	1148.66	sp|B7URX9|PDXH_ECO27	Pyridoxine/pyridoxamine 5'-phosphate oxidase OS=Escherichia coli O127:H6 (strain E2348/69 / EPEC) GN=pdxH PE=3 SV=1	2	1	SW cobb cobb
GILESKFLELK	pdxH	[159]	y8	3	GILESK[+42]FLELK	154	164	659.884	1035.57	sp|B7URX9|PDXH_ECO27	Pyridoxine/pyridoxamine 5'-phosphate oxidase OS=Escherichia coli O127:H6 (strain E2348/69 / EPEC) GN=pdxH PE=3 SV=1	2	1	SW cobb cobb
GILESKFLELK	pdxH	[159]	y7	2	GILESK[+42]FLELK	154	164	659.884	906.529	sp|B7URX9|PDXH_ECO27	Pyridoxine/pyridoxamine 5'-phosphate oxidase OS=Escherichia coli O127:H6 (strain E2348/69 / EPEC) GN=pdxH PE=3 SV=1	2	1	SW cobb cobb
GILESKFLELK	pdxH	[159]	y6	5	GILESK[+42]FLELK	154	164	659.884	819.497	sp|B7URX9|PDXH_ECO27	Pyridoxine/pyridoxamine 5'-phosphate oxidase OS=Escherichia coli O127:H6 (strain E2348/69 / EPEC) GN=pdxH PE=3 SV=1	2	1	SW cobb cobb
GILESKFLELK	pdxH	[159]	y5	4	GILESK[+42]FLELK	154	164	659.884	649.392	sp|B7URX9|PDXH_ECO27	Pyridoxine/pyridoxamine 5'-phosphate oxidase OS=Escherichia coli O127:H6 (strain E2348/69 / EPEC) GN=pdxH PE=3 SV=1	2	1	SW cobb cobb
GILESKFLELK	pdxH	[159]	y9	6	GILESK[+42]FLELK	154	164	659.884	574.832	sp|B7URX9|PDXH_ECO27	Pyridoxine/pyridoxamine 5'-phosphate oxidase OS=Escherichia coli O127:H6 (strain E2348/69 / EPEC) GN=pdxH PE=3 SV=1	2	2	SW cobb cobb
LVEGDHNIDCKIDGFGPMK	phnA	[94]	y8	2	LVEGDHNIDC[+57]K[+42]IDGFGPMK	84	102	729.678	864.428	sp|P0AFJ2|PHNA_ECOL6	Protein phnA OS=Escherichia coli O6:H1 (strain CFT073 / ATCC 700928 / UPEC) GN=phnA PE=4 SV=1	3	1	SW cobb
LVEGDHNIDCKIDGFGPMK	phnA	[94]	y7	1	LVEGDHNIDC[+57]K[+42]IDGFGPMK	84	102	729.678	751.344	sp|P0AFJ2|PHNA_ECOL6	Protein phnA OS=Escherichia coli O6:H1 (strain CFT073 / ATCC 700928 / UPEC) GN=phnA PE=4 SV=1	3	1	SW cobb
LVEGDHNIDCKIDGFGPMK	phnA	[94]	y6	3	LVEGDHNIDC[+57]K[+42]IDGFGPMK	84	102	729.678	636.317	sp|P0AFJ2|PHNA_ECOL6	Protein phnA OS=Escherichia coli O6:H1 (strain CFT073 / ATCC 700928 / UPEC) GN=phnA PE=4 SV=1	3	1	SW cobb
LVEGDHNIDCKIDGFGPMK	phnA	[94]	y4	5	LVEGDHNIDC[+57]K[+42]IDGFGPMK	84	102	729.678	432.228	sp|P0AFJ2|PHNA_ECOL6	Protein phnA OS=Escherichia coli O6:H1 (strain CFT073 / ATCC 700928 / UPEC) GN=phnA PE=4 SV=1	3	1	SW cobb
LVEGDHNIDCKIDGFGPMK	phnA	[94]	y3	6	LVEGDHNIDC[+57]K[+42]IDGFGPMK	84	102	729.678	375.206	sp|P0AFJ2|PHNA_ECOL6	Protein phnA OS=Escherichia coli O6:H1 (strain CFT073 / ATCC 700928 / UPEC) GN=phnA PE=4 SV=1	3	1	SW cobb
LVEGDHNIDCKIDGFGPMK	phnA	[94]	y17	4	LVEGDHNIDC[+57]K[+42]IDGFGPMK	84	102	729.678	987.938	sp|P0AFJ2|PHNA_ECOL6	Protein phnA OS=Escherichia coli O6:H1 (strain CFT073 / ATCC 700928 / UPEC) GN=phnA PE=4 SV=1	3	2	SW cobb
VLGNDTPKYLNSPETDIFHK	dnaG	[229]	y12	4	VLGNDTPK[+42]YLNSPETDIFHK	222	241	777.394	1463.72	sp|Q8FDG5|PRIM_ECOL6	DNA primase OS=Escherichia coli O6:H1 (strain CFT073 / ATCC 700928 / UPEC) GN=dnaG PE=3 SV=1	3	1	SW cobb slightly up
VLGNDTPKYLNSPETDIFHK	dnaG	[229]	y9	3	VLGNDTPK[+42]YLNSPETDIFHK	222	241	777.394	1073.53	sp|Q8FDG5|PRIM_ECOL6	DNA primase OS=Escherichia coli O6:H1 (strain CFT073 / ATCC 700928 / UPEC) GN=dnaG PE=3 SV=1	3	1	SW cobb slightly up
VLGNDTPKYLNSPETDIFHK	dnaG	[229]	y8	1	VLGNDTPK[+42]YLNSPETDIFHK	222	241	777.394	986.494	sp|Q8FDG5|PRIM_ECOL6	DNA primase OS=Escherichia coli O6:H1 (strain CFT073 / ATCC 700928 / UPEC) GN=dnaG PE=3 SV=1	3	1	SW cobb slightly up
VLGNDTPKYLNSPETDIFHK	dnaG	[229]	y4	6	VLGNDTPK[+42]YLNSPETDIFHK	222	241	777.394	544.324	sp|Q8FDG5|PRIM_ECOL6	DNA primase OS=Escherichia coli O6:H1 (strain CFT073 / ATCC 700928 / UPEC) GN=dnaG PE=3 SV=1	3	1	SW cobb slightly up
VLGNDTPKYLNSPETDIFHK	dnaG	[229]	y14	2	VLGNDTPK[+42]YLNSPETDIFHK	222	241	777.394	865.941	sp|Q8FDG5|PRIM_ECOL6	DNA primase OS=Escherichia coli O6:H1 (strain CFT073 / ATCC 700928 / UPEC) GN=dnaG PE=3 SV=1	3	2	SW cobb slightly up
GLFDKLK	crr	[6]	y5	1	GLFDK[+42]LK	2	8	431.755	692.398	sp|P69783|PTGA_ECOLI	Glucose-specific phosphotransferase enzyme IIA component OS=Escherichia coli (strain K12) GN=crr PE=1 SV=2	2	1	SW Cobb cobb
GLFDKLK	crr	[6]	y4	2	GLFDK[+42]LK	2	8	431.755	545.329	sp|P69783|PTGA_ECOLI	Glucose-specific phosphotransferase enzyme IIA component OS=Escherichia coli (strain K12) GN=crr PE=1 SV=2	2	1	SW Cobb cobb
GLFDKLK	crr	[6]	y3	4	GLFDK[+42]LK	2	8	431.755	430.302	sp|P69783|PTGA_ECOLI	Glucose-specific phosphotransferase enzyme IIA component OS=Escherichia coli (strain K12) GN=crr PE=1 SV=2	2	1	SW Cobb cobb
GLFDKLK	crr	[6]	y6	5	GLFDK[+42]LK	2	8	431.755	403.245	sp|P69783|PTGA_ECOLI	Glucose-specific phosphotransferase enzyme IIA component OS=Escherichia coli (strain K12) GN=crr PE=1 SV=2	2	2	SW Cobb cobb
GLFDKLK	crr	[6]	y5	3	GLFDK[+42]LK	2	8	431.755	346.703	sp|P69783|PTGA_ECOLI	Glucose-specific phosphotransferase enzyme IIA component OS=Escherichia coli (strain K12) GN=crr PE=1 SV=2	2	2	SW Cobb cobb
SEKSDLGGTMR	pyrG	[432]	y9	2	SEK[+42]SDLGGTMR	430	440	611.79	1006.5	sp|B7UHJ6|PYRG_ECO27	CTP synthase OS=Escherichia coli O127:H6 (strain E2348/69 / EPEC) GN=pyrG PE=3 SV=1	2	1	SW cobb cobb
SEKSDLGGTMR	pyrG	[432]	y8	1	SEK[+42]SDLGGTMR	430	440	611.79	836.393	sp|B7UHJ6|PYRG_ECO27	CTP synthase OS=Escherichia coli O127:H6 (strain E2348/69 / EPEC) GN=pyrG PE=3 SV=1	2	1	SW cobb cobb
SEKSDLGGTMR	pyrG	[432]	y7	3	SEK[+42]SDLGGTMR	430	440	611.79	749.361	sp|B7UHJ6|PYRG_ECO27	CTP synthase OS=Escherichia coli O127:H6 (strain E2348/69 / EPEC) GN=pyrG PE=3 SV=1	2	1	SW cobb cobb
SEKSDLGGTMR	pyrG	[432]	y6	5	SEK[+42]SDLGGTMR	430	440	611.79	634.334	sp|B7UHJ6|PYRG_ECO27	CTP synthase OS=Escherichia coli O127:H6 (strain E2348/69 / EPEC) GN=pyrG PE=3 SV=1	2	1	SW cobb cobb
SEKSDLGGTMR	pyrG	[432]	y5	4	SEK[+42]SDLGGTMR	430	440	611.79	521.25	sp|B7UHJ6|PYRG_ECO27	CTP synthase OS=Escherichia coli O127:H6 (strain E2348/69 / EPEC) GN=pyrG PE=3 SV=1	2	1	SW cobb cobb
SEKSDLGGTMR	pyrG	[432]	y9	6	SEK[+42]SDLGGTMR	430	440	611.79	503.753	sp|B7UHJ6|PYRG_ECO27	CTP synthase OS=Escherichia coli O127:H6 (strain E2348/69 / EPEC) GN=pyrG PE=3 SV=1	2	2	SW cobb cobb
LSPKESEVLR	rcsB	[154]	y7	3	LSPK[+42]ESEVLR	151	160	600.335	902.494	sp|P69408|RCSB_ECOL6	Capsular synthesis regulator component B OS=Escherichia coli O6:H1 (strain CFT073 / ATCC 700928 / UPEC) GN=rcsB PE=3 SV=1	2	1	SW cobb somewhat up also
LSPKESEVLR	rcsB	[154]	y6	4	LSPK[+42]ESEVLR	151	160	600.335	732.389	sp|P69408|RCSB_ECOL6	Capsular synthesis regulator component B OS=Escherichia coli O6:H1 (strain CFT073 / ATCC 700928 / UPEC) GN=rcsB PE=3 SV=1	2	1	SW cobb somewhat up also
LSPKESEVLR	rcsB	[154]	y9	6	LSPK[+42]ESEVLR	151	160	600.335	543.793	sp|P69408|RCSB_ECOL6	Capsular synthesis regulator component B OS=Escherichia coli O6:H1 (strain CFT073 / ATCC 700928 / UPEC) GN=rcsB PE=3 SV=1	2	2	SW cobb somewhat up also
LSPKESEVLR	rcsB	[154]	y8	1	LSPK[+42]ESEVLR	151	160	600.335	500.277	sp|P69408|RCSB_ECOL6	Capsular synthesis regulator component B OS=Escherichia coli O6:H1 (strain CFT073 / ATCC 700928 / UPEC) GN=rcsB PE=3 SV=1	2	2	SW cobb somewhat up also
AHAFPWSEKTFASNQGER	rimI	[30]	y10	5	AHAFPWSEK[+42]TFASNQGER	22	39	702.333	1179.58	sp|P0A945|RIMI_ECOL6	Ribosomal-protein-alanine acetyltransferase OS=Escherichia coli O6:H1 (strain CFT073 / ATCC 700928 / UPEC) GN=rimI PE=3 SV=1	3	1	SW_cobb
AHAFPWSEKTFASNQGER	rimI	[30]	y9	3	AHAFPWSEK[+42]TFASNQGER	22	39	702.333	1009.47	sp|P0A945|RIMI_ECOL6	Ribosomal-protein-alanine acetyltransferase OS=Escherichia coli O6:H1 (strain CFT073 / ATCC 700928 / UPEC) GN=rimI PE=3 SV=1	3	1	SW_cobb
AHAFPWSEKTFASNQGER	rimI	[30]	y8	4	AHAFPWSEK[+42]TFASNQGER	22	39	702.333	908.422	sp|P0A945|RIMI_ECOL6	Ribosomal-protein-alanine acetyltransferase OS=Escherichia coli O6:H1 (strain CFT073 / ATCC 700928 / UPEC) GN=rimI PE=3 SV=1	3	1	SW_cobb
AHAFPWSEKTFASNQGER	rimI	[30]	y7	1	AHAFPWSEK[+42]TFASNQGER	22	39	702.333	761.354	sp|P0A945|RIMI_ECOL6	Ribosomal-protein-alanine acetyltransferase OS=Escherichia coli O6:H1 (strain CFT073 / ATCC 700928 / UPEC) GN=rimI PE=3 SV=1	3	1	SW_cobb
AHAFPWSEKTFASNQGER	rimI	[30]	y6	2	AHAFPWSEK[+42]TFASNQGER	22	39	702.333	690.317	sp|P0A945|RIMI_ECOL6	Ribosomal-protein-alanine acetyltransferase OS=Escherichia coli O6:H1 (strain CFT073 / ATCC 700928 / UPEC) GN=rimI PE=3 SV=1	3	1	SW_cobb
TPPAAVLLKK	rplK	[81]	y8	1	TPPAAVLLK[+42]K	73	82	540.345	881.582	sp|B7UPD8|RL11_ECO27	50S ribosomal protein L11 OS=Escherichia coli O127:H6 (strain E2348/69 / EPEC) GN=rplK PE=3 SV=1	2	1	SW cobb
TPPAAVLLKK	rplK	[81]	y7	5	TPPAAVLLK[+42]K	73	82	540.345	784.529	sp|B7UPD8|RL11_ECO27	50S ribosomal protein L11 OS=Escherichia coli O127:H6 (strain E2348/69 / EPEC) GN=rplK PE=3 SV=1	2	1	SW cobb
TPPAAVLLKK	rplK	[81]	y6	6	TPPAAVLLK[+42]K	73	82	540.345	713.492	sp|B7UPD8|RL11_ECO27	50S ribosomal protein L11 OS=Escherichia coli O127:H6 (strain E2348/69 / EPEC) GN=rplK PE=3 SV=1	2	1	SW cobb
TPPAAVLLKK	rplK	[81]	y4	4	TPPAAVLLK[+42]K	73	82	540.345	543.386	sp|B7UPD8|RL11_ECO27	50S ribosomal protein L11 OS=Escherichia coli O127:H6 (strain E2348/69 / EPEC) GN=rplK PE=3 SV=1	2	1	SW cobb
TPPAAVLLKK	rplK	[81]	y9	2	TPPAAVLLK[+42]K	73	82	540.345	489.821	sp|B7UPD8|RL11_ECO27	50S ribosomal protein L11 OS=Escherichia coli O127:H6 (strain E2348/69 / EPEC) GN=rplK PE=3 SV=1	2	2	SW cobb
TPPAAVLLKK	rplK	[81]	y8	3	TPPAAVLLK[+42]K	73	82	540.345	441.295	sp|B7UPD8|RL11_ECO27	50S ribosomal protein L11 OS=Escherichia coli O127:H6 (strain E2348/69 / EPEC) GN=rplK PE=3 SV=1	2	2	SW cobb
HEIIKTTLPK	rplQ	[35]	y6	4	HEIIK[+42]TTLPK	31	40	407.912	729.451	sp|B7UK18|RL17_ECO27	50S ribosomal protein L17 OS=Escherichia coli O127:H6 (strain E2348/69 / EPEC) GN=rplQ PE=3 SV=1	3	1	SW cobb, maybe not quite 2 fold but up
HEIIKTTLPK	rplQ	[35]	y5	1	HEIIK[+42]TTLPK	31	40	407.912	559.345	sp|B7UK18|RL17_ECO27	50S ribosomal protein L17 OS=Escherichia coli O127:H6 (strain E2348/69 / EPEC) GN=rplQ PE=3 SV=1	3	1	SW cobb, maybe not quite 2 fold but up
HEIIKTTLPK	rplQ	[35]	y4	3	HEIIK[+42]TTLPK	31	40	407.912	458.297	sp|B7UK18|RL17_ECO27	50S ribosomal protein L17 OS=Escherichia coli O127:H6 (strain E2348/69 / EPEC) GN=rplQ PE=3 SV=1	3	1	SW cobb, maybe not quite 2 fold but up
HEIIKTTLPK	rplQ	[35]	y3	5	HEIIK[+42]TTLPK	31	40	407.912	357.25	sp|B7UK18|RL17_ECO27	50S ribosomal protein L17 OS=Escherichia coli O127:H6 (strain E2348/69 / EPEC) GN=rplQ PE=3 SV=1	3	1	SW cobb, maybe not quite 2 fold but up
HEIIKTTLPK	rplQ	[35]	y2	2	HEIIK[+42]TTLPK	31	40	407.912	244.166	sp|B7UK18|RL17_ECO27	50S ribosomal protein L17 OS=Escherichia coli O127:H6 (strain E2348/69 / EPEC) GN=rplQ PE=3 SV=1	3	1	SW cobb, maybe not quite 2 fold but up
HEIIKTTLPK	rplQ	[35]	y5	6	HEIIK[+42]TTLPK	31	40	407.912	280.176	sp|B7UK18|RL17_ECO27	50S ribosomal protein L17 OS=Escherichia coli O127:H6 (strain E2348/69 / EPEC) GN=rplQ PE=3 SV=1	3	2	SW cobb, maybe not quite 2 fold but up
MQAASGQLQQSHLLKQVR	rpmC	[44]	y10	5	MQAASGQLQQSHLLK[+42]QVR	30	47	689.037	1278.73	sp|B7UK36|RL29_ECO27	50S ribosomal protein L29 OS=Escherichia coli O127:H6 (strain E2348/69 / EPEC) GN=rpmC PE=3 SV=1	3	1	SW cobb cobb, use M
MQAASGQLQQSHLLKQVR	rpmC	[44]	y8	4	MQAASGQLQQSHLLK[+42]QVR	30	47	689.037	1022.61	sp|B7UK36|RL29_ECO27	50S ribosomal protein L29 OS=Escherichia coli O127:H6 (strain E2348/69 / EPEC) GN=rpmC PE=3 SV=1	3	1	SW cobb cobb, use M
MQAASGQLQQSHLLKQVR	rpmC	[44]	y4	6	MQAASGQLQQSHLLK[+42]QVR	30	47	689.037	572.351	sp|B7UK36|RL29_ECO27	50S ribosomal protein L29 OS=Escherichia coli O127:H6 (strain E2348/69 / EPEC) GN=rpmC PE=3 SV=1	3	1	SW cobb cobb, use M
MQAASGQLQQSHLLKQVR	rpmC	[44]	y16	1	MQAASGQLQQSHLLK[+42]QVR	30	47	689.037	903.503	sp|B7UK36|RL29_ECO27	50S ribosomal protein L29 OS=Escherichia coli O127:H6 (strain E2348/69 / EPEC) GN=rpmC PE=3 SV=1	3	2	SW cobb cobb, use M
MQAASGQLQQSHLLKQVR	rpmC	[44]	y15	3	MQAASGQLQQSHLLK[+42]QVR	30	47	689.037	867.984	sp|B7UK36|RL29_ECO27	50S ribosomal protein L29 OS=Escherichia coli O127:H6 (strain E2348/69 / EPEC) GN=rpmC PE=3 SV=1	3	2	SW cobb cobb, use M
MQAASGQLQQSHLLKQVR	rpmC	[44]	y14	2	MQAASGQLQQSHLLK[+42]QVR	30	47	689.037	832.466	sp|B7UK36|RL29_ECO27	50S ribosomal protein L29 OS=Escherichia coli O127:H6 (strain E2348/69 / EPEC) GN=rpmC PE=3 SV=1	3	2	SW cobb cobb, use M
DIHPKYEEITASCSCGNVMK	rpmE	[8]	y11	3	DIHPK[+42]YEEITASC[+57]SC[+57]GNVMK	4	23	794.357	1214.5	sp|B7UNQ6|RL31_ECO27	50S ribosomal protein L31 OS=Escherichia coli O127:H6 (strain E2348/69 / EPEC) GN=rpmE PE=3 SV=1	3	1	SW cobb
DIHPKYEEITASCSCGNVMK	rpmE	[8]	y10	5	DIHPK[+42]YEEITASC[+57]SC[+57]GNVMK	4	23	794.357	1113.45	sp|B7UNQ6|RL31_ECO27	50S ribosomal protein L31 OS=Escherichia coli O127:H6 (strain E2348/69 / EPEC) GN=rpmE PE=3 SV=1	3	1	SW cobb
DIHPKYEEITASCSCGNVMK	rpmE	[8]	y9	1	DIHPK[+42]YEEITASC[+57]SC[+57]GNVMK	4	23	794.357	1042.41	sp|B7UNQ6|RL31_ECO27	50S ribosomal protein L31 OS=Escherichia coli O127:H6 (strain E2348/69 / EPEC) GN=rpmE PE=3 SV=1	3	1	SW cobb
DIHPKYEEITASCSCGNVMK	rpmE	[8]	y8	4	DIHPK[+42]YEEITASC[+57]SC[+57]GNVMK	4	23	794.357	955.379	sp|B7UNQ6|RL31_ECO27	50S ribosomal protein L31 OS=Escherichia coli O127:H6 (strain E2348/69 / EPEC) GN=rpmE PE=3 SV=1	3	1	SW cobb
DIHPKYEEITASCSCGNVMK	rpmE	[8]	y7	2	DIHPK[+42]YEEITASC[+57]SC[+57]GNVMK	4	23	794.357	795.349	sp|B7UNQ6|RL31_ECO27	50S ribosomal protein L31 OS=Escherichia coli O127:H6 (strain E2348/69 / EPEC) GN=rpmE PE=3 SV=1	3	1	SW cobb
DIHPKYEEITASCSCGNVMK	rpmE	[8]	y6	6	DIHPK[+42]YEEITASC[+57]SC[+57]GNVMK	4	23	794.357	708.317	sp|B7UNQ6|RL31_ECO27	50S ribosomal protein L31 OS=Escherichia coli O127:H6 (strain E2348/69 / EPEC) GN=rpmE PE=3 SV=1	3	1	SW cobb
RTKPEKLELK	rpmG	[33]	y7	2	RTKPEK[+42]LELK	28	37	428.594	898.524	sp|B7ULJ1|RL33_ECO27	50S ribosomal protein L33 OS=Escherichia coli O127:H6 (strain E2348/69 / EPEC) GN=rpmG PE=3 SV=1	3	1	SW cobb
RTKPEKLELK	rpmG	[33]	y6	5	RTKPEK[+42]LELK	28	37	428.594	801.472	sp|B7ULJ1|RL33_ECO27	50S ribosomal protein L33 OS=Escherichia coli O127:H6 (strain E2348/69 / EPEC) GN=rpmG PE=3 SV=1	3	1	SW cobb
RTKPEKLELK	rpmG	[33]	y5	1	RTKPEK[+42]LELK	28	37	428.594	672.429	sp|B7ULJ1|RL33_ECO27	50S ribosomal protein L33 OS=Escherichia coli O127:H6 (strain E2348/69 / EPEC) GN=rpmG PE=3 SV=1	3	1	SW cobb
RTKPEKLELK	rpmG	[33]	y4	3	RTKPEK[+42]LELK	28	37	428.594	502.324	sp|B7ULJ1|RL33_ECO27	50S ribosomal protein L33 OS=Escherichia coli O127:H6 (strain E2348/69 / EPEC) GN=rpmG PE=3 SV=1	3	1	SW cobb
RTKPEKLELK	rpmG	[33]	y7	4	RTKPEK[+42]LELK	28	37	428.594	449.766	sp|B7ULJ1|RL33_ECO27	50S ribosomal protein L33 OS=Escherichia coli O127:H6 (strain E2348/69 / EPEC) GN=rpmG PE=3 SV=1	3	2	SW cobb
QHVIYKEAK	rpmG	[50]	y7	3	Q[-17]HVIYK[+42]EAK	45	53	570.806	892.514	sp|B7ULJ1|RL33_ECO27	50S ribosomal protein L33 OS=Escherichia coli O127:H6 (strain E2348/69 / EPEC) GN=rpmG PE=3 SV=1	2	1	SW cobb cobb
QHVIYKEAK	rpmG	[50]	y6	2	Q[-17]HVIYK[+42]EAK	45	53	570.806	793.445	sp|B7ULJ1|RL33_ECO27	50S ribosomal protein L33 OS=Escherichia coli O127:H6 (strain E2348/69 / EPEC) GN=rpmG PE=3 SV=1	2	1	SW cobb cobb
QHVIYKEAK	rpmG	[50]	y5	1	Q[-17]HVIYK[+42]EAK	45	53	570.806	680.361	sp|B7ULJ1|RL33_ECO27	50S ribosomal protein L33 OS=Escherichia coli O127:H6 (strain E2348/69 / EPEC) GN=rpmG PE=3 SV=1	2	1	SW cobb cobb
QHVIYKEAK	rpmG	[50]	y3	5	Q[-17]HVIYK[+42]EAK	45	53	570.806	347.193	sp|B7ULJ1|RL33_ECO27	50S ribosomal protein L33 OS=Escherichia coli O127:H6 (strain E2348/69 / EPEC) GN=rpmG PE=3 SV=1	2	1	SW cobb cobb
VAVIKAVR	rplL	[71]	y7	4	VAVIK[+42]AVR	67	74	449.298	798.52	sp|B7UPE1|RL7_ECO27	50S ribosomal protein L7/L12 OS=Escherichia coli O127:H6 (strain E2348/69 / EPEC) GN=rplL PE=3 SV=1	2	1	SW_cobb
VAVIKAVR	rplL	[71]	y6	1	VAVIK[+42]AVR	67	74	449.298	727.482	sp|B7UPE1|RL7_ECO27	50S ribosomal protein L7/L12 OS=Escherichia coli O127:H6 (strain E2348/69 / EPEC) GN=rplL PE=3 SV=1	2	1	SW_cobb
VAVIKAVR	rplL	[71]	y5	2	VAVIK[+42]AVR	67	74	449.298	628.414	sp|B7UPE1|RL7_ECO27	50S ribosomal protein L7/L12 OS=Escherichia coli O127:H6 (strain E2348/69 / EPEC) GN=rplL PE=3 SV=1	2	1	SW_cobb
VAVIKAVR	rplL	[71]	y4	3	VAVIK[+42]AVR	67	74	449.298	515.33	sp|B7UPE1|RL7_ECO27	50S ribosomal protein L7/L12 OS=Escherichia coli O127:H6 (strain E2348/69 / EPEC) GN=rplL PE=3 SV=1	2	1	SW_cobb
VAVIKAVR	rplL	[71]	y3	6	VAVIK[+42]AVR	67	74	449.298	345.224	sp|B7UPE1|RL7_ECO27	50S ribosomal protein L7/L12 OS=Escherichia coli O127:H6 (strain E2348/69 / EPEC) GN=rplL PE=3 SV=1	2	1	SW_cobb
VAVIKAVR	rplL	[71]	y6	5	VAVIK[+42]AVR	67	74	449.298	364.245	sp|B7UPE1|RL7_ECO27	50S ribosomal protein L7/L12 OS=Escherichia coli O127:H6 (strain E2348/69 / EPEC) GN=rplL PE=3 SV=1	2	2	SW_cobb
GATGLGLKEAK	rplL	[82]	y8	2	GATGLGLK[+42]EAK	75	85	543.811	857.509	sp|B7UPE1|RL7_ECO27	50S ribosomal protein L7/L12 OS=Escherichia coli O127:H6 (strain E2348/69 / EPEC) GN=rplL PE=3 SV=1	2	1	SW cobb cobb
GATGLGLKEAK	rplL	[82]	y7	3	GATGLGLK[+42]EAK	75	85	543.811	800.488	sp|B7UPE1|RL7_ECO27	50S ribosomal protein L7/L12 OS=Escherichia coli O127:H6 (strain E2348/69 / EPEC) GN=rplL PE=3 SV=1	2	1	SW cobb cobb
GATGLGLKEAK	rplL	[82]	y6	1	GATGLGLK[+42]EAK	75	85	543.811	687.404	sp|B7UPE1|RL7_ECO27	50S ribosomal protein L7/L12 OS=Escherichia coli O127:H6 (strain E2348/69 / EPEC) GN=rplL PE=3 SV=1	2	1	SW cobb cobb
GATGLGLKEAK	rplL	[82]	y5	6	GATGLGLK[+42]EAK	75	85	543.811	630.382	sp|B7UPE1|RL7_ECO27	50S ribosomal protein L7/L12 OS=Escherichia coli O127:H6 (strain E2348/69 / EPEC) GN=rplL PE=3 SV=1	2	1	SW cobb cobb
GATGLGLKEAK	rplL	[82]	y4	5	GATGLGLK[+42]EAK	75	85	543.811	517.298	sp|B7UPE1|RL7_ECO27	50S ribosomal protein L7/L12 OS=Escherichia coli O127:H6 (strain E2348/69 / EPEC) GN=rplL PE=3 SV=1	2	1	SW cobb cobb
GATGLGLKEAK	rplL	[82]	y9	4	GATGLGLK[+42]EAK	75	85	543.811	479.782	sp|B7UPE1|RL7_ECO27	50S ribosomal protein L7/L12 OS=Escherichia coli O127:H6 (strain E2348/69 / EPEC) GN=rplL PE=3 SV=1	2	2	SW cobb cobb
SMSPAVEKAIMASDLGLNPNSAGSDIR	frr	[80]	y12	3	SMSPAVEK[+42]AIMASDLGLNPNSAGSDIR	73	99	925.121	1200.6	sp|B7UIL7|RRF_ECO27	Ribosome-recycling factor OS=Escherichia coli O127:H6 (strain E2348/69 / EPEC) GN=frr PE=3 SV=1	3	1	SW cobb
SMSPAVEKAIMASDLGLNPNSAGSDIR	frr	[80]	y10	2	SMSPAVEK[+42]AIMASDLGLNPNSAGSDIR	73	99	925.121	1030.49	sp|B7UIL7|RRF_ECO27	Ribosome-recycling factor OS=Escherichia coli O127:H6 (strain E2348/69 / EPEC) GN=frr PE=3 SV=1	3	1	SW cobb
SMSPAVEKAIMASDLGLNPNSAGSDIR	frr	[80]	y9	1	SMSPAVEK[+42]AIMASDLGLNPNSAGSDIR	73	99	925.121	916.448	sp|B7UIL7|RRF_ECO27	Ribosome-recycling factor OS=Escherichia coli O127:H6 (strain E2348/69 / EPEC) GN=frr PE=3 SV=1	3	1	SW cobb
SMSPAVEKAIMASDLGLNPNSAGSDIR	frr	[80]	y5	4	SMSPAVEK[+42]AIMASDLGLNPNSAGSDIR	73	99	925.121	547.283	sp|B7UIL7|RRF_ECO27	Ribosome-recycling factor OS=Escherichia coli O127:H6 (strain E2348/69 / EPEC) GN=frr PE=3 SV=1	3	1	SW cobb
SMSPAVEKAIMASDLGLNPNSAGSDIR	frr	[80]	y9	5	SMSPAVEK[+42]AIMASDLGLNPNSAGSDIR	73	99	925.121	458.728	sp|B7UIL7|RRF_ECO27	Ribosome-recycling factor OS=Escherichia coli O127:H6 (strain E2348/69 / EPEC) GN=frr PE=3 SV=1	3	2	SW cobb
FTVLISPHVNKDAR	rpsJ	[59]	y8	3	FTVLISPHVNK[+42]DAR	49	62	546.97	978.512	sp|B7UK45|RS10_ECO27	30S ribosomal protein S10 OS=Escherichia coli O127:H6 (strain E2348/69 / EPEC) GN=rpsJ PE=3 SV=1	3	1	SW cobb cobb
FTVLISPHVNKDAR	rpsJ	[59]	y12	1	FTVLISPHVNK[+42]DAR	49	62	546.97	695.894	sp|B7UK45|RS10_ECO27	30S ribosomal protein S10 OS=Escherichia coli O127:H6 (strain E2348/69 / EPEC) GN=rpsJ PE=3 SV=1	3	2	SW cobb cobb
FTVLISPHVNKDAR	rpsJ	[59]	y10	6	FTVLISPHVNK[+42]DAR	49	62	546.97	589.817	sp|B7UK45|RS10_ECO27	30S ribosomal protein S10 OS=Escherichia coli O127:H6 (strain E2348/69 / EPEC) GN=rpsJ PE=3 SV=1	3	2	SW cobb cobb
FTVLISPHVNKDAR	rpsJ	[59]	y8	4	FTVLISPHVNK[+42]DAR	49	62	546.97	489.759	sp|B7UK45|RS10_ECO27	30S ribosomal protein S10 OS=Escherichia coli O127:H6 (strain E2348/69 / EPEC) GN=rpsJ PE=3 SV=1	3	2	SW cobb cobb
FTVLISPHVNKDAR	rpsJ	[59]	y7	5	FTVLISPHVNK[+42]DAR	49	62	546.97	441.233	sp|B7UK45|RS10_ECO27	30S ribosomal protein S10 OS=Escherichia coli O127:H6 (strain E2348/69 / EPEC) GN=rpsJ PE=3 SV=1	3	2	SW cobb cobb
VIKLDQK	rpsA	[158]	y6	3	VIK[+42]LDQK	156	162	443.274	786.472	sp|P0AG68|RS1_ECOL6	30S ribosomal protein S1 OS=Escherichia coli O6:H1 (strain CFT073 / ATCC 700928 / UPEC) GN=rpsA PE=3 SV=1	2	1	SW cobb
VIKLDQK	rpsA	[158]	y5	1	VIK[+42]LDQK	156	162	443.274	673.388	sp|P0AG68|RS1_ECOL6	30S ribosomal protein S1 OS=Escherichia coli O6:H1 (strain CFT073 / ATCC 700928 / UPEC) GN=rpsA PE=3 SV=1	2	1	SW cobb
VIKLDQK	rpsA	[158]	y4	2	VIK[+42]LDQK	156	162	443.274	503.282	sp|P0AG68|RS1_ECOL6	30S ribosomal protein S1 OS=Escherichia coli O6:H1 (strain CFT073 / ATCC 700928 / UPEC) GN=rpsA PE=3 SV=1	2	1	SW cobb
VIKLDQK	rpsA	[158]	y3	4	VIK[+42]LDQK	156	162	443.274	390.198	sp|P0AG68|RS1_ECOL6	30S ribosomal protein S1 OS=Escherichia coli O6:H1 (strain CFT073 / ATCC 700928 / UPEC) GN=rpsA PE=3 SV=1	2	1	SW cobb
VIKLDQK	rpsA	[158]	y6	5	VIK[+42]LDQK	156	162	443.274	393.74	sp|P0AG68|RS1_ECOL6	30S ribosomal protein S1 OS=Escherichia coli O6:H1 (strain CFT073 / ATCC 700928 / UPEC) GN=rpsA PE=3 SV=1	2	2	SW cobb
VIKLDQK	rpsA	[158]	y5	6	VIK[+42]LDQK	156	162	443.274	337.198	sp|P0AG68|RS1_ECOL6	30S ribosomal protein S1 OS=Escherichia coli O6:H1 (strain CFT073 / ATCC 700928 / UPEC) GN=rpsA PE=3 SV=1	2	2	SW cobb
AKDEADEKDAIATVNK	rpsA	[528]	y7	3	AKDEADEK[+42]DAIATVNK	521	536	587.295	716.43	sp|P0AG68|RS1_ECOL6	30S ribosomal protein S1 OS=Escherichia coli O6:H1 (strain CFT073 / ATCC 700928 / UPEC) GN=rpsA PE=3 SV=1	3	1	SW_cobb
AKDEADEKDAIATVNK	rpsA	[528]	y6	4	AKDEADEK[+42]DAIATVNK	521	536	587.295	645.393	sp|P0AG68|RS1_ECOL6	30S ribosomal protein S1 OS=Escherichia coli O6:H1 (strain CFT073 / ATCC 700928 / UPEC) GN=rpsA PE=3 SV=1	3	1	SW_cobb
AKDEADEKDAIATVNK	rpsA	[528]	y5	1	AKDEADEK[+42]DAIATVNK	521	536	587.295	532.309	sp|P0AG68|RS1_ECOL6	30S ribosomal protein S1 OS=Escherichia coli O6:H1 (strain CFT073 / ATCC 700928 / UPEC) GN=rpsA PE=3 SV=1	3	1	SW_cobb
AKDEADEKDAIATVNK	rpsA	[528]	y3	6	AKDEADEK[+42]DAIATVNK	521	536	587.295	360.224	sp|P0AG68|RS1_ECOL6	30S ribosomal protein S1 OS=Escherichia coli O6:H1 (strain CFT073 / ATCC 700928 / UPEC) GN=rpsA PE=3 SV=1	3	1	SW_cobb
SCEKAGVLAEVR	rpsU	[25]	y10	5	SC[+57]EK[+42]AGVLAEVR	22	33	680.848	1113.63	sp|B7UIX3|RS21_ECO27	30S ribosomal protein S21 OS=Escherichia coli O127:H6 (strain E2348/69 / EPEC) GN=rpsU PE=3 SV=1	2	1	SW cobb
SCEKAGVLAEVR	rpsU	[25]	y9	4	SC[+57]EK[+42]AGVLAEVR	22	33	680.848	984.584	sp|B7UIX3|RS21_ECO27	30S ribosomal protein S21 OS=Escherichia coli O127:H6 (strain E2348/69 / EPEC) GN=rpsU PE=3 SV=1	2	1	SW cobb
SCEKAGVLAEVR	rpsU	[25]	y8	1	SC[+57]EK[+42]AGVLAEVR	22	33	680.848	814.478	sp|B7UIX3|RS21_ECO27	30S ribosomal protein S21 OS=Escherichia coli O127:H6 (strain E2348/69 / EPEC) GN=rpsU PE=3 SV=1	2	1	SW cobb
SCEKAGVLAEVR	rpsU	[25]	y7	2	SC[+57]EK[+42]AGVLAEVR	22	33	680.848	743.441	sp|B7UIX3|RS21_ECO27	30S ribosomal protein S21 OS=Escherichia coli O127:H6 (strain E2348/69 / EPEC) GN=rpsU PE=3 SV=1	2	1	SW cobb
SCEKAGVLAEVR	rpsU	[25]	y5	3	SC[+57]EK[+42]AGVLAEVR	22	33	680.848	587.351	sp|B7UIX3|RS21_ECO27	30S ribosomal protein S21 OS=Escherichia coli O127:H6 (strain E2348/69 / EPEC) GN=rpsU PE=3 SV=1	2	1	SW cobb
SCEKAGVLAEVR	rpsU	[25]	y4	6	SC[+57]EK[+42]AGVLAEVR	22	33	680.848	474.267	sp|B7UIX3|RS21_ECO27	30S ribosomal protein S21 OS=Escherichia coli O127:H6 (strain E2348/69 / EPEC) GN=rpsU PE=3 SV=1	2	1	SW cobb
FGGNEKQALELPR	tig	[327]	y7	5	FGGNEK[+42]QALELPR	322	334	500.932	826.478	sp|B7UJQ9|TIG_ECO27	Trigger factor OS=Escherichia coli O127:H6 (strain E2348/69 / EPEC) GN=tig PE=3 SV=1	3	1	SW cobb
FGGNEKQALELPR	tig	[327]	y6	3	FGGNEK[+42]QALELPR	322	334	500.932	698.42	sp|B7UJQ9|TIG_ECO27	Trigger factor OS=Escherichia coli O127:H6 (strain E2348/69 / EPEC) GN=tig PE=3 SV=1	3	1	SW cobb
FGGNEKQALELPR	tig	[327]	y5	2	FGGNEK[+42]QALELPR	322	334	500.932	627.382	sp|B7UJQ9|TIG_ECO27	Trigger factor OS=Escherichia coli O127:H6 (strain E2348/69 / EPEC) GN=tig PE=3 SV=1	3	1	SW cobb
FGGNEKQALELPR	tig	[327]	y4	1	FGGNEK[+42]QALELPR	322	334	500.932	514.298	sp|B7UJQ9|TIG_ECO27	Trigger factor OS=Escherichia coli O127:H6 (strain E2348/69 / EPEC) GN=tig PE=3 SV=1	3	1	SW cobb
FGGNEKQALELPR	tig	[327]	y3	4	FGGNEK[+42]QALELPR	322	334	500.932	385.256	sp|B7UJQ9|TIG_ECO27	Trigger factor OS=Escherichia coli O127:H6 (strain E2348/69 / EPEC) GN=tig PE=3 SV=1	3	1	SW cobb
FGGNEKQALELPR	tig	[327]	y2	6	FGGNEK[+42]QALELPR	322	334	500.932	272.172	sp|B7UJQ9|TIG_ECO27	Trigger factor OS=Escherichia coli O127:H6 (strain E2348/69 / EPEC) GN=tig PE=3 SV=1	3	1	SW cobb
TNELKADEER	tig	[361]	y8	4	TNELK[+42]ADEER	357	366	623.799	1031.5	sp|B7UJQ9|TIG_ECO27	Trigger factor OS=Escherichia coli O127:H6 (strain E2348/69 / EPEC) GN=tig PE=3 SV=1	2	1	SW_cobb slightly up not that much
TNELKADEER	tig	[361]	y7	3	TNELK[+42]ADEER	357	366	623.799	902.458	sp|B7UJQ9|TIG_ECO27	Trigger factor OS=Escherichia coli O127:H6 (strain E2348/69 / EPEC) GN=tig PE=3 SV=1	2	1	SW_cobb slightly up not that much
TNELKADEER	tig	[361]	y6	1	TNELK[+42]ADEER	357	366	623.799	789.374	sp|B7UJQ9|TIG_ECO27	Trigger factor OS=Escherichia coli O127:H6 (strain E2348/69 / EPEC) GN=tig PE=3 SV=1	2	1	SW_cobb slightly up not that much
TNELKADEER	tig	[361]	y4	5	TNELK[+42]ADEER	357	366	623.799	548.231	sp|B7UJQ9|TIG_ECO27	Trigger factor OS=Escherichia coli O127:H6 (strain E2348/69 / EPEC) GN=tig PE=3 SV=1	2	1	SW_cobb slightly up not that much
GLTFTYEPKVLR	tnaA	[459]	y10	6	GLTFTYEPK[+42]VLR	451	462	733.406	1295.7	sp|B7UMH5|TNAA_ECO27	Tryptophanase OS=Escherichia coli O127:H6 (strain E2348/69 / EPEC) GN=tnaA PE=3 SV=1	2	1	SW cobb
GLTFTYEPKVLR	tnaA	[459]	y9	5	GLTFTYEPK[+42]VLR	451	462	733.406	1194.65	sp|B7UMH5|TNAA_ECO27	Tryptophanase OS=Escherichia coli O127:H6 (strain E2348/69 / EPEC) GN=tnaA PE=3 SV=1	2	1	SW cobb
GLTFTYEPKVLR	tnaA	[459]	y8	1	GLTFTYEPK[+42]VLR	451	462	733.406	1047.58	sp|B7UMH5|TNAA_ECO27	Tryptophanase OS=Escherichia coli O127:H6 (strain E2348/69 / EPEC) GN=tnaA PE=3 SV=1	2	1	SW cobb
GLTFTYEPKVLR	tnaA	[459]	y7	2	GLTFTYEPK[+42]VLR	451	462	733.406	946.536	sp|B7UMH5|TNAA_ECO27	Tryptophanase OS=Escherichia coli O127:H6 (strain E2348/69 / EPEC) GN=tnaA PE=3 SV=1	2	1	SW cobb
GLTFTYEPKVLR	tnaA	[459]	y6	4	GLTFTYEPK[+42]VLR	451	462	733.406	783.472	sp|B7UMH5|TNAA_ECO27	Tryptophanase OS=Escherichia coli O127:H6 (strain E2348/69 / EPEC) GN=tnaA PE=3 SV=1	2	1	SW cobb
GLTFTYEPKVLR	tnaA	[459]	y5	3	GLTFTYEPK[+42]VLR	451	462	733.406	654.43	sp|B7UMH5|TNAA_ECO27	Tryptophanase OS=Escherichia coli O127:H6 (strain E2348/69 / EPEC) GN=tnaA PE=3 SV=1	2	1	SW cobb
NAELSKER	yeeX	[88]	y7	5	NAELSK[+42]ER	83	90	494.757	874.463	sp|B7UT45|YEEX_ECO27	UPF0265 protein YeeX OS=Escherichia coli O127:H6 (strain E2348/69 / EPEC) GN=yeeX PE=3 SV=1	2	1	SW cobb
NAELSKER	yeeX	[88]	y6	2	NAELSK[+42]ER	83	90	494.757	803.426	sp|B7UT45|YEEX_ECO27	UPF0265 protein YeeX OS=Escherichia coli O127:H6 (strain E2348/69 / EPEC) GN=yeeX PE=3 SV=1	2	1	SW cobb
NAELSKER	yeeX	[88]	y5	3	NAELSK[+42]ER	83	90	494.757	674.383	sp|B7UT45|YEEX_ECO27	UPF0265 protein YeeX OS=Escherichia coli O127:H6 (strain E2348/69 / EPEC) GN=yeeX PE=3 SV=1	2	1	SW cobb
NAELSKER	yeeX	[88]	y4	1	NAELSK[+42]ER	83	90	494.757	561.299	sp|B7UT45|YEEX_ECO27	UPF0265 protein YeeX OS=Escherichia coli O127:H6 (strain E2348/69 / EPEC) GN=yeeX PE=3 SV=1	2	1	SW cobb
ALQSSINEDKAH	yejL	[73]	y9	1	ALQSSINEDK[+42]AH	64	75	677.834	1042.48	sp|B7UFK4|YEJL_ECO27	UPF0352 protein YejL OS=Escherichia coli O127:H6 (strain E2348/69 / EPEC) GN=yejL PE=3 SV=1	2	1	SW CobB
ALQSSINEDKAH	yejL	[73]	y8	5	ALQSSINEDK[+42]AH	64	75	677.834	955.448	sp|B7UFK4|YEJL_ECO27	UPF0352 protein YejL OS=Escherichia coli O127:H6 (strain E2348/69 / EPEC) GN=yejL PE=3 SV=1	2	1	SW CobB
ALQSSINEDKAH	yejL	[73]	y7	3	ALQSSINEDK[+42]AH	64	75	677.834	868.416	sp|B7UFK4|YEJL_ECO27	UPF0352 protein YejL OS=Escherichia coli O127:H6 (strain E2348/69 / EPEC) GN=yejL PE=3 SV=1	2	1	SW CobB
ALQSSINEDKAH	yejL	[73]	y6	2	ALQSSINEDK[+42]AH	64	75	677.834	755.332	sp|B7UFK4|YEJL_ECO27	UPF0352 protein YejL OS=Escherichia coli O127:H6 (strain E2348/69 / EPEC) GN=yejL PE=3 SV=1	2	1	SW CobB
ALQSSINEDKAH	yejL	[73]	y10	6	ALQSSINEDK[+42]AH	64	75	677.834	585.773	sp|B7UFK4|YEJL_ECO27	UPF0352 protein YejL OS=Escherichia coli O127:H6 (strain E2348/69 / EPEC) GN=yejL PE=3 SV=1	2	2	SW CobB
FDNKHYPR	yifE	[15]	y6	6	FDNK[+42]HYPR	12	19	559.773	856.442	sp|P0ADN3|YIFE_ECOL6	UPF0438 protein YifE OS=Escherichia coli O6:H1 (strain CFT073 / ATCC 700928 / UPEC) GN=yifE PE=3 SV=2	2	1	SW cobb cobb
FDNKHYPR	yifE	[15]	y3	3	FDNK[+42]HYPR	12	19	559.773	435.235	sp|P0ADN3|YIFE_ECOL6	UPF0438 protein YifE OS=Escherichia coli O6:H1 (strain CFT073 / ATCC 700928 / UPEC) GN=yifE PE=3 SV=2	2	1	SW cobb cobb
FDNKHYPR	yifE	[15]	y2	1	FDNK[+42]HYPR	12	19	559.773	272.172	sp|P0ADN3|YIFE_ECOL6	UPF0438 protein YifE OS=Escherichia coli O6:H1 (strain CFT073 / ATCC 700928 / UPEC) GN=yifE PE=3 SV=2	2	1	SW cobb cobb
FDNKHYPR	yifE	[15]	y7	5	FDNK[+42]HYPR	12	19	559.773	486.238	sp|P0ADN3|YIFE_ECOL6	UPF0438 protein YifE OS=Escherichia coli O6:H1 (strain CFT073 / ATCC 700928 / UPEC) GN=yifE PE=3 SV=2	2	2	SW cobb cobb
FDNKHYPR	yifE	[15]	y6	2	FDNK[+42]HYPR	12	19	559.773	428.725	sp|P0ADN3|YIFE_ECOL6	UPF0438 protein YifE OS=Escherichia coli O6:H1 (strain CFT073 / ATCC 700928 / UPEC) GN=yifE PE=3 SV=2	2	2	SW cobb cobb
HGDFTIKEAQLLER	yifE	[30]	y8	5	HGDFTIK[+42]EAQLLER	24	37	566.965	1028.57	sp|P0ADN3|YIFE_ECOL6	UPF0438 protein YifE OS=Escherichia coli O6:H1 (strain CFT073 / ATCC 700928 / UPEC) GN=yifE PE=3 SV=2	3	1	SW cobb a bit higher ch
HGDFTIKEAQLLER	yifE	[30]	y7	1	HGDFTIK[+42]EAQLLER	24	37	566.965	858.468	sp|P0ADN3|YIFE_ECOL6	UPF0438 protein YifE OS=Escherichia coli O6:H1 (strain CFT073 / ATCC 700928 / UPEC) GN=yifE PE=3 SV=2	3	1	SW cobb a bit higher ch
HGDFTIKEAQLLER	yifE	[30]	y6	2	HGDFTIK[+42]EAQLLER	24	37	566.965	729.425	sp|P0ADN3|YIFE_ECOL6	UPF0438 protein YifE OS=Escherichia coli O6:H1 (strain CFT073 / ATCC 700928 / UPEC) GN=yifE PE=3 SV=2	3	1	SW cobb a bit higher ch
HGDFTIKEAQLLER	yifE	[30]	y4	4	HGDFTIK[+42]EAQLLER	24	37	566.965	530.33	sp|P0ADN3|YIFE_ECOL6	UPF0438 protein YifE OS=Escherichia coli O6:H1 (strain CFT073 / ATCC 700928 / UPEC) GN=yifE PE=3 SV=2	3	1	SW cobb a bit higher ch
DAVIPGLQKDYEEDFKTALLR	yihD	[70]	y12	5	DAVIPGLQK[+42]DYEEDFKTALLR	62	82	821.764	1499.74	sp|P0ADQ0|YIHD_ECOL6	Protein yihD OS=Escherichia coli O6:H1 (strain CFT073 / ATCC 700928 / UPEC) GN=yihD PE=4 SV=1	3	1	SW cobb CobB
DAVIPGLQKDYEEDFKTALLR	yihD	[70]	y11	2	DAVIPGLQK[+42]DYEEDFKTALLR	62	82	821.764	1384.71	sp|P0ADQ0|YIHD_ECOL6	Protein yihD OS=Escherichia coli O6:H1 (strain CFT073 / ATCC 700928 / UPEC) GN=yihD PE=4 SV=1	3	1	SW cobb CobB
DAVIPGLQKDYEEDFKTALLR	yihD	[70]	y6	3	DAVIPGLQK[+42]DYEEDFKTALLR	62	82	821.764	701.467	sp|P0ADQ0|YIHD_ECOL6	Protein yihD OS=Escherichia coli O6:H1 (strain CFT073 / ATCC 700928 / UPEC) GN=yihD PE=4 SV=1	3	1	SW cobb CobB
DAVIPGLQKDYEEDFKTALLR	yihD	[70]	y5	4	DAVIPGLQK[+42]DYEEDFKTALLR	62	82	821.764	573.372	sp|P0ADQ0|YIHD_ECOL6	Protein yihD OS=Escherichia coli O6:H1 (strain CFT073 / ATCC 700928 / UPEC) GN=yihD PE=4 SV=1	3	1	SW cobb CobB
DAVIPGLQKDYEEDFKTALLR	yihD	[70]	y17	1	DAVIPGLQK[+42]DYEEDFKTALLR	62	82	821.764	1033.03	sp|P0ADQ0|YIHD_ECOL6	Protein yihD OS=Escherichia coli O6:H1 (strain CFT073 / ATCC 700928 / UPEC) GN=yihD PE=4 SV=1	3	2	SW cobb CobB
NKDEAGGNWK	yjbJ	[3]	y8	1	NK[+42]DEAGGNWK	2	11	580.77	876.385	sp|Q8FB32|YJBJ_ECOL6	UPF0337 protein YjbJ OS=Escherichia coli O6:H1 (strain CFT073 / ATCC 700928 / UPEC) GN=yjbJ PE=3 SV=2	2	1	SW cobb better
NKDEAGGNWK	yjbJ	[3]	y7	3	NK[+42]DEAGGNWK	2	11	580.77	761.358	sp|Q8FB32|YJBJ_ECOL6	UPF0337 protein YjbJ OS=Escherichia coli O6:H1 (strain CFT073 / ATCC 700928 / UPEC) GN=yjbJ PE=3 SV=2	2	1	SW cobb better
NKDEAGGNWK	yjbJ	[3]	y6	4	NK[+42]DEAGGNWK	2	11	580.77	632.315	sp|Q8FB32|YJBJ_ECOL6	UPF0337 protein YjbJ OS=Escherichia coli O6:H1 (strain CFT073 / ATCC 700928 / UPEC) GN=yjbJ PE=3 SV=2	2	1	SW cobb better
NKDEAGGNWK	yjbJ	[3]	y5	2	NK[+42]DEAGGNWK	2	11	580.77	561.278	sp|Q8FB32|YJBJ_ECOL6	UPF0337 protein YjbJ OS=Escherichia coli O6:H1 (strain CFT073 / ATCC 700928 / UPEC) GN=yjbJ PE=3 SV=2	2	1	SW cobb better
NKDEAGGNWK	yjbJ	[3]	y3	6	NK[+42]DEAGGNWK	2	11	580.77	447.235	sp|Q8FB32|YJBJ_ECOL6	UPF0337 protein YjbJ OS=Escherichia coli O6:H1 (strain CFT073 / ATCC 700928 / UPEC) GN=yjbJ PE=3 SV=2	2	1	SW cobb better
NKDEAGGNWK	yjbJ	[3]	y9	5	NK[+42]DEAGGNWK	2	11	580.77	523.749	sp|Q8FB32|YJBJ_ECOL6	UPF0337 protein YjbJ OS=Escherichia coli O6:H1 (strain CFT073 / ATCC 700928 / UPEC) GN=yjbJ PE=3 SV=2	2	2	SW cobb better
AEGKSEFAENDAYVHATPLIR	aceF	[317]	y7	1	AEGK[+42]SEFAENDAYVHATPLIR	314	334	787.389	807.484	sp|P06959|ODP2_ECOLI	Dihydrolipoyllysine-residue acetyltransferase component of pyruvate dehydrogenase complex OS=Escherichia coli (strain K12) GN=aceF PE=1 SV=3	3	1	SW cobb
AEGKSEFAENDAYVHATPLIR	aceF	[317]	y5	6	AEGK[+42]SEFAENDAYVHATPLIR	314	334	787.389	599.388	sp|P06959|ODP2_ECOLI	Dihydrolipoyllysine-residue acetyltransferase component of pyruvate dehydrogenase complex OS=Escherichia coli (strain K12) GN=aceF PE=1 SV=3	3	1	SW cobb
AEGKSEFAENDAYVHATPLIR	aceF	[317]	y4	4	AEGK[+42]SEFAENDAYVHATPLIR	314	334	787.389	498.34	sp|P06959|ODP2_ECOLI	Dihydrolipoyllysine-residue acetyltransferase component of pyruvate dehydrogenase complex OS=Escherichia coli (strain K12) GN=aceF PE=1 SV=3	3	1	SW cobb
AEGKSEFAENDAYVHATPLIR	aceF	[317]	y17	2	AEGK[+42]SEFAENDAYVHATPLIR	314	334	787.389	966.976	sp|P06959|ODP2_ECOLI	Dihydrolipoyllysine-residue acetyltransferase component of pyruvate dehydrogenase complex OS=Escherichia coli (strain K12) GN=aceF PE=1 SV=3	3	2	SW cobb
AEGKSEFAENDAYVHATPLIR	aceF	[317]	y15	3	AEGK[+42]SEFAENDAYVHATPLIR	314	334	787.389	858.939	sp|P06959|ODP2_ECOLI	Dihydrolipoyllysine-residue acetyltransferase component of pyruvate dehydrogenase complex OS=Escherichia coli (strain K12) GN=aceF PE=1 SV=3	3	2	SW cobb
FKQCCLH	yecA	[216]	y6	3	FK[+42]QC[+57]C[+57]LH	215	221	517.731	887.386	sp|P0AD05|YECA_ECOLI	Uncharacterized protein YecA OS=Escherichia coli (strain K12) GN=yecA PE=4 SV=1	2	1	SW cobb cobb
FKQCCLH	yecA	[216]	y5	1	FK[+42]QC[+57]C[+57]LH	215	221	517.731	717.281	sp|P0AD05|YECA_ECOLI	Uncharacterized protein YecA OS=Escherichia coli (strain K12) GN=yecA PE=4 SV=1	2	1	SW cobb cobb
FKQCCLH	yecA	[216]	y4	2	FK[+42]QC[+57]C[+57]LH	215	221	517.731	589.222	sp|P0AD05|YECA_ECOLI	Uncharacterized protein YecA OS=Escherichia coli (strain K12) GN=yecA PE=4 SV=1	2	1	SW cobb cobb
FKQCCLH	yecA	[216]	y3	5	FK[+42]QC[+57]C[+57]LH	215	221	517.731	429.191	sp|P0AD05|YECA_ECOLI	Uncharacterized protein YecA OS=Escherichia coli (strain K12) GN=yecA PE=4 SV=1	2	1	SW cobb cobb
FKQCCLH	yecA	[216]	y6	4	FK[+42]QC[+57]C[+57]LH	215	221	517.731	444.197	sp|P0AD05|YECA_ECOLI	Uncharacterized protein YecA OS=Escherichia coli (strain K12) GN=yecA PE=4 SV=1	2	2	SW cobb cobb
EFGEDVEKK	yqiC	[31]	y7	1	EFGEDVEK[+42]K	24	32	561.769	846.42	sp|Q46868|YQIC_ECOLI	Uncharacterized protein YqiC OS=Escherichia coli (strain K12) GN=yqiC PE=1 SV=2	2	1	SW cobb
EFGEDVEKK	yqiC	[31]	y6	5	EFGEDVEK[+42]K	24	32	561.769	789.399	sp|Q46868|YQIC_ECOLI	Uncharacterized protein YqiC OS=Escherichia coli (strain K12) GN=yqiC PE=1 SV=2	2	1	SW cobb
EFGEDVEKK	yqiC	[31]	y5	2	EFGEDVEK[+42]K	24	32	561.769	660.356	sp|Q46868|YQIC_ECOLI	Uncharacterized protein YqiC OS=Escherichia coli (strain K12) GN=yqiC PE=1 SV=2	2	1	SW cobb
KFTGEVSLTGQPFVMEPSK	tsf	[222]	y8	2	K[+42]FTGEVSLTGQPFVM[+16]EPSK	222	240	714.026	475.736	sp|A7ZHR0|EFTS_ECO24	Elongation factor Ts OS=Escherichia coli O139:H28 (strain E24377A / ETEC) GN=tsf PE=3 SV=1	3	2	SW cobb
EKMTGLESYDVK	gnsA	[43]	y10	3	EK[+42]MTGLESYDVK	42	53	721.348	1142.54	sp|P0AC93|GNSA_ECOL6	Protein gnsA OS=Escherichia coli O6:H1 (strain CFT073 / ATCC 700928 / UPEC) GN=gnsA PE=3 SV=1	2	1	SW cobb, both
EKMTGLESYDVK	gnsA	[43]	y9	1	EK[+42]MTGLESYDVK	42	53	721.348	1011.5	sp|P0AC93|GNSA_ECOL6	Protein gnsA OS=Escherichia coli O6:H1 (strain CFT073 / ATCC 700928 / UPEC) GN=gnsA PE=3 SV=1	2	1	SW cobb, both
EKMTGLESYDVK	gnsA	[43]	y8	2	EK[+42]MTGLESYDVK	42	53	721.348	910.452	sp|P0AC93|GNSA_ECOL6	Protein gnsA OS=Escherichia coli O6:H1 (strain CFT073 / ATCC 700928 / UPEC) GN=gnsA PE=3 SV=1	2	1	SW cobb, both
EKMTGLESYDVK	gnsA	[43]	y6	4	EK[+42]MTGLESYDVK	42	53	721.348	740.346	sp|P0AC93|GNSA_ECOL6	Protein gnsA OS=Escherichia coli O6:H1 (strain CFT073 / ATCC 700928 / UPEC) GN=gnsA PE=3 SV=1	2	1	SW cobb, both
VTVELTPYDLSKGR	infA	[64]	y12	5	VTVELTPYDLSK[+42]GR	53	66	810.436	1419.75	sp|A7ZJV1|IF1_ECO24	Translation initiation factor IF-1 OS=Escherichia coli O139:H28 (strain E24377A / ETEC) GN=infA PE=3 SV=1	2	1	SW cobb
VTVELTPYDLSKGR	infA	[64]	y10	3	VTVELTPYDLSK[+42]GR	53	66	810.436	1191.64	sp|A7ZJV1|IF1_ECO24	Translation initiation factor IF-1 OS=Escherichia coli O139:H28 (strain E24377A / ETEC) GN=infA PE=3 SV=1	2	1	SW cobb
VTVELTPYDLSKGR	infA	[64]	y9	2	VTVELTPYDLSK[+42]GR	53	66	810.436	1078.55	sp|A7ZJV1|IF1_ECO24	Translation initiation factor IF-1 OS=Escherichia coli O139:H28 (strain E24377A / ETEC) GN=infA PE=3 SV=1	2	1	SW cobb
VTVELTPYDLSKGR	infA	[64]	y8	1	VTVELTPYDLSK[+42]GR	53	66	810.436	977.505	sp|A7ZJV1|IF1_ECO24	Translation initiation factor IF-1 OS=Escherichia coli O139:H28 (strain E24377A / ETEC) GN=infA PE=3 SV=1	2	1	SW cobb
KIIGEQLGVK	acpP	[10]	y9	3	K[+42]IIGEQLGVK	10	19	563.845	956.578	sp|A7ZKJ7|ACP_ECO24	Acyl carrier protein OS=Escherichia coli O139:H28 (strain E24377A / ETEC) GN=acpP PE=3 SV=1	2	1	SW_CobB, K-10
KIIGEQLGVK	acpP	[10]	y8	1	K[+42]IIGEQLGVK	10	19	563.845	843.493	sp|A7ZKJ7|ACP_ECO24	Acyl carrier protein OS=Escherichia coli O139:H28 (strain E24377A / ETEC) GN=acpP PE=3 SV=1	2	1	SW_CobB, K-10
KIIGEQLGVK	acpP	[10]	y7	2	K[+42]IIGEQLGVK	10	19	563.845	730.409	sp|A7ZKJ7|ACP_ECO24	Acyl carrier protein OS=Escherichia coli O139:H28 (strain E24377A / ETEC) GN=acpP PE=3 SV=1	2	1	SW_CobB, K-10
KIIGEQLGVK	acpP	[10]	y6	7	K[+42]IIGEQLGVK	10	19	563.845	673.388	sp|A7ZKJ7|ACP_ECO24	Acyl carrier protein OS=Escherichia coli O139:H28 (strain E24377A / ETEC) GN=acpP PE=3 SV=1	2	1	SW_CobB, K-10
KIIGEQLGVK	acpP	[10]	y5	4	K[+42]IIGEQLGVK	10	19	563.845	544.345	sp|A7ZKJ7|ACP_ECO24	Acyl carrier protein OS=Escherichia coli O139:H28 (strain E24377A / ETEC) GN=acpP PE=3 SV=1	2	1	SW_CobB, K-10
KIIGEQLGVK	acpP	[10]	y4	6	K[+42]IIGEQLGVK	10	19	563.845	416.287	sp|A7ZKJ7|ACP_ECO24	Acyl carrier protein OS=Escherichia coli O139:H28 (strain E24377A / ETEC) GN=acpP PE=3 SV=1	2	1	SW_CobB, K-10
KIIGEQLGVK	acpP	[10]	y3	5	K[+42]IIGEQLGVK	10	19	563.845	303.203	sp|A7ZKJ7|ACP_ECO24	Acyl carrier protein OS=Escherichia coli O139:H28 (strain E24377A / ETEC) GN=acpP PE=3 SV=1	2	1	SW_CobB, K-10
IQAEKSQQSSY	csrA	[55]	y6	3	IQAEK[+42]SQQSSY	51	61	655.815	699.294	sp|A7ZQC4|CSRA_ECO24	Carbon storage regulator OS=Escherichia coli O139:H28 (strain E24377A / ETEC) GN=csrA PE=3 SV=1	2	1	SW_CobB K-55
IQAEKSQQSSY	csrA	[55]	y5	4	IQAEK[+42]SQQSSY	51	61	655.815	612.262	sp|A7ZQC4|CSRA_ECO24	Carbon storage regulator OS=Escherichia coli O139:H28 (strain E24377A / ETEC) GN=csrA PE=3 SV=1	2	1	SW_CobB K-55
IQAEKSQQSSY	csrA	[55]	y4	1	IQAEK[+42]SQQSSY	51	61	655.815	484.204	sp|A7ZQC4|CSRA_ECO24	Carbon storage regulator OS=Escherichia coli O139:H28 (strain E24377A / ETEC) GN=csrA PE=3 SV=1	2	1	SW_CobB K-55
IQAEKSQQSSY	csrA	[55]	y3	2	IQAEK[+42]SQQSSY	51	61	655.815	356.145	sp|A7ZQC4|CSRA_ECO24	Carbon storage regulator OS=Escherichia coli O139:H28 (strain E24377A / ETEC) GN=csrA PE=3 SV=1	2	1	SW_CobB K-55
IAAANVPAFVSGKALK	hupA	[83]	y10	6	IAAANVPAFVSGK[+42]ALK	71	86	533.647	1059.62	sp|P0ACF2|DBHA_ECO57	DNA-binding protein HU-alpha OS=Escherichia coli O157:H7 GN=hupA PE=3 SV=1	3	1	SW_CobB K-83
IAAANVPAFVSGKALK	hupA	[83]	y9	8	IAAANVPAFVSGK[+42]ALK	71	86	533.647	962.567	sp|P0ACF2|DBHA_ECO57	DNA-binding protein HU-alpha OS=Escherichia coli O157:H7 GN=hupA PE=3 SV=1	3	1	SW_CobB K-83
IAAANVPAFVSGKALK	hupA	[83]	y8	2	IAAANVPAFVSGK[+42]ALK	71	86	533.647	891.53	sp|P0ACF2|DBHA_ECO57	DNA-binding protein HU-alpha OS=Escherichia coli O157:H7 GN=hupA PE=3 SV=1	3	1	SW_CobB K-83
IAAANVPAFVSGKALK	hupA	[83]	y7	3	IAAANVPAFVSGK[+42]ALK	71	86	533.647	744.461	sp|P0ACF2|DBHA_ECO57	DNA-binding protein HU-alpha OS=Escherichia coli O157:H7 GN=hupA PE=3 SV=1	3	1	SW_CobB K-83
IAAANVPAFVSGKALK	hupA	[83]	y6	1	IAAANVPAFVSGK[+42]ALK	71	86	533.647	645.393	sp|P0ACF2|DBHA_ECO57	DNA-binding protein HU-alpha OS=Escherichia coli O157:H7 GN=hupA PE=3 SV=1	3	1	SW_CobB K-83
EHGDLKENAEYHAAR	greA	[43]	y7	7	EHGDLK[+42]ENAEYHAAR	38	52	446.21	817.395	sp|P0A6W7|GREA_ECO57	Transcription elongation factor GreA OS=Escherichia coli O157:H7 GN=greA PE=3 SV=1	4	1	SW_CobB, K-43
EHGDLKENAEYHAAR	greA	[43]	y6	5	EHGDLK[+42]ENAEYHAAR	38	52	446.21	746.358	sp|P0A6W7|GREA_ECO57	Transcription elongation factor GreA OS=Escherichia coli O157:H7 GN=greA PE=3 SV=1	4	1	SW_CobB, K-43
EHGDLKENAEYHAAR	greA	[43]	y4	1	EHGDLK[+42]ENAEYHAAR	38	52	446.21	454.252	sp|P0A6W7|GREA_ECO57	Transcription elongation factor GreA OS=Escherichia coli O157:H7 GN=greA PE=3 SV=1	4	1	SW_CobB, K-43
EHGDLKENAEYHAAR	greA	[43]	y9	2	EHGDLK[+42]ENAEYHAAR	38	52	446.21	530.744	sp|P0A6W7|GREA_ECO57	Transcription elongation factor GreA OS=Escherichia coli O157:H7 GN=greA PE=3 SV=1	4	2	SW_CobB, K-43
IKDIEAK	greA	[63]	y6	1	IK[+42]DIEAK	62	68	429.75	745.409	sp|P0A6W7|GREA_ECO57	Transcription elongation factor GreA OS=Escherichia coli O157:H7 GN=greA PE=3 SV=1	2	1	SW CobB, K-63
IKDIEAK	greA	[63]	y5	2	IK[+42]DIEAK	62	68	429.75	575.304	sp|P0A6W7|GREA_ECO57	Transcription elongation factor GreA OS=Escherichia coli O157:H7 GN=greA PE=3 SV=1	2	1	SW CobB, K-63
IKDIEAK	greA	[63]	y4	3	IK[+42]DIEAK	62	68	429.75	460.277	sp|P0A6W7|GREA_ECO57	Transcription elongation factor GreA OS=Escherichia coli O157:H7 GN=greA PE=3 SV=1	2	1	SW CobB, K-63
IKLVSSAGTGHFYTTTK	rpmG	[10]	y13	4	IK[+42]LVSSAGTGHFYTTTK	9	25	618.332	1357.64	sp|A7ZTI7|RL33_ECO24	50S ribosomal protein L33 OS=Escherichia coli O139:H28 (strain E24377A / ETEC) GN=rpmG PE=3 SV=1	3	1	SW_CobB, K-10
IKLVSSAGTGHFYTTTK	rpmG	[10]	y12	9	IK[+42]LVSSAGTGHFYTTTK	9	25	618.332	1270.61	sp|A7ZTI7|RL33_ECO24	50S ribosomal protein L33 OS=Escherichia coli O139:H28 (strain E24377A / ETEC) GN=rpmG PE=3 SV=1	3	1	SW_CobB, K-10
IKLVSSAGTGHFYTTTK	rpmG	[10]	y10	6	IK[+42]LVSSAGTGHFYTTTK	9	25	618.332	1112.54	sp|A7ZTI7|RL33_ECO24	50S ribosomal protein L33 OS=Escherichia coli O139:H28 (strain E24377A / ETEC) GN=rpmG PE=3 SV=1	3	1	SW_CobB, K-10
IKLVSSAGTGHFYTTTK	rpmG	[10]	y8	7	IK[+42]LVSSAGTGHFYTTTK	9	25	618.332	954.468	sp|A7ZTI7|RL33_ECO24	50S ribosomal protein L33 OS=Escherichia coli O139:H28 (strain E24377A / ETEC) GN=rpmG PE=3 SV=1	3	1	SW_CobB, K-10
IKLVSSAGTGHFYTTTK	rpmG	[10]	y6	5	IK[+42]LVSSAGTGHFYTTTK	9	25	618.332	760.388	sp|A7ZTI7|RL33_ECO24	50S ribosomal protein L33 OS=Escherichia coli O139:H28 (strain E24377A / ETEC) GN=rpmG PE=3 SV=1	3	1	SW_CobB, K-10
IKLVSSAGTGHFYTTTK	rpmG	[10]	y16	8	IK[+42]LVSSAGTGHFYTTTK	9	25	618.332	870.452	sp|A7ZTI7|RL33_ECO24	50S ribosomal protein L33 OS=Escherichia coli O139:H28 (strain E24377A / ETEC) GN=rpmG PE=3 SV=1	3	2	SW_CobB, K-10
IKLVSSAGTGHFYTTTK	rpmG	[10]	y15	1	IK[+42]LVSSAGTGHFYTTTK	9	25	618.332	785.399	sp|A7ZTI7|RL33_ECO24	50S ribosomal protein L33 OS=Escherichia coli O139:H28 (strain E24377A / ETEC) GN=rpmG PE=3 SV=1	3	2	SW_CobB, K-10
IKLVSSAGTGHFYTTTK	rpmG	[10]	y14	3	IK[+42]LVSSAGTGHFYTTTK	9	25	618.332	728.857	sp|A7ZTI7|RL33_ECO24	50S ribosomal protein L33 OS=Escherichia coli O139:H28 (strain E24377A / ETEC) GN=rpmG PE=3 SV=1	3	2	SW_CobB, K-10
IKLVSSAGTGHFYTTTK	rpmG	[10]	y13	2	IK[+42]LVSSAGTGHFYTTTK	9	25	618.332	679.323	sp|A7ZTI7|RL33_ECO24	50S ribosomal protein L33 OS=Escherichia coli O139:H28 (strain E24377A / ETEC) GN=rpmG PE=3 SV=1	3	2	SW_CobB, K-10
EIQDVEKK	yeeX	[33]	y6	3	EIQDVEK[+42]K	27	34	515.774	788.415	sp|A7ZNH9|YEEX_ECO24	UPF0265 protein YeeX OS=Escherichia coli O139:H28 (strain E24377A / ETEC) GN=yeeX PE=3 SV=1	2	1	SW_CobB, K-33
EIQDVEKK	yeeX	[33]	y5	1	EIQDVEK[+42]K	27	34	515.774	660.356	sp|A7ZNH9|YEEX_ECO24	UPF0265 protein YeeX OS=Escherichia coli O139:H28 (strain E24377A / ETEC) GN=yeeX PE=3 SV=1	2	1	SW_CobB, K-33
EIQDVEKK	yeeX	[33]	y4	4	EIQDVEK[+42]K	27	34	515.774	545.329	sp|A7ZNH9|YEEX_ECO24	UPF0265 protein YeeX OS=Escherichia coli O139:H28 (strain E24377A / ETEC) GN=yeeX PE=3 SV=1	2	1	SW_CobB, K-33
EIQDVEKK	yeeX	[33]	y3	2	EIQDVEK[+42]K	27	34	515.774	446.261	sp|A7ZNH9|YEEX_ECO24	UPF0265 protein YeeX OS=Escherichia coli O139:H28 (strain E24377A / ETEC) GN=yeeX PE=3 SV=1	2	1	SW_CobB, K-33
EIQDVEKK	yeeX	[33]	y6	5	EIQDVEK[+42]K	27	34	515.774	394.711	sp|A7ZNH9|YEEX_ECO24	UPF0265 protein YeeX OS=Escherichia coli O139:H28 (strain E24377A / ETEC) GN=yeeX PE=3 SV=1	2	2	SW_CobB, K-33
