# Supplementary material for: Structural, Kinetic and Proteomic Characterization of Acetyl Phosphate-Dependent Bacterial Protein Acetylation
Source: PLoS One. 2014 Apr 22;9(4):e94816. doi: 10.1371/journal.pone.0094816 (PMC3995681; doi:10.1371/journal.pone.0094816)
Supplement: Table S21 — Quantitative MS1 Filtering of acP-dependent acetylation, identifying acetyl sties that were increased significantly in the ackA mutant relative to the isogenic pta ackA mutant, both grown in the absence of glucose. Three biological replicates were acquired in three technical MS replicates. (XLSX) [file pone.0094816.s031.xlsx]

## Sheet: S21_MS1 Quant ackA v pta ackA
Table S21. Quantitative MS1 Filtering of acP-dependent acetylation, identifying acetyl sites increased significantly in the ackA mutant relative to the isogenic pta ackA mutant, both grown in the absence of glucose.
Combined Ratio of ackA_no Glc / ackA pta_no Glc, averaging over 3 biological replicates B1, B2, B3
The only sites that are considered are those that showed a ratio of >2(pink) with a significant P value <0.05 (green) in all 3 biological replicates (each acquired in 3 technical replicates)
	(for formation of the mean: individual ratios from B1, B2, B3 were log transformed first, then averaged, then for the combined ratio transformed into natural numbers (yellow))
				Combined Ratio		Combined Ratio
				Per Site	SD Combined	Per Site	B1			B2			B3
				ackA/pta ackA			ackA/pta ackA			ackA/pta ackA			ackA/pta ackA
Gene Name	Protein Description	Protein Name	Acetyl Site	Mean		%CV	Ratio	P-Value		Ratio	P-Value		Ratio	P-Value
gpmA	2,3-bisphosphoglycerate-dependent phosphoglycerate mutase	sp|A7ZJD0|GPMA_ECO24	[100]	24.948	0.643326	19.999	10.8398	0.0008204		51.9044	0.00338892		27.5974	6.04e-05
rpmG	50S ribosomal protein L33	sp|A7ZTI7|RL33_ECO24	[33]	23.3538	0.479612	15.2221	15.4492	0.000591037		45.7505	0.000309544		18.0152	0.000104911
rplV	50S ribosomal protein L22	sp|A7ZSK4|RL22_ECO24	[70]	17.7235	0.826977	28.7655	6.04687	0.0385928		45.2235	0.00441425		20.3486	0.00148992
yeeX	UPF0265 protein YeeX	sp|A7ZNH9|YEEX_ECO24	[33, 34]	10.6713	1.18668	50.1224	3.06476	0.003331		52.6027	0.00443532		7.55211	0.000390335
rpmF	50S ribosomal protein L32	sp|B7UPA5|RL32_ECO27	[32]	10.0175	0.257785	11.1869	7.86875	0.0499102		8.91543	9.45e-05		14.3241	3.78e-06
rplY	50S ribosomal protein L25	sp|A7ZP09|RL25_ECO24	[46]	9.99708	0.312714	13.5827	6.63303	0.0392373		10.652	0.00743125		14.1462	8.7e-06
rpmC	50S ribosomal protein L29	sp|A7ZSK1|RL29_ECO24	[54]	9.99103	0.639189	27.7704	11.41	0.000318773		20.2763	0.0167256		4.30739	0.00179158
rpsP	30S ribosomal protein S16	sp|A7ZQ49|RS16_ECO24	[46]	9.63208	0.893967	39.467	3.08928	0.00129287		46.6571	0.00139671		7.86806	7.52e-05
rpiA	Ribose-5-phosphate isomerase A	sp|A7ZR23|RPIA_ECO24	[7]	9.53743	0.507038	22.4828	4.80164	0.00128088		11.2406	0.00295048		16.0772	2.65714e-06
rplE	50S ribosomal protein L5	sp|A7ZSJ7|RL5_ECO24	[120]	9.50312	0.539654	23.9674	4.62504	0.00196828		10.9056	0.00465597		16.9926	1.59e-05
aspS	Aspartate--tRNA ligase	sp|A7ZMZ0|SYD_ECO24	[283]	9.38581	0.441339	19.7097	5.06889	0.00563008		7.63922	0.00809701		15.6395	0.000418378
rpoC	DNA-directed RNA polymerase subunit beta'	sp|A7ZUK2|RPOC_ECO24	[603]	9.31759	0.42645	19.107	5.50361	0.00872678		15.632	0.00844033		9.40941	0.00297586
rplI	50S ribosomal protein L9	sp|A7ZV74|RL9_ECO24	[89]	9.22149	0.611799	27.5395	4.87608	0.02116		21.0627	0.00249483		7.62896	7.42e-05
atpA	ATP synthase subunit alpha	sp|A7ZTU6|ATPA_ECO24	[384]	9.16483	0.193475	8.7333	6.98507	0.00114425		10.8459	0.000825384		10.1517	2.32e-06
alaS	Alanine--tRNA ligase	sp|A7ZQC5|SYA_ECO24	[592]	8.96802	0.5674	25.8654	4.01582	0.00612598		13.2984	9.74e-05		13.4886	0.000937104
rplR	50S ribosomal protein L18	sp|A7ZSJ3|RL18_ECO24	[68]	8.76983	0.443419	20.4216	7.98717	0.00135362		5.36951	0.000231564		15.7246	0.000502151
rplJ	50S ribosomal protein L10	sp|A7ZUJ8|RL10_ECO24	[105]	8.57035	0.202697	9.43517	8.3077	5.12e-05		6.80093	0.0130773		11.1368	0.000100828
pgk	Phosphoglycerate kinase	sp|A7ZR34|PGK_ECO24	[119]	8.57026	0.412695	19.2103	6.64379	0.000624143		15.335	8.34e-05		6.17628	0.000372838
rplW	50S ribosomal protein L23	sp|P0ADZ2|RL23_ECO57	[33]	8.46325	0.440945	20.6461	5.18906	0.0202208		15.1058	0.0245762		7.73088	0.00173355
folX	D-erythro-7,8-dihydroneopterin triphosphate epimerase	sp|P0AC21|FOLX_ECO57	[62]	8.19731	0.429579	20.4192	5.76633	0.00879782		6.36411	0.00266315		15.0121	1.4e-06
tsf	Elongation factor Ts	sp|A7ZHR0|EFTS_ECO24	[247]	8.1793	0.323562	15.3959	5.25586	0.00962382		9.18743	0.00298214		11.3153	0.000672895
fabB	3-oxoacyl-[acyl-carrier-protein] synthase 1	sp|P0A954|FABB_ECOL6	[320]	8.01578	0.37718	18.1214	6.96297	7.87e-05		13.4282	0.00392605		5.51074	0.000100319
tuf1	Elongation factor Tu 1	sp|A7ZSL4|EFTU1_ECO24	[314]	7.95603	0.597683	28.8188	4.44243	0.0457012		18.0882	0.00320737		6.27155	0.000837202
gapA	Glyceraldehyde-3-phosphate dehydrogenase A	sp|P0A9B4|G3P1_ECO57	[124]	7.77247	0.597191	29.1229	4.82182	0.0127217		18.0423	0.000183049		5.40336	0.000576105
aceA	Isocitrate lyase	sp|P0A9G6|ACEA_ECOLI	[308]	7.65667	0.109234	5.36623	7.32399	1.53e-05		8.90387	0.000512635		6.88951	3.31e-05
mdh	Malate dehydrogenase	sp|A7ZSD0|MDH_ECO24	[140]	7.51993	0.40119	19.8849	4.29876	0.000263841		10.8192	0.000173644		9.14493	1.38e-05
rplL	50S ribosomal protein L7/L12	sp|A7ZUK0|RL7_ECO24	[101]	7.37578	0.607388	30.3967	3.41885	0.0365541		15.1036	0.000145394		7.76936	3.24e-07
prs	Ribose-phosphate pyrophosphokinase	sp|P0A719|KPRS_ECO57	[182]	7.35709	0.318473	15.9582	4.68792	0.000574404		9.31157	4.42e-05		9.11958	0.00193249
rplR	50S ribosomal protein L18	sp|A7ZSJ3|RL18_ECO24	[63]	7.33823	0.543369	27.2626	3.49599	0.00211188		12.7014	0.00626712		8.89246	0.000142431
fusA	Elongation factor G	sp|A7ZSL5|EFG_ECO24	[153]	7.17945	0.506006	25.6697	3.98884	0.00773544		13.722	0.000667503		6.76039	0.000210789
ppiC	Peptidyl-prolyl cis-trans isomerase C	sp|P0A9L7|PPIC_ECO57	[33]	7.12857	0.382144	19.4564	4.64272	0.00454178		6.64843	0.000657673		11.7356	0.000628996
pyrG	CTP synthase	sp|A7ZQM3|PYRG_ECO24	[239]	7.08711	0.404238	20.6425	5.69672	0.0318745		12.4946	0.0134294		5.00225	0.00566816
ydjA	Putative NAD(P)H nitroreductase ydjA	sp|P0ACY2|YDJA_ECO57	[78]	7.06856	0.360364	18.4267	4.52642	0.00125173		10.9522	6.33e-05		7.11538	0.00084535
eno	Enolase	sp|A7ZQM2|ENO_ECO24	[195]	7.02529	0.221044	11.3384	5.15838	9.68e-05		7.85171	0.000980101		8.56079	0.000598049
icd	Isocitrate dehydrogenase [NADP]	sp|P08200|IDH_ECOLI	[174]	6.98251	0.349699	17.9941	7.18393	0.000172446		10.5644	0.000173546		4.49328	0.000573562
fbp	Fructose-1,6-bisphosphatase class 1	sp|A7ZVB0|F16PA_ECO24	[269]	6.83593	0.235724	12.2633	8.18714	0.000635031		4.90435	0.0216345		7.96451	0.000213058
rplI	50S ribosomal protein L9	sp|A7ZV74|RL9_ECO24	[112]	6.77539	0.261817	13.6841	4.79644	0.030107		9.05016	0.00297697		7.1577	3.25e-06
rplM	50S ribosomal protein L13	sp|A7ZSC5|RL13_ECO24	[12]	6.51072	0.405318	21.6349	4.67002	1.12e-05		5.13274	0.0101683		11.5241	4.07e-05
rpsQ	30S ribosomal protein S17	sp|A7ZSK0|RS17_ECO24	[16]	6.45121	0.709904	38.0795	2.61462	0.000374917		14.7777	2.6e-05		6.96269	0.000215289
ppiB	Peptidyl-prolyl cis-trans isomerase B	sp|P23869|PPIB_ECOLI	[19]	6.42491	0.394962	21.2324	3.77054	0.0021071		7.25565	0.0258184		9.69032	2.6e-05
rpsF	30S ribosomal protein S6	sp|A7ZV71|RS6_ECO24	[35]	6.41347	0.190835	10.2688	5.21232	0.00546831		6.1258	0.00597058		8.25958	0.00306546
rpsB	30S ribosomal protein S2	sp|B7UIL4|RS2_ECO27	[128]	6.29613	0.265702	14.4408	4.70273	0.000635071		8.93837	0.00589297		5.93907	2.35e-06
rpmE	50S ribosomal protein L31	sp|A7ZUF1|RL31_ECO24	[8]	6.28194	0.49864	27.1342	3.37821	0.00520166		11.4612	0.00161655		6.39593	0.00207612
carB	Carbamoyl-phosphate synthase large chain	sp|P63737|CARB_ECO57	[963]	6.19684	0.305542	16.7508	5.75121	0.0107939		4.45096	0.00786824		9.30391	0.000161695
sucD	Succinyl-CoA ligase [ADP-forming] subunit alpha	sp|P0AGF1|SUCD_ECO57	[7]	5.91363	0.434425	24.4436	3.33629	0.000345382		9.56932	0.0165271		6.46852	8.5e-05
frr	Ribosome-recycling factor	sp|A7ZHR2|RRF_ECO24	[15]	5.75805	0.354454	20.2476	3.50207	0.0181828		7.76652	0.0149122		7.02364	0.000471095
yeeX	UPF0265 protein YeeX	sp|A7ZNH9|YEEX_ECO24	[82]	5.74242	0.375535	21.4851	3.71353	0.0232216		9.28059	0.00647877		5.4992	0.00573648
eno	Enolase	sp|A7ZQM2|ENO_ECO24	[419]	5.70642	0.443215	25.4489	8.42672	0.000624377		7.17904	0.000713726		3.06683	0.0139528
bcp	Putative peroxiredoxin bcp	sp|P0AE54|BCP_ECO57	[77]	5.64495	0.514875	29.7485	2.77942	0.00239845		9.31446	0.0242738		6.94897	0.000244515
grxC	Glutaredoxin-3	sp|P0AC64|GLRX3_ECO57	[9]	5.50231	0.149824	8.78647	4.51801	6.83e-05		6.49997	3.1e-07		5.67287	4.46e-05
tnaA	Tryptophanase	sp|A7ZTR3|TNAA_ECO24	[115]	5.5002	0.447422	26.2451	4.51384	0.000241325		10.2248	6.11e-05		3.61273	0.000159987
talB	Transaldolase B	sp|P0A871|TALB_ECO57	[301]	5.49436	0.166857	9.7937	5.65774	0.00759876		4.42129	0.000243193		6.63388	3.49e-07
osmC	PeroxiredoxinmC	sp|P0C0L2|OSMC_ECOLI	[16]	5.42614	0.224647	13.2831	6.42294	0.0174404		3.95417	0.000200176		6.3018	0.00011369
pgk	Phosphoglycerate kinase	sp|A7ZR34|PGK_ECO24	[84]	5.39846	0.513016	30.4259	8.174	0.0005583		2.62064	0.0380063		7.3485	0.000138283
rplF	50S ribosomal protein L6	sp|A7ZSJ4|RL6_ECO24	[44]	5.36996	0.578995	34.4471	2.41838	0.00451301		9.4072	5.71e-06		6.80133	6.21e-06
gapA	Glyceraldehyde-3-phosphate dehydrogenase A	sp|P0A9B4|G3P1_ECO57	[138]	5.30053	0.813352	48.7678	4.26831	0.0397669		15.712	0.000646213		2.22013	0.0374068
purU	Formyltetrahydrofolate deformylase	sp|P0A440|PURU_ECOL6	[264]	5.28986	0.500863	30.0676	4.10414	0.00534756		10.6485	0.00578685		3.3877	0.000308971
bcp	Putative peroxiredoxin bcp	sp|P0AE54|BCP_ECO57	[74]	5.10488	0.563501	34.5664	2.95175	0.0440207		11.0817	0.00340364		4.0719	0.000827419
talB	Transaldolase B	sp|P0A871|TALB_ECO57	[308]	5.02759	0.114546	7.09287	5.24159	0.00442075		4.3023	0.0465884		5.63766	2.56e-06
lpdA	Dihydrolipoyl dehydrogenase	sp|P0A9P2|DLDH_ECO57	[278]	5.02045	0.242867	15.052	3.99717	0.0015582		4.50479	0.0349182		7.02562	1.27e-06
gapA	Glyceraldehyde-3-phosphate dehydrogenase A	sp|P0A9B4|G3P1_ECO57	[192]	4.96053	0.0618487	3.86189	4.58828	0.00423069		4.9798	0.00236089		5.33855	0.000179935
tpx	Thiol peroxidase	sp|P0A864|TPX_ECO57	[46]	4.93063	0.558565	35.0095	2.26209	3.95e-05		8.11048	2.12e-05		6.5415	0.000272485
grxD	Glutaredoxin-4	sp|P0AC71|GLRX4_ECO57	[7]	4.78745	0.492081	31.4228	2.3893	0.0135471		7.02232	0.00453503		6.54122	0.00079382
pyrI	Aspartate carbamoyltransferase regulatory chain	sp|A7ZVC6|PYRI_ECO24	[13]	4.75188	0.484859	31.1098	3.85196	0.0135717		2.99729	0.00592924		9.2855	0.000320825
tnaA	Tryptophanase	sp|A7ZTR3|TNAA_ECO24	[406]	4.61029	0.126984	8.30887	5.20881	0.0454612		4.86371	0.00372575		3.87006	2.74e-05
pykF	Pyruvate kinase I	sp|P0AD62|KPYK1_ECO57	[13]	4.60296	0.918218	60.144	2.54046	0.0244839		16.8425	0.00266799		2.28452	0.000714892
yegP	UPF0339 protein YegP	sp|P76402|YEGP_ECOLI	[41]	4.5199	0.383964	25.4536	2.67494	0.000447558		5.24183	0.000862636		6.59626	1e-05
crp	Catabolite gene activator	sp|P0ACK0|CRP_ECO57	[101]	4.49094	0.385572	25.6695	2.95587	0.0296255		4.08304	3.51e-05		7.50204	1.52e-06
rplE	50S ribosomal protein L5	sp|A7ZSJ7|RL5_ECO24	[48]	4.3077	0.659743	45.1754	2.43976	0.0456308		9.60925	0.00183947		2.0757	0.00132453
manX	PTS system mannose-specific EIIAB component	sp|P69799|PTNAB_ECO57	[234]	4.27	0.159732	11.0037	3.85942	0.000757062		3.76825	0.00546429		5.34555	0.00221549
gpmA	2,3-bisphosphoglycerate-dependent phosphoglycerate mutase	sp|A7ZJD0|GPMA_ECO24	[106]	4.19864	0.400446	27.9103	3.3126	1.42e-05		7.3775	0.000115747		3.03172	0.00136849
rho	Transcription termination factor Rho	sp|P0AG32|RHO_ECO57	[123]	4.02848	0.221652	15.9074	3.14155	0.00917235		3.86914	0.00985855		5.37938	0.000615007
rplR	50S ribosomal protein L18	sp|A7ZSJ3|RL18_ECO24	[88]	3.96352	0.590921	42.9096	1.71517	0.00551969		5.81961	0.00385232		6.21829	2.17e-06
rpsH	30S ribosomal protein S8	sp|A7ZSJ5|RS8_ECO24	[31]	3.86037	0.0570329	4.22227	3.60522	0.000897656		4.15095	1.93e-05		3.84035	0.00881609
rpsK	30S ribosomal protein S11	sp|A7ZSI6|RS11_ECO24	[75]	3.84571	0.171167	12.7077	3.02047	0.00251128		4.29443	0.00460607		4.38735	0.000229489
sucB	Dihydrolipoyllysine-residue succinyltransferase component of 2-oxoglutarate dehydrogenase complex	sp|P0AFG7|ODO2_ECO57	[300]	3.66975	0.149499	11.4989	4.29372	3.57e-05		3.8372	0.0053639		2.99862	2.05e-05
icd	Isocitrate dehydrogenase [NADP]	sp|P08200|IDH_ECOLI	[235]	3.65184	0.521943	40.2973	2.25923	0.000622059		7.35923	6.82e-05		2.16061	0.000403315
frr	Ribosome-recycling factor	sp|A7ZHR2|RRF_ECO24	[21]	3.62254	0.438995	34.1053	1.99799	0.00922382		5.70412	0.00552922		4.16604	0.000598376
rplL	50S ribosomal protein L7/L12	sp|A7ZUK0|RL7_ECO24	[71]	3.61658	0.220199	17.1291	4.65438	0.000153173		2.72019	0.0087751		3.73866	5.97e-07
mdh	Malate dehydrogenase	sp|A7ZSD0|MDH_ECO24	[301]	3.52079	0.393837	31.2895	3.49982	0.0347576		5.71591	0.00137072		2.183	0.00501371
trxA	Thioredoxin-1	sp|P0AA27|THIO_ECO57	[97]	3.49873	0.188068	15.0166	2.96464	0.000417521		3.17859	0.0144166		4.54869	0.00076781
ybeZ	PhoH-like protein	sp|P0A9K5|PHOL_ECO57	[214]	3.23038	0.188055	16.0375	2.94017	0.00137325		2.72786	0.0344313		4.19532	0.00038108
glyA	Serine hydroxymethyltransferase	sp|A7ZPZ4|GLYA_ECO24	[331]	2.97992	0.0950582	8.70578	3.01346	0.0308175		3.32827	0.0250654		2.63947	0.0109751
aceE	Pyruvate dehydrogenase E1 component	sp|P0AFG9|ODP1_ECO57	[508]	2.47881	0.0958808	10.5621	2.71067	0.00129597		2.59019	0.00292137		2.17231	0.000988315
