# Supplementary material for: Structural, Kinetic and Proteomic Characterization of Acetyl Phosphate-Dependent Bacterial Protein Acetylation
Source: PLoS One. 2014 Apr 22;9(4):e94816. doi: 10.1371/journal.pone.0094816 (PMC3995681; doi:10.1371/journal.pone.0094816)
Supplement: Table S22 — Ontology Assessment of 292 acetyllysines upregulated in the ackA mutant relative to its WT parent using Panther: molecular function GO categories. (XLSX) [file pone.0094816.s032.xlsx]

## Sheet: S22_Functional Analysis Panther
Table S22. Ontology Assessment of 292 acetyllysines upregulated in the ackA mutant relative to its WT parent using Panther (Molecular Function)
AckA Panther Ontology analysis - Molecular Function
total proteins read in for analysis: 270
		number of proteins	percent proteins
		assigned to category	assigned to category
1	ion channel activity (GO:0005216)	3	0.011
2	transporter activity (GO:0005215)	10	0.037
3	translation regulator activity (GO:0045182)	8	0.03
4	transcription regulator activity (GO:0030528)	10	0.037
5	enzyme regulator activity (GO:0030234)	3	0.011
6	catalytic activity (GO:0003824)	150	0.556
7	receptor activity (GO:0004872)	3	0.011
8	antioxidant activity (GO:0016209)	4	0.015
9	structural molecule activity (GO:0005198)	34	0.126
10	binding (GO:0005488)	69	0.256
