# Supplementary material for: Structural, Kinetic and Proteomic Characterization of Acetyl Phosphate-Dependent Bacterial Protein Acetylation
Source: PLoS One. 2014 Apr 22;9(4):e94816. doi: 10.1371/journal.pone.0094816 (PMC3995681; doi:10.1371/journal.pone.0094816)
Supplement: Table S23 — Ontology Assessment of 292 acetyllysines upregulated in the ackA mutant relative to its WT parent using Panther: biological processes GO categories. (XLSX) [file pone.0094816.s033.xlsx]

## Sheet: S23_Biological Process
Table S23. Ontology Assessment of 292 acetyllysines upregulated in the ackA mutant relative to its WT parent using Panther (Biological Process)
AckA Panther Ontology analysis - Biological Process
total proteins read in for analysis: 270
		number of proteins	percent proteins
		assigned to category	assigned to category
1	cell communication (GO:0007154)	7	0.026
2	cellular process (GO:0009987)	11	0.041
3	transport (GO:0006810)	13	0.048
4	cellular component organization (GO:0016043)	1	0.004
5	apoptosis (GO:0006915)	3	0.011
6	system process (GO:0003008)	3	0.011
7	reproduction (GO:0000003)	1	0.004
8	response to stimulus (GO:0050896)	11	0.041
9	generation of precursor metabolites and energy (GO:0006091)	21	0.078
10	metabolic process (GO:0008152)	189	0.7
11	cell cycle (GO:0007049)	4	0.015
12	immune system process (GO:0002376)	18	0.067
red, most common function or process
