# Supplementary material for: Structural, Kinetic and Proteomic Characterization of Acetyl Phosphate-Dependent Bacterial Protein Acetylation
Source: PLoS One. 2014 Apr 22;9(4):e94816. doi: 10.1371/journal.pone.0094816 (PMC3995681; doi:10.1371/journal.pone.0094816)
Supplement: Table S25 — Average and standard deviation of acP-dependent peptide acetylation by SAMDI assay data after background subtraction. (XLSX) [file pone.0094816.s035.xlsx]

## Sheet: S25 SAMDI data
Table S25. Average and standard deviation of acP-dependent peptide acetylation by SAMDI assay after background subtraction
					50mM AcP150mM NaCl, 10mM MgCl2
					run 1	run 2	average	std dev	% stdev
Row	Column	Position	X	Z	Activity bkg sub	Activity bkg sub	Activity	Activity	Activity
A	1	1	A	A	0.006	0.136	0.071	0.0919239	9.19239
A	2	2	R	A	0.101	0.081	0.091	0.0141421	1.41421
A	3	3	N	A	0.012	0.058	0.035	0.0325269	3.25269
A	4	4	D	A	0.025	-0.01	0.0075	0.0247487	2.47487
A	5	5	E	A	0.088	0.002	0.045	0.0608112	6.08112
A	6	6	Q	A	0.152	-0.035	0.0585	0.132229	13.2229
A	7	7	G	A	0.019	0.021	0.02	0.00141421	0.141421
A	8	8	H	A	0.08	0.062	0.071	0.0127279	1.27279
A	9	9	I	A	0.016	0.037	0.0265	0.0148492	1.48492
A	10	10	L	A	0.115	-0.001	0.057	0.0820244	8.20244
A	11	11	K	A	0.142	0.072	0.107	0.0494975	4.94975
A	12	12	M	A	0.025	0.043	0.034	0.0127279	1.27279
A	13	13	F	A	0.016	0.026	0.021	0.00707107	0.707107
A	14	14	P	A	0.012	0.009	0.0105	0.00212132	0.212132
A	15	15	S	A	0.011	0.014	0.0125	0.00212132	0.212132
A	16	16	T	A	0.01	0.015	0.0125	0.00353553	0.353553
A	17	17	W	A	0.008	0.049	0.0285	0.0289914	2.89914
A	18	18	Y	A	0	0.025	0.0125	0.0176777	1.76777
A	19	19	V	A	0.023	0.057	0.04	0.0240416	2.40416
A	20	20	A	R	0.097	0.087	0.092	0.00707107	0.707107
A	21	21	R	R	0.106	0.117	0.1115	0.00777817	0.777817
A	22	22	N	R	0.105	0.129	0.117	0.0169706	1.69706
A	23	23	D	R	0.057	0.07	0.0635	0.00919239	0.919239
A	24	24	E	R	0.058	0.102	0.08	0.0311127	3.11127
B	1	25	Q	R	0.084	0.064	0.074	0.0141421	1.41421
B	2	26	G	R	0.114	0.077	0.0955	0.026163	2.6163
B	3	27	H	R	0.134	0.136	0.135	0.00141421	0.141421
B	4	28	I	R	0.091	0.107	0.099	0.0113137	1.13137
B	5	29	L	R	0.09	0.096	0.093	0.00424264	0.424264
B	6	30	K	R	0.242	0.223	0.2325	0.013435	1.3435
B	7	31	M	R	0.063	0.078	0.0705	0.0106066	1.06066
B	8	32	F	R	0.102	0.092	0.097	0.00707107	0.707107
B	9	33	P	R	0.1	0.098	0.099	0.00141421	0.141421
B	10	34	S	R	0.112	0.086	0.099	0.0183848	1.83848
B	11	35	T	R	0.113	0.095	0.104	0.0127279	1.27279
B	12	36	W	R	0.135	0.114	0.1245	0.0148492	1.48492
B	13	37	Y	R	0.115	0.082	0.0985	0.0233345	2.33345
B	14	38	V	R	0.095	0.1	0.0975	0.00353553	0.353553
B	15	39	A	N	0.016	-0.008	0.004	0.0169706	1.69706
B	16	40	R	N	0.11	0.125	0.1175	0.0106066	1.06066
B	17	41	N	N	0.005	0.039	0.022	0.0240416	2.40416
B	18	42	D	N	-0.009	0.023	0.007	0.0226274	2.26274
B	19	43	E	N	0.012	0.046	0.029	0.0240416	2.40416
B	20	44	Q	N	0.025	0.065	0.045	0.0282843	2.82843
B	21	45	G	N	0.02	0.042	0.031	0.0155563	1.55563
B	22	46	H	N	0.057	0.045	0.051	0.00848528	0.848528
B	23	47	I	N	0.021	0.05	0.0355	0.0205061	2.05061
B	24	48	L	N	0.016	0.081	0.0485	0.0459619	4.59619
C	1	49	K	N	0.047	0.052	0.0495	0.00353553	0.353553
C	2	50	M	N	0.015	0.035	0.025	0.0141421	1.41421
C	3	51	F	N	0.012	0.016	0.014	0.00282843	0.282843
C	4	52	P	N	0.015	0.002	0.0085	0.00919239	0.919239
C	5	53	S	N	0.011	0.01	0.0105	0.000707107	0.0707107
C	6	54	T	N	-0.02	-0.008	-0.014	0.00848528	0.848528
C	7	55	W	N	0.002	0.005	0.0035	0.00212132	0.212132
C	8	56	Y	N	0.072	0.097	0.0845	0.0176777	1.76777
C	9	57	V	N	0.009	0.003	0.006	0.00424264	0.424264
C	10	58	A	D	-0.002	-0.036	-0.019	0.0240416	2.40416
C	11	59	R	D	0.058	0.026	0.042	0.0226274	2.26274
C	12	60	N	D	-0.008	-0.028	-0.018	0.0141421	1.41421
C	13	61	D	D	-0.007	-0.051	-0.029	0.0311127	3.11127
C	14	62	E	D	-0.018	-0.041	-0.0295	0.0162635	1.62635
C	15	63	Q	D	-0.001	-0.038	-0.0195	0.026163	2.6163
C	16	64	G	D	-0.007	-0.008	-0.0075	0.000707107	0.0707107
C	17	65	H	D	0.019	-0.012	0.0035	0.0219203	2.19203
C	18	66	I	D	-0.007	0.039	0.016	0.0325269	3.25269
C	19	67	L	D	-0.181	0.054	-0.0635	0.16617	16.617
C	20	68	K	D	0.058	0.029	0.0435	0.0205061	2.05061
C	21	69	M	D	-0.018	0.034	0.008	0.0367696	3.67696
C	22	70	F	D	-0.002	0.031	0.0145	0.0233345	2.33345
C	23	71	P	D	-0.002	0.063	0.0305	0.0459619	4.59619
C	24	72	S	D	-0.001	0.073	0.036	0.0523259	5.23259
D	1	73	T	D	-0.006	-0.011	-0.0085	0.00353553	0.353553
D	2	74	W	D	0.022	0.004	0.013	0.0127279	1.27279
D	3	75	Y	D	0.004	-0.003	0.0005	0.00494975	0.494975
D	4	76	V	D	0.029	0.005	0.017	0.0169706	1.69706
D	5	77	A	E	0.039	-0.009	0.015	0.0339411	3.39411
D	6	78	R	E	0.071	0.013	0.042	0.0410122	4.10122
D	7	79	N	E	0.016	-0.06	-0.022	0.0537401	5.37401
D	8	80	D	E	-0.008	0.019	0.0055	0.0190919	1.90919
D	9	81	E	E	0.008	-0.027	-0.0095	0.0247487	2.47487
D	10	82	Q	E	0.005	-0.022	-0.0085	0.0190919	1.90919
D	11	83	G	E	0.004	-0.034	-0.015	0.0268701	2.68701
D	12	84	H	E	0.031	-0.027	0.002	0.0410122	4.10122
D	13	85	I	E	-0.012	-0.035	-0.0235	0.0162635	1.62635
D	14	86	L	E	-0.021	0.007	-0.007	0.019799	1.9799
D	15	87	K	E	0.053	-0.022	0.0155	0.053033	5.3033
D	16	88	M	E	0.009	-0.002	0.0035	0.00777817	0.777817
D	17	89	F	E	-0.011	0.02	0.0045	0.0219203	2.19203
D	18	90	P	E	0.018	0.051	0.0345	0.0233345	2.33345
D	19	91	S	E	-0.004	0.026	0.011	0.0212132	2.12132
D	20	92	T	E	0.014	0.054	0.034	0.0282843	2.82843
D	21	93	W	E	0.008	0.061	0.0345	0.0374767	3.74767
D	22	94	Y	E	0.012	0.05	0.031	0.0268701	2.68701
D	23	95	V	E	0.002	0.058	0.03	0.039598	3.9598
D	24	96	A	Q	-0.001	0.086	0.0425	0.0615183	6.15183
E	1	97	R	Q	0.076	0.032	0.054	0.0311127	3.11127
E	2	98	N	Q	0	0.026	0.013	0.0183848	1.83848
E	3	99	D	Q	0.003	0.015	0.009	0.00848528	0.848528
E	4	100	E	Q	0.005	-0.013	-0.004	0.0127279	1.27279
E	5	101	Q	Q	0.006	-0.004	0.001	0.00707107	0.707107
E	6	102	G	Q	0.015	0.009	0.012	0.00424264	0.424264
E	7	103	H	Q	0.046	0.007	0.0265	0.0275772	2.75772
E	8	104	I	Q	0.006	0.008	0.007	0.00141421	0.141421
E	9	105	L	Q	0.011	-0.004	0.0035	0.0106066	1.06066
E	10	106	K	Q	0.108	0	0.054	0.0763675	7.63675
E	11	107	M	Q	0.018	-0.012	0.003	0.0212132	2.12132
E	12	108	F	Q	0.005	0.003	0.004	0.00141421	0.141421
E	13	109	P	Q	0.003	0.005	0.004	0.00141421	0.141421
E	14	110	S	Q	0.001	-0.001	0	0.00141421	0.141421
E	15	111	T	Q	-0.006	-0.004	-0.005	0.00141421	0.141421
E	16	112	W	Q	0.001	0.017	0.009	0.0113137	1.13137
E	17	113	Y	Q	0	-0.014	-0.007	0.00989949	0.989949
E	18	114	V	Q	0.004	0.04	0.022	0.0254558	2.54558
E	19	115	A	G	0.009	0.01	0.0095	0.000707107	0.0707107
E	20	116	R	G	0.1	0.142	0.121	0.0296985	2.96985
E	21	117	N	G	0.011	0.034	0.0225	0.0162635	1.62635
E	22	118	D	G	-0.001	0.032	0.0155	0.0233345	2.33345
E	23	119	E	G	-0.241	0.018	-0.1115	0.183141	18.3141
E	24	120	Q	G	0.004	0.094	0.049	0.0636396	6.36396
F	1	121	G	G	0.007	-0.002	0.0025	0.00636396	0.636396
F	2	122	H	G	0.087	0.031	0.059	0.039598	3.9598
F	3	123	I	G	0.006	0.011	0.0085	0.00353553	0.353553
F	4	124	L	G	0.005	0.011	0.008	0.00424264	0.424264
F	5	125	K	G	0.151	0.079	0.115	0.0509117	5.09117
F	6	126	M	G	-0.003	0.005	0.001	0.00565685	0.565685
F	7	127	F	G	0.01	0.016	0.013	0.00424264	0.424264
F	8	128	P	G	0.086	0.009	0.0475	0.0544472	5.44472
F	9	129	S	G	0.002	-0.004	-0.001	0.00424264	0.424264
F	10	130	T	G	0.001	-0.007	-0.003	0.00565685	0.565685
F	11	131	W	G	0.001	0.007	0.004	0.00424264	0.424264
F	12	132	Y	G	0.002	-0.006	-0.002	0.00565685	0.565685
F	13	133	V	G	0.003	0.015	0.009	0.00848528	0.848528
F	14	134	A	H	0.058	0.047	0.0525	0.00777817	0.777817
F	15	135	R	H	0.127	0.091	0.109	0.0254558	2.54558
F	16	136	N	H	0.072	0.042	0.057	0.0212132	2.12132
F	17	137	D	H	0.033	-0.005	0.014	0.0268701	2.68701
F	18	138	E	H	0.039	-0.025	0.007	0.0452548	4.52548
F	19	139	Q	H	0.062	0.029	0.0455	0.0233345	2.33345
F	20	140	G	H	0.065	0.062	0.0635	0.00212132	0.212132
F	21	141	H	H	0.078	0.057	0.0675	0.0148492	1.48492
F	22	142	I	H	0.019	0.019	0.019	4.90654e-18	4.90654e-16
F	23	143	L	H	0.035	0.019	0.027	0.0113137	1.13137
F	24	144	K	H	0.164	0.122	0.143	0.0296985	2.96985
G	1	145	M	H	0.064	-0.013	0.0255	0.0544472	5.44472
G	2	146	F	H	0.064	-0.009	0.0275	0.0516188	5.16188
G	3	147	P	H	0.055	-0.008	0.0235	0.0445477	4.45477
G	4	148	S	H	0.07	0.003	0.0365	0.0473762	4.73762
G	5	149	T	H	0.068	-0.002	0.033	0.0494975	4.94975
G	6	150	W	H	0.111	0.022	0.0665	0.0629325	6.29325
G	7	151	Y	H	0.072	0.022	0.047	0.0353553	3.53553
G	8	152	V	H	0.056	0.027	0.0415	0.0205061	2.05061
G	9	153	A	I	0.002	0.015	0.0085	0.00919239	0.919239
G	10	154	R	I	0.103	0.087	0.095	0.0113137	1.13137
G	11	155	N	I	-0.016	0.009	-0.0035	0.0176777	1.76777
G	12	156	D	I	-0.021	0.026	0.0025	0.033234	3.3234
G	13	157	E	I	0.004	0.042	0.023	0.0268701	2.68701
G	14	158	Q	I	0.002	0.028	0.015	0.0183848	1.83848
G	15	159	G	I	0.007	0.009	0.008	0.00141421	0.141421
G	16	160	H	I	0.038	0.037	0.0375	0.000707107	0.0707107
G	17	161	I	I	0.002	0.012	0.007	0.00707107	0.707107
G	18	162	L	I	0.013	0.027	0.02	0.00989949	0.989949
G	19	163	K	I	0.111	0.076	0.0935	0.0247487	2.47487
G	20	164	M	I	0.031	0.044	0.0375	0.00919239	0.919239
G	21	165	F	I	0.003	0.031	0.017	0.019799	1.9799
G	22	166	P	I	-0.001	0.019	0.009	0.0141421	1.41421
G	23	167	S	I	0.005	0.025	0.015	0.0141421	1.41421
G	24	168	T	I	-0.022	0.04	0.009	0.0438406	4.38406
H	1	169	W	I	0.031	0.093	0.062	0.0438406	4.38406
H	2	170	Y	I	0.026	-0.007	0.0095	0.0233345	2.33345
H	3	171	V	I	0.021	0.002	0.0115	0.013435	1.3435
H	4	172	A	L	0.034	-0.031	0.0015	0.0459619	4.59619
H	5	173	R	L	0.087	0.047	0.067	0.0282843	2.82843
H	6	174	N	L	0.015	-0.034	-0.0095	0.0346482	3.46482
H	7	175	D	L	0.009	-0.008	0.0005	0.0120208	1.20208
H	8	176	E	L	0.007	-0.047	-0.02	0.0381838	3.81838
H	9	177	Q	L	0.001	-0.01	-0.0045	0.00777817	0.777817
H	10	178	G	L	0.144	0.012	0.078	0.0933381	9.33381
H	11	179	H	L	0.065	0.064	0.0645	0.000707107	0.0707107
H	12	180	I	L	0.008	0.032	0.02	0.0169706	1.69706
H	13	181	L	L	0.003	0.034	0.0185	0.0219203	2.19203
H	14	182	K	L	0.137	0.125	0.131	0.00848528	0.848528
H	15	183	M	L	-0.006	0.029	0.0115	0.0247487	2.47487
H	16	184	F	L	0.011	0.044	0.0275	0.0233345	2.33345
H	17	185	P	L	-0.012	0.039	0.0135	0.0360624	3.60624
H	18	186	S	L	-0.01	0.032	0.011	0.0296985	2.96985
H	19	187	T	L	-0.033	0.021	-0.006	0.0381838	3.81838
H	20	188	W	L	-0.012	0.049	0.0185	0.0431335	4.31335
H	21	189	Y	L	0.006	0.041	0.0235	0.0247487	2.47487
H	22	190	V	L	0.001	0.037	0.019	0.0254558	2.54558
H	23	191	A	K	0.079	0.043	0.061	0.0254558	2.54558
H	24	192	R	K	0.113	0.112	0.1125	0.000707107	0.0707107
I	1	193	N	K	0.102	0.048	0.075	0.0381838	3.81838
I	2	194	D	K	0.041	-0.025	0.008	0.046669	4.6669
I	3	195	E	K	0.037	0.014	0.0255	0.0162635	1.62635
I	4	196	Q	K	0.07	-0.042	0.014	0.079196	7.9196
I	5	197	G	K	0.107	0.037	0.072	0.0494975	4.94975
I	6	198	H	K	0.184	0.071	0.1275	0.0799031	7.99031
I	7	199	I	K	0.095	0.009	0.052	0.0608112	6.08112
I	8	200	L	K	0.052	0.052	0.052	1.96262e-17	1.96262e-15
I	9	201	K	K	0.225	0.046	0.1355	0.126572	12.6572
I	10	202	M	K	0.105	0.014	0.0595	0.0643467	6.43467
I	11	203	F	K	0.1	0.057	0.0785	0.0304056	3.04056
I	12	204	P	K	0.028	0.009	0.0185	0.013435	1.3435
I	13	205	S	K	0.119	0.104	0.1115	0.0106066	1.06066
I	14	206	T	K	0.134	0.079	0.1065	0.0388909	3.88909
I	15	207	W	K	0.117	0.065	0.091	0.0367696	3.67696
I	16	208	Y	K	0.13	0.084	0.107	0.0325269	3.25269
I	17	209	V	K	0.099	0.074	0.0865	0.0176777	1.76777
I	18	210	A	M	0.051	0.017	0.034	0.0240416	2.40416
I	19	211	R	M	0.07	0.104	0.087	0.0240416	2.40416
I	20	212	N	M	-0.044	0.064	0.01	0.0763675	7.63675
I	21	213	D	M	0.003	0.065	0.034	0.0438406	4.38406
I	22	214	E	M	-0.074	0.073	-0.0005	0.103945	10.3945
I	23	215	Q	M	-0.045	0.065	0.01	0.0777817	7.77817
I	24	216	G	M	-0.072	0.019	-0.0265	0.0643467	6.43467
J	1	217	H	M	0.028	-0.024	0.002	0.0367696	3.67696
J	2	218	I	M	0.04	-0.02	0.01	0.0424264	4.24264
J	3	219	L	M	0.098	0.007	0.0525	0.0643467	6.43467
J	4	220	K	M	0.111	0.043	0.077	0.0480833	4.80833
J	5	221	M	M	0.033	-0.008	0.0125	0.0289914	2.89914
J	6	222	F	M	0.042	-0.009	0.0165	0.0360624	3.60624
J	7	223	P	M	0.047	0.031	0.039	0.0113137	1.13137
J	8	224	S	M	0.031	0.01	0.0205	0.0148492	1.48492
J	9	225	T	M	0.041	0.012	0.0265	0.0205061	2.05061
J	10	226	W	M	0.041	-0.063	-0.011	0.0735391	7.35391
J	11	227	Y	M	0.059	0.067	0.063	0.00565685	0.565685
J	12	228	V	M	0.053	-0.046	0.0035	0.0700036	7.00036
J	13	229	A	F	0.034	0.036	0.035	0.00141421	0.141421
J	14	230	R	F	0.08	0.098	0.089	0.0127279	1.27279
J	15	231	N	F	0.007	0.003	0.005	0.00282843	0.282843
J	16	232	D	F	-0.001	-0.01	-0.0055	0.00636396	0.636396
J	17	233	E	F	0.018	0.042	0.03	0.0169706	1.69706
J	18	234	Q	F	0.009	0.074	0.0415	0.0459619	4.59619
J	19	235	G	F	0.018	0.053	0.0355	0.0247487	2.47487
J	20	236	H	F	0.054	0.106	0.08	0.0367696	3.67696
J	21	237	I	F	0.012	0.058	0.035	0.0325269	3.25269
J	22	238	L	F	-0.007	0.058	0.0255	0.0459619	4.59619
J	23	239	K	F	0.039	0.07	0.0545	0.0219203	2.19203
J	24	240	M	F	-0.028	0.068	0.02	0.0678823	6.78823
K	1	241	F	F	0.003	0.011	0.007	0.00565685	0.565685
K	2	242	P	F	0.013	0.014	0.0135	0.000707107	0.0707107
K	3	243	S	F	0.031	0.008	0.0195	0.0162635	1.62635
K	4	244	T	F	0.029	0.011	0.02	0.0127279	1.27279
K	5	245	W	F	0.03	0.023	0.0265	0.00494975	0.494975
K	6	246	Y	F	0.019	0.019	0.019	0	0
K	7	247	V	F	0.012	0.007	0.0095	0.00353553	0.353553
K	8	248	A	P	0.006	0.012	0.009	0.00424264	0.424264
K	9	249	R	P	0.088	0.096	0.092	0.00565685	0.565685
K	10	250	N	P	0.012	-0.108	-0.048	0.0848528	8.48528
K	11	251	D	P	0.009	0	0.0045	0.00636396	0.636396
K	12	252	E	P	0.016	0.029	0.0225	0.00919239	0.919239
K	13	253	Q	P	0.014	0.045	0.0295	0.0219203	2.19203
K	14	254	G	P	0.017	0.052	0.0345	0.0247487	2.47487
K	15	255	H	P	0.048	0.053	0.0505	0.00353553	0.353553
K	16	256	I	P	0.012	0.022	0.017	0.00707107	0.707107
K	17	257	L	P	0.032	0.062	0.047	0.0212132	2.12132
K	18	258	K	P	0.081	0.067	0.074	0.00989949	0.989949
K	19	259	M	P	0.03	0.066	0.048	0.0254558	2.54558
K	20	260	F	P	0.021	0.043	0.032	0.0155563	1.55563
K	21	261	P	P	0.02	0.035	0.0275	0.0106066	1.06066
K	22	262	S	P	0.006	0.031	0.0185	0.0176777	1.76777
K	23	263	T	P	0.003	0.023	0.013	0.0141421	1.41421
K	24	264	W	P	0.019	0.039	0.029	0.0141421	1.41421
L	1	265	Y	P	0.021	0.016	0.0185	0.00353553	0.353553
L	2	266	V	P	0.026	0.026	0.026	3.46945e-18	3.46945e-16
L	3	267	A	S	0.022	0.02	0.021	0.00141421	0.141421
L	4	268	R	S	0.101	0.069	0.085	0.0226274	2.26274
L	5	269	N	S	0.022	0.006	0.014	0.0113137	1.13137
L	6	270	D	S	0.019	0.009	0.014	0.00707107	0.707107
L	7	271	E	S	0.027	0.028	0.0275	0.000707107	0.0707107
L	8	272	Q	S	0.02	0.052	0.036	0.0226274	2.26274
L	9	273	G	S	0.029	0.192	0.1105	0.115258	11.5258
L	10	274	H	S	0.067	0.064	0.0655	0.00212132	0.212132
L	11	275	I	S	0.014	-0.105	-0.0455	0.0841457	8.41457
L	12	276	L	S	0.016	0.038	0.027	0.0155563	1.55563
L	13	277	K	S	0.133	0.099	0.116	0.0240416	2.40416
L	14	278	M	S	0.026	0.041	0.0335	0.0106066	1.06066
L	15	279	F	S	0.013	0.049	0.031	0.0254558	2.54558
L	16	280	P	S	0.023	0.041	0.032	0.0127279	1.27279
L	17	281	S	S	0.031	0.05	0.0405	0.013435	1.3435
L	18	282	T	S	0.02	0.049	0.0345	0.0205061	2.05061
L	19	283	W	S	0.027	0.057	0.042	0.0212132	2.12132
L	20	284	Y	S	0.022	0.08	0.051	0.0410122	4.10122
L	21	285	V	S	0.014	0.062	0.038	0.0339411	3.39411
L	22	286	A	T	0.009	0.051	0.03	0.0296985	2.96985
L	23	287	R	T	0.115	0.136	0.1255	0.0148492	1.48492
L	24	288	N	T	0.001	0.03	0.0155	0.0205061	2.05061
M	1	289	D	T	0.001	0.038	0.0195	0.026163	2.6163
M	2	290	E	T	-0.007	0.061	0.027	0.0480833	4.80833
M	3	291	Q	T	0.003	0.029	0.016	0.0183848	1.83848
M	4	292	G	T	0.002	0.014	0.008	0.00848528	0.848528
M	5	293	H	T	0.06	0.065	0.0625	0.00353553	0.353553
M	6	294	I	T	0.006	0.032	0.019	0.0183848	1.83848
M	7	295	L	T	0.011	0.038	0.0245	0.0190919	1.90919
M	8	296	K	T	0.097	0.078	0.0875	0.013435	1.3435
M	9	297	M	T	0.005	0.05	0.0275	0.0318198	3.18198
M	10	298	F	T	0.029	0.036	0.0325	0.00494975	0.494975
M	11	299	P	T	0.006	0.04	0.023	0.0240416	2.40416
M	12	300	S	T	0.012	0.024	0.018	0.00848528	0.848528
M	13	301	T	T	0.091	0.009	0.05	0.0579828	5.79828
M	14	302	W	T	0.067	0.023	0.045	0.0311127	3.11127
M	15	303	Y	T	-0.004	0.035	0.0155	0.0275772	2.75772
M	16	304	V	T	0.018	0.032	0.025	0.00989949	0.989949
M	17	305	A	W	0.028	0.065	0.0465	0.026163	2.6163
M	18	306	R	W	0.127	0.116	0.1215	0.00777817	0.777817
M	19	307	N	W	0.034	0.028	0.031	0.00424264	0.424264
M	20	308	D	W	0.027	0.01	0.0185	0.0120208	1.20208
M	21	309	E	W	0.014	0.034	0.024	0.0141421	1.41421
M	22	310	Q	W	0.018	0.057	0.0375	0.0275772	2.75772
M	23	311	G	W	0.068	0.039	0.0535	0.0205061	2.05061
M	24	312	H	W	-0.075	0.098	0.0115	0.122329	12.2329
N	1	313	I	W	0.062	0.04	0.051	0.0155563	1.55563
N	2	314	L	W	0.047	0.032	0.0395	0.0106066	1.06066
N	3	315	K	W	0.082	0.131	0.1065	0.0346482	3.46482
N	4	316	M	W	0.013	0.039	0.026	0.0183848	1.83848
N	5	317	F	W	0.009	0.045	0.027	0.0254558	2.54558
N	6	318	P	W	0.023	0.038	0.0305	0.0106066	1.06066
N	7	319	S	W	0.005	0.058	0.0315	0.0374767	3.74767
N	8	320	T	W	0.029	0.073	0.051	0.0311127	3.11127
N	9	321	W	W	0.031	0.094	0.0625	0.0445477	4.45477
N	10	322	Y	W	0.005	0.082	0.0435	0.0544472	5.44472
N	11	323	V	W	0.032	0.046	0.039	0.00989949	0.989949
N	12	324	A	Y	0.026	0.067	0.0465	0.0289914	2.89914
N	13	325	R	Y	0.128	0.104	0.116	0.0169706	1.69706
N	14	326	N	Y	0.023	0.046	0.0345	0.0162635	1.62635
N	15	327	D	Y	0.003	0.038	0.0205	0.0247487	2.47487
N	16	328	E	Y	0.024	0.035	0.0295	0.00777817	0.777817
N	17	329	Q	Y	0.059	0.038	0.0485	0.0148492	1.48492
N	18	330	G	Y	0.015	0.033	0.024	0.0127279	1.27279
N	19	331	H	Y	0.081	0.067	0.074	0.00989949	0.989949
N	20	332	I	Y	0.005	0.035	0.02	0.0212132	2.12132
N	21	333	L	Y	-0.063	0.031	-0.016	0.066468	6.6468
N	22	334	K	Y	0.073	0.084	0.0785	0.00777817	0.777817
N	23	335	M	Y	0.014	0.04	0.027	0.0183848	1.83848
N	24	336	F	Y	-0.226	0.046	-0.09	0.192333	19.2333
O	1	337	P	Y	0.094	0.038	0.066	0.039598	3.9598
O	2	338	S	Y	0.01	0.094	0.052	0.059397	5.9397
O	3	339	T	Y	0.009	0.082	0.0455	0.0516188	5.16188
O	4	340	W	Y	0.053	0.096	0.0745	0.0304056	3.04056
O	5	341	Y	Y	0.002	0.095	0.0485	0.0657609	6.57609
O	6	342	V	Y	-0.001	0.098	0.0485	0.0700036	7.00036
O	7	343	A	V	0.003	0.056	0.0295	0.0374767	3.74767
O	8	344	R	V	0.077	0.153	0.115	0.0537401	5.37401
O	9	345	N	V	0.012	0.032	0.022	0.0141421	1.41421
O	10	346	D	V	-0.315	-0.171	-0.243	0.101823	10.1823
O	11	347	E	V	0.001	0.032	0.0165	0.0219203	2.19203
O	12	348	Q	V	0.043	0.041	0.042	0.00141421	0.141421
O	13	349	G	V	0.006	0.045	0.0255	0.0275772	2.75772
O	14	350	H	V	0.069	0.08	0.0745	0.00777817	0.777817
O	15	351	I	V	0.008	0.034	0.021	0.0183848	1.83848
O	16	352	L	V	0.045	0.032	0.0385	0.00919239	0.919239
O	17	353	K	V	0.13	0.105	0.1175	0.0176777	1.76777
O	18	354	M	V	0.021	0.044	0.0325	0.0162635	1.62635
O	19	355	F	V	0.008	0.04	0.024	0.0226274	2.26274
O	20	356	P	V	-0.001	0.028	0.0135	0.0205061	2.05061
O	21	357	S	V	0.004	0.025	0.0145	0.0148492	1.48492
O	22	358	T	V	0	0.029	0.0145	0.0205061	2.05061
O	23	359	W	V	0.034	0.03	0.032	0.00282843	0.282843
O	24	360	Y	V	-0.115	-0.006	-0.0605	0.0770746	7.70746
P	1	361	V	V	0.006	0.107	0.0565	0.0714178	7.14178
X, -1 position relative to the target lysine
Z, +1 position relative to the target lysine
