# Supplementary material for: Structural, Kinetic and Proteomic Characterization of Acetyl Phosphate-Dependent Bacterial Protein Acetylation
Source: PLoS One. 2014 Apr 22;9(4):e94816. doi: 10.1371/journal.pone.0094816 (PMC3995681; doi:10.1371/journal.pone.0094816)
Supplement: Table S27 — Normalized frequency table for in vivo sequence logos generated for lysines from LpdA, PflB, AceE, and GroL. Proteins that possessed at least 10 lysines that were significantly acetylated in the ackA mutant relative to WT (P value<0.05) (LpdA, PflB, AceE, and GroL) were analyzed. Amino acid frequencies adjacent to lysines that were ackA-sensitive and ackA-insensitive were determined. These values were normalized by calculating the fold difference relative to the total frequency for each individual amino acid in LpdA, PflB, AceE, and GroL (freq(amino acids)). (XLSX) [file pone.0094816.s037.xlsx]

## Sheet: S27 LpdA PflB AceE GroL
Table S27. Normalized frequency table for in vivo sequence logos generated for lysines from LpdA, PflB, AceE, and GroL.
freq(amino acids)												ackA-sensitive lysines																		ackA-sensitive lysines					Relative ackA-sensitive lysines
LpdA		PflB		AceE		GroL			Sum	%		LpdA				PflB				AceE				GroL						-1		+1
A	50	A	64	A	72	A	74		260	0.0974148			-1	0	+1		-1	0	+1		-1	0	+1		-1	0	+1			Sum	%	Sum	%		-1		+1
C	5	C	5	C	6	C	3		19	0.00711877		A	2	0	2	A	0	0	1	A	0	0	0	A	1	0	2		A	3	0.0666667	5	0.111111		C	3.12164	L	2.56635
D	25	D	53	D	52	D	35		165	0.0618209		C	0	0	0	C	1	0	0	C	0	0	0	C	0	0	0		C	1	0.0222222	0	0		E	2.32593	D	1.79731
E	39	E	48	E	71	E	46		204	0.0764331		D	3	0	0	D	0	0	2	D	0	0	1	D	3	0	2		D	6	0.133333	5	0.111111		D	2.15677	N	1.67862
F	14	F	30	F	34	F	7		85	0.0318471		E	3	0	2	E	2	0	0	E	2	0	1	E	1	0	1		E	8	0.177778	4	0.0888889		S	1.61758	M	1.36347
G	51	G	57	G	79	G	59		246	0.0921694		F	0	0	1	F	0	0	0	F	1	0	0	F	0	0	0		F	1	0.0222222	1	0.0222222		G	1.44661	Y	1.30354
H	13	H	14	H	23	H	1		51	0.0191083		G	3	0	2	G	1	0	1	G	2	0	0	G	0	0	0		G	6	0.133333	3	0.0666667		M	1.36347	Q	1.24865
I	39	I	44	I	57	I	32		172	0.0644436		H	0	0	0	H	0	0	0	H	0	0	0	H	0	0	0		H	0	0	0	0		Q	1.24865	E	1.16296
K	39	K	50	K	48	K	40		177	0.066317		I	0	0	1	I	3	0	0	I	0	0	0	I	0	0	0		I	3	0.0666667	1	0.0222222		N	1.11908	A	1.1406
L	34	L	62	L	70	L	42		208	0.0779318		K	0	13	0	K	0	11	0	K	1	10	1	K	0	11	0		K	1	0.0222222	1	0.0222222		I	1.0345	R	0.956631
M	10	M	32	M	22	M	23		87	0.0325965		L	0	0	0	L	0	0	3	L	1	0	4	L	1	0	2		L	2	0.0444444	9	0.2		F	0.697778	V	0.903215
N	14	N	35	N	38	N	19		106	0.0397152		M	0	0	0	M	1	0	1	M	0	0	1	M	1	0	0		M	2	0.0444444	2	0.0444444		A	0.684359	G	0.723306
P	21	P	30	P	36	P	14		101	0.0378419		N	0	0	1	N	1	0	0	N	0	0	2	N	1	0	0		N	2	0.0444444	3	0.0666667		Y	0.65177	F	0.697778
Q	8	Q	30	Q	41	Q	16		95	0.0355939		P	1	0	0	P	0	0	0	P	0	0	0	P	0	0	0		P	1	0.0222222	0	0		V	0.602143	S	0.539192
R	15	R	38	R	49	R	22		124	0.0464593		Q	0	0	1	Q	1	0	1	Q	1	0	0	Q	0	0	0		Q	2	0.0444444	2	0.0444444		P	0.587239	T	0.398061
S	14	S	36	S	43	S	17		110	0.0412139		R	0	0	0	R	0	0	0	R	0	0	0	R	0	0	2		R	0	0	2	0.0444444		L	0.570299	I	0.344832
T	26	T	48	T	42	T	33		149	0.0558262		S	0	0	0	S	0	0	0	S	1	0	0	S	2	0	1		S	3	0.0666667	1	0.0222222		T	0.398061	K	0.335091
V	45	V	43	V	51	V	58		197	0.0738104		T	0	0	1	T	0	0	0	T	0	0	0	T	1	0	0		T	1	0.0222222	1	0.0222222		K	0.335091	C	0
W	4	W	7	W	11	W	0		22	0.00824279		V	1	0	2	V	1	0	0	V	0	0	0	V	0	0	1		V	2	0.0444444	3	0.0666667		H	0	H	0
Y	8	Y	34	Y	42	Y	7		91	0.0340952		W	0	0	0	W	0	0	0	W	0	0	0	W	0	0	0		W	0	0	0	0		R	0	P	0
	474		760		887		548		2669	1		Y	0	0	0	Y	0	0	2	Y	1	0	0	Y	0	0	0		Y	1	0.0222222	2	0.0444444		W	0	W	0
											Totals		13	13	13		11	11	11		10	10	10		11	11	11			45	1	45	1
												ackA-insensitive lysines																		ackA-insensitive lysines					Relative ackA-insensitive lysines
												LpdA				PflB				AceE				GroL						-1		+1
													-1	0	+1		-1	0	+1		-1	0	+1		-1	0	+1			Sum	%	Sum	%		-1		+1
												A	4	0	3	A	7	0	1	A	4	0	2	A	3	0	8		A	18	0.137405	14	0.10687		K	1.61151	V	1.75817
												C	0	0	0	C	0	0	0	C	0	0	0	C	0	0	0		C	0	0	0	0		S	1.48175	K	1.72661
												D	1	0	1	D	3	0	1	D	2	0	5	D	2	0	1		D	8	0.0610687	8	0.0610687		P	1.41206	F	1.43817
												E	0	0	4	E	3	0	2	E	3	0	1	E	2	0	2		E	8	0.0610687	9	0.0687023		A	1.41051	L	1.17543
												F	0	0	1	F	1	0	1	F	1	0	2	F	0	0	2		F	2	0.0152672	6	0.0458015		R	1.31445	A	1.09706
												G	3	0	1	G	3	0	2	G	4	0	7	G	3	0	2		G	13	0.0992366	12	0.0916031		V	1.13764	G	0.993856
												H	1	0	1	H	0	0	0	H	0	0	0	H	0	0	0		H	1	0.00763359	1	0.00763359		T	1.09391	D	0.987833
												I	1	0	0	I	1	0	4	I	3	0	2	I	2	0	1		I	7	0.0534351	7	0.0534351		G	1.07668	S	0.926093
												K	4	25	5	K	4	39	4	K	4	38	4	K	2	29	2		K	14	0.10687	15	0.114504		D	0.987833	E	0.898855
												L	1	0	1	L	3	0	5	L	2	0	4	L	2	0	2		L	8	0.0610687	12	0.0916031		M	0.936738	Y	0.895562
												M	0	0	0	M	3	0	1	M	1	0	0	M	0	0	1		M	4	0.0305344	2	0.0152672		W	0.926093	Q	0.857855
												N	0	0	0	N	0	0	2	N	1	0	0	N	1	0	1		N	2	0.0152672	3	0.0229008		I	0.829176	I	0.829176
												P	2	0	0	P	1	0	1	P	2	0	0	P	2	0	2		P	7	0.0534351	3	0.0229008		E	0.798982	T	0.820431
												Q	0	0	0	Q	2	0	2	Q	0	0	2	Q	0	0	0		Q	2	0.0152672	4	0.0305344		L	0.783617	P	0.60517
												R	1	0	1	R	3	0	1	R	3	0	1	R	1	0	0		R	8	0.0610687	3	0.0229008		F	0.479389	N	0.576624
												S	2	0	0	S	0	0	3	S	5	0	2	S	1	0	0		S	8	0.0610687	5	0.0381679		Q	0.428927	R	0.49292
												T	3	0	2	T	3	0	4	T	1	0	0	T	1	0	0		T	8	0.0610687	6	0.0458015		H	0.399491	M	0.468369
												V	1	0	5	V	2	0	3	V	1	0	4	V	7	0	5		V	11	0.0839695	17	0.129771		N	0.384416	H	0.399491
												W	1	0	0	W	0	0	0	W	0	0	0	W	0	0	0		W	1	0.00763359	0	0		Y	0.223891	C	0
												Y	0	0	0	Y	0	0	2	Y	1	0	2	Y	0	0	0		Y	1	0.00763359	4	0.0305344		C	0	W	0
											Totals		25	25	25		39	39	39		38	38	38		29	29	29			131	1	131	1
Proteins that possessed at least 10 lysines that were significantly acetylated in the ackA mutant relative to WT (P value < 0.05) (LpdA, PflB, AceE, and GroL) were analyzed. Amino acid frequencies adjacent to lysines that were ackA-sensitive and ackA-insensitive were determined. These values were normalized by calculating the fold difference relative to the total frequency for each individual ami…
