# Supplementary material for: Structural, Kinetic and Proteomic Characterization of Acetyl Phosphate-Dependent Bacterial Protein Acetylation
Source: PLoS One. 2014 Apr 22;9(4):e94816. doi: 10.1371/journal.pone.0094816 (PMC3995681; doi:10.1371/journal.pone.0094816)
Supplement: Table S28 — Relative prevalence of residues adjacent to either acP-upregulated or non-acP-regulated lysines. A–F compare the relative frequencies for residues in the −1 and +1 positions at ackA-sensitive and ackA-insensitive LpdA, PflB, AceE, and GroL sites. We assessed statistical significance using two-tailed Student's t-Test and the p-values are shown. A) A comparison of the frequencies of top three most frequent residues in the -1 position at ackA-sensitive sites (C, E, and D) to the frequencies of these residues at ackA-insensitive sites. B) A comparison of the top three most frequent residues in the +1 position at ackA-sensitive sites (L, D, and N) to the frequencies of these residues at ackA-insensitive sites. C) A comparison of the top three most frequent residues in the -1 position at ackA-insensitive sites (K, S, and P) to the frequencies of these residues at ackA-sensitive sites. D) A comparison of the top three most frequent residues at ackA-insensitive sites (V, K, and F) to the frequencies of these residues at ackA-sensitive sites. E) A comparison of the negative (E and D) and positive (K and R) residues in the -1 positions at ackA-sensitive and -insensitive sites. F) A comparison of the negative (E and D) and positive (K and R) residues in the +1 positions at ackA-sensitive and -insensitive sites. (XLSX) [file pone.0094816.s038.xlsx]

## Sheet: S28 Student's t-Test
Table S28. Relative prevalence of residues adjacent to either acP-upregulated or non-acP-regulated lysines.
Relative ackA-sensitive lysines					Relative ackA-insensitive lysines
										A	ackA-sensitive	ackA-insensitive	p-value		E	ackA-sensitive	ackA-insensitive	p-value
0		+1			-1		+1				-1	-1				-1	-1
C	3.12164	L	2.56635		K	1.61151	V	1.75817		C	3.12164	0	0.0102698		E	2.32593	0.798982	0.00872876
E	2.32593	D	1.79731		S	1.48175	K	1.72661		E	2.32593	0.798982			D	2.15677	0.987833
D	2.15677	N	1.67862		P	1.41206	F	1.43817		D	2.15677	0.987833				-1	-1
S	1.61758	M	1.36347		A	1.41051	L	1.17543							K	0.335091	1.61151	0.0285978
G	1.44661	Y	1.30354		R	1.31445	A	1.09706		B	ackA-sensitive	ackA-insensitive	p-value		R	0	1.31445
M	1.36347	Q	1.24865		V	1.13764	G	0.993856			+1	+1
Q	1.24865	E	1.16296		T	1.09391	D	0.987833		L	2.56635	1.17543	0.0288636		F	ackA-sensitive	ackA-insensitive	p-value
N	1.11908	A	1.1406		G	1.07668	S	0.926093		D	1.79731	0.987833				+1	+1
I	1.0345	R	0.956631		D	0.987833	E	0.898855		N	1.67862	0.576624			E	1.16296	0.898855	0.235724
F	0.697778	V	0.903215		M	0.936738	Y	0.895562							D	1.79731	0.987833
A	0.684359	G	0.723306		W	0.926093	Q	0.857855		C	ackA-insensitive	ackA-sensitive	p-value			+1	+1
Y	0.65177	F	0.697778		I	0.829176	I	0.829176			-1	-1			K	0.335091	1.72661	0.571002
V	0.602143	S	0.539192		E	0.798982	T	0.820431		K	1.61151	0.34	0.175167		R	0.956631	0.49292
P	0.587239	T	0.398061		L	0.783617	P	0.60517		S	1.48175	1.62
L	0.570299	I	0.344832		F	0.479389	N	0.576624		P	1.41206	0.59
T	0.398061	K	0.335091		Q	0.428927	R	0.49292
K	0.335091	C	0		H	0.399491	M	0.468369		D	ackA-insensitive	ackA-sensitive	p-value
H	0	H	0		N	0.384416	H	0.399491			+1	+1
R	0	P	0		Y	0.223891	C	0		V	1.75817	0.903215	0.00683746
W	0	W	0		C	0	W	0		K	1.72661	0.34
										F	1.43817	0.7
Statistical analyses of ackA-sensitive and ackA-insensitive sites. A-F compare the relative frequencies for residues in the -1 and +1 positions at ackA-sensitive and ackA-insensitive LpdA, PflB, AceE, and GroL sites. We assessed statistical significance using two-tailed Student’s t-Test and the p-values are shown. A) A comparison of the frequencies of top three most frequent residues in the -1 po…
