# Supplementary material for: Structural, Kinetic and Proteomic Characterization of Acetyl Phosphate-Dependent Bacterial Protein Acetylation
Source: PLoS One. 2014 Apr 22;9(4):e94816. doi: 10.1371/journal.pone.0094816 (PMC3995681; doi:10.1371/journal.pone.0094816)
Supplement: Table S30 — MS1 Filtering and quantification of acetylysine sites following in vitro incubation of purified recombinant LpdA with 10 mM acP. (XLSX) [file pone.0094816.s040.xlsx]

## Sheet: S30_LpdA_10 mM AcP
									Precursor Charge	Product Charge	Retention Time	Mean B1_0	Stan Dev B1_0	CV B1_0	Mean B1_10	Stan Dev B1_10	CV B1_10	Mean B1_30	Stan Dev B1_30	CV B1_30	Mean B1_60	Stan Dev B1_60	CV B1_60	Mean B1_240	Stan Dev B1_240	CV B1_240	Mean B1_420	Stan Dev B1_420	CV B1_420		Table S30: MS1 Filtering and Quantification of in vitro incubation of recombinant LpdA with 10 mM AcP monitoring acetyllysine sites.
																															2 incubation replicates and 2 technical replicates were quantitated
																															time course of 0, 10, 30, 60, 240, and 420 minutes (10 mM AcP)
																															LpdA, 10mM AcP		ratio	P value	ratio	P value	ratio	P value	ratio	P value	ratio	P value
																																	10/0 min	10/0 min	30/0 min	30/0 min	60/0 min	60/0 min	240/0 min	240/0 min	420/0 min	420/0 min
Peptide	Transition	Rank	LibraryRank	Modified Sequence	Precursor M/Z	Product M/Z	Protein Name	Protein Description
TDIDKIR	precursor	1	#N/A	TDIDK[+42]IR	451.751	451.751	sp|P0A9P2|DLDH_ECO57	Dihydrolipoyl dehydrogenase OS=Escherichia coli O157:H7 GN=lpdA PE=3 SV=2	2	2	25.06	15775	9	0.0570523	31700.5	5307.5	16.7426	40039	3917	9.78296	49177.5	1280.5	2.60383	69511	2694	3.87565	102548	2439	2.3784	.	Incubation Repl B1	K-85	2.00954	0.204796	2.53813	0.101891	3.11743	0.0243864	4.4064	0.0318878	6.50067	0.0178878
TDIDKIR	precursor	1	#N/A	TDIDK[+42]IR	451.751	451.751	sp|P0A9P2|DLDH_ECO57	Dihydrolipoyl dehydrogenase OS=Escherichia coli O157:H7 GN=lpdA PE=3 SV=2	2	2	25.06	27913.5	385.5	1.38105	46985	2738	5.82739	67393.5	256.5	0.380601	79067	3822	4.83388	107425	2001	1.86269	151778	5672.5	3.73738	.	Incubation Repl B2	K-85	1.68324	0.0855511	2.41437	0.00037243	2.83257	0.0454501	3.8485	0.0126342	5.43742	0.0284332
																															log average B1, B2	K-85	1.83917		2.47548		2.97159		4.11801		5.94532
																															CV (B1, B2)	K-85	0.205627		0.0389967		0.0622151		0.0676327		0.0708451
VKVVNGLGK	precursor	1	#N/A	VK[+42]VVNGLGK	478.3	478.3	sp|P0A9P2|DLDH_ECO57	Dihydrolipoyl dehydrogenase OS=Escherichia coli O157:H7 GN=lpdA PE=3 SV=2	2	2	24.98	6427.5	420.5	6.5422	8330	2349	28.1993	12565	834	6.63749	13825	404	2.92224	24773	95	0.383482	37102	877	2.36375	.	Incubation Repl B1	K-111	1.29599	0.564913	1.95488	0.0454113	2.15091	0.0061939	3.85422	0.0104469	5.77238	0.00514453
VKVVNGLGK	precursor	1	#N/A	VK[+42]VVNGLGK	478.3	478.3	sp|P0A9P2|DLDH_ECO57	Dihydrolipoyl dehydrogenase OS=Escherichia coli O157:H7 GN=lpdA PE=3 SV=2	2	2	24.98	10708.5	131.5	1.228	16114.5	2763.5	17.1492	23299.5	1565.5	6.71903	30262.5	1239.5	4.09583	43758.5	179.5	0.410206	55457.5	869.5	1.56787	.	Incubation Repl B2	K-111	1.50483	0.300264	2.17579	0.0769397	2.82603	0.0382611	4.08633	9.39733e-05	5.17883	0.0105518
																															log average B1, B2	K-111	1.39651		2.06238		2.46547		3.96858		5.46756
																															CV (B1, B2)	K-111	0.31632		0.104586		0.213906		0.0299992		0.0451636
VPNGKNLDAGK	precursor	1	#N/A	VPNGK[+42]NLDAGK	577.812	577.812	sp|P0A9P2|DLDH_ECO57	Dihydrolipoyl dehydrogenase OS=Escherichia coli O157:H7 GN=lpdA PE=3 SV=2	2	2	21.5	6591.5	1276.5	19.3658	9560	2226	23.2845	15072.5	1152.5	7.64638	14984	347	2.3158	22847.5	824.5	3.60871	31518	682	2.16384	.	Incubation Repl B1	K-278	1.45035	0.391705	2.28666	0.039557	2.27323	0.0783655	3.46621	0.0144308	4.78161	0.00984734
VPNGKNLDAGK	precursor	1	#N/A	VPNGK[+42]NLDAGK	577.812	577.812	sp|P0A9P2|DLDH_ECO57	Dihydrolipoyl dehydrogenase OS=Escherichia coli O157:H7 GN=lpdA PE=3 SV=2	2	2	21.5	5048.5	1067.5	21.1449	10370.5	289.5	2.79157	10606	594	5.6006	13753.5	531.5	3.86447	19199.5	430.5	2.24225	28415	286	1.00651	.	Incubation Repl B2	K-278	2.05417	0.106858	2.10082	0.0697274	2.72427	0.0396464	3.80301	0.0255325	5.6284	0.0201305
																															log average B1, B2	K-278	1.72606		2.19177		2.48855		3.63071		5.18776
																															CV (B1, B2)	K-278	0.450902		0.0763798		0.140382		0.0508533		0.0700312
NLDAGKAGVEVDDR	precursor	1	#N/A	NLDAGK[+42]AGVEVDDR	750.868	750.868	sp|P0A9P2|DLDH_ECO57	Dihydrolipoyl dehydrogenase OS=Escherichia coli O157:H7 GN=lpdA PE=3 SV=2	2	2	30.37	6400.5	880.5	13.7567	10394.5	2962.5	28.5006	12782	1545	12.0873	13204	518	3.92305	17018	358	2.10365	24643	622	2.52404	.	Incubation Repl B1	K-284	1.62401	0.394289	1.99703	0.0967892	2.06296	0.0363938	2.65885	0.0286524	3.85017	0.00542067
NLDAGKAGVEVDDR	precursor	1	#N/A	NLDAGK[+42]AGVEVDDR	750.868	750.868	sp|P0A9P2|DLDH_ECO57	Dihydrolipoyl dehydrogenase OS=Escherichia coli O157:H7 GN=lpdA PE=3 SV=2	2	2	30.37	4131.5	513.5	12.4289	8355.5	249.5	2.98606	7242	212	2.92737	10725	774	7.21678	18994.5	2052.5	10.8058	19572	50	0.255467	.	Incubation Repl B2	K-284	2.02239	0.0401208	1.75287	0.069478	2.59591	0.0276905	4.59748	0.0725398	4.73726	0.0200123
																															log average B1, B2	K-284	1.81229		1.87097		2.31415		3.49629		4.27074
																															CV (B1, B2)	K-284	0.260893		0.147193		0.19366		0.309356		0.100988
DIVKVFTK	precursor	1	#N/A	DIVK[+42]VFTK	496.295	496.295	sp|P0A9P2|DLDH_ECO57	Dihydrolipoyl dehydrogenase OS=Escherichia coli O157:H7 GN=lpdA PE=3 SV=2	2	2	35.06	7599.5	1224.5	16.1129	13209	1402	10.614	17696.5	1259.5	7.11723	23902	198	0.828383	32758	1822	5.562	60399	1363	2.25666	.	Incubation Repl B1	K-220	1.73814	0.0968074	2.32864	0.0290116	3.14521	0.0427144	4.31055	0.0119158	7.94776	0.00127785
DIVKVFTK	precursor	1	#N/A	DIVK[+42]VFTK	496.295	496.295	sp|P0A9P2|DLDH_ECO57	Dihydrolipoyl dehydrogenase OS=Escherichia coli O157:H7 GN=lpdA PE=3 SV=2	2	2	35.06	18787	897	4.77458	28574	260	0.909918	28685.5	437.5	1.52516	46010	177	0.384699	112862	239	0.211763	81152	4160	5.12618	.	Incubation Repl B2	K-220	1.52095	0.0425926	1.52688	0.0262582	2.44903	0.0166966	6.00745	0.00338348	4.31958	0.0345071
																															log average B1, B2	K-220	1.62592		1.88562		2.77538		5.08875		5.85927
																															CV (B1, B2)	K-220	0.194183		0.470536		0.173306		0.144259		0.243857
GVHEGHVAAEVIAGKK	precursor	1	#N/A	GVHEGHVAAEVIAGK[+42]K	411.727	451.751	sp|P0A9P2|DLDH_ECO57	Dihydrolipoyl dehydrogenase OS=Escherichia coli O157:H7 GN=lpdA PE=3 SV=2	2	2	25.06	15775	9	0.0570523	31700.5	5307.5	16.7426	40039	3917	9.78296	49177.5	1280.5	2.60383	69511	2694	3.87565	102548	2439	2.3784	.	Incubation Repl B1	K-338	1.73679	0.32355	2.11676	0.16409	2.2408	0.00570522	3.04682	0.116203	4.75901	0.0302726
GVHEGHVAAEVIAGKK	precursor	1	#N/A	GVHEGHVAAEVIAGK[+42]K	411.727	451.751	sp|P0A9P2|DLDH_ECO57	Dihydrolipoyl dehydrogenase OS=Escherichia coli O157:H7 GN=lpdA PE=3 SV=2	2	2	25.06	27913.5	385.5	1.38105	46985	2738	5.82739	67393.5	256.5	0.380601	79067	3822	4.83388	107425	2001	1.86269	151778	5672.5	3.73738	.	Incubation Repl B2	K-338	1.46389	0.19702	1.39956	0.0439173	0.72942	0.223006	2.67143	0.0548165	3.41865	0.0162503
																															log average B1, B2	K-338	1.59451		1.7212		1.27847		2.85295		4.03354
																															CV (B1, B2)	K-338	0.259069		0.53875		3.23048		0.0886862		0.167718
