# Supplementary material for: Structural, Kinetic and Proteomic Characterization of Acetyl Phosphate-Dependent Bacterial Protein Acetylation
Source: PLoS One. 2014 Apr 22;9(4):e94816. doi: 10.1371/journal.pone.0094816 (PMC3995681; doi:10.1371/journal.pone.0094816)
Supplement: Table S31 — MS1 Filtering and quantification of acetylysine sites following in vitro incubation of purified recombinant LpdA with 20 mM acP. (XLSX) [file pone.0094816.s041.xlsx]

## Sheet: S31_LpdA_20 mM AcP
																					Table S31: MS1 Filtering and Quantification of in vitro incubation of recombinant LpdA with 20 mM AcP monitoring acetyllysine sites.
																					2 incubation replicates and 2 technical replicates were quantitated
																					time course of 0, 10, 30, 60, 240, and 420 minutes (20 mM AcP)
																					LpdA, 20mM AcP		ratio	P value	ratio	P value	ratio	P value	ratio	P value	ratio	P value
																							10/0 min	10/0 min	30/0 min	30/0 min	60/0 min	60/0 min	240/0 min	240/0 min	420/0 min	420/0 min
																					B1	K-85	2.38364	0.156682	3.7851	0.0280797	5.21654	0.00283349	10.5557	0.000130381	11.9192	4.77741e-05	TRUE	FALSE
																					B2	K-85	2.0236	0.0378828	2.95142	0.0823052	6.10237	0.0147738	5.44282	0.0240829	11.2216	0.0355259	TRUE	FALSE
																					log average B1, B2	K-85	2.19625		3.34237		5.6421		7.57975		11.5652
																					CV (B1, B2)	K-85	0.147173		0.145788		0.0640977		0.231236		0.0174195
2	2	35.06	7599.5	1224.5	16.1129	13209	1402	10.614	17696.5	1259.5	7.11723	23902	198	0.828383	32758	1822	5.562	60399	1363	2.25666	B1	K-220	2.08855	0.204243	4.61737	0.0168792	5.4916	0.0735168	12.864	0.0139867	15.2923	0.00488882	TRUE	FALSE	FALSE
2	2	35.06	18787	897	4.77458	28574	260	0.909918	28685.5	437.5	1.52516	46010	177	0.384699	112862	239	0.211763	81152	4160	5.12618	B2	K-220	2.84252	0.00854068	2.43321	0.00770091	4.09366	0.0361917	5.91647	0.00325231	8.80347	0.00313503	TRUE	FALSE	FALSE
																					log average B1, B2	K-220	2.43654		3.35187		4.74139		8.72408		11.6028
																					CV (B1, B2)	K-220	0.244723		0.374513		0.133477		0.253547		0.159293
																					B1	K-229	0.636551	0.126254	1.22016	0.497026	2.08743	0.0474305	3.55007	0.0196417	2.89591	0.0817648	TRUE	FALSE
																					B2	K-229	1.39304	0.341605	1.39147	0.326599	1.72091	0.145255	4.3044	0.0257828	5.28094	0.116591	TRUE	FALSE
																					log average B1, B2	K-229	0.94167		1.303		1.89533		3.90908		3.91064
																					CV (B1, B2)	K-229	-9.21453		0.351		0.213526		0.0999335		0.311529
																					B1	K-278	1.49343	0.21228	3.45452	0.00384619	4.30962	0.0167815	7.36901	0.00395136	7.95195	6.25008e-05	TRUE	FALSE
																					B2	K-278	2.87745	0.00579542	2.72175	0.0561739	4.19052	0.000439246	6.84882	0.0220284	7.15922	0.0444386	TRUE	FALSE
																					log average B1, B2	K-278	2.07299		3.06632		4.24965		7.10416		7.54518
																					CV (B1, B2)	K-278	0.63614		0.150454		0.0136959		0.0264018		0.0367447
																					B1	K-284	2.55558	0.147232	3.87056	0.0213352	4.20081	0.0439922	10.1775	0.0247435	12.4226	0.0085761	TRUE	FALSE
																					B2	K-284	2.40007	0.00239155	1.94954	0.0714522	5.71	0.00730865	7.9309	0.000103794	8.54965	0.026121	TRUE	FALSE
																					log average B1, B2	K-284	2.47661		2.74697		4.89761		8.98423		10.3058
																					CV (B1, B2)	K-284	0.0489529		0.4799		0.136611		0.0803283		0.113257
																					B1	K-338	1.51928	0.342198	2.29105	0.0759204	1.81608	0.334437	7.79765	0.014842	7.17069	0.00046785	TRUE	FALSE
																					B2	K-338	1.7085	0.143007	0.766234	0.198213	3.79665	0.000734681	4.40784	0.0203327	5.97499	0.0156441	TRUE	FALSE
																					log average B1, B2	K-338	1.61111		1.32495		2.62584		5.86266		6.54559
																					CV (B1, B2)	K-338	0.174025		2.75252		0.540136		0.228067		0.0686554
																					B1	K-339	1.06895	0.70332	1.84903	0.0438723	2.96611	0.0416525	6.21713	0.00903531	8.09037	0.00482064	TRUE	FALSE
																					B2	K-339	1.45727	0.00259756	1.39715	0.0098177	1.12684	0.529615	4.32125	0.0877586	5.07574	0.0304897	TRUE	FALSE
																					log average B1, B2	K-339	1.2481		1.60729		1.82821		5.18322		6.40817
																					CV (B1, B2)	K-339	0.988757		0.417555		1.13429		0.156324		0.177465
																					B1	K-403	1.37776	0.378345	1.99546	0.00900429	3.27874	0.0181879	6.11276	0.00171491	7.415	0.0518992	TRUE	FALSE
																					B2	K-403	2.28789	0.0467229	1.93724	0.0316517	3.76534	0.0189364	5.27352	0.00463886	6.75677	0.00100577	TRUE	FALSE
																					log average B1, B2	K-403	1.77543		1.96614		3.51362		5.67765		7.07824
																					CV (B1, B2)	K-403	0.624733		0.0309683		0.0778649		0.0601345		0.0335883
																					B1	K-255	1.92528	0.320539	3.21105	0.00226116	4.82797	0.0190087	11.0526	0.0024207	10.1655	0.017087	TRUE	FALSE
																					B2	K-255	2.07905	0.0336117	1.67667	0.10598	4.0289	0.00446251	4.0062	0.036781	4.49186	0.0249819	TRUE	FALSE
																					log average B1, B2	K-255	2.00069		2.32032		4.41038		6.65422		6.75736
																					CV (B1, B2)	K-255	0.0783503		0.545883		0.0862149		0.378623		0.302264
																					B1	K-256	1.48079	0.213017	2.59027	0.0316578	5.13232	0.020669	7.79706	0.00489163	2.86797	0.0332022	TRUE	FALSE
																					B2	K-256	4.14138	0.0572996	4.43821	0.00742155	8.39686	0.00441661	17.7873	0.00734801	13.8118	0.00402693	TRUE	FALSE
																					log average B1, B2	K-256	2.47639		3.3906		6.56471		11.7766		6.2938
																					CV (B1, B2)	K-256	0.801969		0.311849		0.184996		0.236477		0.604227
																					B1	K-80	2.18504	0.155715	3.2651	0.027507	4.33196	0.00218912	10.0969	0.00217762	10.8757	0.00166815	TRUE	FALSE
																					B2	K-80	1.82063	0.045449	0.752315	0.218424	2.80832	0.00688852	2.64335	0.0577918	4.73128	0.0634353	TRUE	FALSE
																					log average B1, B2	K-80	1.99453		1.56729		3.48791		5.1662		7.17329
																					CV (B1, B2)	K-80	0.186865		2.30993		0.245324		0.577084		0.298701
