# Supplementary material for: Structural, Kinetic and Proteomic Characterization of Acetyl Phosphate-Dependent Bacterial Protein Acetylation
Source: PLoS One. 2014 Apr 22;9(4):e94816. doi: 10.1371/journal.pone.0094816 (PMC3995681; doi:10.1371/journal.pone.0094816)
Supplement: Table S33 — Calculated pKa values and surface exposure (buried ratio) of LpdA lysines that are acetylated in vitro by acP. (XLSX) [file pone.0094816.s043.xlsx]

## Sheet: S33 - LpdA in vitro exp
Supplemental Table S33: LpdA - calculated pKa values selected lysine residues that become acetylated when incubated with acP in vitro
LpdA Lys	pkA	buried ratio		in vitro fold upregulation
				20 / 0 mM AcP, 420 min	CV
LYS 229	10.37	85		3.9	31											-0.0228	518 0.00 0 0.58 GLU 64 A
LYS 339	10.48	0		6.4	18											-0.0009	141 0.00 0 0.00 XXX 0 X
LYS 338	10.2	7		6.5	7											-0.0028	302 0.00 0 0.00 XXX 0 X
LYS 403	10.52	0		7.1	3											-0.0013	171 0.00 0 0.00 XXX 0 X
LYS 278	10.33	0		7.5	4											-0.0029	230 0.00 0 0.00 XXX 0 X
LYS 111	10.32	2		10.2*	N/A											-0.0018	286 0.00 0 0.00 XXX 0 X
LYS 284	10.61	0		10.3	11											-0.0011	165 0.00 0 0.00 XXX 0 X
LYS 85	10.56	0		11.6	2											-0.0013	186 0.00 0 0.00 XXX 0 X
LYS 220	10.4	0		11.6	16											-0.0011	207 0.00 0 0.00 XXX 0 X
in vitro incubations at 20 mM AcP were performed in 2 biological and 2 technical replicates each and were compared to 0 mM AcP control samples
in vivo experiments of WT and ackA strain were performed in 4 biological and 3 technical replicates each
pkA values were calculated with PROPKA at http://propka.ki.ku.dk/
* for K-111, 20 mM in vitro LpdA incubation: use of only one biological replicate (2 techn repl)
LYS 106	10.45	0														-0.0005	104 0.00 0 0.00 XXX 0 X
LYS 92	10.53	0														-0.0017	267 0.00 0 0.00 XXX 0 X
LYS 118	10.59	0														-0.0027	282 0.00 0 0.00 XXX 0 X
LYS 67	10.37	13														-0.0024	317 0.00 0 0.00 XXX 0 X
LYS 365	9.39	31														-0.0133	368 0.00 0 0.00 XXX 0 X
LYS 80	10.43	0														-0.0007	131 0.00 0 0.00 XXX 0 X
LYS 370	10.5	0														-0.0017	232 0.00 0 0.00 XXX 0 X
LYS 299	10.63	0														-0.0012	169 0.00 0 0.00 XXX 0 X
LYS 54	7.67	100														-0.0475	645 0.00 0 0.27 GLU 189 A
LYS 90	8.97	72														-0.0187	482 0.00 0 0.00 XXX 0 X
LYS 172	10.69	0														-0.0018	241 0.00 0 0.00 XXX 0 X
LYS 244	10.71	0														-0.0017	164 0.00 0 0.00 XXX 0 X
LYS 255	11.02	0														-0.0022	196 0.00 0 0.30 GLU 235 A
LYS 368	10.44	0														-0.0011	187 0.00 0 0.00 XXX 0 X
LYS 6	10.66	0														-0.0011	173 0.00 0 0.00 XXX 0 X
LYS 61	13.23	100														-0.0252	650 0.00 0 0.12 GLU 65 A
LYS 109	10.35	0														-0.0014	194 0.00 0 0.00 XXX 0 X
LYS 133	11.42	0														-0.0024	208 0.00 0 0.72 GLU 126 A
LYS 216	10.54	0														-0.0012	208 0.00 0 0.00 XXX 0 X
LYS 224	10.32	0														-0.001	163 0.00 0 0.00 XXX 0 X
LYS 228	10.02	0														-0.0017	191 0.00 0 0.00 XXX 0 X
LYS 237	10.35	0														-0.0021	250 0.00 0 0.00 XXX 0 X
LYS 256	10.18	0														-0.0016	222 0.00 0 0.00 XXX 0 X
LYS 323	10.71	93														-0.0302	542 0.00 0 0.01 GLU 327 A
LYS 345	10.37	4														-0.0021	293 0.00 0 0.00 XXX 0 X
LYS 398	12.13	68														-0.0293	473 0.00 0 0.85 ASP 215 A
LYS 470	10.9	6														-0.0031	297 0.00 0 0.28 GLU 375 A
LYS 472	10.47	0														-0.0003	81 0.00 0 0.00 XXX 0 X
