# Supplementary material for: Structural, Kinetic and Proteomic Characterization of Acetyl Phosphate-Dependent Bacterial Protein Acetylation
Source: PLoS One. 2014 Apr 22;9(4):e94816. doi: 10.1371/journal.pone.0094816 (PMC3995681; doi:10.1371/journal.pone.0094816)
Supplement: Table S34 — Calculated pKa values and surface exposure for all LpdA Lysines. (XLSX) [file pone.0094816.s044.xlsx]

## Sheet: S34 - LpdA_pKas all
Supplemental Table S34: LpdA - calculated pKa values for all Lys residues
LpdA Lys	pkA	buried ratio
LYS 6	10.66	0															-0.0011	173 0.00 0 0.00 XXX 0 X
LYS 54	7.67	100															-0.0475	645 0.00 0 0.27 GLU 189 A
LYS 61	13.23	100															-0.0252	650 0.00 0 0.12 GLU 65 A
LYS 67	10.37	13															-0.0024	317 0.00 0 0.00 XXX 0 X
LYS 80	10.43	0															-0.0007	131 0.00 0 0.00 XXX 0 X
LYS 85	10.56	0															-0.0013	186 0.00 0 0.00 XXX 0 X
LYS 90	8.97	72															-0.0187	482 0.00 0 0.00 XXX 0 X
LYS 92	10.53	0															-0.0017	267 0.00 0 0.00 XXX 0 X
LYS 106	10.45	0															-0.0005	104 0.00 0 0.00 XXX 0 X
LYS 109	10.35	0															-0.0014	194 0.00 0 0.00 XXX 0 X
LYS 111	10.32	2															-0.0018	286 0.00 0 0.00 XXX 0 X
LYS 118	10.59	0															-0.0027	282 0.00 0 0.00 XXX 0 X
LYS 133	11.42	0															-0.0024	208 0.00 0 0.72 GLU 126 A
LYS 172	10.69	0															-0.0018	241 0.00 0 0.00 XXX 0 X
LYS 216	10.54	0															-0.0012	208 0.00 0 0.00 XXX 0 X
LYS 220	10.4	0															-0.0011	207 0.00 0 0.00 XXX 0 X
LYS 224	10.32	0															-0.001	163 0.00 0 0.00 XXX 0 X
LYS 228	10.02	0															-0.0017	191 0.00 0 0.00 XXX 0 X
LYS 229	10.37	85															-0.0228	518 0.00 0 0.58 GLU 64 A
LYS 237	10.35	0															-0.0021	250 0.00 0 0.00 XXX 0 X
LYS 244	10.71	0															-0.0017	164 0.00 0 0.00 XXX 0 X
LYS 255	11.02	0															-0.0022	196 0.00 0 0.30 GLU 235 A
LYS 256	10.18	0															-0.0016	222 0.00 0 0.00 XXX 0 X
LYS 278	10.33	0															-0.0029	230 0.00 0 0.00 XXX 0 X
LYS 284	10.61	0															-0.0011	165 0.00 0 0.00 XXX 0 X
LYS 299	10.63	0															-0.0012	169 0.00 0 0.00 XXX 0 X
LYS 323	10.71	93															-0.0302	542 0.00 0 0.01 GLU 327 A
LYS 338	10.2	7															-0.0028	302 0.00 0 0.00 XXX 0 X
LYS 339	10.48	0															-0.0009	141 0.00 0 0.00 XXX 0 X
LYS 345	10.37	4															-0.0021	293 0.00 0 0.00 XXX 0 X
LYS 365	9.39	31															-0.0133	368 0.00 0 0.00 XXX 0 X
LYS 368	10.44	0															-0.0011	187 0.00 0 0.00 XXX 0 X
LYS 370	10.5	0															-0.0017	232 0.00 0 0.00 XXX 0 X
LYS 398	12.13	68															-0.0293	473 0.00 0 0.85 ASP 215 A
LYS 403	10.52	0															-0.0013	171 0.00 0 0.00 XXX 0 X
LYS 470	10.9	6															-0.0031	297 0.00 0 0.28 GLU 375 A
LYS 472	10.47	0															-0.0003	81 0.00 0 0.00 XXX 0 X
red, acetyllysines upregulated in the in vitro acetylation assay
