# Supplementary material for: Structural, Kinetic and Proteomic Characterization of Acetyl Phosphate-Dependent Bacterial Protein Acetylation
Source: PLoS One. 2014 Apr 22;9(4):e94816. doi: 10.1371/journal.pone.0094816 (PMC3995681; doi:10.1371/journal.pone.0094816)
Supplement: Table S35 — Calculated pKa values and surface exposure (buried ratio) for lysines of RNAP subunits RpoA (α), RpoB (β), and RpoD (σ70) that become acetylated when incubated with acP in vitro . (XLSX) [file pone.0094816.s045.xlsx]

## Sheet: S35- RNAP_pKa_change in vitr
Supplemental Table S35: RNAP - calculated pKa values for selected lysine sites of subunits RpoA (α), RpoB (β), and RpoD (σ70) that become acetylated when incubated with acP in vitro,
																					in vitro fold upregulation
			DESO	LVATI	ON EFFEC	TS	SI	DECH	AIN		B	ACKB	ONE		COU	LOMB	IC				10 / 0 mM AcP, 30 min	CV
rpoA Lys	pKa	buried ratio	RE	GULAR	RE		HYDR	OGEN	BON	D	HYDR	OGEN	BON	D	INT	ERAC	TION
Lys 297	10.38	0	-0.21	121	0	0	0	XXX	0	X	0	XXX	0	X	0.04	GLU	288	A			4.83	0.005
rpoB Lys	pKa	buried ratio	IED	RE	GULAR	RE		HYDR	OGEN	BON	D	HYDR	OGEN	BON	D	INT	ERAC	TION
Lys 1065	9.18	30	%	-0.82	366	0	0	0	XXX	0	X	0	XXX	0	X	0.04	GLU	565	C		14.841	0.044
rpoD Lys	pKa	buried ratio	RE	GULAR	RE		HYDR	OGEN	BON	D	HYDR	OGEN	BON	D	INT	ERAC	TION
Lys 493	10.88	0	%	-0.16	141	0	0	0.16	ASP	492	X	0	XXX	0	X	0.38	ASP	492	X		4.71	17
Lys 593	10.28	0	%	-0.17	177	0	0	0	XXX	0	X	0	XXX	0	X	0.09	GLU	555	X		6.71	11
in vitro incubations at 10 mM AcP were performed in 2 biological and 2 technical replicates each and were compared to 0 mM AcP control samples
pkA values were calculated with PROPKA at http://propka.ki.ku.dk/
