# Supplementary material for: Structural, Kinetic and Proteomic Characterization of Acetyl Phosphate-Dependent Bacterial Protein Acetylation
Source: PLoS One. 2014 Apr 22;9(4):e94816. doi: 10.1371/journal.pone.0094816 (PMC3995681; doi:10.1371/journal.pone.0094816)
Supplement: Table S36 — Calculated pKa values and surface exposure for all lysines of subunits RpoA (α), RpoB (β), RpoC (β′) and RpoD (σ70). (XLSX) [file pone.0094816.s046.xlsx]

## Sheet: S36 - RNAP_pKa all sites
Table S36: RNAP - calculated pKa values for all lysines of subunits RpoA (α), RpoB (β), RpoC (β’) and RpoD (σ70)
			DESO	LVATI	ON EFFEC	TS	SI	DECH	AIN		B	ACKB	ONE		COU	LOMB	IC
rpoA Lys	pKa	buried ratio	RE	GULAR	RE		HYDR	OGEN	BON	D	HYDR	OGEN	BON	D	INT	ERAC	TION
LYS 10	10.35	0	-0.1	155	0	0	0	XXX	0	X	0	XXX	0	X	-0.05	ARG	12	A
LYS 25	10.72	0	-0.24	226	0	0	0	XXX	0	X	0	XXX	0	X	0.3	GLU	17	A
LYS 71	9.72	30	-0.95	366	0	0	0	XXX	0	X	0	XXX	0	X	0.15	ASP	62	A
LYS 86	10.8	6	-0.42	298	0	0	0.09	ASP	174	A	0	XXX	0	X	0.05	GLU	67	A
LYS 95	10.83	0	-0.21	193	0	0	0	XXX	0	X	0	XXX	0	X	0.21	ASP	118	A
LYS 104	10.25	0	-0.49	264	0	0	0	XXX	0	X	0	XXX	0	X	0.23	ASP	114	A
LYS 125	10.29	0	-0.21	238	0	0	0	XXX	0	X	0	XXX	0	X	0	XXX	0	X
LYS 145	11.26	21	-0.84	341	0	0	0.68	GLU	58	A	0	XXX	0	X	0.04	GLU	60	A
LYS 200	10.61	0	-0.24	270	0	0	0	XXX	0	X	0	XXX	0	X	0.13	GLU	29	A
LYS 243	10.43	0	-0.21	83	0	0	0.14	GLU	241	A	0	XXX	0	X	0	XXX	0	X
LYS 246	10.95	0	-0.31	121	0	0	0.54	GLU	244	A	0	XXX	0	X	0.22	GLU	248	A
LYS 271	10.5	0	-0.11	192	0	0	0	XXX	0	X	0	XXX	0	X	0.11	ASP	258	A
LYS 291	10.33	0	-0.21	121	0	0	0	XXX	0	X	0	XXX	0	X	0.04	GLU	288	A
LYS 297	10.38	0	-0.07	129	0	0	0	XXX	0	X	0	XXX	0	X	0.01	GLU	286	A
LYS 298	10.46	0	-0.06	116	0	0	0	XXX	0	X	0	XXX	0	X	0.02	GLU	302	A
LYS 304	10.68	0	-0.27	228	0	0	0	XXX	0	X	0	XXX	0	X	0.38	GLU	286	A
rpoB Lys	pKa	buried ratio	IED	RE	GULAR	RE		HYDR	OGEN	BON	D	HYDR	OGEN	BON	D	INT	ERAC	TION
LYS 8	10.07	25	%	-0.7	351	0	0	0	XXX	0	X	0	XXX	0	X	-0.36	ARG	10	C
LYS 9	9.9	11	%	-0.29	311	0	0	0	XXX	0	X	0	XXX	0	X	-0.3	ARG	12	C
LYS 13	11.48	100	%	-3.53	574	0	0	0.42	GLU	705	C	0	XXX	0	X	-0.49	ARG	706	C
LYS 17	10.34	45	%	-1.73	408	0	0	0.85	GLU	1194	C	0	XXX	0	X	0.03	ASP	14	C
LYS 37	10.61	8	%	-0.32	303	0	0	0	XXX	0	X	0	XXX	0	X	0.18	ASP	33	C
LYS 99	10.35	0	%	-0.46	260	0	0	0.04	LYS	118	C	0	XXX	0	X	-0.03	ARG	101	C
LYS 115	10.36	0	%	-0.2	194	0	0	0	XXX	0	X	0	XXX	0	X	0.03	ASP	116	C
LYS 118	9.86	0	%	-0.18	197	0	0	-0.04	LYS	99	C	0	XXX	0	X	-0.08	ARG	101	C
LYS 161	10.41	0	%	-0.12	207	0	0	0	XXX	0	X	0	XXX	0	X	0.04	GLU	546	C
LYS 163	10.33	0	%	-0.08	112	0	0	0	XXX	0	X	0	XXX	0	X	-0.09	LYS	161	C
LYS 169	10.41	0	%	-0.11	202	0	0	0	XXX	0	X	0	XXX	0	X	-0.04	ARG	436	C
LYS 191	10.52	0	%	-0.08	168	0	0	0	XXX	0	X	0	XXX	0	X	0.1	ASP	189	C
LYS 203	9.78	23	%	-0.89	347	0	0	0	XXX	0	X	0	XXX	0	X	0.19	GLU	187	C
LYS 227	10.54	39	%	-1.77	391	0	0	0.85	GLU	334	C	0	XXX	0	X	0.07	GLU	218	C
LYS 236	10.74	0	%	-0.26	229	0	0	0	XXX	0	X	0	XXX	0	X	0.18	ASP	234	C
LYS 260	10.45	0	%	-0.19	199	0	0	0	XXX	0	X	0	XXX	0	X	0.14	ASP	280	C
LYS 265	10.51	0	%	-0.13	173	0	0	0	XXX	0	X	0	XXX	0	X	0.08	ASP	254	C
LYS 279	10.54	0	%	-0.07	112	0	0	0	XXX	0	X	0	XXX	0	X	0.11	ASP	280	C
LYS 283	10.52	0	%	-0.1	178	0	0	0	XXX	0	X	0	XXX	0	X	0.12	ASP	281	C
LYS 295	8.55	75	%	-2.22	491	0	0	0	XXX	0	X	0	XXX	0	X	-0.07	ARG	245	C
LYS 299	10.85	4	%	-0.24	293	0	0	0	XXX	0	X	0	XXX	0	X	0.22	GLU	218	C
LYS 324	10.89	0	%	-0.2	199	0	0	0.17	ASP	320	C	0	XXX	0	X	0.04	GLU	308	C
LYS 331	10.2	0	%	-0.23	218	0	0	0	XXX	0	X	0	XXX	0	X	0	GLU	231	C
LYS 404	5.87	91	%	-3.78	536	0	0	0	XXX	0	X	0	XXX	0	X	-0.11	ARG	407	C
LYS 422	10.76	0	%	-0.2	254	0	0	0	XXX	0	X	0	XXX	0	X	0.12	ASP	423	C
LYS 430	10.4	20	%	-0.42	336	0	0	0	XXX	0	X	0	XXX	0	X	0.01	ASP	222	C
LYS 431	9.56	36	%	-1.21	381	0	0	0	XXX	0	X	0	XXX	0	X	0.04	ASP	434	C
LYS 439	10.8	0	%	-0.19	281	0	0	0	XXX	0	X	0	XXX	0	X	0.04	GLU	226	C
LYS 476	9.94	43	%	-1.63	403	0	0	0.41	GLU	472	C	0	XXX	0	X	0.11	ASP	393	C
LYS 496	10.39	0	%	-0.11	203	0	0	0	XXX	0	X	0	XXX	0	X	0	XXX	0	X
LYS 503	9.73	37	%	-0.83	384	0	0	0	XXX	0	X	0	XXX	0	X	0.07	GLU	126	C
LYS 527	8.37	97	%	-3.37	553	0	0	0	XXX	0	X	0	XXX	0	X	0.35	GLU	142	C
LYS 593	10.61	0	%	-0.24	196	0	0	0	XXX	0	X	0	XXX	0	X	0.34	GLU	602	C
LYS 639	10.29	0	%	-0.21	233	0	0	0	XXX	0	X	0	XXX	0	X	0	XXX	0	X
LYS 697	8.8	83	%	-2.82	514	0	0	0.45	ASP	790	C	0	XXX	0	X	-0.05	ARG	10	C
LYS 719	10.36	0	%	-0.12	244	0	0	0	XXX	0	X	0	XXX	0	X	-0.12	ARG	720	C
LYS 735	10.11	18	%	-0.41	331	0	0	0	XXX	0	X	0	XXX	0	X	0.02	GLU	740	C
LYS 755	9.55	21	%	-1	341	0	0	0	XXX	0	X	0	XXX	0	X	-0.06	ARG	694	C
LYS 844	10.47	0	%	-0.05	84	0	0	0	XXX	0	X	0	XXX	0	X	0.02	ASP	842	C
LYS 864	10.45	0	%	-0.3	250	0	0	0	XXX	0	X	0	XXX	0	X	0.16	GLU	876	C
LYS 886	10.39	42	%	-1.45	400	0	0	0.49	GLU	848	C	0	XXX	0	X	0.5	CYS	838	C
LYS 890	9.82	0	%	-0.42	248	0	0	0	XXX	0	X	0	XXX	0	X	0.04	GLU	892	C
LYS 900	10.24	0	%	-0.25	164	0	0	0	XXX	0	X	0	XXX	0	X	0.02	GLU	899	C
LYS 909	10.59	0	%	-0.11	164	0	0	0	XXX	0	X	0	XXX	0	X	0.2	ASP	853	C
LYS 914	10.33	0	%	-0.18	247	0	0	0	XXX	0	X	0	XXX	0	X	0	GLU	848	C
LYS 941	10.36	0	%	-0.13	183	0	0	0	XXX	0	X	0	XXX	0	X	0.1	GLU	940	C
LYS 943	10.51	0	%	-0.12	176	0	0	0	XXX	0	X	0	XXX	0	X	0.01	GLU	867	C
LYS 954	10.84	0	%	-0.23	178	0	0	0.5	LYS	957	C	0	XXX	0	X	0.07	GLU	950	C
LYS 957	9.07	0	%	-0.27	219	0	0	-0.5	LYS	954	C	0	XXX	0	X	0.02	GLU	950	C
LYS 958	10.16	0	%	-0.2	181	0	0	0	XXX	0	X	0	XXX	0	X	0.14	GLU	962	C
LYS 988	10.59	0	%	-0.12	118	0	0	0	XXX	0	X	0	XXX	0	X	0.2	GLU	985	C
LYS 991	10.39	0	%	-0.21	147	0	0	0	XXX	0	X	0	XXX	0	X	0.1	GLU	985	C
LYS 1007	10.24	0	%	-0.37	209	0	0	0	XXX	0	X	0	XXX	0	X	0.01	ASP	1004	C
LYS 1022	11.54	8	%	-0.47	305	0	0	0.66	TYR	1018	C	0	XXX	0	X	0.23	GLU	968	C
LYS 1027	10.71	0	%	-0.27	194	0	0	0	XXX	0	X	0	XXX	0	X	0.01	GLU	77	C
LYS 1028	10.65	31	%	-0.51	368	0	0	0	XXX	0	X	0	XXX	0	X	0.06	ASP	81	C
LYS 1032	9.17	25	%	-1.3	350	0	0	0	XXX	0	X	0	XXX	0	X	0.06	GLU	84	C
LYS 1035	10.19	35	%	-0.94	379	0	0	0	XXX	0	X	0	XXX	0	X	0.24	ASP	81	C
LYS 1048	9.45	64	%	-1.81	460	0	0	0	XXX	0	X	0	XXX	0	X	0.04	CYS	838	C
LYS 1051	9.32	54	%	-1.5	433	0	0	0	XXX	0	X	0	XXX	0	X	-0.03	ARG	88	C
LYS 1057	10.27	9	%	-0.28	307	0	0	0	XXX	0	X	0	XXX	0	X	0.01	CYS	764	C
LYS 1065	9.18	30	%	-0.82	366	0	0	0	XXX	0	X	0	XXX	0	X	0.04	GLU	565	C
LYS 1073	10.13	22	%	-0.51	343	0	0	0	XXX	0	X	0	XXX	0	X	0.3	GLU	565	C
LYS 1078	10.91	0	%	-0.29	236	0	0	0.36	TYR	810	C	0	XXX	0	X	0.08	ASP	1084	C
LYS 1122	10.92	77	%	-2.05	496	0	0	0.85	TYR	1229	C	0	XXX	0	X	0.02	ASP	696	C
LYS 1127	10.34	3	%	-0.25	290	0	0	0	XXX	0	X	0	XXX	0	X	0.03	GLU	1137	C
LYS 1133	10.26	0	%	-0.12	154	0	0	0	XXX	0	X	0	XXX	0	X	0	GLU	1174	C
LYS 1140	10.86	0	%	-0.18	164	0	0	0.32	ASP	1166	C	0	XXX	0	X	-0.1	ARG	1142	C
LYS 1158	10.67	2	%	-0.41	286	0	0	0	XXX	0	X	0	XXX	0	X	0.05	ASP	14	C
LYS 1178	10.31	63	%	-1	458	0	0	0	XXX	0	X	0	XXX	0	X	0.27	ASP	696	C
LYS 1191	10.64	11	%	-0.32	313	0	0	0	XXX	0	X	0	XXX	0	X	-0.08	ARG	18	C
LYS 1196	10.04	6	%	-0.56	298	0	0	0	XXX	0	X	0	XXX	0	X	0.12	GLU	1192	C
LYS 1200	10.33	0	%	-0.25	203	0	0	0	XXX	0	X	0	XXX	0	X	0.09	ASP	1203	C
LYS 1234	8.67	88	%	-2.73	527	0	0	0	XXX	0	X	0	XXX	0	X	-0.1	ARG	1058	C
LYS 1242	10.12	0	%	-0.4	281	0	0	0	XXX	0	X	0	XXX	0	X	0.02	ASP	1241	C
LYS 1262	10.26	0	%	-0.13	279	0	0	0	XXX	0	X	0	XXX	0	X	0.01	CYS	838	C
LYS 1294	10.44	17	%	-0.51	328	0	0	0.11	GLU	1289	C	0	XXX	0	X	0.34	GLU	1289	C
LYS 1303	10.48	0	%	-0.15	172	0	0	0	XXX	0	X	0	XXX	0	X	0.13	GLU	1316	C
LYS 1306	10.06	0	%	-0.16	169	0	0	0	XXX	0	X	0	XXX	0	X	0.01	ASP	1310	C
LYS 1328	10.15	0	%	-0.25	204	0	0	0	XXX	0	X	0	XXX	0	X	0.08	GLU	1321	C
rpoC Lys	pKa	buried ratio	IED	RE	GULAR	RE		HYDR	OGEN	BON	D	HYDR	OGEN	BON	D	INT	ERACTION
LYS 9	10.39	0	%	-0.11	108	0	0	0	XXX	0	X	0	XXX	0	X	0	XXX 0	X
LYS 13	10.29	0	%	-0.21	103	0	0	0	XXX	0	X	0	XXX	0	X	0	XXX 0	X
LYS 21	9.97	3	%	-0.45	290	0	0	0	XXX	0	X	0	XXX	0	X	-0.09	ARG1341	D
LYS 39	10.48	8	%	-0.27	304	0	0	0	XXX	0	X	0	XXX	0	X	0.21	GLU 37	D
LYS 40	10.66	0	%	-0.23	268	0	0	0	XXX	0	X	0	XXX	0	X	0.26	GLU 42	D
LYS 50	10.28	0	%	-0.37	275	0	0	0	XXX	0	X	0	XXX	0	X	-0.02	ARG 47	D
LYS 66	10.69	0	%	-0.2	215	0	0	0	XXX	0	X	0	XXX	0	X	0.15	ASP 67	D
LYS 74	10.86	0	%	-0.25	164	0	0	0	XXX	0	X	0	XXX	0	X	-0.21	ZN ZN	D
LYS 76	10.64	0	%	-0.17	191	0	0	0	XXX	0	X	0	XXX	0	X	-0.02	ZN ZN	D
LYS 79	10.11	0	%	-0.29	141	0	0	0	XXX	0	X	0	XXX	0	X	-0.11	ARG 77	D
LYS 87	10.49	0	%	-0.13	139	0	0	0	XXX	0	X	0	XXX	0	X	-0.17	ZN ZN	D
LYS 96	10.96	0	%	-0.18	179	0	0	0.34	GLU	100	D	0	XXX	0	X	-0.06	ARG 99	D
LYS 118	9.54	14	%	-0.38	320	0	0	0	XXX	0	X	0	XXX	0	X	-0.12	ARG 133	D
LYS 179	10.73	15	%	-0.48	323	0	0	0	XXX	0	X	0	XXX	0	X	0.31	GLU 148	D
LYS 190	10.29	3	%	-0.3	289	0	0	0	XXX	0	X	0	XXX	0	X	0.04	GLU 148	D
LYS 213	10.33	0	%	-0.17	157	0	0	0	XXX	0	X	0	XXX	0	X	0	XXX 0	X
LYS 215	10.34	0	%	-0.13	110	0	0	0	XXX	0	X	0	XXX	0	X	-0.03	LYS 216	D
LYS 216	10.47	0	%	-0.09	196	0	0	0	XXX	0	X	0	XXX	0	X	0.06	ASP 129	D
LYS 219	10.14	0	%	-0.22	212	0	0	0	XXX	0	X	0	XXX	0	X	0.03	GLU 211	D
LYS 222	10.5	17	%	-0.81	328	0	0	0	XXX	0	X	0	XXX	0	X	0.03	GLU 225	D
LYS 233	11.52	0	%	-0.33	277	0	0	0.84	GLU	235	D	0	XXX	0	X	0.04	ASP 193	D
LYS 280	9.81	21	%	-0.6	340	0	0	0	XXX	0	X	0	XXX	0	X	0.26	GLU 37	D
LYS 296	10.4	49	%	-1.07	418	0	0	0.06	GLU	183	D	0	XXX	0	X	0.31	GLU 142	D
LYS 321	10.47	0	%	-0.03	57	0	0	0	XXX	0	X	0	XXX	0	X	0	XXX 0	X
LYS 325	10.48	0	%	-0.23	269	0	0	0	XXX	0	X	0	XXX	0	X	0.09	ASP 264	D
LYS 332	10.27	12	%	-0.46	316	0	0	0	XXX	0	X	0	XXX	0	X	0.16	ASP 308	D
LYS 345	10.4	0	%	-0.1	154	0	0	0	XXX	0	X	0	XXX	0	X	0	XXX 0	X
LYS 370	10.56	0	%	-0.3	239	0	0	0	XXX	0	X	0	XXX	0	X	0.11	GLU 404	D
LYS 371	10.47	0	%	-0.16	244	0	0	0	XXX	0	X	0	XXX	0	X	0.12	GLU 375	D
LYS 378	11.53	13	%	-0.66	317	0	0	0.85	GLU	375	D	0	XXX	0	X	0.08	GLU 402	D
LYS 384	11.02	1	%	-0.48	284	0	0	0.8	GLU	414	D	0	XXX	0	X	-0.19	ARG 388	D
LYS 395	10.38	0	%	-0.06	105	0	0	0	XXX	0	X	0	XXX	0	X	-0.06	LYS 398	D
LYS 398	11.62	0	%	-0.27	179	0	0	0.85	GLU	402	D	0	XXX	0	X	0.17	TYR 382	D
LYS 399	9.99	0	%	-0.23	153	0	0	0	XXX	0	X	0	XXX	0	X	0.03	GLU 402	D
LYS 445	9.96	0	%	-0.18	207	0	0	0	XXX	0	X	0	XXX	0	X	0.01	GLU 404	D
LYS 521	10.4	0	%	-0.1	174	0	0	0	XXX	0	X	0	XXX	0	X	0	XXX 0	X
LYS 531	10.86	0	%	-0.33	203	0	0	0.44	GLU	534	D	0	XXX	0	X	-0.12	ARG 535	D
LYS 549	10.69	0	%	-0.16	177	0	0	0	XXX	0	X	0	XXX	0	X	0.35	ASP 571	D
LYS 557	10.23	1	%	-0.27	284	0	0	0	XXX	0	X	0	XXX	0	X	0	XXX 0	X
LYS 566	11.53	0	%	-0.32	210	0	0	0.8	GLU	556	D	0	XXX	0	X	0.17	GLU 554	D
LYS 570	10.72	10	%	-0.54	310	0	0	0.3	GLU	554	D	0	XXX	0	X	0.06	GLU 556	D
LYS 585	10.4	0	%	-0.16	269	0	0	0	XXX	0	X	0	XXX	0	X	0.06	TYR 555	D
LYS 598	9.83	19	%	-0.77	335	0	0	0	XXX	0	X	0	XXX	0	X	0.31	ASP 727	D
LYS 599	10.39	0	%	-0.14	240	0	0	0	XXX	0	X	0	XXX	0	X	0.03	ASP 727	D
LYS 603	10.29	3	%	-0.21	289	0	0	0	XXX	0	X	0	XXX	0	X	0	XXX 0	X
LYS 615	10.31	0	%	-0.12	231	0	0	0	XXX	0	X	0	XXX	0	X	-0.07	ARG 362	D
LYS 649	10.59	0	%	-0.14	194	0	0	0	XXX	0	X	0	XXX	0	X	0.07	GLU 648	D
LYS 650	8.86	56	%	-2.19	437	0	0	0	XXX	0	X	0	XXX	0	X	0.55	GLU 765	D
LYS 681	10.46	0	%	-0.35	268	0	0	0	XXX	0	X	0	XXX	0	X	0.13	GLU 660	D
LYS 695	11.29	0	%	-0.17	173	0	0	0.59	ASP	699	D	0	XXX	0	X	0	ARG 692	D
LYS 715	10.41	0	%	-0.19	210	0	0	0	XXX	0	X	0	XXX	0	X	0	ASP 699	D
LYS 749	11.22	0	%	-0.47	219	0	0	0.63	ASP	751	D	0	XXX	0	X	0.01	GLU 756	D
LYS 781	10.3	3	%	-0.29	290	0	0	0	XXX	0	X	0	XXX	0	X	0.16	ASP 785	D
LYS 789	10	7	%	-0.58	302	0	0	0	XXX	0	X	0	XXX	0	X	0.1	ASP 785	D
LYS 832	10.31	0	%	-0.19	109	0	0	0	XXX	0	X	0	XXX	0	X	0	XXX 0	X
LYS 850	10.61	0	%	-0.4	200	0	0	0	XXX	0	X	0	XXX	0	X	0.19	ASP 855	D
LYS 881	10.54	3	%	-0.32	289	0	0	0	XXX	0	X	0	XXX	0	X	0.11	GLU 818	D
LYS 911	10.68	0	%	-0.14	227	0	0	0	XXX	0	X	0	XXX	0	X	0.21	ASP 812	D
LYS 1151	10.45	0	%	-0.06	113	0	0	0	XXX	0	X	0	XXX	0	X	0.06	GLU1152	D
LYS 1167	10.22	0	%	-0.29	187	0	0	0.09	GLU	1187	D	0	XXX	0	X	-0.38	ARG1173	D
LYS 1170	10.43	0	%	-0.11	112	0	0	0	XXX	0	X	0	XXX	0	X	0.05	GLU1168	D
LYS 1172	10.43	0	%	-0.05	109	0	0	0	XXX	0	X	0	XXX	0	X	-0.02	ARG1173	D
LYS 1192	10.33	0	%	-0.16	162	0	0	0	XXX	0	X	0	XXX	0	X	-0.01	ARG1174	D
LYS 1247	10.97	50	%	-0.91	421	0	0	0.7	GLU	497	D	0	XXX	0	X	0.05	GLU 925	D
LYS 1251	7.91*	100	%	-2.83	615	0	0	0	XXX	0	X	0	XXX	0	X	-1.39	ARG 842	D
LYS 1263	10.38	34	%	-0.91	376	0	0	0.24	ASP	1305	D	0	XXX	0	X	0.03	GLU1278	D
LYS 1286	10.38	0	%	-0.2	274	0	0	0	XXX	0	X	0	XXX	0	X	0.08	GLU1293	D
LYS 1297	10.31	0	%	-0.21	172	0	0	0	XXX	0	X	0	XXX	0	X	-0.13	ARG1290	D
LYS 1311	10.32	0	%	-0.17	264	0	0	0	XXX	0	X	0	XXX	0	X	0.02	GLU1146	D
LYS 1340	10.18	56	%	-0.97	437	0	0	0	XXX	0	X	0	XXX	0	X	0.03	GLU1278	D
LYS 1348	10.62	47	%	-1.26	412	0	0	0.51	ASP	802	D	0	XXX	0	X	0.19	ASP 806	D
rpoD Lys	pKa	buried ratio	RE	GULAR	RE		HYDR	OGEN	BON	D	HYDR	OGEN	BON	D	INT	ERAC	TION
LYS 121	10.43	0	%	-0.21	192	0	0	0	XXX	0	X	0	XXX	0	X	0.07	ASP	118	X
LYS 220	10.8	0	%	-0.23	217	0	0	0	XXX	0	X	0	XXX	0	X	0.24	GLU	219	X
LYS 236	10.41	0	%	-0.08	169	0	0	0	XXX	0	X	0	XXX	0	X	-0.01	ARG	232	X
LYS 238	10.37	0	%	-0.13	164	0	0	0	XXX	0	X	0	XXX	0	X	0	XXX	0	X
LYS 251	10.56	0	%	-0.13	190	0	0	0	XXX	0	X	0	XXX	0	X	0	ARG	240	X
LYS 257	11.7	14	%	-0.53	321	0	0	0.84	CYS	132	X	0	XXX	0	X	0.08	GLU	136	X
LYS 264	10.38	0	%	-0.17	137	0	0	0	XXX	0	X	0	XXX	0	X	0.05	ASP	267	X
LYS 289	10.37	0	%	-0.2	225	0	0	0	XXX	0	X	0	XXX	0	X	-0.05	ARG	285	X
LYS 296	10.65	0	%	-0.13	163	0	0	0	XXX	0	X	0	XXX	0	X	0.28	GLU	293	X
LYS 299	10.47	0	%	-0.11	168	0	0	0	XXX	0	X	0	XXX	0	X	-0.01	ARG	285	X
LYS 300	10.43	0	%	-0.07	105	0	0	0	XXX	0	X	0	XXX	0	X	0	XXX	0	X
LYS 324	10.2	0	%	-0.3	189	0	0	0	XXX	0	X	0	XXX	0	X	0	XXX	0	X
LYS 329	10.6	0	%	-0.11	164	0	0	0	XXX	0	X	0	XXX	0	X	0.04	CYS	295	X
LYS 343	9.91	0	%	-0.31	282	0	0	0	XXX	0	X	0	XXX	0	X	-0.05	ARG	279	X
LYS 359	9.56	21	%	-0.63	339	0	0	0	XXX	0	X	0	XXX	0	X	0	ASP	278	X
LYS 371	10.09	0	%	-0.34	268	0	0	0	XXX	0	X	0	XXX	0	X	0.04	ASP	118	X
LYS 376	10.2	45	%	-1.09	407	0	0	0.61	ASP	417	X	0	XXX	0	X	0.02	ASP	267	X
LYS 377	10.08	0	%	-0.18	200	0	0	0	XXX	0	X	0	XXX	0	X	-0.1	ARG	373	X
LYS 392	10.42	0	%	-0.08	155	0	0	0	XXX	0	X	0	XXX	0	X	0	XXX	0	X
LYS 393	10.19	0	%	-0.12	171	0	0	0	XXX	0	X	0	XXX	0	X	-0.19	ARG	436	X
LYS 414	10.07	8	%	-0.45	304	0	0	0	XXX	0	X	0	XXX	0	X	0.08	GLU	407	X
LYS 418	10.27	0	%	-0.2	232	0	0	0	XXX	0	X	0	XXX	0	X	0.02	ASP	417	X
LYS 426	10.43	0	%	-0.11	171	0	0	0	XXX	0	X	0	XXX	0	X	-0.06	ARG	113	X
LYS 462	10.33	0	%	-0.21	234	0	0	0	XXX	0	X	0	XXX	0	X	0.05	GLU	458	X
LYS 493	10.88	0	%	-0.16	141	0	0	0.16	ASP	492	X	0	XXX	0	X	0.38	ASP	492	X
LYS 496	10.33	0	%	-0.12	154	0	0	0	XXX	0	X	0	XXX	0	X	0.05	ASP	492	X
LYS 499	10.42	0	%	-0.08	111	0	0	0	XXX	0	X	0	XXX	0	X	0	XXX	0	X
LYS 502	10.42	0	%	-0.08	161	0	0	0	XXX	0	X	0	XXX	0	X	0	XXX	0	X
LYS 557	10.35	0	%	-0.14	205	0	0	0	XXX	0	X	0	XXX	0	X	-0.01	ARG	554	X
LYS 578	10.62	0	%	-0.12	129	0	0	0	XXX	0	X	0	XXX	0	X	0.16	GLU	574	X
LYS 593	10.28	0	%	-0.17	177	0	0	0	XXX	0	X	0	XXX	0	X	0.09	GLU	555	X
LYS 597	11.24	0	%	-0.49	250	0	0	0.85	GLU	555	X	0	XXX	0	X	0.38	GLU	555	X
red, acetyllysines upregulated in the in vitro acetylation assay
pkA values were calculated with PROPKA at http://propka.ki.ku.dk/
